# Supplementary material for: Transcriptome changes induced by abiotic stresses in Artemisia annua
Source: Sci Rep. 2018 Feb 21;8:3423. doi: 10.1038/s41598-018-21598-1 (PMC5821844; doi:10.1038/s41598-018-21598-1)
Supplement: Supplementary file 2 — Dataset 1 [file 41598_2018_21598_MOESM2_ESM.xlsx]

## Sheet: CD_UP
GO term	Ontology	Description	Number in input list	Number in BG/Ref	p-value	FDR
GO:0005975	P	carbohydrate metabolic process	60	866	2.7e-19	7.2e-17
GO:0015979	P	photosynthesis	22	162	5.7e-13	7.7e-11
GO:0006091	P	generation of precursor metabolites and energy	25	285	9.9e-11	8.9e-09
GO:0008152	P	metabolic process	247	10614	3.4e-09	2.3e-07
GO:0006519	P	cellular amino acid and derivative metabolic process	31	682	1.3e-06	7.1e-05
GO:0044238	P	primary metabolic process	200	8995	6.9e-06	0.00031
GO:0042592	P	homeostatic process	15	216	8.1e-06	0.00031
GO:0044237	P	cellular metabolic process	189	8722	6.6e-05	0.0022
GO:0006807	P	nitrogen compound metabolic process	95	3826	9.5e-05	0.0028
GO:0006629	P	lipid metabolic process	27	841	0.0014	0.039
GO:0009987	P	cellular process	231	11684	0.0019	0.047
GO:0003824	F	catalytic activity	341	9638	8.4e-51	6.5e-49
GO:0005488	F	binding	312	11258	3e-24	1.2e-22
GO:0000166	F	nucleotide binding	91	2267	4.3e-14	1.1e-12
GO:0003682	F	chromatin binding	14	49	1.7e-12	3.3e-11
GO:0016787	F	hydrolase activity	115	3468	3.2e-12	4.8e-11
GO:0030246	F	carbohydrate binding	15	162	2.9e-07	3.7e-06
GO:0005215	F	transporter activity	51	1477	2e-06	2e-05
GO:0016740	F	transferase activity	92	3321	2.1e-06	2e-05
GO:0016772	F	transferase activity, transferring phosphorus-containing groups	49	1887	0.0022	0.019
GO:0016788	F	hydrolase activity, acting on ester bonds	34	1200	0.0028	0.022
GO:0016301	F	kinase activity	43	1641	0.0034	0.024
GO:0016020	C	membrane	136	4068	9.8e-15	1.4e-12
GO:0009579	C	thylakoid	24	376	7.6e-08	5.5e-06
GO:0005576	C	extracellular region	14	285	0.00051	0.025

## Sheet: SA_UP
GO term	Ontology	Description	Number in input list	Number in BG/Ref	p-value	FDR
GO:0006091	P	generation of precursor metabolites and energy	57	285	1.7e-40	4.6e-38
GO:0006259	P	DNA metabolic process	49	405	5.1e-26	7e-24
GO:0015979	P	photosynthesis	30	162	5.3e-21	4.9e-19
GO:0044237	P	cellular metabolic process	222	8722	1.6e-13	1.1e-11
GO:0009987	P	cellular process	271	11684	2.8e-12	1.5e-10
GO:0006139	P	nucleobase, nucleoside, nucleotide and nucleic acid metabolic process	105	3198	5.9e-12	2.7e-10
GO:0009875	P	pollen-pistil interaction	12	39	2.1e-11	8.3e-10
GO:0008152	P	metabolic process	248	10614	2.8e-11	9.5e-10
GO:0006807	P	nitrogen compound metabolic process	114	3826	2.1e-10	6.3e-09
GO:0005975	P	carbohydrate metabolic process	38	866	7.6e-08	2.1e-06
GO:0044238	P	primary metabolic process	196	8995	2.3e-06	5.8e-05
GO:0009856	P	pollination	12	145	8.8e-06	0.0002
GO:0044260	P	cellular macromolecule metabolic process	142	6447	6.3e-05	0.0013
GO:0006810	P	transport	49	1846	0.00063	0.012
GO:0051234	P	establishment of localization	49	1851	0.00067	0.012
GO:0043170	P	macromolecule metabolic process	147	7127	0.00088	0.015
GO:0051179	P	localization	49	1922	0.0014	0.023
GO:0003824	F	catalytic activity	348	9638	6.3e-60	5.4e-58
GO:0005488	F	binding	355	11258	5.4e-47	2.3e-45
GO:0000166	F	nucleotide binding	140	2267	6.3e-42	1.8e-40
GO:0016740	F	transferase activity	126	3321	5.4e-19	1.1e-17
GO:0016772	F	transferase activity, transferring phosphorus-containing groups	82	1887	1.9e-15	3.3e-14
GO:0005215	F	transporter activity	61	1477	7.5e-11	1.1e-09
GO:0016301	F	kinase activity	65	1641	9.1e-11	1.1e-09
GO:0016787	F	hydrolase activity	100	3468	1.7e-08	1.8e-07
GO:0016817	F	hydrolase activity, acting on acid anhydrides	37	839	1e-07	8.6e-07
GO:0016818	F	hydrolase activity, acting on acid anhydrides, in phosphorus-containing anhydrides	37	837	9.5e-08	8.6e-07
GO:0017111	F	nucleoside-triphosphatase activity	35	792	2.1e-07	1.7e-06
GO:0016462	F	pyrophosphatase activity	36	832	2.3e-07	1.7e-06
GO:0030246	F	carbohydrate binding	11	162	0.00011	0.00073
GO:0003676	F	nucleic acid binding	108	4842	0.00038	0.0023
GO:0003682	F	chromatin binding	5	49	0.0017	0.0095
GO:0016020	C	membrane	164	4068	5.4e-28	7.9e-26
GO:0009579	C	thylakoid	43	376	4.2e-22	3.1e-20
GO:0044422	C	organelle part	96	2562	3.9e-14	1.4e-12
GO:0044446	C	intracellular organelle part	96	2561	3.8e-14	1.4e-12
GO:0005737	C	cytoplasm	179	6822	1.2e-11	3.4e-10
GO:0005739	C	mitochondrion	56	1276	5.5e-11	1.3e-09
GO:0044444	C	cytoplasmic part	165	6289	1.1e-10	2.3e-09
GO:0032991	C	macromolecular complex	77	2180	2.6e-10	4.7e-09
GO:0044424	C	intracellular part	216	9302	2.5e-09	4.1e-08
GO:0043231	C	intracellular membrane-bounded organelle	184	7615	4.2e-09	6e-08
GO:0043227	C	membrane-bounded organelle	184	7622	4.5e-09	6e-08
GO:0005622	C	intracellular	221	9671	5.9e-09	7.2e-08
GO:0043229	C	intracellular organelle	193	8149	6.9e-09	7.6e-08
GO:0043226	C	organelle	193	8155	7.3e-09	7.6e-08
GO:0044464	C	cell part	298	15217	1.3e-05	0.00012
GO:0005623	C	cell	298	15217	1.3e-05	0.00012
GO:0009536	C	plastid	75	2965	0.0001	0.00088

## Sheet: SD_UP
GO term	Ontology	Description	Number in input list	Number in BG/Ref	p-value	FDR
GO:0005975	P	carbohydrate metabolic process	150	866	4e-54	1.3e-51
GO:0006629	P	lipid metabolic process	117	841	4.5e-34	7.4e-32
GO:0006259	P	DNA metabolic process	70	405	1.6e-25	1.8e-23
GO:0044238	P	primary metabolic process	451	8995	4.9e-18	4e-16
GO:0008152	P	metabolic process	494	10614	3.6e-14	2.4e-12
GO:0016043	P	cellular component organization	83	1179	4.2e-09	2.3e-07
GO:0007049	P	cell cycle	30	275	1.6e-07	7.5e-06
GO:0006807	P	nitrogen compound metabolic process	186	3826	2.3e-06	9.6e-05
GO:0009987	P	cellular process	481	11684	3.6e-06	0.00013
GO:0006519	P	cellular amino acid and derivative metabolic process	47	682	1.6e-05	0.00054
GO:0009908	P	flower development	30	377	5.1e-05	0.0016
GO:0019748	P	secondary metabolic process	35	489	9.5e-05	0.0026
GO:0009058	P	biosynthetic process	225	5118	0.00011	0.0029
GO:0006139	P	nucleobase, nucleoside, nucleotide and nucleic acid metabolic process	149	3198	0.00018	0.0043
GO:0042592	P	homeostatic process	19	216	0.00037	0.0083
GO:0044249	P	cellular biosynthetic process	207	4925	0.002	0.039
GO:0044237	P	cellular metabolic process	347	8722	0.0019	0.039
GO:0009791	P	post-embryonic development	40	705	0.0024	0.044
GO:0003824	F	catalytic activity	816	9638	8.7e-168	9.5e-166
GO:0000166	F	nucleotide binding	287	2267	1.5e-77	8.1e-76
GO:0005488	F	binding	703	11258	7.5e-71	2.7e-69
GO:0016787	F	hydrolase activity	290	3468	2.6e-43	7.2e-42
GO:0016740	F	transferase activity	280	3321	2.7e-42	6e-41
GO:0016772	F	transferase activity, transferring phosphorus-containing groups	146	1887	2e-18	3.6e-17
GO:0016301	F	kinase activity	130	1641	3.2e-17	5e-16
GO:0016818	F	hydrolase activity, acting on acid anhydrides, in phosphorus-containing anhydrides	85	837	4e-17	5.5e-16
GO:0016817	F	hydrolase activity, acting on acid anhydrides	85	839	4.6e-17	5.6e-16
GO:0016462	F	pyrophosphatase activity	84	832	8.5e-17	9.3e-16
GO:0017111	F	nucleoside-triphosphatase activity	80	792	4.6e-16	4.6e-15
GO:0030246	F	carbohydrate binding	25	162	4.1e-09	3.8e-08
GO:0016788	F	hydrolase activity, acting on ester bonds	80	1200	7.1e-08	6e-07
GO:0003774	F	motor activity	18	101	8.9e-08	7e-07
GO:0003682	F	chromatin binding	13	49	1.1e-07	7.9e-07
GO:0003677	F	DNA binding	148	2892	2.2e-06	1.5e-05
GO:0003676	F	nucleic acid binding	206	4842	0.0012	0.0076
GO:0016020	C	membrane	278	4068	2.3e-27	3.8e-25
GO:0005576	C	extracellular region	43	285	2.4e-14	2e-12
GO:0005856	C	cytoskeleton	34	192	2.3e-13	1.3e-11
GO:0043232	C	intracellular non-membrane-bounded organelle	74	1040	2e-08	6.6e-07
GO:0043228	C	non-membrane-bounded organelle	74	1040	2e-08	6.6e-07
GO:0005618	C	cell wall	30	403	0.00015	0.0043
GO:0030312	C	external encapsulating structure	30	407	0.00018	0.0043
GO:0005886	C	plasma membrane	75	1456	0.00064	0.013
GO:0005634	C	nucleus	118	2621	0.0026	0.049

## Sheet: SW_UP
GO term	Ontology	Description	Number in input list	Number in BG/Ref	p-value	FDR
GO:0005975	P	carbohydrate metabolic process	112	866	6e-39	1.9e-36
GO:0006259	P	DNA metabolic process	71	405	4.4e-32	6.9e-30
GO:0006629	P	lipid metabolic process	70	841	3.8e-15	4e-13
GO:0044238	P	primary metabolic process	349	8995	1e-12	7.9e-11
GO:0007049	P	cell cycle	34	275	4e-12	2.5e-10
GO:0008152	P	metabolic process	393	10614	1e-11	5.3e-10
GO:0016043	P	cellular component organization	64	1179	5.6e-07	2.5e-05
GO:0006807	P	nitrogen compound metabolic process	153	3826	2.6e-06	0.0001
GO:0006091	P	generation of precursor metabolites and energy	23	285	1.1e-05	0.00038
GO:0006139	P	nucleobase, nucleoside, nucleotide and nucleic acid metabolic process	127	3198	2.8e-05	0.00087
GO:0009987	P	cellular process	375	11684	0.00021	0.0059
GO:0044237	P	cellular metabolic process	284	8722	0.0008	0.021
GO:0015979	P	photosynthesis	13	162	0.0009	0.022
GO:0042592	P	homeostatic process	15	216	0.0015	0.033
GO:0003824	F	catalytic activity	651	9638	2.3e-136	2.4e-134
GO:0005488	F	binding	530	11258	2e-45	1e-43
GO:0016787	F	hydrolase activity	249	3468	1.6e-43	5.5e-42
GO:0000166	F	nucleotide binding	191	2267	1.9e-41	4.9e-40
GO:0016818	F	hydrolase activity, acting on acid anhydrides, in phosphorus-containing anhydrides	82	837	1.7e-21	3.5e-20
GO:0016817	F	hydrolase activity, acting on acid anhydrides	82	839	2e-21	3.5e-20
GO:0016740	F	transferase activity	189	3321	5.7e-21	8.5e-20
GO:0016462	F	pyrophosphatase activity	80	832	1.6e-20	2e-19
GO:0017111	F	nucleoside-triphosphatase activity	77	792	4.6e-20	5.4e-19
GO:0003774	F	motor activity	19	101	5e-10	5.2e-09
GO:0016772	F	transferase activity, transferring phosphorus-containing groups	88	1887	2.1e-06	2e-05
GO:0016301	F	kinase activity	75	1641	2.3e-05	0.0002
GO:0016788	F	hydrolase activity, acting on ester bonds	54	1200	0.00045	0.0037
GO:0003677	F	DNA binding	109	2892	0.00067	0.0049
GO:0003682	F	chromatin binding	7	49	0.0007	0.0049
GO:0030246	F	carbohydrate binding	12	162	0.0026	0.017
GO:0016020	C	membrane	203	4068	1.6e-16	2.5e-14
GO:0043232	C	intracellular non-membrane-bounded organelle	73	1040	2.5e-12	1e-10
GO:0005856	C	cytoskeleton	29	192	1.9e-12	1e-10
GO:0043228	C	non-membrane-bounded organelle	73	1040	2.5e-12	1e-10
GO:0005576	C	extracellular region	32	285	1.6e-10	5.2e-09
GO:0032991	C	macromolecular complex	96	2180	7e-06	0.00019
GO:0044446	C	intracellular organelle part	108	2561	1.1e-05	0.00023
GO:0044422	C	organelle part	108	2562	1.1e-05	0.00023
GO:0005634	C	nucleus	107	2621	4.4e-05	0.00079

## Sheet: CD_DOWN
GO term	Ontology	Description	Number in input list	Number in BG/Ref	p-value	FDR
GO:0005975	P	carbohydrate metabolic process	59	866	2.4e-17	6.4e-15
GO:0009875	P	pollen-pistil interaction	17	39	6.4e-17	8.6e-15
GO:0009856	P	pollination	17	145	5e-09	4.5e-07
GO:0006629	P	lipid metabolic process	42	841	8.7e-09	5.8e-07
GO:0006259	P	DNA metabolic process	26	405	7e-08	3.8e-06
GO:0006519	P	cellular amino acid and derivative metabolic process	34	682	2.4e-07	1.1e-05
GO:0009987	P	cellular process	263	11684	9e-06	0.00035
GO:0006810	P	transport	55	1846	0.00024	0.0077
GO:0051234	P	establishment of localization	55	1851	0.00026	0.0077
GO:0051179	P	localization	55	1922	0.00061	0.017
GO:0009058	P	biosynthetic process	120	5118	0.0014	0.035
GO:0003824	F	catalytic activity	429	9638	3.3e-93	2.7e-91
GO:0016740	F	transferase activity	201	3321	4.1e-53	1.7e-51
GO:0000166	F	nucleotide binding	151	2267	2.1e-43	5.7e-42
GO:0005488	F	binding	353	11258	3.1e-33	6.2e-32
GO:0016772	F	transferase activity, transferring phosphorus-containing groups	112	1887	1.1e-27	1.8e-26
GO:0016301	F	kinase activity	97	1641	7.9e-24	1.1e-22
GO:0003682	F	chromatin binding	13	49	5.3e-11	6.1e-10
GO:0016787	F	hydrolase activity	97	3468	1.2e-05	0.00012
GO:0030246	F	carbohydrate binding	11	162	0.00027	0.0024
GO:0016020	C	membrane	147	4068	3.2e-16	4.3e-14
GO:0005794	C	Golgi apparatus	19	293	3.5e-06	0.00023

## Sheet: SA_DOWN
GO term	Ontology	Description	Number in input list	Number in BG/Ref	p-value	FDR
GO:0005975	P	carbohydrate metabolic process	86	866	6.8e-31	2e-28
GO:0006259	P	DNA metabolic process	42	405	3.3e-16	4.8e-14
GO:0009987	P	cellular process	351	11684	1.9e-15	1.9e-13
GO:0044238	P	primary metabolic process	283	8995	4.2e-14	3.1e-12
GO:0008152	P	metabolic process	315	10614	1.1e-12	6.3e-11
GO:0044237	P	cellular metabolic process	268	8722	4.7e-12	2.3e-10
GO:0006807	P	nitrogen compound metabolic process	142	3826	2.6e-11	1.1e-09
GO:0042592	P	homeostatic process	22	216	5.2e-09	1.9e-07
GO:0006519	P	cellular amino acid and derivative metabolic process	38	682	1.5e-07	4.7e-06
GO:0006139	P	nucleobase, nucleoside, nucleotide and nucleic acid metabolic process	106	3198	2.6e-06	7.6e-05
GO:0044260	P	cellular macromolecule metabolic process	183	6447	8.5e-06	0.00023
GO:0051234	P	establishment of localization	67	1851	1.7e-05	0.0004
GO:0006810	P	transport	66	1846	2.8e-05	0.0006
GO:0051179	P	localization	68	1922	2.9e-05	0.0006
GO:0009058	P	biosynthetic process	146	5118	7.1e-05	0.0014
GO:0016043	P	cellular component organization	45	1179	0.00013	0.0024
GO:0043170	P	macromolecule metabolic process	191	7127	0.00014	0.0024
GO:0006629	P	lipid metabolic process	34	841	0.00033	0.0053
GO:0044249	P	cellular biosynthetic process	137	4925	0.00036	0.0055
GO:0009875	P	pollen-pistil interaction	5	39	0.002	0.029
GO:0003824	F	catalytic activity	437	9638	3.3e-69	2.9e-67
GO:0005488	F	binding	414	11258	2.3e-39	9.8e-38
GO:0000166	F	nucleotide binding	135	2267	6.4e-27	1.8e-25
GO:0016740	F	transferase activity	164	3321	2.3e-24	5e-23
GO:0016787	F	hydrolase activity	153	3468	3.2e-18	5.4e-17
GO:0003682	F	chromatin binding	14	49	3e-11	4.3e-10
GO:0016772	F	transferase activity, transferring phosphorus-containing groups	78	1887	2.2e-08	2.6e-07
GO:0030246	F	carbohydrate binding	18	162	3.8e-08	4.1e-07
GO:0016788	F	hydrolase activity, acting on ester bonds	54	1200	3.1e-07	2.9e-06
GO:0016301	F	kinase activity	61	1641	1.9e-05	0.00016
GO:0003676	F	nucleic acid binding	130	4842	0.0019	0.015
GO:0016817	F	hydrolase activity, acting on acid anhydrides	31	839	0.0023	0.016
GO:0016818	F	hydrolase activity, acting on acid anhydrides, in phosphorus-containing anhydrides	29	837	0.0072	0.048
GO:0016020	C	membrane	154	4068	6.7e-13	1.1e-10
GO:0005794	C	Golgi apparatus	30	293	7.8e-12	6.7e-10
GO:0005576	C	extracellular region	16	285	0.00054	0.031

## Sheet: SD_DOWN
GO term	Ontology	Description	Number in input list	Number in BG/Ref	p-value	FDR
GO:0006259	P	DNA metabolic process	28	405	3.5e-11	9.3e-09
GO:0006807	P	nitrogen compound metabolic process	103	3826	5e-10	6.6e-08
GO:0006139	P	nucleobase, nucleoside, nucleotide and nucleic acid metabolic process	89	3198	2.1e-09	1.8e-07
GO:0005975	P	carbohydrate metabolic process	33	866	7.9e-07	5.2e-05
GO:0009987	P	cellular process	203	11684	0.0007	0.037
GO:0044238	P	primary metabolic process	161	8995	0.00097	0.043
GO:0003824	F	catalytic activity	277	9638	9.9e-37	7.6e-35
GO:0000166	F	nucleotide binding	108	2267	1.6e-27	6.2e-26
GO:0005488	F	binding	266	11258	6.5e-21	1.7e-19
GO:0016740	F	transferase activity	100	3321	2.1e-12	4.1e-11
GO:0016772	F	transferase activity, transferring phosphorus-containing groups	68	1887	8.5e-12	1.3e-10
GO:0003682	F	chromatin binding	12	49	5.2e-11	6.6e-10
GO:0016787	F	hydrolase activity	92	3468	1e-08	1.1e-07
GO:0016301	F	kinase activity	54	1641	2.8e-08	2.7e-07
GO:0003676	F	nucleic acid binding	113	4842	1.5e-07	1.2e-06
GO:0005215	F	transporter activity	46	1477	1.4e-06	1e-05
GO:0003677	F	DNA binding	73	2892	2.6e-06	1.8e-05
GO:0030246	F	carbohydrate binding	8	162	0.003	0.019
GO:0016020	C	membrane	104	4068	6.2e-09	5e-07

## Sheet: SW_DOWN
GO term	Ontology	Description	Number in input list	Number in BG/Ref	p-value	FDR
GO:0006259	P	DNA metabolic process	57	405	7e-27	2e-24
GO:0005975	P	carbohydrate metabolic process	72	866	4.2e-21	6.1e-19
GO:0042592	P	homeostatic process	28	216	4.5e-13	4.4e-11
GO:0006807	P	nitrogen compound metabolic process	147	3826	7.9e-12	5.8e-10
GO:0044237	P	cellular metabolic process	271	8722	2.9e-11	1.7e-09
GO:0006139	P	nucleobase, nucleoside, nucleotide and nucleic acid metabolic process	126	3198	7.3e-11	3.5e-09
GO:0009987	P	cellular process	335	11684	5.3e-10	2.2e-08
GO:0008152	P	metabolic process	306	10614	3.3e-09	1.1e-07
GO:0044238	P	primary metabolic process	268	8995	2.9e-09	1.1e-07
GO:0044260	P	cellular macromolecule metabolic process	199	6447	7e-08	2.1e-06
GO:0043170	P	macromolecule metabolic process	204	7127	8.5e-06	0.00022
GO:0065008	P	regulation of biological quality	32	665	4e-05	0.00096
GO:0009058	P	biosynthetic process	151	5118	4.3e-05	0.00096
GO:0044249	P	cellular biosynthetic process	146	4925	4.7e-05	0.00099
GO:0019725	P	cellular homeostasis	13	174	0.00018	0.0035
GO:0015979	P	photosynthesis	12	162	0.00034	0.0062
GO:0006950	P	response to stress	71	2320	0.0023	0.04
GO:0003824	F	catalytic activity	483	9638	2e-90	1.8e-88
GO:0000166	F	nucleotide binding	189	2267	1.8e-56	8.3e-55
GO:0016740	F	transferase activity	198	3321	1.2e-38	3.6e-37
GO:0005488	F	binding	408	11258	2e-33	4.4e-32
GO:0016772	F	transferase activity, transferring phosphorus-containing groups	99	1887	1.9e-15	3.5e-14
GO:0016787	F	hydrolase activity	140	3468	9.1e-13	1.4e-11
GO:0016301	F	kinase activity	80	1641	3.8e-11	5e-10
GO:0017111	F	nucleoside-triphosphatase activity	43	792	9.6e-08	1.1e-06
GO:0016462	F	pyrophosphatase activity	44	832	1.4e-07	1.4e-06
GO:0016818	F	hydrolase activity, acting on acid anhydrides, in phosphorus-containing anhydrides	44	837	1.6e-07	1.4e-06
GO:0016817	F	hydrolase activity, acting on acid anhydrides	44	839	1.7e-07	1.4e-06
GO:0003682	F	chromatin binding	10	49	4e-07	3e-06
GO:0005215	F	transporter activity	55	1477	9.8e-05	0.00069
GO:0003676	F	nucleic acid binding	136	4842	0.00083	0.0054
GO:0016020	C	membrane	140	4068	2.9e-08	4.6e-06
GO:0005794	C	Golgi apparatus	22	293	1.2e-06	9e-05

## Sheet: SEA COMPARE of common terms
UP REGULATED			CM				CO		SA		SD		SW
GO Term	Onto	Description	CD	SA	SD	SW	FDR	Num	FDR	Num	FDR	Num	FDR	Num
GO:0005975	P	carbohydrate metabolic process					7.2e-17	60	2.1e-06	38	1.3e-51	150	1.9e-36	112
GO:0008152	P	metabolic process					2.3e-07	247	9.5e-10	248	2.4e-12	494	5.3e-10	393
GO:0044238	P	primary metabolic process					0.00031	200	5.8e-05	196	4e-16	451	7.9e-11	349
GO:0044237	P	cellular metabolic process					0.0022	189	1.1e-11	222	0.039	347	0.021	284
GO:0006807	P	nitrogen compound metabolic process					0.0028	95	6.3e-09	114	9.6e-05	186	0.0001	153
GO:0009987	P	cellular process					0.047	231	1.5e-10	271	0.00013	481	0.0059	375
GO:0003824	F	catalytic activity					6.5e-49	341	5.4e-58	348	9.5e-166	816	2.4e-134	651
GO:0005488	F	binding					1.2e-22	312	2.3e-45	355	2.7e-69	703	1e-43	530
GO:0000166	F	nucleotide binding					1.1e-12	91	1.8e-40	140	8.1e-76	287	4.9e-40	191
GO:0003682	F	chromatin binding					3.3e-11	14	0.0095	5	7.9e-07	13	0.0049	7
GO:0016787	F	hydrolase activity					4.8e-11	115	1.8e-07	100	7.2e-42	290	5.5e-42	249
GO:0030246	F	carbohydrate binding					3.7e-06	15	0.00073	11	3.8e-08	25	0.017	12
GO:0016740	F	transferase activity					2e-05	92	1.1e-17	126	6e-41	280	8.5e-20	189
GO:0016772	F	transferase activity, transferring phosphorus-containing groups					0.019	49	3.3e-14	82	3.6e-17	146	2e-05	88
GO:0016301	F	kinase activity					0.024	43	1.1e-09	65	5e-16	130	0.0002	75
GO:0016020	C	membrane					1.4e-12	136	7.9e-26	164	3.8e-25	278	2.5e-14	203
DOWN REGULATED			CM				CO		SA		SD		SW
GO Term	Onto	Description	1	2	3	4	FDR	Num	FDR	Num	FDR	Num	FDR	Num
GO:0005975	P	carbohydrate metabolic process					6.4e-15	59	2e-28	86	5.2e-05	33	6.1e-19	72
GO:0006259	P	DNA metabolic process					3.8e-06	26	4.8e-14	42	9.3e-09	28	2e-24	57
GO:0009987	P	cellular process					0.00035	263	1.9e-13	351	0.037	203	2.2e-08	335
GO:0003824	F	catalytic activity					2.7e-91	429	2.9e-67	437	7.6e-35	277	1.8e-88	483
GO:0016740	F	transferase activity					1.7e-51	201	5e-23	164	4.1e-11	100	3.6e-37	198
GO:0000166	F	nucleotide binding					5.7e-42	151	1.8e-25	135	6.2e-26	108	8.3e-55	189
GO:0005488	F	binding					6.2e-32	353	9.8e-38	414	1.7e-19	266	4.4e-32	408
GO:0016772	F	transferase activity, transferring phosphorus-containing groups					1.8e-26	112	2.6e-07	78	1.3e-10	68	3.5e-14	99
GO:0016301	F	kinase activity					1.1e-22	97	0.00016	61	2.7e-07	54	5e-10	80
GO:0003682	F	chromatin binding					6.1e-10	13	4.3e-10	14	6.6e-10	12	3e-06	10
GO:0016787	F	hydrolase activity					0.00012	97	5.4e-17	153	1.1e-07	92	1.4e-11	140
GO:0016020	C	membrane					4.3e-14	147	1.1e-10	154	5e-07	104	4.6e-06	140
