# Supplementary material for: Transcriptome changes induced by abiotic stresses in Artemisia annua
Source: Sci Rep. 2018 Feb 21;8:3423. doi: 10.1038/s41598-018-21598-1 (PMC5821844; doi:10.1038/s41598-018-21598-1)
Supplement: Supplementary file 3 — Dataset 2 [file 41598_2018_21598_MOESM3_ESM.xlsx]

## Sheet: CD_UP
##Databases: KEGG PATHWAY
##Statistical test method: hypergeometric test / Fisher's exact test
##FDR correction method: Benjamini and Hochberg
#Term	Database	ID	Input number	Background number	P-Value	Corrected P-Value
Metabolic pathways	KEGG PATHWAY	ath01100	140	1910	6.51813e-19	5.99668e-17
Photosynthesis	KEGG PATHWAY	ath00195	20	77	1.66443e-11	7.65636e-10
Valine leucine and isoleucine degradation	KEGG PATHWAY	ath00280	16	48	8.15567e-11	2.50107e-09
Biosynthesis of secondary metabolites	KEGG PATHWAY	ath01110	71	1076	3.26717e-08	7.51449e-07
Arginine and proline metabolism	KEGG PATHWAY	ath00330	12	53	6.76096e-07	1.24402e-05
Glyoxylate and dicarboxylate metabolism	KEGG PATHWAY	ath00630	13	74	2.86572e-06	3.76637e-05
2-Oxocarboxylic acid metabolism	KEGG PATHWAY	ath01210	13	74	2.86572e-06	3.76637e-05
Starch and sucrose metabolism	KEGG PATHWAY	ath00500	21	202	7.29544e-06	8.38976e-05
Phenylpropanoid biosynthesis	KEGG PATHWAY	ath00940	18	157	9.68807e-06	9.90336e-05
Carbon metabolism	KEGG PATHWAY	ath01200	24	262	1.20451e-05	0.000110814
Citrate cycle (TCA cycle)	KEGG PATHWAY	ath00020	11	63	1.73837e-05	0.000145391
Nitrogen metabolism	KEGG PATHWAY	ath00910	8	42	0.000143506	0.00110021
Cyanoamino acid metabolism	KEGG PATHWAY	ath00460	9	60	0.000279518	0.00197813
Plant hormone signal transduction	KEGG PATHWAY	ath04075	21	271	0.000357074	0.00234649
Lysine degradation	KEGG PATHWAY	ath00310	6	26	0.000404445	0.0024806
Galactose metabolism	KEGG PATHWAY	ath00052	8	55	0.000725866	0.00417373
Cysteine and methionine metabolism	KEGG PATHWAY	ath00270	11	112	0.0016214	0.00877463
beta-Alanine metabolism	KEGG PATHWAY	ath00410	6	40	0.00289146	0.0147786
Regulation of autophagy	KEGG PATHWAY	ath04140	5	28	0.00331963	0.016074
Phenylalanine metabolism	KEGG PATHWAY	ath00360	6	42	0.00359478	0.016536
Other glycan degradation	KEGG PATHWAY	ath00511	4	18	0.00435381	0.0190738
Glucosinolate biosynthesis	KEGG PATHWAY	ath00966	4	19	0.00514233	0.0213137
Biosynthesis of amino acids	KEGG PATHWAY	ath01230	17	255	0.00532842	0.0213137
Alanine aspartate and glutamate metabolism	KEGG PATHWAY	ath00250	6	48	0.00646828	0.0247951
Photosynthesis - antenna proteins	KEGG PATHWAY	ath00196	4	22	0.00806558	0.0296813
Pyruvate metabolism	KEGG PATHWAY	ath00620	8	85	0.00847981	0.0300055
Glycolysis / Gluconeogenesis	KEGG PATHWAY	ath00010	9	117	0.0171237	0.0583476
Tryptophan metabolism	KEGG PATHWAY	ath00380	5	46	0.0208191	0.0684056
Propanoate metabolism	KEGG PATHWAY	ath00640	4	33	0.0272635	0.0864912
Carbon fixation in photosynthetic organisms	KEGG PATHWAY	ath00710	6	69	0.029298	0.0898473
Glycine serine and threonine metabolism	KEGG PATHWAY	ath00260	6	72	0.0346077	0.102707
Isoquinoline alkaloid biosynthesis	KEGG PATHWAY	ath00950	3	23	0.0458803	0.131906
Tyrosine metabolism	KEGG PATHWAY	ath00350	4	40	0.0473535	0.132016
Ascorbate and aldarate metabolism	KEGG PATHWAY	ath00053	4	41	0.0507445	0.137309
Cutin suberine and wax biosynthesis	KEGG PATHWAY	ath00073	3	28	0.0708639	0.186271
Taurine and hypotaurine metabolism	KEGG PATHWAY	ath00430	2	14	0.0870384	0.222431
Ubiquinone and other terpenoid-quinone biosynthesis	KEGG PATHWAY	ath00130	3	35	0.113781	0.266682
Arachidonic acid metabolism	KEGG PATHWAY	ath00590	2	17	0.116785	0.266682
Butanoate metabolism	KEGG PATHWAY	ath00650	2	17	0.116785	0.266682
alpha-Linolenic acid metabolism	KEGG PATHWAY	ath00592	3	36	0.120567	0.266682
Tropane piperidine and pyridine alkaloid biosynthesis	KEGG PATHWAY	ath00960	3	36	0.120567	0.266682
Phenylalanine tyrosine and tryptophan biosynthesis	KEGG PATHWAY	ath00400	4	57	0.121746	0.266682
Pentose and glucuronate interconversions	KEGG PATHWAY	ath00040	5	81	0.130121	0.278398
Peroxisome	KEGG PATHWAY	ath04146	5	87	0.158995	0.326281
Flavonoid biosynthesis	KEGG PATHWAY	ath00941	2	21	0.159594	0.326281
Zeatin biosynthesis	KEGG PATHWAY	ath00908	2	23	0.181939	0.363877
Biosynthesis of unsaturated fatty acids	KEGG PATHWAY	ath01040	2	29	0.250961	0.484599
Glycerolipid metabolism	KEGG PATHWAY	ath00561	3	53	0.252834	0.484599
Linoleic acid metabolism	KEGG PATHWAY	ath00591	1	9	0.27105	0.488327
Glycosphingolipid biosynthesis - globo series	KEGG PATHWAY	ath00603	1	9	0.27105	0.488327
Oxidative phosphorylation	KEGG PATHWAY	ath00190	7	162	0.274333	0.488327
Amino sugar and nucleotide sugar metabolism	KEGG PATHWAY	ath00520	6	135	0.276011	0.488327
Pentose phosphate pathway	KEGG PATHWAY	ath00030	3	58	0.29525	0.51251
Arginine biosynthesis	KEGG PATHWAY	ath00220	2	35	0.320574	0.546164
Fructose and mannose metabolism	KEGG PATHWAY	ath00051	3	64	0.346607	0.579779
Fatty acid metabolism	KEGG PATHWAY	ath01212	3	67	0.372195	0.603846
Biotin metabolism	KEGG PATHWAY	ath00780	1	14	0.377659	0.603846
Inositol phosphate metabolism	KEGG PATHWAY	ath00562	3	68	0.380685	0.603846
Ribosome biogenesis in eukaryotes	KEGG PATHWAY	ath03008	4	100	0.40639	0.633693
N-Glycan biosynthesis	KEGG PATHWAY	ath00510	2	44	0.421368	0.646098
Stilbenoid diarylheptanoid and gingerol biosynthesis	KEGG PATHWAY	ath00945	2	46	0.442758	0.667766
Histidine metabolism	KEGG PATHWAY	ath00340	1	18	0.451617	0.670141
Porphyrin and chlorophyll metabolism	KEGG PATHWAY	ath00860	2	48	0.463702	0.677153
RNA degradation	KEGG PATHWAY	ath03018	4	112	0.489077	0.703048
Diterpenoid biosynthesis	KEGG PATHWAY	ath00904	1	22	0.516795	0.730291
Sesquiterpenoid and triterpenoid biosynthesis	KEGG PATHWAY	ath00909	1	23	0.531842	0.730291
Valine leucine and isoleucine biosynthesis	KEGG PATHWAY	ath00290	1	23	0.531842	0.730291
Sphingolipid metabolism	KEGG PATHWAY	ath00600	1	26	0.574234	0.759388
ABC transporters	KEGG PATHWAY	ath02010	1	26	0.574234	0.759388
Glutathione metabolism	KEGG PATHWAY	ath00480	3	93	0.577795	0.759388
Pantothenate and CoA biosynthesis	KEGG PATHWAY	ath00770	1	28	0.600342	0.777908
Endocytosis	KEGG PATHWAY	ath04144	4	142	0.669599	0.855599
Steroid biosynthesis	KEGG PATHWAY	ath00100	1	35	0.679755	0.856678
Circadian rhythm - plant	KEGG PATHWAY	ath04712	1	36	0.689732	0.857505
Pyrimidine metabolism	KEGG PATHWAY	ath00240	3	116	0.720175	0.878361
Fatty acid biosynthesis	KEGG PATHWAY	ath00061	1	41	0.73515	0.878361
Fatty acid degradation	KEGG PATHWAY	ath00071	1	41	0.73515	0.878361
Limonene and pinene degradation	KEGG PATHWAY	ath00903	1	44	0.759147	0.892811
RNA polymerase	KEGG PATHWAY	ath03020	1	45	0.766653	0.892811
RNA transport	KEGG PATHWAY	ath03013	4	169	0.790034	0.908539
Ubiquitin mediated proteolysis	KEGG PATHWAY	ath04120	3	142	0.832862	0.925916
Homologous recombination	KEGG PATHWAY	ath03440	1	56	0.835291	0.925916
Terpenoid backbone biosynthesis	KEGG PATHWAY	ath00900	1	58	0.845401	0.925916
Proteasome	KEGG PATHWAY	ath03050	1	58	0.845401	0.925916
Purine metabolism	KEGG PATHWAY	ath00230	3	158	0.880809	0.93838
Aminoacyl-tRNA biosynthesis	KEGG PATHWAY	ath00970	2	115	0.882699	0.93838
Phosphatidylinositol signaling system	KEGG PATHWAY	ath04070	1	68	0.887381	0.93838
Plant-pathogen interaction	KEGG PATHWAY	ath04626	3	167	0.902032	0.943034
Protein processing in endoplasmic reticulum	KEGG PATHWAY	ath04141	3	212	0.965112	0.995356
mRNA surveillance pathway	KEGG PATHWAY	ath03015	1	114	0.973815	0.995356
Spliceosome	KEGG PATHWAY	ath03040	2	192	0.984536	0.995356
Ribosome	KEGG PATHWAY	ath03010	1	363	0.999991	0.999991
--------------------
#Term	Database	ID	Input number	Background number	P-Value	Corrected P-Value
--------------------
#Term	Database	ID	Input number	Background number	P-Value	Corrected P-Value
--------------------

## Sheet: SA_UP
##Databases: KEGG PATHWAY
##Statistical test method: hypergeometric test / Fisher's exact test
##FDR correction method: Benjamini and Hochberg
#Term	Database	ID	Input number	Background number	P-Value	Corrected P-Value
Oxidative phosphorylation	KEGG PATHWAY	ath00190	58	162	4.83123e-41	4.25148e-39
Metabolic pathways	KEGG PATHWAY	ath01100	144	1910	1.1516e-27	5.06702e-26
Photosynthesis	KEGG PATHWAY	ath00195	29	77	1.30877e-21	3.83907e-20
Pyruvate metabolism	KEGG PATHWAY	ath00620	13	85	1.87056e-06	4.11523e-05
Pyrimidine metabolism	KEGG PATHWAY	ath00240	11	116	0.000562538	0.00990067
Fatty acid degradation	KEGG PATHWAY	ath00071	6	41	0.00142037	0.0208321
Glycerolipid metabolism	KEGG PATHWAY	ath00561	5	53	0.0183741	0.210078
Ubiquinone and other terpenoid-quinone biosynthesis	KEGG PATHWAY	ath00130	4	35	0.019098	0.210078
Tyrosine metabolism	KEGG PATHWAY	ath00350	4	40	0.0284506	0.238222
Fatty acid biosynthesis	KEGG PATHWAY	ath00061	4	41	0.0305949	0.238222
Riboflavin metabolism	KEGG PATHWAY	ath00740	2	9	0.0327119	0.238222
Glycosylphosphatidylinositol(GPI)-anchor biosynthesis	KEGG PATHWAY	ath00563	3	24	0.0335199	0.238222
N-Glycan biosynthesis	KEGG PATHWAY	ath00510	4	44	0.0375855	0.238222
mRNA surveillance pathway	KEGG PATHWAY	ath03015	7	114	0.0417353	0.238222
Spliceosome	KEGG PATHWAY	ath03040	10	192	0.0427937	0.238222
Aminoacyl-tRNA biosynthesis	KEGG PATHWAY	ath00970	7	115	0.0433131	0.238222
Glycolysis / Gluconeogenesis	KEGG PATHWAY	ath00010	7	117	0.046583	0.241135
Taurine and hypotaurine metabolism	KEGG PATHWAY	ath00430	2	14	0.0654655	0.303209
Sulfur relay system	KEGG PATHWAY	ath04122	2	14	0.0654655	0.303209
Arachidonic acid metabolism	KEGG PATHWAY	ath00590	2	17	0.0886207	0.389931
Other glycan degradation	KEGG PATHWAY	ath00511	2	18	0.096805	0.402687
Endocytosis	KEGG PATHWAY	ath04144	7	142	0.100672	0.402687
AGE-RAGE signaling pathway in diabetic complications	KEGG PATHWAY	ath04933	2	20	0.113768	0.433649
Fatty acid metabolism	KEGG PATHWAY	ath01212	4	67	0.118268	0.433649
Diterpenoid biosynthesis	KEGG PATHWAY	ath00904	2	22	0.131418	0.450543
RNA polymerase	KEGG PATHWAY	ath03020	3	45	0.133115	0.450543
Isoquinoline alkaloid biosynthesis	KEGG PATHWAY	ath00950	2	23	0.140464	0.457808
Amino sugar and nucleotide sugar metabolism	KEGG PATHWAY	ath00520	6	135	0.170373	0.535457
Pentose and glucuronate interconversions	KEGG PATHWAY	ath00040	4	81	0.187254	0.547219
Pantothenate and CoA biosynthesis	KEGG PATHWAY	ath00770	2	28	0.187366	0.547219
Monoterpenoid biosynthesis	KEGG PATHWAY	ath00902	1	7	0.19277	0.547219
Homologous recombination	KEGG PATHWAY	ath03440	3	56	0.204229	0.561629
Phenylalanine tyrosine and tryptophan biosynthesis	KEGG PATHWAY	ath00400	3	57	0.211088	0.5629
Proteasome	KEGG PATHWAY	ath03050	3	58	0.217996	0.564225
Arginine biosynthesis	KEGG PATHWAY	ath00220	2	35	0.255696	0.582642
Fructose and mannose metabolism	KEGG PATHWAY	ath00051	3	64	0.260289	0.582642
Tropane piperidine and pyridine alkaloid biosynthesis	KEGG PATHWAY	ath00960	2	36	0.265548	0.582642
Thiamine metabolism	KEGG PATHWAY	ath00730	1	11	0.274754	0.582642
Phosphatidylinositol signaling system	KEGG PATHWAY	ath04070	3	68	0.289042	0.582642
Inositol phosphate metabolism	KEGG PATHWAY	ath00562	3	68	0.289042	0.582642
Carbon metabolism	KEGG PATHWAY	ath01200	9	262	0.289525	0.582642
Ribosome	KEGG PATHWAY	ath03010	12	363	0.289803	0.582642
Ribosome biogenesis in eukaryotes	KEGG PATHWAY	ath03008	4	100	0.295329	0.582642
Nucleotide excision repair	KEGG PATHWAY	ath03420	3	69	0.296271	0.582642
Plant-pathogen interaction	KEGG PATHWAY	ath04626	6	167	0.307632	0.582642
Starch and sucrose metabolism	KEGG PATHWAY	ath00500	7	202	0.315731	0.582642
RNA transport	KEGG PATHWAY	ath03013	6	169	0.316884	0.582642
Phenylalanine metabolism	KEGG PATHWAY	ath00360	2	42	0.324425	0.582642
Nitrogen metabolism	KEGG PATHWAY	ath00910	2	42	0.324425	0.582642
Ubiquitin mediated proteolysis	KEGG PATHWAY	ath04120	5	142	0.34778	0.612093
RNA degradation	KEGG PATHWAY	ath03018	4	112	0.367201	0.633602
Valine leucine and isoleucine degradation	KEGG PATHWAY	ath00280	2	48	0.382021	0.634299
Alanine aspartate and glutamate metabolism	KEGG PATHWAY	ath00250	2	48	0.382021	0.634299
Histidine metabolism	KEGG PATHWAY	ath00340	1	18	0.398723	0.641227
DNA replication	KEGG PATHWAY	ath03030	2	50	0.400767	0.641227
Phagosome	KEGG PATHWAY	ath04145	3	86	0.41867	0.654593
Peroxisome	KEGG PATHWAY	ath04146	3	87	0.425711	0.654593
Purine metabolism	KEGG PATHWAY	ath00230	5	158	0.431436	0.654593
Galactose metabolism	KEGG PATHWAY	ath00052	2	55	0.446392	0.665805
Sesquiterpenoid and triterpenoid biosynthesis	KEGG PATHWAY	ath00909	1	23	0.47409	0.695333
Cyanoamino acid metabolism	KEGG PATHWAY	ath00460	2	60	0.490005	0.706893
Lysine degradation	KEGG PATHWAY	ath00310	1	26	0.514703	0.719526
Citrate cycle (TCA cycle)	KEGG PATHWAY	ath00020	2	63	0.515115	0.719526
Ether lipid metabolism	KEGG PATHWAY	ath00565	1	27	0.527532	0.725356
Cutin suberine and wax biosynthesis	KEGG PATHWAY	ath00073	1	28	0.540022	0.731106
Carbon fixation in photosynthetic organisms	KEGG PATHWAY	ath00710	2	69	0.562816	0.750422
Cysteine and methionine metabolism	KEGG PATHWAY	ath00270	3	112	0.588618	0.77311
Steroid biosynthesis	KEGG PATHWAY	ath00100	1	35	0.618692	0.79046
alpha-Linolenic acid metabolism	KEGG PATHWAY	ath00592	1	36	0.628775	0.79046
Circadian rhythm - plant	KEGG PATHWAY	ath04712	1	36	0.628775	0.79046
Mismatch repair	KEGG PATHWAY	ath03430	1	39	0.657455	0.814102
beta-Alanine metabolism	KEGG PATHWAY	ath00410	1	40	0.666514	0.814102
Ascorbate and aldarate metabolism	KEGG PATHWAY	ath00053	1	41	0.675334	0.814102
Base excision repair	KEGG PATHWAY	ath03410	1	43	0.692282	0.821828
Limonene and pinene degradation	KEGG PATHWAY	ath00903	1	44	0.700422	0.821828
Tryptophan metabolism	KEGG PATHWAY	ath00380	1	46	0.716061	0.821901
Glutathione metabolism	KEGG PATHWAY	ath00480	2	93	0.719163	0.821901
SNARE interactions in vesicular transport	KEGG PATHWAY	ath04130	1	48	0.730885	0.824589
Protein export	KEGG PATHWAY	ath03060	1	53	0.764652	0.841117
Arginine and proline metabolism	KEGG PATHWAY	ath00330	1	53	0.764652	0.841117
Basal transcription factors	KEGG PATHWAY	ath03022	1	55	0.776942	0.844085
Protein processing in endoplasmic reticulum	KEGG PATHWAY	ath04141	4	212	0.8252	0.885581
Glycine serine and threonine metabolism	KEGG PATHWAY	ath00260	1	72	0.85863	0.910355
Glycerophospholipid metabolism	KEGG PATHWAY	ath00564	1	86	0.902914	0.945649
Biosynthesis of amino acids	KEGG PATHWAY	ath01230	4	255	0.913411	0.945649
Phenylpropanoid biosynthesis	KEGG PATHWAY	ath00940	2	157	0.925197	0.946714
Biosynthesis of secondary metabolites	KEGG PATHWAY	ath01110	20	1076	0.970786	0.981944
Plant hormone signal transduction	KEGG PATHWAY	ath04075	2	271	0.994512	0.994512
--------------------
#Term	Database	ID	Input number	Background number	P-Value	Corrected P-Value
--------------------
#Term	Database	ID	Input number	Background number	P-Value	Corrected P-Value
--------------------

## Sheet: SD_UP
##Databases: KEGG PATHWAY
##Statistical test method: hypergeometric test / Fisher's exact test
##FDR correction method: Benjamini and Hochberg
#Term	Database	ID	Input number	Background number	P-Value	Corrected P-Value
Biosynthesis of secondary metabolites	KEGG PATHWAY	ath01110	151	1076	3.11e-17	3.27e-15
Fatty acid metabolism	KEGG PATHWAY	ath01212	31	67	7.19e-15	3.78e-13
Biosynthesis of unsaturated fatty acids	KEGG PATHWAY	ath01040	20	29	1.89e-12	6.62e-11
Metabolic pathways	KEGG PATHWAY	ath01100	204	1910	8.6e-12	2.26e-10
Arginine and proline metabolism	KEGG PATHWAY	ath00330	17	53	6.28e-07	1.32e-05
Terpenoid backbone biosynthesis	KEGG PATHWAY	ath00900	16	58	6.82e-06	0.00011934
Phenylpropanoid biosynthesis	KEGG PATHWAY	ath00940	27	157	1.68e-05	0.000251408
DNA replication	KEGG PATHWAY	ath03030	14	50	2.2e-05	0.000288771
Starch and sucrose metabolism	KEGG PATHWAY	ath00500	31	202	3.02e-05	0.000352168
ABC transporters	KEGG PATHWAY	ath02010	10	26	3.7e-05	0.000388331
Biosynthesis of amino acids	KEGG PATHWAY	ath01230	35	255	7.54e-05	0.000720111
Pyruvate metabolism	KEGG PATHWAY	ath00620	17	85	0.000122447	0.00107141
Fatty acid biosynthesis	KEGG PATHWAY	ath00061	11	41	0.000225637	0.00182245
Sesquiterpenoid and triterpenoid biosynthesis	KEGG PATHWAY	ath00909	8	23	0.000388245	0.00291184
Monoterpenoid biosynthesis	KEGG PATHWAY	ath00902	5	7	0.000438568	0.00306998
Glycolysis / Gluconeogenesis	KEGG PATHWAY	ath00010	19	117	0.000532489	0.00349446
Fatty acid degradation	KEGG PATHWAY	ath00071	10	41	0.000813892	0.00502698
Cutin suberine and wax biosynthesis	KEGG PATHWAY	ath00073	8	28	0.00113818	0.00663936
Stilbenoid diarylheptanoid and gingerol biosynthesis	KEGG PATHWAY	ath00945	10	46	0.00172521	0.00953406
beta-Alanine metabolism	KEGG PATHWAY	ath00410	9	40	0.00236593	0.0124211
Cyanoamino acid metabolism	KEGG PATHWAY	ath00460	11	60	0.00335402	0.0167701
Fatty acid elongation	KEGG PATHWAY	ath00062	8	35	0.00375111	0.017903
Biotin metabolism	KEGG PATHWAY	ath00780	5	14	0.0045189	0.0205937
Flavonoid biosynthesis	KEGG PATHWAY	ath00941	6	21	0.00470714	0.0205937
Other glycan degradation	KEGG PATHWAY	ath00511	5	18	0.0107021	0.0449488
Lysine degradation	KEGG PATHWAY	ath00310	6	26	0.0111477	0.0450194
Steroid biosynthesis	KEGG PATHWAY	ath00100	7	35	0.0120448	0.045285
Limonene and pinene degradation	KEGG PATHWAY	ath00903	8	44	0.012076	0.045285
AGE-RAGE signaling pathway in diabetic complications	KEGG PATHWAY	ath04933	5	20	0.0152954	0.0553799
Cysteine and methionine metabolism	KEGG PATHWAY	ath00270	14	112	0.0197785	0.0692248
Glycerolipid metabolism	KEGG PATHWAY	ath00561	8	53	0.0294499	0.0997496
Phagosome	KEGG PATHWAY	ath04145	11	86	0.0317288	0.10411
Galactose metabolism	KEGG PATHWAY	ath00052	8	55	0.0348908	0.110395
Purine metabolism	KEGG PATHWAY	ath00230	17	158	0.0357469	0.110395
Carbon metabolism	KEGG PATHWAY	ath01200	25	262	0.0419389	0.125817
Carbon fixation in photosynthetic organisms	KEGG PATHWAY	ath00710	9	69	0.0447179	0.130427
Pentose and glucuronate interconversions	KEGG PATHWAY	ath00040	10	81	0.0472519	0.131917
Pyrimidine metabolism	KEGG PATHWAY	ath00240	13	116	0.0477414	0.131917
Base excision repair	KEGG PATHWAY	ath03410	6	43	0.0729526	0.196411
Valine leucine and isoleucine biosynthesis	KEGG PATHWAY	ath00290	4	23	0.0764858	0.200775
Tryptophan metabolism	KEGG PATHWAY	ath00380	6	46	0.0915266	0.234397
Valine leucine and isoleucine degradation	KEGG PATHWAY	ath00280	6	48	0.105197	0.262992
Mismatch repair	KEGG PATHWAY	ath03430	5	39	0.123777	0.297409
Peroxisome	KEGG PATHWAY	ath04146	9	87	0.124629	0.297409
Histidine metabolism	KEGG PATHWAY	ath00340	3	18	0.129747	0.302743
Ascorbate and aldarate metabolism	KEGG PATHWAY	ath00053	5	41	0.142034	0.324208
Glutathione metabolism	KEGG PATHWAY	ath00480	9	93	0.161883	0.361654
Nucleotide excision repair	KEGG PATHWAY	ath03420	7	69	0.17342	0.379357
Propanoate metabolism	KEGG PATHWAY	ath00640	4	33	0.181704	0.383805
Thiamine metabolism	KEGG PATHWAY	ath00730	2	11	0.182764	0.383805
Pentose phosphate pathway	KEGG PATHWAY	ath00030	6	58	0.187497	0.386024
Porphyrin and chlorophyll metabolism	KEGG PATHWAY	ath00860	5	48	0.213826	0.419283
Alanine aspartate and glutamate metabolism	KEGG PATHWAY	ath00250	5	48	0.213826	0.419283
alpha-Linolenic acid metabolism	KEGG PATHWAY	ath00592	4	36	0.219624	0.419283
Circadian rhythm - plant	KEGG PATHWAY	ath04712	4	36	0.219624	0.419283
Taurine and hypotaurine metabolism	KEGG PATHWAY	ath00430	2	14	0.250685	0.466684
Sphingolipid metabolism	KEGG PATHWAY	ath00600	3	26	0.253343	0.466684
Nicotinate and nicotinamide metabolism	KEGG PATHWAY	ath00760	2	16	0.296428	0.518826
Phenylalanine metabolism	KEGG PATHWAY	ath00360	4	42	0.300406	0.518826
Carotenoid biosynthesis	KEGG PATHWAY	ath00906	3	29	0.303465	0.518826
Plant hormone signal transduction	KEGG PATHWAY	ath04075	20	271	0.304598	0.518826
Homologous recombination	KEGG PATHWAY	ath03440	5	56	0.306354	0.518826
Butanoate metabolism	KEGG PATHWAY	ath00650	2	17	0.319168	0.531946
Glycerophospholipid metabolism	KEGG PATHWAY	ath00564	7	86	0.328688	0.533435
Glycine serine and threonine metabolism	KEGG PATHWAY	ath00260	6	72	0.330222	0.533435
Amino sugar and nucleotide sugar metabolism	KEGG PATHWAY	ath00520	10	135	0.377404	0.600415
Plant-pathogen interaction	KEGG PATHWAY	ath04626	12	167	0.394958	0.618963
Brassinosteroid biosynthesis	KEGG PATHWAY	ath00905	1	8	0.428633	0.643539
Photosynthesis - antenna proteins	KEGG PATHWAY	ath00196	2	22	0.429026	0.643539
Diterpenoid biosynthesis	KEGG PATHWAY	ath00904	2	22	0.429026	0.643539
Linoleic acid metabolism	KEGG PATHWAY	ath00591	1	9	0.46309	0.67534
Glycosphingolipid biosynthesis - globo series	KEGG PATHWAY	ath00603	1	9	0.46309	0.67534
C5-Branched dibasic acid metabolism	KEGG PATHWAY	ath00660	1	10	0.495471	0.712664
Nitrogen metabolism	KEGG PATHWAY	ath00910	3	42	0.515096	0.73088
Ether lipid metabolism	KEGG PATHWAY	ath00565	2	27	0.528819	0.740347
Citrate cycle (TCA cycle)	KEGG PATHWAY	ath00020	4	63	0.580671	0.802243
Vitamin B6 metabolism	KEGG PATHWAY	ath00750	1	14	0.606617	0.827204
Inositol phosphate metabolism	KEGG PATHWAY	ath00562	4	68	0.637842	0.858633
Lysine biosynthesis	KEGG PATHWAY	ath00300	1	16	0.652644	0.867438
Arginine biosynthesis	KEGG PATHWAY	ath00220	2	35	0.662186	0.869119
2-Oxocarboxylic acid metabolism	KEGG PATHWAY	ath01210	4	74	0.699391	0.906618
Glucosinolate biosynthesis	KEGG PATHWAY	ath00966	1	19	0.711791	0.91144
Tyrosine metabolism	KEGG PATHWAY	ath00350	2	40	0.728992	0.911474
One carbon pool by folate	KEGG PATHWAY	ath00670	1	20	0.729179	0.911474
Zeatin biosynthesis	KEGG PATHWAY	ath00908	1	23	0.7753	0.957498
RNA polymerase	KEGG PATHWAY	ath03020	2	45	0.784237	0.957498
Ubiquitin mediated proteolysis	KEGG PATHWAY	ath04120	7	142	0.800821	0.966508
Pantothenate and CoA biosynthesis	KEGG PATHWAY	ath00770	1	28	0.835392	0.996775
Glyoxylate and dicarboxylate metabolism	KEGG PATHWAY	ath00630	3	74	0.850575	1
Phenylalanine tyrosine and tryptophan biosynthesis	KEGG PATHWAY	ath00400	2	57	0.878194	1
Ubiquinone and other terpenoid-quinone biosynthesis	KEGG PATHWAY	ath00130	1	35	0.893537	1
Fructose and mannose metabolism	KEGG PATHWAY	ath00051	2	64	0.913846	1
Aminoacyl-tRNA biosynthesis	KEGG PATHWAY	ath00970	4	115	0.933225	1
Protein processing in endoplasmic reticulum	KEGG PATHWAY	ath04141	8	212	0.958188	1
Proteasome	KEGG PATHWAY	ath03050	1	58	0.974588	1
Phosphatidylinositol signaling system	KEGG PATHWAY	ath04070	1	68	0.986374	1
Photosynthesis	KEGG PATHWAY	ath00195	1	77	0.992225	1
RNA degradation	KEGG PATHWAY	ath03018	2	112	0.993136	1
mRNA surveillance pathway	KEGG PATHWAY	ath03015	2	114	0.993848	1
Oxidative phosphorylation	KEGG PATHWAY	ath00190	3	162	0.997691	1
Ribosome biogenesis in eukaryotes	KEGG PATHWAY	ath03008	1	100	0.998148	1
RNA transport	KEGG PATHWAY	ath03013	3	169	0.998392	1
Endocytosis	KEGG PATHWAY	ath04144	2	142	0.998701	1
Spliceosome	KEGG PATHWAY	ath03040	3	192	0.999519	1
Ribosome	KEGG PATHWAY	ath03010	2	363	1	1
--------------------
#Term	Database	ID	Input number	Background number	P-Value	Corrected P-Value
--------------------
#Term	Database	ID	Input number	Background number	P-Value	Corrected P-Value
--------------------

## Sheet: SW_UP
##Databases: KEGG PATHWAY
##Statistical test method: hypergeometric test / Fisher's exact test
##FDR correction method: Benjamini and Hochberg
#Term	Database	ID	Input number	Background number	P-Value	Corrected P-Value
Metabolic pathways	KEGG PATHWAY	ath01100	197	1910	6.50332e-21	6.63339e-19
Biosynthesis of secondary metabolites	KEGG PATHWAY	ath01110	121	1076	1.84704e-15	9.41989e-14
Biosynthesis of unsaturated fatty acids	KEGG PATHWAY	ath01040	17	29	1.22903e-11	4.17869e-10
Fatty acid metabolism	KEGG PATHWAY	ath01212	23	67	1.97414e-11	5.03407e-10
DNA replication	KEGG PATHWAY	ath03030	17	50	9.24162e-09	1.88529e-07
Phenylpropanoid biosynthesis	KEGG PATHWAY	ath00940	28	157	5.06632e-08	8.61274e-07
Starch and sucrose metabolism	KEGG PATHWAY	ath00500	29	202	1.65776e-06	2.41559e-05
Stilbenoid diarylheptanoid and gingerol biosynthesis	KEGG PATHWAY	ath00945	12	46	1.3768e-05	0.000175542
Valine leucine and isoleucine degradation	KEGG PATHWAY	ath00280	12	48	1.98011e-05	0.000224413
Pyrimidine metabolism	KEGG PATHWAY	ath00240	18	116	6.10914e-05	0.000623133
Photosynthesis	KEGG PATHWAY	ath00195	13	77	0.000302354	0.00280365
Arginine and proline metabolism	KEGG PATHWAY	ath00330	10	53	0.000690206	0.00586675
Fructose and mannose metabolism	KEGG PATHWAY	ath00051	11	64	0.000755798	0.0059301
Cutin suberine and wax biosynthesis	KEGG PATHWAY	ath00073	7	28	0.00107775	0.00785218
Monoterpenoid biosynthesis	KEGG PATHWAY	ath00902	4	7	0.00124671	0.00847355
Flavonoid biosynthesis	KEGG PATHWAY	ath00941	6	21	0.00137389	0.00847355
Pentose and glucuronate interconversions	KEGG PATHWAY	ath00040	12	81	0.00141226	0.00847355
Biotin metabolism	KEGG PATHWAY	ath00780	5	14	0.00154973	0.00878178
beta-Alanine metabolism	KEGG PATHWAY	ath00410	8	40	0.00168569	0.0090495
Sesquiterpenoid and triterpenoid biosynthesis	KEGG PATHWAY	ath00909	6	23	0.0020341	0.0103739
Propanoate metabolism	KEGG PATHWAY	ath00640	7	33	0.00243402	0.0118224
Limonene and pinene degradation	KEGG PATHWAY	ath00903	8	44	0.00284733	0.0132013
Biosynthesis of amino acids	KEGG PATHWAY	ath01230	24	255	0.00353299	0.015668
Thiamine metabolism	KEGG PATHWAY	ath00730	4	11	0.00443291	0.0188399
Fatty acid biosynthesis	KEGG PATHWAY	ath00061	7	41	0.00693677	0.028302
Galactose metabolism	KEGG PATHWAY	ath00052	8	55	0.00930511	0.0365046
Cysteine and methionine metabolism	KEGG PATHWAY	ath00270	12	112	0.014358	0.0508831
Alanine aspartate and glutamate metabolism	KEGG PATHWAY	ath00250	7	48	0.014399	0.0508831
Cyanoamino acid metabolism	KEGG PATHWAY	ath00460	8	60	0.0144668	0.0508831
Glycosphingolipid biosynthesis - globo series	KEGG PATHWAY	ath00603	3	9	0.0167397	0.0569151
Glucosinolate biosynthesis	KEGG PATHWAY	ath00966	4	19	0.02132	0.0701497
Purine metabolism	KEGG PATHWAY	ath00230	14	158	0.0336048	0.107115
Glycosphingolipid biosynthesis - ganglio series	KEGG PATHWAY	ath00604	2	5	0.0398797	0.123265
Circadian rhythm - plant	KEGG PATHWAY	ath04712	5	36	0.0426205	0.127862
ABC transporters	KEGG PATHWAY	ath02010	4	26	0.0509759	0.148558
Glycosaminoglycan degradation	KEGG PATHWAY	ath00531	2	7	0.0642314	0.176263
Fatty acid degradation	KEGG PATHWAY	ath00071	5	41	0.0644959	0.176263
Butanoate metabolism	KEGG PATHWAY	ath00650	3	17	0.0656665	0.176263
Phenylalanine tyrosine and tryptophan biosynthesis	KEGG PATHWAY	ath00400	6	57	0.0760841	0.198793
Glycolysis / Gluconeogenesis	KEGG PATHWAY	ath00010	10	117	0.077958	0.198793
Amino sugar and nucleotide sugar metabolism	KEGG PATHWAY	ath00520	11	135	0.0851957	0.21195
2-Oxocarboxylic acid metabolism	KEGG PATHWAY	ath01210	7	74	0.087645	0.212852
alpha-Linolenic acid metabolism	KEGG PATHWAY	ath00592	4	36	0.118356	0.280751
Valine leucine and isoleucine biosynthesis	KEGG PATHWAY	ath00290	3	23	0.122055	0.282946
Plant hormone signal transduction	KEGG PATHWAY	ath04075	18	271	0.141392	0.320488
RNA transport	KEGG PATHWAY	ath03013	12	169	0.148922	0.330219
Peroxisome	KEGG PATHWAY	ath04146	7	87	0.155603	0.337692
Ether lipid metabolism	KEGG PATHWAY	ath00565	3	27	0.166636	0.344699
Carbon metabolism	KEGG PATHWAY	ath01200	17	262	0.170312	0.344699
Nitrogen metabolism	KEGG PATHWAY	ath00910	4	42	0.170735	0.344699
Taurine and hypotaurine metabolism	KEGG PATHWAY	ath00430	2	14	0.172856	0.344699
Terpenoid backbone biosynthesis	KEGG PATHWAY	ath00900	5	58	0.175729	0.344699
Base excision repair	KEGG PATHWAY	ath03410	4	43	0.180152	0.346707
Carotenoid biosynthesis	KEGG PATHWAY	ath00906	3	29	0.190472	0.35978
Tryptophan metabolism	KEGG PATHWAY	ath00380	4	46	0.209368	0.388282
Other glycan degradation	KEGG PATHWAY	ath00511	2	18	0.24293	0.442479
Fatty acid elongation	KEGG PATHWAY	ath00062	3	35	0.266032	0.461974
Arginine biosynthesis	KEGG PATHWAY	ath00220	3	35	0.266032	0.461974
Glycerophospholipid metabolism	KEGG PATHWAY	ath00564	6	86	0.26722	0.461974
Diterpenoid biosynthesis	KEGG PATHWAY	ath00904	2	22	0.313943	0.533703
Brassinosteroid biosynthesis	KEGG PATHWAY	ath00905	1	8	0.352769	0.589877
Lysine degradation	KEGG PATHWAY	ath00310	2	26	0.383402	0.630758
C5-Branched dibasic acid metabolism	KEGG PATHWAY	ath00660	1	10	0.412424	0.667734
Inositol phosphate metabolism	KEGG PATHWAY	ath00562	4	68	0.443207	0.706361
Nucleotide excision repair	KEGG PATHWAY	ath03420	4	69	0.453749	0.712037
Glycine serine and threonine metabolism	KEGG PATHWAY	ath00260	4	72	0.484952	0.749471
Glycerolipid metabolism	KEGG PATHWAY	ath00561	3	53	0.496127	0.755298
Vitamin B6 metabolism	KEGG PATHWAY	ath00750	1	14	0.515755	0.773633
Steroid biosynthesis	KEGG PATHWAY	ath00100	2	35	0.526466	0.778255
Lysine biosynthesis	KEGG PATHWAY	ath00300	1	16	0.560397	0.805077
Nicotinate and nicotinamide metabolism	KEGG PATHWAY	ath00760	1	16	0.560397	0.805077
Mismatch repair	KEGG PATHWAY	ath03430	2	39	0.58247	0.818924
Tyrosine metabolism	KEGG PATHWAY	ath00350	2	40	0.595685	0.818924
Selenocompound metabolism	KEGG PATHWAY	ath00450	1	18	0.600926	0.818924
Sulfur metabolism	KEGG PATHWAY	ath00920	2	41	0.608583	0.818924
Pyruvate metabolism	KEGG PATHWAY	ath00620	4	85	0.610179	0.818924
Phagosome	KEGG PATHWAY	ath04145	4	86	0.619006	0.819982
AGE-RAGE signaling pathway in diabetic complications	KEGG PATHWAY	ath04933	1	20	0.637721	0.833942
RNA polymerase	KEGG PATHWAY	ath03020	2	45	0.65703	0.848317
Photosynthesis - antenna proteins	KEGG PATHWAY	ath00196	1	22	0.671125	0.855685
Sphingolipid metabolism	KEGG PATHWAY	ath00600	1	26	0.728984	0.917979
Pantothenate and CoA biosynthesis	KEGG PATHWAY	ath00770	1	28	0.753978	0.937875
RNA degradation	KEGG PATHWAY	ath03018	4	112	0.802633	0.982825
Oxidative phosphorylation	KEGG PATHWAY	ath00190	6	162	0.809386	0.982825
Glutathione metabolism	KEGG PATHWAY	ath00480	3	93	0.836883	0.984557
Phosphatidylinositol signaling system	KEGG PATHWAY	ath04070	2	68	0.848761	0.984557
Carbon fixation in photosynthetic organisms	KEGG PATHWAY	ath00710	2	69	0.854311	0.984557
Ribosome biogenesis in eukaryotes	KEGG PATHWAY	ath03008	3	100	0.869746	0.984557
Phenylalanine metabolism	KEGG PATHWAY	ath00360	1	42	0.87505	0.984557
Glyoxylate and dicarboxylate metabolism	KEGG PATHWAY	ath00630	2	74	0.87937	0.984557
N-Glycan biosynthesis	KEGG PATHWAY	ath00510	1	44	0.88658	0.984557
Porphyrin and chlorophyll metabolism	KEGG PATHWAY	ath00860	1	48	0.906548	0.984557
SNARE interactions in vesicular transport	KEGG PATHWAY	ath04130	1	48	0.906548	0.984557
Plant-pathogen interaction	KEGG PATHWAY	ath04626	5	167	0.912722	0.984557
Endocytosis	KEGG PATHWAY	ath04144	4	142	0.917903	0.984557
Protein export	KEGG PATHWAY	ath03060	1	53	0.926642	0.984557
Homologous recombination	KEGG PATHWAY	ath03440	1	56	0.936562	0.984838
Citrate cycle (TCA cycle)	KEGG PATHWAY	ath00020	1	63	0.954804	0.993775
Protein processing in endoplasmic reticulum	KEGG PATHWAY	ath04141	5	212	0.977692	0.999997
Ubiquitin mediated proteolysis	KEGG PATHWAY	ath04120	1	142	0.999021	0.999997
Spliceosome	KEGG PATHWAY	ath03040	1	192	0.999914	0.999997
Ribosome	KEGG PATHWAY	ath03010	3	363	0.999997	0.999997
--------------------
#Term	Database	ID	Input number	Background number	P-Value	Corrected P-Value
--------------------
#Term	Database	ID	Input number	Background number	P-Value	Corrected P-Value
--------------------

## Sheet: CD_DOWN
##Databases: KEGG PATHWAY
##Statistical test method: hypergeometric test / Fisher's exact test
##FDR correction method: Benjamini and Hochberg
#Term	Database	ID	Input number	Background number	P-Value	Corrected P-Value
N-Glycan biosynthesis	KEGG PATHWAY	ath00510	19	44	4.87407e-14	3.21689e-12
Flavonoid biosynthesis	KEGG PATHWAY	ath00941	11	21	2.23982e-09	7.39139e-08
Linoleic acid metabolism	KEGG PATHWAY	ath00591	8	9	1.92592e-08	4.23702e-07
Stilbenoid diarylheptanoid and gingerol biosynthesis	KEGG PATHWAY	ath00945	12	46	2.33315e-07	3.8497e-06
Biosynthesis of secondary metabolites	KEGG PATHWAY	ath01110	69	1076	3.30766e-07	4.36612e-06
Metabolic pathways	KEGG PATHWAY	ath01100	104	1910	7.07858e-07	6.77342e-06
Phenylalanine metabolism	KEGG PATHWAY	ath00360	11	42	7.18393e-07	6.77342e-06
Monoterpenoid biosynthesis	KEGG PATHWAY	ath00902	6	7	1.44995e-06	1.19621e-05
alpha-Linolenic acid metabolism	KEGG PATHWAY	ath00592	9	36	1.02042e-05	7.48305e-05
Phenylpropanoid biosynthesis	KEGG PATHWAY	ath00940	17	157	4.39032e-05	0.000289761
Protein processing in endoplasmic reticulum	KEGG PATHWAY	ath04141	20	212	5.86917e-05	0.00035215
Limonene and pinene degradation	KEGG PATHWAY	ath00903	6	44	0.00493187	0.0271253
Glycerophospholipid metabolism	KEGG PATHWAY	ath00564	8	86	0.0102626	0.0521024
Nitrogen metabolism	KEGG PATHWAY	ath00910	5	42	0.0164408	0.0775066
Plant-pathogen interaction	KEGG PATHWAY	ath04626	11	167	0.0276525	0.121671
Steroid biosynthesis	KEGG PATHWAY	ath00100	4	35	0.0347529	0.143356
Cysteine and methionine metabolism	KEGG PATHWAY	ath00270	8	112	0.038157	0.148139
Galactose metabolism	KEGG PATHWAY	ath00052	5	55	0.0419488	0.153812
Sesquiterpenoid and triterpenoid biosynthesis	KEGG PATHWAY	ath00909	3	23	0.0485353	0.165077
Terpenoid backbone biosynthesis	KEGG PATHWAY	ath00900	5	58	0.0500235	0.165077
Thiamine metabolism	KEGG PATHWAY	ath00730	2	11	0.0625933	0.196722
Glutathione metabolism	KEGG PATHWAY	ath00480	6	93	0.0962571	0.288771
Ubiquinone and other terpenoid-quinone biosynthesis	KEGG PATHWAY	ath00130	3	35	0.119654	0.343354
Phenylalaninetyrosine and tryptophan biosynthesis	KEGG PATHWAY	ath00400	4	57	0.129291	0.355549
Starch and sucrose metabolism	KEGG PATHWAY	ath00500	10	202	0.140707	0.371467
Diterpenoid biosynthesis	KEGG PATHWAY	ath00904	2	22	0.176873	0.448986
Carotenoid biosynthesis	KEGG PATHWAY	ath00906	2	29	0.25927	0.633772
Biosynthesis of amino acids	KEGG PATHWAY	ath01230	10	255	0.337119	0.794637
Vitamin B6 metabolism	KEGG PATHWAY	ath00750	1	14	0.384536	0.87515
Ascorbate and aldarate metabolism	KEGG PATHWAY	ath00053	2	41	0.399511	0.878925
Nicotinate and nicotinamide metabolism	KEGG PATHWAY	ath00760	1	16	0.423117	0.884338
Glycine serine and threonine metabolism	KEGG PATHWAY	ath00260	3	72	0.42877	0.884338
Tryptophan metabolism	KEGG PATHWAY	ath00380	2	46	0.454463	0.891153
Glucosinolate biosynthesis	KEGG PATHWAY	ath00966	1	19	0.476506	0.891153
Folate biosynthesis	KEGG PATHWAY	ath00790	1	22	0.524959	0.891153
Glycerolipid metabolism	KEGG PATHWAY	ath00561	2	53	0.526274	0.891153
Pyruvate metabolism	KEGG PATHWAY	ath00620	3	85	0.534232	0.891153
Plant hormone signal transduction	KEGG PATHWAY	ath04075	9	271	0.535413	0.891153
Valine leucine and isoleucine biosynthesis	KEGG PATHWAY	ath00290	1	23	0.540093	0.891153
Isoquinoline alkaloid biosynthesis	KEGG PATHWAY	ath00950	1	23	0.540093	0.891153
Cutinsuberine and wax biosynthesis	KEGG PATHWAY	ath00073	1	28	0.608838	0.980081
Carbon fixation in photosynthetic organisms	KEGG PATHWAY	ath00710	2	69	0.665017	0.999418
Propanoate metabolism	KEGG PATHWAY	ath00640	1	33	0.667317	0.999418
Circadian rhythm - plant	KEGG PATHWAY	ath04712	1	36	0.698124	0.999418
Tropane piperidine and pyridine alkaloid biosynthesis	KEGG PATHWAY	ath00960	1	36	0.698124	0.999418
2-Oxocarboxylic acid metabolism	KEGG PATHWAY	ath01210	2	74	0.701074	0.999418
Tyrosine metabolism	KEGG PATHWAY	ath00350	1	40	0.734813	0.999418
beta-Alanine metabolism	KEGG PATHWAY	ath00410	1	40	0.734813	0.999418
Spliceosome	KEGG PATHWAY	ath03040	5	192	0.755017	0.999418
Peroxisome	KEGG PATHWAY	ath04146	2	87	0.779896	0.999418
Valine leucine and isoleucine degradation	KEGG PATHWAY	ath00280	1	48	0.795367	0.999418
Protein export	KEGG PATHWAY	ath03060	1	53	0.82598	0.999418
Endocytosis	KEGG PATHWAY	ath04144	3	142	0.844158	0.999418
Pentose phosphate pathway	KEGG PATHWAY	ath00030	1	58	0.852018	0.999418
Carbon metabolism	KEGG PATHWAY	ath01200	6	262	0.858181	0.999418
RNA degradation	KEGG PATHWAY	ath03018	2	112	0.881685	0.999418
Aminoacyl-tRNA biosynthesis	KEGG PATHWAY	ath00970	2	115	0.89043	0.999418
Glyoxylate and dicarboxylate metabolism	KEGG PATHWAY	ath00630	1	74	0.91192	0.999418
RNA transport	KEGG PATHWAY	ath03013	3	169	0.914218	0.999418
Photosynthesis	KEGG PATHWAY	ath00195	1	77	0.920087	0.999418
Amino sugar and nucleotide sugar metabolism	KEGG PATHWAY	ath00520	2	135	0.93499	0.999418
Ubiquitin mediated proteolysis	KEGG PATHWAY	ath04120	2	142	0.946045	0.999418
mRNA surveillance pathway	KEGG PATHWAY	ath03015	1	114	0.975957	0.999418
Glycolysis / Gluconeogenesis	KEGG PATHWAY	ath00010	1	117	0.97819	0.999418
Oxidative phosphorylation	KEGG PATHWAY	ath00190	1	162	0.994951	0.999418
Ribosome	KEGG PATHWAY	ath03010	3	363	0.999418	0.999418
--------------------
#Term	Database	ID	Input number	Background number	P-Value	Corrected P-Value
--------------------
#Term	Database	ID	Input number	Background number	P-Value	Corrected P-Value
--------------------

## Sheet: SA_DOWN
##Databases: KEGG PATHWAY
##Statistical test method: hypergeometric test / Fisher's exact test
##FDR correction method: Benjamini and Hochberg
#Term	Database	ID	Input number	Background number	P-Value	Corrected P-Value
Protein processing in endoplasmic reticulum	KEGG PATHWAY	ath04141	44	212	5.3551e-15	5.248e-13
N-Glycan biosynthesis	KEGG PATHWAY	ath00510	21	44	2.08381e-13	1.02107e-11
Phenylalanine metabolism	KEGG PATHWAY	ath00360	14	42	8.37459e-08	2.7357e-06
Metabolic pathways	KEGG PATHWAY	ath01100	138	1910	1.62447e-07	3.97995e-06
Phenylpropanoid biosynthesis	KEGG PATHWAY	ath00940	23	157	3.78298e-06	7.41464e-05
Flavonoid biosynthesis	KEGG PATHWAY	ath00941	8	21	2.36163e-05	0.000385733
Stilbenoid diarylheptanoid and gingerol biosynthesis	KEGG PATHWAY	ath00945	10	46	0.000133392	0.00186748
Phenylalanine tyrosine and tryptophan biosynthesis	KEGG PATHWAY	ath00400	10	57	0.000603332	0.00739081
Monoterpenoid biosynthesis	KEGG PATHWAY	ath00902	4	7	0.000916956	0.00998463
Glycerophospholipid metabolism	KEGG PATHWAY	ath00564	12	86	0.00111483	0.0109253
Isoquinoline alkaloid biosynthesis	KEGG PATHWAY	ath00950	6	23	0.00133839	0.0119238
Biosynthesis of secondary metabolites	KEGG PATHWAY	ath01110	71	1076	0.00183368	0.014975
Tyrosine metabolism	KEGG PATHWAY	ath00350	7	40	0.00395741	0.0298328
Arginine and proline metabolism	KEGG PATHWAY	ath00330	8	53	0.00474528	0.033217
Ubiquinone and other terpenoid-quinone biosynthesis	KEGG PATHWAY	ath00130	6	35	0.00814132	0.0531899
Other glycan degradation	KEGG PATHWAY	ath00511	4	18	0.0138888	0.0850689
Ascorbate and aldarate metabolism	KEGG PATHWAY	ath00053	6	41	0.0156171	0.0900279
Biosynthesis of amino acids	KEGG PATHWAY	ath01230	20	255	0.0176662	0.0961826
Folate biosynthesis	KEGG PATHWAY	ath00790	4	22	0.0247582	0.1277
Tropane piperidine and pyridine alkaloid biosynthesis	KEGG PATHWAY	ath00960	5	36	0.0315641	0.154664
Vitamin B6 metabolism	KEGG PATHWAY	ath00750	3	14	0.0353143	0.1648
Galactose metabolism	KEGG PATHWAY	ath00052	6	55	0.0487155	0.217005
Pentose phosphate pathway	KEGG PATHWAY	ath00030	6	58	0.0590912	0.25178
Valine leucine and isoleucine biosynthesis	KEGG PATHWAY	ath00290	3	23	0.101566	0.401534
Inositol phosphate metabolism	KEGG PATHWAY	ath00562	6	68	0.102432	0.401534
beta-Alanine metabolism	KEGG PATHWAY	ath00410	4	40	0.123064	0.454879
Homologous recombination	KEGG PATHWAY	ath03440	5	56	0.125324	0.454879
Cutin suberine and wax biosynthesis	KEGG PATHWAY	ath00073	3	28	0.150351	0.495674
Pantothenate and CoA biosynthesis	KEGG PATHWAY	ath00770	3	28	0.150351	0.495674
Monobactam biosynthesis	KEGG PATHWAY	ath00261	2	14	0.151737	0.495674
Tryptophan metabolism	KEGG PATHWAY	ath00380	4	46	0.171623	0.54255
Lysine biosynthesis	KEGG PATHWAY	ath00300	2	16	0.183037	0.560551
Phagosome	KEGG PATHWAY	ath04145	6	86	0.21089	0.62628
Arginine biosynthesis	KEGG PATHWAY	ath00220	3	35	0.22792	0.656946
Protein export	KEGG PATHWAY	ath03060	4	53	0.23498	0.657943
Cysteine and methionine metabolism	KEGG PATHWAY	ath00270	7	112	0.260337	0.708696
Diterpenoid biosynthesis	KEGG PATHWAY	ath00904	2	22	0.280423	0.742741
Fatty acid biosynthesis	KEGG PATHWAY	ath00061	3	41	0.299053	0.771241
Brassinosteroid biosynthesis	KEGG PATHWAY	ath00905	1	8	0.329686	0.821125
Limonene and pinene degradation	KEGG PATHWAY	ath00903	3	44	0.335153	0.821125
Lysine degradation	KEGG PATHWAY	ath00310	2	26	0.345265	0.825268
Ether lipid metabolism	KEGG PATHWAY	ath00565	2	27	0.36121	0.842823
Carotenoid biosynthesis	KEGG PATHWAY	ath00906	2	29	0.392638	0.894849
Thiamine metabolism	KEGG PATHWAY	ath00730	1	11	0.413377	0.901539
Glutathione metabolism	KEGG PATHWAY	ath00480	5	93	0.422932	0.901539
Aminoacyl-tRNA biosynthesis	KEGG PATHWAY	ath00970	6	115	0.430527	0.901539
2-Oxocarboxylic acid metabolism	KEGG PATHWAY	ath01210	4	74	0.441526	0.901539
Starch and sucrose metabolism	KEGG PATHWAY	ath00500	10	202	0.44157	0.901539
Biotin metabolism	KEGG PATHWAY	ath00780	1	14	0.486627	0.913196
Circadian rhythm - plant	KEGG PATHWAY	ath04712	2	36	0.496327	0.913196
Spliceosome	KEGG PATHWAY	ath03040	9	192	0.511736	0.913196
Arachidonic acid metabolism	KEGG PATHWAY	ath00590	1	17	0.550737	0.913196
Peroxisome	KEGG PATHWAY	ath04146	4	87	0.562265	0.913196
Sulfur metabolism	KEGG PATHWAY	ath00920	2	41	0.563142	0.913196
Fatty acid degradation	KEGG PATHWAY	ath00071	2	41	0.563142	0.913196
Selenocompound metabolism	KEGG PATHWAY	ath00450	1	18	0.570277	0.913196
RNA degradation	KEGG PATHWAY	ath03018	5	112	0.578929	0.913196
Base excision repair	KEGG PATHWAY	ath03410	2	43	0.588027	0.913196
Glucosinolate biosynthesis	KEGG PATHWAY	ath00966	1	19	0.588967	0.913196
Fatty acid metabolism	KEGG PATHWAY	ath01212	3	67	0.59169	0.913196
mRNA surveillance pathway	KEGG PATHWAY	ath03015	5	114	0.594053	0.913196
Carbon fixation in photosynthetic organisms	KEGG PATHWAY	ath00710	3	69	0.610882	0.913196
Ubiquitin mediated proteolysis	KEGG PATHWAY	ath04120	6	142	0.626396	0.913196
Plant-pathogen interaction	KEGG PATHWAY	ath04626	7	167	0.635757	0.913196
Glycine serine and threonine metabolism	KEGG PATHWAY	ath00260	3	72	0.638515	0.913196
Carbon metabolism	KEGG PATHWAY	ath01200	11	262	0.644007	0.913196
Valine leucine and isoleucine degradation	KEGG PATHWAY	ath00280	2	48	0.645566	0.913196
Alanine aspartate and glutamate metabolism	KEGG PATHWAY	ath00250	2	48	0.645566	0.913196
RNA transport	KEGG PATHWAY	ath03013	7	169	0.647586	0.913196
Sesquiterpenoid and triterpenoid biosynthesis	KEGG PATHWAY	ath00909	1	23	0.655952	0.913196
DNA replication	KEGG PATHWAY	ath03030	2	50	0.666733	0.913196
Glycosylphosphatidylinositol(GPI)-anchor biosynthesis	KEGG PATHWAY	ath00563	1	24	0.670919	0.913196
ABC transporters	KEGG PATHWAY	ath02010	1	26	0.69893	0.938289
Purine metabolism	KEGG PATHWAY	ath00230	6	158	0.721961	0.944388
Amino sugar and nucleotide sugar metabolism	KEGG PATHWAY	ath00520	5	135	0.732874	0.944388
Proteasome	KEGG PATHWAY	ath03050	2	58	0.741307	0.944388
Pyruvate metabolism	KEGG PATHWAY	ath00620	3	85	0.742019	0.944388
Endocytosis	KEGG PATHWAY	ath04144	5	142	0.770597	0.967955
Citrate cycle (TCA cycle)	KEGG PATHWAY	ath00020	2	63	0.78029	0.967955
Steroid biosynthesis	KEGG PATHWAY	ath00100	1	35	0.798266	0.97399
alpha-Linolenic acid metabolism	KEGG PATHWAY	ath00592	1	36	0.807046	0.97399
Ribosome biogenesis in eukaryotes	KEGG PATHWAY	ath03008	3	100	0.830542	0.97399
Mismatch repair	KEGG PATHWAY	ath03430	1	39	0.831159	0.97399
Nitrogen metabolism	KEGG PATHWAY	ath00910	1	42	0.852262	0.97399
Oxidative phosphorylation	KEGG PATHWAY	ath00190	5	162	0.85595	0.97399
RNA polymerase	KEGG PATHWAY	ath03020	1	45	0.870728	0.97399
Porphyrin and chlorophyll metabolism	KEGG PATHWAY	ath00860	1	48	0.886888	0.97399
Ribosome	KEGG PATHWAY	ath03010	12	363	0.893984	0.97399
Glycolysis / Gluconeogenesis	KEGG PATHWAY	ath00010	3	117	0.898085	0.97399
Basal transcription factors	KEGG PATHWAY	ath03022	1	55	0.917175	0.97399
Plant hormone signal transduction	KEGG PATHWAY	ath04075	8	271	0.921552	0.97399
Terpenoid backbone biosynthesis	KEGG PATHWAY	ath00900	1	58	0.927533	0.97399
Cyanoamino acid metabolism	KEGG PATHWAY	ath00460	1	60	0.933708	0.97399
Nucleotide excision repair	KEGG PATHWAY	ath03420	1	69	0.955602	0.97399
Glyoxylate and dicarboxylate metabolism	KEGG PATHWAY	ath00630	1	74	0.964468	0.97399
Pyrimidine metabolism	KEGG PATHWAY	ath00240	2	116	0.966654	0.97399
Photosynthesis	KEGG PATHWAY	ath00195	1	77	0.968914	0.97399
Pentose and glucuronate interconversions	KEGG PATHWAY	ath00040	1	81	0.97399	0.97399
--------------------
#Term	Database	ID	Input number	Background number	P-Value	Corrected P-Value
--------------------
#Term	Database	ID	Input number	Background number	P-Value	Corrected P-Value
--------------------

## Sheet: SD_DOWN
##Databases: KEGG PATHWAY
##Statistical test method: hypergeometric test / Fisher's exact test
##FDR correction method: Benjamini and Hochberg
#Term	Database	ID	Input number	Background number	P-Value	Corrected P-Value
Monoterpenoid biosynthesis	KEGG PATHWAY	ath00902	3	7	0.00262982	0.140732
Photosynthesis - antenna proteins	KEGG PATHWAY	ath00196	4	22	0.00670718	0.140732
Arginine and proline metabolism	KEGG PATHWAY	ath00330	6	53	0.0077399	0.140732
Galactose metabolism	KEGG PATHWAY	ath00052	6	55	0.00907949	0.140732
RNA degradation	KEGG PATHWAY	ath03018	8	112	0.0260082	0.306797
Circadian rhythm - plant	KEGG PATHWAY	ath04712	4	36	0.0296901	0.306797
Linoleic acid metabolism	KEGG PATHWAY	ath00591	2	9	0.0400867	0.311565
Sesquiterpenoid and triterpenoid biosynthesis	KEGG PATHWAY	ath00909	3	23	0.040202	0.311565
Vitamin B6 metabolism	KEGG PATHWAY	ath00750	2	14	0.0794304	0.547187
Nicotinate and nicotinamide metabolism	KEGG PATHWAY	ath00760	2	16	0.0974814	0.604385
Glycerophospholipid metabolism	KEGG PATHWAY	ath00564	5	86	0.131623	0.695386
Plant-pathogen interaction	KEGG PATHWAY	ath04626	8	167	0.147289	0.695386
Aminoacyl-tRNA biosynthesis	KEGG PATHWAY	ath00970	6	115	0.148446	0.695386
Folate biosynthesis	KEGG PATHWAY	ath00790	2	22	0.157023	0.695386
Glycerolipid metabolism	KEGG PATHWAY	ath00561	3	53	0.228761	0.945546
mRNA surveillance pathway	KEGG PATHWAY	ath03015	5	114	0.275062	0.99878
Starch and sucrose metabolism	KEGG PATHWAY	ath00500	8	202	0.281288	0.99878
Thiamine metabolism	KEGG PATHWAY	ath00730	1	11	0.301958	0.99878
Phenylpropanoid biosynthesis	KEGG PATHWAY	ath00940	6	157	0.350031	0.99878
Taurine and hypotaurine metabolism	KEGG PATHWAY	ath00430	1	14	0.361969	0.99878
Stilbenoid diarylheptanoid and gingerol biosynthesis	KEGG PATHWAY	ath00945	2	46	0.416034	0.99878
AGE-RAGE signaling pathway in diabetic complications	KEGG PATHWAY	ath04933	1	20	0.466974	0.99878
Flavonoid biosynthesis	KEGG PATHWAY	ath00941	1	21	0.482713	0.99878
Diterpenoid biosynthesis	KEGG PATHWAY	ath00904	1	22	0.497988	0.99878
Peroxisome	KEGG PATHWAY	ath04146	3	87	0.498113	0.99878
Basal transcription factors	KEGG PATHWAY	ath03022	2	55	0.504505	0.99878
Terpenoid backbone biosynthesis	KEGG PATHWAY	ath00900	2	58	0.532012	0.99878
Ether lipid metabolism	KEGG PATHWAY	ath00565	1	27	0.567865	0.99878
Pantothenate and CoA biosynthesis	KEGG PATHWAY	ath00770	1	28	0.580629	0.99878
Plant hormone signal transduction	KEGG PATHWAY	ath04075	8	271	0.582283	0.99878
Nucleotide excision repair	KEGG PATHWAY	ath03420	2	69	0.623661	0.99878
alpha-Linolenic acid metabolism	KEGG PATHWAY	ath00592	1	36	0.670072	0.99878
Mismatch repair	KEGG PATHWAY	ath03430	1	39	0.698461	0.99878
beta-Alanine metabolism	KEGG PATHWAY	ath00410	1	40	0.707371	0.99878
Ascorbate and aldarate metabolism	KEGG PATHWAY	ath00053	1	41	0.716018	0.99878
Limonene and pinene degradation	KEGG PATHWAY	ath00903	1	44	0.740457	0.99878
N-Glycan biosynthesis	KEGG PATHWAY	ath00510	1	44	0.740457	0.99878
SNARE interactions in vesicular transport	KEGG PATHWAY	ath04130	1	48	0.769807	0.99878
Glutathione metabolism	KEGG PATHWAY	ath00480	2	93	0.77453	0.99878
DNA replication	KEGG PATHWAY	ath03030	1	50	0.783214	0.99878
Homologous recombination	KEGG PATHWAY	ath03440	1	56	0.818933	0.99878
Proteasome	KEGG PATHWAY	ath03050	1	58	0.829482	0.99878
Purine metabolism	KEGG PATHWAY	ath00230	3	158	0.85745	0.99878
Fructose and mannose metabolism	KEGG PATHWAY	ath00051	1	64	0.857586	0.99878
Oxidative phosphorylation	KEGG PATHWAY	ath00190	3	162	0.868468	0.99878
Glycolysis / Gluconeogenesis	KEGG PATHWAY	ath00010	2	117	0.869753	0.99878
RNA transport	KEGG PATHWAY	ath03013	3	169	0.885949	0.99878
Glycine serine and threonine metabolism	KEGG PATHWAY	ath00260	1	72	0.887995	0.99878
Glyoxylate and dicarboxylate metabolism	KEGG PATHWAY	ath00630	1	74	0.894524	0.99878
Metabolic pathways	KEGG PATHWAY	ath01100	49	1910	0.903434	0.99878
Pentose and glucuronate interconversions	KEGG PATHWAY	ath00040	1	81	0.914523	0.99878
Phagosome	KEGG PATHWAY	ath04145	1	86	0.926444	0.99878
Endocytosis	KEGG PATHWAY	ath04144	2	142	0.928451	0.99878
Spliceosome	KEGG PATHWAY	ath03040	3	192	0.929675	0.99878
Biosynthesis of secondary metabolites	KEGG PATHWAY	ath01110	24	1076	0.953441	0.99878
Cysteine and methionine metabolism	KEGG PATHWAY	ath00270	1	112	0.966332	0.99878
Pyrimidine metabolism	KEGG PATHWAY	ath00240	1	116	0.970148	0.99878
Amino sugar and nucleotide sugar metabolism	KEGG PATHWAY	ath00520	1	135	0.983146	0.99878
Ubiquitin mediated proteolysis	KEGG PATHWAY	ath04120	1	142	0.986348	0.99878
Protein processing in endoplasmic reticulum	KEGG PATHWAY	ath04141	2	212	0.987863	0.99878
Carbon metabolism	KEGG PATHWAY	ath01200	2	262	0.996771	0.99878
Ribosome	KEGG PATHWAY	ath03010	3	363	0.99878	0.99878
--------------------
#Term	Database	ID	Input number	Background number	P-Value	Corrected P-Value
--------------------
#Term	Database	ID	Input number	Background number	P-Value	Corrected P-Value
--------------------

## Sheet: SW_DOWN
##Databases: KEGG PATHWAY
##Statistical test method: hypergeometric test / Fisher's exact test
##FDR correction method: Benjamini and Hochberg
#Term	Database	ID	Input number	Background number	P-Value	Corrected P-Value
N-Glycan biosynthesis	KEGG PATHWAY	ath00510	21	44	1.3093e-13	1.09981e-11
RNA degradation	KEGG PATHWAY	ath03018	19	112	2.84298e-06	0.000119405
Glycerophospholipid metabolism	KEGG PATHWAY	ath00564	14	86	8.33559e-05	0.00176742
Monoterpenoid biosynthesis	KEGG PATHWAY	ath00902	5	7	8.4163e-05	0.00176742
Protein processing in endoplasmic reticulum	KEGG PATHWAY	ath04141	23	212	0.000182575	0.00293969
Sesquiterpenoid and triterpenoid biosynthesis	KEGG PATHWAY	ath00909	7	23	0.000209978	0.00293969
Circadian rhythm - plant	KEGG PATHWAY	ath04712	7	36	0.00205694	0.0246833
Pentose phosphate pathway	KEGG PATHWAY	ath00030	8	58	0.00665925	0.0699221
Carotenoid biosynthesis	KEGG PATHWAY	ath00906	5	29	0.0136425	0.12733
Carbon metabolism	KEGG PATHWAY	ath01200	19	262	0.0316284	0.253611
Vitamin B6 metabolism	KEGG PATHWAY	ath00750	3	14	0.033211	0.253611
Metabolic pathways	KEGG PATHWAY	ath01100	101	1910	0.0434166	0.303917
Linoleic acid metabolism	KEGG PATHWAY	ath00591	2	9	0.0767521	0.463377
Starch and sucrose metabolism	KEGG PATHWAY	ath00500	14	202	0.0772296	0.463377
Folate biosynthesis	KEGG PATHWAY	ath00790	3	22	0.087694	0.48065
Carbon fixation in photosynthetic organisms	KEGG PATHWAY	ath00710	6	69	0.0986624	0.48065
Glycerolipid metabolism	KEGG PATHWAY	ath00561	5	53	0.0990798	0.48065
Thiamine metabolism	KEGG PATHWAY	ath00730	2	11	0.102996	0.48065
Ubiquitin mediated proteolysis	KEGG PATHWAY	ath04120	10	142	0.113092	0.499984
Glyoxylate and dicarboxylate metabolism	KEGG PATHWAY	ath00630	6	74	0.124051	0.521015
Plant hormone signal transduction	KEGG PATHWAY	ath04075	16	271	0.163008	0.652032
DNA replication	KEGG PATHWAY	ath03030	4	50	0.195563	0.740145
Peroxisome	KEGG PATHWAY	ath04146	6	87	0.202659	0.740145
alpha-Linolenic acid metabolism	KEGG PATHWAY	ath00592	3	36	0.228811	0.80084
Glutathione metabolism	KEGG PATHWAY	ath00480	6	93	0.243857	0.819359
Flavonoid biosynthesis	KEGG PATHWAY	ath00941	2	21	0.255129	0.824262
Sulfur metabolism	KEGG PATHWAY	ath00920	3	41	0.286517	0.843816
Ascorbate and aldarate metabolism	KEGG PATHWAY	ath00053	3	41	0.286517	0.843816
Nitrogen metabolism	KEGG PATHWAY	ath00910	3	42	0.298223	0.843816
Pentose and glucuronate interconversions	KEGG PATHWAY	ath00040	5	81	0.301363	0.843816
Stilbenoid	diarylheptanoid and gingerol biosynthesis	KEGG PATHWAY	ath00945	3	46	0.345182			http://www.genome.jp/kegg-bin/show_pathway?ath00945/ath:AT4G37330%09red/ath:AT5G48930%09red/ath:AT4G31940%09red
Oxidative phosphorylation	KEGG PATHWAY	ath00190	8	162	0.433811	0.994919
Taurine and hypotaurine metabolism	KEGG PATHWAY	ath00430	1	14	0.478238	0.994919
Sulfur relay system	KEGG PATHWAY	ath04122	1	14	0.478238	0.994919
Biosynthesis of secondary metabolites	KEGG PATHWAY	ath01110	48	1076	0.503188	0.994919
Tyrosine metabolism	KEGG PATHWAY	ath00350	2	40	0.537086	0.994919
Butanoate metabolism	KEGG PATHWAY	ath00650	1	17	0.541913	0.994919
Fructose and mannose metabolism	KEGG PATHWAY	ath00051	3	64	0.545256	0.994919
Cysteine and methionine metabolism	KEGG PATHWAY	ath00270	5	112	0.557312	0.994919
Selenocompound metabolism	KEGG PATHWAY	ath00450	1	18	0.561363	0.994919
Limonene and pinene degradation	KEGG PATHWAY	ath00903	2	44	0.586742	0.994919
AGE-RAGE signaling pathway in diabetic complications	KEGG PATHWAY	ath04933	1	20	0.597822	0.994919
One carbon pool by folate	KEGG PATHWAY	ath00670	1	20	0.597822	0.994919
Photosynthesis - antenna proteins	KEGG PATHWAY	ath00196	1	22	0.631253	0.994919
Valine	leucine and isoleucine biosynthesis	KEGG PATHWAY	ath00290	1	23	0.646912			http://www.genome.jp/kegg-bin/show_pathway?ath00290/ath:AT3G23940%09red
Isoquinoline alkaloid biosynthesis	KEGG PATHWAY	ath00950	1	23	0.646912	0.994919
Photosynthesis	KEGG PATHWAY	ath00195	3	77	0.665431	0.994919
Protein export	KEGG PATHWAY	ath03060	2	53	0.683674	0.994919
ABC transporters	KEGG PATHWAY	ath02010	1	26	0.690015	0.994919
Ether lipid metabolism	KEGG PATHWAY	ath00565	1	27	0.703181	0.994919
Pantothenate and CoA biosynthesis	KEGG PATHWAY	ath00770	1	28	0.715788	0.994919
Proteasome	KEGG PATHWAY	ath03050	2	58	0.728985	0.994919
Ribosome	KEGG PATHWAY	ath03010	14	363	0.732158	0.994919
mRNA surveillance pathway	KEGG PATHWAY	ath03015	4	114	0.742612	0.994919
Cyanoamino acid metabolism	KEGG PATHWAY	ath00460	2	60	0.745508	0.994919
Aminoacyl-tRNA biosynthesis	KEGG PATHWAY	ath00970	4	115	0.74853	0.994919
Glycolysis / Gluconeogenesis	KEGG PATHWAY	ath00010	4	117	0.760052	0.994919
Arginine biosynthesis	KEGG PATHWAY	ath00220	1	35	0.790261	0.994919
Ubiquinone and other terpenoid-quinone biosynthesis	KEGG PATHWAY	ath00130	1	35	0.790261	0.994919
Tropane	piperidine and pyridine alkaloid biosynthesis	KEGG PATHWAY	ath00960	1	36	0.799172			http://www.genome.jp/kegg-bin/show_pathway?ath00960/ath:AT5G53970%09red
Nucleotide excision repair	KEGG PATHWAY	ath03420	2	69	0.809518	0.994919
Phenylpropanoid biosynthesis	KEGG PATHWAY	ath00940	5	157	0.821942	0.994919
Mismatch repair	KEGG PATHWAY	ath03430	1	39	0.823698	0.994919
Fatty acid degradation	KEGG PATHWAY	ath00071	1	41	0.838363	0.994919
Fatty acid biosynthesis	KEGG PATHWAY	ath00061	1	41	0.838363	0.994919
Phenylalanine metabolism	KEGG PATHWAY	ath00360	1	42	0.845232	0.994919
RNA polymerase	KEGG PATHWAY	ath03020	1	45	0.864137	0.994919
Biosynthesis of amino acids	KEGG PATHWAY	ath01230	8	255	0.873416	0.994919
Alanine	aspartate and glutamate metabolism	KEGG PATHWAY	ath00250	1	48	0.880734			http://www.genome.jp/kegg-bin/show_pathway?ath00250/ath:AT5G12040%09red
Arginine and proline metabolism	KEGG PATHWAY	ath00330	1	53	0.904018	0.994919
Basal transcription factors	KEGG PATHWAY	ath03022	1	55	0.912005	0.994919
Galactose metabolism	KEGG PATHWAY	ath00052	1	55	0.912005	0.994919
Homologous recombination	KEGG PATHWAY	ath03440	1	56	0.915746	0.994919
Phenylalanine	tyrosine and tryptophan biosynthesis	KEGG PATHWAY	ath00400	1	57	0.919328			http://www.genome.jp/kegg-bin/show_pathway?ath00400/ath:AT5G53970%09red
Plant-pathogen interaction	KEGG PATHWAY	ath04626	4	167	0.93526	0.994919
Fatty acid metabolism	KEGG PATHWAY	ath01212	1	67	0.947761	0.994919
Endocytosis	KEGG PATHWAY	ath04144	3	142	0.948459	0.994919
Glycine	serine and threonine metabolism	KEGG PATHWAY	ath00260	1	72	0.957965			http://www.genome.jp/kegg-bin/show_pathway?ath00260/ath:AT1G12550%09red
2-Oxocarboxylic acid metabolism	KEGG PATHWAY	ath01210	1	74	0.961466	0.994919
Spliceosome	KEGG PATHWAY	ath03040	4	192	0.968869	0.994919
Purine metabolism	KEGG PATHWAY	ath00230	3	158	0.969254	0.994919
Phagosome	KEGG PATHWAY	ath04145	1	86	0.977132	0.994919
Pyrimidine metabolism	KEGG PATHWAY	ath00240	1	116	0.993802	0.994919
RNA transport	KEGG PATHWAY	ath03013	2	169	0.994919	0.994919
--------------------
#Term	Database	ID	Input number	Background number	P-Value	Corrected P-Value
--------------------
#Term	Database	ID	Input number	Background number	P-Value	Corrected P-Value
--------------------
