# Supplementary material for: Transcriptome changes induced by abiotic stresses in Artemisia annua
Source: Sci Rep. 2018 Feb 21;8:3423. doi: 10.1038/s41598-018-21598-1 (PMC5821844; doi:10.1038/s41598-018-21598-1)
Supplement: Supplementary file 4 — Dataset 3 [file 41598_2018_21598_MOESM4_ESM.xls]

## Sheet: kobas_book_2_output_run (6)
##Databases: KEGG PATHWAY, Gene Ontology Slim, Gene Ontology
##Statistical test method: hypergeometric test / Fisher's exact test
##FDR correction method: Benjamini and Hochberg
#Term	Database	ID	Input number	Background number	P-Value	Corrected P-Value	Input	Hyperlink
Oxidative phosphorylation	KEGG PATHWAY	ath00190	8	162	3.40903e-06	8.31479e-05	comp390652_c0_seq1|comp927473_c0_seq1|comp10465_c0_seq1|comp3751_c0_seq1|comp9972_c0_seq1|comp14762_c0_seq1|comp1383119_c0_seq1|comp291381_c0_seq1	http://www.genome.jp/kegg-bin/show_pathway?ath00190/ath:ArthMp015%09red/ath:ArthMp020%09red/ath:ArthMp109%09red/ath:ArthCp079%09red/ath:ArthMp098%09red/ath:ArthMp065%09red
RNA degradation	KEGG PATHWAY	ath03018	4	112	0.00331621	0.0262124	comp5314_c0_seq1|comp5314_c0_seq2|comp17719_c0_seq1|comp718702_c0_seq1	http://www.genome.jp/kegg-bin/show_pathway?ath03018/ath:AT5G35910%09red/ath:AT5G56500%09red/ath:AT1G74030%09red
Metabolic pathways	KEGG PATHWAY	ath01100	19	1910	0.00598283	0.0410778	comp34855_c0_seq7|comp390652_c0_seq1|comp2514_c0_seq1|comp927473_c0_seq1|comp17881_c1_seq1|comp9972_c0_seq1|comp10465_c0_seq1|comp3751_c0_seq1|comp20409_c0_seq1|comp42277_c0_seq1|comp6769_c0_seq1|comp718702_c0_seq1|comp1652_c0_seq1|comp14762_c0_seq1|comp1383119_c0_seq1|comp291381_c0_seq1|comp20844_c0_seq1|comp588_c0_seq1|comp693766_c0_seq1	http://www.genome.jp/kegg-bin/show_pathway?ath01100/ath:AT1G74030%09red/ath:AT5G25140%09red/ath:AT2G19860%09red/ath:ArthMp020%09red/ath:ArthMp015%09red/ath:AT2G36190%09red/ath:AT2G07050%09red/ath:ArthMp109%09red/ath:AT5G54080%09red/ath:AT1G48520%09red/ath:ArthCp079%09red/ath:AT5G24300%09red/ath:AT4G35260%09red/ath:ArthMp098%09red/ath:AT5G55120%09red/ath:AT1G78580%09red/ath:ArthMp065%09red
Mismatch repair	KEGG PATHWAY	ath03430	2	39	0.0196483	0.10145	comp29340_c0_seq2|comp29340_c0_seq1	http://www.genome.jp/kegg-bin/show_pathway?ath03430/ath:AT3G18524%09red
Starch and sucrose metabolism	KEGG PATHWAY	ath00500	4	202	0.0235561	0.117597	comp34855_c0_seq7|comp20844_c0_seq1|comp588_c0_seq1|comp42277_c0_seq1	http://www.genome.jp/kegg-bin/show_pathway?ath00500/ath:AT2G19860%09red/ath:AT1G78580%09red/ath:AT5G24300%09red/ath:AT2G36190%09red
Galactose metabolism	KEGG PATHWAY	ath00052	2	55	0.0362219	0.153583	comp588_c0_seq1|comp42277_c0_seq1	http://www.genome.jp/kegg-bin/show_pathway?ath00052/ath:AT2G19860%09red/ath:AT2G36190%09red
Plant-pathogen interaction	KEGG PATHWAY	ath04626	3	167	0.0606446	0.198294	comp947698_c0_seq1|comp1739059_c0_seq1|comp1571859_c0_seq1	http://www.genome.jp/kegg-bin/show_pathway?ath04626/ath:AT5G56000%09red/ath:AT1G19780%09red/ath:AT5G52640%09red
Protein processing in endoplasmic reticulum	KEGG PATHWAY	ath04141	3	212	0.104344	0.254936	comp216972_c0_seq1|comp1739059_c0_seq1|comp1571859_c0_seq1	http://www.genome.jp/kegg-bin/show_pathway?ath04141/ath:AT5G56000%09red/ath:AT1G79650%09red/ath:AT5G52640%09red
Glycolysis / Gluconeogenesis	KEGG PATHWAY	ath00010	2	117	0.129585	0.281004	comp42277_c0_seq1|comp718702_c0_seq1	http://www.genome.jp/kegg-bin/show_pathway?ath00010/ath:AT2G19860%09red/ath:AT1G74030%09red
Carotenoid biosynthesis	KEGG PATHWAY	ath00906	1	29	0.146198	0.296682	comp930832_c0_seq1	http://www.genome.jp/kegg-bin/show_pathway?ath00906/ath:AT1G03055%09red
Carbon metabolism	KEGG PATHWAY	ath01200	3	262	0.16341	0.314165	comp20409_c0_seq1|comp42277_c0_seq1|comp718702_c0_seq1	http://www.genome.jp/kegg-bin/show_pathway?ath01200/ath:AT4G35260%09red/ath:AT2G19860%09red/ath:AT1G74030%09red
Steroid biosynthesis	KEGG PATHWAY	ath00100	1	35	0.172782	0.32434	comp693766_c0_seq1	http://www.genome.jp/kegg-bin/show_pathway?ath00100/ath:AT2G07050%09red
Tyrosine metabolism	KEGG PATHWAY	ath00350	1	40	0.194307	0.343898	comp2514_c0_seq1	http://www.genome.jp/kegg-bin/show_pathway?ath00350/ath:AT5G54080%09red
Ascorbate and aldarate metabolism	KEGG PATHWAY	ath00053	1	41	0.198545	0.349707	comp17881_c1_seq1	http://www.genome.jp/kegg-bin/show_pathway?ath00053/ath:AT5G55120%09red
Limonene and pinene degradation	KEGG PATHWAY	ath00903	1	44	0.211126	0.359742	comp1652_c0_seq1	http://www.genome.jp/kegg-bin/show_pathway?ath00903/ath:AT5G25140%09red
RNA polymerase	KEGG PATHWAY	ath03020	1	45	0.215276	0.363668	comp961390_c0_seq1	http://www.genome.jp/kegg-bin/show_pathway?ath03020/ath:AT5G49530%09red
Stilbenoid, diarylheptanoid and gingerol biosynthesis	KEGG PATHWAY	ath00945	1	46	0.219404	0.36725	comp1652_c0_seq1	http://www.genome.jp/kegg-bin/show_pathway?ath00945/ath:AT5G25140%09red
Tryptophan metabolism	KEGG PATHWAY	ath00380	1	46	0.219404	0.36725	comp338365_c0_seq1	http://www.genome.jp/kegg-bin/show_pathway?ath00380/ath:AT5G20960%09red
Proteasome	KEGG PATHWAY	ath03050	1	58	0.267291	0.413116	comp9715_c0_seq2	http://www.genome.jp/kegg-bin/show_pathway?ath03050/ath:AT5G43010%09red
Citrate cycle (TCA cycle)	KEGG PATHWAY	ath00020	1	63	0.286372	0.430399	comp20409_c0_seq1	http://www.genome.jp/kegg-bin/show_pathway?ath00020/ath:AT4G35260%09red
Fructose and mannose metabolism	KEGG PATHWAY	ath00051	1	64	0.290129	0.433754	comp42277_c0_seq1	http://www.genome.jp/kegg-bin/show_pathway?ath00051/ath:AT2G19860%09red
Ribosome	KEGG PATHWAY	ath03010	3	363	0.302065	0.443359	comp848237_c0_seq1|comp702913_c0_seq1|comp922130_c0_seq1	http://www.genome.jp/kegg-bin/show_pathway?ath03010/ath:AT5G47930%09red/ath:AT3G25520%09red/ath:AT1G48830%09red
Nucleotide excision repair	KEGG PATHWAY	ath03420	1	69	0.30862	0.448312	comp216972_c0_seq1	http://www.genome.jp/kegg-bin/show_pathway?ath03420/ath:AT1G79650%09red
2-Oxocarboxylic acid metabolism	KEGG PATHWAY	ath01210	1	74	0.326632	0.459097	comp20409_c0_seq1	http://www.genome.jp/kegg-bin/show_pathway?ath01210/ath:AT4G35260%09red
Biosynthesis of secondary metabolites	KEGG PATHWAY	ath01110	7	1076	0.342515	0.473384	comp34855_c0_seq7|comp42277_c0_seq1|comp693766_c0_seq1|comp17881_c1_seq1|comp20409_c0_seq1|comp718702_c0_seq1|comp1652_c0_seq1	http://www.genome.jp/kegg-bin/show_pathway?ath01110/ath:AT5G25140%09red/ath:AT2G19860%09red/ath:AT1G74030%09red/ath:AT5G24300%09red/ath:AT4G35260%09red/ath:AT2G07050%09red/ath:AT5G55120%09red
Pyruvate metabolism	KEGG PATHWAY	ath00620	1	85	0.364635	0.49619	comp257153_c0_seq1	http://www.genome.jp/kegg-bin/show_pathway?ath00620/ath:AT1G67280%09red
Glycerophospholipid metabolism	KEGG PATHWAY	ath00564	1	86	0.367982	0.49731	comp31943_c0_seq23	http://www.genome.jp/kegg-bin/show_pathway?ath00564/ath:AT5G20060%09red
Biosynthesis of amino acids	KEGG PATHWAY	ath01230	2	255	0.391582	0.519068	comp20409_c0_seq1|comp718702_c0_seq1	http://www.genome.jp/kegg-bin/show_pathway?ath01230/ath:AT4G35260%09red/ath:AT1G74030%09red
Aminoacyl-tRNA biosynthesis	KEGG PATHWAY	ath00970	1	115	0.457792	0.572744	comp6769_c0_seq1	http://www.genome.jp/kegg-bin/show_pathway?ath00970/ath:AT1G48520%09red
Pyrimidine metabolism	KEGG PATHWAY	ath00240	1	116	0.460652	0.573241	comp961390_c0_seq1	http://www.genome.jp/kegg-bin/show_pathway?ath00240/ath:AT5G49530%09red
Amino sugar and nucleotide sugar metabolism	KEGG PATHWAY	ath00520	1	135	0.512226	0.618487	comp42277_c0_seq1	http://www.genome.jp/kegg-bin/show_pathway?ath00520/ath:AT2G19860%09red
Purine metabolism	KEGG PATHWAY	ath00230	1	158	0.568145	0.655414	comp961390_c0_seq1	http://www.genome.jp/kegg-bin/show_pathway?ath00230/ath:AT5G49530%09red
RNA transport	KEGG PATHWAY	ath03013	1	169	0.59259	0.676002	comp1549578_c0_seq1	http://www.genome.jp/kegg-bin/show_pathway?ath03013/ath:AT1G04170%09red
--------------------
#Term	Database	ID	Input number	Background number	P-Value	Corrected P-Value	Input	Hyperlink
--------------------
#Term	Database	ID	Input number	Background number	P-Value	Corrected P-Value	Input	Hyperlink
meiotic cell cycle	Gene Ontology Slim	GO:0051321	12	124	8.06659e-12	1.03293e-08	comp34310_c0_seq28|comp10098_c0_seq2|comp10098_c0_seq1|comp4604_c0_seq1|comp34310_c0_seq30|comp34310_c0_seq27|comp34310_c0_seq75|comp34310_c0_seq49|comp34310_c0_seq63|comp26399_c0_seq3|comp29340_c0_seq2|comp29340_c0_seq1	http://amigo.geneontology.org/cgi-bin/amigo/term_details?term=GO:0051321
meiotic cell cycle	Gene Ontology	GO:0051321	12	124	8.06659e-12	1.03293e-08	comp34310_c0_seq28|comp10098_c0_seq2|comp10098_c0_seq1|comp4604_c0_seq1|comp34310_c0_seq30|comp34310_c0_seq27|comp34310_c0_seq75|comp34310_c0_seq49|comp34310_c0_seq63|comp26399_c0_seq3|comp29340_c0_seq2|comp29340_c0_seq1	http://amigo.geneontology.org/cgi-bin/amigo/term_details?term=GO:0051321
meiotic nuclear division	Gene Ontology Slim	GO:0007126	10	80	4.66325e-11	1.17056e-08	comp34310_c0_seq28|comp10098_c0_seq2|comp10098_c0_seq1|comp34310_c0_seq30|comp34310_c0_seq27|comp34310_c0_seq75|comp34310_c0_seq49|comp34310_c0_seq63|comp29340_c0_seq2|comp29340_c0_seq1	http://amigo.geneontology.org/cgi-bin/amigo/term_details?term=GO:0007126
meiotic nuclear division	Gene Ontology	GO:0007126	10	80	4.66325e-11	1.17056e-08	comp34310_c0_seq28|comp10098_c0_seq2|comp10098_c0_seq1|comp34310_c0_seq30|comp34310_c0_seq27|comp34310_c0_seq75|comp34310_c0_seq49|comp34310_c0_seq63|comp29340_c0_seq2|comp29340_c0_seq1	http://amigo.geneontology.org/cgi-bin/amigo/term_details?term=GO:0007126
integral component of chloroplast outer membrane	Gene Ontology Slim	GO:0031359	6	8	5.48483e-11	1.17056e-08	comp24361_c0_seq18|comp24361_c0_seq21|comp24361_c0_seq13|comp24361_c0_seq15|comp17843_c0_seq3|comp24361_c0_seq3	http://amigo.geneontology.org/cgi-bin/amigo/term_details?term=GO:0031359
intrinsic component of plastid outer membrane	Gene Ontology Slim	GO:0031354	6	8	5.48483e-11	1.17056e-08	comp24361_c0_seq18|comp24361_c0_seq21|comp24361_c0_seq13|comp24361_c0_seq15|comp17843_c0_seq3|comp24361_c0_seq3	http://amigo.geneontology.org/cgi-bin/amigo/term_details?term=GO:0031354
integral component of plastid outer membrane	Gene Ontology Slim	GO:0031355	6	8	5.48483e-11	1.17056e-08	comp24361_c0_seq18|comp24361_c0_seq21|comp24361_c0_seq13|comp24361_c0_seq15|comp17843_c0_seq3|comp24361_c0_seq3	http://amigo.geneontology.org/cgi-bin/amigo/term_details?term=GO:0031355
intrinsic component of chloroplast outer membrane	Gene Ontology Slim	GO:0031358	6	8	5.48483e-11	1.17056e-08	comp24361_c0_seq18|comp24361_c0_seq21|comp24361_c0_seq13|comp24361_c0_seq15|comp17843_c0_seq3|comp24361_c0_seq3	http://amigo.geneontology.org/cgi-bin/amigo/term_details?term=GO:0031358
integral component of chloroplast outer membrane	Gene Ontology	GO:0031359	6	8	5.48483e-11	1.17056e-08	comp24361_c0_seq18|comp24361_c0_seq21|comp24361_c0_seq13|comp24361_c0_seq15|comp17843_c0_seq3|comp24361_c0_seq3	http://amigo.geneontology.org/cgi-bin/amigo/term_details?term=GO:0031359
intrinsic component of plastid outer membrane	Gene Ontology	GO:0031354	6	8	5.48483e-11	1.17056e-08	comp24361_c0_seq18|comp24361_c0_seq21|comp24361_c0_seq13|comp24361_c0_seq15|comp17843_c0_seq3|comp24361_c0_seq3	http://amigo.geneontology.org/cgi-bin/amigo/term_details?term=GO:0031354
intrinsic component of chloroplast outer membrane	Gene Ontology	GO:0031358	6	8	5.48483e-11	1.17056e-08	comp24361_c0_seq18|comp24361_c0_seq21|comp24361_c0_seq13|comp24361_c0_seq15|comp17843_c0_seq3|comp24361_c0_seq3	http://amigo.geneontology.org/cgi-bin/amigo/term_details?term=GO:0031358
integral component of plastid outer membrane	Gene Ontology	GO:0031355	6	8	5.48483e-11	1.17056e-08	comp24361_c0_seq18|comp24361_c0_seq21|comp24361_c0_seq13|comp24361_c0_seq15|comp17843_c0_seq3|comp24361_c0_seq3	http://amigo.geneontology.org/cgi-bin/amigo/term_details?term=GO:0031355
meiotic cell cycle process	Gene Ontology Slim	GO:1903046	10	83	6.4986e-11	1.18878e-08	comp34310_c0_seq28|comp10098_c0_seq2|comp10098_c0_seq1|comp34310_c0_seq30|comp34310_c0_seq27|comp34310_c0_seq75|comp34310_c0_seq49|comp34310_c0_seq63|comp29340_c0_seq2|comp29340_c0_seq1	http://amigo.geneontology.org/cgi-bin/amigo/term_details?term=GO:1903046
meiotic cell cycle process	Gene Ontology	GO:1903046	10	83	6.4986e-11	1.18878e-08	comp34310_c0_seq28|comp10098_c0_seq2|comp10098_c0_seq1|comp34310_c0_seq30|comp34310_c0_seq27|comp34310_c0_seq75|comp34310_c0_seq49|comp34310_c0_seq63|comp29340_c0_seq2|comp29340_c0_seq1	http://amigo.geneontology.org/cgi-bin/amigo/term_details?term=GO:1903046
reciprocal DNA recombination	Gene Ontology Slim	GO:0035825	8	40	1.5052e-10	2.14156e-08	comp34310_c0_seq28|comp34310_c0_seq30|comp34310_c0_seq27|comp34310_c0_seq75|comp34310_c0_seq49|comp34310_c0_seq63|comp29340_c0_seq2|comp29340_c0_seq1	http://amigo.geneontology.org/cgi-bin/amigo/term_details?term=GO:0035825
reciprocal meiotic recombination	Gene Ontology Slim	GO:0007131	8	40	1.5052e-10	2.14156e-08	comp34310_c0_seq28|comp34310_c0_seq30|comp34310_c0_seq27|comp34310_c0_seq75|comp34310_c0_seq49|comp34310_c0_seq63|comp29340_c0_seq2|comp29340_c0_seq1	http://amigo.geneontology.org/cgi-bin/amigo/term_details?term=GO:0007131
reciprocal meiotic recombination	Gene Ontology	GO:0007131	8	40	1.5052e-10	2.14156e-08	comp34310_c0_seq28|comp34310_c0_seq30|comp34310_c0_seq27|comp34310_c0_seq75|comp34310_c0_seq49|comp34310_c0_seq63|comp29340_c0_seq2|comp29340_c0_seq1	http://amigo.geneontology.org/cgi-bin/amigo/term_details?term=GO:0007131
reciprocal DNA recombination	Gene Ontology	GO:0035825	8	40	1.5052e-10	2.14156e-08	comp34310_c0_seq28|comp34310_c0_seq30|comp34310_c0_seq27|comp34310_c0_seq75|comp34310_c0_seq49|comp34310_c0_seq63|comp29340_c0_seq2|comp29340_c0_seq1	http://amigo.geneontology.org/cgi-bin/amigo/term_details?term=GO:0035825
intrinsic component of plastid membrane	Gene Ontology Slim	GO:0031350	6	12	3.3325e-10	3.87933e-08	comp24361_c0_seq18|comp24361_c0_seq21|comp24361_c0_seq13|comp24361_c0_seq15|comp17843_c0_seq3|comp24361_c0_seq3	http://amigo.geneontology.org/cgi-bin/amigo/term_details?term=GO:0031350
integral component of plastid membrane	Gene Ontology Slim	GO:0031351	6	12	3.3325e-10	3.87933e-08	comp24361_c0_seq18|comp24361_c0_seq21|comp24361_c0_seq13|comp24361_c0_seq15|comp17843_c0_seq3|comp24361_c0_seq3	http://amigo.geneontology.org/cgi-bin/amigo/term_details?term=GO:0031351
integral component of plastid membrane	Gene Ontology	GO:0031351	6	12	3.3325e-10	3.87933e-08	comp24361_c0_seq18|comp24361_c0_seq21|comp24361_c0_seq13|comp24361_c0_seq15|comp17843_c0_seq3|comp24361_c0_seq3	http://amigo.geneontology.org/cgi-bin/amigo/term_details?term=GO:0031351
intrinsic component of plastid membrane	Gene Ontology	GO:0031350	6	12	3.3325e-10	3.87933e-08	comp24361_c0_seq18|comp24361_c0_seq21|comp24361_c0_seq13|comp24361_c0_seq15|comp17843_c0_seq3|comp24361_c0_seq3	http://amigo.geneontology.org/cgi-bin/amigo/term_details?term=GO:0031350
meiosis I	Gene Ontology Slim	GO:0007127	8	48	5.46944e-10	5.83635e-08	comp34310_c0_seq28|comp34310_c0_seq30|comp34310_c0_seq27|comp34310_c0_seq75|comp34310_c0_seq49|comp34310_c0_seq63|comp29340_c0_seq2|comp29340_c0_seq1	http://amigo.geneontology.org/cgi-bin/amigo/term_details?term=GO:0007127
meiosis I	Gene Ontology	GO:0007127	8	48	5.46944e-10	5.83635e-08	comp34310_c0_seq28|comp34310_c0_seq30|comp34310_c0_seq27|comp34310_c0_seq75|comp34310_c0_seq49|comp34310_c0_seq63|comp29340_c0_seq2|comp29340_c0_seq1	http://amigo.geneontology.org/cgi-bin/amigo/term_details?term=GO:0007127
chiasma assembly	Gene Ontology Slim	GO:0051026	6	14	6.89807e-10	6.7946e-08	comp34310_c0_seq28|comp34310_c0_seq30|comp34310_c0_seq27|comp34310_c0_seq75|comp34310_c0_seq49|comp34310_c0_seq63	http://amigo.geneontology.org/cgi-bin/amigo/term_details?term=GO:0051026
chiasma assembly	Gene Ontology	GO:0051026	6	14	6.89807e-10	6.7946e-08	comp34310_c0_seq28|comp34310_c0_seq30|comp34310_c0_seq27|comp34310_c0_seq75|comp34310_c0_seq49|comp34310_c0_seq63	http://amigo.geneontology.org/cgi-bin/amigo/term_details?term=GO:0051026
protein import into chloroplast stroma	Gene Ontology Slim	GO:0045037	6	15	9.61564e-10	8.79488e-08	comp24361_c0_seq18|comp24361_c0_seq21|comp24361_c0_seq13|comp24361_c0_seq15|comp17843_c0_seq3|comp24361_c0_seq3	http://amigo.geneontology.org/cgi-bin/amigo/term_details?term=GO:0045037
protein import into chloroplast stroma	Gene Ontology	GO:0045037	6	15	9.61564e-10	8.79488e-08	comp24361_c0_seq18|comp24361_c0_seq21|comp24361_c0_seq13|comp24361_c0_seq15|comp17843_c0_seq3|comp24361_c0_seq3	http://amigo.geneontology.org/cgi-bin/amigo/term_details?term=GO:0045037
cellular component organization or biogenesis	Gene Ontology Slim	GO:0071840	37	2421	3.07447e-09	2.62458e-07	comp928512_c0_seq1|comp24361_c0_seq21|comp693766_c0_seq1|comp17881_c0_seq1|comp947698_c0_seq1|comp6769_c0_seq1|comp614151_c0_seq1|comp712762_c0_seq1|comp29340_c0_seq1|comp702913_c0_seq1|comp922130_c0_seq1|comp34310_c0_seq30|comp34310_c0_seq75|comp718702_c0_seq1|comp24361_c0_seq18|comp10098_c0_seq2|comp10098_c0_seq1|comp35114_c1_seq3|comp24361_c0_seq13|comp24361_c0_seq15|comp28940_c0_seq5|comp2894…	http://amigo.geneontology.org/cgi-bin/amigo/term_details?term=GO:0071840
cellular component organization or biogenesis	Gene Ontology	GO:0071840	37	2421	3.07447e-09	2.62458e-07	comp928512_c0_seq1|comp24361_c0_seq21|comp693766_c0_seq1|comp17881_c0_seq1|comp947698_c0_seq1|comp6769_c0_seq1|comp614151_c0_seq1|comp712762_c0_seq1|comp29340_c0_seq1|comp702913_c0_seq1|comp922130_c0_seq1|comp34310_c0_seq30|comp34310_c0_seq75|comp718702_c0_seq1|comp24361_c0_seq18|comp10098_c0_seq2|comp10098_c0_seq1|comp35114_c1_seq3|comp24361_c0_seq13|comp24361_c0_seq15|comp28940_c0_seq5|comp2894…	http://amigo.geneontology.org/cgi-bin/amigo/term_details?term=GO:0071840
nuclear division	Gene Ontology Slim	GO:0000280	11	170	3.34848e-09	2.67983e-07	comp34310_c0_seq28|comp10098_c0_seq2|comp10098_c0_seq1|comp34310_c0_seq30|comp34310_c0_seq27|comp34310_c0_seq75|comp34310_c0_seq49|comp34310_c0_seq63|comp26399_c0_seq3|comp29340_c0_seq2|comp29340_c0_seq1	http://amigo.geneontology.org/cgi-bin/amigo/term_details?term=GO:0000280
nuclear division	Gene Ontology	GO:0000280	11	170	3.34848e-09	2.67983e-07	comp34310_c0_seq28|comp10098_c0_seq2|comp10098_c0_seq1|comp34310_c0_seq30|comp34310_c0_seq27|comp34310_c0_seq75|comp34310_c0_seq49|comp34310_c0_seq63|comp26399_c0_seq3|comp29340_c0_seq2|comp29340_c0_seq1	http://amigo.geneontology.org/cgi-bin/amigo/term_details?term=GO:0000280
condensed nuclear chromosome	Gene Ontology Slim	GO:0000794	6	20	3.9925e-09	2.84022e-07	comp34310_c0_seq28|comp34310_c0_seq30|comp34310_c0_seq27|comp34310_c0_seq75|comp34310_c0_seq49|comp34310_c0_seq63	http://amigo.geneontology.org/cgi-bin/amigo/term_details?term=GO:0000794
synapsis	Gene Ontology Slim	GO:0007129	6	20	3.9925e-09	2.84022e-07	comp34310_c0_seq28|comp34310_c0_seq30|comp34310_c0_seq27|comp34310_c0_seq75|comp34310_c0_seq49|comp34310_c0_seq63	http://amigo.geneontology.org/cgi-bin/amigo/term_details?term=GO:0007129
synapsis	Gene Ontology	GO:0007129	6	20	3.9925e-09	2.84022e-07	comp34310_c0_seq28|comp34310_c0_seq30|comp34310_c0_seq27|comp34310_c0_seq75|comp34310_c0_seq49|comp34310_c0_seq63	http://amigo.geneontology.org/cgi-bin/amigo/term_details?term=GO:0007129
condensed nuclear chromosome	Gene Ontology	GO:0000794	6	20	3.9925e-09	2.84022e-07	comp34310_c0_seq28|comp34310_c0_seq30|comp34310_c0_seq27|comp34310_c0_seq75|comp34310_c0_seq49|comp34310_c0_seq63	http://amigo.geneontology.org/cgi-bin/amigo/term_details?term=GO:0000794
organelle organization	Gene Ontology Slim	GO:0006996	24	1093	4.32367e-09	2.91392e-07	comp928512_c0_seq1|comp24361_c0_seq21|comp693766_c0_seq1|comp6769_c0_seq1|comp702913_c0_seq1|comp34310_c0_seq30|comp34310_c0_seq75|comp24361_c0_seq18|comp10098_c0_seq2|comp10098_c0_seq1|comp24361_c0_seq13|comp24361_c0_seq15|comp28940_c0_seq5|comp28940_c0_seq4|comp1396919_c0_seq1|comp29340_c0_seq2|comp29340_c0_seq1|comp24361_c0_seq3|comp34310_c0_seq28|comp34310_c0_seq27|comp34310_c0_seq49|comp3431…	http://amigo.geneontology.org/cgi-bin/amigo/term_details?term=GO:0006996
organelle organization	Gene Ontology	GO:0006996	24	1093	4.32367e-09	2.91392e-07	comp928512_c0_seq1|comp24361_c0_seq21|comp693766_c0_seq1|comp6769_c0_seq1|comp702913_c0_seq1|comp34310_c0_seq30|comp34310_c0_seq75|comp24361_c0_seq18|comp10098_c0_seq2|comp10098_c0_seq1|comp24361_c0_seq13|comp24361_c0_seq15|comp28940_c0_seq5|comp28940_c0_seq4|comp1396919_c0_seq1|comp29340_c0_seq2|comp29340_c0_seq1|comp24361_c0_seq3|comp34310_c0_seq28|comp34310_c0_seq27|comp34310_c0_seq49|comp3431…	http://amigo.geneontology.org/cgi-bin/amigo/term_details?term=GO:0006996
homologous chromosome segregation	Gene Ontology Slim	GO:0045143	6	22	6.47697e-09	4.14688e-07	comp34310_c0_seq28|comp34310_c0_seq30|comp34310_c0_seq27|comp34310_c0_seq75|comp34310_c0_seq49|comp34310_c0_seq63	http://amigo.geneontology.org/cgi-bin/amigo/term_details?term=GO:0045143
homologous chromosome segregation	Gene Ontology	GO:0045143	6	22	6.47697e-09	4.14688e-07	comp34310_c0_seq28|comp34310_c0_seq30|comp34310_c0_seq27|comp34310_c0_seq75|comp34310_c0_seq49|comp34310_c0_seq63	http://amigo.geneontology.org/cgi-bin/amigo/term_details?term=GO:0045143
cellular component organization	Gene Ontology Slim	GO:0016043	34	2154	7.20429e-09	4.3929e-07	comp928512_c0_seq1|comp24361_c0_seq21|comp693766_c0_seq1|comp17881_c0_seq1|comp947698_c0_seq1|comp6769_c0_seq1|comp614151_c0_seq1|comp712762_c0_seq1|comp702913_c0_seq1|comp34310_c0_seq30|comp34310_c0_seq75|comp718702_c0_seq1|comp24361_c0_seq18|comp10098_c0_seq2|comp10098_c0_seq1|comp35114_c1_seq3|comp24361_c0_seq13|comp24361_c0_seq15|comp28940_c0_seq5|comp28940_c0_seq4|comp1396919_c0_seq1|comp154…	http://amigo.geneontology.org/cgi-bin/amigo/term_details?term=GO:0016043
cellular component organization	Gene Ontology	GO:0016043	34	2154	7.20429e-09	4.3929e-07	comp928512_c0_seq1|comp24361_c0_seq21|comp693766_c0_seq1|comp17881_c0_seq1|comp947698_c0_seq1|comp6769_c0_seq1|comp614151_c0_seq1|comp712762_c0_seq1|comp702913_c0_seq1|comp34310_c0_seq30|comp34310_c0_seq75|comp718702_c0_seq1|comp24361_c0_seq18|comp10098_c0_seq2|comp10098_c0_seq1|comp35114_c1_seq3|comp24361_c0_seq13|comp24361_c0_seq15|comp28940_c0_seq5|comp28940_c0_seq4|comp1396919_c0_seq1|comp154…	http://amigo.geneontology.org/cgi-bin/amigo/term_details?term=GO:0016043
condensed chromosome	Gene Ontology Slim	GO:0000793	7	46	1.19979e-08	6.98332e-07	comp34310_c0_seq28|comp34310_c0_seq30|comp34310_c0_seq27|comp34310_c0_seq75|comp34310_c0_seq49|comp34310_c0_seq63|comp26399_c0_seq3	http://amigo.geneontology.org/cgi-bin/amigo/term_details?term=GO:0000793
condensed chromosome	Gene Ontology	GO:0000793	7	46	1.19979e-08	6.98332e-07	comp34310_c0_seq28|comp34310_c0_seq30|comp34310_c0_seq27|comp34310_c0_seq75|comp34310_c0_seq49|comp34310_c0_seq63|comp26399_c0_seq3	http://amigo.geneontology.org/cgi-bin/amigo/term_details?term=GO:0000793
organelle fission	Gene Ontology Slim	GO:0048285	11	201	1.73796e-08	9.6759e-07	comp34310_c0_seq28|comp10098_c0_seq2|comp10098_c0_seq1|comp34310_c0_seq30|comp34310_c0_seq27|comp34310_c0_seq75|comp34310_c0_seq49|comp34310_c0_seq63|comp26399_c0_seq3|comp29340_c0_seq2|comp29340_c0_seq1	http://amigo.geneontology.org/cgi-bin/amigo/term_details?term=GO:0048285
organelle fission	Gene Ontology	GO:0048285	11	201	1.73796e-08	9.6759e-07	comp34310_c0_seq28|comp10098_c0_seq2|comp10098_c0_seq1|comp34310_c0_seq30|comp34310_c0_seq27|comp34310_c0_seq75|comp34310_c0_seq49|comp34310_c0_seq63|comp26399_c0_seq3|comp29340_c0_seq2|comp29340_c0_seq1	http://amigo.geneontology.org/cgi-bin/amigo/term_details?term=GO:0048285
embryonic morphogenesis	Gene Ontology Slim	GO:0048598	6	28	2.25303e-08	1.20208e-06	comp24361_c0_seq18|comp24361_c0_seq21|comp24361_c0_seq13|comp24361_c0_seq15|comp17843_c0_seq3|comp24361_c0_seq3	http://amigo.geneontology.org/cgi-bin/amigo/term_details?term=GO:0048598
embryonic morphogenesis	Gene Ontology	GO:0048598	6	28	2.25303e-08	1.20208e-06	comp24361_c0_seq18|comp24361_c0_seq21|comp24361_c0_seq13|comp24361_c0_seq15|comp17843_c0_seq3|comp24361_c0_seq3	http://amigo.geneontology.org/cgi-bin/amigo/term_details?term=GO:0048598
protein targeting to chloroplast	Gene Ontology Slim	GO:0045036	6	30	3.23495e-08	1.59321e-06	comp24361_c0_seq18|comp24361_c0_seq21|comp24361_c0_seq13|comp24361_c0_seq15|comp17843_c0_seq3|comp24361_c0_seq3	http://amigo.geneontology.org/cgi-bin/amigo/term_details?term=GO:0045036
establishment of protein localization to chloroplast	Gene Ontology Slim	GO:0072596	6	30	3.23495e-08	1.59321e-06	comp24361_c0_seq18|comp24361_c0_seq21|comp24361_c0_seq13|comp24361_c0_seq15|comp17843_c0_seq3|comp24361_c0_seq3	http://amigo.geneontology.org/cgi-bin/amigo/term_details?term=GO:0072596
protein targeting to chloroplast	Gene Ontology	GO:0045036	6	30	3.23495e-08	1.59321e-06	comp24361_c0_seq18|comp24361_c0_seq21|comp24361_c0_seq13|comp24361_c0_seq15|comp17843_c0_seq3|comp24361_c0_seq3	http://amigo.geneontology.org/cgi-bin/amigo/term_details?term=GO:0045036
establishment of protein localization to chloroplast	Gene Ontology	GO:0072596	6	30	3.23495e-08	1.59321e-06	comp24361_c0_seq18|comp24361_c0_seq21|comp24361_c0_seq13|comp24361_c0_seq15|comp17843_c0_seq3|comp24361_c0_seq3	http://amigo.geneontology.org/cgi-bin/amigo/term_details?term=GO:0072596
protein localization to chloroplast	Gene Ontology Slim	GO:0072598	6	31	3.84443e-08	1.82326e-06	comp24361_c0_seq18|comp24361_c0_seq21|comp24361_c0_seq13|comp24361_c0_seq15|comp17843_c0_seq3|comp24361_c0_seq3	http://amigo.geneontology.org/cgi-bin/amigo/term_details?term=GO:0072598
protein localization to chloroplast	Gene Ontology	GO:0072598	6	31	3.84443e-08	1.82326e-06	comp24361_c0_seq18|comp24361_c0_seq21|comp24361_c0_seq13|comp24361_c0_seq15|comp17843_c0_seq3|comp24361_c0_seq3	http://amigo.geneontology.org/cgi-bin/amigo/term_details?term=GO:0072598
integral component of organelle membrane	Gene Ontology Slim	GO:0031301	7	56	4.12208e-08	1.88511e-06	comp24361_c0_seq18|comp42277_c0_seq1|comp24361_c0_seq21|comp24361_c0_seq13|comp24361_c0_seq15|comp17843_c0_seq3|comp24361_c0_seq3	http://amigo.geneontology.org/cgi-bin/amigo/term_details?term=GO:0031301
integral component of organelle membrane	Gene Ontology	GO:0031301	7	56	4.12208e-08	1.88511e-06	comp24361_c0_seq18|comp42277_c0_seq1|comp24361_c0_seq21|comp24361_c0_seq13|comp24361_c0_seq15|comp17843_c0_seq3|comp24361_c0_seq3	http://amigo.geneontology.org/cgi-bin/amigo/term_details?term=GO:0031301
cell cycle process	Gene Ontology Slim	GO:0022402	12	278	4.69128e-08	2.07144e-06	comp34310_c0_seq28|comp10098_c0_seq2|comp10098_c0_seq1|comp34310_c0_seq30|comp926052_c0_seq1|comp34310_c0_seq27|comp34310_c0_seq75|comp34310_c0_seq49|comp34310_c0_seq63|comp26399_c0_seq3|comp29340_c0_seq2|comp29340_c0_seq1	http://amigo.geneontology.org/cgi-bin/amigo/term_details?term=GO:0022402
cell cycle process	Gene Ontology	GO:0022402	12	278	4.69128e-08	2.07144e-06	comp34310_c0_seq28|comp10098_c0_seq2|comp10098_c0_seq1|comp34310_c0_seq30|comp926052_c0_seq1|comp34310_c0_seq27|comp34310_c0_seq75|comp34310_c0_seq49|comp34310_c0_seq63|comp26399_c0_seq3|comp29340_c0_seq2|comp29340_c0_seq1	http://amigo.geneontology.org/cgi-bin/amigo/term_details?term=GO:0022402
intrinsic component of organelle membrane	Gene Ontology Slim	GO:0031300	7	58	5.1417e-08	2.19465e-06	comp24361_c0_seq18|comp42277_c0_seq1|comp24361_c0_seq21|comp24361_c0_seq13|comp24361_c0_seq15|comp17843_c0_seq3|comp24361_c0_seq3	http://amigo.geneontology.org/cgi-bin/amigo/term_details?term=GO:0031300
intrinsic component of organelle membrane	Gene Ontology	GO:0031300	7	58	5.1417e-08	2.19465e-06	comp24361_c0_seq18|comp42277_c0_seq1|comp24361_c0_seq21|comp24361_c0_seq13|comp24361_c0_seq15|comp17843_c0_seq3|comp24361_c0_seq3	http://amigo.geneontology.org/cgi-bin/amigo/term_details?term=GO:0031300
chromosome organization involved in meiotic cell cycle	Gene Ontology Slim	GO:0070192	6	34	6.26574e-08	2.58815e-06	comp34310_c0_seq28|comp34310_c0_seq30|comp34310_c0_seq27|comp34310_c0_seq75|comp34310_c0_seq49|comp34310_c0_seq63	http://amigo.geneontology.org/cgi-bin/amigo/term_details?term=GO:0070192
chromosome organization involved in meiotic cell cycle	Gene Ontology	GO:0070192	6	34	6.26574e-08	2.58815e-06	comp34310_c0_seq28|comp34310_c0_seq30|comp34310_c0_seq27|comp34310_c0_seq75|comp34310_c0_seq49|comp34310_c0_seq63	http://amigo.geneontology.org/cgi-bin/amigo/term_details?term=GO:0070192
meiotic chromosome segregation	Gene Ontology Slim	GO:0045132	6	39	1.30121e-07	5.20686e-06	comp34310_c0_seq28|comp34310_c0_seq30|comp34310_c0_seq27|comp34310_c0_seq75|comp34310_c0_seq49|comp34310_c0_seq63	http://amigo.geneontology.org/cgi-bin/amigo/term_details?term=GO:0045132
meiotic chromosome segregation	Gene Ontology	GO:0045132	6	39	1.30121e-07	5.20686e-06	comp34310_c0_seq28|comp34310_c0_seq30|comp34310_c0_seq27|comp34310_c0_seq75|comp34310_c0_seq49|comp34310_c0_seq63	http://amigo.geneontology.org/cgi-bin/amigo/term_details?term=GO:0045132
nuclear chromosome segregation	Gene Ontology Slim	GO:0098813	7	69	1.53877e-07	5.9709e-06	comp34310_c0_seq28|comp34310_c0_seq30|comp34310_c0_seq27|comp34310_c0_seq75|comp34310_c0_seq49|comp34310_c0_seq63|comp26399_c0_seq3	http://amigo.geneontology.org/cgi-bin/amigo/term_details?term=GO:0098813
nuclear chromosome segregation	Gene Ontology	GO:0098813	7	69	1.53877e-07	5.9709e-06	comp34310_c0_seq28|comp34310_c0_seq30|comp34310_c0_seq27|comp34310_c0_seq75|comp34310_c0_seq49|comp34310_c0_seq63|comp26399_c0_seq3	http://amigo.geneontology.org/cgi-bin/amigo/term_details?term=GO:0098813
DNA recombination	Gene Ontology Slim	GO:0006310	8	106	1.64045e-07	6.17823e-06	comp34310_c0_seq28|comp34310_c0_seq30|comp34310_c0_seq27|comp34310_c0_seq75|comp34310_c0_seq49|comp34310_c0_seq63|comp29340_c0_seq2|comp29340_c0_seq1	http://amigo.geneontology.org/cgi-bin/amigo/term_details?term=GO:0006310
DNA recombination	Gene Ontology	GO:0006310	8	106	1.64045e-07	6.17823e-06	comp34310_c0_seq28|comp34310_c0_seq30|comp34310_c0_seq27|comp34310_c0_seq75|comp34310_c0_seq49|comp34310_c0_seq63|comp29340_c0_seq2|comp29340_c0_seq1	http://amigo.geneontology.org/cgi-bin/amigo/term_details?term=GO:0006310
P-P-bond-hydrolysis-driven protein transmembrane transporter activity	Gene Ontology Slim	GO:0015450	6	41	1.70063e-07	6.22187e-06	comp24361_c0_seq18|comp24361_c0_seq21|comp24361_c0_seq13|comp24361_c0_seq15|comp17843_c0_seq3|comp24361_c0_seq3	http://amigo.geneontology.org/cgi-bin/amigo/term_details?term=GO:0015450
P-P-bond-hydrolysis-driven protein transmembrane transporter activity	Gene Ontology	GO:0015450	6	41	1.70063e-07	6.22187e-06	comp24361_c0_seq18|comp24361_c0_seq21|comp24361_c0_seq13|comp24361_c0_seq15|comp17843_c0_seq3|comp24361_c0_seq3	http://amigo.geneontology.org/cgi-bin/amigo/term_details?term=GO:0015450
response to cytokinin	Gene Ontology Slim	GO:0009735	10	205	2.1972e-07	7.81532e-06	comp24361_c0_seq18|comp181652_c0_seq1|comp24361_c0_seq21|comp702913_c0_seq1|comp24361_c0_seq13|comp24361_c0_seq15|comp4182_c0_seq2|comp718702_c0_seq1|comp17843_c0_seq3|comp24361_c0_seq3	http://amigo.geneontology.org/cgi-bin/amigo/term_details?term=GO:0009735
response to cytokinin	Gene Ontology	GO:0009735	10	205	2.1972e-07	7.81532e-06	comp24361_c0_seq18|comp181652_c0_seq1|comp24361_c0_seq21|comp702913_c0_seq1|comp24361_c0_seq13|comp24361_c0_seq15|comp4182_c0_seq2|comp718702_c0_seq1|comp17843_c0_seq3|comp24361_c0_seq3	http://amigo.geneontology.org/cgi-bin/amigo/term_details?term=GO:0009735
nuclear chromosome	Gene Ontology Slim	GO:0000228	8	112	2.43925e-07	8.44179e-06	comp34310_c0_seq28|comp34310_c0_seq30|comp34310_c0_seq27|comp34310_c0_seq75|comp34310_c0_seq49|comp34310_c0_seq63|comp29340_c0_seq2|comp29340_c0_seq1	http://amigo.geneontology.org/cgi-bin/amigo/term_details?term=GO:0000228
nuclear chromosome	Gene Ontology	GO:0000228	8	112	2.43925e-07	8.44179e-06	comp34310_c0_seq28|comp34310_c0_seq30|comp34310_c0_seq27|comp34310_c0_seq75|comp34310_c0_seq49|comp34310_c0_seq63|comp29340_c0_seq2|comp29340_c0_seq1	http://amigo.geneontology.org/cgi-bin/amigo/term_details?term=GO:0000228
plastid outer membrane	Gene Ontology Slim	GO:0009527	6	45	2.80356e-07	9.20501e-06	comp24361_c0_seq18|comp24361_c0_seq21|comp24361_c0_seq13|comp24361_c0_seq15|comp17843_c0_seq3|comp24361_c0_seq3	http://amigo.geneontology.org/cgi-bin/amigo/term_details?term=GO:0009527
chloroplast outer membrane	Gene Ontology Slim	GO:0009707	6	45	2.80356e-07	9.20501e-06	comp24361_c0_seq18|comp24361_c0_seq21|comp24361_c0_seq13|comp24361_c0_seq15|comp17843_c0_seq3|comp24361_c0_seq3	http://amigo.geneontology.org/cgi-bin/amigo/term_details?term=GO:0009707
chloroplast outer membrane	Gene Ontology	GO:0009707	6	45	2.80356e-07	9.20501e-06	comp24361_c0_seq18|comp24361_c0_seq21|comp24361_c0_seq13|comp24361_c0_seq15|comp17843_c0_seq3|comp24361_c0_seq3	http://amigo.geneontology.org/cgi-bin/amigo/term_details?term=GO:0009707
plastid outer membrane	Gene Ontology	GO:0009527	6	45	2.80356e-07	9.20501e-06	comp24361_c0_seq18|comp24361_c0_seq21|comp24361_c0_seq13|comp24361_c0_seq15|comp17843_c0_seq3|comp24361_c0_seq3	http://amigo.geneontology.org/cgi-bin/amigo/term_details?term=GO:0009527
protein transmembrane transporter activity	Gene Ontology Slim	GO:0008320	6	50	4.94656e-07	1.5449e-05	comp24361_c0_seq18|comp24361_c0_seq21|comp24361_c0_seq13|comp24361_c0_seq15|comp17843_c0_seq3|comp24361_c0_seq3	http://amigo.geneontology.org/cgi-bin/amigo/term_details?term=GO:0008320
macromolecule transmembrane transporter activity	Gene Ontology Slim	GO:0022884	6	50	4.94656e-07	1.5449e-05	comp24361_c0_seq18|comp24361_c0_seq21|comp24361_c0_seq13|comp24361_c0_seq15|comp17843_c0_seq3|comp24361_c0_seq3	http://amigo.geneontology.org/cgi-bin/amigo/term_details?term=GO:0022884
macromolecule transmembrane transporter activity	Gene Ontology	GO:0022884	6	50	4.94656e-07	1.5449e-05	comp24361_c0_seq18|comp24361_c0_seq21|comp24361_c0_seq13|comp24361_c0_seq15|comp17843_c0_seq3|comp24361_c0_seq3	http://amigo.geneontology.org/cgi-bin/amigo/term_details?term=GO:0022884
protein transmembrane transporter activity	Gene Ontology	GO:0008320	6	50	4.94656e-07	1.5449e-05	comp24361_c0_seq18|comp24361_c0_seq21|comp24361_c0_seq13|comp24361_c0_seq15|comp17843_c0_seq3|comp24361_c0_seq3	http://amigo.geneontology.org/cgi-bin/amigo/term_details?term=GO:0008320
chromosome segregation	Gene Ontology Slim	GO:0007059	7	84	5.3355e-07	1.62669e-05	comp34310_c0_seq28|comp34310_c0_seq30|comp34310_c0_seq27|comp34310_c0_seq75|comp34310_c0_seq49|comp34310_c0_seq63|comp26399_c0_seq3	http://amigo.geneontology.org/cgi-bin/amigo/term_details?term=GO:0007059
chromosome segregation	Gene Ontology	GO:0007059	7	84	5.3355e-07	1.62669e-05	comp34310_c0_seq28|comp34310_c0_seq30|comp34310_c0_seq27|comp34310_c0_seq75|comp34310_c0_seq49|comp34310_c0_seq63|comp26399_c0_seq3	http://amigo.geneontology.org/cgi-bin/amigo/term_details?term=GO:0007059
cell cycle	Gene Ontology Slim	GO:0007049	13	437	7.93894e-07	2.36414e-05	comp34310_c0_seq28|comp10098_c0_seq2|comp10098_c0_seq1|comp4604_c0_seq1|comp34310_c0_seq30|comp926052_c0_seq1|comp34310_c0_seq27|comp34310_c0_seq75|comp34310_c0_seq49|comp34310_c0_seq63|comp26399_c0_seq3|comp29340_c0_seq2|comp29340_c0_seq1	http://amigo.geneontology.org/cgi-bin/amigo/term_details?term=GO:0007049
cell cycle	Gene Ontology	GO:0007049	13	437	7.93894e-07	2.36414e-05	comp34310_c0_seq28|comp10098_c0_seq2|comp10098_c0_seq1|comp4604_c0_seq1|comp34310_c0_seq30|comp926052_c0_seq1|comp34310_c0_seq27|comp34310_c0_seq75|comp34310_c0_seq49|comp34310_c0_seq63|comp26399_c0_seq3|comp29340_c0_seq2|comp29340_c0_seq1	http://amigo.geneontology.org/cgi-bin/amigo/term_details?term=GO:0007049
organelle outer membrane	Gene Ontology Slim	GO:0031968	7	91	8.84487e-07	2.57406e-05	comp24361_c0_seq18|comp42277_c0_seq1|comp24361_c0_seq21|comp24361_c0_seq13|comp24361_c0_seq15|comp17843_c0_seq3|comp24361_c0_seq3	http://amigo.geneontology.org/cgi-bin/amigo/term_details?term=GO:0031968
organelle outer membrane	Gene Ontology	GO:0031968	7	91	8.84487e-07	2.57406e-05	comp24361_c0_seq18|comp42277_c0_seq1|comp24361_c0_seq21|comp24361_c0_seq13|comp24361_c0_seq15|comp17843_c0_seq3|comp24361_c0_seq3	http://amigo.geneontology.org/cgi-bin/amigo/term_details?term=GO:0031968
outer membrane	Gene Ontology Slim	GO:0019867	7	92	9.47636e-07	2.69655e-05	comp24361_c0_seq18|comp42277_c0_seq1|comp24361_c0_seq21|comp24361_c0_seq13|comp24361_c0_seq15|comp17843_c0_seq3|comp24361_c0_seq3	http://amigo.geneontology.org/cgi-bin/amigo/term_details?term=GO:0019867
outer membrane	Gene Ontology	GO:0019867	7	92	9.47636e-07	2.69655e-05	comp24361_c0_seq18|comp42277_c0_seq1|comp24361_c0_seq21|comp24361_c0_seq13|comp24361_c0_seq15|comp17843_c0_seq3|comp24361_c0_seq3	http://amigo.geneontology.org/cgi-bin/amigo/term_details?term=GO:0019867
intracellular protein transmembrane import	Gene Ontology Slim	GO:0044743	6	57	1.00437e-06	2.79587e-05	comp24361_c0_seq18|comp24361_c0_seq21|comp24361_c0_seq13|comp24361_c0_seq15|comp17843_c0_seq3|comp24361_c0_seq3	http://amigo.geneontology.org/cgi-bin/amigo/term_details?term=GO:0044743
intracellular protein transmembrane import	Gene Ontology	GO:0044743	6	57	1.00437e-06	2.79587e-05	comp24361_c0_seq18|comp24361_c0_seq21|comp24361_c0_seq13|comp24361_c0_seq15|comp17843_c0_seq3|comp24361_c0_seq3	http://amigo.geneontology.org/cgi-bin/amigo/term_details?term=GO:0044743
intracellular protein transmembrane transport	Gene Ontology Slim	GO:0065002	6	58	1.10351e-06	3.00647e-05	comp24361_c0_seq18|comp24361_c0_seq21|comp24361_c0_seq13|comp24361_c0_seq15|comp17843_c0_seq3|comp24361_c0_seq3	http://amigo.geneontology.org/cgi-bin/amigo/term_details?term=GO:0065002
intracellular protein transmembrane transport	Gene Ontology	GO:0065002	6	58	1.10351e-06	3.00647e-05	comp24361_c0_seq18|comp24361_c0_seq21|comp24361_c0_seq13|comp24361_c0_seq15|comp17843_c0_seq3|comp24361_c0_seq3	http://amigo.geneontology.org/cgi-bin/amigo/term_details?term=GO:0065002
protein transmembrane transport	Gene Ontology Slim	GO:0071806	6	60	1.32582e-06	3.53691e-05	comp24361_c0_seq18|comp24361_c0_seq21|comp24361_c0_seq13|comp24361_c0_seq15|comp17843_c0_seq3|comp24361_c0_seq3	http://amigo.geneontology.org/cgi-bin/amigo/term_details?term=GO:0071806
protein transmembrane transport	Gene Ontology	GO:0071806	6	60	1.32582e-06	3.53691e-05	comp24361_c0_seq18|comp24361_c0_seq21|comp24361_c0_seq13|comp24361_c0_seq15|comp17843_c0_seq3|comp24361_c0_seq3	http://amigo.geneontology.org/cgi-bin/amigo/term_details?term=GO:0071806
adenyl ribonucleotide binding	Gene Ontology Slim	GO:0032559	29	2087	1.55099e-06	4.04795e-05	comp416320_c0_seq1|comp11036_c0_seq2|comp1353934_c0_seq1|comp1499546_c0_seq1|comp6769_c0_seq1|comp383842_c0_seq1|comp34674_c0_seq2|comp26880_c0_seq5|comp17812_c0_seq1|comp594000_c0_seq1|comp947698_c0_seq1|comp10098_c0_seq2|comp1739059_c0_seq1|comp10098_c0_seq1|comp35114_c1_seq3|comp1396919_c0_seq1|comp14663_c0_seq2|comp42277_c0_seq1|comp9715_c0_seq2|comp29340_c0_seq2|comp29340_c0_seq1|comp25143_c…	http://amigo.geneontology.org/cgi-bin/amigo/term_details?term=GO:0032559
adenyl ribonucleotide binding	Gene Ontology	GO:0032559	29	2087	1.55099e-06	4.04795e-05	comp416320_c0_seq1|comp11036_c0_seq2|comp1353934_c0_seq1|comp1499546_c0_seq1|comp6769_c0_seq1|comp383842_c0_seq1|comp34674_c0_seq2|comp26880_c0_seq5|comp17812_c0_seq1|comp594000_c0_seq1|comp947698_c0_seq1|comp10098_c0_seq2|comp1739059_c0_seq1|comp10098_c0_seq1|comp35114_c1_seq3|comp1396919_c0_seq1|comp14663_c0_seq2|comp42277_c0_seq1|comp9715_c0_seq2|comp29340_c0_seq2|comp29340_c0_seq1|comp25143_c…	http://amigo.geneontology.org/cgi-bin/amigo/term_details?term=GO:0032559
adenyl nucleotide binding	Gene Ontology Slim	GO:0030554	29	2089	1.58061e-06	4.04795e-05	comp416320_c0_seq1|comp11036_c0_seq2|comp1353934_c0_seq1|comp1499546_c0_seq1|comp6769_c0_seq1|comp383842_c0_seq1|comp34674_c0_seq2|comp26880_c0_seq5|comp17812_c0_seq1|comp594000_c0_seq1|comp947698_c0_seq1|comp10098_c0_seq2|comp1739059_c0_seq1|comp10098_c0_seq1|comp35114_c1_seq3|comp1396919_c0_seq1|comp14663_c0_seq2|comp42277_c0_seq1|comp9715_c0_seq2|comp29340_c0_seq2|comp29340_c0_seq1|comp25143_c…	http://amigo.geneontology.org/cgi-bin/amigo/term_details?term=GO:0030554
adenyl nucleotide binding	Gene Ontology	GO:0030554	29	2089	1.58061e-06	4.04795e-05	comp416320_c0_seq1|comp11036_c0_seq2|comp1353934_c0_seq1|comp1499546_c0_seq1|comp6769_c0_seq1|comp383842_c0_seq1|comp34674_c0_seq2|comp26880_c0_seq5|comp17812_c0_seq1|comp594000_c0_seq1|comp947698_c0_seq1|comp10098_c0_seq2|comp1739059_c0_seq1|comp10098_c0_seq1|comp35114_c1_seq3|comp1396919_c0_seq1|comp14663_c0_seq2|comp42277_c0_seq1|comp9715_c0_seq2|comp29340_c0_seq2|comp29340_c0_seq1|comp25143_c…	http://amigo.geneontology.org/cgi-bin/amigo/term_details?term=GO:0030554
chromosome	Gene Ontology Slim	GO:0005694	10	265	2.06659e-06	5.10236e-05	comp34310_c0_seq28|comp34310_c0_seq30|comp34310_c0_seq27|comp1396919_c0_seq1|comp34310_c0_seq75|comp34310_c0_seq49|comp34310_c0_seq63|comp26399_c0_seq3|comp29340_c0_seq2|comp29340_c0_seq1	http://amigo.geneontology.org/cgi-bin/amigo/term_details?term=GO:0005694
chromosome	Gene Ontology	GO:0005694	10	265	2.06659e-06	5.10236e-05	comp34310_c0_seq28|comp34310_c0_seq30|comp34310_c0_seq27|comp1396919_c0_seq1|comp34310_c0_seq75|comp34310_c0_seq49|comp34310_c0_seq63|comp26399_c0_seq3|comp29340_c0_seq2|comp29340_c0_seq1	http://amigo.geneontology.org/cgi-bin/amigo/term_details?term=GO:0005694
chromosome organization	Gene Ontology Slim	GO:0051276	12	402	2.07203e-06	5.10236e-05	comp34310_c0_seq28|comp29340_c0_seq1|comp34310_c0_seq30|comp34310_c0_seq27|comp28940_c0_seq5|comp28940_c0_seq4|comp34310_c0_seq75|comp34310_c0_seq49|comp34310_c0_seq63|comp26399_c0_seq3|comp29340_c0_seq2|comp1396919_c0_seq1	http://amigo.geneontology.org/cgi-bin/amigo/term_details?term=GO:0051276
chromosome organization	Gene Ontology	GO:0051276	12	402	2.07203e-06	5.10236e-05	comp34310_c0_seq28|comp29340_c0_seq1|comp34310_c0_seq30|comp34310_c0_seq27|comp28940_c0_seq5|comp28940_c0_seq4|comp34310_c0_seq75|comp34310_c0_seq49|comp34310_c0_seq63|comp26399_c0_seq3|comp29340_c0_seq2|comp1396919_c0_seq1	http://amigo.geneontology.org/cgi-bin/amigo/term_details?term=GO:0051276
purine ribonucleotide binding	Gene Ontology Slim	GO:0032555	30	2322	4.25952e-06	0.000101795	comp416320_c0_seq1|comp11036_c0_seq2|comp1353934_c0_seq1|comp1499546_c0_seq1|comp6769_c0_seq1|comp383842_c0_seq1|comp34674_c0_seq2|comp26880_c0_seq5|comp17812_c0_seq1|comp594000_c0_seq1|comp947698_c0_seq1|comp10098_c0_seq2|comp1739059_c0_seq1|comp10098_c0_seq1|comp35114_c1_seq3|comp1396919_c0_seq1|comp14663_c0_seq2|comp42277_c0_seq1|comp1549578_c0_seq1|comp9715_c0_seq2|comp29340_c0_seq2|comp29340…	http://amigo.geneontology.org/cgi-bin/amigo/term_details?term=GO:0032555
purine ribonucleotide binding	Gene Ontology	GO:0032555	30	2322	4.25952e-06	0.000101795	comp416320_c0_seq1|comp11036_c0_seq2|comp1353934_c0_seq1|comp1499546_c0_seq1|comp6769_c0_seq1|comp383842_c0_seq1|comp34674_c0_seq2|comp26880_c0_seq5|comp17812_c0_seq1|comp594000_c0_seq1|comp947698_c0_seq1|comp10098_c0_seq2|comp1739059_c0_seq1|comp10098_c0_seq1|comp35114_c1_seq3|comp1396919_c0_seq1|comp14663_c0_seq2|comp42277_c0_seq1|comp1549578_c0_seq1|comp9715_c0_seq2|comp29340_c0_seq2|comp29340…	http://amigo.geneontology.org/cgi-bin/amigo/term_details?term=GO:0032555
purine nucleotide binding	Gene Ontology Slim	GO:0017076	30	2324	4.33253e-06	0.000101795	comp416320_c0_seq1|comp11036_c0_seq2|comp1353934_c0_seq1|comp1499546_c0_seq1|comp6769_c0_seq1|comp383842_c0_seq1|comp34674_c0_seq2|comp26880_c0_seq5|comp17812_c0_seq1|comp594000_c0_seq1|comp947698_c0_seq1|comp10098_c0_seq2|comp1739059_c0_seq1|comp10098_c0_seq1|comp35114_c1_seq3|comp1396919_c0_seq1|comp14663_c0_seq2|comp42277_c0_seq1|comp1549578_c0_seq1|comp9715_c0_seq2|comp29340_c0_seq2|comp29340…	http://amigo.geneontology.org/cgi-bin/amigo/term_details?term=GO:0017076
purine nucleotide binding	Gene Ontology	GO:0017076	30	2324	4.33253e-06	0.000101795	comp416320_c0_seq1|comp11036_c0_seq2|comp1353934_c0_seq1|comp1499546_c0_seq1|comp6769_c0_seq1|comp383842_c0_seq1|comp34674_c0_seq2|comp26880_c0_seq5|comp17812_c0_seq1|comp594000_c0_seq1|comp947698_c0_seq1|comp10098_c0_seq2|comp1739059_c0_seq1|comp10098_c0_seq1|comp35114_c1_seq3|comp1396919_c0_seq1|comp14663_c0_seq2|comp42277_c0_seq1|comp1549578_c0_seq1|comp9715_c0_seq2|comp29340_c0_seq2|comp29340…	http://amigo.geneontology.org/cgi-bin/amigo/term_details?term=GO:0017076
chloroplast organization	Gene Ontology Slim	GO:0009658	7	121	5.30159e-06	0.000122319	comp24361_c0_seq18|comp928512_c0_seq1|comp24361_c0_seq21|comp24361_c0_seq13|comp24361_c0_seq15|comp17843_c0_seq3|comp24361_c0_seq3	http://amigo.geneontology.org/cgi-bin/amigo/term_details?term=GO:0009658
chloroplast organization	Gene Ontology	GO:0009658	7	121	5.30159e-06	0.000122319	comp24361_c0_seq18|comp928512_c0_seq1|comp24361_c0_seq21|comp24361_c0_seq13|comp24361_c0_seq15|comp17843_c0_seq3|comp24361_c0_seq3	http://amigo.geneontology.org/cgi-bin/amigo/term_details?term=GO:0009658
ribonucleotide binding	Gene Ontology Slim	GO:0032553	30	2352	5.48343e-06	0.000124161	comp416320_c0_seq1|comp11036_c0_seq2|comp1353934_c0_seq1|comp1499546_c0_seq1|comp6769_c0_seq1|comp383842_c0_seq1|comp34674_c0_seq2|comp26880_c0_seq5|comp17812_c0_seq1|comp594000_c0_seq1|comp947698_c0_seq1|comp10098_c0_seq2|comp1739059_c0_seq1|comp10098_c0_seq1|comp35114_c1_seq3|comp1396919_c0_seq1|comp14663_c0_seq2|comp42277_c0_seq1|comp1549578_c0_seq1|comp9715_c0_seq2|comp29340_c0_seq2|comp29340…	http://amigo.geneontology.org/cgi-bin/amigo/term_details?term=GO:0032553
ribonucleotide binding	Gene Ontology	GO:0032553	30	2352	5.48343e-06	0.000124161	comp416320_c0_seq1|comp11036_c0_seq2|comp1353934_c0_seq1|comp1499546_c0_seq1|comp6769_c0_seq1|comp383842_c0_seq1|comp34674_c0_seq2|comp26880_c0_seq5|comp17812_c0_seq1|comp594000_c0_seq1|comp947698_c0_seq1|comp10098_c0_seq2|comp1739059_c0_seq1|comp10098_c0_seq1|comp35114_c1_seq3|comp1396919_c0_seq1|comp14663_c0_seq2|comp42277_c0_seq1|comp1549578_c0_seq1|comp9715_c0_seq2|comp29340_c0_seq2|comp29340…	http://amigo.geneontology.org/cgi-bin/amigo/term_details?term=GO:0032553
plastid organization	Gene Ontology Slim	GO:0009657	8	174	5.6432e-06	0.000124161	comp24361_c0_seq18|comp928512_c0_seq1|comp24361_c0_seq21|comp693766_c0_seq1|comp24361_c0_seq13|comp24361_c0_seq15|comp17843_c0_seq3|comp24361_c0_seq3	http://amigo.geneontology.org/cgi-bin/amigo/term_details?term=GO:0009657
plastid organization	Gene Ontology	GO:0009657	8	174	5.6432e-06	0.000124161	comp24361_c0_seq18|comp928512_c0_seq1|comp24361_c0_seq21|comp693766_c0_seq1|comp24361_c0_seq13|comp24361_c0_seq15|comp17843_c0_seq3|comp24361_c0_seq3	http://amigo.geneontology.org/cgi-bin/amigo/term_details?term=GO:0009657
ATP binding	Gene Ontology Slim	GO:0005524	27	1986	5.67234e-06	0.000124161	comp416320_c0_seq1|comp11036_c0_seq2|comp1353934_c0_seq1|comp1499546_c0_seq1|comp6769_c0_seq1|comp383842_c0_seq1|comp34674_c0_seq2|comp26880_c0_seq5|comp17812_c0_seq1|comp594000_c0_seq1|comp10098_c0_seq2|comp1739059_c0_seq1|comp10098_c0_seq1|comp35114_c1_seq3|comp1396919_c0_seq1|comp42277_c0_seq1|comp9715_c0_seq2|comp29340_c0_seq2|comp29340_c0_seq1|comp25143_c0_seq3|comp29914_c0_seq4|comp1301399_…	http://amigo.geneontology.org/cgi-bin/amigo/term_details?term=GO:0005524
ATP binding	Gene Ontology	GO:0005524	27	1986	5.67234e-06	0.000124161	comp416320_c0_seq1|comp11036_c0_seq2|comp1353934_c0_seq1|comp1499546_c0_seq1|comp6769_c0_seq1|comp383842_c0_seq1|comp34674_c0_seq2|comp26880_c0_seq5|comp17812_c0_seq1|comp594000_c0_seq1|comp10098_c0_seq2|comp1739059_c0_seq1|comp10098_c0_seq1|comp35114_c1_seq3|comp1396919_c0_seq1|comp42277_c0_seq1|comp9715_c0_seq2|comp29340_c0_seq2|comp29340_c0_seq1|comp25143_c0_seq3|comp29914_c0_seq4|comp1301399_…	http://amigo.geneontology.org/cgi-bin/amigo/term_details?term=GO:0005524
carbohydrate derivative binding	Gene Ontology Slim	GO:0097367	30	2383	7.08199e-06	0.000152412	comp416320_c0_seq1|comp11036_c0_seq2|comp1353934_c0_seq1|comp1499546_c0_seq1|comp6769_c0_seq1|comp383842_c0_seq1|comp34674_c0_seq2|comp26880_c0_seq5|comp17812_c0_seq1|comp594000_c0_seq1|comp947698_c0_seq1|comp10098_c0_seq2|comp1739059_c0_seq1|comp10098_c0_seq1|comp35114_c1_seq3|comp1396919_c0_seq1|comp14663_c0_seq2|comp42277_c0_seq1|comp1549578_c0_seq1|comp9715_c0_seq2|comp29340_c0_seq2|comp29340…	http://amigo.geneontology.org/cgi-bin/amigo/term_details?term=GO:0097367
carbohydrate derivative binding	Gene Ontology	GO:0097367	30	2383	7.08199e-06	0.000152412	comp416320_c0_seq1|comp11036_c0_seq2|comp1353934_c0_seq1|comp1499546_c0_seq1|comp6769_c0_seq1|comp383842_c0_seq1|comp34674_c0_seq2|comp26880_c0_seq5|comp17812_c0_seq1|comp594000_c0_seq1|comp947698_c0_seq1|comp10098_c0_seq2|comp1739059_c0_seq1|comp10098_c0_seq1|comp35114_c1_seq3|comp1396919_c0_seq1|comp14663_c0_seq2|comp42277_c0_seq1|comp1549578_c0_seq1|comp9715_c0_seq2|comp29340_c0_seq2|comp29340…	http://amigo.geneontology.org/cgi-bin/amigo/term_details?term=GO:0097367
purine ribonucleoside binding	Gene Ontology Slim	GO:0032550	29	2304	1.04397e-05	0.000216217	comp416320_c0_seq1|comp11036_c0_seq2|comp1353934_c0_seq1|comp1499546_c0_seq1|comp6769_c0_seq1|comp383842_c0_seq1|comp34674_c0_seq2|comp26880_c0_seq5|comp17812_c0_seq1|comp594000_c0_seq1|comp10098_c0_seq2|comp1739059_c0_seq1|comp10098_c0_seq1|comp35114_c1_seq3|comp1396919_c0_seq1|comp14663_c0_seq2|comp42277_c0_seq1|comp1549578_c0_seq1|comp9715_c0_seq2|comp29340_c0_seq2|comp29340_c0_seq1|comp25143_…	http://amigo.geneontology.org/cgi-bin/amigo/term_details?term=GO:0032550
purine nucleoside binding	Gene Ontology Slim	GO:0001883	29	2304	1.04397e-05	0.000216217	comp416320_c0_seq1|comp11036_c0_seq2|comp1353934_c0_seq1|comp1499546_c0_seq1|comp6769_c0_seq1|comp383842_c0_seq1|comp34674_c0_seq2|comp26880_c0_seq5|comp17812_c0_seq1|comp594000_c0_seq1|comp10098_c0_seq2|comp1739059_c0_seq1|comp10098_c0_seq1|comp35114_c1_seq3|comp1396919_c0_seq1|comp14663_c0_seq2|comp42277_c0_seq1|comp1549578_c0_seq1|comp9715_c0_seq2|comp29340_c0_seq2|comp29340_c0_seq1|comp25143_…	http://amigo.geneontology.org/cgi-bin/amigo/term_details?term=GO:0001883
purine ribonucleoside binding	Gene Ontology	GO:0032550	29	2304	1.04397e-05	0.000216217	comp416320_c0_seq1|comp11036_c0_seq2|comp1353934_c0_seq1|comp1499546_c0_seq1|comp6769_c0_seq1|comp383842_c0_seq1|comp34674_c0_seq2|comp26880_c0_seq5|comp17812_c0_seq1|comp594000_c0_seq1|comp10098_c0_seq2|comp1739059_c0_seq1|comp10098_c0_seq1|comp35114_c1_seq3|comp1396919_c0_seq1|comp14663_c0_seq2|comp42277_c0_seq1|comp1549578_c0_seq1|comp9715_c0_seq2|comp29340_c0_seq2|comp29340_c0_seq1|comp25143_…	http://amigo.geneontology.org/cgi-bin/amigo/term_details?term=GO:0032550
purine nucleoside binding	Gene Ontology	GO:0001883	29	2304	1.04397e-05	0.000216217	comp416320_c0_seq1|comp11036_c0_seq2|comp1353934_c0_seq1|comp1499546_c0_seq1|comp6769_c0_seq1|comp383842_c0_seq1|comp34674_c0_seq2|comp26880_c0_seq5|comp17812_c0_seq1|comp594000_c0_seq1|comp10098_c0_seq2|comp1739059_c0_seq1|comp10098_c0_seq1|comp35114_c1_seq3|comp1396919_c0_seq1|comp14663_c0_seq2|comp42277_c0_seq1|comp1549578_c0_seq1|comp9715_c0_seq2|comp29340_c0_seq2|comp29340_c0_seq1|comp25143_…	http://amigo.geneontology.org/cgi-bin/amigo/term_details?term=GO:0001883
ribonucleoside binding	Gene Ontology Slim	GO:0032549	29	2308	1.07852e-05	0.000216217	comp416320_c0_seq1|comp11036_c0_seq2|comp1353934_c0_seq1|comp1499546_c0_seq1|comp6769_c0_seq1|comp383842_c0_seq1|comp34674_c0_seq2|comp26880_c0_seq5|comp17812_c0_seq1|comp594000_c0_seq1|comp10098_c0_seq2|comp1739059_c0_seq1|comp10098_c0_seq1|comp35114_c1_seq3|comp1396919_c0_seq1|comp14663_c0_seq2|comp42277_c0_seq1|comp1549578_c0_seq1|comp9715_c0_seq2|comp29340_c0_seq2|comp29340_c0_seq1|comp25143_…	http://amigo.geneontology.org/cgi-bin/amigo/term_details?term=GO:0032549
nucleoside binding	Gene Ontology Slim	GO:0001882	29	2308	1.07852e-05	0.000216217	comp416320_c0_seq1|comp11036_c0_seq2|comp1353934_c0_seq1|comp1499546_c0_seq1|comp6769_c0_seq1|comp383842_c0_seq1|comp34674_c0_seq2|comp26880_c0_seq5|comp17812_c0_seq1|comp594000_c0_seq1|comp10098_c0_seq2|comp1739059_c0_seq1|comp10098_c0_seq1|comp35114_c1_seq3|comp1396919_c0_seq1|comp14663_c0_seq2|comp42277_c0_seq1|comp1549578_c0_seq1|comp9715_c0_seq2|comp29340_c0_seq2|comp29340_c0_seq1|comp25143_…	http://amigo.geneontology.org/cgi-bin/amigo/term_details?term=GO:0001882
ribonucleoside binding	Gene Ontology	GO:0032549	29	2308	1.07852e-05	0.000216217	comp416320_c0_seq1|comp11036_c0_seq2|comp1353934_c0_seq1|comp1499546_c0_seq1|comp6769_c0_seq1|comp383842_c0_seq1|comp34674_c0_seq2|comp26880_c0_seq5|comp17812_c0_seq1|comp594000_c0_seq1|comp10098_c0_seq2|comp1739059_c0_seq1|comp10098_c0_seq1|comp35114_c1_seq3|comp1396919_c0_seq1|comp14663_c0_seq2|comp42277_c0_seq1|comp1549578_c0_seq1|comp9715_c0_seq2|comp29340_c0_seq2|comp29340_c0_seq1|comp25143_…	http://amigo.geneontology.org/cgi-bin/amigo/term_details?term=GO:0032549
nucleoside binding	Gene Ontology	GO:0001882	29	2308	1.07852e-05	0.000216217	comp416320_c0_seq1|comp11036_c0_seq2|comp1353934_c0_seq1|comp1499546_c0_seq1|comp6769_c0_seq1|comp383842_c0_seq1|comp34674_c0_seq2|comp26880_c0_seq5|comp17812_c0_seq1|comp594000_c0_seq1|comp10098_c0_seq2|comp1739059_c0_seq1|comp10098_c0_seq1|comp35114_c1_seq3|comp1396919_c0_seq1|comp14663_c0_seq2|comp42277_c0_seq1|comp1549578_c0_seq1|comp9715_c0_seq2|comp29340_c0_seq2|comp29340_c0_seq1|comp25143_…	http://amigo.geneontology.org/cgi-bin/amigo/term_details?term=GO:0001882
heterocyclic compound binding	Gene Ontology Slim	GO:1901363	55	6049	1.11598e-05	0.000216217	comp416320_c0_seq1|comp181652_c0_seq1|comp1652_c0_seq1|comp17881_c1_seq1|comp4604_c0_seq1|comp1353934_c0_seq1|comp1499546_c0_seq1|comp11036_c0_seq2|comp6769_c0_seq1|comp383842_c0_seq1|comp990462_c0_seq1|comp614151_c0_seq1|comp712762_c0_seq1|comp17812_c0_seq1|comp26674_c0_seq5|comp29340_c0_seq1|comp952503_c0_seq1|comp702913_c0_seq1|comp34310_c0_seq30|comp34930_c0_seq1|comp10098_c0_seq1|comp26880_c…	http://amigo.geneontology.org/cgi-bin/amigo/term_details?term=GO:1901363
heterocyclic compound binding	Gene Ontology	GO:1901363	55	6049	1.11598e-05	0.000216217	comp416320_c0_seq1|comp181652_c0_seq1|comp1652_c0_seq1|comp17881_c1_seq1|comp4604_c0_seq1|comp1353934_c0_seq1|comp1499546_c0_seq1|comp11036_c0_seq2|comp6769_c0_seq1|comp383842_c0_seq1|comp990462_c0_seq1|comp614151_c0_seq1|comp712762_c0_seq1|comp17812_c0_seq1|comp26674_c0_seq5|comp29340_c0_seq1|comp952503_c0_seq1|comp702913_c0_seq1|comp34310_c0_seq30|comp34930_c0_seq1|comp10098_c0_seq1|comp26880_c…	http://amigo.geneontology.org/cgi-bin/amigo/term_details?term=GO:1901363
nucleoside phosphate binding	Gene Ontology Slim	GO:1901265	34	2966	1.12288e-05	0.000216217	comp416320_c0_seq1|comp11036_c0_seq2|comp17881_c1_seq1|comp1353934_c0_seq1|comp1499546_c0_seq1|comp6769_c0_seq1|comp383842_c0_seq1|comp952503_c0_seq1|comp34674_c0_seq2|comp26880_c0_seq5|comp17812_c0_seq1|comp594000_c0_seq1|comp947698_c0_seq1|comp10098_c0_seq2|comp1739059_c0_seq1|comp10098_c0_seq1|comp35114_c1_seq3|comp1396919_c0_seq1|comp14663_c0_seq2|comp42277_c0_seq1|comp1549578_c0_seq1|comp971…	http://amigo.geneontology.org/cgi-bin/amigo/term_details?term=GO:1901265
nucleotide binding	Gene Ontology Slim	GO:0000166	34	2966	1.12288e-05	0.000216217	comp416320_c0_seq1|comp11036_c0_seq2|comp17881_c1_seq1|comp1353934_c0_seq1|comp1499546_c0_seq1|comp6769_c0_seq1|comp383842_c0_seq1|comp952503_c0_seq1|comp34674_c0_seq2|comp26880_c0_seq5|comp17812_c0_seq1|comp594000_c0_seq1|comp947698_c0_seq1|comp10098_c0_seq2|comp1739059_c0_seq1|comp10098_c0_seq1|comp35114_c1_seq3|comp1396919_c0_seq1|comp14663_c0_seq2|comp42277_c0_seq1|comp1549578_c0_seq1|comp971…	http://amigo.geneontology.org/cgi-bin/amigo/term_details?term=GO:0000166
nucleotide binding	Gene Ontology	GO:0000166	34	2966	1.12288e-05	0.000216217	comp416320_c0_seq1|comp11036_c0_seq2|comp17881_c1_seq1|comp1353934_c0_seq1|comp1499546_c0_seq1|comp6769_c0_seq1|comp383842_c0_seq1|comp952503_c0_seq1|comp34674_c0_seq2|comp26880_c0_seq5|comp17812_c0_seq1|comp594000_c0_seq1|comp947698_c0_seq1|comp10098_c0_seq2|comp1739059_c0_seq1|comp10098_c0_seq1|comp35114_c1_seq3|comp1396919_c0_seq1|comp14663_c0_seq2|comp42277_c0_seq1|comp1549578_c0_seq1|comp971…	http://amigo.geneontology.org/cgi-bin/amigo/term_details?term=GO:0000166
nucleoside phosphate binding	Gene Ontology	GO:1901265	34	2966	1.12288e-05	0.000216217	comp416320_c0_seq1|comp11036_c0_seq2|comp17881_c1_seq1|comp1353934_c0_seq1|comp1499546_c0_seq1|comp6769_c0_seq1|comp383842_c0_seq1|comp952503_c0_seq1|comp34674_c0_seq2|comp26880_c0_seq5|comp17812_c0_seq1|comp594000_c0_seq1|comp947698_c0_seq1|comp10098_c0_seq2|comp1739059_c0_seq1|comp10098_c0_seq1|comp35114_c1_seq3|comp1396919_c0_seq1|comp14663_c0_seq2|comp42277_c0_seq1|comp1549578_c0_seq1|comp971…	http://amigo.geneontology.org/cgi-bin/amigo/term_details?term=GO:1901265
organic cyclic compound binding	Gene Ontology Slim	GO:0097159	55	6067	1.2212e-05	0.000231666	comp416320_c0_seq1|comp181652_c0_seq1|comp1652_c0_seq1|comp17881_c1_seq1|comp4604_c0_seq1|comp1353934_c0_seq1|comp1499546_c0_seq1|comp11036_c0_seq2|comp6769_c0_seq1|comp383842_c0_seq1|comp990462_c0_seq1|comp614151_c0_seq1|comp712762_c0_seq1|comp17812_c0_seq1|comp26674_c0_seq5|comp29340_c0_seq1|comp952503_c0_seq1|comp702913_c0_seq1|comp34310_c0_seq30|comp34930_c0_seq1|comp10098_c0_seq1|comp26880_c…	http://amigo.geneontology.org/cgi-bin/amigo/term_details?term=GO:0097159
organic cyclic compound binding	Gene Ontology	GO:0097159	55	6067	1.2212e-05	0.000231666	comp416320_c0_seq1|comp181652_c0_seq1|comp1652_c0_seq1|comp17881_c1_seq1|comp4604_c0_seq1|comp1353934_c0_seq1|comp1499546_c0_seq1|comp11036_c0_seq2|comp6769_c0_seq1|comp383842_c0_seq1|comp990462_c0_seq1|comp614151_c0_seq1|comp712762_c0_seq1|comp17812_c0_seq1|comp26674_c0_seq5|comp29340_c0_seq1|comp952503_c0_seq1|comp702913_c0_seq1|comp34310_c0_seq30|comp34930_c0_seq1|comp10098_c0_seq1|comp26880_c…	http://amigo.geneontology.org/cgi-bin/amigo/term_details?term=GO:0097159
purine ribonucleoside triphosphate binding	Gene Ontology Slim	GO:0035639	28	2221	1.48528e-05	0.000276249	comp416320_c0_seq1|comp11036_c0_seq2|comp1353934_c0_seq1|comp1499546_c0_seq1|comp6769_c0_seq1|comp383842_c0_seq1|comp34674_c0_seq2|comp26880_c0_seq5|comp17812_c0_seq1|comp594000_c0_seq1|comp10098_c0_seq2|comp1739059_c0_seq1|comp10098_c0_seq1|comp35114_c1_seq3|comp1396919_c0_seq1|comp42277_c0_seq1|comp1549578_c0_seq1|comp9715_c0_seq2|comp29340_c0_seq2|comp29340_c0_seq1|comp25143_c0_seq3|comp29914_…	http://amigo.geneontology.org/cgi-bin/amigo/term_details?term=GO:0035639
purine ribonucleoside triphosphate binding	Gene Ontology	GO:0035639	28	2221	1.48528e-05	0.000276249	comp416320_c0_seq1|comp11036_c0_seq2|comp1353934_c0_seq1|comp1499546_c0_seq1|comp6769_c0_seq1|comp383842_c0_seq1|comp34674_c0_seq2|comp26880_c0_seq5|comp17812_c0_seq1|comp594000_c0_seq1|comp10098_c0_seq2|comp1739059_c0_seq1|comp10098_c0_seq1|comp35114_c1_seq3|comp1396919_c0_seq1|comp42277_c0_seq1|comp1549578_c0_seq1|comp9715_c0_seq2|comp29340_c0_seq2|comp29340_c0_seq1|comp25143_c0_seq3|comp29914_…	http://amigo.geneontology.org/cgi-bin/amigo/term_details?term=GO:0035639
anatomical structure morphogenesis	Gene Ontology Slim	GO:0009653	15	760	1.49936e-05	0.000276249	comp24361_c0_seq18|comp24361_c0_seq13|comp10098_c0_seq2|comp702913_c0_seq1|comp10098_c0_seq1|comp947698_c0_seq1|comp24361_c0_seq15|comp1484857_c0_seq1|comp24361_c0_seq3|comp952503_c0_seq1|comp718702_c0_seq1|comp930832_c0_seq1|comp17843_c0_seq3|comp24361_c0_seq21|comp712762_c0_seq1	http://amigo.geneontology.org/cgi-bin/amigo/term_details?term=GO:0009653
anatomical structure morphogenesis	Gene Ontology	GO:0009653	15	760	1.49936e-05	0.000276249	comp24361_c0_seq18|comp24361_c0_seq13|comp10098_c0_seq2|comp702913_c0_seq1|comp10098_c0_seq1|comp947698_c0_seq1|comp24361_c0_seq15|comp1484857_c0_seq1|comp24361_c0_seq3|comp952503_c0_seq1|comp718702_c0_seq1|comp930832_c0_seq1|comp17843_c0_seq3|comp24361_c0_seq21|comp712762_c0_seq1	http://amigo.geneontology.org/cgi-bin/amigo/term_details?term=GO:0009653
small molecule binding	Gene Ontology Slim	GO:0036094	34	3020	1.63787e-05	0.000297489	comp416320_c0_seq1|comp11036_c0_seq2|comp17881_c1_seq1|comp1353934_c0_seq1|comp1499546_c0_seq1|comp6769_c0_seq1|comp383842_c0_seq1|comp952503_c0_seq1|comp34674_c0_seq2|comp26880_c0_seq5|comp17812_c0_seq1|comp594000_c0_seq1|comp947698_c0_seq1|comp10098_c0_seq2|comp1739059_c0_seq1|comp10098_c0_seq1|comp35114_c1_seq3|comp1396919_c0_seq1|comp14663_c0_seq2|comp42277_c0_seq1|comp1549578_c0_seq1|comp971…	http://amigo.geneontology.org/cgi-bin/amigo/term_details?term=GO:0036094
small molecule binding	Gene Ontology	GO:0036094	34	3020	1.63787e-05	0.000297489	comp416320_c0_seq1|comp11036_c0_seq2|comp17881_c1_seq1|comp1353934_c0_seq1|comp1499546_c0_seq1|comp6769_c0_seq1|comp383842_c0_seq1|comp952503_c0_seq1|comp34674_c0_seq2|comp26880_c0_seq5|comp17812_c0_seq1|comp594000_c0_seq1|comp947698_c0_seq1|comp10098_c0_seq2|comp1739059_c0_seq1|comp10098_c0_seq1|comp35114_c1_seq3|comp1396919_c0_seq1|comp14663_c0_seq2|comp42277_c0_seq1|comp1549578_c0_seq1|comp971…	http://amigo.geneontology.org/cgi-bin/amigo/term_details?term=GO:0036094
single-organism process	Gene Ontology Slim	GO:0044699	68	8272	1.68147e-05	0.000301136	comp24361_c0_seq15|comp416320_c0_seq1|comp181652_c0_seq1|comp24361_c0_seq21|comp693766_c0_seq1|comp17881_c1_seq1|comp17881_c0_seq1|comp1353934_c0_seq1|comp1499546_c0_seq1|comp6769_c0_seq1|comp1484857_c0_seq1|comp1353268_c0_seq1|comp947698_c0_seq1|comp990462_c0_seq1|comp614151_c0_seq1|comp712762_c0_seq1|comp26674_c0_seq5|comp29340_c0_seq1|comp550184_c0_seq1|comp952503_c0_seq1|comp702913_c0_seq1|co…	http://amigo.geneontology.org/cgi-bin/amigo/term_details?term=GO:0044699
single-organism process	Gene Ontology	GO:0044699	68	8272	1.68147e-05	0.000301136	comp24361_c0_seq15|comp416320_c0_seq1|comp181652_c0_seq1|comp24361_c0_seq21|comp693766_c0_seq1|comp17881_c1_seq1|comp17881_c0_seq1|comp1353934_c0_seq1|comp1499546_c0_seq1|comp6769_c0_seq1|comp1484857_c0_seq1|comp1353268_c0_seq1|comp947698_c0_seq1|comp990462_c0_seq1|comp614151_c0_seq1|comp712762_c0_seq1|comp26674_c0_seq5|comp29340_c0_seq1|comp550184_c0_seq1|comp952503_c0_seq1|comp702913_c0_seq1|co…	http://amigo.geneontology.org/cgi-bin/amigo/term_details?term=GO:0044699
macromolecular complex	Gene Ontology Slim	GO:0032991	27	2114	1.72945e-05	0.000305457	comp24361_c0_seq21|comp4604_c0_seq1|comp6769_c0_seq1|comp702913_c0_seq1|comp922130_c0_seq1|comp34310_c0_seq30|comp34310_c0_seq75|comp718702_c0_seq1|comp24361_c0_seq18|comp10098_c0_seq2|comp10098_c0_seq1|comp24361_c0_seq13|comp24361_c0_seq15|comp1396919_c0_seq1|comp397110_c0_seq1|comp9715_c0_seq2|comp29340_c0_seq2|comp29340_c0_seq1|comp848237_c0_seq1|comp24361_c0_seq3|comp34310_c0_seq28|comp34310_…	http://amigo.geneontology.org/cgi-bin/amigo/term_details?term=GO:0032991
macromolecular complex	Gene Ontology	GO:0032991	27	2114	1.72945e-05	0.000305457	comp24361_c0_seq21|comp4604_c0_seq1|comp6769_c0_seq1|comp702913_c0_seq1|comp922130_c0_seq1|comp34310_c0_seq30|comp34310_c0_seq75|comp718702_c0_seq1|comp24361_c0_seq18|comp10098_c0_seq2|comp10098_c0_seq1|comp24361_c0_seq13|comp24361_c0_seq15|comp1396919_c0_seq1|comp397110_c0_seq1|comp9715_c0_seq2|comp29340_c0_seq2|comp29340_c0_seq1|comp848237_c0_seq1|comp24361_c0_seq3|comp34310_c0_seq28|comp34310_…	http://amigo.geneontology.org/cgi-bin/amigo/term_details?term=GO:0032991
intracellular organelle part	Gene Ontology Slim	GO:0044446	42	4158	1.75972e-05	0.000306574	comp11036_c0_seq2|comp24361_c0_seq21|comp456268_c0_seq1|comp257153_c0_seq1|comp6769_c0_seq1|comp34315_c0_seq4|comp614151_c0_seq1|comp702913_c0_seq1|comp922130_c0_seq1|comp34310_c0_seq30|comp383842_c0_seq1|comp10098_c0_seq1|comp26880_c0_seq5|comp34310_c0_seq75|comp718702_c0_seq1|comp24361_c0_seq18|comp550184_c0_seq1|comp10098_c0_seq2|comp1739059_c0_seq1|comp1404096_c0_seq1|comp24361_c0_seq13|comp3…	http://amigo.geneontology.org/cgi-bin/amigo/term_details?term=GO:0044446
intracellular organelle part	Gene Ontology	GO:0044446	42	4158	1.75972e-05	0.000306574	comp11036_c0_seq2|comp24361_c0_seq21|comp456268_c0_seq1|comp257153_c0_seq1|comp6769_c0_seq1|comp34315_c0_seq4|comp614151_c0_seq1|comp702913_c0_seq1|comp922130_c0_seq1|comp34310_c0_seq30|comp383842_c0_seq1|comp10098_c0_seq1|comp26880_c0_seq5|comp34310_c0_seq75|comp718702_c0_seq1|comp24361_c0_seq18|comp550184_c0_seq1|comp10098_c0_seq2|comp1739059_c0_seq1|comp1404096_c0_seq1|comp24361_c0_seq13|comp3…	http://amigo.geneontology.org/cgi-bin/amigo/term_details?term=GO:0044446
organelle part	Gene Ontology Slim	GO:0044422	42	4170	1.88703e-05	0.000324341	comp11036_c0_seq2|comp24361_c0_seq21|comp456268_c0_seq1|comp257153_c0_seq1|comp6769_c0_seq1|comp34315_c0_seq4|comp614151_c0_seq1|comp702913_c0_seq1|comp922130_c0_seq1|comp34310_c0_seq30|comp383842_c0_seq1|comp10098_c0_seq1|comp26880_c0_seq5|comp34310_c0_seq75|comp718702_c0_seq1|comp24361_c0_seq18|comp550184_c0_seq1|comp10098_c0_seq2|comp1739059_c0_seq1|comp1404096_c0_seq1|comp24361_c0_seq13|comp3…	http://amigo.geneontology.org/cgi-bin/amigo/term_details?term=GO:0044422
organelle part	Gene Ontology	GO:0044422	42	4170	1.88703e-05	0.000324341	comp11036_c0_seq2|comp24361_c0_seq21|comp456268_c0_seq1|comp257153_c0_seq1|comp6769_c0_seq1|comp34315_c0_seq4|comp614151_c0_seq1|comp702913_c0_seq1|comp922130_c0_seq1|comp34310_c0_seq30|comp383842_c0_seq1|comp10098_c0_seq1|comp26880_c0_seq5|comp34310_c0_seq75|comp718702_c0_seq1|comp24361_c0_seq18|comp550184_c0_seq1|comp10098_c0_seq2|comp1739059_c0_seq1|comp1404096_c0_seq1|comp24361_c0_seq13|comp3…	http://amigo.geneontology.org/cgi-bin/amigo/term_details?term=GO:0044422
protein import	Gene Ontology Slim	GO:0017038	6	106	2.86407e-05	0.000485754	comp24361_c0_seq18|comp24361_c0_seq21|comp24361_c0_seq13|comp24361_c0_seq15|comp17843_c0_seq3|comp24361_c0_seq3	http://amigo.geneontology.org/cgi-bin/amigo/term_details?term=GO:0017038
protein import	Gene Ontology	GO:0017038	6	106	2.86407e-05	0.000485754	comp24361_c0_seq18|comp24361_c0_seq21|comp24361_c0_seq13|comp24361_c0_seq15|comp17843_c0_seq3|comp24361_c0_seq3	http://amigo.geneontology.org/cgi-bin/amigo/term_details?term=GO:0017038
chromatin	Gene Ontology Slim	GO:0000785	6	107	3.0117e-05	0.000504116	comp34310_c0_seq28|comp34310_c0_seq30|comp34310_c0_seq27|comp34310_c0_seq75|comp34310_c0_seq49|comp34310_c0_seq63	http://amigo.geneontology.org/cgi-bin/amigo/term_details?term=GO:0000785
chromatin	Gene Ontology	GO:0000785	6	107	3.0117e-05	0.000504116	comp34310_c0_seq28|comp34310_c0_seq30|comp34310_c0_seq27|comp34310_c0_seq75|comp34310_c0_seq49|comp34310_c0_seq63	http://amigo.geneontology.org/cgi-bin/amigo/term_details?term=GO:0000785
single organism reproductive process	Gene Ontology Slim	GO:0044702	20	1361	3.75822e-05	0.000620955	comp34310_c0_seq28|comp29340_c0_seq1|comp10098_c0_seq2|comp10098_c0_seq1|comp4604_c0_seq1|comp34310_c0_seq30|comp35114_c1_seq3|comp947698_c0_seq1|comp34310_c0_seq27|comp28940_c0_seq5|comp28940_c0_seq4|comp34310_c0_seq75|comp34310_c0_seq49|comp952503_c0_seq1|comp34310_c0_seq63|comp26399_c0_seq3|comp29340_c0_seq2|comp594000_c0_seq1|comp20844_c0_seq1|comp383842_c0_seq1	http://amigo.geneontology.org/cgi-bin/amigo/term_details?term=GO:0044702
single organism reproductive process	Gene Ontology	GO:0044702	20	1361	3.75822e-05	0.000620955	comp34310_c0_seq28|comp29340_c0_seq1|comp10098_c0_seq2|comp10098_c0_seq1|comp4604_c0_seq1|comp34310_c0_seq30|comp35114_c1_seq3|comp947698_c0_seq1|comp34310_c0_seq27|comp28940_c0_seq5|comp28940_c0_seq4|comp34310_c0_seq75|comp34310_c0_seq49|comp952503_c0_seq1|comp34310_c0_seq63|comp26399_c0_seq3|comp29340_c0_seq2|comp594000_c0_seq1|comp20844_c0_seq1|comp383842_c0_seq1	http://amigo.geneontology.org/cgi-bin/amigo/term_details?term=GO:0044702
single-organism cellular process	Gene Ontology Slim	GO:0044763	51	5701	4.45688e-05	0.000727011	comp416320_c0_seq1|comp181652_c0_seq1|comp693766_c0_seq1|comp17881_c1_seq1|comp17881_c0_seq1|comp14405_c0_seq3|comp1499546_c0_seq1|comp6769_c0_seq1|comp1484857_c0_seq1|comp383842_c0_seq1|comp947698_c0_seq1|comp614151_c0_seq1|comp712762_c0_seq1|comp26674_c0_seq5|comp550184_c0_seq1|comp952503_c0_seq1|comp2514_c0_seq1|comp34310_c0_seq30|comp34930_c0_seq1|comp10098_c0_seq1|comp26880_c0_seq5|comp34310…	http://amigo.geneontology.org/cgi-bin/amigo/term_details?term=GO:0044763
single-organism cellular process	Gene Ontology	GO:0044763	51	5701	4.45688e-05	0.000727011	comp416320_c0_seq1|comp181652_c0_seq1|comp693766_c0_seq1|comp17881_c1_seq1|comp17881_c0_seq1|comp14405_c0_seq3|comp1499546_c0_seq1|comp6769_c0_seq1|comp1484857_c0_seq1|comp383842_c0_seq1|comp947698_c0_seq1|comp614151_c0_seq1|comp712762_c0_seq1|comp26674_c0_seq5|comp550184_c0_seq1|comp952503_c0_seq1|comp2514_c0_seq1|comp34310_c0_seq30|comp34930_c0_seq1|comp10098_c0_seq1|comp26880_c0_seq5|comp34310…	http://amigo.geneontology.org/cgi-bin/amigo/term_details?term=GO:0044763
protein transporter activity	Gene Ontology Slim	GO:0008565	6	122	6.06173e-05	0.000976358	comp24361_c0_seq18|comp24361_c0_seq21|comp24361_c0_seq13|comp24361_c0_seq15|comp17843_c0_seq3|comp24361_c0_seq3	http://amigo.geneontology.org/cgi-bin/amigo/term_details?term=GO:0008565
protein transporter activity	Gene Ontology	GO:0008565	6	122	6.06173e-05	0.000976358	comp24361_c0_seq18|comp24361_c0_seq21|comp24361_c0_seq13|comp24361_c0_seq15|comp17843_c0_seq3|comp24361_c0_seq3	http://amigo.geneontology.org/cgi-bin/amigo/term_details?term=GO:0008565
vacuole	Gene Ontology Slim	GO:0005773	18	1209	8.06785e-05	0.00128334	comp24361_c0_seq18|comp1739059_c0_seq1|comp550184_c0_seq1|comp24361_c0_seq21|comp331537_c0_seq1|comp702913_c0_seq1|comp1404096_c0_seq1|comp24361_c0_seq13|comp24361_c0_seq15|comp34315_c0_seq4|comp393874_c0_seq1|comp15869_c0_seq1|comp10309_c0_seq1|comp17843_c0_seq3|comp20844_c0_seq1|comp614151_c0_seq1|comp24361_c0_seq3|comp693766_c0_seq1	http://amigo.geneontology.org/cgi-bin/amigo/term_details?term=GO:0005773
vacuole	Gene Ontology	GO:0005773	18	1209	8.06785e-05	0.00128334	comp24361_c0_seq18|comp1739059_c0_seq1|comp550184_c0_seq1|comp24361_c0_seq21|comp331537_c0_seq1|comp702913_c0_seq1|comp1404096_c0_seq1|comp24361_c0_seq13|comp24361_c0_seq15|comp34315_c0_seq4|comp393874_c0_seq1|comp15869_c0_seq1|comp10309_c0_seq1|comp17843_c0_seq3|comp20844_c0_seq1|comp614151_c0_seq1|comp24361_c0_seq3|comp693766_c0_seq1	http://amigo.geneontology.org/cgi-bin/amigo/term_details?term=GO:0005773
binding	Gene Ontology Slim	GO:0005488	75	9947	0.000102021	0.00160292	comp928512_c0_seq1|comp416320_c0_seq1|comp181652_c0_seq1|comp24361_c0_seq21|comp1549578_c0_seq1|comp17881_c1_seq1|comp17881_c0_seq1|comp1353934_c0_seq1|comp257153_c0_seq1|comp1499546_c0_seq1|comp11036_c0_seq2|comp6769_c0_seq1|comp34315_c0_seq4|comp718702_c0_seq1|comp10620_c0_seq1|comp990462_c0_seq1|comp614151_c0_seq1|comp712762_c0_seq1|comp17812_c0_seq1|comp26674_c0_seq5|comp29340_c0_seq1|comp338…	http://amigo.geneontology.org/cgi-bin/amigo/term_details?term=GO:0005488
binding	Gene Ontology	GO:0005488	75	9947	0.000102021	0.00160292	comp928512_c0_seq1|comp416320_c0_seq1|comp181652_c0_seq1|comp24361_c0_seq21|comp1549578_c0_seq1|comp17881_c1_seq1|comp17881_c0_seq1|comp1353934_c0_seq1|comp257153_c0_seq1|comp1499546_c0_seq1|comp11036_c0_seq2|comp6769_c0_seq1|comp34315_c0_seq4|comp718702_c0_seq1|comp10620_c0_seq1|comp990462_c0_seq1|comp614151_c0_seq1|comp712762_c0_seq1|comp17812_c0_seq1|comp26674_c0_seq5|comp29340_c0_seq1|comp338…	http://amigo.geneontology.org/cgi-bin/amigo/term_details?term=GO:0005488
substrate-specific transmembrane transporter activity	Gene Ontology Slim	GO:0022891	14	806	0.000111687	0.00173351	comp24361_c0_seq18|comp393874_c0_seq1|comp24361_c0_seq13|comp24361_c0_seq21|comp1404096_c0_seq1|comp383842_c0_seq1|comp947698_c0_seq1|comp24361_c0_seq15|comp34315_c0_seq4|comp19454_c0_seq5|comp3210_c0_seq1|comp1353268_c0_seq1|comp17843_c0_seq3|comp24361_c0_seq3	http://amigo.geneontology.org/cgi-bin/amigo/term_details?term=GO:0022891
substrate-specific transmembrane transporter activity	Gene Ontology	GO:0022891	14	806	0.000111687	0.00173351	comp24361_c0_seq18|comp393874_c0_seq1|comp24361_c0_seq13|comp24361_c0_seq21|comp1404096_c0_seq1|comp383842_c0_seq1|comp947698_c0_seq1|comp24361_c0_seq15|comp34315_c0_seq4|comp19454_c0_seq5|comp3210_c0_seq1|comp1353268_c0_seq1|comp17843_c0_seq3|comp24361_c0_seq3	http://amigo.geneontology.org/cgi-bin/amigo/term_details?term=GO:0022891
P-P-bond-hydrolysis-driven transmembrane transporter activity	Gene Ontology Slim	GO:0015405	7	200	0.000115959	0.00176214	comp24361_c0_seq18|comp24361_c0_seq21|comp383842_c0_seq1|comp24361_c0_seq13|comp24361_c0_seq15|comp17843_c0_seq3|comp24361_c0_seq3	http://amigo.geneontology.org/cgi-bin/amigo/term_details?term=GO:0015405
P-P-bond-hydrolysis-driven transmembrane transporter activity	Gene Ontology	GO:0015405	7	200	0.000115959	0.00176214	comp24361_c0_seq18|comp24361_c0_seq21|comp383842_c0_seq1|comp24361_c0_seq13|comp24361_c0_seq15|comp17843_c0_seq3|comp24361_c0_seq3	http://amigo.geneontology.org/cgi-bin/amigo/term_details?term=GO:0015405
single-organism intracellular transport	Gene Ontology Slim	GO:1902582	6	138	0.000116283	0.00176214	comp24361_c0_seq18|comp24361_c0_seq21|comp24361_c0_seq13|comp24361_c0_seq15|comp17843_c0_seq3|comp24361_c0_seq3	http://amigo.geneontology.org/cgi-bin/amigo/term_details?term=GO:1902582
single-organism intracellular transport	Gene Ontology	GO:1902582	6	138	0.000116283	0.00176214	comp24361_c0_seq18|comp24361_c0_seq21|comp24361_c0_seq13|comp24361_c0_seq15|comp17843_c0_seq3|comp24361_c0_seq3	http://amigo.geneontology.org/cgi-bin/amigo/term_details?term=GO:1902582
substrate-specific transporter activity	Gene Ontology Slim	GO:0022892	15	915	0.000118204	0.00176867	comp24361_c0_seq18|comp393874_c0_seq1|comp181652_c0_seq1|comp24361_c0_seq21|comp1404096_c0_seq1|comp383842_c0_seq1|comp947698_c0_seq1|comp24361_c0_seq15|comp24361_c0_seq13|comp24361_c0_seq3|comp19454_c0_seq5|comp34315_c0_seq4|comp1353268_c0_seq1|comp17843_c0_seq3|comp3210_c0_seq1	http://amigo.geneontology.org/cgi-bin/amigo/term_details?term=GO:0022892
substrate-specific transporter activity	Gene Ontology	GO:0022892	15	915	0.000118204	0.00176867	comp24361_c0_seq18|comp393874_c0_seq1|comp181652_c0_seq1|comp24361_c0_seq21|comp1404096_c0_seq1|comp383842_c0_seq1|comp947698_c0_seq1|comp24361_c0_seq15|comp24361_c0_seq13|comp24361_c0_seq3|comp19454_c0_seq5|comp34315_c0_seq4|comp1353268_c0_seq1|comp17843_c0_seq3|comp3210_c0_seq1	http://amigo.geneontology.org/cgi-bin/amigo/term_details?term=GO:0022892
primary active transmembrane transporter activity	Gene Ontology Slim	GO:0015399	7	201	0.000119477	0.00176867	comp24361_c0_seq18|comp24361_c0_seq21|comp383842_c0_seq1|comp24361_c0_seq13|comp24361_c0_seq15|comp17843_c0_seq3|comp24361_c0_seq3	http://amigo.geneontology.org/cgi-bin/amigo/term_details?term=GO:0015399
primary active transmembrane transporter activity	Gene Ontology	GO:0015399	7	201	0.000119477	0.00176867	comp24361_c0_seq18|comp24361_c0_seq21|comp383842_c0_seq1|comp24361_c0_seq13|comp24361_c0_seq15|comp17843_c0_seq3|comp24361_c0_seq3	http://amigo.geneontology.org/cgi-bin/amigo/term_details?term=GO:0015399
reproductive process	Gene Ontology Slim	GO:0022414	20	1493	0.000131153	0.00191933	comp34310_c0_seq28|comp29340_c0_seq1|comp10098_c0_seq2|comp10098_c0_seq1|comp4604_c0_seq1|comp34310_c0_seq30|comp35114_c1_seq3|comp947698_c0_seq1|comp34310_c0_seq27|comp28940_c0_seq5|comp28940_c0_seq4|comp34310_c0_seq75|comp34310_c0_seq49|comp952503_c0_seq1|comp34310_c0_seq63|comp26399_c0_seq3|comp29340_c0_seq2|comp594000_c0_seq1|comp20844_c0_seq1|comp383842_c0_seq1	http://amigo.geneontology.org/cgi-bin/amigo/term_details?term=GO:0022414
reproductive process	Gene Ontology	GO:0022414	20	1493	0.000131153	0.00191933	comp34310_c0_seq28|comp29340_c0_seq1|comp10098_c0_seq2|comp10098_c0_seq1|comp4604_c0_seq1|comp34310_c0_seq30|comp35114_c1_seq3|comp947698_c0_seq1|comp34310_c0_seq27|comp28940_c0_seq5|comp28940_c0_seq4|comp34310_c0_seq75|comp34310_c0_seq49|comp952503_c0_seq1|comp34310_c0_seq63|comp26399_c0_seq3|comp29340_c0_seq2|comp594000_c0_seq1|comp20844_c0_seq1|comp383842_c0_seq1	http://amigo.geneontology.org/cgi-bin/amigo/term_details?term=GO:0022414
nuclear lumen	Gene Ontology Slim	GO:0031981	13	720	0.000136406	0.00197365	comp34310_c0_seq28|comp702913_c0_seq1|comp34310_c0_seq30|comp34310_c0_seq27|comp28940_c0_seq5|comp28940_c0_seq4|comp34310_c0_seq75|comp34310_c0_seq49|comp397110_c0_seq1|comp34310_c0_seq63|comp9715_c0_seq2|comp29340_c0_seq2|comp29340_c0_seq1	http://amigo.geneontology.org/cgi-bin/amigo/term_details?term=GO:0031981
nuclear lumen	Gene Ontology	GO:0031981	13	720	0.000136406	0.00197365	comp34310_c0_seq28|comp702913_c0_seq1|comp34310_c0_seq30|comp34310_c0_seq27|comp28940_c0_seq5|comp28940_c0_seq4|comp34310_c0_seq75|comp34310_c0_seq49|comp397110_c0_seq1|comp34310_c0_seq63|comp9715_c0_seq2|comp29340_c0_seq2|comp29340_c0_seq1	http://amigo.geneontology.org/cgi-bin/amigo/term_details?term=GO:0031981
reproduction	Gene Ontology Slim	GO:0000003	20	1499	0.000138278	0.00197838	comp34310_c0_seq28|comp29340_c0_seq1|comp10098_c0_seq2|comp10098_c0_seq1|comp4604_c0_seq1|comp34310_c0_seq30|comp35114_c1_seq3|comp947698_c0_seq1|comp34310_c0_seq27|comp28940_c0_seq5|comp28940_c0_seq4|comp34310_c0_seq75|comp34310_c0_seq49|comp952503_c0_seq1|comp34310_c0_seq63|comp26399_c0_seq3|comp29340_c0_seq2|comp594000_c0_seq1|comp20844_c0_seq1|comp383842_c0_seq1	http://amigo.geneontology.org/cgi-bin/amigo/term_details?term=GO:0000003
reproduction	Gene Ontology	GO:0000003	20	1499	0.000138278	0.00197838	comp34310_c0_seq28|comp29340_c0_seq1|comp10098_c0_seq2|comp10098_c0_seq1|comp4604_c0_seq1|comp34310_c0_seq30|comp35114_c1_seq3|comp947698_c0_seq1|comp34310_c0_seq27|comp28940_c0_seq5|comp28940_c0_seq4|comp34310_c0_seq75|comp34310_c0_seq49|comp952503_c0_seq1|comp34310_c0_seq63|comp26399_c0_seq3|comp29340_c0_seq2|comp594000_c0_seq1|comp20844_c0_seq1|comp383842_c0_seq1	http://amigo.geneontology.org/cgi-bin/amigo/term_details?term=GO:0000003
single-organism cellular localization	Gene Ontology Slim	GO:1902580	6	144	0.000145405	0.00205735	comp24361_c0_seq18|comp24361_c0_seq21|comp24361_c0_seq13|comp24361_c0_seq15|comp17843_c0_seq3|comp24361_c0_seq3	http://amigo.geneontology.org/cgi-bin/amigo/term_details?term=GO:1902580
single-organism cellular localization	Gene Ontology	GO:1902580	6	144	0.000145405	0.00205735	comp24361_c0_seq18|comp24361_c0_seq21|comp24361_c0_seq13|comp24361_c0_seq15|comp17843_c0_seq3|comp24361_c0_seq3	http://amigo.geneontology.org/cgi-bin/amigo/term_details?term=GO:1902580
chromosomal part	Gene Ontology Slim	GO:0044427	7	214	0.000173658	0.00243026	comp34310_c0_seq28|comp34310_c0_seq30|comp34310_c0_seq27|comp34310_c0_seq75|comp34310_c0_seq49|comp34310_c0_seq63|comp26399_c0_seq3	http://amigo.geneontology.org/cgi-bin/amigo/term_details?term=GO:0044427
chromosomal part	Gene Ontology	GO:0044427	7	214	0.000173658	0.00243026	comp34310_c0_seq28|comp34310_c0_seq30|comp34310_c0_seq27|comp34310_c0_seq75|comp34310_c0_seq49|comp34310_c0_seq63|comp26399_c0_seq3	http://amigo.geneontology.org/cgi-bin/amigo/term_details?term=GO:0044427
membrane-enclosed lumen	Gene Ontology Slim	GO:0031974	14	877	0.00026238	0.00355532	comp34310_c0_seq28|comp11036_c0_seq2|comp702913_c0_seq1|comp34310_c0_seq30|comp34310_c0_seq27|comp28940_c0_seq5|comp28940_c0_seq4|comp34310_c0_seq75|comp34310_c0_seq49|comp397110_c0_seq1|comp34310_c0_seq63|comp9715_c0_seq2|comp29340_c0_seq2|comp29340_c0_seq1	http://amigo.geneontology.org/cgi-bin/amigo/term_details?term=GO:0031974
intracellular organelle lumen	Gene Ontology Slim	GO:0070013	14	877	0.00026238	0.00355532	comp34310_c0_seq28|comp11036_c0_seq2|comp702913_c0_seq1|comp34310_c0_seq30|comp34310_c0_seq27|comp28940_c0_seq5|comp28940_c0_seq4|comp34310_c0_seq75|comp34310_c0_seq49|comp397110_c0_seq1|comp34310_c0_seq63|comp9715_c0_seq2|comp29340_c0_seq2|comp29340_c0_seq1	http://amigo.geneontology.org/cgi-bin/amigo/term_details?term=GO:0070013
organelle lumen	Gene Ontology Slim	GO:0043233	14	877	0.00026238	0.00355532	comp34310_c0_seq28|comp11036_c0_seq2|comp702913_c0_seq1|comp34310_c0_seq30|comp34310_c0_seq27|comp28940_c0_seq5|comp28940_c0_seq4|comp34310_c0_seq75|comp34310_c0_seq49|comp397110_c0_seq1|comp34310_c0_seq63|comp9715_c0_seq2|comp29340_c0_seq2|comp29340_c0_seq1	http://amigo.geneontology.org/cgi-bin/amigo/term_details?term=GO:0043233
organelle lumen	Gene Ontology	GO:0043233	14	877	0.00026238	0.00355532	comp34310_c0_seq28|comp11036_c0_seq2|comp702913_c0_seq1|comp34310_c0_seq30|comp34310_c0_seq27|comp28940_c0_seq5|comp28940_c0_seq4|comp34310_c0_seq75|comp34310_c0_seq49|comp397110_c0_seq1|comp34310_c0_seq63|comp9715_c0_seq2|comp29340_c0_seq2|comp29340_c0_seq1	http://amigo.geneontology.org/cgi-bin/amigo/term_details?term=GO:0043233
membrane-enclosed lumen	Gene Ontology	GO:0031974	14	877	0.00026238	0.00355532	comp34310_c0_seq28|comp11036_c0_seq2|comp702913_c0_seq1|comp34310_c0_seq30|comp34310_c0_seq27|comp28940_c0_seq5|comp28940_c0_seq4|comp34310_c0_seq75|comp34310_c0_seq49|comp397110_c0_seq1|comp34310_c0_seq63|comp9715_c0_seq2|comp29340_c0_seq2|comp29340_c0_seq1	http://amigo.geneontology.org/cgi-bin/amigo/term_details?term=GO:0031974
intracellular organelle lumen	Gene Ontology	GO:0070013	14	877	0.00026238	0.00355532	comp34310_c0_seq28|comp11036_c0_seq2|comp702913_c0_seq1|comp34310_c0_seq30|comp34310_c0_seq27|comp28940_c0_seq5|comp28940_c0_seq4|comp34310_c0_seq75|comp34310_c0_seq49|comp397110_c0_seq1|comp34310_c0_seq63|comp9715_c0_seq2|comp29340_c0_seq2|comp29340_c0_seq1	http://amigo.geneontology.org/cgi-bin/amigo/term_details?term=GO:0070013
nucleotidyltransferase activity	Gene Ontology Slim	GO:0016779	6	166	0.000304773	0.00408651	comp288551_c0_seq1|comp979405_c0_seq1|comp17881_c1_seq1|comp332935_c0_seq1|comp680473_c0_seq1|comp746842_c0_seq1	http://amigo.geneontology.org/cgi-bin/amigo/term_details?term=GO:0016779
nucleotidyltransferase activity	Gene Ontology	GO:0016779	6	166	0.000304773	0.00408651	comp288551_c0_seq1|comp979405_c0_seq1|comp17881_c1_seq1|comp332935_c0_seq1|comp680473_c0_seq1|comp746842_c0_seq1	http://amigo.geneontology.org/cgi-bin/amigo/term_details?term=GO:0016779
establishment of protein localization to organelle	Gene Ontology Slim	GO:0072594	6	171	0.000355181	0.00471305	comp24361_c0_seq18|comp24361_c0_seq21|comp24361_c0_seq13|comp24361_c0_seq15|comp17843_c0_seq3|comp24361_c0_seq3	http://amigo.geneontology.org/cgi-bin/amigo/term_details?term=GO:0072594
establishment of protein localization to organelle	Gene Ontology	GO:0072594	6	171	0.000355181	0.00471305	comp24361_c0_seq18|comp24361_c0_seq21|comp24361_c0_seq13|comp24361_c0_seq15|comp17843_c0_seq3|comp24361_c0_seq3	http://amigo.geneontology.org/cgi-bin/amigo/term_details?term=GO:0072594
cellular process	Gene Ontology Slim	GO:0009987	77	10703	0.000403181	0.00529511	comp928512_c0_seq1|comp416320_c0_seq1|comp181652_c0_seq1|comp24361_c0_seq21|comp693766_c0_seq1|comp17881_c1_seq1|comp17881_c0_seq1|comp1353934_c0_seq1|comp24361_c0_seq15|comp1499546_c0_seq1|comp11036_c0_seq2|comp6769_c0_seq1|comp34315_c0_seq4|comp718702_c0_seq1|comp10620_c0_seq1|comp614151_c0_seq1|comp712762_c0_seq1|comp26674_c0_seq5|comp29340_c0_seq1|comp482297_c0_seq1|comp338365_c0_seq1|comp702…	http://amigo.geneontology.org/cgi-bin/amigo/term_details?term=GO:0009987
cellular process	Gene Ontology	GO:0009987	77	10703	0.000403181	0.00529511	comp928512_c0_seq1|comp416320_c0_seq1|comp181652_c0_seq1|comp24361_c0_seq21|comp693766_c0_seq1|comp17881_c1_seq1|comp17881_c0_seq1|comp1353934_c0_seq1|comp24361_c0_seq15|comp1499546_c0_seq1|comp11036_c0_seq2|comp6769_c0_seq1|comp34315_c0_seq4|comp718702_c0_seq1|comp10620_c0_seq1|comp614151_c0_seq1|comp712762_c0_seq1|comp26674_c0_seq5|comp29340_c0_seq1|comp482297_c0_seq1|comp338365_c0_seq1|comp702…	http://amigo.geneontology.org/cgi-bin/amigo/term_details?term=GO:0009987
protein targeting	Gene Ontology Slim	GO:0006605	6	179	0.000449171	0.00583922	comp24361_c0_seq18|comp24361_c0_seq21|comp24361_c0_seq13|comp24361_c0_seq15|comp17843_c0_seq3|comp24361_c0_seq3	http://amigo.geneontology.org/cgi-bin/amigo/term_details?term=GO:0006605
protein targeting	Gene Ontology	GO:0006605	6	179	0.000449171	0.00583922	comp24361_c0_seq18|comp24361_c0_seq21|comp24361_c0_seq13|comp24361_c0_seq15|comp17843_c0_seq3|comp24361_c0_seq3	http://amigo.geneontology.org/cgi-bin/amigo/term_details?term=GO:0006605
RNA-directed DNA polymerase activity	Gene Ontology Slim	GO:0003964	3	26	0.000469041	0.00603625	comp680473_c0_seq1|comp746842_c0_seq1|comp979405_c0_seq1	http://amigo.geneontology.org/cgi-bin/amigo/term_details?term=GO:0003964
RNA-directed DNA polymerase activity	Gene Ontology	GO:0003964	3	26	0.000469041	0.00603625	comp680473_c0_seq1|comp746842_c0_seq1|comp979405_c0_seq1	http://amigo.geneontology.org/cgi-bin/amigo/term_details?term=GO:0003964
active transmembrane transporter activity	Gene Ontology Slim	GO:0022804	10	517	0.000488489	0.00617842	comp24361_c0_seq18|comp24361_c0_seq21|comp1404096_c0_seq1|comp383842_c0_seq1|comp24361_c0_seq13|comp24361_c0_seq15|comp393874_c0_seq1|comp1353268_c0_seq1|comp17843_c0_seq3|comp24361_c0_seq3	http://amigo.geneontology.org/cgi-bin/amigo/term_details?term=GO:0022804
active transmembrane transporter activity	Gene Ontology	GO:0022804	10	517	0.000488489	0.00617842	comp24361_c0_seq18|comp24361_c0_seq21|comp1404096_c0_seq1|comp383842_c0_seq1|comp24361_c0_seq13|comp24361_c0_seq15|comp393874_c0_seq1|comp1353268_c0_seq1|comp17843_c0_seq3|comp24361_c0_seq3	http://amigo.geneontology.org/cgi-bin/amigo/term_details?term=GO:0022804
non-membrane-bounded organelle	Gene Ontology Slim	GO:0043228	17	1284	0.000494563	0.00617842	comp34310_c0_seq28|comp29340_c0_seq1|comp10098_c0_seq2|comp702913_c0_seq1|comp922130_c0_seq1|comp34310_c0_seq30|comp10098_c0_seq1|comp34310_c0_seq27|comp28940_c0_seq5|comp28940_c0_seq4|comp34310_c0_seq75|comp34310_c0_seq49|comp34310_c0_seq63|comp26399_c0_seq3|comp29340_c0_seq2|comp1396919_c0_seq1|comp848237_c0_seq1	http://amigo.geneontology.org/cgi-bin/amigo/term_details?term=GO:0043228
intracellular non-membrane-bounded organelle	Gene Ontology Slim	GO:0043232	17	1284	0.000494563	0.00617842	comp34310_c0_seq28|comp29340_c0_seq1|comp10098_c0_seq2|comp702913_c0_seq1|comp922130_c0_seq1|comp34310_c0_seq30|comp10098_c0_seq1|comp34310_c0_seq27|comp28940_c0_seq5|comp28940_c0_seq4|comp34310_c0_seq75|comp34310_c0_seq49|comp34310_c0_seq63|comp26399_c0_seq3|comp29340_c0_seq2|comp1396919_c0_seq1|comp848237_c0_seq1	http://amigo.geneontology.org/cgi-bin/amigo/term_details?term=GO:0043232
non-membrane-bounded organelle	Gene Ontology	GO:0043228	17	1284	0.000494563	0.00617842	comp34310_c0_seq28|comp29340_c0_seq1|comp10098_c0_seq2|comp702913_c0_seq1|comp922130_c0_seq1|comp34310_c0_seq30|comp10098_c0_seq1|comp34310_c0_seq27|comp28940_c0_seq5|comp28940_c0_seq4|comp34310_c0_seq75|comp34310_c0_seq49|comp34310_c0_seq63|comp26399_c0_seq3|comp29340_c0_seq2|comp1396919_c0_seq1|comp848237_c0_seq1	http://amigo.geneontology.org/cgi-bin/amigo/term_details?term=GO:0043228
intracellular non-membrane-bounded organelle	Gene Ontology	GO:0043232	17	1284	0.000494563	0.00617842	comp34310_c0_seq28|comp29340_c0_seq1|comp10098_c0_seq2|comp702913_c0_seq1|comp922130_c0_seq1|comp34310_c0_seq30|comp10098_c0_seq1|comp34310_c0_seq27|comp28940_c0_seq5|comp28940_c0_seq4|comp34310_c0_seq75|comp34310_c0_seq49|comp34310_c0_seq63|comp26399_c0_seq3|comp29340_c0_seq2|comp1396919_c0_seq1|comp848237_c0_seq1	http://amigo.geneontology.org/cgi-bin/amigo/term_details?term=GO:0043232
pyrimidine dimer repair	Gene Ontology Slim	GO:0006290	2	5	0.000565404	0.00673488	comp29340_c0_seq2|comp29340_c0_seq1	http://amigo.geneontology.org/cgi-bin/amigo/term_details?term=GO:0006290
DNA insertion or deletion binding	Gene Ontology Slim	GO:0032135	2	5	0.000565404	0.00673488	comp29340_c0_seq2|comp29340_c0_seq1	http://amigo.geneontology.org/cgi-bin/amigo/term_details?term=GO:0032135
embryo sac cellularization	Gene Ontology Slim	GO:0009558	2	5	0.000565404	0.00673488	comp10098_c0_seq2|comp10098_c0_seq1	http://amigo.geneontology.org/cgi-bin/amigo/term_details?term=GO:0009558
anion:cation symporter activity	Gene Ontology Slim	GO:0015296	2	5	0.000565404	0.00673488	comp393874_c0_seq1|comp1404096_c0_seq1	http://amigo.geneontology.org/cgi-bin/amigo/term_details?term=GO:0015296
maintenance of DNA repeat elements	Gene Ontology Slim	GO:0043570	2	5	0.000565404	0.00673488	comp29340_c0_seq2|comp29340_c0_seq1	http://amigo.geneontology.org/cgi-bin/amigo/term_details?term=GO:0043570
maintenance of DNA repeat elements	Gene Ontology	GO:0043570	2	5	0.000565404	0.00673488	comp29340_c0_seq2|comp29340_c0_seq1	http://amigo.geneontology.org/cgi-bin/amigo/term_details?term=GO:0043570
DNA insertion or deletion binding	Gene Ontology	GO:0032135	2	5	0.000565404	0.00673488	comp29340_c0_seq2|comp29340_c0_seq1	http://amigo.geneontology.org/cgi-bin/amigo/term_details?term=GO:0032135
pyrimidine dimer repair	Gene Ontology	GO:0006290	2	5	0.000565404	0.00673488	comp29340_c0_seq2|comp29340_c0_seq1	http://amigo.geneontology.org/cgi-bin/amigo/term_details?term=GO:0006290
embryo sac cellularization	Gene Ontology	GO:0009558	2	5	0.000565404	0.00673488	comp10098_c0_seq2|comp10098_c0_seq1	http://amigo.geneontology.org/cgi-bin/amigo/term_details?term=GO:0009558
anion:cation symporter activity	Gene Ontology	GO:0015296	2	5	0.000565404	0.00673488	comp393874_c0_seq1|comp1404096_c0_seq1	http://amigo.geneontology.org/cgi-bin/amigo/term_details?term=GO:0015296
ATPase activity	Gene Ontology Slim	GO:0016887	9	437	0.000605546	0.00714656	comp29914_c0_seq4|comp10098_c0_seq2|comp10098_c0_seq1|comp383842_c0_seq1|comp1396919_c0_seq1|comp11036_c0_seq2|comp9715_c0_seq2|comp29340_c0_seq2|comp29340_c0_seq1	http://amigo.geneontology.org/cgi-bin/amigo/term_details?term=GO:0016887
ATPase activity	Gene Ontology	GO:0016887	9	437	0.000605546	0.00714656	comp29914_c0_seq4|comp10098_c0_seq2|comp10098_c0_seq1|comp383842_c0_seq1|comp1396919_c0_seq1|comp11036_c0_seq2|comp9715_c0_seq2|comp29340_c0_seq2|comp29340_c0_seq1	http://amigo.geneontology.org/cgi-bin/amigo/term_details?term=GO:0016887
nucleoside-triphosphatase activity	Gene Ontology Slim	GO:0017111	11	640	0.000673385	0.00787461	comp29914_c0_seq4|comp10098_c0_seq2|comp10098_c0_seq1|comp383842_c0_seq1|comp1396919_c0_seq1|comp11036_c0_seq2|comp1549578_c0_seq1|comp9715_c0_seq2|comp29340_c0_seq2|comp594000_c0_seq1|comp29340_c0_seq1	http://amigo.geneontology.org/cgi-bin/amigo/term_details?term=GO:0017111
nucleoside-triphosphatase activity	Gene Ontology	GO:0017111	11	640	0.000673385	0.00787461	comp29914_c0_seq4|comp10098_c0_seq2|comp10098_c0_seq1|comp383842_c0_seq1|comp1396919_c0_seq1|comp11036_c0_seq2|comp1549578_c0_seq1|comp9715_c0_seq2|comp29340_c0_seq2|comp594000_c0_seq1|comp29340_c0_seq1	http://amigo.geneontology.org/cgi-bin/amigo/term_details?term=GO:0017111
single-organism developmental process	Gene Ontology Slim	GO:0044767	28	2788	0.000686991	0.00792974	comp24361_c0_seq21|comp693766_c0_seq1|comp17881_c0_seq1|comp947698_c0_seq1|comp712762_c0_seq1|comp26674_c0_seq5|comp702913_c0_seq1|comp383842_c0_seq1|comp4604_c0_seq1|comp594000_c0_seq1|comp972005_c0_seq1|comp24361_c0_seq18|comp10098_c0_seq2|comp10098_c0_seq1|comp35114_c1_seq3|comp24361_c0_seq13|comp24361_c0_seq15|comp28940_c0_seq5|comp28940_c0_seq4|comp930832_c0_seq1|comp1396919_c0_seq1|comp2436…	http://amigo.geneontology.org/cgi-bin/amigo/term_details?term=GO:0044767
single-organism developmental process	Gene Ontology	GO:0044767	28	2788	0.000686991	0.00792974	comp24361_c0_seq21|comp693766_c0_seq1|comp17881_c0_seq1|comp947698_c0_seq1|comp712762_c0_seq1|comp26674_c0_seq5|comp702913_c0_seq1|comp383842_c0_seq1|comp4604_c0_seq1|comp594000_c0_seq1|comp972005_c0_seq1|comp24361_c0_seq18|comp10098_c0_seq2|comp10098_c0_seq1|comp35114_c1_seq3|comp24361_c0_seq13|comp24361_c0_seq15|comp28940_c0_seq5|comp28940_c0_seq4|comp930832_c0_seq1|comp1396919_c0_seq1|comp2436…	http://amigo.geneontology.org/cgi-bin/amigo/term_details?term=GO:0044767
response to stimulus	Gene Ontology Slim	GO:0050896	45	5369	0.000690485	0.00792974	comp928512_c0_seq1|comp416320_c0_seq1|comp181652_c0_seq1|comp24361_c0_seq21|comp17881_c1_seq1|comp4604_c0_seq1|comp456268_c0_seq1|comp257153_c0_seq1|comp1499546_c0_seq1|comp1484857_c0_seq1|comp10620_c0_seq1|comp712762_c0_seq1|comp26674_c0_seq5|comp550184_c0_seq1|comp702913_c0_seq1|comp34930_c0_seq1|comp26880_c0_seq5|comp17812_c0_seq1|comp1083191_c0_seq1|comp594000_c0_seq1|comp972005_c0_seq1|comp2…	http://amigo.geneontology.org/cgi-bin/amigo/term_details?term=GO:0050896
response to stimulus	Gene Ontology	GO:0050896	45	5369	0.000690485	0.00792974	comp928512_c0_seq1|comp416320_c0_seq1|comp181652_c0_seq1|comp24361_c0_seq21|comp17881_c1_seq1|comp4604_c0_seq1|comp456268_c0_seq1|comp257153_c0_seq1|comp1499546_c0_seq1|comp1484857_c0_seq1|comp10620_c0_seq1|comp712762_c0_seq1|comp26674_c0_seq5|comp550184_c0_seq1|comp702913_c0_seq1|comp34930_c0_seq1|comp26880_c0_seq5|comp17812_c0_seq1|comp1083191_c0_seq1|comp594000_c0_seq1|comp972005_c0_seq1|comp2…	http://amigo.geneontology.org/cgi-bin/amigo/term_details?term=GO:0050896
protein localization to organelle	Gene Ontology Slim	GO:0033365	6	197	0.000731394	0.00822987	comp24361_c0_seq18|comp24361_c0_seq21|comp24361_c0_seq13|comp24361_c0_seq15|comp17843_c0_seq3|comp24361_c0_seq3	http://amigo.geneontology.org/cgi-bin/amigo/term_details?term=GO:0033365
protein localization to organelle	Gene Ontology	GO:0033365	6	197	0.000731394	0.00822987	comp24361_c0_seq18|comp24361_c0_seq21|comp24361_c0_seq13|comp24361_c0_seq15|comp17843_c0_seq3|comp24361_c0_seq3	http://amigo.geneontology.org/cgi-bin/amigo/term_details?term=GO:0033365
potassium ion transmembrane transporter activity	Gene Ontology Slim	GO:0015079	4	73	0.000733667	0.00822987	comp393874_c0_seq1|comp947698_c0_seq1|comp34315_c0_seq4|comp1404096_c0_seq1	http://amigo.geneontology.org/cgi-bin/amigo/term_details?term=GO:0015079
potassium ion transmembrane transporter activity	Gene Ontology	GO:0015079	4	73	0.000733667	0.00822987	comp393874_c0_seq1|comp947698_c0_seq1|comp34315_c0_seq4|comp1404096_c0_seq1	http://amigo.geneontology.org/cgi-bin/amigo/term_details?term=GO:0015079
transporter activity	Gene Ontology Slim	GO:0005215	16	1210	0.000738375	0.00822987	comp24361_c0_seq18|comp393874_c0_seq1|comp181652_c0_seq1|comp24361_c0_seq21|comp1404096_c0_seq1|comp383842_c0_seq1|comp947698_c0_seq1|comp24361_c0_seq15|comp24361_c0_seq13|comp24361_c0_seq3|comp19454_c0_seq5|comp34315_c0_seq4|comp26399_c0_seq3|comp1353268_c0_seq1|comp17843_c0_seq3|comp3210_c0_seq1	http://amigo.geneontology.org/cgi-bin/amigo/term_details?term=GO:0005215
transporter activity	Gene Ontology	GO:0005215	16	1210	0.000738375	0.00822987	comp24361_c0_seq18|comp393874_c0_seq1|comp181652_c0_seq1|comp24361_c0_seq21|comp1404096_c0_seq1|comp383842_c0_seq1|comp947698_c0_seq1|comp24361_c0_seq15|comp24361_c0_seq13|comp24361_c0_seq3|comp19454_c0_seq5|comp34315_c0_seq4|comp26399_c0_seq3|comp1353268_c0_seq1|comp17843_c0_seq3|comp3210_c0_seq1	http://amigo.geneontology.org/cgi-bin/amigo/term_details?term=GO:0005215
DNA metabolic process	Gene Ontology Slim	GO:0006259	9	450	0.000742327	0.00822987	comp34310_c0_seq28|comp34310_c0_seq30|comp34310_c0_seq27|comp1396919_c0_seq1|comp34310_c0_seq75|comp34310_c0_seq49|comp34310_c0_seq63|comp29340_c0_seq2|comp29340_c0_seq1	http://amigo.geneontology.org/cgi-bin/amigo/term_details?term=GO:0006259
DNA metabolic process	Gene Ontology	GO:0006259	9	450	0.000742327	0.00822987	comp34310_c0_seq28|comp34310_c0_seq30|comp34310_c0_seq27|comp1396919_c0_seq1|comp34310_c0_seq75|comp34310_c0_seq49|comp34310_c0_seq63|comp29340_c0_seq2|comp29340_c0_seq1	http://amigo.geneontology.org/cgi-bin/amigo/term_details?term=GO:0006259
anatomical structure development	Gene Ontology Slim	GO:0048856	27	2663	0.000754235	0.00829012	comp24361_c0_seq21|comp693766_c0_seq1|comp4604_c0_seq1|comp947698_c0_seq1|comp712762_c0_seq1|comp26674_c0_seq5|comp702913_c0_seq1|comp383842_c0_seq1|comp594000_c0_seq1|comp972005_c0_seq1|comp24361_c0_seq18|comp10098_c0_seq2|comp10098_c0_seq1|comp35114_c1_seq3|comp24361_c0_seq13|comp24361_c0_seq15|comp28940_c0_seq5|comp28940_c0_seq4|comp930832_c0_seq1|comp1396919_c0_seq1|comp24361_c0_seq3|comp1301…	http://amigo.geneontology.org/cgi-bin/amigo/term_details?term=GO:0048856
anatomical structure development	Gene Ontology	GO:0048856	27	2663	0.000754235	0.00829012	comp24361_c0_seq21|comp693766_c0_seq1|comp4604_c0_seq1|comp947698_c0_seq1|comp712762_c0_seq1|comp26674_c0_seq5|comp702913_c0_seq1|comp383842_c0_seq1|comp594000_c0_seq1|comp972005_c0_seq1|comp24361_c0_seq18|comp10098_c0_seq2|comp10098_c0_seq1|comp35114_c1_seq3|comp24361_c0_seq13|comp24361_c0_seq15|comp28940_c0_seq5|comp28940_c0_seq4|comp930832_c0_seq1|comp1396919_c0_seq1|comp24361_c0_seq3|comp1301…	http://amigo.geneontology.org/cgi-bin/amigo/term_details?term=GO:0048856
transmembrane transporter activity	Gene Ontology Slim	GO:0022857	14	986	0.000820206	0.00886946	comp24361_c0_seq18|comp393874_c0_seq1|comp24361_c0_seq13|comp24361_c0_seq21|comp1404096_c0_seq1|comp383842_c0_seq1|comp947698_c0_seq1|comp24361_c0_seq15|comp34315_c0_seq4|comp19454_c0_seq5|comp3210_c0_seq1|comp1353268_c0_seq1|comp17843_c0_seq3|comp24361_c0_seq3	http://amigo.geneontology.org/cgi-bin/amigo/term_details?term=GO:0022857
transmembrane transporter activity	Gene Ontology	GO:0022857	14	986	0.000820206	0.00886946	comp24361_c0_seq18|comp393874_c0_seq1|comp24361_c0_seq13|comp24361_c0_seq21|comp1404096_c0_seq1|comp383842_c0_seq1|comp947698_c0_seq1|comp24361_c0_seq15|comp34315_c0_seq4|comp19454_c0_seq5|comp3210_c0_seq1|comp1353268_c0_seq1|comp17843_c0_seq3|comp24361_c0_seq3	http://amigo.geneontology.org/cgi-bin/amigo/term_details?term=GO:0022857
adaxial/abaxial pattern specification	Gene Ontology Slim	GO:0009955	3	32	0.000821007	0.00886946	comp702913_c0_seq1|comp28940_c0_seq5|comp28940_c0_seq4	http://amigo.geneontology.org/cgi-bin/amigo/term_details?term=GO:0009955
adaxial/abaxial pattern specification	Gene Ontology	GO:0009955	3	32	0.000821007	0.00886946	comp702913_c0_seq1|comp28940_c0_seq5|comp28940_c0_seq4	http://amigo.geneontology.org/cgi-bin/amigo/term_details?term=GO:0009955
cell periphery	Gene Ontology Slim	GO:0071944	35	3853	0.000827724	0.00886946	comp338098_c0_seq1|comp14405_c0_seq3|comp1499546_c0_seq1|comp19454_c0_seq5|comp3210_c0_seq1|comp1353268_c0_seq1|comp614151_c0_seq1|comp550184_c0_seq1|comp952503_c0_seq1|comp702913_c0_seq1|comp922130_c0_seq1|comp34674_c0_seq2|comp26880_c0_seq5|comp947698_c0_seq1|comp1353934_c0_seq1|comp383842_c0_seq1|comp456268_c0_seq1|comp1739059_c0_seq1|comp1404096_c0_seq1|comp35114_c1_seq3|comp8378_c0_seq1|comp…	http://amigo.geneontology.org/cgi-bin/amigo/term_details?term=GO:0071944
cell periphery	Gene Ontology	GO:0071944	35	3853	0.000827724	0.00886946	comp338098_c0_seq1|comp14405_c0_seq3|comp1499546_c0_seq1|comp19454_c0_seq5|comp3210_c0_seq1|comp1353268_c0_seq1|comp614151_c0_seq1|comp550184_c0_seq1|comp952503_c0_seq1|comp702913_c0_seq1|comp922130_c0_seq1|comp34674_c0_seq2|comp26880_c0_seq5|comp947698_c0_seq1|comp1353934_c0_seq1|comp383842_c0_seq1|comp456268_c0_seq1|comp1739059_c0_seq1|comp1404096_c0_seq1|comp35114_c1_seq3|comp8378_c0_seq1|comp…	http://amigo.geneontology.org/cgi-bin/amigo/term_details?term=GO:0071944
negative regulation of cell growth	Gene Ontology Slim	GO:0030308	2	7	0.000962596	0.0100621	comp35114_c1_seq3|comp614151_c0_seq1	http://amigo.geneontology.org/cgi-bin/amigo/term_details?term=GO:0030308
cellularization	Gene Ontology Slim	GO:0007349	2	7	0.000962596	0.0100621	comp10098_c0_seq2|comp10098_c0_seq1	http://amigo.geneontology.org/cgi-bin/amigo/term_details?term=GO:0007349
negative regulation of DNA recombination	Gene Ontology Slim	GO:0045910	2	7	0.000962596	0.0100621	comp29340_c0_seq2|comp29340_c0_seq1	http://amigo.geneontology.org/cgi-bin/amigo/term_details?term=GO:0045910
negative regulation of DNA recombination	Gene Ontology	GO:0045910	2	7	0.000962596	0.0100621	comp29340_c0_seq2|comp29340_c0_seq1	http://amigo.geneontology.org/cgi-bin/amigo/term_details?term=GO:0045910
negative regulation of cell growth	Gene Ontology	GO:0030308	2	7	0.000962596	0.0100621	comp35114_c1_seq3|comp614151_c0_seq1	http://amigo.geneontology.org/cgi-bin/amigo/term_details?term=GO:0030308
cellularization	Gene Ontology	GO:0007349	2	7	0.000962596	0.0100621	comp10098_c0_seq2|comp10098_c0_seq1	http://amigo.geneontology.org/cgi-bin/amigo/term_details?term=GO:0007349
plasma membrane	Gene Ontology Slim	GO:0005886	31	3292	0.00098789	0.0102429	comp338098_c0_seq1|comp14405_c0_seq3|comp1499546_c0_seq1|comp19454_c0_seq5|comp3210_c0_seq1|comp1353268_c0_seq1|comp614151_c0_seq1|comp550184_c0_seq1|comp702913_c0_seq1|comp922130_c0_seq1|comp34674_c0_seq2|comp26880_c0_seq5|comp947698_c0_seq1|comp1353934_c0_seq1|comp383842_c0_seq1|comp456268_c0_seq1|comp1739059_c0_seq1|comp1404096_c0_seq1|comp35114_c1_seq3|comp8378_c0_seq1|comp15869_c0_seq1|comp2…	http://amigo.geneontology.org/cgi-bin/amigo/term_details?term=GO:0005886
plasma membrane	Gene Ontology	GO:0005886	31	3292	0.00098789	0.0102429	comp338098_c0_seq1|comp14405_c0_seq3|comp1499546_c0_seq1|comp19454_c0_seq5|comp3210_c0_seq1|comp1353268_c0_seq1|comp614151_c0_seq1|comp550184_c0_seq1|comp702913_c0_seq1|comp922130_c0_seq1|comp34674_c0_seq2|comp26880_c0_seq5|comp947698_c0_seq1|comp1353934_c0_seq1|comp383842_c0_seq1|comp456268_c0_seq1|comp1739059_c0_seq1|comp1404096_c0_seq1|comp35114_c1_seq3|comp8378_c0_seq1|comp15869_c0_seq1|comp2…	http://amigo.geneontology.org/cgi-bin/amigo/term_details?term=GO:0005886
multicellular organismal process	Gene Ontology Slim	GO:0032501	26	2573	0.001006	0.0103469	comp24361_c0_seq21|comp693766_c0_seq1|comp17881_c0_seq1|comp947698_c0_seq1|comp712762_c0_seq1|comp26674_c0_seq5|comp702913_c0_seq1|comp383842_c0_seq1|comp4604_c0_seq1|comp594000_c0_seq1|comp972005_c0_seq1|comp24361_c0_seq18|comp10098_c0_seq2|comp10098_c0_seq1|comp35114_c1_seq3|comp24361_c0_seq13|comp24361_c0_seq15|comp28940_c0_seq5|comp28940_c0_seq4|comp930832_c0_seq1|comp24361_c0_seq3|comp130139…	http://amigo.geneontology.org/cgi-bin/amigo/term_details?term=GO:0032501
multicellular organismal process	Gene Ontology	GO:0032501	26	2573	0.001006	0.0103469	comp24361_c0_seq21|comp693766_c0_seq1|comp17881_c0_seq1|comp947698_c0_seq1|comp712762_c0_seq1|comp26674_c0_seq5|comp702913_c0_seq1|comp383842_c0_seq1|comp4604_c0_seq1|comp594000_c0_seq1|comp972005_c0_seq1|comp24361_c0_seq18|comp10098_c0_seq2|comp10098_c0_seq1|comp35114_c1_seq3|comp24361_c0_seq13|comp24361_c0_seq15|comp28940_c0_seq5|comp28940_c0_seq4|comp930832_c0_seq1|comp24361_c0_seq3|comp130139…	http://amigo.geneontology.org/cgi-bin/amigo/term_details?term=GO:0032501
developmental process	Gene Ontology Slim	GO:0032502	28	2860	0.00101583	0.0103647	comp24361_c0_seq21|comp693766_c0_seq1|comp17881_c0_seq1|comp947698_c0_seq1|comp712762_c0_seq1|comp26674_c0_seq5|comp702913_c0_seq1|comp383842_c0_seq1|comp4604_c0_seq1|comp594000_c0_seq1|comp972005_c0_seq1|comp24361_c0_seq18|comp10098_c0_seq2|comp10098_c0_seq1|comp35114_c1_seq3|comp24361_c0_seq13|comp24361_c0_seq15|comp28940_c0_seq5|comp28940_c0_seq4|comp930832_c0_seq1|comp1396919_c0_seq1|comp2436…	http://amigo.geneontology.org/cgi-bin/amigo/term_details?term=GO:0032502
developmental process	Gene Ontology	GO:0032502	28	2860	0.00101583	0.0103647	comp24361_c0_seq21|comp693766_c0_seq1|comp17881_c0_seq1|comp947698_c0_seq1|comp712762_c0_seq1|comp26674_c0_seq5|comp702913_c0_seq1|comp383842_c0_seq1|comp4604_c0_seq1|comp594000_c0_seq1|comp972005_c0_seq1|comp24361_c0_seq18|comp10098_c0_seq2|comp10098_c0_seq1|comp35114_c1_seq3|comp24361_c0_seq13|comp24361_c0_seq15|comp28940_c0_seq5|comp28940_c0_seq4|comp930832_c0_seq1|comp1396919_c0_seq1|comp2436…	http://amigo.geneontology.org/cgi-bin/amigo/term_details?term=GO:0032502
pyrophosphatase activity	Gene Ontology Slim	GO:0016462	11	677	0.00105433	0.0106724	comp29914_c0_seq4|comp10098_c0_seq2|comp10098_c0_seq1|comp383842_c0_seq1|comp1396919_c0_seq1|comp11036_c0_seq2|comp1549578_c0_seq1|comp9715_c0_seq2|comp29340_c0_seq2|comp594000_c0_seq1|comp29340_c0_seq1	http://amigo.geneontology.org/cgi-bin/amigo/term_details?term=GO:0016462
pyrophosphatase activity	Gene Ontology	GO:0016462	11	677	0.00105433	0.0106724	comp29914_c0_seq4|comp10098_c0_seq2|comp10098_c0_seq1|comp383842_c0_seq1|comp1396919_c0_seq1|comp11036_c0_seq2|comp1549578_c0_seq1|comp9715_c0_seq2|comp29340_c0_seq2|comp594000_c0_seq1|comp29340_c0_seq1	http://amigo.geneontology.org/cgi-bin/amigo/term_details?term=GO:0016462
hydrolase activity, acting on acid anhydrides, in phosphorus-containing anhydrides	Gene Ontology Slim	GO:0016818	11	680	0.00109176	0.0109647	comp29914_c0_seq4|comp10098_c0_seq2|comp10098_c0_seq1|comp383842_c0_seq1|comp1396919_c0_seq1|comp11036_c0_seq2|comp1549578_c0_seq1|comp9715_c0_seq2|comp29340_c0_seq2|comp594000_c0_seq1|comp29340_c0_seq1	http://amigo.geneontology.org/cgi-bin/amigo/term_details?term=GO:0016818
hydrolase activity, acting on acid anhydrides, in phosphorus-containing anhydrides	Gene Ontology	GO:0016818	11	680	0.00109176	0.0109647	comp29914_c0_seq4|comp10098_c0_seq2|comp10098_c0_seq1|comp383842_c0_seq1|comp1396919_c0_seq1|comp11036_c0_seq2|comp1549578_c0_seq1|comp9715_c0_seq2|comp29340_c0_seq2|comp594000_c0_seq1|comp29340_c0_seq1	http://amigo.geneontology.org/cgi-bin/amigo/term_details?term=GO:0016818
meiotic mismatch repair	Gene Ontology Slim	GO:0000710	2	8	0.0011991	0.0118568	comp29340_c0_seq2|comp29340_c0_seq1	http://amigo.geneontology.org/cgi-bin/amigo/term_details?term=GO:0000710
regulation of DNA recombination	Gene Ontology Slim	GO:0000018	2	8	0.0011991	0.0118568	comp29340_c0_seq2|comp29340_c0_seq1	http://amigo.geneontology.org/cgi-bin/amigo/term_details?term=GO:0000018
meiotic mismatch repair	Gene Ontology	GO:0000710	2	8	0.0011991	0.0118568	comp29340_c0_seq2|comp29340_c0_seq1	http://amigo.geneontology.org/cgi-bin/amigo/term_details?term=GO:0000710
regulation of DNA recombination	Gene Ontology	GO:0000018	2	8	0.0011991	0.0118568	comp29340_c0_seq2|comp29340_c0_seq1	http://amigo.geneontology.org/cgi-bin/amigo/term_details?term=GO:0000018
hydrolase activity, acting on acid anhydrides	Gene Ontology Slim	GO:0016817	11	689	0.00121073	0.01188	comp29914_c0_seq4|comp10098_c0_seq2|comp10098_c0_seq1|comp383842_c0_seq1|comp1396919_c0_seq1|comp11036_c0_seq2|comp1549578_c0_seq1|comp9715_c0_seq2|comp29340_c0_seq2|comp594000_c0_seq1|comp29340_c0_seq1	http://amigo.geneontology.org/cgi-bin/amigo/term_details?term=GO:0016817
hydrolase activity, acting on acid anhydrides	Gene Ontology	GO:0016817	11	689	0.00121073	0.01188	comp29914_c0_seq4|comp10098_c0_seq2|comp10098_c0_seq1|comp383842_c0_seq1|comp1396919_c0_seq1|comp11036_c0_seq2|comp1549578_c0_seq1|comp9715_c0_seq2|comp29340_c0_seq2|comp594000_c0_seq1|comp29340_c0_seq1	http://amigo.geneontology.org/cgi-bin/amigo/term_details?term=GO:0016817
nucleoplasm	Gene Ontology Slim	GO:0005654	7	300	0.00122709	0.011949	comp34310_c0_seq28|comp34310_c0_seq30|comp34310_c0_seq27|comp34310_c0_seq75|comp34310_c0_seq49|comp397110_c0_seq1|comp34310_c0_seq63	http://amigo.geneontology.org/cgi-bin/amigo/term_details?term=GO:0005654
nucleoplasm	Gene Ontology	GO:0005654	7	300	0.00122709	0.011949	comp34310_c0_seq28|comp34310_c0_seq30|comp34310_c0_seq27|comp34310_c0_seq75|comp34310_c0_seq49|comp397110_c0_seq1|comp34310_c0_seq63	http://amigo.geneontology.org/cgi-bin/amigo/term_details?term=GO:0005654
nuclear part	Gene Ontology Slim	GO:0044428	13	920	0.00131577	0.0126286	comp34310_c0_seq28|comp702913_c0_seq1|comp34310_c0_seq30|comp34310_c0_seq27|comp28940_c0_seq5|comp28940_c0_seq4|comp34310_c0_seq75|comp34310_c0_seq49|comp397110_c0_seq1|comp34310_c0_seq63|comp9715_c0_seq2|comp29340_c0_seq2|comp29340_c0_seq1	http://amigo.geneontology.org/cgi-bin/amigo/term_details?term=GO:0044428
nuclear part	Gene Ontology	GO:0044428	13	920	0.00131577	0.0126286	comp34310_c0_seq28|comp702913_c0_seq1|comp34310_c0_seq30|comp34310_c0_seq27|comp28940_c0_seq5|comp28940_c0_seq4|comp34310_c0_seq75|comp34310_c0_seq49|comp397110_c0_seq1|comp34310_c0_seq63|comp9715_c0_seq2|comp29340_c0_seq2|comp29340_c0_seq1	http://amigo.geneontology.org/cgi-bin/amigo/term_details?term=GO:0044428
transferase activity, transferring phosphorus-containing groups	Gene Ontology Slim	GO:0016772	17	1405	0.00131661	0.0126286	comp25143_c0_seq3|comp288551_c0_seq1|comp979405_c0_seq1|comp42277_c0_seq1|comp17881_c1_seq1|comp35114_c1_seq3|comp1353934_c0_seq1|comp1301399_c0_seq1|comp1484857_c0_seq1|comp924006_c0_seq1|comp332935_c0_seq1|comp952503_c0_seq1|comp680473_c0_seq1|comp746842_c0_seq1|comp1499546_c0_seq1|comp34674_c0_seq2|comp34930_c0_seq1	http://amigo.geneontology.org/cgi-bin/amigo/term_details?term=GO:0016772
transferase activity, transferring phosphorus-containing groups	Gene Ontology	GO:0016772	17	1405	0.00131661	0.0126286	comp25143_c0_seq3|comp288551_c0_seq1|comp979405_c0_seq1|comp42277_c0_seq1|comp17881_c1_seq1|comp35114_c1_seq3|comp1353934_c0_seq1|comp1301399_c0_seq1|comp1484857_c0_seq1|comp924006_c0_seq1|comp332935_c0_seq1|comp952503_c0_seq1|comp680473_c0_seq1|comp746842_c0_seq1|comp1499546_c0_seq1|comp34674_c0_seq2|comp34930_c0_seq1	http://amigo.geneontology.org/cgi-bin/amigo/term_details?term=GO:0016772
regulation of meiotic nuclear division	Gene Ontology Slim	GO:0040020	2	9	0.00146052	0.0137011	comp29340_c0_seq2|comp29340_c0_seq1	http://amigo.geneontology.org/cgi-bin/amigo/term_details?term=GO:0040020
mismatch repair complex	Gene Ontology Slim	GO:0032300	2	9	0.00146052	0.0137011	comp29340_c0_seq2|comp29340_c0_seq1	http://amigo.geneontology.org/cgi-bin/amigo/term_details?term=GO:0032300
chloride transmembrane transporter activity	Gene Ontology Slim	GO:0015108	2	9	0.00146052	0.0137011	comp393874_c0_seq1|comp1404096_c0_seq1	http://amigo.geneontology.org/cgi-bin/amigo/term_details?term=GO:0015108
mismatch repair complex	Gene Ontology	GO:0032300	2	9	0.00146052	0.0137011	comp29340_c0_seq2|comp29340_c0_seq1	http://amigo.geneontology.org/cgi-bin/amigo/term_details?term=GO:0032300
chloride transmembrane transporter activity	Gene Ontology	GO:0015108	2	9	0.00146052	0.0137011	comp393874_c0_seq1|comp1404096_c0_seq1	http://amigo.geneontology.org/cgi-bin/amigo/term_details?term=GO:0015108
regulation of meiotic nuclear division	Gene Ontology	GO:0040020	2	9	0.00146052	0.0137011	comp29340_c0_seq2|comp29340_c0_seq1	http://amigo.geneontology.org/cgi-bin/amigo/term_details?term=GO:0040020
whole membrane	Gene Ontology Slim	GO:0098805	12	827	0.00162195	0.0151048	comp24361_c0_seq18|comp24361_c0_seq13|comp550184_c0_seq1|comp1739059_c0_seq1|comp456268_c0_seq1|comp24361_c0_seq15|comp34315_c0_seq4|comp42277_c0_seq1|comp17843_c0_seq3|comp24361_c0_seq21|comp614151_c0_seq1|comp24361_c0_seq3	http://amigo.geneontology.org/cgi-bin/amigo/term_details?term=GO:0098805
whole membrane	Gene Ontology	GO:0098805	12	827	0.00162195	0.0151048	comp24361_c0_seq18|comp24361_c0_seq13|comp550184_c0_seq1|comp1739059_c0_seq1|comp456268_c0_seq1|comp24361_c0_seq15|comp34315_c0_seq4|comp42277_c0_seq1|comp17843_c0_seq3|comp24361_c0_seq21|comp614151_c0_seq1|comp24361_c0_seq3	http://amigo.geneontology.org/cgi-bin/amigo/term_details?term=GO:0098805
chloroplast membrane	Gene Ontology Slim	GO:0031969	6	234	0.0017258	0.0159559	comp24361_c0_seq18|comp24361_c0_seq21|comp24361_c0_seq13|comp24361_c0_seq15|comp17843_c0_seq3|comp24361_c0_seq3	http://amigo.geneontology.org/cgi-bin/amigo/term_details?term=GO:0031969
chloroplast membrane	Gene Ontology	GO:0031969	6	234	0.0017258	0.0159559	comp24361_c0_seq18|comp24361_c0_seq21|comp24361_c0_seq13|comp24361_c0_seq15|comp17843_c0_seq3|comp24361_c0_seq3	http://amigo.geneontology.org/cgi-bin/amigo/term_details?term=GO:0031969
mismatched DNA binding	Gene Ontology Slim	GO:0030983	2	10	0.0017466	0.0160324	comp29340_c0_seq2|comp29340_c0_seq1	http://amigo.geneontology.org/cgi-bin/amigo/term_details?term=GO:0030983
mismatched DNA binding	Gene Ontology	GO:0030983	2	10	0.0017466	0.0160324	comp29340_c0_seq2|comp29340_c0_seq1	http://amigo.geneontology.org/cgi-bin/amigo/term_details?term=GO:0030983
plastid membrane	Gene Ontology Slim	GO:0042170	6	239	0.00191445	0.0174481	comp24361_c0_seq18|comp24361_c0_seq21|comp24361_c0_seq13|comp24361_c0_seq15|comp17843_c0_seq3|comp24361_c0_seq3	http://amigo.geneontology.org/cgi-bin/amigo/term_details?term=GO:0042170
plastid membrane	Gene Ontology	GO:0042170	6	239	0.00191445	0.0174481	comp24361_c0_seq18|comp24361_c0_seq21|comp24361_c0_seq13|comp24361_c0_seq15|comp17843_c0_seq3|comp24361_c0_seq3	http://amigo.geneontology.org/cgi-bin/amigo/term_details?term=GO:0042170
DNA polymerase activity	Gene Ontology Slim	GO:0034061	3	44	0.00194262	0.0175796	comp680473_c0_seq1|comp746842_c0_seq1|comp979405_c0_seq1	http://amigo.geneontology.org/cgi-bin/amigo/term_details?term=GO:0034061
DNA polymerase activity	Gene Ontology	GO:0034061	3	44	0.00194262	0.0175796	comp680473_c0_seq1|comp746842_c0_seq1|comp979405_c0_seq1	http://amigo.geneontology.org/cgi-bin/amigo/term_details?term=GO:0034061
single-organism transport	Gene Ontology Slim	GO:0044765	12	849	0.00201048	0.0180661	comp24361_c0_seq18|comp181652_c0_seq1|comp24361_c0_seq21|comp456268_c0_seq1|comp1301399_c0_seq1|comp24361_c0_seq13|comp24361_c0_seq15|comp588_c0_seq1|comp34315_c0_seq4|comp1353268_c0_seq1|comp17843_c0_seq3|comp24361_c0_seq3	http://amigo.geneontology.org/cgi-bin/amigo/term_details?term=GO:0044765
single-organism transport	Gene Ontology	GO:0044765	12	849	0.00201048	0.0180661	comp24361_c0_seq18|comp181652_c0_seq1|comp24361_c0_seq21|comp456268_c0_seq1|comp1301399_c0_seq1|comp24361_c0_seq13|comp24361_c0_seq15|comp588_c0_seq1|comp34315_c0_seq4|comp1353268_c0_seq1|comp17843_c0_seq3|comp24361_c0_seq3	http://amigo.geneontology.org/cgi-bin/amigo/term_details?term=GO:0044765
regulation of meiotic cell cycle	Gene Ontology Slim	GO:0051445	2	11	0.00205706	0.0181036	comp29340_c0_seq2|comp29340_c0_seq1	http://amigo.geneontology.org/cgi-bin/amigo/term_details?term=GO:0051445
negative regulation of nuclear division	Gene Ontology Slim	GO:0051784	2	11	0.00205706	0.0181036	comp29340_c0_seq2|comp29340_c0_seq1	http://amigo.geneontology.org/cgi-bin/amigo/term_details?term=GO:0051784
postreplication repair	Gene Ontology Slim	GO:0006301	2	11	0.00205706	0.0181036	comp29340_c0_seq2|comp29340_c0_seq1	http://amigo.geneontology.org/cgi-bin/amigo/term_details?term=GO:0006301
negative regulation of nuclear division	Gene Ontology	GO:0051784	2	11	0.00205706	0.0181036	comp29340_c0_seq2|comp29340_c0_seq1	http://amigo.geneontology.org/cgi-bin/amigo/term_details?term=GO:0051784
regulation of meiotic cell cycle	Gene Ontology	GO:0051445	2	11	0.00205706	0.0181036	comp29340_c0_seq2|comp29340_c0_seq1	http://amigo.geneontology.org/cgi-bin/amigo/term_details?term=GO:0051445
postreplication repair	Gene Ontology	GO:0006301	2	11	0.00205706	0.0181036	comp29340_c0_seq2|comp29340_c0_seq1	http://amigo.geneontology.org/cgi-bin/amigo/term_details?term=GO:0006301
cellular component assembly	Gene Ontology Slim	GO:0022607	9	524	0.00208122	0.0181911	comp34310_c0_seq28|comp702913_c0_seq1|comp34310_c0_seq30|comp34310_c0_seq27|comp34310_c0_seq75|comp34310_c0_seq49|comp34310_c0_seq63|comp1549578_c0_seq1|comp9715_c0_seq2	http://amigo.geneontology.org/cgi-bin/amigo/term_details?term=GO:0022607
cellular component assembly	Gene Ontology	GO:0022607	9	524	0.00208122	0.0181911	comp34310_c0_seq28|comp702913_c0_seq1|comp34310_c0_seq30|comp34310_c0_seq27|comp34310_c0_seq75|comp34310_c0_seq49|comp34310_c0_seq63|comp1549578_c0_seq1|comp9715_c0_seq2	http://amigo.geneontology.org/cgi-bin/amigo/term_details?term=GO:0022607
cytokinesis by cell plate formation	Gene Ontology Slim	GO:0000911	3	46	0.00219044	0.019016	comp926052_c0_seq1|comp10098_c0_seq2|comp10098_c0_seq1	http://amigo.geneontology.org/cgi-bin/amigo/term_details?term=GO:0000911
cytokinesis by cell plate formation	Gene Ontology	GO:0000911	3	46	0.00219044	0.019016	comp926052_c0_seq1|comp10098_c0_seq2|comp10098_c0_seq1	http://amigo.geneontology.org/cgi-bin/amigo/term_details?term=GO:0000911
single-multicellular organism process	Gene Ontology Slim	GO:0044707	24	2436	0.00224492	0.0193577	comp24361_c0_seq21|comp693766_c0_seq1|comp17881_c0_seq1|comp712762_c0_seq1|comp26674_c0_seq5|comp702913_c0_seq1|comp383842_c0_seq1|comp4604_c0_seq1|comp594000_c0_seq1|comp972005_c0_seq1|comp24361_c0_seq18|comp10098_c0_seq2|comp10098_c0_seq1|comp35114_c1_seq3|comp24361_c0_seq13|comp24361_c0_seq15|comp28940_c0_seq5|comp28940_c0_seq4|comp930832_c0_seq1|comp24361_c0_seq3|comp1301399_c0_seq1|comp14848…	http://amigo.geneontology.org/cgi-bin/amigo/term_details?term=GO:0044707
single-multicellular organism process	Gene Ontology	GO:0044707	24	2436	0.00224492	0.0193577	comp24361_c0_seq21|comp693766_c0_seq1|comp17881_c0_seq1|comp712762_c0_seq1|comp26674_c0_seq5|comp702913_c0_seq1|comp383842_c0_seq1|comp4604_c0_seq1|comp594000_c0_seq1|comp972005_c0_seq1|comp24361_c0_seq18|comp10098_c0_seq2|comp10098_c0_seq1|comp35114_c1_seq3|comp24361_c0_seq13|comp24361_c0_seq15|comp28940_c0_seq5|comp28940_c0_seq4|comp930832_c0_seq1|comp24361_c0_seq3|comp1301399_c0_seq1|comp14848…	http://amigo.geneontology.org/cgi-bin/amigo/term_details?term=GO:0044707
cytokinetic process	Gene Ontology Slim	GO:0032506	3	47	0.00232136	0.0197509	comp926052_c0_seq1|comp10098_c0_seq2|comp10098_c0_seq1	http://amigo.geneontology.org/cgi-bin/amigo/term_details?term=GO:0032506
mitotic cytokinetic process	Gene Ontology Slim	GO:1902410	3	47	0.00232136	0.0197509	comp926052_c0_seq1|comp10098_c0_seq2|comp10098_c0_seq1	http://amigo.geneontology.org/cgi-bin/amigo/term_details?term=GO:1902410
mitotic cytokinetic process	Gene Ontology	GO:1902410	3	47	0.00232136	0.0197509	comp926052_c0_seq1|comp10098_c0_seq2|comp10098_c0_seq1	http://amigo.geneontology.org/cgi-bin/amigo/term_details?term=GO:1902410
cytokinetic process	Gene Ontology	GO:0032506	3	47	0.00232136	0.0197509	comp926052_c0_seq1|comp10098_c0_seq2|comp10098_c0_seq1	http://amigo.geneontology.org/cgi-bin/amigo/term_details?term=GO:0032506
four-way junction DNA binding	Gene Ontology Slim	GO:0000400	2	12	0.00239166	0.0200821	comp29340_c0_seq2|comp29340_c0_seq1	http://amigo.geneontology.org/cgi-bin/amigo/term_details?term=GO:0000400
DNA repair complex	Gene Ontology Slim	GO:1990391	2	12	0.00239166	0.0200821	comp29340_c0_seq2|comp29340_c0_seq1	http://amigo.geneontology.org/cgi-bin/amigo/term_details?term=GO:1990391
four-way junction DNA binding	Gene Ontology	GO:0000400	2	12	0.00239166	0.0200821	comp29340_c0_seq2|comp29340_c0_seq1	http://amigo.geneontology.org/cgi-bin/amigo/term_details?term=GO:0000400
DNA repair complex	Gene Ontology	GO:1990391	2	12	0.00239166	0.0200821	comp29340_c0_seq2|comp29340_c0_seq1	http://amigo.geneontology.org/cgi-bin/amigo/term_details?term=GO:1990391
vacuolar membrane	Gene Ontology Slim	GO:0005774	10	647	0.00253642	0.0211588	comp24361_c0_seq18|comp550184_c0_seq1|comp24361_c0_seq21|comp1739059_c0_seq1|comp24361_c0_seq13|comp24361_c0_seq15|comp34315_c0_seq4|comp17843_c0_seq3|comp614151_c0_seq1|comp24361_c0_seq3	http://amigo.geneontology.org/cgi-bin/amigo/term_details?term=GO:0005774
vacuolar membrane	Gene Ontology	GO:0005774	10	647	0.00253642	0.0211588	comp24361_c0_seq18|comp550184_c0_seq1|comp24361_c0_seq21|comp1739059_c0_seq1|comp24361_c0_seq13|comp24361_c0_seq15|comp34315_c0_seq4|comp17843_c0_seq3|comp614151_c0_seq1|comp24361_c0_seq3	http://amigo.geneontology.org/cgi-bin/amigo/term_details?term=GO:0005774
response to organic substance	Gene Ontology Slim	GO:0010033	19	1766	0.00259371	0.0214	comp24361_c0_seq18|comp288551_c0_seq1|comp26674_c0_seq5|comp181652_c0_seq1|comp24361_c0_seq21|comp702913_c0_seq1|comp17881_c1_seq1|comp35114_c1_seq3|comp24361_c0_seq13|comp1301399_c0_seq1|comp4182_c0_seq2|comp24361_c0_seq3|comp42277_c0_seq1|comp24361_c0_seq15|comp9715_c0_seq2|comp17843_c0_seq3|comp20844_c0_seq1|comp926052_c0_seq1|comp718702_c0_seq1	http://amigo.geneontology.org/cgi-bin/amigo/term_details?term=GO:0010033
response to organic substance	Gene Ontology	GO:0010033	19	1766	0.00259371	0.0214	comp24361_c0_seq18|comp288551_c0_seq1|comp26674_c0_seq5|comp181652_c0_seq1|comp24361_c0_seq21|comp702913_c0_seq1|comp17881_c1_seq1|comp35114_c1_seq3|comp24361_c0_seq13|comp1301399_c0_seq1|comp4182_c0_seq2|comp24361_c0_seq3|comp42277_c0_seq1|comp24361_c0_seq15|comp9715_c0_seq2|comp17843_c0_seq3|comp20844_c0_seq1|comp926052_c0_seq1|comp718702_c0_seq1	http://amigo.geneontology.org/cgi-bin/amigo/term_details?term=GO:0010033
protein complex	Gene Ontology Slim	GO:0043234	17	1500	0.00259875	0.0214	comp24361_c0_seq18|comp10098_c0_seq2|comp10098_c0_seq1|comp24361_c0_seq13|comp24361_c0_seq15|comp1396919_c0_seq1|comp29340_c0_seq2|comp397110_c0_seq1|comp6769_c0_seq1|comp718702_c0_seq1|comp26399_c0_seq3|comp9715_c0_seq2|comp17843_c0_seq3|comp24361_c0_seq21|comp31476_c0_seq5|comp29340_c0_seq1|comp24361_c0_seq3	http://amigo.geneontology.org/cgi-bin/amigo/term_details?term=GO:0043234
protein complex	Gene Ontology	GO:0043234	17	1500	0.00259875	0.0214	comp24361_c0_seq18|comp10098_c0_seq2|comp10098_c0_seq1|comp24361_c0_seq13|comp24361_c0_seq15|comp1396919_c0_seq1|comp29340_c0_seq2|comp397110_c0_seq1|comp6769_c0_seq1|comp718702_c0_seq1|comp26399_c0_seq3|comp9715_c0_seq2|comp17843_c0_seq3|comp24361_c0_seq21|comp31476_c0_seq5|comp29340_c0_seq1|comp24361_c0_seq3	http://amigo.geneontology.org/cgi-bin/amigo/term_details?term=GO:0043234
vacuolar part	Gene Ontology Slim	GO:0044437	10	650	0.00262055	0.0214347	comp24361_c0_seq18|comp550184_c0_seq1|comp24361_c0_seq21|comp1739059_c0_seq1|comp24361_c0_seq13|comp24361_c0_seq15|comp34315_c0_seq4|comp17843_c0_seq3|comp614151_c0_seq1|comp24361_c0_seq3	http://amigo.geneontology.org/cgi-bin/amigo/term_details?term=GO:0044437
vacuolar part	Gene Ontology	GO:0044437	10	650	0.00262055	0.0214347	comp24361_c0_seq18|comp550184_c0_seq1|comp24361_c0_seq21|comp1739059_c0_seq1|comp24361_c0_seq13|comp24361_c0_seq15|comp34315_c0_seq4|comp17843_c0_seq3|comp614151_c0_seq1|comp24361_c0_seq3	http://amigo.geneontology.org/cgi-bin/amigo/term_details?term=GO:0044437
single-organism localization	Gene Ontology Slim	GO:1902578	12	878	0.00263644	0.0214347	comp24361_c0_seq18|comp181652_c0_seq1|comp24361_c0_seq21|comp456268_c0_seq1|comp1301399_c0_seq1|comp24361_c0_seq13|comp24361_c0_seq15|comp588_c0_seq1|comp34315_c0_seq4|comp1353268_c0_seq1|comp17843_c0_seq3|comp24361_c0_seq3	http://amigo.geneontology.org/cgi-bin/amigo/term_details?term=GO:1902578
single-organism localization	Gene Ontology	GO:1902578	12	878	0.00263644	0.0214347	comp24361_c0_seq18|comp181652_c0_seq1|comp24361_c0_seq21|comp456268_c0_seq1|comp1301399_c0_seq1|comp24361_c0_seq13|comp24361_c0_seq15|comp588_c0_seq1|comp34315_c0_seq4|comp1353268_c0_seq1|comp17843_c0_seq3|comp24361_c0_seq3	http://amigo.geneontology.org/cgi-bin/amigo/term_details?term=GO:1902578
DNA secondary structure binding	Gene Ontology Slim	GO:0000217	2	13	0.00275012	0.0222179	comp29340_c0_seq2|comp29340_c0_seq1	http://amigo.geneontology.org/cgi-bin/amigo/term_details?term=GO:0000217
DNA secondary structure binding	Gene Ontology	GO:0000217	2	13	0.00275012	0.0222179	comp29340_c0_seq2|comp29340_c0_seq1	http://amigo.geneontology.org/cgi-bin/amigo/term_details?term=GO:0000217
developmental maturation	Gene Ontology Slim	GO:0021700	5	178	0.00285787	0.0229436	comp383842_c0_seq1|comp712762_c0_seq1|comp1484857_c0_seq1|comp28940_c0_seq5|comp28940_c0_seq4	http://amigo.geneontology.org/cgi-bin/amigo/term_details?term=GO:0021700
developmental maturation	Gene Ontology	GO:0021700	5	178	0.00285787	0.0229436	comp383842_c0_seq1|comp712762_c0_seq1|comp1484857_c0_seq1|comp28940_c0_seq5|comp28940_c0_seq4	http://amigo.geneontology.org/cgi-bin/amigo/term_details?term=GO:0021700
carbon-nitrogen ligase activity, with glutamine as amido-N-donor	Gene Ontology Slim	GO:0016884	2	14	0.0031322	0.0248346	comp550184_c0_seq1|comp6769_c0_seq1	http://amigo.geneontology.org/cgi-bin/amigo/term_details?term=GO:0016884
single fertilization	Gene Ontology Slim	GO:0007338	2	14	0.0031322	0.0248346	comp35114_c1_seq3|comp952503_c0_seq1	http://amigo.geneontology.org/cgi-bin/amigo/term_details?term=GO:0007338
carbon-nitrogen ligase activity, with glutamine as amido-N-donor	Gene Ontology	GO:0016884	2	14	0.0031322	0.0248346	comp550184_c0_seq1|comp6769_c0_seq1	http://amigo.geneontology.org/cgi-bin/amigo/term_details?term=GO:0016884
single fertilization	Gene Ontology	GO:0007338	2	14	0.0031322	0.0248346	comp35114_c1_seq3|comp952503_c0_seq1	http://amigo.geneontology.org/cgi-bin/amigo/term_details?term=GO:0007338
kinesin complex	Gene Ontology Slim	GO:0005871	2	15	0.00353764	0.0276754	comp10098_c0_seq2|comp10098_c0_seq1	http://amigo.geneontology.org/cgi-bin/amigo/term_details?term=GO:0005871
kinesin complex	Gene Ontology	GO:0005871	2	15	0.00353764	0.0276754	comp10098_c0_seq2|comp10098_c0_seq1	http://amigo.geneontology.org/cgi-bin/amigo/term_details?term=GO:0005871
mitotic cytokinesis	Gene Ontology Slim	GO:0000281	3	55	0.00354452	0.0276754	comp926052_c0_seq1|comp10098_c0_seq2|comp10098_c0_seq1	http://amigo.geneontology.org/cgi-bin/amigo/term_details?term=GO:0000281
mitotic cytokinesis	Gene Ontology	GO:0000281	3	55	0.00354452	0.0276754	comp926052_c0_seq1|comp10098_c0_seq2|comp10098_c0_seq1	http://amigo.geneontology.org/cgi-bin/amigo/term_details?term=GO:0000281
multicellular organism development	Gene Ontology Slim	GO:0007275	23	2387	0.00367312	0.0285056	comp24361_c0_seq21|comp693766_c0_seq1|comp4604_c0_seq1|comp712762_c0_seq1|comp26674_c0_seq5|comp702913_c0_seq1|comp383842_c0_seq1|comp594000_c0_seq1|comp972005_c0_seq1|comp24361_c0_seq18|comp10098_c0_seq2|comp10098_c0_seq1|comp35114_c1_seq3|comp24361_c0_seq13|comp24361_c0_seq15|comp28940_c0_seq5|comp28940_c0_seq4|comp930832_c0_seq1|comp24361_c0_seq3|comp1301399_c0_seq1|comp1484857_c0_seq1|comp178…	http://amigo.geneontology.org/cgi-bin/amigo/term_details?term=GO:0007275
multicellular organism development	Gene Ontology	GO:0007275	23	2387	0.00367312	0.0285056	comp24361_c0_seq21|comp693766_c0_seq1|comp4604_c0_seq1|comp712762_c0_seq1|comp26674_c0_seq5|comp702913_c0_seq1|comp383842_c0_seq1|comp594000_c0_seq1|comp972005_c0_seq1|comp24361_c0_seq18|comp10098_c0_seq2|comp10098_c0_seq1|comp35114_c1_seq3|comp24361_c0_seq13|comp24361_c0_seq15|comp28940_c0_seq5|comp28940_c0_seq4|comp930832_c0_seq1|comp24361_c0_seq3|comp1301399_c0_seq1|comp1484857_c0_seq1|comp178…	http://amigo.geneontology.org/cgi-bin/amigo/term_details?term=GO:0007275
cytoskeleton-dependent cytokinesis	Gene Ontology Slim	GO:0061640	3	56	0.00372019	0.0285251	comp926052_c0_seq1|comp10098_c0_seq2|comp10098_c0_seq1	http://amigo.geneontology.org/cgi-bin/amigo/term_details?term=GO:0061640
hydrolase activity, acting on carbon-nitrogen (but not peptide) bonds, in linear amides	Gene Ontology Slim	GO:0016811	3	56	0.00372019	0.0285251	comp550184_c0_seq1|comp28940_c0_seq5|comp28940_c0_seq4	http://amigo.geneontology.org/cgi-bin/amigo/term_details?term=GO:0016811
hydrolase activity, acting on carbon-nitrogen (but not peptide) bonds, in linear amides	Gene Ontology	GO:0016811	3	56	0.00372019	0.0285251	comp550184_c0_seq1|comp28940_c0_seq5|comp28940_c0_seq4	http://amigo.geneontology.org/cgi-bin/amigo/term_details?term=GO:0016811
cytoskeleton-dependent cytokinesis	Gene Ontology	GO:0061640	3	56	0.00372019	0.0285251	comp926052_c0_seq1|comp10098_c0_seq2|comp10098_c0_seq1	http://amigo.geneontology.org/cgi-bin/amigo/term_details?term=GO:0061640
histone deacetylase activity	Gene Ontology Slim	GO:0004407	2	16	0.00396618	0.0297	comp28940_c0_seq5|comp28940_c0_seq4	http://amigo.geneontology.org/cgi-bin/amigo/term_details?term=GO:0004407
protein deacetylase activity	Gene Ontology Slim	GO:0033558	2	16	0.00396618	0.0297	comp28940_c0_seq5|comp28940_c0_seq4	http://amigo.geneontology.org/cgi-bin/amigo/term_details?term=GO:0033558
male meiosis	Gene Ontology Slim	GO:0007140	2	16	0.00396618	0.0297	comp10098_c0_seq2|comp10098_c0_seq1	http://amigo.geneontology.org/cgi-bin/amigo/term_details?term=GO:0007140
mismatch repair	Gene Ontology Slim	GO:0006298	2	16	0.00396618	0.0297	comp29340_c0_seq2|comp29340_c0_seq1	http://amigo.geneontology.org/cgi-bin/amigo/term_details?term=GO:0006298
protein deacetylase activity	Gene Ontology	GO:0033558	2	16	0.00396618	0.0297	comp28940_c0_seq5|comp28940_c0_seq4	http://amigo.geneontology.org/cgi-bin/amigo/term_details?term=GO:0033558
histone deacetylase activity	Gene Ontology	GO:0004407	2	16	0.00396618	0.0297	comp28940_c0_seq5|comp28940_c0_seq4	http://amigo.geneontology.org/cgi-bin/amigo/term_details?term=GO:0004407
mismatch repair	Gene Ontology	GO:0006298	2	16	0.00396618	0.0297	comp29340_c0_seq2|comp29340_c0_seq1	http://amigo.geneontology.org/cgi-bin/amigo/term_details?term=GO:0006298
male meiosis	Gene Ontology	GO:0007140	2	16	0.00396618	0.0297	comp10098_c0_seq2|comp10098_c0_seq1	http://amigo.geneontology.org/cgi-bin/amigo/term_details?term=GO:0007140
cellular component biogenesis	Gene Ontology Slim	GO:0044085	12	929	0.00411836	0.0306603	comp34310_c0_seq28|comp702913_c0_seq1|comp922130_c0_seq1|comp34310_c0_seq30|comp34310_c0_seq27|comp34310_c0_seq75|comp34310_c0_seq49|comp34310_c0_seq63|comp1549578_c0_seq1|comp9715_c0_seq2|comp20844_c0_seq1|comp848237_c0_seq1	http://amigo.geneontology.org/cgi-bin/amigo/term_details?term=GO:0044085
cellular component biogenesis	Gene Ontology	GO:0044085	12	929	0.00411836	0.0306603	comp34310_c0_seq28|comp702913_c0_seq1|comp922130_c0_seq1|comp34310_c0_seq30|comp34310_c0_seq27|comp34310_c0_seq75|comp34310_c0_seq49|comp34310_c0_seq63|comp1549578_c0_seq1|comp9715_c0_seq2|comp20844_c0_seq1|comp848237_c0_seq1	http://amigo.geneontology.org/cgi-bin/amigo/term_details?term=GO:0044085
negative regulation of growth	Gene Ontology Slim	GO:0045926	2	17	0.00441759	0.0326978	comp35114_c1_seq3|comp614151_c0_seq1	http://amigo.geneontology.org/cgi-bin/amigo/term_details?term=GO:0045926
negative regulation of growth	Gene Ontology	GO:0045926	2	17	0.00441759	0.0326978	comp35114_c1_seq3|comp614151_c0_seq1	http://amigo.geneontology.org/cgi-bin/amigo/term_details?term=GO:0045926
intracellular transport	Gene Ontology Slim	GO:0046907	7	380	0.00446006	0.0328225	comp24361_c0_seq18|comp24361_c0_seq21|comp702913_c0_seq1|comp24361_c0_seq13|comp24361_c0_seq15|comp17843_c0_seq3|comp24361_c0_seq3	http://amigo.geneontology.org/cgi-bin/amigo/term_details?term=GO:0046907
intracellular transport	Gene Ontology	GO:0046907	7	380	0.00446006	0.0328225	comp24361_c0_seq18|comp24361_c0_seq21|comp702913_c0_seq1|comp24361_c0_seq13|comp24361_c0_seq15|comp17843_c0_seq3|comp24361_c0_seq3	http://amigo.geneontology.org/cgi-bin/amigo/term_details?term=GO:0046907
embryo sac development	Gene Ontology Slim	GO:0009553	4	123	0.00457925	0.033507	comp4604_c0_seq1|comp594000_c0_seq1|comp10098_c0_seq2|comp10098_c0_seq1	http://amigo.geneontology.org/cgi-bin/amigo/term_details?term=GO:0009553
embryo sac development	Gene Ontology	GO:0009553	4	123	0.00457925	0.033507	comp4604_c0_seq1|comp594000_c0_seq1|comp10098_c0_seq2|comp10098_c0_seq1	http://amigo.geneontology.org/cgi-bin/amigo/term_details?term=GO:0009553
cytokinesis	Gene Ontology Slim	GO:0000910	3	62	0.00488553	0.0353881	comp926052_c0_seq1|comp10098_c0_seq2|comp10098_c0_seq1	http://amigo.geneontology.org/cgi-bin/amigo/term_details?term=GO:0000910
cytokinesis	Gene Ontology	GO:0000910	3	62	0.00488553	0.0353881	comp926052_c0_seq1|comp10098_c0_seq2|comp10098_c0_seq1	http://amigo.geneontology.org/cgi-bin/amigo/term_details?term=GO:0000910
negative regulation of DNA metabolic process	Gene Ontology Slim	GO:0051053	2	18	0.0048916	0.0353881	comp29340_c0_seq2|comp29340_c0_seq1	http://amigo.geneontology.org/cgi-bin/amigo/term_details?term=GO:0051053
negative regulation of DNA metabolic process	Gene Ontology	GO:0051053	2	18	0.0048916	0.0353881	comp29340_c0_seq2|comp29340_c0_seq1	http://amigo.geneontology.org/cgi-bin/amigo/term_details?term=GO:0051053
intracellular protein transport	Gene Ontology Slim	GO:0006886	6	294	0.00516832	0.03718	comp24361_c0_seq18|comp24361_c0_seq21|comp24361_c0_seq13|comp24361_c0_seq15|comp17843_c0_seq3|comp24361_c0_seq3	http://amigo.geneontology.org/cgi-bin/amigo/term_details?term=GO:0006886
intracellular protein transport	Gene Ontology	GO:0006886	6	294	0.00516832	0.03718	comp24361_c0_seq18|comp24361_c0_seq21|comp24361_c0_seq13|comp24361_c0_seq15|comp17843_c0_seq3|comp24361_c0_seq3	http://amigo.geneontology.org/cgi-bin/amigo/term_details?term=GO:0006886
bounding membrane of organelle	Gene Ontology Slim	GO:0098588	13	1083	0.00522579	0.0373834	comp24361_c0_seq18|comp24361_c0_seq13|comp550184_c0_seq1|comp1739059_c0_seq1|comp456268_c0_seq1|comp26880_c0_seq5|comp34315_c0_seq4|comp24361_c0_seq15|comp42277_c0_seq1|comp17843_c0_seq3|comp24361_c0_seq21|comp614151_c0_seq1|comp24361_c0_seq3	http://amigo.geneontology.org/cgi-bin/amigo/term_details?term=GO:0098588
bounding membrane of organelle	Gene Ontology	GO:0098588	13	1083	0.00522579	0.0373834	comp24361_c0_seq18|comp24361_c0_seq13|comp550184_c0_seq1|comp1739059_c0_seq1|comp456268_c0_seq1|comp26880_c0_seq5|comp34315_c0_seq4|comp24361_c0_seq15|comp42277_c0_seq1|comp17843_c0_seq3|comp24361_c0_seq21|comp614151_c0_seq1|comp24361_c0_seq3	http://amigo.geneontology.org/cgi-bin/amigo/term_details?term=GO:0098588
polarity specification of adaxial/abaxial axis	Gene Ontology Slim	GO:0009944	2	19	0.00538797	0.0381177	comp28940_c0_seq5|comp28940_c0_seq4	http://amigo.geneontology.org/cgi-bin/amigo/term_details?term=GO:0009944
negative regulation of cell cycle process	Gene Ontology Slim	GO:0010948	2	19	0.00538797	0.0381177	comp29340_c0_seq2|comp29340_c0_seq1	http://amigo.geneontology.org/cgi-bin/amigo/term_details?term=GO:0010948
negative regulation of cell cycle process	Gene Ontology	GO:0010948	2	19	0.00538797	0.0381177	comp29340_c0_seq2|comp29340_c0_seq1	http://amigo.geneontology.org/cgi-bin/amigo/term_details?term=GO:0010948
polarity specification of adaxial/abaxial axis	Gene Ontology	GO:0009944	2	19	0.00538797	0.0381177	comp28940_c0_seq5|comp28940_c0_seq4	http://amigo.geneontology.org/cgi-bin/amigo/term_details?term=GO:0009944
response to chemical	Gene Ontology Slim	GO:0042221	23	2467	0.00545849	0.0382623	comp181652_c0_seq1|comp24361_c0_seq21|comp17881_c1_seq1|comp456268_c0_seq1|comp26674_c0_seq5|comp702913_c0_seq1|comp1083191_c0_seq1|comp594000_c0_seq1|comp24361_c0_seq18|comp14405_c0_seq3|comp35114_c1_seq3|comp24361_c0_seq13|comp24361_c0_seq15|comp9715_c0_seq2|comp24361_c0_seq3|comp288551_c0_seq1|comp42277_c0_seq1|comp926052_c0_seq1|comp1301399_c0_seq1|comp4182_c0_seq2|comp718702_c0_seq1|comp1784…	http://amigo.geneontology.org/cgi-bin/amigo/term_details?term=GO:0042221
response to chemical	Gene Ontology	GO:0042221	23	2467	0.00545849	0.0382623	comp181652_c0_seq1|comp24361_c0_seq21|comp17881_c1_seq1|comp456268_c0_seq1|comp26674_c0_seq5|comp702913_c0_seq1|comp1083191_c0_seq1|comp594000_c0_seq1|comp24361_c0_seq18|comp14405_c0_seq3|comp35114_c1_seq3|comp24361_c0_seq13|comp24361_c0_seq15|comp9715_c0_seq2|comp24361_c0_seq3|comp288551_c0_seq1|comp42277_c0_seq1|comp926052_c0_seq1|comp1301399_c0_seq1|comp4182_c0_seq2|comp718702_c0_seq1|comp1784…	http://amigo.geneontology.org/cgi-bin/amigo/term_details?term=GO:0042221
establishment of localization in cell	Gene Ontology Slim	GO:0051649	7	395	0.00546817	0.0382623	comp24361_c0_seq18|comp24361_c0_seq21|comp702913_c0_seq1|comp24361_c0_seq13|comp24361_c0_seq15|comp17843_c0_seq3|comp24361_c0_seq3	http://amigo.geneontology.org/cgi-bin/amigo/term_details?term=GO:0051649
establishment of localization in cell	Gene Ontology	GO:0051649	7	395	0.00546817	0.0382623	comp24361_c0_seq18|comp24361_c0_seq21|comp702913_c0_seq1|comp24361_c0_seq13|comp24361_c0_seq15|comp17843_c0_seq3|comp24361_c0_seq3	http://amigo.geneontology.org/cgi-bin/amigo/term_details?term=GO:0051649
transport	Gene Ontology Slim	GO:0006810	20	2043	0.00571611	0.0397797	comp24361_c0_seq18|comp393874_c0_seq1|comp24361_c0_seq15|comp181652_c0_seq1|comp24361_c0_seq21|comp702913_c0_seq1|comp1404096_c0_seq1|comp926052_c0_seq1|comp456268_c0_seq1|comp1301399_c0_seq1|comp24361_c0_seq13|comp24361_c0_seq3|comp19454_c0_seq5|comp588_c0_seq1|comp34315_c0_seq4|comp26399_c0_seq3|comp1353268_c0_seq1|comp17843_c0_seq3|comp383842_c0_seq1|comp3210_c0_seq1	http://amigo.geneontology.org/cgi-bin/amigo/term_details?term=GO:0006810
transport	Gene Ontology	GO:0006810	20	2043	0.00571611	0.0397797	comp24361_c0_seq18|comp393874_c0_seq1|comp24361_c0_seq15|comp181652_c0_seq1|comp24361_c0_seq21|comp702913_c0_seq1|comp1404096_c0_seq1|comp926052_c0_seq1|comp456268_c0_seq1|comp1301399_c0_seq1|comp24361_c0_seq13|comp24361_c0_seq3|comp19454_c0_seq5|comp588_c0_seq1|comp34315_c0_seq4|comp26399_c0_seq3|comp1353268_c0_seq1|comp17843_c0_seq3|comp383842_c0_seq1|comp3210_c0_seq1	http://amigo.geneontology.org/cgi-bin/amigo/term_details?term=GO:0006810
oxygen binding	Gene Ontology Slim	GO:0019825	5	212	0.0058691	0.0406237	comp990462_c0_seq1|comp181652_c0_seq1|comp1083191_c0_seq1|comp705898_c0_seq1|comp1652_c0_seq1	http://amigo.geneontology.org/cgi-bin/amigo/term_details?term=GO:0019825
oxygen binding	Gene Ontology	GO:0019825	5	212	0.0058691	0.0406237	comp990462_c0_seq1|comp181652_c0_seq1|comp1083191_c0_seq1|comp705898_c0_seq1|comp1652_c0_seq1	http://amigo.geneontology.org/cgi-bin/amigo/term_details?term=GO:0019825
microtubule-based movement	Gene Ontology Slim	GO:0007018	2	20	0.00590646	0.0406625	comp10098_c0_seq2|comp10098_c0_seq1	http://amigo.geneontology.org/cgi-bin/amigo/term_details?term=GO:0007018
microtubule-based movement	Gene Ontology	GO:0007018	2	20	0.00590646	0.0406625	comp10098_c0_seq2|comp10098_c0_seq1	http://amigo.geneontology.org/cgi-bin/amigo/term_details?term=GO:0007018
establishment of localization	Gene Ontology Slim	GO:0051234	20	2056	0.0061178	0.0417805	comp24361_c0_seq18|comp393874_c0_seq1|comp24361_c0_seq15|comp181652_c0_seq1|comp24361_c0_seq21|comp702913_c0_seq1|comp1404096_c0_seq1|comp926052_c0_seq1|comp456268_c0_seq1|comp1301399_c0_seq1|comp24361_c0_seq13|comp24361_c0_seq3|comp19454_c0_seq5|comp588_c0_seq1|comp34315_c0_seq4|comp26399_c0_seq3|comp1353268_c0_seq1|comp17843_c0_seq3|comp383842_c0_seq1|comp3210_c0_seq1	http://amigo.geneontology.org/cgi-bin/amigo/term_details?term=GO:0051234
establishment of localization	Gene Ontology	GO:0051234	20	2056	0.0061178	0.0417805	comp24361_c0_seq18|comp393874_c0_seq1|comp24361_c0_seq15|comp181652_c0_seq1|comp24361_c0_seq21|comp702913_c0_seq1|comp1404096_c0_seq1|comp926052_c0_seq1|comp456268_c0_seq1|comp1301399_c0_seq1|comp24361_c0_seq13|comp24361_c0_seq3|comp19454_c0_seq5|comp588_c0_seq1|comp34315_c0_seq4|comp26399_c0_seq3|comp1353268_c0_seq1|comp17843_c0_seq3|comp383842_c0_seq1|comp3210_c0_seq1	http://amigo.geneontology.org/cgi-bin/amigo/term_details?term=GO:0051234
DNA-dependent ATPase activity	Gene Ontology Slim	GO:0008094	3	68	0.00624835	0.0424457	comp29340_c0_seq2|comp29340_c0_seq1|comp1396919_c0_seq1	http://amigo.geneontology.org/cgi-bin/amigo/term_details?term=GO:0008094
DNA-dependent ATPase activity	Gene Ontology	GO:0008094	3	68	0.00624835	0.0424457	comp29340_c0_seq2|comp29340_c0_seq1|comp1396919_c0_seq1	http://amigo.geneontology.org/cgi-bin/amigo/term_details?term=GO:0008094
multi-organism cellular process	Gene Ontology Slim	GO:0044764	4	135	0.00628812	0.0424905	comp4604_c0_seq1|comp288551_c0_seq1|comp28940_c0_seq5|comp28940_c0_seq4	http://amigo.geneontology.org/cgi-bin/amigo/term_details?term=GO:0044764
multi-organism cellular process	Gene Ontology	GO:0044764	4	135	0.00628812	0.0424905	comp4604_c0_seq1|comp288551_c0_seq1|comp28940_c0_seq5|comp28940_c0_seq4	http://amigo.geneontology.org/cgi-bin/amigo/term_details?term=GO:0044764
specification of axis polarity	Gene Ontology Slim	GO:0065001	2	21	0.00644682	0.0426623	comp28940_c0_seq5|comp28940_c0_seq4	http://amigo.geneontology.org/cgi-bin/amigo/term_details?term=GO:0065001
deacetylase activity	Gene Ontology Slim	GO:0019213	2	21	0.00644682	0.0426623	comp28940_c0_seq5|comp28940_c0_seq4	http://amigo.geneontology.org/cgi-bin/amigo/term_details?term=GO:0019213
DNA mediated transformation	Gene Ontology Slim	GO:0009294	2	21	0.00644682	0.0426623	comp28940_c0_seq5|comp28940_c0_seq4	http://amigo.geneontology.org/cgi-bin/amigo/term_details?term=GO:0009294
genetic transfer	Gene Ontology Slim	GO:0009292	2	21	0.00644682	0.0426623	comp28940_c0_seq5|comp28940_c0_seq4	http://amigo.geneontology.org/cgi-bin/amigo/term_details?term=GO:0009292
specification of axis polarity	Gene Ontology	GO:0065001	2	21	0.00644682	0.0426623	comp28940_c0_seq5|comp28940_c0_seq4	http://amigo.geneontology.org/cgi-bin/amigo/term_details?term=GO:0065001
genetic transfer	Gene Ontology	GO:0009292	2	21	0.00644682	0.0426623	comp28940_c0_seq5|comp28940_c0_seq4	http://amigo.geneontology.org/cgi-bin/amigo/term_details?term=GO:0009292
deacetylase activity	Gene Ontology	GO:0019213	2	21	0.00644682	0.0426623	comp28940_c0_seq5|comp28940_c0_seq4	http://amigo.geneontology.org/cgi-bin/amigo/term_details?term=GO:0019213
DNA mediated transformation	Gene Ontology	GO:0009294	2	21	0.00644682	0.0426623	comp28940_c0_seq5|comp28940_c0_seq4	http://amigo.geneontology.org/cgi-bin/amigo/term_details?term=GO:0009294
regulation of cellular component organization	Gene Ontology Slim	GO:0051128	5	219	0.00669206	0.0436091	comp29340_c0_seq2|comp35114_c1_seq3|comp29340_c0_seq1|comp614151_c0_seq1|comp9715_c0_seq2	http://amigo.geneontology.org/cgi-bin/amigo/term_details?term=GO:0051128
pollination	Gene Ontology Slim	GO:0009856	5	219	0.00669206	0.0436091	comp952503_c0_seq1|comp35114_c1_seq3|comp947698_c0_seq1|comp594000_c0_seq1|comp383842_c0_seq1	http://amigo.geneontology.org/cgi-bin/amigo/term_details?term=GO:0009856
multi-multicellular organism process	Gene Ontology Slim	GO:0044706	5	219	0.00669206	0.0436091	comp952503_c0_seq1|comp35114_c1_seq3|comp947698_c0_seq1|comp594000_c0_seq1|comp383842_c0_seq1	http://amigo.geneontology.org/cgi-bin/amigo/term_details?term=GO:0044706
multi-multicellular organism process	Gene Ontology	GO:0044706	5	219	0.00669206	0.0436091	comp952503_c0_seq1|comp35114_c1_seq3|comp947698_c0_seq1|comp594000_c0_seq1|comp383842_c0_seq1	http://amigo.geneontology.org/cgi-bin/amigo/term_details?term=GO:0044706
regulation of cellular component organization	Gene Ontology	GO:0051128	5	219	0.00669206	0.0436091	comp29340_c0_seq2|comp35114_c1_seq3|comp29340_c0_seq1|comp614151_c0_seq1|comp9715_c0_seq2	http://amigo.geneontology.org/cgi-bin/amigo/term_details?term=GO:0051128
pollination	Gene Ontology	GO:0009856	5	219	0.00669206	0.0436091	comp952503_c0_seq1|comp35114_c1_seq3|comp947698_c0_seq1|comp594000_c0_seq1|comp383842_c0_seq1	http://amigo.geneontology.org/cgi-bin/amigo/term_details?term=GO:0009856
protein binding	Gene Ontology Slim	GO:0005515	27	3118	0.00688048	0.0446099	comp416320_c0_seq1|comp11036_c0_seq2|comp24361_c0_seq21|comp17881_c0_seq1|comp14405_c0_seq3|comp1484857_c0_seq1|comp614151_c0_seq1|comp26880_c0_seq5|comp947698_c0_seq1|comp24361_c0_seq18|comp456268_c0_seq1|comp10098_c0_seq2|comp1739059_c0_seq1|comp10098_c0_seq1|comp35114_c1_seq3|comp24361_c0_seq13|comp24361_c0_seq15|comp1396919_c0_seq1|comp9715_c0_seq2|comp29340_c0_seq2|comp29340_c0_seq1|comp2436…	http://amigo.geneontology.org/cgi-bin/amigo/term_details?term=GO:0005515
protein binding	Gene Ontology	GO:0005515	27	3118	0.00688048	0.0446099	comp416320_c0_seq1|comp11036_c0_seq2|comp24361_c0_seq21|comp17881_c0_seq1|comp14405_c0_seq3|comp1484857_c0_seq1|comp614151_c0_seq1|comp26880_c0_seq5|comp947698_c0_seq1|comp24361_c0_seq18|comp456268_c0_seq1|comp10098_c0_seq2|comp1739059_c0_seq1|comp10098_c0_seq1|comp35114_c1_seq3|comp24361_c0_seq13|comp24361_c0_seq15|comp1396919_c0_seq1|comp9715_c0_seq2|comp29340_c0_seq2|comp29340_c0_seq1|comp2436…	http://amigo.geneontology.org/cgi-bin/amigo/term_details?term=GO:0005515
adaxial/abaxial axis specification	Gene Ontology Slim	GO:0009943	2	22	0.00700882	0.0452131	comp28940_c0_seq5|comp28940_c0_seq4	http://amigo.geneontology.org/cgi-bin/amigo/term_details?term=GO:0009943
adaxial/abaxial axis specification	Gene Ontology	GO:0009943	2	22	0.00700882	0.0452131	comp28940_c0_seq5|comp28940_c0_seq4	http://amigo.geneontology.org/cgi-bin/amigo/term_details?term=GO:0009943
ADP binding	Gene Ontology Slim	GO:0043531	4	143	0.00763563	0.0490096	comp14663_c0_seq2|comp17812_c0_seq1|comp416320_c0_seq1|comp26880_c0_seq5	http://amigo.geneontology.org/cgi-bin/amigo/term_details?term=GO:0043531
ADP binding	Gene Ontology	GO:0043531	4	143	0.00763563	0.0490096	comp14663_c0_seq2|comp17812_c0_seq1|comp416320_c0_seq1|comp26880_c0_seq5	http://amigo.geneontology.org/cgi-bin/amigo/term_details?term=GO:0043531
regionalization	Gene Ontology Slim	GO:0003002	4	144	0.00781636	0.0499195	comp1301399_c0_seq1|comp702913_c0_seq1|comp28940_c0_seq5|comp28940_c0_seq4	http://amigo.geneontology.org/cgi-bin/amigo/term_details?term=GO:0003002
regionalization	Gene Ontology	GO:0003002	4	144	0.00781636	0.0499195	comp1301399_c0_seq1|comp702913_c0_seq1|comp28940_c0_seq5|comp28940_c0_seq4	http://amigo.geneontology.org/cgi-bin/amigo/term_details?term=GO:0003002
structure-specific DNA binding	Gene Ontology Slim	GO:0043566	2	24	0.00819676	0.0520891	comp29340_c0_seq2|comp29340_c0_seq1	http://amigo.geneontology.org/cgi-bin/amigo/term_details?term=GO:0043566
structure-specific DNA binding	Gene Ontology	GO:0043566	2	24	0.00819676	0.0520891	comp29340_c0_seq2|comp29340_c0_seq1	http://amigo.geneontology.org/cgi-bin/amigo/term_details?term=GO:0043566
ATPase activity, coupled	Gene Ontology Slim	GO:0042623	6	332	0.0090541	0.0572532	comp11036_c0_seq2|comp383842_c0_seq1|comp1396919_c0_seq1|comp9715_c0_seq2|comp29340_c0_seq2|comp29340_c0_seq1	http://amigo.geneontology.org/cgi-bin/amigo/term_details?term=GO:0042623
ATPase activity, coupled	Gene Ontology	GO:0042623	6	332	0.0090541	0.0572532	comp11036_c0_seq2|comp383842_c0_seq1|comp1396919_c0_seq1|comp9715_c0_seq2|comp29340_c0_seq2|comp29340_c0_seq1	http://amigo.geneontology.org/cgi-bin/amigo/term_details?term=GO:0042623
regulation of nuclear division	Gene Ontology Slim	GO:0051783	2	26	0.0094684	0.0595788	comp29340_c0_seq2|comp29340_c0_seq1	http://amigo.geneontology.org/cgi-bin/amigo/term_details?term=GO:0051783
regulation of nuclear division	Gene Ontology	GO:0051783	2	26	0.0094684	0.0595788	comp29340_c0_seq2|comp29340_c0_seq1	http://amigo.geneontology.org/cgi-bin/amigo/term_details?term=GO:0051783
localization	Gene Ontology Slim	GO:0051179	20	2149	0.00972233	0.0608775	comp24361_c0_seq18|comp393874_c0_seq1|comp24361_c0_seq15|comp181652_c0_seq1|comp24361_c0_seq21|comp702913_c0_seq1|comp1404096_c0_seq1|comp926052_c0_seq1|comp456268_c0_seq1|comp1301399_c0_seq1|comp24361_c0_seq13|comp24361_c0_seq3|comp19454_c0_seq5|comp588_c0_seq1|comp34315_c0_seq4|comp26399_c0_seq3|comp1353268_c0_seq1|comp17843_c0_seq3|comp383842_c0_seq1|comp3210_c0_seq1	http://amigo.geneontology.org/cgi-bin/amigo/term_details?term=GO:0051179
localization	Gene Ontology	GO:0051179	20	2149	0.00972233	0.0608775	comp24361_c0_seq18|comp393874_c0_seq1|comp24361_c0_seq15|comp181652_c0_seq1|comp24361_c0_seq21|comp702913_c0_seq1|comp1404096_c0_seq1|comp926052_c0_seq1|comp456268_c0_seq1|comp1301399_c0_seq1|comp24361_c0_seq13|comp24361_c0_seq3|comp19454_c0_seq5|comp588_c0_seq1|comp34315_c0_seq4|comp26399_c0_seq3|comp1353268_c0_seq1|comp17843_c0_seq3|comp383842_c0_seq1|comp3210_c0_seq1	http://amigo.geneontology.org/cgi-bin/amigo/term_details?term=GO:0051179
active ion transmembrane transporter activity	Gene Ontology Slim	GO:0022853	3	81	0.00991504	0.061782	comp393874_c0_seq1|comp383842_c0_seq1|comp1404096_c0_seq1	http://amigo.geneontology.org/cgi-bin/amigo/term_details?term=GO:0022853
active ion transmembrane transporter activity	Gene Ontology	GO:0022853	3	81	0.00991504	0.061782	comp393874_c0_seq1|comp383842_c0_seq1|comp1404096_c0_seq1	http://amigo.geneontology.org/cgi-bin/amigo/term_details?term=GO:0022853
cell differentiation	Gene Ontology Slim	GO:0030154	9	672	0.0100264	0.0621731	comp26674_c0_seq5|comp4604_c0_seq1|comp383842_c0_seq1|comp947698_c0_seq1|comp1484857_c0_seq1|comp1396919_c0_seq1|comp952503_c0_seq1|comp718702_c0_seq1|comp712762_c0_seq1	http://amigo.geneontology.org/cgi-bin/amigo/term_details?term=GO:0030154
cell differentiation	Gene Ontology	GO:0030154	9	672	0.0100264	0.0621731	comp26674_c0_seq5|comp4604_c0_seq1|comp383842_c0_seq1|comp947698_c0_seq1|comp1484857_c0_seq1|comp1396919_c0_seq1|comp952503_c0_seq1|comp718702_c0_seq1|comp712762_c0_seq1	http://amigo.geneontology.org/cgi-bin/amigo/term_details?term=GO:0030154
heme binding	Gene Ontology Slim	GO:0020037	6	340	0.0100832	0.0622245	comp181652_c0_seq1|comp1083191_c0_seq1|comp1652_c0_seq1|comp990462_c0_seq1|comp614151_c0_seq1|comp705898_c0_seq1	http://amigo.geneontology.org/cgi-bin/amigo/term_details?term=GO:0020037
heme binding	Gene Ontology	GO:0020037	6	340	0.0100832	0.0622245	comp181652_c0_seq1|comp1083191_c0_seq1|comp1652_c0_seq1|comp990462_c0_seq1|comp614151_c0_seq1|comp705898_c0_seq1	http://amigo.geneontology.org/cgi-bin/amigo/term_details?term=GO:0020037
protein transport	Gene Ontology Slim	GO:0015031	8	557	0.010162	0.0623919	comp24361_c0_seq18|comp24361_c0_seq21|comp926052_c0_seq1|comp24361_c0_seq13|comp24361_c0_seq15|comp19454_c0_seq5|comp17843_c0_seq3|comp24361_c0_seq3	http://amigo.geneontology.org/cgi-bin/amigo/term_details?term=GO:0015031
protein transport	Gene Ontology	GO:0015031	8	557	0.010162	0.0623919	comp24361_c0_seq18|comp24361_c0_seq21|comp926052_c0_seq1|comp24361_c0_seq13|comp24361_c0_seq15|comp19454_c0_seq5|comp17843_c0_seq3|comp24361_c0_seq3	http://amigo.geneontology.org/cgi-bin/amigo/term_details?term=GO:0015031
cell surface receptor signaling pathway	Gene Ontology Slim	GO:0007166	4	156	0.0102078	0.0623919	comp34930_c0_seq1|comp1353934_c0_seq1|comp1301399_c0_seq1|comp1499546_c0_seq1	http://amigo.geneontology.org/cgi-bin/amigo/term_details?term=GO:0007166
cell surface receptor signaling pathway	Gene Ontology	GO:0007166	4	156	0.0102078	0.0623919	comp34930_c0_seq1|comp1353934_c0_seq1|comp1301399_c0_seq1|comp1499546_c0_seq1	http://amigo.geneontology.org/cgi-bin/amigo/term_details?term=GO:0007166
response to hormone	Gene Ontology Slim	GO:0009725	15	1452	0.0104009	0.0632698	comp24361_c0_seq18|comp24361_c0_seq15|comp26674_c0_seq5|comp181652_c0_seq1|comp24361_c0_seq21|comp702913_c0_seq1|comp17881_c1_seq1|comp35114_c1_seq3|comp24361_c0_seq13|comp1301399_c0_seq1|comp4182_c0_seq2|comp24361_c0_seq3|comp718702_c0_seq1|comp17843_c0_seq3|comp926052_c0_seq1	http://amigo.geneontology.org/cgi-bin/amigo/term_details?term=GO:0009725
response to hormone	Gene Ontology	GO:0009725	15	1452	0.0104009	0.0632698	comp24361_c0_seq18|comp24361_c0_seq15|comp26674_c0_seq5|comp181652_c0_seq1|comp24361_c0_seq21|comp702913_c0_seq1|comp17881_c1_seq1|comp35114_c1_seq3|comp24361_c0_seq13|comp1301399_c0_seq1|comp4182_c0_seq2|comp24361_c0_seq3|comp718702_c0_seq1|comp17843_c0_seq3|comp926052_c0_seq1	http://amigo.geneontology.org/cgi-bin/amigo/term_details?term=GO:0009725
establishment of protein localization	Gene Ontology Slim	GO:0045184	8	562	0.0106754	0.0646328	comp24361_c0_seq18|comp24361_c0_seq21|comp926052_c0_seq1|comp24361_c0_seq13|comp24361_c0_seq15|comp19454_c0_seq5|comp17843_c0_seq3|comp24361_c0_seq3	http://amigo.geneontology.org/cgi-bin/amigo/term_details?term=GO:0045184
establishment of protein localization	Gene Ontology	GO:0045184	8	562	0.0106754	0.0646328	comp24361_c0_seq18|comp24361_c0_seq21|comp926052_c0_seq1|comp24361_c0_seq13|comp24361_c0_seq15|comp19454_c0_seq5|comp17843_c0_seq3|comp24361_c0_seq3	http://amigo.geneontology.org/cgi-bin/amigo/term_details?term=GO:0045184
cellular protein localization	Gene Ontology Slim	GO:0034613	6	346	0.0109079	0.0657298	comp24361_c0_seq18|comp24361_c0_seq21|comp24361_c0_seq13|comp24361_c0_seq15|comp17843_c0_seq3|comp24361_c0_seq3	http://amigo.geneontology.org/cgi-bin/amigo/term_details?term=GO:0034613
cellular protein localization	Gene Ontology	GO:0034613	6	346	0.0109079	0.0657298	comp24361_c0_seq18|comp24361_c0_seq21|comp24361_c0_seq13|comp24361_c0_seq15|comp17843_c0_seq3|comp24361_c0_seq3	http://amigo.geneontology.org/cgi-bin/amigo/term_details?term=GO:0034613
sodium ion transport	Gene Ontology Slim	GO:0006814	2	30	0.0122553	0.0735033	comp393874_c0_seq1|comp1404096_c0_seq1	http://amigo.geneontology.org/cgi-bin/amigo/term_details?term=GO:0006814
sodium ion transport	Gene Ontology	GO:0006814	2	30	0.0122553	0.0735033	comp393874_c0_seq1|comp1404096_c0_seq1	http://amigo.geneontology.org/cgi-bin/amigo/term_details?term=GO:0006814
catalytic activity	Gene Ontology Slim	GO:0003824	55	7961	0.0128632	0.0767891	comp11036_c0_seq2|comp31943_c0_seq15|comp17881_c1_seq1|comp14405_c0_seq3|comp257153_c0_seq1|comp1499546_c0_seq1|comp560372_c0_seq1|comp6769_c0_seq1|comp1484857_c0_seq1|comp383842_c0_seq1|comp990462_c0_seq1|comp693766_c0_seq1|comp29340_c0_seq1|comp482297_c0_seq1|comp952503_c0_seq1|comp2514_c0_seq1|comp34930_c0_seq1|comp588_c0_seq1|comp1083191_c0_seq1|comp550184_c0_seq1|comp680473_c0_seq1|comp59400…	http://amigo.geneontology.org/cgi-bin/amigo/term_details?term=GO:0003824
catalytic activity	Gene Ontology	GO:0003824	55	7961	0.0128632	0.0767891	comp11036_c0_seq2|comp31943_c0_seq15|comp17881_c1_seq1|comp14405_c0_seq3|comp257153_c0_seq1|comp1499546_c0_seq1|comp560372_c0_seq1|comp6769_c0_seq1|comp1484857_c0_seq1|comp383842_c0_seq1|comp990462_c0_seq1|comp693766_c0_seq1|comp29340_c0_seq1|comp482297_c0_seq1|comp952503_c0_seq1|comp2514_c0_seq1|comp34930_c0_seq1|comp588_c0_seq1|comp1083191_c0_seq1|comp550184_c0_seq1|comp680473_c0_seq1|comp59400…	http://amigo.geneontology.org/cgi-bin/amigo/term_details?term=GO:0003824
dormancy process	Gene Ontology Slim	GO:0022611	2	31	0.0130015	0.076898	comp28940_c0_seq5|comp28940_c0_seq4	http://amigo.geneontology.org/cgi-bin/amigo/term_details?term=GO:0022611
seed dormancy process	Gene Ontology Slim	GO:0010162	2	31	0.0130015	0.076898	comp28940_c0_seq5|comp28940_c0_seq4	http://amigo.geneontology.org/cgi-bin/amigo/term_details?term=GO:0010162
seed dormancy process	Gene Ontology	GO:0010162	2	31	0.0130015	0.076898	comp28940_c0_seq5|comp28940_c0_seq4	http://amigo.geneontology.org/cgi-bin/amigo/term_details?term=GO:0010162
dormancy process	Gene Ontology	GO:0022611	2	31	0.0130015	0.076898	comp28940_c0_seq5|comp28940_c0_seq4	http://amigo.geneontology.org/cgi-bin/amigo/term_details?term=GO:0022611
chloroplast part	Gene Ontology Slim	GO:0044434	13	1219	0.0131602	0.077479	comp24361_c0_seq18|comp34855_c0_seq7|comp24361_c0_seq21|comp1739059_c0_seq1|comp24361_c0_seq13|comp24361_c0_seq15|comp4182_c0_seq2|comp257153_c0_seq1|comp6769_c0_seq1|comp34315_c0_seq4|comp17843_c0_seq3|comp24361_c0_seq3|comp718702_c0_seq1	http://amigo.geneontology.org/cgi-bin/amigo/term_details?term=GO:0044434
chloroplast part	Gene Ontology	GO:0044434	13	1219	0.0131602	0.077479	comp24361_c0_seq18|comp34855_c0_seq7|comp24361_c0_seq21|comp1739059_c0_seq1|comp24361_c0_seq13|comp24361_c0_seq15|comp4182_c0_seq2|comp257153_c0_seq1|comp6769_c0_seq1|comp34315_c0_seq4|comp17843_c0_seq3|comp24361_c0_seq3|comp718702_c0_seq1	http://amigo.geneontology.org/cgi-bin/amigo/term_details?term=GO:0044434
gametophyte development	Gene Ontology Slim	GO:0048229	6	362	0.0133392	0.0780686	comp10098_c0_seq2|comp693766_c0_seq1|comp10098_c0_seq1|comp4604_c0_seq1|comp383842_c0_seq1|comp594000_c0_seq1	http://amigo.geneontology.org/cgi-bin/amigo/term_details?term=GO:0048229
gametophyte development	Gene Ontology	GO:0048229	6	362	0.0133392	0.0780686	comp10098_c0_seq2|comp693766_c0_seq1|comp10098_c0_seq1|comp4604_c0_seq1|comp383842_c0_seq1|comp594000_c0_seq1	http://amigo.geneontology.org/cgi-bin/amigo/term_details?term=GO:0048229
cell development	Gene Ontology Slim	GO:0048468	5	261	0.0133823	0.0780686	comp952503_c0_seq1|comp947698_c0_seq1|comp712762_c0_seq1|comp1484857_c0_seq1|comp718702_c0_seq1	http://amigo.geneontology.org/cgi-bin/amigo/term_details?term=GO:0048468
cell development	Gene Ontology	GO:0048468	5	261	0.0133823	0.0780686	comp952503_c0_seq1|comp947698_c0_seq1|comp712762_c0_seq1|comp1484857_c0_seq1|comp718702_c0_seq1	http://amigo.geneontology.org/cgi-bin/amigo/term_details?term=GO:0048468
transmembrane transport	Gene Ontology Slim	GO:0055085	8	587	0.013536	0.0786072	comp24361_c0_seq18|comp24361_c0_seq21|comp24361_c0_seq13|comp24361_c0_seq15|comp34315_c0_seq4|comp1353268_c0_seq1|comp17843_c0_seq3|comp24361_c0_seq3	http://amigo.geneontology.org/cgi-bin/amigo/term_details?term=GO:0055085
transmembrane transport	Gene Ontology	GO:0055085	8	587	0.013536	0.0786072	comp24361_c0_seq18|comp24361_c0_seq21|comp24361_c0_seq13|comp24361_c0_seq15|comp34315_c0_seq4|comp1353268_c0_seq1|comp17843_c0_seq3|comp24361_c0_seq3	http://amigo.geneontology.org/cgi-bin/amigo/term_details?term=GO:0055085
sugar mediated signaling pathway	Gene Ontology Slim	GO:0010182	2	32	0.013767	0.0792299	comp20844_c0_seq1|comp42277_c0_seq1	http://amigo.geneontology.org/cgi-bin/amigo/term_details?term=GO:0010182
carbohydrate mediated signaling	Gene Ontology Slim	GO:0009756	2	32	0.013767	0.0792299	comp20844_c0_seq1|comp42277_c0_seq1	http://amigo.geneontology.org/cgi-bin/amigo/term_details?term=GO:0009756
sugar mediated signaling pathway	Gene Ontology	GO:0010182	2	32	0.013767	0.0792299	comp20844_c0_seq1|comp42277_c0_seq1	http://amigo.geneontology.org/cgi-bin/amigo/term_details?term=GO:0010182
carbohydrate mediated signaling	Gene Ontology	GO:0009756	2	32	0.013767	0.0792299	comp20844_c0_seq1|comp42277_c0_seq1	http://amigo.geneontology.org/cgi-bin/amigo/term_details?term=GO:0009756
pattern specification process	Gene Ontology Slim	GO:0007389	4	172	0.0140695	0.0806083	comp1301399_c0_seq1|comp702913_c0_seq1|comp28940_c0_seq5|comp28940_c0_seq4	http://amigo.geneontology.org/cgi-bin/amigo/term_details?term=GO:0007389
pattern specification process	Gene Ontology	GO:0007389	4	172	0.0140695	0.0806083	comp1301399_c0_seq1|comp702913_c0_seq1|comp28940_c0_seq5|comp28940_c0_seq4	http://amigo.geneontology.org/cgi-bin/amigo/term_details?term=GO:0007389
single-organism carbohydrate catabolic process	Gene Ontology Slim	GO:0044724	3	93	0.0142076	0.0810372	comp588_c0_seq1|comp42277_c0_seq1|comp718702_c0_seq1	http://amigo.geneontology.org/cgi-bin/amigo/term_details?term=GO:0044724
single-organism carbohydrate catabolic process	Gene Ontology	GO:0044724	3	93	0.0142076	0.0810372	comp588_c0_seq1|comp42277_c0_seq1|comp718702_c0_seq1	http://amigo.geneontology.org/cgi-bin/amigo/term_details?term=GO:0044724
protein phosphorylation	Gene Ontology Slim	GO:0006468	10	839	0.0143735	0.0816198	comp25143_c0_seq3|comp35114_c1_seq3|comp1353934_c0_seq1|comp1301399_c0_seq1|comp1484857_c0_seq1|comp1499546_c0_seq1|comp952503_c0_seq1|comp924006_c0_seq1|comp34674_c0_seq2|comp34930_c0_seq1	http://amigo.geneontology.org/cgi-bin/amigo/term_details?term=GO:0006468
protein phosphorylation	Gene Ontology	GO:0006468	10	839	0.0143735	0.0816198	comp25143_c0_seq3|comp35114_c1_seq3|comp1353934_c0_seq1|comp1301399_c0_seq1|comp1484857_c0_seq1|comp1499546_c0_seq1|comp952503_c0_seq1|comp924006_c0_seq1|comp34674_c0_seq2|comp34930_c0_seq1	http://amigo.geneontology.org/cgi-bin/amigo/term_details?term=GO:0006468
damaged DNA binding	Gene Ontology Slim	GO:0003684	2	33	0.0145516	0.0822664	comp29340_c0_seq2|comp29340_c0_seq1	http://amigo.geneontology.org/cgi-bin/amigo/term_details?term=GO:0003684
damaged DNA binding	Gene Ontology	GO:0003684	2	33	0.0145516	0.0822664	comp29340_c0_seq2|comp29340_c0_seq1	http://amigo.geneontology.org/cgi-bin/amigo/term_details?term=GO:0003684
plastid part	Gene Ontology Slim	GO:0044435	13	1238	0.0147719	0.0831447	comp24361_c0_seq18|comp34855_c0_seq7|comp24361_c0_seq21|comp1739059_c0_seq1|comp24361_c0_seq13|comp24361_c0_seq15|comp4182_c0_seq2|comp257153_c0_seq1|comp6769_c0_seq1|comp34315_c0_seq4|comp17843_c0_seq3|comp24361_c0_seq3|comp718702_c0_seq1	http://amigo.geneontology.org/cgi-bin/amigo/term_details?term=GO:0044435
plastid part	Gene Ontology	GO:0044435	13	1238	0.0147719	0.0831447	comp24361_c0_seq18|comp34855_c0_seq7|comp24361_c0_seq21|comp1739059_c0_seq1|comp24361_c0_seq13|comp24361_c0_seq15|comp4182_c0_seq2|comp257153_c0_seq1|comp6769_c0_seq1|comp34315_c0_seq4|comp17843_c0_seq3|comp24361_c0_seq3|comp718702_c0_seq1	http://amigo.geneontology.org/cgi-bin/amigo/term_details?term=GO:0044435
tetrapyrrole binding	Gene Ontology Slim	GO:0046906	6	372	0.0150386	0.0842318	comp181652_c0_seq1|comp1083191_c0_seq1|comp1652_c0_seq1|comp990462_c0_seq1|comp614151_c0_seq1|comp705898_c0_seq1	http://amigo.geneontology.org/cgi-bin/amigo/term_details?term=GO:0046906
tetrapyrrole binding	Gene Ontology	GO:0046906	6	372	0.0150386	0.0842318	comp181652_c0_seq1|comp1083191_c0_seq1|comp1652_c0_seq1|comp990462_c0_seq1|comp614151_c0_seq1|comp705898_c0_seq1	http://amigo.geneontology.org/cgi-bin/amigo/term_details?term=GO:0046906
monovalent inorganic cation transmembrane transporter activity	Gene Ontology Slim	GO:0015077	4	176	0.0151611	0.0842318	comp393874_c0_seq1|comp947698_c0_seq1|comp34315_c0_seq4|comp1404096_c0_seq1	http://amigo.geneontology.org/cgi-bin/amigo/term_details?term=GO:0015077
monovalent inorganic cation transmembrane transporter activity	Gene Ontology	GO:0015077	4	176	0.0151611	0.0842318	comp393874_c0_seq1|comp947698_c0_seq1|comp34315_c0_seq4|comp1404096_c0_seq1	http://amigo.geneontology.org/cgi-bin/amigo/term_details?term=GO:0015077
cellular macromolecule localization	Gene Ontology Slim	GO:0070727	6	373	0.0152164	0.0842318	comp24361_c0_seq18|comp24361_c0_seq21|comp24361_c0_seq13|comp24361_c0_seq15|comp17843_c0_seq3|comp24361_c0_seq3	http://amigo.geneontology.org/cgi-bin/amigo/term_details?term=GO:0070727
cellular macromolecule localization	Gene Ontology	GO:0070727	6	373	0.0152164	0.0842318	comp24361_c0_seq18|comp24361_c0_seq21|comp24361_c0_seq13|comp24361_c0_seq15|comp17843_c0_seq3|comp24361_c0_seq3	http://amigo.geneontology.org/cgi-bin/amigo/term_details?term=GO:0070727
protein localization	Gene Ontology Slim	GO:0008104	8	600	0.0152282	0.0842318	comp24361_c0_seq18|comp24361_c0_seq21|comp926052_c0_seq1|comp24361_c0_seq13|comp24361_c0_seq15|comp19454_c0_seq5|comp17843_c0_seq3|comp24361_c0_seq3	http://amigo.geneontology.org/cgi-bin/amigo/term_details?term=GO:0008104
protein localization	Gene Ontology	GO:0008104	8	600	0.0152282	0.0842318	comp24361_c0_seq18|comp24361_c0_seq21|comp926052_c0_seq1|comp24361_c0_seq13|comp24361_c0_seq15|comp19454_c0_seq5|comp17843_c0_seq3|comp24361_c0_seq3	http://amigo.geneontology.org/cgi-bin/amigo/term_details?term=GO:0008104
negative regulation of cell cycle	Gene Ontology Slim	GO:0045786	2	35	0.0161773	0.0890967	comp29340_c0_seq2|comp29340_c0_seq1	http://amigo.geneontology.org/cgi-bin/amigo/term_details?term=GO:0045786
negative regulation of cell cycle	Gene Ontology	GO:0045786	2	35	0.0161773	0.0890967	comp29340_c0_seq2|comp29340_c0_seq1	http://amigo.geneontology.org/cgi-bin/amigo/term_details?term=GO:0045786
cellular localization	Gene Ontology Slim	GO:0051641	7	491	0.0163995	0.0895506	comp24361_c0_seq18|comp24361_c0_seq21|comp702913_c0_seq1|comp24361_c0_seq13|comp24361_c0_seq15|comp17843_c0_seq3|comp24361_c0_seq3	http://amigo.geneontology.org/cgi-bin/amigo/term_details?term=GO:0051641
embryo development	Gene Ontology Slim	GO:0009790	7	491	0.0163995	0.0895506	comp24361_c0_seq18|comp24361_c0_seq21|comp24361_c0_seq13|comp24361_c0_seq15|comp17843_c0_seq3|comp20844_c0_seq1|comp24361_c0_seq3	http://amigo.geneontology.org/cgi-bin/amigo/term_details?term=GO:0009790
embryo development	Gene Ontology	GO:0009790	7	491	0.0163995	0.0895506	comp24361_c0_seq18|comp24361_c0_seq21|comp24361_c0_seq13|comp24361_c0_seq15|comp17843_c0_seq3|comp20844_c0_seq1|comp24361_c0_seq3	http://amigo.geneontology.org/cgi-bin/amigo/term_details?term=GO:0009790
cellular localization	Gene Ontology	GO:0051641	7	491	0.0163995	0.0895506	comp24361_c0_seq18|comp24361_c0_seq21|comp702913_c0_seq1|comp24361_c0_seq13|comp24361_c0_seq15|comp17843_c0_seq3|comp24361_c0_seq3	http://amigo.geneontology.org/cgi-bin/amigo/term_details?term=GO:0051641
response to endogenous stimulus	Gene Ontology Slim	GO:0009719	15	1536	0.0165438	0.0898732	comp24361_c0_seq18|comp24361_c0_seq15|comp26674_c0_seq5|comp181652_c0_seq1|comp24361_c0_seq21|comp702913_c0_seq1|comp17881_c1_seq1|comp35114_c1_seq3|comp24361_c0_seq13|comp1301399_c0_seq1|comp4182_c0_seq2|comp24361_c0_seq3|comp718702_c0_seq1|comp17843_c0_seq3|comp926052_c0_seq1	http://amigo.geneontology.org/cgi-bin/amigo/term_details?term=GO:0009719
response to endogenous stimulus	Gene Ontology	GO:0009719	15	1536	0.0165438	0.0898732	comp24361_c0_seq18|comp24361_c0_seq15|comp26674_c0_seq5|comp181652_c0_seq1|comp24361_c0_seq21|comp702913_c0_seq1|comp17881_c1_seq1|comp35114_c1_seq3|comp24361_c0_seq13|comp1301399_c0_seq1|comp4182_c0_seq2|comp24361_c0_seq3|comp718702_c0_seq1|comp17843_c0_seq3|comp926052_c0_seq1	http://amigo.geneontology.org/cgi-bin/amigo/term_details?term=GO:0009719
mitotic cell cycle process	Gene Ontology Slim	GO:1903047	4	181	0.016599	0.0898732	comp926052_c0_seq1|comp10098_c0_seq2|comp26399_c0_seq3|comp10098_c0_seq1	http://amigo.geneontology.org/cgi-bin/amigo/term_details?term=GO:1903047
mitotic cell cycle process	Gene Ontology	GO:1903047	4	181	0.016599	0.0898732	comp926052_c0_seq1|comp10098_c0_seq2|comp26399_c0_seq3|comp10098_c0_seq1	http://amigo.geneontology.org/cgi-bin/amigo/term_details?term=GO:1903047
movement of cell or subcellular component	Gene Ontology Slim	GO:0006928	2	36	0.0170179	0.0917533	comp10098_c0_seq2|comp10098_c0_seq1	http://amigo.geneontology.org/cgi-bin/amigo/term_details?term=GO:0006928
movement of cell or subcellular component	Gene Ontology	GO:0006928	2	36	0.0170179	0.0917533	comp10098_c0_seq2|comp10098_c0_seq1	http://amigo.geneontology.org/cgi-bin/amigo/term_details?term=GO:0006928
protein kinase activity	Gene Ontology Slim	GO:0004672	10	863	0.0171233	0.0919344	comp25143_c0_seq3|comp35114_c1_seq3|comp1353934_c0_seq1|comp1301399_c0_seq1|comp1484857_c0_seq1|comp1499546_c0_seq1|comp952503_c0_seq1|comp924006_c0_seq1|comp34674_c0_seq2|comp34930_c0_seq1	http://amigo.geneontology.org/cgi-bin/amigo/term_details?term=GO:0004672
protein kinase activity	Gene Ontology	GO:0004672	10	863	0.0171233	0.0919344	comp25143_c0_seq3|comp35114_c1_seq3|comp1353934_c0_seq1|comp1301399_c0_seq1|comp1484857_c0_seq1|comp1499546_c0_seq1|comp952503_c0_seq1|comp924006_c0_seq1|comp34674_c0_seq2|comp34930_c0_seq1	http://amigo.geneontology.org/cgi-bin/amigo/term_details?term=GO:0004672
phosphotransferase activity, alcohol group as acceptor	Gene Ontology Slim	GO:0016773	11	995	0.0173074	0.092535	comp25143_c0_seq3|comp42277_c0_seq1|comp35114_c1_seq3|comp1353934_c0_seq1|comp1301399_c0_seq1|comp1484857_c0_seq1|comp1499546_c0_seq1|comp952503_c0_seq1|comp924006_c0_seq1|comp34674_c0_seq2|comp34930_c0_seq1	http://amigo.geneontology.org/cgi-bin/amigo/term_details?term=GO:0016773
phosphotransferase activity, alcohol group as acceptor	Gene Ontology	GO:0016773	11	995	0.0173074	0.092535	comp25143_c0_seq3|comp42277_c0_seq1|comp35114_c1_seq3|comp1353934_c0_seq1|comp1301399_c0_seq1|comp1484857_c0_seq1|comp1499546_c0_seq1|comp952503_c0_seq1|comp924006_c0_seq1|comp34674_c0_seq2|comp34930_c0_seq1	http://amigo.geneontology.org/cgi-bin/amigo/term_details?term=GO:0016773
voltage-gated potassium channel activity	Gene Ontology Slim	GO:0005249	2	37	0.0178767	0.0951816	comp947698_c0_seq1|comp34315_c0_seq4	http://amigo.geneontology.org/cgi-bin/amigo/term_details?term=GO:0005249
voltage-gated potassium channel activity	Gene Ontology	GO:0005249	2	37	0.0178767	0.0951816	comp947698_c0_seq1|comp34315_c0_seq4	http://amigo.geneontology.org/cgi-bin/amigo/term_details?term=GO:0005249
hydrolase activity, acting on carbon-nitrogen (but not peptide) bonds	Gene Ontology Slim	GO:0016810	3	102	0.0180179	0.0955361	comp550184_c0_seq1|comp28940_c0_seq5|comp28940_c0_seq4	http://amigo.geneontology.org/cgi-bin/amigo/term_details?term=GO:0016810
hydrolase activity, acting on carbon-nitrogen (but not peptide) bonds	Gene Ontology	GO:0016810	3	102	0.0180179	0.0955361	comp550184_c0_seq1|comp28940_c0_seq5|comp28940_c0_seq4	http://amigo.geneontology.org/cgi-bin/amigo/term_details?term=GO:0016810
axis specification	Gene Ontology Slim	GO:0009798	2	38	0.0187536	0.0982169	comp28940_c0_seq5|comp28940_c0_seq4	http://amigo.geneontology.org/cgi-bin/amigo/term_details?term=GO:0009798
voltage-gated cation channel activity	Gene Ontology Slim	GO:0022843	2	38	0.0187536	0.0982169	comp947698_c0_seq1|comp34315_c0_seq4	http://amigo.geneontology.org/cgi-bin/amigo/term_details?term=GO:0022843
negative regulation of organelle organization	Gene Ontology Slim	GO:0010639	2	38	0.0187536	0.0982169	comp29340_c0_seq2|comp29340_c0_seq1	http://amigo.geneontology.org/cgi-bin/amigo/term_details?term=GO:0010639
axis specification	Gene Ontology	GO:0009798	2	38	0.0187536	0.0982169	comp28940_c0_seq5|comp28940_c0_seq4	http://amigo.geneontology.org/cgi-bin/amigo/term_details?term=GO:0009798
voltage-gated cation channel activity	Gene Ontology	GO:0022843	2	38	0.0187536	0.0982169	comp947698_c0_seq1|comp34315_c0_seq4	http://amigo.geneontology.org/cgi-bin/amigo/term_details?term=GO:0022843
negative regulation of organelle organization	Gene Ontology	GO:0010639	2	38	0.0187536	0.0982169	comp29340_c0_seq2|comp29340_c0_seq1	http://amigo.geneontology.org/cgi-bin/amigo/term_details?term=GO:0010639
cell division	Gene Ontology Slim	GO:0051301	5	286	0.0189836	0.0990164	comp926052_c0_seq1|comp20844_c0_seq1|comp10098_c0_seq2|comp26399_c0_seq3|comp10098_c0_seq1	http://amigo.geneontology.org/cgi-bin/amigo/term_details?term=GO:0051301
cell division	Gene Ontology	GO:0051301	5	286	0.0189836	0.0990164	comp926052_c0_seq1|comp20844_c0_seq1|comp10098_c0_seq2|comp26399_c0_seq3|comp10098_c0_seq1	http://amigo.geneontology.org/cgi-bin/amigo/term_details?term=GO:0051301
phosphorylation	Gene Ontology Slim	GO:0016310	12	1147	0.0193533	0.100535	comp25143_c0_seq3|comp42277_c0_seq1|comp35114_c1_seq3|comp1353934_c0_seq1|comp1301399_c0_seq1|comp1484857_c0_seq1|comp1499546_c0_seq1|comp952503_c0_seq1|comp718702_c0_seq1|comp924006_c0_seq1|comp34674_c0_seq2|comp34930_c0_seq1	http://amigo.geneontology.org/cgi-bin/amigo/term_details?term=GO:0016310
phosphorylation	Gene Ontology	GO:0016310	12	1147	0.0193533	0.100535	comp25143_c0_seq3|comp42277_c0_seq1|comp35114_c1_seq3|comp1353934_c0_seq1|comp1301399_c0_seq1|comp1484857_c0_seq1|comp1499546_c0_seq1|comp952503_c0_seq1|comp718702_c0_seq1|comp924006_c0_seq1|comp34674_c0_seq2|comp34930_c0_seq1	http://amigo.geneontology.org/cgi-bin/amigo/term_details?term=GO:0016310
negative regulation of cellular component organization	Gene Ontology Slim	GO:0051129	2	39	0.0196483	0.10145	comp29340_c0_seq2|comp29340_c0_seq1	http://amigo.geneontology.org/cgi-bin/amigo/term_details?term=GO:0051129
negative regulation of cellular component organization	Gene Ontology	GO:0051129	2	39	0.0196483	0.10145	comp29340_c0_seq2|comp29340_c0_seq1	http://amigo.geneontology.org/cgi-bin/amigo/term_details?term=GO:0051129
mitotic cell cycle	Gene Ontology Slim	GO:0000278	4	193	0.02039	0.104857	comp926052_c0_seq1|comp10098_c0_seq2|comp26399_c0_seq3|comp10098_c0_seq1	http://amigo.geneontology.org/cgi-bin/amigo/term_details?term=GO:0000278
mitotic cell cycle	Gene Ontology	GO:0000278	4	193	0.02039	0.104857	comp926052_c0_seq1|comp10098_c0_seq2|comp26399_c0_seq3|comp10098_c0_seq1	http://amigo.geneontology.org/cgi-bin/amigo/term_details?term=GO:0000278
multi-organism process	Gene Ontology Slim	GO:0051704	14	1441	0.0211291	0.108223	comp288551_c0_seq1|comp416320_c0_seq1|comp550184_c0_seq1|comp4604_c0_seq1|comp35114_c1_seq3|comp947698_c0_seq1|comp26880_c0_seq5|comp28940_c0_seq5|comp28940_c0_seq4|comp952503_c0_seq1|comp1652_c0_seq1|comp383842_c0_seq1|comp594000_c0_seq1|comp926052_c0_seq1	http://amigo.geneontology.org/cgi-bin/amigo/term_details?term=GO:0051704
multi-organism process	Gene Ontology	GO:0051704	14	1441	0.0211291	0.108223	comp288551_c0_seq1|comp416320_c0_seq1|comp550184_c0_seq1|comp4604_c0_seq1|comp35114_c1_seq3|comp947698_c0_seq1|comp26880_c0_seq5|comp28940_c0_seq5|comp28940_c0_seq4|comp952503_c0_seq1|comp1652_c0_seq1|comp383842_c0_seq1|comp594000_c0_seq1|comp926052_c0_seq1	http://amigo.geneontology.org/cgi-bin/amigo/term_details?term=GO:0051704
fertilization	Gene Ontology Slim	GO:0009566	2	41	0.0214904	0.1092	comp35114_c1_seq3|comp952503_c0_seq1	http://amigo.geneontology.org/cgi-bin/amigo/term_details?term=GO:0009566
potassium channel activity	Gene Ontology Slim	GO:0005267	2	41	0.0214904	0.1092	comp947698_c0_seq1|comp34315_c0_seq4	http://amigo.geneontology.org/cgi-bin/amigo/term_details?term=GO:0005267
potassium channel activity	Gene Ontology	GO:0005267	2	41	0.0214904	0.1092	comp947698_c0_seq1|comp34315_c0_seq4	http://amigo.geneontology.org/cgi-bin/amigo/term_details?term=GO:0005267
fertilization	Gene Ontology	GO:0009566	2	41	0.0214904	0.1092	comp35114_c1_seq3|comp952503_c0_seq1	http://amigo.geneontology.org/cgi-bin/amigo/term_details?term=GO:0009566
cell fate commitment	Gene Ontology Slim	GO:0045165	2	42	0.0224373	0.113561	comp383842_c0_seq1|comp1396919_c0_seq1	http://amigo.geneontology.org/cgi-bin/amigo/term_details?term=GO:0045165
cell fate commitment	Gene Ontology	GO:0045165	2	42	0.0224373	0.113561	comp383842_c0_seq1|comp1396919_c0_seq1	http://amigo.geneontology.org/cgi-bin/amigo/term_details?term=GO:0045165
cellular response to stimulus	Gene Ontology Slim	GO:0051716	20	2342	0.0226533	0.114203	comp25143_c0_seq3|comp288551_c0_seq1|comp416320_c0_seq1|comp14405_c0_seq3|comp42277_c0_seq1|comp35114_c1_seq3|comp1353934_c0_seq1|comp8378_c0_seq1|comp26880_c0_seq5|comp1484857_c0_seq1|comp1499546_c0_seq1|comp14663_c0_seq2|comp1301399_c0_seq1|comp1083191_c0_seq1|comp29340_c0_seq1|comp9715_c0_seq2|comp29340_c0_seq2|comp383842_c0_seq1|comp20844_c0_seq1|comp34930_c0_seq1	http://amigo.geneontology.org/cgi-bin/amigo/term_details?term=GO:0051716
cellular response to stimulus	Gene Ontology	GO:0051716	20	2342	0.0226533	0.114203	comp25143_c0_seq3|comp288551_c0_seq1|comp416320_c0_seq1|comp14405_c0_seq3|comp42277_c0_seq1|comp35114_c1_seq3|comp1353934_c0_seq1|comp8378_c0_seq1|comp26880_c0_seq5|comp1484857_c0_seq1|comp1499546_c0_seq1|comp14663_c0_seq2|comp1301399_c0_seq1|comp1083191_c0_seq1|comp29340_c0_seq1|comp9715_c0_seq2|comp29340_c0_seq2|comp383842_c0_seq1|comp20844_c0_seq1|comp34930_c0_seq1	http://amigo.geneontology.org/cgi-bin/amigo/term_details?term=GO:0051716
cation transmembrane transporter activity	Gene Ontology Slim	GO:0008324	6	411	0.0231025	0.116011	comp1404096_c0_seq1|comp383842_c0_seq1|comp947698_c0_seq1|comp34315_c0_seq4|comp393874_c0_seq1|comp1353268_c0_seq1	http://amigo.geneontology.org/cgi-bin/amigo/term_details?term=GO:0008324
cation transmembrane transporter activity	Gene Ontology	GO:0008324	6	411	0.0231025	0.116011	comp1404096_c0_seq1|comp383842_c0_seq1|comp947698_c0_seq1|comp34315_c0_seq4|comp393874_c0_seq1|comp1353268_c0_seq1	http://amigo.geneontology.org/cgi-bin/amigo/term_details?term=GO:0008324
defense response to fungus, incompatible interaction	Gene Ontology Slim	GO:0009817	2	43	0.0234012	0.117052	comp416320_c0_seq1|comp26880_c0_seq5	http://amigo.geneontology.org/cgi-bin/amigo/term_details?term=GO:0009817
defense response to fungus, incompatible interaction	Gene Ontology	GO:0009817	2	43	0.0234012	0.117052	comp416320_c0_seq1|comp26880_c0_seq5	http://amigo.geneontology.org/cgi-bin/amigo/term_details?term=GO:0009817
microtubule associated complex	Gene Ontology Slim	GO:0005875	2	44	0.0243819	0.121247	comp10098_c0_seq2|comp10098_c0_seq1	http://amigo.geneontology.org/cgi-bin/amigo/term_details?term=GO:0005875
microtubule associated complex	Gene Ontology	GO:0005875	2	44	0.0243819	0.121247	comp10098_c0_seq2|comp10098_c0_seq1	http://amigo.geneontology.org/cgi-bin/amigo/term_details?term=GO:0005875
organic substance transport	Gene Ontology Slim	GO:0071702	11	1056	0.0253678	0.125234	comp24361_c0_seq18|comp24361_c0_seq13|comp24361_c0_seq21|comp926052_c0_seq1|comp456268_c0_seq1|comp24361_c0_seq15|comp3210_c0_seq1|comp19454_c0_seq5|comp1353268_c0_seq1|comp17843_c0_seq3|comp24361_c0_seq3	http://amigo.geneontology.org/cgi-bin/amigo/term_details?term=GO:0071702
organic substance transport	Gene Ontology	GO:0071702	11	1056	0.0253678	0.125234	comp24361_c0_seq18|comp24361_c0_seq13|comp24361_c0_seq21|comp926052_c0_seq1|comp456268_c0_seq1|comp24361_c0_seq15|comp3210_c0_seq1|comp19454_c0_seq5|comp1353268_c0_seq1|comp17843_c0_seq3|comp24361_c0_seq3	http://amigo.geneontology.org/cgi-bin/amigo/term_details?term=GO:0071702
cellular response to carbohydrate stimulus	Gene Ontology Slim	GO:0071322	2	45	0.0253793	0.125234	comp20844_c0_seq1|comp42277_c0_seq1	http://amigo.geneontology.org/cgi-bin/amigo/term_details?term=GO:0071322
cellular response to carbohydrate stimulus	Gene Ontology	GO:0071322	2	45	0.0253793	0.125234	comp20844_c0_seq1|comp42277_c0_seq1	http://amigo.geneontology.org/cgi-bin/amigo/term_details?term=GO:0071322
magnesium ion binding	Gene Ontology Slim	GO:0000287	3	117	0.025512	0.125405	comp20409_c0_seq1|comp718702_c0_seq1|comp1396919_c0_seq1	http://amigo.geneontology.org/cgi-bin/amigo/term_details?term=GO:0000287
magnesium ion binding	Gene Ontology	GO:0000287	3	117	0.025512	0.125405	comp20409_c0_seq1|comp718702_c0_seq1|comp1396919_c0_seq1	http://amigo.geneontology.org/cgi-bin/amigo/term_details?term=GO:0000287
multi-organism reproductive process	Gene Ontology Slim	GO:0044703	5	310	0.0256397	0.125551	comp952503_c0_seq1|comp35114_c1_seq3|comp947698_c0_seq1|comp594000_c0_seq1|comp383842_c0_seq1	http://amigo.geneontology.org/cgi-bin/amigo/term_details?term=GO:0044703
multi-organism reproductive process	Gene Ontology	GO:0044703	5	310	0.0256397	0.125551	comp952503_c0_seq1|comp35114_c1_seq3|comp947698_c0_seq1|comp594000_c0_seq1|comp383842_c0_seq1	http://amigo.geneontology.org/cgi-bin/amigo/term_details?term=GO:0044703
metal ion transmembrane transporter activity	Gene Ontology Slim	GO:0046873	4	210	0.0266078	0.129795	comp393874_c0_seq1|comp947698_c0_seq1|comp34315_c0_seq4|comp1404096_c0_seq1	http://amigo.geneontology.org/cgi-bin/amigo/term_details?term=GO:0046873
metal ion transmembrane transporter activity	Gene Ontology	GO:0046873	4	210	0.0266078	0.129795	comp393874_c0_seq1|comp947698_c0_seq1|comp34315_c0_seq4|comp1404096_c0_seq1	http://amigo.geneontology.org/cgi-bin/amigo/term_details?term=GO:0046873
solute:cation symporter activity	Gene Ontology Slim	GO:0015294	3	120	0.0271828	0.132097	comp393874_c0_seq1|comp1404096_c0_seq1|comp1353268_c0_seq1	http://amigo.geneontology.org/cgi-bin/amigo/term_details?term=GO:0015294
solute:cation symporter activity	Gene Ontology	GO:0015294	3	120	0.0271828	0.132097	comp393874_c0_seq1|comp1404096_c0_seq1|comp1353268_c0_seq1	http://amigo.geneontology.org/cgi-bin/amigo/term_details?term=GO:0015294
UDP-glucosyltransferase activity	Gene Ontology Slim	GO:0035251	3	122	0.0283284	0.137144	comp34855_c0_seq7|comp20844_c0_seq1|comp17881_c1_seq1	http://amigo.geneontology.org/cgi-bin/amigo/term_details?term=GO:0035251
UDP-glucosyltransferase activity	Gene Ontology	GO:0035251	3	122	0.0283284	0.137144	comp34855_c0_seq7|comp20844_c0_seq1|comp17881_c1_seq1	http://amigo.geneontology.org/cgi-bin/amigo/term_details?term=GO:0035251
cytosolic part	Gene Ontology Slim	GO:0044445	5	320	0.0288041	0.138921	comp9715_c0_seq2|comp848237_c0_seq1|comp718702_c0_seq1|comp702913_c0_seq1|comp922130_c0_seq1	http://amigo.geneontology.org/cgi-bin/amigo/term_details?term=GO:0044445
cytosolic part	Gene Ontology	GO:0044445	5	320	0.0288041	0.138921	comp9715_c0_seq2|comp848237_c0_seq1|comp718702_c0_seq1|comp702913_c0_seq1|comp922130_c0_seq1	http://amigo.geneontology.org/cgi-bin/amigo/term_details?term=GO:0044445
iron ion binding	Gene Ontology Slim	GO:0005506	5	321	0.0291335	0.139792	comp990462_c0_seq1|comp1083191_c0_seq1|comp705898_c0_seq1|comp1652_c0_seq1|comp338365_c0_seq1	http://amigo.geneontology.org/cgi-bin/amigo/term_details?term=GO:0005506
iron ion binding	Gene Ontology	GO:0005506	5	321	0.0291335	0.139792	comp990462_c0_seq1|comp1083191_c0_seq1|comp705898_c0_seq1|comp1652_c0_seq1|comp338365_c0_seq1	http://amigo.geneontology.org/cgi-bin/amigo/term_details?term=GO:0005506
steroid hormone mediated signaling pathway	Gene Ontology Slim	GO:0043401	2	49	0.0295304	0.139792	comp35114_c1_seq3|comp1301399_c0_seq1	http://amigo.geneontology.org/cgi-bin/amigo/term_details?term=GO:0043401
response to steroid hormone	Gene Ontology Slim	GO:0048545	2	49	0.0295304	0.139792	comp35114_c1_seq3|comp1301399_c0_seq1	http://amigo.geneontology.org/cgi-bin/amigo/term_details?term=GO:0048545
cellular response to steroid hormone stimulus	Gene Ontology Slim	GO:0071383	2	49	0.0295304	0.139792	comp35114_c1_seq3|comp1301399_c0_seq1	http://amigo.geneontology.org/cgi-bin/amigo/term_details?term=GO:0071383
brassinosteroid mediated signaling pathway	Gene Ontology Slim	GO:0009742	2	49	0.0295304	0.139792	comp35114_c1_seq3|comp1301399_c0_seq1	http://amigo.geneontology.org/cgi-bin/amigo/term_details?term=GO:0009742
cellular response to steroid hormone stimulus	Gene Ontology	GO:0071383	2	49	0.0295304	0.139792	comp35114_c1_seq3|comp1301399_c0_seq1	http://amigo.geneontology.org/cgi-bin/amigo/term_details?term=GO:0071383
brassinosteroid mediated signaling pathway	Gene Ontology	GO:0009742	2	49	0.0295304	0.139792	comp35114_c1_seq3|comp1301399_c0_seq1	http://amigo.geneontology.org/cgi-bin/amigo/term_details?term=GO:0009742
steroid hormone mediated signaling pathway	Gene Ontology	GO:0043401	2	49	0.0295304	0.139792	comp35114_c1_seq3|comp1301399_c0_seq1	http://amigo.geneontology.org/cgi-bin/amigo/term_details?term=GO:0043401
response to steroid hormone	Gene Ontology	GO:0048545	2	49	0.0295304	0.139792	comp35114_c1_seq3|comp1301399_c0_seq1	http://amigo.geneontology.org/cgi-bin/amigo/term_details?term=GO:0048545
negative regulation of reproductive process	Gene Ontology Slim	GO:2000242	2	50	0.0306078	0.140486	comp29340_c0_seq2|comp29340_c0_seq1	http://amigo.geneontology.org/cgi-bin/amigo/term_details?term=GO:2000242
negative regulation of reproductive process	Gene Ontology	GO:2000242	2	50	0.0306078	0.140486	comp29340_c0_seq2|comp29340_c0_seq1	http://amigo.geneontology.org/cgi-bin/amigo/term_details?term=GO:2000242
primary metabolic process	Gene Ontology Slim	GO:0044238	54	8149	0.0306659	0.140486	comp928512_c0_seq1|comp181652_c0_seq1|comp693766_c0_seq1|comp17881_c1_seq1|comp4604_c0_seq1|comp1353934_c0_seq1|comp1499546_c0_seq1|comp11036_c0_seq2|comp6769_c0_seq1|comp1484857_c0_seq1|comp718702_c0_seq1|comp10620_c0_seq1|comp712762_c0_seq1|comp26674_c0_seq5|comp29340_c0_seq1|comp482297_c0_seq1|comp952503_c0_seq1|comp702913_c0_seq1|comp922130_c0_seq1|comp34310_c0_seq30|comp34930_c0_seq1|comp588…	http://amigo.geneontology.org/cgi-bin/amigo/term_details?term=GO:0044238
primary metabolic process	Gene Ontology	GO:0044238	54	8149	0.0306659	0.140486	comp928512_c0_seq1|comp181652_c0_seq1|comp693766_c0_seq1|comp17881_c1_seq1|comp4604_c0_seq1|comp1353934_c0_seq1|comp1499546_c0_seq1|comp11036_c0_seq2|comp6769_c0_seq1|comp1484857_c0_seq1|comp718702_c0_seq1|comp10620_c0_seq1|comp712762_c0_seq1|comp26674_c0_seq5|comp29340_c0_seq1|comp482297_c0_seq1|comp952503_c0_seq1|comp702913_c0_seq1|comp922130_c0_seq1|comp34310_c0_seq30|comp34930_c0_seq1|comp588…	http://amigo.geneontology.org/cgi-bin/amigo/term_details?term=GO:0044238
positive regulation of posttranscriptional gene silencing	Gene Ontology Slim	GO:0060148	1	5	0.0311034	0.140486	comp288551_c0_seq1	http://amigo.geneontology.org/cgi-bin/amigo/term_details?term=GO:0060148
lactoylglutathione lyase activity	Gene Ontology Slim	GO:0004462	1	5	0.0311034	0.140486	comp257153_c0_seq1	http://amigo.geneontology.org/cgi-bin/amigo/term_details?term=GO:0004462
siRNA binding	Gene Ontology Slim	GO:0035197	1	5	0.0311034	0.140486	comp4604_c0_seq1	http://amigo.geneontology.org/cgi-bin/amigo/term_details?term=GO:0035197
immune response-regulating signaling pathway	Gene Ontology Slim	GO:0002764	1	5	0.0311034	0.140486	comp25143_c0_seq3	http://amigo.geneontology.org/cgi-bin/amigo/term_details?term=GO:0002764
sucrose catabolic process	Gene Ontology Slim	GO:0005987	1	5	0.0311034	0.140486	comp588_c0_seq1	http://amigo.geneontology.org/cgi-bin/amigo/term_details?term=GO:0005987
integrin-mediated signaling pathway	Gene Ontology Slim	GO:0007229	1	5	0.0311034	0.140486	comp1353934_c0_seq1	http://amigo.geneontology.org/cgi-bin/amigo/term_details?term=GO:0007229
pollen tube reception	Gene Ontology Slim	GO:0010483	1	5	0.0311034	0.140486	comp35114_c1_seq3	http://amigo.geneontology.org/cgi-bin/amigo/term_details?term=GO:0010483
response to lead ion	Gene Ontology Slim	GO:0010288	1	5	0.0311034	0.140486	comp456268_c0_seq1	http://amigo.geneontology.org/cgi-bin/amigo/term_details?term=GO:0010288
isocitrate dehydrogenase (NAD+) activity	Gene Ontology Slim	GO:0004449	1	5	0.0311034	0.140486	comp20409_c0_seq1	http://amigo.geneontology.org/cgi-bin/amigo/term_details?term=GO:0004449
epidermal cell fate specification	Gene Ontology Slim	GO:0009957	1	5	0.0311034	0.140486	comp1396919_c0_seq1	http://amigo.geneontology.org/cgi-bin/amigo/term_details?term=GO:0009957
intraspecies interaction between organisms	Gene Ontology Slim	GO:0051703	1	5	0.0311034	0.140486	comp35114_c1_seq3	http://amigo.geneontology.org/cgi-bin/amigo/term_details?term=GO:0051703
sucrose catabolic process	Gene Ontology	GO:0005987	1	5	0.0311034	0.140486	comp588_c0_seq1	http://amigo.geneontology.org/cgi-bin/amigo/term_details?term=GO:0005987
pollen tube reception	Gene Ontology	GO:0010483	1	5	0.0311034	0.140486	comp35114_c1_seq3	http://amigo.geneontology.org/cgi-bin/amigo/term_details?term=GO:0010483
immune response-regulating signaling pathway	Gene Ontology	GO:0002764	1	5	0.0311034	0.140486	comp25143_c0_seq3	http://amigo.geneontology.org/cgi-bin/amigo/term_details?term=GO:0002764
positive regulation of posttranscriptional gene silencing	Gene Ontology	GO:0060148	1	5	0.0311034	0.140486	comp288551_c0_seq1	http://amigo.geneontology.org/cgi-bin/amigo/term_details?term=GO:0060148
response to lead ion	Gene Ontology	GO:0010288	1	5	0.0311034	0.140486	comp456268_c0_seq1	http://amigo.geneontology.org/cgi-bin/amigo/term_details?term=GO:0010288
integrin-mediated signaling pathway	Gene Ontology	GO:0007229	1	5	0.0311034	0.140486	comp1353934_c0_seq1	http://amigo.geneontology.org/cgi-bin/amigo/term_details?term=GO:0007229
intraspecies interaction between organisms	Gene Ontology	GO:0051703	1	5	0.0311034	0.140486	comp35114_c1_seq3	http://amigo.geneontology.org/cgi-bin/amigo/term_details?term=GO:0051703
lactoylglutathione lyase activity	Gene Ontology	GO:0004462	1	5	0.0311034	0.140486	comp257153_c0_seq1	http://amigo.geneontology.org/cgi-bin/amigo/term_details?term=GO:0004462
isocitrate dehydrogenase (NAD+) activity	Gene Ontology	GO:0004449	1	5	0.0311034	0.140486	comp20409_c0_seq1	http://amigo.geneontology.org/cgi-bin/amigo/term_details?term=GO:0004449
siRNA binding	Gene Ontology	GO:0035197	1	5	0.0311034	0.140486	comp4604_c0_seq1	http://amigo.geneontology.org/cgi-bin/amigo/term_details?term=GO:0035197
epidermal cell fate specification	Gene Ontology	GO:0009957	1	5	0.0311034	0.140486	comp1396919_c0_seq1	http://amigo.geneontology.org/cgi-bin/amigo/term_details?term=GO:0009957
microtubule motor activity	Gene Ontology Slim	GO:0003777	2	51	0.0317005	0.14268	comp10098_c0_seq2|comp10098_c0_seq1	http://amigo.geneontology.org/cgi-bin/amigo/term_details?term=GO:0003777
microtubule motor activity	Gene Ontology	GO:0003777	2	51	0.0317005	0.14268	comp10098_c0_seq2|comp10098_c0_seq1	http://amigo.geneontology.org/cgi-bin/amigo/term_details?term=GO:0003777
integral component of plasma membrane	Gene Ontology Slim	GO:0005887	4	223	0.0320515	0.143754	comp19454_c0_seq5|comp383842_c0_seq1|comp947698_c0_seq1|comp1353268_c0_seq1	http://amigo.geneontology.org/cgi-bin/amigo/term_details?term=GO:0005887
integral component of plasma membrane	Gene Ontology	GO:0005887	4	223	0.0320515	0.143754	comp19454_c0_seq5|comp383842_c0_seq1|comp947698_c0_seq1|comp1353268_c0_seq1	http://amigo.geneontology.org/cgi-bin/amigo/term_details?term=GO:0005887
macromolecule localization	Gene Ontology Slim	GO:0033036	9	826	0.0324721	0.145133	comp24361_c0_seq18|comp24361_c0_seq13|comp24361_c0_seq21|comp926052_c0_seq1|comp456268_c0_seq1|comp24361_c0_seq15|comp19454_c0_seq5|comp17843_c0_seq3|comp24361_c0_seq3	http://amigo.geneontology.org/cgi-bin/amigo/term_details?term=GO:0033036
macromolecule localization	Gene Ontology	GO:0033036	9	826	0.0324721	0.145133	comp24361_c0_seq18|comp24361_c0_seq13|comp24361_c0_seq21|comp926052_c0_seq1|comp456268_c0_seq1|comp24361_c0_seq15|comp19454_c0_seq5|comp17843_c0_seq3|comp24361_c0_seq3	http://amigo.geneontology.org/cgi-bin/amigo/term_details?term=GO:0033036
cellular response to brassinosteroid stimulus	Gene Ontology Slim	GO:0071367	2	52	0.0328085	0.146126	comp35114_c1_seq3|comp1301399_c0_seq1	http://amigo.geneontology.org/cgi-bin/amigo/term_details?term=GO:0071367
cellular response to brassinosteroid stimulus	Gene Ontology	GO:0071367	2	52	0.0328085	0.146126	comp35114_c1_seq3|comp1301399_c0_seq1	http://amigo.geneontology.org/cgi-bin/amigo/term_details?term=GO:0071367
aromatic compound catabolic process	Gene Ontology Slim	GO:0019439	3	130	0.033164	0.147198	comp338365_c0_seq1|comp2514_c0_seq1|comp1396919_c0_seq1	http://amigo.geneontology.org/cgi-bin/amigo/term_details?term=GO:0019439
aromatic compound catabolic process	Gene Ontology	GO:0019439	3	130	0.033164	0.147198	comp338365_c0_seq1|comp2514_c0_seq1|comp1396919_c0_seq1	http://amigo.geneontology.org/cgi-bin/amigo/term_details?term=GO:0019439
regulation of salicylic acid biosynthetic process	Gene Ontology Slim	GO:0080142	1	6	0.0361931	0.153583	comp25143_c0_seq3	http://amigo.geneontology.org/cgi-bin/amigo/term_details?term=GO:0080142
xanthine metabolic process	Gene Ontology Slim	GO:0046110	1	6	0.0361931	0.153583	comp338365_c0_seq1	http://amigo.geneontology.org/cgi-bin/amigo/term_details?term=GO:0046110
glucose binding	Gene Ontology Slim	GO:0005536	1	6	0.0361931	0.153583	comp42277_c0_seq1	http://amigo.geneontology.org/cgi-bin/amigo/term_details?term=GO:0005536
aldehyde oxidase activity	Gene Ontology Slim	GO:0004031	1	6	0.0361931	0.153583	comp338365_c0_seq1	http://amigo.geneontology.org/cgi-bin/amigo/term_details?term=GO:0004031
hexose mediated signaling	Gene Ontology Slim	GO:0009757	1	6	0.0361931	0.153583	comp42277_c0_seq1	http://amigo.geneontology.org/cgi-bin/amigo/term_details?term=GO:0009757
5S rRNA binding	Gene Ontology Slim	GO:0008097	1	6	0.0361931	0.153583	comp702913_c0_seq1	http://amigo.geneontology.org/cgi-bin/amigo/term_details?term=GO:0008097
oxidoreductase activity, acting on the aldehyde or oxo group of donors, oxygen as acceptor	Gene Ontology Slim	GO:0016623	1	6	0.0361931	0.153583	comp338365_c0_seq1	http://amigo.geneontology.org/cgi-bin/amigo/term_details?term=GO:0016623
xanthine dehydrogenase activity	Gene Ontology Slim	GO:0004854	1	6	0.0361931	0.153583	comp338365_c0_seq1	http://amigo.geneontology.org/cgi-bin/amigo/term_details?term=GO:0004854
mannokinase activity	Gene Ontology Slim	GO:0019158	1	6	0.0361931	0.153583	comp42277_c0_seq1	http://amigo.geneontology.org/cgi-bin/amigo/term_details?term=GO:0019158
L-phenylalanine catabolic process	Gene Ontology Slim	GO:0006559	1	6	0.0361931	0.153583	comp2514_c0_seq1	http://amigo.geneontology.org/cgi-bin/amigo/term_details?term=GO:0006559
amylopectin biosynthetic process	Gene Ontology Slim	GO:0010021	1	6	0.0361931	0.153583	comp34855_c0_seq7	http://amigo.geneontology.org/cgi-bin/amigo/term_details?term=GO:0010021
amylopectin metabolic process	Gene Ontology Slim	GO:2000896	1	6	0.0361931	0.153583	comp34855_c0_seq7	http://amigo.geneontology.org/cgi-bin/amigo/term_details?term=GO:2000896
L-phenylalanine catabolic process	Gene Ontology	GO:0006559	1	6	0.0361931	0.153583	comp2514_c0_seq1	http://amigo.geneontology.org/cgi-bin/amigo/term_details?term=GO:0006559
hexose mediated signaling	Gene Ontology	GO:0009757	1	6	0.0361931	0.153583	comp42277_c0_seq1	http://amigo.geneontology.org/cgi-bin/amigo/term_details?term=GO:0009757
xanthine metabolic process	Gene Ontology	GO:0046110	1	6	0.0361931	0.153583	comp338365_c0_seq1	http://amigo.geneontology.org/cgi-bin/amigo/term_details?term=GO:0046110
5S rRNA binding	Gene Ontology	GO:0008097	1	6	0.0361931	0.153583	comp702913_c0_seq1	http://amigo.geneontology.org/cgi-bin/amigo/term_details?term=GO:0008097
amylopectin biosynthetic process	Gene Ontology	GO:0010021	1	6	0.0361931	0.153583	comp34855_c0_seq7	http://amigo.geneontology.org/cgi-bin/amigo/term_details?term=GO:0010021
oxidoreductase activity, acting on the aldehyde or oxo group of donors, oxygen as acceptor	Gene Ontology	GO:0016623	1	6	0.0361931	0.153583	comp338365_c0_seq1	http://amigo.geneontology.org/cgi-bin/amigo/term_details?term=GO:0016623
amylopectin metabolic process	Gene Ontology	GO:2000896	1	6	0.0361931	0.153583	comp34855_c0_seq7	http://amigo.geneontology.org/cgi-bin/amigo/term_details?term=GO:2000896
mannokinase activity	Gene Ontology	GO:0019158	1	6	0.0361931	0.153583	comp42277_c0_seq1	http://amigo.geneontology.org/cgi-bin/amigo/term_details?term=GO:0019158
regulation of salicylic acid biosynthetic process	Gene Ontology	GO:0080142	1	6	0.0361931	0.153583	comp25143_c0_seq3	http://amigo.geneontology.org/cgi-bin/amigo/term_details?term=GO:0080142
glucose binding	Gene Ontology	GO:0005536	1	6	0.0361931	0.153583	comp42277_c0_seq1	http://amigo.geneontology.org/cgi-bin/amigo/term_details?term=GO:0005536
aldehyde oxidase activity	Gene Ontology	GO:0004031	1	6	0.0361931	0.153583	comp338365_c0_seq1	http://amigo.geneontology.org/cgi-bin/amigo/term_details?term=GO:0004031
xanthine dehydrogenase activity	Gene Ontology	GO:0004854	1	6	0.0361931	0.153583	comp338365_c0_seq1	http://amigo.geneontology.org/cgi-bin/amigo/term_details?term=GO:0004854
RNA polymerase activity	Gene Ontology Slim	GO:0034062	2	55	0.0362219	0.153583	comp288551_c0_seq1|comp332935_c0_seq1	http://amigo.geneontology.org/cgi-bin/amigo/term_details?term=GO:0034062
RNA polymerase activity	Gene Ontology	GO:0034062	2	55	0.0362219	0.153583	comp288551_c0_seq1|comp332935_c0_seq1	http://amigo.geneontology.org/cgi-bin/amigo/term_details?term=GO:0034062
organic cyclic compound catabolic process	Gene Ontology Slim	GO:1901361	3	135	0.0363906	0.153789	comp338365_c0_seq1|comp2514_c0_seq1|comp1396919_c0_seq1	http://amigo.geneontology.org/cgi-bin/amigo/term_details?term=GO:1901361
organic cyclic compound catabolic process	Gene Ontology	GO:1901361	3	135	0.0363906	0.153789	comp338365_c0_seq1|comp2514_c0_seq1|comp1396919_c0_seq1	http://amigo.geneontology.org/cgi-bin/amigo/term_details?term=GO:1901361
cation channel activity	Gene Ontology Slim	GO:0005261	2	56	0.037389	0.157489	comp947698_c0_seq1|comp34315_c0_seq4	http://amigo.geneontology.org/cgi-bin/amigo/term_details?term=GO:0005261
cation channel activity	Gene Ontology	GO:0005261	2	56	0.037389	0.157489	comp947698_c0_seq1|comp34315_c0_seq4	http://amigo.geneontology.org/cgi-bin/amigo/term_details?term=GO:0005261
voltage-gated ion channel activity	Gene Ontology Slim	GO:0005244	2	57	0.0385703	0.160877	comp947698_c0_seq1|comp34315_c0_seq4	http://amigo.geneontology.org/cgi-bin/amigo/term_details?term=GO:0005244
voltage-gated channel activity	Gene Ontology Slim	GO:0022832	2	57	0.0385703	0.160877	comp947698_c0_seq1|comp34315_c0_seq4	http://amigo.geneontology.org/cgi-bin/amigo/term_details?term=GO:0022832
starch metabolic process	Gene Ontology Slim	GO:0005982	2	57	0.0385703	0.160877	comp34855_c0_seq7|comp588_c0_seq1	http://amigo.geneontology.org/cgi-bin/amigo/term_details?term=GO:0005982
voltage-gated ion channel activity	Gene Ontology	GO:0005244	2	57	0.0385703	0.160877	comp947698_c0_seq1|comp34315_c0_seq4	http://amigo.geneontology.org/cgi-bin/amigo/term_details?term=GO:0005244
starch metabolic process	Gene Ontology	GO:0005982	2	57	0.0385703	0.160877	comp34855_c0_seq7|comp588_c0_seq1	http://amigo.geneontology.org/cgi-bin/amigo/term_details?term=GO:0005982
voltage-gated channel activity	Gene Ontology	GO:0022832	2	57	0.0385703	0.160877	comp947698_c0_seq1|comp34315_c0_seq4	http://amigo.geneontology.org/cgi-bin/amigo/term_details?term=GO:0022832
glucosyltransferase activity	Gene Ontology Slim	GO:0046527	3	140	0.0397727	0.162051	comp34855_c0_seq7|comp20844_c0_seq1|comp17881_c1_seq1	http://amigo.geneontology.org/cgi-bin/amigo/term_details?term=GO:0046527
glucosyltransferase activity	Gene Ontology	GO:0046527	3	140	0.0397727	0.162051	comp34855_c0_seq7|comp20844_c0_seq1|comp17881_c1_seq1	http://amigo.geneontology.org/cgi-bin/amigo/term_details?term=GO:0046527
cellular developmental process	Gene Ontology Slim	GO:0048869	9	862	0.0407058	0.162051	comp26674_c0_seq5|comp4604_c0_seq1|comp383842_c0_seq1|comp947698_c0_seq1|comp1484857_c0_seq1|comp1396919_c0_seq1|comp952503_c0_seq1|comp718702_c0_seq1|comp712762_c0_seq1	http://amigo.geneontology.org/cgi-bin/amigo/term_details?term=GO:0048869
cellular developmental process	Gene Ontology	GO:0048869	9	862	0.0407058	0.162051	comp26674_c0_seq5|comp4604_c0_seq1|comp383842_c0_seq1|comp947698_c0_seq1|comp1484857_c0_seq1|comp1396919_c0_seq1|comp952503_c0_seq1|comp718702_c0_seq1|comp712762_c0_seq1	http://amigo.geneontology.org/cgi-bin/amigo/term_details?term=GO:0048869
membrane protein complex	Gene Ontology Slim	GO:0098796	6	472	0.0408215	0.162051	comp24361_c0_seq18|comp24361_c0_seq21|comp24361_c0_seq13|comp24361_c0_seq15|comp17843_c0_seq3|comp24361_c0_seq3	http://amigo.geneontology.org/cgi-bin/amigo/term_details?term=GO:0098796
membrane protein complex	Gene Ontology	GO:0098796	6	472	0.0408215	0.162051	comp24361_c0_seq18|comp24361_c0_seq21|comp24361_c0_seq13|comp24361_c0_seq15|comp17843_c0_seq3|comp24361_c0_seq3	http://amigo.geneontology.org/cgi-bin/amigo/term_details?term=GO:0098796
response to hypoxia	Gene Ontology Slim	GO:0001666	2	59	0.0409753	0.162051	comp456268_c0_seq1|comp1083191_c0_seq1	http://amigo.geneontology.org/cgi-bin/amigo/term_details?term=GO:0001666
regulation of cell growth	Gene Ontology Slim	GO:0001558	2	59	0.0409753	0.162051	comp35114_c1_seq3|comp614151_c0_seq1	http://amigo.geneontology.org/cgi-bin/amigo/term_details?term=GO:0001558
megagametogenesis	Gene Ontology Slim	GO:0009561	2	59	0.0409753	0.162051	comp10098_c0_seq2|comp10098_c0_seq1	http://amigo.geneontology.org/cgi-bin/amigo/term_details?term=GO:0009561
response to hypoxia	Gene Ontology	GO:0001666	2	59	0.0409753	0.162051	comp456268_c0_seq1|comp1083191_c0_seq1	http://amigo.geneontology.org/cgi-bin/amigo/term_details?term=GO:0001666
megagametogenesis	Gene Ontology	GO:0009561	2	59	0.0409753	0.162051	comp10098_c0_seq2|comp10098_c0_seq1	http://amigo.geneontology.org/cgi-bin/amigo/term_details?term=GO:0009561
regulation of cell growth	Gene Ontology	GO:0001558	2	59	0.0409753	0.162051	comp35114_c1_seq3|comp614151_c0_seq1	http://amigo.geneontology.org/cgi-bin/amigo/term_details?term=GO:0001558
regulation of DNA-templated transcription, initiation	Gene Ontology Slim	GO:2000142	1	7	0.0412562	0.162051	comp9715_c0_seq2	http://amigo.geneontology.org/cgi-bin/amigo/term_details?term=GO:2000142
DNA topoisomerase complex (ATP-hydrolyzing)	Gene Ontology Slim	GO:0009330	1	7	0.0412562	0.162051	comp1396919_c0_seq1	http://amigo.geneontology.org/cgi-bin/amigo/term_details?term=GO:0009330
primary alcohol metabolic process	Gene Ontology Slim	GO:0034308	1	7	0.0412562	0.162051	comp550184_c0_seq1	http://amigo.geneontology.org/cgi-bin/amigo/term_details?term=GO:0034308
proteasome-activating ATPase activity	Gene Ontology Slim	GO:0036402	1	7	0.0412562	0.162051	comp9715_c0_seq2	http://amigo.geneontology.org/cgi-bin/amigo/term_details?term=GO:0036402
positive regulation of RNA polymerase II transcriptional preinitiation complex assembly	Gene Ontology Slim	GO:0045899	1	7	0.0412562	0.162051	comp9715_c0_seq2	http://amigo.geneontology.org/cgi-bin/amigo/term_details?term=GO:0045899
prefoldin complex	Gene Ontology Slim	GO:0016272	1	7	0.0412562	0.162051	comp31476_c0_seq5	http://amigo.geneontology.org/cgi-bin/amigo/term_details?term=GO:0016272
positive regulation of DNA-templated transcription, initiation	Gene Ontology Slim	GO:2000144	1	7	0.0412562	0.162051	comp9715_c0_seq2	http://amigo.geneontology.org/cgi-bin/amigo/term_details?term=GO:2000144
RNA-directed RNA polymerase activity	Gene Ontology Slim	GO:0003968	1	7	0.0412562	0.162051	comp288551_c0_seq1	http://amigo.geneontology.org/cgi-bin/amigo/term_details?term=GO:0003968
positive regulation of transcription initiation from RNA polymerase II promoter	Gene Ontology Slim	GO:0060261	1	7	0.0412562	0.162051	comp9715_c0_seq2	http://amigo.geneontology.org/cgi-bin/amigo/term_details?term=GO:0060261
regulation of transcription initiation from RNA polymerase II promoter	Gene Ontology Slim	GO:0060260	1	7	0.0412562	0.162051	comp9715_c0_seq2	http://amigo.geneontology.org/cgi-bin/amigo/term_details?term=GO:0060260
oxidoreductase activity, acting on CH or CH2 groups, NAD or NADP as acceptor	Gene Ontology Slim	GO:0016726	1	7	0.0412562	0.162051	comp338365_c0_seq1	http://amigo.geneontology.org/cgi-bin/amigo/term_details?term=GO:0016726
regulation of RNA polymerase II transcriptional preinitiation complex assembly	Gene Ontology Slim	GO:0045898	1	7	0.0412562	0.162051	comp9715_c0_seq2	http://amigo.geneontology.org/cgi-bin/amigo/term_details?term=GO:0045898
quercetin 4'-O-glucosyltransferase activity	Gene Ontology Slim	GO:0080046	1	7	0.0412562	0.162051	comp17881_c1_seq1	http://amigo.geneontology.org/cgi-bin/amigo/term_details?term=GO:0080046
regulation of RNA polymerase II transcriptional preinitiation complex assembly	Gene Ontology	GO:0045898	1	7	0.0412562	0.162051	comp9715_c0_seq2	http://amigo.geneontology.org/cgi-bin/amigo/term_details?term=GO:0045898
positive regulation of RNA polymerase II transcriptional preinitiation complex assembly	Gene Ontology	GO:0045899	1	7	0.0412562	0.162051	comp9715_c0_seq2	http://amigo.geneontology.org/cgi-bin/amigo/term_details?term=GO:0045899
positive regulation of transcription initiation from RNA polymerase II promoter	Gene Ontology	GO:0060261	1	7	0.0412562	0.162051	comp9715_c0_seq2	http://amigo.geneontology.org/cgi-bin/amigo/term_details?term=GO:0060261
primary alcohol metabolic process	Gene Ontology	GO:0034308	1	7	0.0412562	0.162051	comp550184_c0_seq1	http://amigo.geneontology.org/cgi-bin/amigo/term_details?term=GO:0034308
positive regulation of DNA-templated transcription, initiation	Gene Ontology	GO:2000144	1	7	0.0412562	0.162051	comp9715_c0_seq2	http://amigo.geneontology.org/cgi-bin/amigo/term_details?term=GO:2000144
proteasome-activating ATPase activity	Gene Ontology	GO:0036402	1	7	0.0412562	0.162051	comp9715_c0_seq2	http://amigo.geneontology.org/cgi-bin/amigo/term_details?term=GO:0036402
regulation of transcription initiation from RNA polymerase II promoter	Gene Ontology	GO:0060260	1	7	0.0412562	0.162051	comp9715_c0_seq2	http://amigo.geneontology.org/cgi-bin/amigo/term_details?term=GO:0060260
oxidoreductase activity, acting on CH or CH2 groups, NAD or NADP as acceptor	Gene Ontology	GO:0016726	1	7	0.0412562	0.162051	comp338365_c0_seq1	http://amigo.geneontology.org/cgi-bin/amigo/term_details?term=GO:0016726
quercetin 4'-O-glucosyltransferase activity	Gene Ontology	GO:0080046	1	7	0.0412562	0.162051	comp17881_c1_seq1	http://amigo.geneontology.org/cgi-bin/amigo/term_details?term=GO:0080046
regulation of DNA-templated transcription, initiation	Gene Ontology	GO:2000142	1	7	0.0412562	0.162051	comp9715_c0_seq2	http://amigo.geneontology.org/cgi-bin/amigo/term_details?term=GO:2000142
prefoldin complex	Gene Ontology	GO:0016272	1	7	0.0412562	0.162051	comp31476_c0_seq5	http://amigo.geneontology.org/cgi-bin/amigo/term_details?term=GO:0016272
DNA topoisomerase complex (ATP-hydrolyzing)	Gene Ontology	GO:0009330	1	7	0.0412562	0.162051	comp1396919_c0_seq1	http://amigo.geneontology.org/cgi-bin/amigo/term_details?term=GO:0009330
RNA-directed RNA polymerase activity	Gene Ontology	GO:0003968	1	7	0.0412562	0.162051	comp288551_c0_seq1	http://amigo.geneontology.org/cgi-bin/amigo/term_details?term=GO:0003968
seed maturation	Gene Ontology Slim	GO:0010431	2	61	0.0434353	0.170088	comp28940_c0_seq5|comp28940_c0_seq4	http://amigo.geneontology.org/cgi-bin/amigo/term_details?term=GO:0010431
seed maturation	Gene Ontology	GO:0010431	2	61	0.0434353	0.170088	comp28940_c0_seq5|comp28940_c0_seq4	http://amigo.geneontology.org/cgi-bin/amigo/term_details?term=GO:0010431
carboxylic acid metabolic process	Gene Ontology Slim	GO:0019752	9	874	0.04374	0.170759	comp25143_c0_seq3|comp181652_c0_seq1|comp2514_c0_seq1|comp17881_c1_seq1|comp338365_c0_seq1|comp20409_c0_seq1|comp42277_c0_seq1|comp6769_c0_seq1|comp718702_c0_seq1	http://amigo.geneontology.org/cgi-bin/amigo/term_details?term=GO:0019752
carboxylic acid metabolic process	Gene Ontology	GO:0019752	9	874	0.04374	0.170759	comp25143_c0_seq3|comp181652_c0_seq1|comp2514_c0_seq1|comp17881_c1_seq1|comp338365_c0_seq1|comp20409_c0_seq1|comp42277_c0_seq1|comp6769_c0_seq1|comp718702_c0_seq1	http://amigo.geneontology.org/cgi-bin/amigo/term_details?term=GO:0019752
ligase activity, forming carbon-nitrogen bonds	Gene Ontology Slim	GO:0016879	2	62	0.0446856	0.17232	comp550184_c0_seq1|comp6769_c0_seq1	http://amigo.geneontology.org/cgi-bin/amigo/term_details?term=GO:0016879
ligase activity, forming carbon-nitrogen bonds	Gene Ontology	GO:0016879	2	62	0.0446856	0.17232	comp550184_c0_seq1|comp6769_c0_seq1	http://amigo.geneontology.org/cgi-bin/amigo/term_details?term=GO:0016879
endoplasmic reticulum membrane	Gene Ontology Slim	GO:0005789	5	362	0.0447329	0.17232	comp1407699_c0_seq1|comp383842_c0_seq1|comp456268_c0_seq1|comp550184_c0_seq1|comp26880_c0_seq5	http://amigo.geneontology.org/cgi-bin/amigo/term_details?term=GO:0005789
endoplasmic reticulum membrane	Gene Ontology	GO:0005789	5	362	0.0447329	0.17232	comp1407699_c0_seq1|comp383842_c0_seq1|comp456268_c0_seq1|comp550184_c0_seq1|comp26880_c0_seq5	http://amigo.geneontology.org/cgi-bin/amigo/term_details?term=GO:0005789
monocarboxylic acid metabolic process	Gene Ontology Slim	GO:0032787	6	483	0.0447333	0.17232	comp25143_c0_seq3|comp181652_c0_seq1|comp2514_c0_seq1|comp338365_c0_seq1|comp42277_c0_seq1|comp718702_c0_seq1	http://amigo.geneontology.org/cgi-bin/amigo/term_details?term=GO:0032787
monocarboxylic acid metabolic process	Gene Ontology	GO:0032787	6	483	0.0447333	0.17232	comp25143_c0_seq3|comp181652_c0_seq1|comp2514_c0_seq1|comp338365_c0_seq1|comp42277_c0_seq1|comp718702_c0_seq1	http://amigo.geneontology.org/cgi-bin/amigo/term_details?term=GO:0032787
cellular response to organic cyclic compound	Gene Ontology Slim	GO:0071407	3	147	0.0447658	0.17232	comp288551_c0_seq1|comp35114_c1_seq3|comp1301399_c0_seq1	http://amigo.geneontology.org/cgi-bin/amigo/term_details?term=GO:0071407
cellular response to organic cyclic compound	Gene Ontology	GO:0071407	3	147	0.0447658	0.17232	comp288551_c0_seq1|comp35114_c1_seq3|comp1301399_c0_seq1	http://amigo.geneontology.org/cgi-bin/amigo/term_details?term=GO:0071407
protein folding	Gene Ontology Slim	GO:0006457	4	251	0.0458462	0.17232	comp14405_c0_seq3|comp31476_c0_seq5|comp11036_c0_seq2|comp1739059_c0_seq1	http://amigo.geneontology.org/cgi-bin/amigo/term_details?term=GO:0006457
protein folding	Gene Ontology	GO:0006457	4	251	0.0458462	0.17232	comp14405_c0_seq3|comp31476_c0_seq5|comp11036_c0_seq2|comp1739059_c0_seq1	http://amigo.geneontology.org/cgi-bin/amigo/term_details?term=GO:0006457
microtubule cytoskeleton organization	Gene Ontology Slim	GO:0000226	2	63	0.0459491	0.17232	comp10098_c0_seq2|comp10098_c0_seq1	http://amigo.geneontology.org/cgi-bin/amigo/term_details?term=GO:0000226
microtubule cytoskeleton organization	Gene Ontology	GO:0000226	2	63	0.0459491	0.17232	comp10098_c0_seq2|comp10098_c0_seq1	http://amigo.geneontology.org/cgi-bin/amigo/term_details?term=GO:0000226
isocitrate dehydrogenase activity	Gene Ontology Slim	GO:0004448	1	8	0.0462929	0.17232	comp20409_c0_seq1	http://amigo.geneontology.org/cgi-bin/amigo/term_details?term=GO:0004448
ATPase binding	Gene Ontology Slim	GO:0051117	1	8	0.0462929	0.17232	comp17881_c0_seq1	http://amigo.geneontology.org/cgi-bin/amigo/term_details?term=GO:0051117
megasporogenesis	Gene Ontology Slim	GO:0009554	1	8	0.0462929	0.17232	comp4604_c0_seq1	http://amigo.geneontology.org/cgi-bin/amigo/term_details?term=GO:0009554
monosaccharide binding	Gene Ontology Slim	GO:0048029	1	8	0.0462929	0.17232	comp42277_c0_seq1	http://amigo.geneontology.org/cgi-bin/amigo/term_details?term=GO:0048029
aromatic amino acid family catabolic process	Gene Ontology Slim	GO:0009074	1	8	0.0462929	0.17232	comp2514_c0_seq1	http://amigo.geneontology.org/cgi-bin/amigo/term_details?term=GO:0009074
nuclear proteasome complex	Gene Ontology Slim	GO:0031595	1	8	0.0462929	0.17232	comp9715_c0_seq2	http://amigo.geneontology.org/cgi-bin/amigo/term_details?term=GO:0031595
outward rectifier potassium channel activity	Gene Ontology Slim	GO:0015271	1	8	0.0462929	0.17232	comp34315_c0_seq4	http://amigo.geneontology.org/cgi-bin/amigo/term_details?term=GO:0015271
mitochondrial translation	Gene Ontology Slim	GO:0032543	1	8	0.0462929	0.17232	comp6769_c0_seq1	http://amigo.geneontology.org/cgi-bin/amigo/term_details?term=GO:0032543
sesquiterpenoid biosynthetic process	Gene Ontology Slim	GO:0016106	1	8	0.0462929	0.17232	comp930832_c0_seq1	http://amigo.geneontology.org/cgi-bin/amigo/term_details?term=GO:0016106
disaccharide catabolic process	Gene Ontology Slim	GO:0046352	1	8	0.0462929	0.17232	comp588_c0_seq1	http://amigo.geneontology.org/cgi-bin/amigo/term_details?term=GO:0046352
isocitrate dehydrogenase activity	Gene Ontology	GO:0004448	1	8	0.0462929	0.17232	comp20409_c0_seq1	http://amigo.geneontology.org/cgi-bin/amigo/term_details?term=GO:0004448
outward rectifier potassium channel activity	Gene Ontology	GO:0015271	1	8	0.0462929	0.17232	comp34315_c0_seq4	http://amigo.geneontology.org/cgi-bin/amigo/term_details?term=GO:0015271
monosaccharide binding	Gene Ontology	GO:0048029	1	8	0.0462929	0.17232	comp42277_c0_seq1	http://amigo.geneontology.org/cgi-bin/amigo/term_details?term=GO:0048029
sesquiterpenoid biosynthetic process	Gene Ontology	GO:0016106	1	8	0.0462929	0.17232	comp930832_c0_seq1	http://amigo.geneontology.org/cgi-bin/amigo/term_details?term=GO:0016106
nuclear proteasome complex	Gene Ontology	GO:0031595	1	8	0.0462929	0.17232	comp9715_c0_seq2	http://amigo.geneontology.org/cgi-bin/amigo/term_details?term=GO:0031595
megasporogenesis	Gene Ontology	GO:0009554	1	8	0.0462929	0.17232	comp4604_c0_seq1	http://amigo.geneontology.org/cgi-bin/amigo/term_details?term=GO:0009554
mitochondrial translation	Gene Ontology	GO:0032543	1	8	0.0462929	0.17232	comp6769_c0_seq1	http://amigo.geneontology.org/cgi-bin/amigo/term_details?term=GO:0032543
disaccharide catabolic process	Gene Ontology	GO:0046352	1	8	0.0462929	0.17232	comp588_c0_seq1	http://amigo.geneontology.org/cgi-bin/amigo/term_details?term=GO:0046352
ATPase binding	Gene Ontology	GO:0051117	1	8	0.0462929	0.17232	comp17881_c0_seq1	http://amigo.geneontology.org/cgi-bin/amigo/term_details?term=GO:0051117
aromatic amino acid family catabolic process	Gene Ontology	GO:0009074	1	8	0.0462929	0.17232	comp2514_c0_seq1	http://amigo.geneontology.org/cgi-bin/amigo/term_details?term=GO:0009074
nuclear outer membrane-endoplasmic reticulum membrane network	Gene Ontology Slim	GO:0042175	5	366	0.0464776	0.172506	comp1407699_c0_seq1|comp383842_c0_seq1|comp456268_c0_seq1|comp550184_c0_seq1|comp26880_c0_seq5	http://amigo.geneontology.org/cgi-bin/amigo/term_details?term=GO:0042175
nuclear outer membrane-endoplasmic reticulum membrane network	Gene Ontology	GO:0042175	5	366	0.0464776	0.172506	comp1407699_c0_seq1|comp383842_c0_seq1|comp456268_c0_seq1|comp550184_c0_seq1|comp26880_c0_seq5	http://amigo.geneontology.org/cgi-bin/amigo/term_details?term=GO:0042175
disaccharide metabolic process	Gene Ontology Slim	GO:0005984	2	64	0.0472256	0.174272	comp588_c0_seq1|comp20844_c0_seq1	http://amigo.geneontology.org/cgi-bin/amigo/term_details?term=GO:0005984
regulation of DNA metabolic process	Gene Ontology Slim	GO:0051052	2	64	0.0472256	0.174272	comp29340_c0_seq2|comp29340_c0_seq1	http://amigo.geneontology.org/cgi-bin/amigo/term_details?term=GO:0051052
regulation of DNA metabolic process	Gene Ontology	GO:0051052	2	64	0.0472256	0.174272	comp29340_c0_seq2|comp29340_c0_seq1	http://amigo.geneontology.org/cgi-bin/amigo/term_details?term=GO:0051052
disaccharide metabolic process	Gene Ontology	GO:0005984	2	64	0.0472256	0.174272	comp588_c0_seq1|comp20844_c0_seq1	http://amigo.geneontology.org/cgi-bin/amigo/term_details?term=GO:0005984
cellular macromolecule metabolic process	Gene Ontology Slim	GO:0044260	40	5891	0.048218	0.177423	comp928512_c0_seq1|comp4604_c0_seq1|comp1353934_c0_seq1|comp1499546_c0_seq1|comp6769_c0_seq1|comp1484857_c0_seq1|comp10620_c0_seq1|comp712762_c0_seq1|comp26674_c0_seq5|comp29340_c0_seq1|comp482297_c0_seq1|comp702913_c0_seq1|comp922130_c0_seq1|comp34310_c0_seq30|comp34674_c0_seq2|comp952503_c0_seq1|comp34310_c0_seq75|comp972005_c0_seq1|comp34310_c0_seq27|comp35114_c1_seq3|comp34855_c0_seq7|comp289…	http://amigo.geneontology.org/cgi-bin/amigo/term_details?term=GO:0044260
cellular macromolecule metabolic process	Gene Ontology	GO:0044260	40	5891	0.048218	0.177423	comp928512_c0_seq1|comp4604_c0_seq1|comp1353934_c0_seq1|comp1499546_c0_seq1|comp6769_c0_seq1|comp1484857_c0_seq1|comp10620_c0_seq1|comp712762_c0_seq1|comp26674_c0_seq5|comp29340_c0_seq1|comp482297_c0_seq1|comp702913_c0_seq1|comp922130_c0_seq1|comp34310_c0_seq30|comp34674_c0_seq2|comp952503_c0_seq1|comp34310_c0_seq75|comp972005_c0_seq1|comp34310_c0_seq27|comp35114_c1_seq3|comp34855_c0_seq7|comp289…	http://amigo.geneontology.org/cgi-bin/amigo/term_details?term=GO:0044260
response to decreased oxygen levels	Gene Ontology Slim	GO:0036293	2	65	0.0485151	0.178005	comp456268_c0_seq1|comp1083191_c0_seq1	http://amigo.geneontology.org/cgi-bin/amigo/term_details?term=GO:0036293
response to decreased oxygen levels	Gene Ontology	GO:0036293	2	65	0.0485151	0.178005	comp456268_c0_seq1|comp1083191_c0_seq1	http://amigo.geneontology.org/cgi-bin/amigo/term_details?term=GO:0036293
chloroplast	Gene Ontology Slim	GO:0009507	26	3526	0.0490279	0.179372	comp928512_c0_seq1|comp24361_c0_seq21|comp257153_c0_seq1|comp6769_c0_seq1|comp4182_c0_seq2|comp34315_c0_seq4|comp482297_c0_seq1|comp702913_c0_seq1|comp922130_c0_seq1|comp1083191_c0_seq1|comp24361_c0_seq18|comp1739059_c0_seq1|comp24361_c0_seq13|comp24361_c0_seq15|comp1652_c0_seq1|comp930832_c0_seq1|comp24361_c0_seq3|comp34855_c0_seq7|comp42277_c0_seq1|comp28510_c0_seq1|comp926052_c0_seq1|comp28510…	http://amigo.geneontology.org/cgi-bin/amigo/term_details?term=GO:0009507
chloroplast	Gene Ontology	GO:0009507	26	3526	0.0490279	0.179372	comp928512_c0_seq1|comp24361_c0_seq21|comp257153_c0_seq1|comp6769_c0_seq1|comp4182_c0_seq2|comp34315_c0_seq4|comp482297_c0_seq1|comp702913_c0_seq1|comp922130_c0_seq1|comp1083191_c0_seq1|comp24361_c0_seq18|comp1739059_c0_seq1|comp24361_c0_seq13|comp24361_c0_seq15|comp1652_c0_seq1|comp930832_c0_seq1|comp24361_c0_seq3|comp34855_c0_seq7|comp42277_c0_seq1|comp28510_c0_seq1|comp926052_c0_seq1|comp28510…	http://amigo.geneontology.org/cgi-bin/amigo/term_details?term=GO:0009507
plastid envelope	Gene Ontology Slim	GO:0009526	7	624	0.0493565	0.179491	comp24361_c0_seq18|comp24361_c0_seq21|comp24361_c0_seq13|comp24361_c0_seq15|comp257153_c0_seq1|comp17843_c0_seq3|comp24361_c0_seq3	http://amigo.geneontology.org/cgi-bin/amigo/term_details?term=GO:0009526
plastid envelope	Gene Ontology	GO:0009526	7	624	0.0493565	0.179491	comp24361_c0_seq18|comp24361_c0_seq21|comp24361_c0_seq13|comp24361_c0_seq15|comp257153_c0_seq1|comp17843_c0_seq3|comp24361_c0_seq3	http://amigo.geneontology.org/cgi-bin/amigo/term_details?term=GO:0009526
unfolded protein binding	Gene Ontology Slim	GO:0051082	2	66	0.0498173	0.179491	comp11036_c0_seq2|comp1739059_c0_seq1	http://amigo.geneontology.org/cgi-bin/amigo/term_details?term=GO:0051082
response to oxygen levels	Gene Ontology Slim	GO:0070482	2	66	0.0498173	0.179491	comp456268_c0_seq1|comp1083191_c0_seq1	http://amigo.geneontology.org/cgi-bin/amigo/term_details?term=GO:0070482
response to oxygen levels	Gene Ontology	GO:0070482	2	66	0.0498173	0.179491	comp456268_c0_seq1|comp1083191_c0_seq1	http://amigo.geneontology.org/cgi-bin/amigo/term_details?term=GO:0070482
unfolded protein binding	Gene Ontology	GO:0051082	2	66	0.0498173	0.179491	comp11036_c0_seq2|comp1739059_c0_seq1	http://amigo.geneontology.org/cgi-bin/amigo/term_details?term=GO:0051082
regulation of cell cycle process	Gene Ontology Slim	GO:0010564	2	67	0.0511321	0.179491	comp29340_c0_seq2|comp29340_c0_seq1	http://amigo.geneontology.org/cgi-bin/amigo/term_details?term=GO:0010564
ADP metabolic process	Gene Ontology Slim	GO:0046031	2	67	0.0511321	0.179491	comp42277_c0_seq1|comp718702_c0_seq1	http://amigo.geneontology.org/cgi-bin/amigo/term_details?term=GO:0046031
glycolytic process	Gene Ontology Slim	GO:0006096	2	67	0.0511321	0.179491	comp42277_c0_seq1|comp718702_c0_seq1	http://amigo.geneontology.org/cgi-bin/amigo/term_details?term=GO:0006096
ATP generation from ADP	Gene Ontology Slim	GO:0006757	2	67	0.0511321	0.179491	comp42277_c0_seq1|comp718702_c0_seq1	http://amigo.geneontology.org/cgi-bin/amigo/term_details?term=GO:0006757
regulation of cell cycle process	Gene Ontology	GO:0010564	2	67	0.0511321	0.179491	comp29340_c0_seq2|comp29340_c0_seq1	http://amigo.geneontology.org/cgi-bin/amigo/term_details?term=GO:0010564
ADP metabolic process	Gene Ontology	GO:0046031	2	67	0.0511321	0.179491	comp42277_c0_seq1|comp718702_c0_seq1	http://amigo.geneontology.org/cgi-bin/amigo/term_details?term=GO:0046031
ATP generation from ADP	Gene Ontology	GO:0006757	2	67	0.0511321	0.179491	comp42277_c0_seq1|comp718702_c0_seq1	http://amigo.geneontology.org/cgi-bin/amigo/term_details?term=GO:0006757
glycolytic process	Gene Ontology	GO:0006096	2	67	0.0511321	0.179491	comp42277_c0_seq1|comp718702_c0_seq1	http://amigo.geneontology.org/cgi-bin/amigo/term_details?term=GO:0006096
tyrosine metabolic process	Gene Ontology Slim	GO:0006570	1	9	0.0513033	0.179491	comp2514_c0_seq1	http://amigo.geneontology.org/cgi-bin/amigo/term_details?term=GO:0006570
external encapsulating structure part	Gene Ontology Slim	GO:0044462	1	9	0.0513033	0.179491	comp35114_c1_seq3	http://amigo.geneontology.org/cgi-bin/amigo/term_details?term=GO:0044462
regulation of anthocyanin biosynthetic process	Gene Ontology Slim	GO:0031540	1	9	0.0513033	0.179491	comp26674_c0_seq5	http://amigo.geneontology.org/cgi-bin/amigo/term_details?term=GO:0031540
purine nucleobase catabolic process	Gene Ontology Slim	GO:0006145	1	9	0.0513033	0.179491	comp338365_c0_seq1	http://amigo.geneontology.org/cgi-bin/amigo/term_details?term=GO:0006145
regulation of autophagy	Gene Ontology Slim	GO:0010506	1	9	0.0513033	0.179491	comp332935_c0_seq1	http://amigo.geneontology.org/cgi-bin/amigo/term_details?term=GO:0010506
cell wall part	Gene Ontology Slim	GO:0044426	1	9	0.0513033	0.179491	comp35114_c1_seq3	http://amigo.geneontology.org/cgi-bin/amigo/term_details?term=GO:0044426
oligosaccharide catabolic process	Gene Ontology Slim	GO:0009313	1	9	0.0513033	0.179491	comp588_c0_seq1	http://amigo.geneontology.org/cgi-bin/amigo/term_details?term=GO:0009313
sesquiterpenoid metabolic process	Gene Ontology Slim	GO:0006714	1	9	0.0513033	0.179491	comp930832_c0_seq1	http://amigo.geneontology.org/cgi-bin/amigo/term_details?term=GO:0006714
regulation of posttranscriptional gene silencing	Gene Ontology Slim	GO:0060147	1	9	0.0513033	0.179491	comp288551_c0_seq1	http://amigo.geneontology.org/cgi-bin/amigo/term_details?term=GO:0060147
external encapsulating structure part	Gene Ontology	GO:0044462	1	9	0.0513033	0.179491	comp35114_c1_seq3	http://amigo.geneontology.org/cgi-bin/amigo/term_details?term=GO:0044462
regulation of posttranscriptional gene silencing	Gene Ontology	GO:0060147	1	9	0.0513033	0.179491	comp288551_c0_seq1	http://amigo.geneontology.org/cgi-bin/amigo/term_details?term=GO:0060147
regulation of anthocyanin biosynthetic process	Gene Ontology	GO:0031540	1	9	0.0513033	0.179491	comp26674_c0_seq5	http://amigo.geneontology.org/cgi-bin/amigo/term_details?term=GO:0031540
cell wall part	Gene Ontology	GO:0044426	1	9	0.0513033	0.179491	comp35114_c1_seq3	http://amigo.geneontology.org/cgi-bin/amigo/term_details?term=GO:0044426
tyrosine metabolic process	Gene Ontology	GO:0006570	1	9	0.0513033	0.179491	comp2514_c0_seq1	http://amigo.geneontology.org/cgi-bin/amigo/term_details?term=GO:0006570
sesquiterpenoid metabolic process	Gene Ontology	GO:0006714	1	9	0.0513033	0.179491	comp930832_c0_seq1	http://amigo.geneontology.org/cgi-bin/amigo/term_details?term=GO:0006714
purine nucleobase catabolic process	Gene Ontology	GO:0006145	1	9	0.0513033	0.179491	comp338365_c0_seq1	http://amigo.geneontology.org/cgi-bin/amigo/term_details?term=GO:0006145
oligosaccharide catabolic process	Gene Ontology	GO:0009313	1	9	0.0513033	0.179491	comp588_c0_seq1	http://amigo.geneontology.org/cgi-bin/amigo/term_details?term=GO:0009313
regulation of autophagy	Gene Ontology	GO:0010506	1	9	0.0513033	0.179491	comp332935_c0_seq1	http://amigo.geneontology.org/cgi-bin/amigo/term_details?term=GO:0010506
pollen tube development	Gene Ontology Slim	GO:0048868	3	156	0.0516204	0.180109	comp594000_c0_seq1|comp947698_c0_seq1|comp952503_c0_seq1	http://amigo.geneontology.org/cgi-bin/amigo/term_details?term=GO:0048868
pollen tube development	Gene Ontology	GO:0048868	3	156	0.0516204	0.180109	comp594000_c0_seq1|comp947698_c0_seq1|comp952503_c0_seq1	http://amigo.geneontology.org/cgi-bin/amigo/term_details?term=GO:0048868
motor activity	Gene Ontology Slim	GO:0003774	2	68	0.0524593	0.181062	comp10098_c0_seq2|comp10098_c0_seq1	http://amigo.geneontology.org/cgi-bin/amigo/term_details?term=GO:0003774
ribonucleoside diphosphate metabolic process	Gene Ontology Slim	GO:0009185	2	68	0.0524593	0.181062	comp42277_c0_seq1|comp718702_c0_seq1	http://amigo.geneontology.org/cgi-bin/amigo/term_details?term=GO:0009185
purine nucleoside diphosphate metabolic process	Gene Ontology Slim	GO:0009135	2	68	0.0524593	0.181062	comp42277_c0_seq1|comp718702_c0_seq1	http://amigo.geneontology.org/cgi-bin/amigo/term_details?term=GO:0009135
purine ribonucleoside diphosphate metabolic process	Gene Ontology Slim	GO:0009179	2	68	0.0524593	0.181062	comp42277_c0_seq1|comp718702_c0_seq1	http://amigo.geneontology.org/cgi-bin/amigo/term_details?term=GO:0009179
ribonucleoside diphosphate metabolic process	Gene Ontology	GO:0009185	2	68	0.0524593	0.181062	comp42277_c0_seq1|comp718702_c0_seq1	http://amigo.geneontology.org/cgi-bin/amigo/term_details?term=GO:0009185
purine ribonucleoside diphosphate metabolic process	Gene Ontology	GO:0009179	2	68	0.0524593	0.181062	comp42277_c0_seq1|comp718702_c0_seq1	http://amigo.geneontology.org/cgi-bin/amigo/term_details?term=GO:0009179
purine nucleoside diphosphate metabolic process	Gene Ontology	GO:0009135	2	68	0.0524593	0.181062	comp42277_c0_seq1|comp718702_c0_seq1	http://amigo.geneontology.org/cgi-bin/amigo/term_details?term=GO:0009135
motor activity	Gene Ontology	GO:0003774	2	68	0.0524593	0.181062	comp10098_c0_seq2|comp10098_c0_seq1	http://amigo.geneontology.org/cgi-bin/amigo/term_details?term=GO:0003774
monovalent inorganic cation transport	Gene Ontology Slim	GO:0015672	3	159	0.054012	0.18592	comp393874_c0_seq1|comp34315_c0_seq4|comp1404096_c0_seq1	http://amigo.geneontology.org/cgi-bin/amigo/term_details?term=GO:0015672
monovalent inorganic cation transport	Gene Ontology	GO:0015672	3	159	0.054012	0.18592	comp393874_c0_seq1|comp34315_c0_seq4|comp1404096_c0_seq1	http://amigo.geneontology.org/cgi-bin/amigo/term_details?term=GO:0015672
hydrolase activity	Gene Ontology Slim	GO:0016787	21	2750	0.0551217	0.187476	comp29340_c0_seq1|comp11036_c0_seq2|comp10098_c0_seq2|comp31943_c0_seq15|comp10309_c0_seq1|comp17881_c1_seq1|comp383842_c0_seq1|comp550184_c0_seq1|comp28940_c0_seq5|comp28940_c0_seq4|comp29340_c0_seq2|comp588_c0_seq1|comp29914_c0_seq4|comp4182_c0_seq2|comp1549578_c0_seq1|comp9715_c0_seq2|comp31966_c0_seq20|comp594000_c0_seq1|comp1396919_c0_seq1|comp10098_c0_seq1|comp31943_c0_seq23	http://amigo.geneontology.org/cgi-bin/amigo/term_details?term=GO:0016787
hydrolase activity	Gene Ontology	GO:0016787	21	2750	0.0551217	0.187476	comp29340_c0_seq1|comp11036_c0_seq2|comp10098_c0_seq2|comp31943_c0_seq15|comp10309_c0_seq1|comp17881_c1_seq1|comp383842_c0_seq1|comp550184_c0_seq1|comp28940_c0_seq5|comp28940_c0_seq4|comp29340_c0_seq2|comp588_c0_seq1|comp29914_c0_seq4|comp4182_c0_seq2|comp1549578_c0_seq1|comp9715_c0_seq2|comp31966_c0_seq20|comp594000_c0_seq1|comp1396919_c0_seq1|comp10098_c0_seq1|comp31943_c0_seq23	http://amigo.geneontology.org/cgi-bin/amigo/term_details?term=GO:0016787
pollen development	Gene Ontology Slim	GO:0009555	4	268	0.0556063	0.187476	comp383842_c0_seq1|comp10098_c0_seq2|comp693766_c0_seq1|comp10098_c0_seq1	http://amigo.geneontology.org/cgi-bin/amigo/term_details?term=GO:0009555
pollen development	Gene Ontology	GO:0009555	4	268	0.0556063	0.187476	comp383842_c0_seq1|comp10098_c0_seq2|comp693766_c0_seq1|comp10098_c0_seq1	http://amigo.geneontology.org/cgi-bin/amigo/term_details?term=GO:0009555
pentacyclic triterpenoid metabolic process	Gene Ontology Slim	GO:0019742	1	10	0.0562876	0.187476	comp693766_c0_seq1	http://amigo.geneontology.org/cgi-bin/amigo/term_details?term=GO:0019742
RNA polymerase II transcriptional preinitiation complex assembly	Gene Ontology Slim	GO:0051123	1	10	0.0562876	0.187476	comp9715_c0_seq2	http://amigo.geneontology.org/cgi-bin/amigo/term_details?term=GO:0051123
DNA-templated transcriptional preinitiation complex assembly	Gene Ontology Slim	GO:0070897	1	10	0.0562876	0.187476	comp9715_c0_seq2	http://amigo.geneontology.org/cgi-bin/amigo/term_details?term=GO:0070897
pentacyclic triterpenoid biosynthetic process	Gene Ontology Slim	GO:0019745	1	10	0.0562876	0.187476	comp693766_c0_seq1	http://amigo.geneontology.org/cgi-bin/amigo/term_details?term=GO:0019745
DNA catabolic process	Gene Ontology Slim	GO:0006308	1	10	0.0562876	0.187476	comp1396919_c0_seq1	http://amigo.geneontology.org/cgi-bin/amigo/term_details?term=GO:0006308
oligopeptide transmembrane transporter activity	Gene Ontology Slim	GO:0035673	1	10	0.0562876	0.187476	comp19454_c0_seq5	http://amigo.geneontology.org/cgi-bin/amigo/term_details?term=GO:0035673
chromosome condensation	Gene Ontology Slim	GO:0030261	1	10	0.0562876	0.187476	comp26399_c0_seq3	http://amigo.geneontology.org/cgi-bin/amigo/term_details?term=GO:0030261
cytosolic proteasome complex	Gene Ontology Slim	GO:0031597	1	10	0.0562876	0.187476	comp9715_c0_seq2	http://amigo.geneontology.org/cgi-bin/amigo/term_details?term=GO:0031597
carbohydrate phosphorylation	Gene Ontology Slim	GO:0046835	1	10	0.0562876	0.187476	comp42277_c0_seq1	http://amigo.geneontology.org/cgi-bin/amigo/term_details?term=GO:0046835
guanylyltransferase activity	Gene Ontology Slim	GO:0070568	1	10	0.0562876	0.187476	comp17881_c1_seq1	http://amigo.geneontology.org/cgi-bin/amigo/term_details?term=GO:0070568
cytosolic proteasome complex	Gene Ontology	GO:0031597	1	10	0.0562876	0.187476	comp9715_c0_seq2	http://amigo.geneontology.org/cgi-bin/amigo/term_details?term=GO:0031597
carbohydrate phosphorylation	Gene Ontology	GO:0046835	1	10	0.0562876	0.187476	comp42277_c0_seq1	http://amigo.geneontology.org/cgi-bin/amigo/term_details?term=GO:0046835
DNA-templated transcriptional preinitiation complex assembly	Gene Ontology	GO:0070897	1	10	0.0562876	0.187476	comp9715_c0_seq2	http://amigo.geneontology.org/cgi-bin/amigo/term_details?term=GO:0070897
oligopeptide transmembrane transporter activity	Gene Ontology	GO:0035673	1	10	0.0562876	0.187476	comp19454_c0_seq5	http://amigo.geneontology.org/cgi-bin/amigo/term_details?term=GO:0035673
DNA catabolic process	Gene Ontology	GO:0006308	1	10	0.0562876	0.187476	comp1396919_c0_seq1	http://amigo.geneontology.org/cgi-bin/amigo/term_details?term=GO:0006308
chromosome condensation	Gene Ontology	GO:0030261	1	10	0.0562876	0.187476	comp26399_c0_seq3	http://amigo.geneontology.org/cgi-bin/amigo/term_details?term=GO:0030261
RNA polymerase II transcriptional preinitiation complex assembly	Gene Ontology	GO:0051123	1	10	0.0562876	0.187476	comp9715_c0_seq2	http://amigo.geneontology.org/cgi-bin/amigo/term_details?term=GO:0051123
guanylyltransferase activity	Gene Ontology	GO:0070568	1	10	0.0562876	0.187476	comp17881_c1_seq1	http://amigo.geneontology.org/cgi-bin/amigo/term_details?term=GO:0070568
pentacyclic triterpenoid metabolic process	Gene Ontology	GO:0019742	1	10	0.0562876	0.187476	comp693766_c0_seq1	http://amigo.geneontology.org/cgi-bin/amigo/term_details?term=GO:0019742
pentacyclic triterpenoid biosynthetic process	Gene Ontology	GO:0019745	1	10	0.0562876	0.187476	comp693766_c0_seq1	http://amigo.geneontology.org/cgi-bin/amigo/term_details?term=GO:0019745
anatomical structure formation involved in morphogenesis	Gene Ontology Slim	GO:0048646	3	162	0.056456	0.187476	comp10098_c0_seq1|comp10098_c0_seq2|comp930832_c0_seq1	http://amigo.geneontology.org/cgi-bin/amigo/term_details?term=GO:0048646
anatomical structure formation involved in morphogenesis	Gene Ontology	GO:0048646	3	162	0.056456	0.187476	comp10098_c0_seq1|comp10098_c0_seq2|comp930832_c0_seq1	http://amigo.geneontology.org/cgi-bin/amigo/term_details?term=GO:0048646
nucleoside diphosphate phosphorylation	Gene Ontology Slim	GO:0006165	2	71	0.0565138	0.187476	comp42277_c0_seq1|comp718702_c0_seq1	http://amigo.geneontology.org/cgi-bin/amigo/term_details?term=GO:0006165
nucleoside diphosphate phosphorylation	Gene Ontology	GO:0006165	2	71	0.0565138	0.187476	comp42277_c0_seq1|comp718702_c0_seq1	http://amigo.geneontology.org/cgi-bin/amigo/term_details?term=GO:0006165
plastid	Gene Ontology Slim	GO:0009536	26	3579	0.0568348	0.187604	comp928512_c0_seq1|comp24361_c0_seq21|comp257153_c0_seq1|comp6769_c0_seq1|comp4182_c0_seq2|comp34315_c0_seq4|comp482297_c0_seq1|comp702913_c0_seq1|comp922130_c0_seq1|comp1083191_c0_seq1|comp24361_c0_seq18|comp1739059_c0_seq1|comp24361_c0_seq13|comp24361_c0_seq15|comp1652_c0_seq1|comp930832_c0_seq1|comp24361_c0_seq3|comp34855_c0_seq7|comp42277_c0_seq1|comp28510_c0_seq1|comp926052_c0_seq1|comp28510…	http://amigo.geneontology.org/cgi-bin/amigo/term_details?term=GO:0009536
plastid	Gene Ontology	GO:0009536	26	3579	0.0568348	0.187604	comp928512_c0_seq1|comp24361_c0_seq21|comp257153_c0_seq1|comp6769_c0_seq1|comp4182_c0_seq2|comp34315_c0_seq4|comp482297_c0_seq1|comp702913_c0_seq1|comp922130_c0_seq1|comp1083191_c0_seq1|comp24361_c0_seq18|comp1739059_c0_seq1|comp24361_c0_seq13|comp24361_c0_seq15|comp1652_c0_seq1|comp930832_c0_seq1|comp24361_c0_seq3|comp34855_c0_seq7|comp42277_c0_seq1|comp28510_c0_seq1|comp926052_c0_seq1|comp28510…	http://amigo.geneontology.org/cgi-bin/amigo/term_details?term=GO:0009536
cell communication	Gene Ontology Slim	GO:0007154	15	1811	0.0568454	0.187604	comp25143_c0_seq3|comp416320_c0_seq1|comp42277_c0_seq1|comp35114_c1_seq3|comp1353934_c0_seq1|comp8378_c0_seq1|comp26880_c0_seq5|comp1484857_c0_seq1|comp1499546_c0_seq1|comp14663_c0_seq2|comp1301399_c0_seq1|comp383842_c0_seq1|comp594000_c0_seq1|comp20844_c0_seq1|comp34930_c0_seq1	http://amigo.geneontology.org/cgi-bin/amigo/term_details?term=GO:0007154
cell communication	Gene Ontology	GO:0007154	15	1811	0.0568454	0.187604	comp25143_c0_seq3|comp416320_c0_seq1|comp42277_c0_seq1|comp35114_c1_seq3|comp1353934_c0_seq1|comp8378_c0_seq1|comp26880_c0_seq5|comp1484857_c0_seq1|comp1499546_c0_seq1|comp14663_c0_seq2|comp1301399_c0_seq1|comp383842_c0_seq1|comp594000_c0_seq1|comp20844_c0_seq1|comp34930_c0_seq1	http://amigo.geneontology.org/cgi-bin/amigo/term_details?term=GO:0007154
symporter activity	Gene Ontology Slim	GO:0015293	3	163	0.0572823	0.18856	comp393874_c0_seq1|comp1404096_c0_seq1|comp1353268_c0_seq1	http://amigo.geneontology.org/cgi-bin/amigo/term_details?term=GO:0015293
symporter activity	Gene Ontology	GO:0015293	3	163	0.0572823	0.18856	comp393874_c0_seq1|comp1404096_c0_seq1|comp1353268_c0_seq1	http://amigo.geneontology.org/cgi-bin/amigo/term_details?term=GO:0015293
nucleotide phosphorylation	Gene Ontology Slim	GO:0046939	2	74	0.060674	0.198294	comp42277_c0_seq1|comp718702_c0_seq1	http://amigo.geneontology.org/cgi-bin/amigo/term_details?term=GO:0046939
nucleotide phosphorylation	Gene Ontology	GO:0046939	2	74	0.060674	0.198294	comp42277_c0_seq1|comp718702_c0_seq1	http://amigo.geneontology.org/cgi-bin/amigo/term_details?term=GO:0046939
fructokinase activity	Gene Ontology Slim	GO:0008865	1	11	0.0612458	0.198294	comp42277_c0_seq1	http://amigo.geneontology.org/cgi-bin/amigo/term_details?term=GO:0008865
amyloplast	Gene Ontology Slim	GO:0009501	1	11	0.0612458	0.198294	comp34855_c0_seq7	http://amigo.geneontology.org/cgi-bin/amigo/term_details?term=GO:0009501
DNA topoisomerase type II (ATP-hydrolyzing) activity	Gene Ontology Slim	GO:0003918	1	11	0.0612458	0.198294	comp1396919_c0_seq1	http://amigo.geneontology.org/cgi-bin/amigo/term_details?term=GO:0003918
DNA topoisomerase II activity	Gene Ontology Slim	GO:0061505	1	11	0.0612458	0.198294	comp1396919_c0_seq1	http://amigo.geneontology.org/cgi-bin/amigo/term_details?term=GO:0061505
isocitrate metabolic process	Gene Ontology Slim	GO:0006102	1	11	0.0612458	0.198294	comp20409_c0_seq1	http://amigo.geneontology.org/cgi-bin/amigo/term_details?term=GO:0006102
DNA topoisomerase type II (ATP-hydrolyzing) activity	Gene Ontology	GO:0003918	1	11	0.0612458	0.198294	comp1396919_c0_seq1	http://amigo.geneontology.org/cgi-bin/amigo/term_details?term=GO:0003918
isocitrate metabolic process	Gene Ontology	GO:0006102	1	11	0.0612458	0.198294	comp20409_c0_seq1	http://amigo.geneontology.org/cgi-bin/amigo/term_details?term=GO:0006102
fructokinase activity	Gene Ontology	GO:0008865	1	11	0.0612458	0.198294	comp42277_c0_seq1	http://amigo.geneontology.org/cgi-bin/amigo/term_details?term=GO:0008865
amyloplast	Gene Ontology	GO:0009501	1	11	0.0612458	0.198294	comp34855_c0_seq7	http://amigo.geneontology.org/cgi-bin/amigo/term_details?term=GO:0009501
DNA topoisomerase II activity	Gene Ontology	GO:0061505	1	11	0.0612458	0.198294	comp1396919_c0_seq1	http://amigo.geneontology.org/cgi-bin/amigo/term_details?term=GO:0061505
response to brassinosteroid	Gene Ontology Slim	GO:0009741	2	75	0.0620835	0.198994	comp35114_c1_seq3|comp1301399_c0_seq1	http://amigo.geneontology.org/cgi-bin/amigo/term_details?term=GO:0009741
nucleoside diphosphate metabolic process	Gene Ontology Slim	GO:0009132	2	75	0.0620835	0.198994	comp42277_c0_seq1|comp718702_c0_seq1	http://amigo.geneontology.org/cgi-bin/amigo/term_details?term=GO:0009132
phragmoplast	Gene Ontology Slim	GO:0009524	2	75	0.0620835	0.198994	comp10098_c0_seq2|comp10098_c0_seq1	http://amigo.geneontology.org/cgi-bin/amigo/term_details?term=GO:0009524
response to virus	Gene Ontology Slim	GO:0009615	2	75	0.0620835	0.198994	comp4604_c0_seq1|comp288551_c0_seq1	http://amigo.geneontology.org/cgi-bin/amigo/term_details?term=GO:0009615
response to virus	Gene Ontology	GO:0009615	2	75	0.0620835	0.198994	comp4604_c0_seq1|comp288551_c0_seq1	http://amigo.geneontology.org/cgi-bin/amigo/term_details?term=GO:0009615
phragmoplast	Gene Ontology	GO:0009524	2	75	0.0620835	0.198994	comp10098_c0_seq2|comp10098_c0_seq1	http://amigo.geneontology.org/cgi-bin/amigo/term_details?term=GO:0009524
response to brassinosteroid	Gene Ontology	GO:0009741	2	75	0.0620835	0.198994	comp35114_c1_seq3|comp1301399_c0_seq1	http://amigo.geneontology.org/cgi-bin/amigo/term_details?term=GO:0009741
nucleoside diphosphate metabolic process	Gene Ontology	GO:0009132	2	75	0.0620835	0.198994	comp42277_c0_seq1|comp718702_c0_seq1	http://amigo.geneontology.org/cgi-bin/amigo/term_details?term=GO:0009132
endoplasmic reticulum part	Gene Ontology Slim	GO:0044432	5	399	0.062407	0.199531	comp1407699_c0_seq1|comp383842_c0_seq1|comp456268_c0_seq1|comp550184_c0_seq1|comp26880_c0_seq5	http://amigo.geneontology.org/cgi-bin/amigo/term_details?term=GO:0044432
endoplasmic reticulum part	Gene Ontology	GO:0044432	5	399	0.062407	0.199531	comp1407699_c0_seq1|comp383842_c0_seq1|comp456268_c0_seq1|comp550184_c0_seq1|comp26880_c0_seq5	http://amigo.geneontology.org/cgi-bin/amigo/term_details?term=GO:0044432
inorganic cation transmembrane transporter activity	Gene Ontology Slim	GO:0022890	4	280	0.0631192	0.201305	comp393874_c0_seq1|comp947698_c0_seq1|comp34315_c0_seq4|comp1404096_c0_seq1	http://amigo.geneontology.org/cgi-bin/amigo/term_details?term=GO:0022890
inorganic cation transmembrane transporter activity	Gene Ontology	GO:0022890	4	280	0.0631192	0.201305	comp393874_c0_seq1|comp947698_c0_seq1|comp34315_c0_seq4|comp1404096_c0_seq1	http://amigo.geneontology.org/cgi-bin/amigo/term_details?term=GO:0022890
kinase activity	Gene Ontology Slim	GO:0016301	11	1232	0.0634062	0.201718	comp25143_c0_seq3|comp42277_c0_seq1|comp35114_c1_seq3|comp1353934_c0_seq1|comp1301399_c0_seq1|comp1484857_c0_seq1|comp1499546_c0_seq1|comp952503_c0_seq1|comp924006_c0_seq1|comp34674_c0_seq2|comp34930_c0_seq1	http://amigo.geneontology.org/cgi-bin/amigo/term_details?term=GO:0016301
kinase activity	Gene Ontology	GO:0016301	11	1232	0.0634062	0.201718	comp25143_c0_seq3|comp42277_c0_seq1|comp35114_c1_seq3|comp1353934_c0_seq1|comp1301399_c0_seq1|comp1484857_c0_seq1|comp1499546_c0_seq1|comp952503_c0_seq1|comp924006_c0_seq1|comp34674_c0_seq2|comp34930_c0_seq1	http://amigo.geneontology.org/cgi-bin/amigo/term_details?term=GO:0016301
translation	Gene Ontology Slim	GO:0006412	7	664	0.0642624	0.203936	comp702913_c0_seq1|comp922130_c0_seq1|comp4604_c0_seq1|comp15869_c0_seq1|comp1549578_c0_seq1|comp6769_c0_seq1|comp848237_c0_seq1	http://amigo.geneontology.org/cgi-bin/amigo/term_details?term=GO:0006412
translation	Gene Ontology	GO:0006412	7	664	0.0642624	0.203936	comp702913_c0_seq1|comp922130_c0_seq1|comp4604_c0_seq1|comp15869_c0_seq1|comp1549578_c0_seq1|comp6769_c0_seq1|comp848237_c0_seq1	http://amigo.geneontology.org/cgi-bin/amigo/term_details?term=GO:0006412
single-organism carbohydrate metabolic process	Gene Ontology Slim	GO:0044723	6	533	0.0654087	0.204442	comp34855_c0_seq7|comp42277_c0_seq1|comp17881_c1_seq1|comp588_c0_seq1|comp718702_c0_seq1|comp20844_c0_seq1	http://amigo.geneontology.org/cgi-bin/amigo/term_details?term=GO:0044723
single-organism carbohydrate metabolic process	Gene Ontology	GO:0044723	6	533	0.0654087	0.204442	comp34855_c0_seq7|comp42277_c0_seq1|comp17881_c1_seq1|comp588_c0_seq1|comp718702_c0_seq1|comp20844_c0_seq1	http://amigo.geneontology.org/cgi-bin/amigo/term_details?term=GO:0044723
organic substance metabolic process	Gene Ontology Slim	GO:0071704	56	8884	0.0656203	0.204442	comp928512_c0_seq1|comp181652_c0_seq1|comp693766_c0_seq1|comp17881_c1_seq1|comp4604_c0_seq1|comp1353934_c0_seq1|comp1499546_c0_seq1|comp11036_c0_seq2|comp6769_c0_seq1|comp1484857_c0_seq1|comp718702_c0_seq1|comp10620_c0_seq1|comp712762_c0_seq1|comp26674_c0_seq5|comp29340_c0_seq1|comp482297_c0_seq1|comp952503_c0_seq1|comp702913_c0_seq1|comp922130_c0_seq1|comp34310_c0_seq30|comp34930_c0_seq1|comp588…	http://amigo.geneontology.org/cgi-bin/amigo/term_details?term=GO:0071704
organic substance metabolic process	Gene Ontology	GO:0071704	56	8884	0.0656203	0.204442	comp928512_c0_seq1|comp181652_c0_seq1|comp693766_c0_seq1|comp17881_c1_seq1|comp4604_c0_seq1|comp1353934_c0_seq1|comp1499546_c0_seq1|comp11036_c0_seq2|comp6769_c0_seq1|comp1484857_c0_seq1|comp718702_c0_seq1|comp10620_c0_seq1|comp712762_c0_seq1|comp26674_c0_seq5|comp29340_c0_seq1|comp482297_c0_seq1|comp952503_c0_seq1|comp702913_c0_seq1|comp922130_c0_seq1|comp34310_c0_seq30|comp34930_c0_seq1|comp588…	http://amigo.geneontology.org/cgi-bin/amigo/term_details?term=GO:0071704
peptide biosynthetic process	Gene Ontology Slim	GO:0043043	7	668	0.0658888	0.204442	comp702913_c0_seq1|comp922130_c0_seq1|comp4604_c0_seq1|comp15869_c0_seq1|comp1549578_c0_seq1|comp6769_c0_seq1|comp848237_c0_seq1	http://amigo.geneontology.org/cgi-bin/amigo/term_details?term=GO:0043043
peptide biosynthetic process	Gene Ontology	GO:0043043	7	668	0.0658888	0.204442	comp702913_c0_seq1|comp922130_c0_seq1|comp4604_c0_seq1|comp15869_c0_seq1|comp1549578_c0_seq1|comp6769_c0_seq1|comp848237_c0_seq1	http://amigo.geneontology.org/cgi-bin/amigo/term_details?term=GO:0043043
transmembrane receptor protein serine/threonine kinase activity	Gene Ontology Slim	GO:0004675	1	12	0.0661782	0.204442	comp1301399_c0_seq1	http://amigo.geneontology.org/cgi-bin/amigo/term_details?term=GO:0004675
glyoxysome	Gene Ontology Slim	GO:0009514	1	12	0.0661782	0.204442	comp456268_c0_seq1	http://amigo.geneontology.org/cgi-bin/amigo/term_details?term=GO:0009514
triterpenoid biosynthetic process	Gene Ontology Slim	GO:0016104	1	12	0.0661782	0.204442	comp693766_c0_seq1	http://amigo.geneontology.org/cgi-bin/amigo/term_details?term=GO:0016104
salicylic acid biosynthetic process	Gene Ontology Slim	GO:0009697	1	12	0.0661782	0.204442	comp25143_c0_seq3	http://amigo.geneontology.org/cgi-bin/amigo/term_details?term=GO:0009697
oxidoreductase activity, acting on CH or CH2 groups	Gene Ontology Slim	GO:0016725	1	12	0.0661782	0.204442	comp338365_c0_seq1	http://amigo.geneontology.org/cgi-bin/amigo/term_details?term=GO:0016725
nucleobase catabolic process	Gene Ontology Slim	GO:0046113	1	12	0.0661782	0.204442	comp338365_c0_seq1	http://amigo.geneontology.org/cgi-bin/amigo/term_details?term=GO:0046113
90S preribosome	Gene Ontology Slim	GO:0030686	1	12	0.0661782	0.204442	comp922130_c0_seq1	http://amigo.geneontology.org/cgi-bin/amigo/term_details?term=GO:0030686
peptide transmembrane transporter activity	Gene Ontology Slim	GO:1904680	1	12	0.0661782	0.204442	comp19454_c0_seq5	http://amigo.geneontology.org/cgi-bin/amigo/term_details?term=GO:1904680
salicylic acid biosynthetic process	Gene Ontology	GO:0009697	1	12	0.0661782	0.204442	comp25143_c0_seq3	http://amigo.geneontology.org/cgi-bin/amigo/term_details?term=GO:0009697
90S preribosome	Gene Ontology	GO:0030686	1	12	0.0661782	0.204442	comp922130_c0_seq1	http://amigo.geneontology.org/cgi-bin/amigo/term_details?term=GO:0030686
glyoxysome	Gene Ontology	GO:0009514	1	12	0.0661782	0.204442	comp456268_c0_seq1	http://amigo.geneontology.org/cgi-bin/amigo/term_details?term=GO:0009514
nucleobase catabolic process	Gene Ontology	GO:0046113	1	12	0.0661782	0.204442	comp338365_c0_seq1	http://amigo.geneontology.org/cgi-bin/amigo/term_details?term=GO:0046113
oxidoreductase activity, acting on CH or CH2 groups	Gene Ontology	GO:0016725	1	12	0.0661782	0.204442	comp338365_c0_seq1	http://amigo.geneontology.org/cgi-bin/amigo/term_details?term=GO:0016725
peptide transmembrane transporter activity	Gene Ontology	GO:1904680	1	12	0.0661782	0.204442	comp19454_c0_seq5	http://amigo.geneontology.org/cgi-bin/amigo/term_details?term=GO:1904680
transmembrane receptor protein serine/threonine kinase activity	Gene Ontology	GO:0004675	1	12	0.0661782	0.204442	comp1301399_c0_seq1	http://amigo.geneontology.org/cgi-bin/amigo/term_details?term=GO:0004675
triterpenoid biosynthetic process	Gene Ontology	GO:0016104	1	12	0.0661782	0.204442	comp693766_c0_seq1	http://amigo.geneontology.org/cgi-bin/amigo/term_details?term=GO:0016104
inorganic anion transmembrane transporter activity	Gene Ontology Slim	GO:0015103	2	79	0.0678314	0.208043	comp393874_c0_seq1|comp1404096_c0_seq1	http://amigo.geneontology.org/cgi-bin/amigo/term_details?term=GO:0015103
gated channel activity	Gene Ontology Slim	GO:0022836	2	79	0.0678314	0.208043	comp947698_c0_seq1|comp34315_c0_seq4	http://amigo.geneontology.org/cgi-bin/amigo/term_details?term=GO:0022836
pyruvate metabolic process	Gene Ontology Slim	GO:0006090	2	79	0.0678314	0.208043	comp42277_c0_seq1|comp718702_c0_seq1	http://amigo.geneontology.org/cgi-bin/amigo/term_details?term=GO:0006090
gated channel activity	Gene Ontology	GO:0022836	2	79	0.0678314	0.208043	comp947698_c0_seq1|comp34315_c0_seq4	http://amigo.geneontology.org/cgi-bin/amigo/term_details?term=GO:0022836
pyruvate metabolic process	Gene Ontology	GO:0006090	2	79	0.0678314	0.208043	comp42277_c0_seq1|comp718702_c0_seq1	http://amigo.geneontology.org/cgi-bin/amigo/term_details?term=GO:0006090
inorganic anion transmembrane transporter activity	Gene Ontology	GO:0015103	2	79	0.0678314	0.208043	comp393874_c0_seq1|comp1404096_c0_seq1	http://amigo.geneontology.org/cgi-bin/amigo/term_details?term=GO:0015103
organelle membrane	Gene Ontology Slim	GO:0031090	13	1550	0.0680077	0.208086	comp24361_c0_seq18|comp24361_c0_seq13|comp550184_c0_seq1|comp1739059_c0_seq1|comp456268_c0_seq1|comp26880_c0_seq5|comp34315_c0_seq4|comp24361_c0_seq15|comp42277_c0_seq1|comp17843_c0_seq3|comp24361_c0_seq21|comp614151_c0_seq1|comp24361_c0_seq3	http://amigo.geneontology.org/cgi-bin/amigo/term_details?term=GO:0031090
organelle membrane	Gene Ontology	GO:0031090	13	1550	0.0680077	0.208086	comp24361_c0_seq18|comp24361_c0_seq13|comp550184_c0_seq1|comp1739059_c0_seq1|comp456268_c0_seq1|comp26880_c0_seq5|comp34315_c0_seq4|comp24361_c0_seq15|comp42277_c0_seq1|comp17843_c0_seq3|comp24361_c0_seq21|comp614151_c0_seq1|comp24361_c0_seq3	http://amigo.geneontology.org/cgi-bin/amigo/term_details?term=GO:0031090
oxoacid metabolic process	Gene Ontology Slim	GO:0043436	9	956	0.0685729	0.209315	comp25143_c0_seq3|comp181652_c0_seq1|comp2514_c0_seq1|comp17881_c1_seq1|comp338365_c0_seq1|comp20409_c0_seq1|comp42277_c0_seq1|comp6769_c0_seq1|comp718702_c0_seq1	http://amigo.geneontology.org/cgi-bin/amigo/term_details?term=GO:0043436
oxoacid metabolic process	Gene Ontology	GO:0043436	9	956	0.0685729	0.209315	comp25143_c0_seq3|comp181652_c0_seq1|comp2514_c0_seq1|comp17881_c1_seq1|comp338365_c0_seq1|comp20409_c0_seq1|comp42277_c0_seq1|comp6769_c0_seq1|comp718702_c0_seq1	http://amigo.geneontology.org/cgi-bin/amigo/term_details?term=GO:0043436
organic substance catabolic process	Gene Ontology Slim	GO:1901575	10	1109	0.0710199	0.209492	comp11036_c0_seq2|comp482297_c0_seq1|comp2514_c0_seq1|comp338365_c0_seq1|comp4182_c0_seq2|comp1396919_c0_seq1|comp588_c0_seq1|comp42277_c0_seq1|comp718702_c0_seq1|comp9715_c0_seq2	http://amigo.geneontology.org/cgi-bin/amigo/term_details?term=GO:1901575
organic substance catabolic process	Gene Ontology	GO:1901575	10	1109	0.0710199	0.209492	comp11036_c0_seq2|comp482297_c0_seq1|comp2514_c0_seq1|comp338365_c0_seq1|comp4182_c0_seq2|comp1396919_c0_seq1|comp588_c0_seq1|comp42277_c0_seq1|comp718702_c0_seq1|comp9715_c0_seq2	http://amigo.geneontology.org/cgi-bin/amigo/term_details?term=GO:1901575
ion transmembrane transporter activity	Gene Ontology Slim	GO:0015075	6	545	0.0710848	0.209492	comp1404096_c0_seq1|comp383842_c0_seq1|comp947698_c0_seq1|comp34315_c0_seq4|comp393874_c0_seq1|comp1353268_c0_seq1	http://amigo.geneontology.org/cgi-bin/amigo/term_details?term=GO:0015075
ion transmembrane transporter activity	Gene Ontology	GO:0015075	6	545	0.0710848	0.209492	comp1404096_c0_seq1|comp383842_c0_seq1|comp947698_c0_seq1|comp34315_c0_seq4|comp393874_c0_seq1|comp1353268_c0_seq1	http://amigo.geneontology.org/cgi-bin/amigo/term_details?term=GO:0015075
oxidosqualene cyclase activity	Gene Ontology Slim	GO:0031559	1	13	0.0710849	0.209492	comp693766_c0_seq1	http://amigo.geneontology.org/cgi-bin/amigo/term_details?term=GO:0031559
beta-fructofuranosidase activity	Gene Ontology Slim	GO:0004564	1	13	0.0710849	0.209492	comp588_c0_seq1	http://amigo.geneontology.org/cgi-bin/amigo/term_details?term=GO:0004564
DNA topological change	Gene Ontology Slim	GO:0006265	1	13	0.0710849	0.209492	comp1396919_c0_seq1	http://amigo.geneontology.org/cgi-bin/amigo/term_details?term=GO:0006265
phloem transport	Gene Ontology Slim	GO:0010233	1	13	0.0710849	0.209492	comp1301399_c0_seq1	http://amigo.geneontology.org/cgi-bin/amigo/term_details?term=GO:0010233
cell tip	Gene Ontology Slim	GO:0051286	1	13	0.0710849	0.209492	comp952503_c0_seq1	http://amigo.geneontology.org/cgi-bin/amigo/term_details?term=GO:0051286
pollen tube tip	Gene Ontology Slim	GO:0090404	1	13	0.0710849	0.209492	comp952503_c0_seq1	http://amigo.geneontology.org/cgi-bin/amigo/term_details?term=GO:0090404
proteasome regulatory particle, base subcomplex	Gene Ontology Slim	GO:0008540	1	13	0.0710849	0.209492	comp9715_c0_seq2	http://amigo.geneontology.org/cgi-bin/amigo/term_details?term=GO:0008540
sucrose alpha-glucosidase activity	Gene Ontology Slim	GO:0004575	1	13	0.0710849	0.209492	comp588_c0_seq1	http://amigo.geneontology.org/cgi-bin/amigo/term_details?term=GO:0004575
vascular transport	Gene Ontology Slim	GO:0010232	1	13	0.0710849	0.209492	comp1301399_c0_seq1	http://amigo.geneontology.org/cgi-bin/amigo/term_details?term=GO:0010232
photosystem II repair	Gene Ontology Slim	GO:0010206	1	13	0.0710849	0.209492	comp4182_c0_seq2	http://amigo.geneontology.org/cgi-bin/amigo/term_details?term=GO:0010206
triterpenoid metabolic process	Gene Ontology Slim	GO:0006722	1	13	0.0710849	0.209492	comp693766_c0_seq1	http://amigo.geneontology.org/cgi-bin/amigo/term_details?term=GO:0006722
growing cell tip	Gene Ontology Slim	GO:0035838	1	13	0.0710849	0.209492	comp952503_c0_seq1	http://amigo.geneontology.org/cgi-bin/amigo/term_details?term=GO:0035838
regulation of salicylic acid metabolic process	Gene Ontology Slim	GO:0010337	1	13	0.0710849	0.209492	comp25143_c0_seq3	http://amigo.geneontology.org/cgi-bin/amigo/term_details?term=GO:0010337
sucrose alpha-glucosidase activity	Gene Ontology	GO:0004575	1	13	0.0710849	0.209492	comp588_c0_seq1	http://amigo.geneontology.org/cgi-bin/amigo/term_details?term=GO:0004575
oxidosqualene cyclase activity	Gene Ontology	GO:0031559	1	13	0.0710849	0.209492	comp693766_c0_seq1	http://amigo.geneontology.org/cgi-bin/amigo/term_details?term=GO:0031559
proteasome regulatory particle, base subcomplex	Gene Ontology	GO:0008540	1	13	0.0710849	0.209492	comp9715_c0_seq2	http://amigo.geneontology.org/cgi-bin/amigo/term_details?term=GO:0008540
DNA topological change	Gene Ontology	GO:0006265	1	13	0.0710849	0.209492	comp1396919_c0_seq1	http://amigo.geneontology.org/cgi-bin/amigo/term_details?term=GO:0006265
photosystem II repair	Gene Ontology	GO:0010206	1	13	0.0710849	0.209492	comp4182_c0_seq2	http://amigo.geneontology.org/cgi-bin/amigo/term_details?term=GO:0010206
phloem transport	Gene Ontology	GO:0010233	1	13	0.0710849	0.209492	comp1301399_c0_seq1	http://amigo.geneontology.org/cgi-bin/amigo/term_details?term=GO:0010233
growing cell tip	Gene Ontology	GO:0035838	1	13	0.0710849	0.209492	comp952503_c0_seq1	http://amigo.geneontology.org/cgi-bin/amigo/term_details?term=GO:0035838
regulation of salicylic acid metabolic process	Gene Ontology	GO:0010337	1	13	0.0710849	0.209492	comp25143_c0_seq3	http://amigo.geneontology.org/cgi-bin/amigo/term_details?term=GO:0010337
triterpenoid metabolic process	Gene Ontology	GO:0006722	1	13	0.0710849	0.209492	comp693766_c0_seq1	http://amigo.geneontology.org/cgi-bin/amigo/term_details?term=GO:0006722
pollen tube tip	Gene Ontology	GO:0090404	1	13	0.0710849	0.209492	comp952503_c0_seq1	http://amigo.geneontology.org/cgi-bin/amigo/term_details?term=GO:0090404
beta-fructofuranosidase activity	Gene Ontology	GO:0004564	1	13	0.0710849	0.209492	comp588_c0_seq1	http://amigo.geneontology.org/cgi-bin/amigo/term_details?term=GO:0004564
cell tip	Gene Ontology	GO:0051286	1	13	0.0710849	0.209492	comp952503_c0_seq1	http://amigo.geneontology.org/cgi-bin/amigo/term_details?term=GO:0051286
vascular transport	Gene Ontology	GO:0010232	1	13	0.0710849	0.209492	comp1301399_c0_seq1	http://amigo.geneontology.org/cgi-bin/amigo/term_details?term=GO:0010232
DNA conformation change	Gene Ontology Slim	GO:0071103	2	82	0.0722533	0.212446	comp26399_c0_seq3|comp1396919_c0_seq1	http://amigo.geneontology.org/cgi-bin/amigo/term_details?term=GO:0071103
DNA conformation change	Gene Ontology	GO:0071103	2	82	0.0722533	0.212446	comp26399_c0_seq3|comp1396919_c0_seq1	http://amigo.geneontology.org/cgi-bin/amigo/term_details?term=GO:0071103
generation of precursor metabolites and energy	Gene Ontology Slim	GO:0006091	4	295	0.0732228	0.214804	comp20409_c0_seq1|comp42277_c0_seq1|comp718702_c0_seq1|comp4182_c0_seq2	http://amigo.geneontology.org/cgi-bin/amigo/term_details?term=GO:0006091
generation of precursor metabolites and energy	Gene Ontology	GO:0006091	4	295	0.0732228	0.214804	comp20409_c0_seq1|comp42277_c0_seq1|comp718702_c0_seq1|comp4182_c0_seq2	http://amigo.geneontology.org/cgi-bin/amigo/term_details?term=GO:0006091
cellular metabolic process	Gene Ontology Slim	GO:0044237	52	8226	0.0740208	0.216233	comp928512_c0_seq1|comp181652_c0_seq1|comp693766_c0_seq1|comp17881_c1_seq1|comp4604_c0_seq1|comp14405_c0_seq3|comp1499546_c0_seq1|comp6769_c0_seq1|comp1484857_c0_seq1|comp718702_c0_seq1|comp10620_c0_seq1|comp712762_c0_seq1|comp26674_c0_seq5|comp29340_c0_seq1|comp482297_c0_seq1|comp952503_c0_seq1|comp702913_c0_seq1|comp922130_c0_seq1|comp34310_c0_seq30|comp34930_c0_seq1|comp588_c0_seq1|comp34310_c…	http://amigo.geneontology.org/cgi-bin/amigo/term_details?term=GO:0044237
cellular metabolic process	Gene Ontology	GO:0044237	52	8226	0.0740208	0.216233	comp928512_c0_seq1|comp181652_c0_seq1|comp693766_c0_seq1|comp17881_c1_seq1|comp4604_c0_seq1|comp14405_c0_seq3|comp1499546_c0_seq1|comp6769_c0_seq1|comp1484857_c0_seq1|comp718702_c0_seq1|comp10620_c0_seq1|comp712762_c0_seq1|comp26674_c0_seq5|comp29340_c0_seq1|comp482297_c0_seq1|comp952503_c0_seq1|comp702913_c0_seq1|comp922130_c0_seq1|comp34310_c0_seq30|comp34930_c0_seq1|comp588_c0_seq1|comp34310_c…	http://amigo.geneontology.org/cgi-bin/amigo/term_details?term=GO:0044237
oxidoreductase activity, acting on paired donors, with incorporation or reduction of molecular oxygen, NAD(P)H as one donor, and incorporation of one atom of oxygen	Gene Ontology Slim	GO:0016709	3	182	0.0740478	0.216233	comp990462_c0_seq1|comp1083191_c0_seq1|comp1652_c0_seq1	http://amigo.geneontology.org/cgi-bin/amigo/term_details?term=GO:0016709
oxidoreductase activity, acting on paired donors, with incorporation or reduction of molecular oxygen, NAD(P)H as one donor, and incorporation of one atom of oxygen	Gene Ontology	GO:0016709	3	182	0.0740478	0.216233	comp990462_c0_seq1|comp1083191_c0_seq1|comp1652_c0_seq1	http://amigo.geneontology.org/cgi-bin/amigo/term_details?term=GO:0016709
amide biosynthetic process	Gene Ontology Slim	GO:0043604	7	689	0.0748356	0.217956	comp702913_c0_seq1|comp922130_c0_seq1|comp4604_c0_seq1|comp15869_c0_seq1|comp1549578_c0_seq1|comp6769_c0_seq1|comp848237_c0_seq1	http://amigo.geneontology.org/cgi-bin/amigo/term_details?term=GO:0043604
amide biosynthetic process	Gene Ontology	GO:0043604	7	689	0.0748356	0.217956	comp702913_c0_seq1|comp922130_c0_seq1|comp4604_c0_seq1|comp15869_c0_seq1|comp1549578_c0_seq1|comp6769_c0_seq1|comp848237_c0_seq1	http://amigo.geneontology.org/cgi-bin/amigo/term_details?term=GO:0043604
apical plasma membrane	Gene Ontology Slim	GO:0016324	1	14	0.0759659	0.217956	comp952503_c0_seq1	http://amigo.geneontology.org/cgi-bin/amigo/term_details?term=GO:0016324
DNA topoisomerase activity	Gene Ontology Slim	GO:0003916	1	14	0.0759659	0.217956	comp1396919_c0_seq1	http://amigo.geneontology.org/cgi-bin/amigo/term_details?term=GO:0003916
site of polarized growth	Gene Ontology Slim	GO:0030427	1	14	0.0759659	0.217956	comp952503_c0_seq1	http://amigo.geneontology.org/cgi-bin/amigo/term_details?term=GO:0030427
hexokinase activity	Gene Ontology Slim	GO:0004396	1	14	0.0759659	0.217956	comp42277_c0_seq1	http://amigo.geneontology.org/cgi-bin/amigo/term_details?term=GO:0004396
fatty-acyl-CoA binding	Gene Ontology Slim	GO:0000062	1	14	0.0759659	0.217956	comp456268_c0_seq1	http://amigo.geneontology.org/cgi-bin/amigo/term_details?term=GO:0000062
triglyceride biosynthetic process	Gene Ontology Slim	GO:0019432	1	14	0.0759659	0.217956	comp181652_c0_seq1	http://amigo.geneontology.org/cgi-bin/amigo/term_details?term=GO:0019432
fatty-acyl-CoA binding	Gene Ontology	GO:0000062	1	14	0.0759659	0.217956	comp456268_c0_seq1	http://amigo.geneontology.org/cgi-bin/amigo/term_details?term=GO:0000062
apical plasma membrane	Gene Ontology	GO:0016324	1	14	0.0759659	0.217956	comp952503_c0_seq1	http://amigo.geneontology.org/cgi-bin/amigo/term_details?term=GO:0016324
triglyceride biosynthetic process	Gene Ontology	GO:0019432	1	14	0.0759659	0.217956	comp181652_c0_seq1	http://amigo.geneontology.org/cgi-bin/amigo/term_details?term=GO:0019432
site of polarized growth	Gene Ontology	GO:0030427	1	14	0.0759659	0.217956	comp952503_c0_seq1	http://amigo.geneontology.org/cgi-bin/amigo/term_details?term=GO:0030427
hexokinase activity	Gene Ontology	GO:0004396	1	14	0.0759659	0.217956	comp42277_c0_seq1	http://amigo.geneontology.org/cgi-bin/amigo/term_details?term=GO:0004396
DNA topoisomerase activity	Gene Ontology	GO:0003916	1	14	0.0759659	0.217956	comp1396919_c0_seq1	http://amigo.geneontology.org/cgi-bin/amigo/term_details?term=GO:0003916
external encapsulating structure	Gene Ontology Slim	GO:0030312	7	692	0.0761697	0.217956	comp1739059_c0_seq1|comp10309_c0_seq1|comp922130_c0_seq1|comp35114_c1_seq3|comp588_c0_seq1|comp9715_c0_seq2|comp20844_c0_seq1	http://amigo.geneontology.org/cgi-bin/amigo/term_details?term=GO:0030312
cell wall	Gene Ontology Slim	GO:0005618	7	692	0.0761697	0.217956	comp1739059_c0_seq1|comp10309_c0_seq1|comp922130_c0_seq1|comp35114_c1_seq3|comp588_c0_seq1|comp9715_c0_seq2|comp20844_c0_seq1	http://amigo.geneontology.org/cgi-bin/amigo/term_details?term=GO:0005618
external encapsulating structure	Gene Ontology	GO:0030312	7	692	0.0761697	0.217956	comp1739059_c0_seq1|comp10309_c0_seq1|comp922130_c0_seq1|comp35114_c1_seq3|comp588_c0_seq1|comp9715_c0_seq2|comp20844_c0_seq1	http://amigo.geneontology.org/cgi-bin/amigo/term_details?term=GO:0030312
cell wall	Gene Ontology	GO:0005618	7	692	0.0761697	0.217956	comp1739059_c0_seq1|comp10309_c0_seq1|comp922130_c0_seq1|comp35114_c1_seq3|comp588_c0_seq1|comp9715_c0_seq2|comp20844_c0_seq1	http://amigo.geneontology.org/cgi-bin/amigo/term_details?term=GO:0005618
single-organism catabolic process	Gene Ontology Slim	GO:0044712	6	556	0.0765309	0.218501	comp42277_c0_seq1|comp2514_c0_seq1|comp338365_c0_seq1|comp588_c0_seq1|comp718702_c0_seq1|comp9715_c0_seq2	http://amigo.geneontology.org/cgi-bin/amigo/term_details?term=GO:0044712
single-organism catabolic process	Gene Ontology	GO:0044712	6	556	0.0765309	0.218501	comp42277_c0_seq1|comp2514_c0_seq1|comp338365_c0_seq1|comp588_c0_seq1|comp718702_c0_seq1|comp9715_c0_seq2	http://amigo.geneontology.org/cgi-bin/amigo/term_details?term=GO:0044712
thylakoid lumen	Gene Ontology Slim	GO:0031977	2	85	0.076766	0.218685	comp4182_c0_seq2|comp257153_c0_seq1	http://amigo.geneontology.org/cgi-bin/amigo/term_details?term=GO:0031977
thylakoid lumen	Gene Ontology	GO:0031977	2	85	0.076766	0.218685	comp4182_c0_seq2|comp257153_c0_seq1	http://amigo.geneontology.org/cgi-bin/amigo/term_details?term=GO:0031977
integral component of membrane	Gene Ontology Slim	GO:0016021	32	4726	0.0786723	0.223618	comp24361_c0_seq21|comp947698_c0_seq1|comp1499546_c0_seq1|comp19454_c0_seq5|comp3210_c0_seq1|comp1353268_c0_seq1|comp614151_c0_seq1|comp34674_c0_seq2|comp1083191_c0_seq1|comp456268_c0_seq1|comp383842_c0_seq1|comp24361_c0_seq18|comp550184_c0_seq1|comp1529265_c0_seq1|comp1404096_c0_seq1|comp35114_c1_seq3|comp24361_c0_seq13|comp8378_c0_seq1|comp24361_c0_seq15|comp568575_c0_seq1|comp1652_c0_seq1|comp…	http://amigo.geneontology.org/cgi-bin/amigo/term_details?term=GO:0016021
integral component of membrane	Gene Ontology	GO:0016021	32	4726	0.0786723	0.223618	comp24361_c0_seq21|comp947698_c0_seq1|comp1499546_c0_seq1|comp19454_c0_seq5|comp3210_c0_seq1|comp1353268_c0_seq1|comp614151_c0_seq1|comp34674_c0_seq2|comp1083191_c0_seq1|comp456268_c0_seq1|comp383842_c0_seq1|comp24361_c0_seq18|comp550184_c0_seq1|comp1529265_c0_seq1|comp1404096_c0_seq1|comp35114_c1_seq3|comp24361_c0_seq13|comp8378_c0_seq1|comp24361_c0_seq15|comp568575_c0_seq1|comp1652_c0_seq1|comp…	http://amigo.geneontology.org/cgi-bin/amigo/term_details?term=GO:0016021
macromolecule metabolic process	Gene Ontology Slim	GO:0043170	42	6485	0.0807217	0.225272	comp928512_c0_seq1|comp11036_c0_seq2|comp4604_c0_seq1|comp1353934_c0_seq1|comp1499546_c0_seq1|comp6769_c0_seq1|comp1484857_c0_seq1|comp10620_c0_seq1|comp712762_c0_seq1|comp26674_c0_seq5|comp29340_c0_seq1|comp482297_c0_seq1|comp702913_c0_seq1|comp922130_c0_seq1|comp34310_c0_seq30|comp34930_c0_seq1|comp952503_c0_seq1|comp34310_c0_seq75|comp972005_c0_seq1|comp34310_c0_seq27|comp35114_c1_seq3|comp348…	http://amigo.geneontology.org/cgi-bin/amigo/term_details?term=GO:0043170
macromolecule metabolic process	Gene Ontology	GO:0043170	42	6485	0.0807217	0.225272	comp928512_c0_seq1|comp11036_c0_seq2|comp4604_c0_seq1|comp1353934_c0_seq1|comp1499546_c0_seq1|comp6769_c0_seq1|comp1484857_c0_seq1|comp10620_c0_seq1|comp712762_c0_seq1|comp26674_c0_seq5|comp29340_c0_seq1|comp482297_c0_seq1|comp702913_c0_seq1|comp922130_c0_seq1|comp34310_c0_seq30|comp34930_c0_seq1|comp952503_c0_seq1|comp34310_c0_seq75|comp972005_c0_seq1|comp34310_c0_seq27|comp35114_c1_seq3|comp348…	http://amigo.geneontology.org/cgi-bin/amigo/term_details?term=GO:0043170
L-phenylalanine metabolic process	Gene Ontology Slim	GO:0006558	1	15	0.0808215	0.225272	comp2514_c0_seq1	http://amigo.geneontology.org/cgi-bin/amigo/term_details?term=GO:0006558
intrinsic component of mitochondrial outer membrane	Gene Ontology Slim	GO:0031306	1	15	0.0808215	0.225272	comp42277_c0_seq1	http://amigo.geneontology.org/cgi-bin/amigo/term_details?term=GO:0031306
cellular response to monosaccharide stimulus	Gene Ontology Slim	GO:0071326	1	15	0.0808215	0.225272	comp42277_c0_seq1	http://amigo.geneontology.org/cgi-bin/amigo/term_details?term=GO:0071326
alpha-glucosidase activity	Gene Ontology Slim	GO:0090599	1	15	0.0808215	0.225272	comp588_c0_seq1	http://amigo.geneontology.org/cgi-bin/amigo/term_details?term=GO:0090599
integral component of mitochondrial outer membrane	Gene Ontology Slim	GO:0031307	1	15	0.0808215	0.225272	comp42277_c0_seq1	http://amigo.geneontology.org/cgi-bin/amigo/term_details?term=GO:0031307
cellular response to hexose stimulus	Gene Ontology Slim	GO:0071331	1	15	0.0808215	0.225272	comp42277_c0_seq1	http://amigo.geneontology.org/cgi-bin/amigo/term_details?term=GO:0071331
pollen maturation	Gene Ontology Slim	GO:0010152	1	15	0.0808215	0.225272	comp383842_c0_seq1	http://amigo.geneontology.org/cgi-bin/amigo/term_details?term=GO:0010152
cellular response to monosaccharide stimulus	Gene Ontology	GO:0071326	1	15	0.0808215	0.225272	comp42277_c0_seq1	http://amigo.geneontology.org/cgi-bin/amigo/term_details?term=GO:0071326
alpha-glucosidase activity	Gene Ontology	GO:0090599	1	15	0.0808215	0.225272	comp588_c0_seq1	http://amigo.geneontology.org/cgi-bin/amigo/term_details?term=GO:0090599
L-phenylalanine metabolic process	Gene Ontology	GO:0006558	1	15	0.0808215	0.225272	comp2514_c0_seq1	http://amigo.geneontology.org/cgi-bin/amigo/term_details?term=GO:0006558
cellular response to hexose stimulus	Gene Ontology	GO:0071331	1	15	0.0808215	0.225272	comp42277_c0_seq1	http://amigo.geneontology.org/cgi-bin/amigo/term_details?term=GO:0071331
pollen maturation	Gene Ontology	GO:0010152	1	15	0.0808215	0.225272	comp383842_c0_seq1	http://amigo.geneontology.org/cgi-bin/amigo/term_details?term=GO:0010152
intrinsic component of mitochondrial outer membrane	Gene Ontology	GO:0031306	1	15	0.0808215	0.225272	comp42277_c0_seq1	http://amigo.geneontology.org/cgi-bin/amigo/term_details?term=GO:0031306
integral component of mitochondrial outer membrane	Gene Ontology	GO:0031307	1	15	0.0808215	0.225272	comp42277_c0_seq1	http://amigo.geneontology.org/cgi-bin/amigo/term_details?term=GO:0031307
growth	Gene Ontology Slim	GO:0040007	6	565	0.0811591	0.225272	comp928512_c0_seq1|comp17881_c0_seq1|comp35114_c1_seq3|comp947698_c0_seq1|comp952503_c0_seq1|comp614151_c0_seq1	http://amigo.geneontology.org/cgi-bin/amigo/term_details?term=GO:0040007
growth	Gene Ontology	GO:0040007	6	565	0.0811591	0.225272	comp928512_c0_seq1|comp17881_c0_seq1|comp35114_c1_seq3|comp947698_c0_seq1|comp952503_c0_seq1|comp614151_c0_seq1	http://amigo.geneontology.org/cgi-bin/amigo/term_details?term=GO:0040007
root hair cell differentiation	Gene Ontology Slim	GO:0048765	2	88	0.0813654	0.225272	comp712762_c0_seq1|comp1484857_c0_seq1	http://amigo.geneontology.org/cgi-bin/amigo/term_details?term=GO:0048765
trichoblast maturation	Gene Ontology Slim	GO:0048764	2	88	0.0813654	0.225272	comp712762_c0_seq1|comp1484857_c0_seq1	http://amigo.geneontology.org/cgi-bin/amigo/term_details?term=GO:0048764
microtubule binding	Gene Ontology Slim	GO:0008017	2	88	0.0813654	0.225272	comp10098_c0_seq2|comp10098_c0_seq1	http://amigo.geneontology.org/cgi-bin/amigo/term_details?term=GO:0008017
microtubule binding	Gene Ontology	GO:0008017	2	88	0.0813654	0.225272	comp10098_c0_seq2|comp10098_c0_seq1	http://amigo.geneontology.org/cgi-bin/amigo/term_details?term=GO:0008017
trichoblast maturation	Gene Ontology	GO:0048764	2	88	0.0813654	0.225272	comp712762_c0_seq1|comp1484857_c0_seq1	http://amigo.geneontology.org/cgi-bin/amigo/term_details?term=GO:0048764
root hair cell differentiation	Gene Ontology	GO:0048765	2	88	0.0813654	0.225272	comp712762_c0_seq1|comp1484857_c0_seq1	http://amigo.geneontology.org/cgi-bin/amigo/term_details?term=GO:0048765
cell morphogenesis involved in differentiation	Gene Ontology Slim	GO:0000904	3	191	0.0826679	0.228385	comp952503_c0_seq1|comp947698_c0_seq1|comp718702_c0_seq1	http://amigo.geneontology.org/cgi-bin/amigo/term_details?term=GO:0000904
cell morphogenesis involved in differentiation	Gene Ontology	GO:0000904	3	191	0.0826679	0.228385	comp952503_c0_seq1|comp947698_c0_seq1|comp718702_c0_seq1	http://amigo.geneontology.org/cgi-bin/amigo/term_details?term=GO:0000904
cell maturation	Gene Ontology Slim	GO:0048469	2	89	0.0829172	0.228538	comp712762_c0_seq1|comp1484857_c0_seq1	http://amigo.geneontology.org/cgi-bin/amigo/term_details?term=GO:0048469
cell maturation	Gene Ontology	GO:0048469	2	89	0.0829172	0.228538	comp712762_c0_seq1|comp1484857_c0_seq1	http://amigo.geneontology.org/cgi-bin/amigo/term_details?term=GO:0048469
cytosol	Gene Ontology Slim	GO:0005829	14	1759	0.0830803	0.228538	comp42277_c0_seq1|comp2514_c0_seq1|comp702913_c0_seq1|comp922130_c0_seq1|comp28510_c0_seq1|comp338365_c0_seq1|comp14405_c0_seq3|comp28510_c0_seq4|comp15869_c0_seq1|comp718702_c0_seq1|comp1549578_c0_seq1|comp9715_c0_seq2|comp848237_c0_seq1|comp1739059_c0_seq1	http://amigo.geneontology.org/cgi-bin/amigo/term_details?term=GO:0005829
cytosol	Gene Ontology	GO:0005829	14	1759	0.0830803	0.228538	comp42277_c0_seq1|comp2514_c0_seq1|comp702913_c0_seq1|comp922130_c0_seq1|comp28510_c0_seq1|comp338365_c0_seq1|comp14405_c0_seq3|comp28510_c0_seq4|comp15869_c0_seq1|comp718702_c0_seq1|comp1549578_c0_seq1|comp9715_c0_seq2|comp848237_c0_seq1|comp1739059_c0_seq1	http://amigo.geneontology.org/cgi-bin/amigo/term_details?term=GO:0005829
ribonucleoprotein complex biogenesis	Gene Ontology Slim	GO:0022613	4	309	0.0833499	0.228735	comp848237_c0_seq1|comp702913_c0_seq1|comp1549578_c0_seq1|comp922130_c0_seq1	http://amigo.geneontology.org/cgi-bin/amigo/term_details?term=GO:0022613
ribonucleoprotein complex biogenesis	Gene Ontology	GO:0022613	4	309	0.0833499	0.228735	comp848237_c0_seq1|comp702913_c0_seq1|comp1549578_c0_seq1|comp922130_c0_seq1	http://amigo.geneontology.org/cgi-bin/amigo/term_details?term=GO:0022613
plasma membrane part	Gene Ontology Slim	GO:0044459	5	436	0.0835093	0.228735	comp19454_c0_seq5|comp952503_c0_seq1|comp947698_c0_seq1|comp383842_c0_seq1|comp1353268_c0_seq1	http://amigo.geneontology.org/cgi-bin/amigo/term_details?term=GO:0044459
plasma membrane part	Gene Ontology	GO:0044459	5	436	0.0835093	0.228735	comp19454_c0_seq5|comp952503_c0_seq1|comp947698_c0_seq1|comp383842_c0_seq1|comp1353268_c0_seq1	http://amigo.geneontology.org/cgi-bin/amigo/term_details?term=GO:0044459
organic cyclic compound metabolic process	Gene Ontology Slim	GO:1901360	28	4069	0.0838824	0.229267	comp928512_c0_seq1|comp693766_c0_seq1|comp4604_c0_seq1|comp9715_c0_seq2|comp6769_c0_seq1|comp718702_c0_seq1|comp10620_c0_seq1|comp712762_c0_seq1|comp26674_c0_seq5|comp2514_c0_seq1|comp922130_c0_seq1|comp34310_c0_seq30|comp34310_c0_seq75|comp972005_c0_seq1|comp28940_c0_seq5|comp28940_c0_seq4|comp1396919_c0_seq1|comp397110_c0_seq1|comp930832_c0_seq1|comp29340_c0_seq2|comp29340_c0_seq1|comp288551_c0…	http://amigo.geneontology.org/cgi-bin/amigo/term_details?term=GO:1901360
organic cyclic compound metabolic process	Gene Ontology	GO:1901360	28	4069	0.0838824	0.229267	comp928512_c0_seq1|comp693766_c0_seq1|comp4604_c0_seq1|comp9715_c0_seq2|comp6769_c0_seq1|comp718702_c0_seq1|comp10620_c0_seq1|comp712762_c0_seq1|comp26674_c0_seq5|comp2514_c0_seq1|comp922130_c0_seq1|comp34310_c0_seq30|comp34310_c0_seq75|comp972005_c0_seq1|comp28940_c0_seq5|comp28940_c0_seq4|comp1396919_c0_seq1|comp397110_c0_seq1|comp930832_c0_seq1|comp29340_c0_seq2|comp29340_c0_seq1|comp288551_c0…	http://amigo.geneontology.org/cgi-bin/amigo/term_details?term=GO:1901360
protein serine/threonine kinase activity	Gene Ontology Slim	GO:0004674	7	710	0.0844681	0.230376	comp35114_c1_seq3|comp1301399_c0_seq1|comp1484857_c0_seq1|comp1499546_c0_seq1|comp952503_c0_seq1|comp924006_c0_seq1|comp34930_c0_seq1	http://amigo.geneontology.org/cgi-bin/amigo/term_details?term=GO:0004674
protein serine/threonine kinase activity	Gene Ontology	GO:0004674	7	710	0.0844681	0.230376	comp35114_c1_seq3|comp1301399_c0_seq1|comp1484857_c0_seq1|comp1499546_c0_seq1|comp952503_c0_seq1|comp924006_c0_seq1|comp34930_c0_seq1	http://amigo.geneontology.org/cgi-bin/amigo/term_details?term=GO:0004674
cellular nitrogen compound metabolic process	Gene Ontology Slim	GO:0034641	30	4416	0.0848659	0.230969	comp928512_c0_seq1|comp4604_c0_seq1|comp550184_c0_seq1|comp6769_c0_seq1|comp718702_c0_seq1|comp10620_c0_seq1|comp712762_c0_seq1|comp26674_c0_seq5|comp702913_c0_seq1|comp922130_c0_seq1|comp34310_c0_seq30|comp34310_c0_seq75|comp972005_c0_seq1|comp28940_c0_seq5|comp28940_c0_seq4|comp1396919_c0_seq1|comp397110_c0_seq1|comp15869_c0_seq1|comp1549578_c0_seq1|comp9715_c0_seq2|comp29340_c0_seq2|comp29340_…	http://amigo.geneontology.org/cgi-bin/amigo/term_details?term=GO:0034641
cellular nitrogen compound metabolic process	Gene Ontology	GO:0034641	30	4416	0.0848659	0.230969	comp928512_c0_seq1|comp4604_c0_seq1|comp550184_c0_seq1|comp6769_c0_seq1|comp718702_c0_seq1|comp10620_c0_seq1|comp712762_c0_seq1|comp26674_c0_seq5|comp702913_c0_seq1|comp922130_c0_seq1|comp34310_c0_seq30|comp34310_c0_seq75|comp972005_c0_seq1|comp28940_c0_seq5|comp28940_c0_seq4|comp1396919_c0_seq1|comp397110_c0_seq1|comp15869_c0_seq1|comp1549578_c0_seq1|comp9715_c0_seq2|comp29340_c0_seq2|comp29340_…	http://amigo.geneontology.org/cgi-bin/amigo/term_details?term=GO:0034641
protein domain specific binding	Gene Ontology Slim	GO:0019904	1	16	0.0856518	0.231631	comp26880_c0_seq5	http://amigo.geneontology.org/cgi-bin/amigo/term_details?term=GO:0019904
purine-containing compound catabolic process	Gene Ontology Slim	GO:0072523	1	16	0.0856518	0.231631	comp338365_c0_seq1	http://amigo.geneontology.org/cgi-bin/amigo/term_details?term=GO:0072523
beta-galactosidase activity	Gene Ontology Slim	GO:0004565	1	16	0.0856518	0.231631	comp10309_c0_seq1	http://amigo.geneontology.org/cgi-bin/amigo/term_details?term=GO:0004565
protein domain specific binding	Gene Ontology	GO:0019904	1	16	0.0856518	0.231631	comp26880_c0_seq5	http://amigo.geneontology.org/cgi-bin/amigo/term_details?term=GO:0019904
purine-containing compound catabolic process	Gene Ontology	GO:0072523	1	16	0.0856518	0.231631	comp338365_c0_seq1	http://amigo.geneontology.org/cgi-bin/amigo/term_details?term=GO:0072523
beta-galactosidase activity	Gene Ontology	GO:0004565	1	16	0.0856518	0.231631	comp10309_c0_seq1	http://amigo.geneontology.org/cgi-bin/amigo/term_details?term=GO:0004565
signal transduction	Gene Ontology Slim	GO:0007165	13	1615	0.0869586	0.234669	comp25143_c0_seq3|comp416320_c0_seq1|comp42277_c0_seq1|comp35114_c1_seq3|comp1353934_c0_seq1|comp8378_c0_seq1|comp26880_c0_seq5|comp1484857_c0_seq1|comp1499546_c0_seq1|comp14663_c0_seq2|comp1301399_c0_seq1|comp20844_c0_seq1|comp34930_c0_seq1	http://amigo.geneontology.org/cgi-bin/amigo/term_details?term=GO:0007165
signal transduction	Gene Ontology	GO:0007165	13	1615	0.0869586	0.234669	comp25143_c0_seq3|comp416320_c0_seq1|comp42277_c0_seq1|comp35114_c1_seq3|comp1353934_c0_seq1|comp8378_c0_seq1|comp26880_c0_seq5|comp1484857_c0_seq1|comp1499546_c0_seq1|comp14663_c0_seq2|comp1301399_c0_seq1|comp20844_c0_seq1|comp34930_c0_seq1	http://amigo.geneontology.org/cgi-bin/amigo/term_details?term=GO:0007165
nucleobase-containing compound metabolic process	Gene Ontology Slim	GO:0006139	25	3583	0.0885908	0.236147	comp928512_c0_seq1|comp4604_c0_seq1|comp6769_c0_seq1|comp718702_c0_seq1|comp10620_c0_seq1|comp712762_c0_seq1|comp26674_c0_seq5|comp922130_c0_seq1|comp34310_c0_seq30|comp34310_c0_seq75|comp972005_c0_seq1|comp28940_c0_seq5|comp28940_c0_seq4|comp1396919_c0_seq1|comp397110_c0_seq1|comp9715_c0_seq2|comp29340_c0_seq2|comp29340_c0_seq1|comp288551_c0_seq1|comp34310_c0_seq28|comp42277_c0_seq1|comp338365_c…	http://amigo.geneontology.org/cgi-bin/amigo/term_details?term=GO:0006139
nucleobase-containing compound metabolic process	Gene Ontology	GO:0006139	25	3583	0.0885908	0.236147	comp928512_c0_seq1|comp4604_c0_seq1|comp6769_c0_seq1|comp718702_c0_seq1|comp10620_c0_seq1|comp712762_c0_seq1|comp26674_c0_seq5|comp922130_c0_seq1|comp34310_c0_seq30|comp34310_c0_seq75|comp972005_c0_seq1|comp28940_c0_seq5|comp28940_c0_seq4|comp1396919_c0_seq1|comp397110_c0_seq1|comp9715_c0_seq2|comp29340_c0_seq2|comp29340_c0_seq1|comp288551_c0_seq1|comp34310_c0_seq28|comp42277_c0_seq1|comp338365_c…	http://amigo.geneontology.org/cgi-bin/amigo/term_details?term=GO:0006139
transferase activity	Gene Ontology Slim	GO:0016740	23	3249	0.0891062	0.236147	comp17881_c1_seq1|comp1353934_c0_seq1|comp1499546_c0_seq1|comp560372_c0_seq1|comp6769_c0_seq1|comp482297_c0_seq1|comp34674_c0_seq2|comp680473_c0_seq1|comp979405_c0_seq1|comp35114_c1_seq3|comp332935_c0_seq1|comp746842_c0_seq1|comp25143_c0_seq3|comp288551_c0_seq1|comp34855_c0_seq7|comp42277_c0_seq1|comp331537_c0_seq1|comp1301399_c0_seq1|comp1484857_c0_seq1|comp924006_c0_seq1|comp952503_c0_seq1|comp…	http://amigo.geneontology.org/cgi-bin/amigo/term_details?term=GO:0016740
transferase activity	Gene Ontology	GO:0016740	23	3249	0.0891062	0.236147	comp17881_c1_seq1|comp1353934_c0_seq1|comp1499546_c0_seq1|comp560372_c0_seq1|comp6769_c0_seq1|comp482297_c0_seq1|comp34674_c0_seq2|comp680473_c0_seq1|comp979405_c0_seq1|comp35114_c1_seq3|comp332935_c0_seq1|comp746842_c0_seq1|comp25143_c0_seq3|comp288551_c0_seq1|comp34855_c0_seq7|comp42277_c0_seq1|comp331537_c0_seq1|comp1301399_c0_seq1|comp1484857_c0_seq1|comp924006_c0_seq1|comp952503_c0_seq1|comp…	http://amigo.geneontology.org/cgi-bin/amigo/term_details?term=GO:0016740
ribonucleoprotein complex assembly	Gene Ontology Slim	GO:0022618	2	93	0.0892139	0.236147	comp702913_c0_seq1|comp1549578_c0_seq1	http://amigo.geneontology.org/cgi-bin/amigo/term_details?term=GO:0022618
trichoblast differentiation	Gene Ontology Slim	GO:0010054	2	93	0.0892139	0.236147	comp712762_c0_seq1|comp1484857_c0_seq1	http://amigo.geneontology.org/cgi-bin/amigo/term_details?term=GO:0010054
trichoblast differentiation	Gene Ontology	GO:0010054	2	93	0.0892139	0.236147	comp712762_c0_seq1|comp1484857_c0_seq1	http://amigo.geneontology.org/cgi-bin/amigo/term_details?term=GO:0010054
ribonucleoprotein complex assembly	Gene Ontology	GO:0022618	2	93	0.0892139	0.236147	comp702913_c0_seq1|comp1549578_c0_seq1	http://amigo.geneontology.org/cgi-bin/amigo/term_details?term=GO:0022618
cation transport	Gene Ontology Slim	GO:0006812	4	317	0.0894307	0.236147	comp393874_c0_seq1|comp383842_c0_seq1|comp34315_c0_seq4|comp1404096_c0_seq1	http://amigo.geneontology.org/cgi-bin/amigo/term_details?term=GO:0006812
cation transport	Gene Ontology	GO:0006812	4	317	0.0894307	0.236147	comp393874_c0_seq1|comp383842_c0_seq1|comp34315_c0_seq4|comp1404096_c0_seq1	http://amigo.geneontology.org/cgi-bin/amigo/term_details?term=GO:0006812
TBP-class protein binding	Gene Ontology Slim	GO:0017025	1	17	0.0904568	0.236147	comp9715_c0_seq2	http://amigo.geneontology.org/cgi-bin/amigo/term_details?term=GO:0017025
cell projection part	Gene Ontology Slim	GO:0044463	1	17	0.0904568	0.236147	comp952503_c0_seq1	http://amigo.geneontology.org/cgi-bin/amigo/term_details?term=GO:0044463
apical part of cell	Gene Ontology Slim	GO:0045177	1	17	0.0904568	0.236147	comp952503_c0_seq1	http://amigo.geneontology.org/cgi-bin/amigo/term_details?term=GO:0045177
tricarboxylic acid metabolic process	Gene Ontology Slim	GO:0072350	1	17	0.0904568	0.236147	comp20409_c0_seq1	http://amigo.geneontology.org/cgi-bin/amigo/term_details?term=GO:0072350
regulation of flavonoid biosynthetic process	Gene Ontology Slim	GO:0009962	1	17	0.0904568	0.236147	comp26674_c0_seq5	http://amigo.geneontology.org/cgi-bin/amigo/term_details?term=GO:0009962
epidermis development	Gene Ontology Slim	GO:0008544	1	17	0.0904568	0.236147	comp1396919_c0_seq1	http://amigo.geneontology.org/cgi-bin/amigo/term_details?term=GO:0008544
epithelial cell differentiation	Gene Ontology Slim	GO:0030855	1	17	0.0904568	0.236147	comp1396919_c0_seq1	http://amigo.geneontology.org/cgi-bin/amigo/term_details?term=GO:0030855
regulation of anthocyanin metabolic process	Gene Ontology Slim	GO:0031537	1	17	0.0904568	0.236147	comp26674_c0_seq5	http://amigo.geneontology.org/cgi-bin/amigo/term_details?term=GO:0031537
acylglycerol biosynthetic process	Gene Ontology Slim	GO:0046463	1	17	0.0904568	0.236147	comp181652_c0_seq1	http://amigo.geneontology.org/cgi-bin/amigo/term_details?term=GO:0046463
neutral lipid biosynthetic process	Gene Ontology Slim	GO:0046460	1	17	0.0904568	0.236147	comp181652_c0_seq1	http://amigo.geneontology.org/cgi-bin/amigo/term_details?term=GO:0046460
epidermal cell differentiation	Gene Ontology Slim	GO:0009913	1	17	0.0904568	0.236147	comp1396919_c0_seq1	http://amigo.geneontology.org/cgi-bin/amigo/term_details?term=GO:0009913
regulation of flavonoid biosynthetic process	Gene Ontology	GO:0009962	1	17	0.0904568	0.236147	comp26674_c0_seq5	http://amigo.geneontology.org/cgi-bin/amigo/term_details?term=GO:0009962
acylglycerol biosynthetic process	Gene Ontology	GO:0046463	1	17	0.0904568	0.236147	comp181652_c0_seq1	http://amigo.geneontology.org/cgi-bin/amigo/term_details?term=GO:0046463
neutral lipid biosynthetic process	Gene Ontology	GO:0046460	1	17	0.0904568	0.236147	comp181652_c0_seq1	http://amigo.geneontology.org/cgi-bin/amigo/term_details?term=GO:0046460
cell projection part	Gene Ontology	GO:0044463	1	17	0.0904568	0.236147	comp952503_c0_seq1	http://amigo.geneontology.org/cgi-bin/amigo/term_details?term=GO:0044463
epidermal cell differentiation	Gene Ontology	GO:0009913	1	17	0.0904568	0.236147	comp1396919_c0_seq1	http://amigo.geneontology.org/cgi-bin/amigo/term_details?term=GO:0009913
regulation of anthocyanin metabolic process	Gene Ontology	GO:0031537	1	17	0.0904568	0.236147	comp26674_c0_seq5	http://amigo.geneontology.org/cgi-bin/amigo/term_details?term=GO:0031537
apical part of cell	Gene Ontology	GO:0045177	1	17	0.0904568	0.236147	comp952503_c0_seq1	http://amigo.geneontology.org/cgi-bin/amigo/term_details?term=GO:0045177
TBP-class protein binding	Gene Ontology	GO:0017025	1	17	0.0904568	0.236147	comp9715_c0_seq2	http://amigo.geneontology.org/cgi-bin/amigo/term_details?term=GO:0017025
epithelial cell differentiation	Gene Ontology	GO:0030855	1	17	0.0904568	0.236147	comp1396919_c0_seq1	http://amigo.geneontology.org/cgi-bin/amigo/term_details?term=GO:0030855
epidermis development	Gene Ontology	GO:0008544	1	17	0.0904568	0.236147	comp1396919_c0_seq1	http://amigo.geneontology.org/cgi-bin/amigo/term_details?term=GO:0008544
tricarboxylic acid metabolic process	Gene Ontology	GO:0072350	1	17	0.0904568	0.236147	comp20409_c0_seq1	http://amigo.geneontology.org/cgi-bin/amigo/term_details?term=GO:0072350
gene silencing by RNA	Gene Ontology Slim	GO:0031047	2	94	0.0908098	0.236586	comp4604_c0_seq1|comp288551_c0_seq1	http://amigo.geneontology.org/cgi-bin/amigo/term_details?term=GO:0031047
gene silencing by RNA	Gene Ontology	GO:0031047	2	94	0.0908098	0.236586	comp4604_c0_seq1|comp288551_c0_seq1	http://amigo.geneontology.org/cgi-bin/amigo/term_details?term=GO:0031047
intrinsic component of plasma membrane	Gene Ontology Slim	GO:0031226	4	322	0.0933374	0.242677	comp19454_c0_seq5|comp383842_c0_seq1|comp947698_c0_seq1|comp1353268_c0_seq1	http://amigo.geneontology.org/cgi-bin/amigo/term_details?term=GO:0031226
intrinsic component of plasma membrane	Gene Ontology	GO:0031226	4	322	0.0933374	0.242677	comp19454_c0_seq5|comp383842_c0_seq1|comp947698_c0_seq1|comp1353268_c0_seq1	http://amigo.geneontology.org/cgi-bin/amigo/term_details?term=GO:0031226
serine-type endopeptidase activity	Gene Ontology Slim	GO:0004252	2	96	0.0940266	0.242762	comp31966_c0_seq20|comp4182_c0_seq2	http://amigo.geneontology.org/cgi-bin/amigo/term_details?term=GO:0004252
ion channel activity	Gene Ontology Slim	GO:0005216	2	96	0.0940266	0.242762	comp947698_c0_seq1|comp34315_c0_seq4	http://amigo.geneontology.org/cgi-bin/amigo/term_details?term=GO:0005216
microtubule-based process	Gene Ontology Slim	GO:0007017	2	96	0.0940266	0.242762	comp10098_c0_seq2|comp10098_c0_seq1	http://amigo.geneontology.org/cgi-bin/amigo/term_details?term=GO:0007017
microtubule-based process	Gene Ontology	GO:0007017	2	96	0.0940266	0.242762	comp10098_c0_seq2|comp10098_c0_seq1	http://amigo.geneontology.org/cgi-bin/amigo/term_details?term=GO:0007017
serine-type endopeptidase activity	Gene Ontology	GO:0004252	2	96	0.0940266	0.242762	comp31966_c0_seq20|comp4182_c0_seq2	http://amigo.geneontology.org/cgi-bin/amigo/term_details?term=GO:0004252
ion channel activity	Gene Ontology	GO:0005216	2	96	0.0940266	0.242762	comp947698_c0_seq1|comp34315_c0_seq4	http://amigo.geneontology.org/cgi-bin/amigo/term_details?term=GO:0005216
immune system process	Gene Ontology Slim	GO:0002376	4	323	0.0941284	0.242762	comp25143_c0_seq3|comp4604_c0_seq1|comp416320_c0_seq1|comp26880_c0_seq5	http://amigo.geneontology.org/cgi-bin/amigo/term_details?term=GO:0002376
immune system process	Gene Ontology	GO:0002376	4	323	0.0941284	0.242762	comp25143_c0_seq3|comp4604_c0_seq1|comp416320_c0_seq1|comp26880_c0_seq5	http://amigo.geneontology.org/cgi-bin/amigo/term_details?term=GO:0002376
response to mechanical stimulus	Gene Ontology Slim	GO:0009612	1	18	0.0952368	0.243658	comp926052_c0_seq1	http://amigo.geneontology.org/cgi-bin/amigo/term_details?term=GO:0009612
cAMP binding	Gene Ontology Slim	GO:0030552	1	18	0.0952368	0.243658	comp947698_c0_seq1	http://amigo.geneontology.org/cgi-bin/amigo/term_details?term=GO:0030552
cGMP binding	Gene Ontology Slim	GO:0030553	1	18	0.0952368	0.243658	comp947698_c0_seq1	http://amigo.geneontology.org/cgi-bin/amigo/term_details?term=GO:0030553
cellular glucose homeostasis	Gene Ontology Slim	GO:0001678	1	18	0.0952368	0.243658	comp42277_c0_seq1	http://amigo.geneontology.org/cgi-bin/amigo/term_details?term=GO:0001678
cAMP binding	Gene Ontology	GO:0030552	1	18	0.0952368	0.243658	comp947698_c0_seq1	http://amigo.geneontology.org/cgi-bin/amigo/term_details?term=GO:0030552
cGMP binding	Gene Ontology	GO:0030553	1	18	0.0952368	0.243658	comp947698_c0_seq1	http://amigo.geneontology.org/cgi-bin/amigo/term_details?term=GO:0030553
response to mechanical stimulus	Gene Ontology	GO:0009612	1	18	0.0952368	0.243658	comp926052_c0_seq1	http://amigo.geneontology.org/cgi-bin/amigo/term_details?term=GO:0009612
cellular glucose homeostasis	Gene Ontology	GO:0001678	1	18	0.0952368	0.243658	comp42277_c0_seq1	http://amigo.geneontology.org/cgi-bin/amigo/term_details?term=GO:0001678
cell part	Gene Ontology Slim	GO:0044464	111	19588	0.0955871	0.243734	comp928512_c0_seq1|comp11036_c0_seq2|comp31943_c0_seq15|comp17881_c0_seq1|comp947698_c0_seq1|comp1499546_c0_seq1|comp19454_c0_seq5|comp990462_c0_seq1|comp712762_c0_seq1|comp482297_c0_seq1|comp961390_c0_seq1|comp17812_c0_seq1|comp594000_c0_seq1|comp979405_c0_seq1|comp14405_c0_seq3|comp10098_c0_seq2|comp10098_c0_seq1|comp1339571_c0_seq1|comp15869_c0_seq1|comp1549578_c0_seq1|comp848237_c0_seq1|comp2…	http://amigo.geneontology.org/cgi-bin/amigo/term_details?term=GO:0044464
cell part	Gene Ontology	GO:0044464	111	19588	0.0955871	0.243734	comp928512_c0_seq1|comp11036_c0_seq2|comp31943_c0_seq15|comp17881_c0_seq1|comp947698_c0_seq1|comp1499546_c0_seq1|comp19454_c0_seq5|comp990462_c0_seq1|comp712762_c0_seq1|comp482297_c0_seq1|comp961390_c0_seq1|comp17812_c0_seq1|comp594000_c0_seq1|comp979405_c0_seq1|comp14405_c0_seq3|comp10098_c0_seq2|comp10098_c0_seq1|comp1339571_c0_seq1|comp15869_c0_seq1|comp1549578_c0_seq1|comp848237_c0_seq1|comp2…	http://amigo.geneontology.org/cgi-bin/amigo/term_details?term=GO:0044464
ribonucleoprotein complex subunit organization	Gene Ontology Slim	GO:0071826	2	97	0.0956474	0.243734	comp702913_c0_seq1|comp1549578_c0_seq1	http://amigo.geneontology.org/cgi-bin/amigo/term_details?term=GO:0071826
ribonucleoprotein complex subunit organization	Gene Ontology	GO:0071826	2	97	0.0956474	0.243734	comp702913_c0_seq1|comp1549578_c0_seq1	http://amigo.geneontology.org/cgi-bin/amigo/term_details?term=GO:0071826
cell	Gene Ontology Slim	GO:0005623	111	19590	0.0959106	0.24392	comp928512_c0_seq1|comp11036_c0_seq2|comp31943_c0_seq15|comp17881_c0_seq1|comp947698_c0_seq1|comp1499546_c0_seq1|comp19454_c0_seq5|comp990462_c0_seq1|comp712762_c0_seq1|comp482297_c0_seq1|comp961390_c0_seq1|comp17812_c0_seq1|comp594000_c0_seq1|comp979405_c0_seq1|comp14405_c0_seq3|comp10098_c0_seq2|comp10098_c0_seq1|comp1339571_c0_seq1|comp15869_c0_seq1|comp1549578_c0_seq1|comp848237_c0_seq1|comp2…	http://amigo.geneontology.org/cgi-bin/amigo/term_details?term=GO:0005623
cell	Gene Ontology	GO:0005623	111	19590	0.0959106	0.24392	comp928512_c0_seq1|comp11036_c0_seq2|comp31943_c0_seq15|comp17881_c0_seq1|comp947698_c0_seq1|comp1499546_c0_seq1|comp19454_c0_seq5|comp990462_c0_seq1|comp712762_c0_seq1|comp482297_c0_seq1|comp961390_c0_seq1|comp17812_c0_seq1|comp594000_c0_seq1|comp979405_c0_seq1|comp14405_c0_seq3|comp10098_c0_seq2|comp10098_c0_seq1|comp1339571_c0_seq1|comp15869_c0_seq1|comp1549578_c0_seq1|comp848237_c0_seq1|comp2…	http://amigo.geneontology.org/cgi-bin/amigo/term_details?term=GO:0005623
single organism signaling	Gene Ontology Slim	GO:0044700	13	1644	0.0963985	0.244675	comp25143_c0_seq3|comp416320_c0_seq1|comp42277_c0_seq1|comp35114_c1_seq3|comp1353934_c0_seq1|comp8378_c0_seq1|comp26880_c0_seq5|comp1484857_c0_seq1|comp1499546_c0_seq1|comp14663_c0_seq2|comp1301399_c0_seq1|comp20844_c0_seq1|comp34930_c0_seq1	http://amigo.geneontology.org/cgi-bin/amigo/term_details?term=GO:0044700
single organism signaling	Gene Ontology	GO:0044700	13	1644	0.0963985	0.244675	comp25143_c0_seq3|comp416320_c0_seq1|comp42277_c0_seq1|comp35114_c1_seq3|comp1353934_c0_seq1|comp8378_c0_seq1|comp26880_c0_seq5|comp1484857_c0_seq1|comp1499546_c0_seq1|comp14663_c0_seq2|comp1301399_c0_seq1|comp20844_c0_seq1|comp34930_c0_seq1	http://amigo.geneontology.org/cgi-bin/amigo/term_details?term=GO:0044700
signaling	Gene Ontology Slim	GO:0023052	13	1645	0.096735	0.245043	comp25143_c0_seq3|comp416320_c0_seq1|comp42277_c0_seq1|comp35114_c1_seq3|comp1353934_c0_seq1|comp8378_c0_seq1|comp26880_c0_seq5|comp1484857_c0_seq1|comp1499546_c0_seq1|comp14663_c0_seq2|comp1301399_c0_seq1|comp20844_c0_seq1|comp34930_c0_seq1	http://amigo.geneontology.org/cgi-bin/amigo/term_details?term=GO:0023052
signaling	Gene Ontology	GO:0023052	13	1645	0.096735	0.245043	comp25143_c0_seq3|comp416320_c0_seq1|comp42277_c0_seq1|comp35114_c1_seq3|comp1353934_c0_seq1|comp8378_c0_seq1|comp26880_c0_seq5|comp1484857_c0_seq1|comp1499546_c0_seq1|comp14663_c0_seq2|comp1301399_c0_seq1|comp20844_c0_seq1|comp34930_c0_seq1	http://amigo.geneontology.org/cgi-bin/amigo/term_details?term=GO:0023052
cellular protein metabolic process	Gene Ontology Slim	GO:0044267	20	2783	0.0974261	0.246306	comp25143_c0_seq3|comp482297_c0_seq1|comp702913_c0_seq1|comp922130_c0_seq1|comp1499546_c0_seq1|comp35114_c1_seq3|comp1353934_c0_seq1|comp1301399_c0_seq1|comp4182_c0_seq2|comp924006_c0_seq1|comp4604_c0_seq1|comp952503_c0_seq1|comp6769_c0_seq1|comp1484857_c0_seq1|comp1549578_c0_seq1|comp9715_c0_seq2|comp15869_c0_seq1|comp34674_c0_seq2|comp848237_c0_seq1|comp34930_c0_seq1	http://amigo.geneontology.org/cgi-bin/amigo/term_details?term=GO:0044267
cellular protein metabolic process	Gene Ontology	GO:0044267	20	2783	0.0974261	0.246306	comp25143_c0_seq3|comp482297_c0_seq1|comp702913_c0_seq1|comp922130_c0_seq1|comp1499546_c0_seq1|comp35114_c1_seq3|comp1353934_c0_seq1|comp1301399_c0_seq1|comp4182_c0_seq2|comp924006_c0_seq1|comp4604_c0_seq1|comp952503_c0_seq1|comp6769_c0_seq1|comp1484857_c0_seq1|comp1549578_c0_seq1|comp9715_c0_seq2|comp15869_c0_seq1|comp34674_c0_seq2|comp848237_c0_seq1|comp34930_c0_seq1	http://amigo.geneontology.org/cgi-bin/amigo/term_details?term=GO:0044267
oligosaccharide metabolic process	Gene Ontology Slim	GO:0009311	2	99	0.0989128	0.249285	comp588_c0_seq1|comp20844_c0_seq1	http://amigo.geneontology.org/cgi-bin/amigo/term_details?term=GO:0009311
oligosaccharide metabolic process	Gene Ontology	GO:0009311	2	99	0.0989128	0.249285	comp588_c0_seq1|comp20844_c0_seq1	http://amigo.geneontology.org/cgi-bin/amigo/term_details?term=GO:0009311
root morphogenesis	Gene Ontology Slim	GO:0010015	3	207	0.0989939	0.249285	comp1484857_c0_seq1|comp702913_c0_seq1|comp712762_c0_seq1	http://amigo.geneontology.org/cgi-bin/amigo/term_details?term=GO:0010015
root morphogenesis	Gene Ontology	GO:0010015	3	207	0.0989939	0.249285	comp1484857_c0_seq1|comp702913_c0_seq1|comp712762_c0_seq1	http://amigo.geneontology.org/cgi-bin/amigo/term_details?term=GO:0010015
membrane	Gene Ontology Slim	GO:0016020	47	7492	0.0998333	0.249347	comp24361_c0_seq21|comp338098_c0_seq1|comp14405_c0_seq3|comp1499546_c0_seq1|comp19454_c0_seq5|comp1301399_c0_seq1|comp34315_c0_seq4|comp1353268_c0_seq1|comp990462_c0_seq1|comp614151_c0_seq1|comp1739059_c0_seq1|comp550184_c0_seq1|comp702913_c0_seq1|comp922130_c0_seq1|comp34674_c0_seq2|comp26880_c0_seq5|comp947698_c0_seq1|comp1353934_c0_seq1|comp568575_c0_seq1|comp1083191_c0_seq1|comp24361_c0_seq18…	http://amigo.geneontology.org/cgi-bin/amigo/term_details?term=GO:0016020
membrane	Gene Ontology	GO:0016020	47	7492	0.0998333	0.249347	comp24361_c0_seq21|comp338098_c0_seq1|comp14405_c0_seq3|comp1499546_c0_seq1|comp19454_c0_seq5|comp1301399_c0_seq1|comp34315_c0_seq4|comp1353268_c0_seq1|comp990462_c0_seq1|comp614151_c0_seq1|comp1739059_c0_seq1|comp550184_c0_seq1|comp702913_c0_seq1|comp922130_c0_seq1|comp34674_c0_seq2|comp26880_c0_seq5|comp947698_c0_seq1|comp1353934_c0_seq1|comp568575_c0_seq1|comp1083191_c0_seq1|comp24361_c0_seq18…	http://amigo.geneontology.org/cgi-bin/amigo/term_details?term=GO:0016020
triglyceride metabolic process	Gene Ontology Slim	GO:0006641	1	19	0.0999918	0.249347	comp181652_c0_seq1	http://amigo.geneontology.org/cgi-bin/amigo/term_details?term=GO:0006641
abscisic acid biosynthetic process	Gene Ontology Slim	GO:0009688	1	19	0.0999918	0.249347	comp338365_c0_seq1	http://amigo.geneontology.org/cgi-bin/amigo/term_details?term=GO:0009688
ribosomal large subunit assembly	Gene Ontology Slim	GO:0000027	1	19	0.0999918	0.249347	comp702913_c0_seq1	http://amigo.geneontology.org/cgi-bin/amigo/term_details?term=GO:0000027
glucose homeostasis	Gene Ontology Slim	GO:0042593	1	19	0.0999918	0.249347	comp42277_c0_seq1	http://amigo.geneontology.org/cgi-bin/amigo/term_details?term=GO:0042593
ribosomal large subunit assembly	Gene Ontology	GO:0000027	1	19	0.0999918	0.249347	comp702913_c0_seq1	http://amigo.geneontology.org/cgi-bin/amigo/term_details?term=GO:0000027
glucose homeostasis	Gene Ontology	GO:0042593	1	19	0.0999918	0.249347	comp42277_c0_seq1	http://amigo.geneontology.org/cgi-bin/amigo/term_details?term=GO:0042593
triglyceride metabolic process	Gene Ontology	GO:0006641	1	19	0.0999918	0.249347	comp181652_c0_seq1	http://amigo.geneontology.org/cgi-bin/amigo/term_details?term=GO:0006641
abscisic acid biosynthetic process	Gene Ontology	GO:0009688	1	19	0.0999918	0.249347	comp338365_c0_seq1	http://amigo.geneontology.org/cgi-bin/amigo/term_details?term=GO:0009688
negative regulation of cellular process	Gene Ontology Slim	GO:0048523	5	462	0.100334	0.249713	comp4604_c0_seq1|comp29340_c0_seq2|comp35114_c1_seq3|comp29340_c0_seq1|comp614151_c0_seq1	http://amigo.geneontology.org/cgi-bin/amigo/term_details?term=GO:0048523
negative regulation of cellular process	Gene Ontology	GO:0048523	5	462	0.100334	0.249713	comp4604_c0_seq1|comp29340_c0_seq2|comp35114_c1_seq3|comp29340_c0_seq1|comp614151_c0_seq1	http://amigo.geneontology.org/cgi-bin/amigo/term_details?term=GO:0048523
tubulin binding	Gene Ontology Slim	GO:0015631	2	100	0.100557	0.249784	comp10098_c0_seq2|comp10098_c0_seq1	http://amigo.geneontology.org/cgi-bin/amigo/term_details?term=GO:0015631
tubulin binding	Gene Ontology	GO:0015631	2	100	0.100557	0.249784	comp10098_c0_seq2|comp10098_c0_seq1	http://amigo.geneontology.org/cgi-bin/amigo/term_details?term=GO:0015631
purine-containing compound metabolic process	Gene Ontology Slim	GO:0072521	3	210	0.10219	0.252906	comp338365_c0_seq1|comp42277_c0_seq1|comp718702_c0_seq1	http://amigo.geneontology.org/cgi-bin/amigo/term_details?term=GO:0072521
purine-containing compound metabolic process	Gene Ontology	GO:0072521	3	210	0.10219	0.252906	comp338365_c0_seq1|comp42277_c0_seq1|comp718702_c0_seq1	http://amigo.geneontology.org/cgi-bin/amigo/term_details?term=GO:0072521
cytosolic small ribosomal subunit	Gene Ontology Slim	GO:0022627	2	101	0.102209	0.252906	comp848237_c0_seq1|comp922130_c0_seq1	http://amigo.geneontology.org/cgi-bin/amigo/term_details?term=GO:0022627
cytosolic small ribosomal subunit	Gene Ontology	GO:0022627	2	101	0.102209	0.252906	comp848237_c0_seq1|comp922130_c0_seq1	http://amigo.geneontology.org/cgi-bin/amigo/term_details?term=GO:0022627
peptide metabolic process	Gene Ontology Slim	GO:0006518	7	746	0.102564	0.253294	comp702913_c0_seq1|comp922130_c0_seq1|comp4604_c0_seq1|comp15869_c0_seq1|comp1549578_c0_seq1|comp6769_c0_seq1|comp848237_c0_seq1	http://amigo.geneontology.org/cgi-bin/amigo/term_details?term=GO:0006518
peptide metabolic process	Gene Ontology	GO:0006518	7	746	0.102564	0.253294	comp702913_c0_seq1|comp922130_c0_seq1|comp4604_c0_seq1|comp15869_c0_seq1|comp1549578_c0_seq1|comp6769_c0_seq1|comp848237_c0_seq1	http://amigo.geneontology.org/cgi-bin/amigo/term_details?term=GO:0006518
heterocycle metabolic process	Gene Ontology Slim	GO:0046483	26	3818	0.103335	0.254708	comp928512_c0_seq1|comp4604_c0_seq1|comp9715_c0_seq2|comp6769_c0_seq1|comp718702_c0_seq1|comp10620_c0_seq1|comp712762_c0_seq1|comp26674_c0_seq5|comp922130_c0_seq1|comp34310_c0_seq30|comp34310_c0_seq75|comp972005_c0_seq1|comp28940_c0_seq5|comp28940_c0_seq4|comp1396919_c0_seq1|comp397110_c0_seq1|comp930832_c0_seq1|comp29340_c0_seq2|comp29340_c0_seq1|comp288551_c0_seq1|comp34310_c0_seq28|comp42277_c…	http://amigo.geneontology.org/cgi-bin/amigo/term_details?term=GO:0046483
heterocycle metabolic process	Gene Ontology	GO:0046483	26	3818	0.103335	0.254708	comp928512_c0_seq1|comp4604_c0_seq1|comp9715_c0_seq2|comp6769_c0_seq1|comp718702_c0_seq1|comp10620_c0_seq1|comp712762_c0_seq1|comp26674_c0_seq5|comp922130_c0_seq1|comp34310_c0_seq30|comp34310_c0_seq75|comp972005_c0_seq1|comp28940_c0_seq5|comp28940_c0_seq4|comp1396919_c0_seq1|comp397110_c0_seq1|comp930832_c0_seq1|comp29340_c0_seq2|comp29340_c0_seq1|comp288551_c0_seq1|comp34310_c0_seq28|comp42277_c…	http://amigo.geneontology.org/cgi-bin/amigo/term_details?term=GO:0046483
organic acid metabolic process	Gene Ontology Slim	GO:0006082	9	1046	0.104414	0.254936	comp25143_c0_seq3|comp181652_c0_seq1|comp2514_c0_seq1|comp17881_c1_seq1|comp338365_c0_seq1|comp20409_c0_seq1|comp42277_c0_seq1|comp6769_c0_seq1|comp718702_c0_seq1	http://amigo.geneontology.org/cgi-bin/amigo/term_details?term=GO:0006082
organic acid metabolic process	Gene Ontology	GO:0006082	9	1046	0.104414	0.254936	comp25143_c0_seq3|comp181652_c0_seq1|comp2514_c0_seq1|comp17881_c1_seq1|comp338365_c0_seq1|comp20409_c0_seq1|comp42277_c0_seq1|comp6769_c0_seq1|comp718702_c0_seq1	http://amigo.geneontology.org/cgi-bin/amigo/term_details?term=GO:0006082
wax biosynthetic process	Gene Ontology Slim	GO:0010025	1	20	0.104722	0.254936	comp288551_c0_seq1	http://amigo.geneontology.org/cgi-bin/amigo/term_details?term=GO:0010025
epithelium development	Gene Ontology Slim	GO:0060429	1	20	0.104722	0.254936	comp1396919_c0_seq1	http://amigo.geneontology.org/cgi-bin/amigo/term_details?term=GO:0060429
steroid binding	Gene Ontology Slim	GO:0005496	1	20	0.104722	0.254936	comp614151_c0_seq1	http://amigo.geneontology.org/cgi-bin/amigo/term_details?term=GO:0005496
small-subunit processome	Gene Ontology Slim	GO:0032040	1	20	0.104722	0.254936	comp922130_c0_seq1	http://amigo.geneontology.org/cgi-bin/amigo/term_details?term=GO:0032040
amide transmembrane transporter activity	Gene Ontology Slim	GO:0042887	1	20	0.104722	0.254936	comp19454_c0_seq5	http://amigo.geneontology.org/cgi-bin/amigo/term_details?term=GO:0042887
small-subunit processome	Gene Ontology	GO:0032040	1	20	0.104722	0.254936	comp922130_c0_seq1	http://amigo.geneontology.org/cgi-bin/amigo/term_details?term=GO:0032040
steroid binding	Gene Ontology	GO:0005496	1	20	0.104722	0.254936	comp614151_c0_seq1	http://amigo.geneontology.org/cgi-bin/amigo/term_details?term=GO:0005496
epithelium development	Gene Ontology	GO:0060429	1	20	0.104722	0.254936	comp1396919_c0_seq1	http://amigo.geneontology.org/cgi-bin/amigo/term_details?term=GO:0060429
amide transmembrane transporter activity	Gene Ontology	GO:0042887	1	20	0.104722	0.254936	comp19454_c0_seq5	http://amigo.geneontology.org/cgi-bin/amigo/term_details?term=GO:0042887
wax biosynthetic process	Gene Ontology	GO:0010025	1	20	0.104722	0.254936	comp288551_c0_seq1	http://amigo.geneontology.org/cgi-bin/amigo/term_details?term=GO:0010025
sexual reproduction	Gene Ontology Slim	GO:0019953	2	103	0.105536	0.25643	comp35114_c1_seq3|comp952503_c0_seq1	http://amigo.geneontology.org/cgi-bin/amigo/term_details?term=GO:0019953
sexual reproduction	Gene Ontology	GO:0019953	2	103	0.105536	0.25643	comp35114_c1_seq3|comp952503_c0_seq1	http://amigo.geneontology.org/cgi-bin/amigo/term_details?term=GO:0019953
plant epidermis development	Gene Ontology Slim	GO:0090558	3	214	0.106516	0.258009	comp712762_c0_seq1|comp1484857_c0_seq1|comp718702_c0_seq1	http://amigo.geneontology.org/cgi-bin/amigo/term_details?term=GO:0090558
plant epidermis development	Gene Ontology	GO:0090558	3	214	0.106516	0.258009	comp712762_c0_seq1|comp1484857_c0_seq1|comp718702_c0_seq1	http://amigo.geneontology.org/cgi-bin/amigo/term_details?term=GO:0090558
chloroplast envelope	Gene Ontology Slim	GO:0009941	6	610	0.106589	0.258009	comp24361_c0_seq18|comp24361_c0_seq21|comp24361_c0_seq13|comp24361_c0_seq15|comp17843_c0_seq3|comp24361_c0_seq3	http://amigo.geneontology.org/cgi-bin/amigo/term_details?term=GO:0009941
chloroplast envelope	Gene Ontology	GO:0009941	6	610	0.106589	0.258009	comp24361_c0_seq18|comp24361_c0_seq21|comp24361_c0_seq13|comp24361_c0_seq15|comp17843_c0_seq3|comp24361_c0_seq3	http://amigo.geneontology.org/cgi-bin/amigo/term_details?term=GO:0009941
terpenoid biosynthetic process	Gene Ontology Slim	GO:0016114	2	104	0.10721	0.25805	comp693766_c0_seq1|comp930832_c0_seq1	http://amigo.geneontology.org/cgi-bin/amigo/term_details?term=GO:0016114
nicotinamide nucleotide metabolic process	Gene Ontology Slim	GO:0046496	2	104	0.10721	0.25805	comp42277_c0_seq1|comp718702_c0_seq1	http://amigo.geneontology.org/cgi-bin/amigo/term_details?term=GO:0046496
pyridine nucleotide metabolic process	Gene Ontology Slim	GO:0019362	2	104	0.10721	0.25805	comp42277_c0_seq1|comp718702_c0_seq1	http://amigo.geneontology.org/cgi-bin/amigo/term_details?term=GO:0019362
nicotinamide nucleotide metabolic process	Gene Ontology	GO:0046496	2	104	0.10721	0.25805	comp42277_c0_seq1|comp718702_c0_seq1	http://amigo.geneontology.org/cgi-bin/amigo/term_details?term=GO:0046496
pyridine nucleotide metabolic process	Gene Ontology	GO:0019362	2	104	0.10721	0.25805	comp42277_c0_seq1|comp718702_c0_seq1	http://amigo.geneontology.org/cgi-bin/amigo/term_details?term=GO:0019362
terpenoid biosynthetic process	Gene Ontology	GO:0016114	2	104	0.10721	0.25805	comp693766_c0_seq1|comp930832_c0_seq1	http://amigo.geneontology.org/cgi-bin/amigo/term_details?term=GO:0016114
positive regulation of transcription from RNA polymerase II promoter	Gene Ontology Slim	GO:0045944	1	21	0.109427	0.26045	comp9715_c0_seq2	http://amigo.geneontology.org/cgi-bin/amigo/term_details?term=GO:0045944
ER-associated ubiquitin-dependent protein catabolic process	Gene Ontology Slim	GO:0030433	1	21	0.109427	0.26045	comp9715_c0_seq2	http://amigo.geneontology.org/cgi-bin/amigo/term_details?term=GO:0030433
purine nucleobase metabolic process	Gene Ontology Slim	GO:0006144	1	21	0.109427	0.26045	comp338365_c0_seq1	http://amigo.geneontology.org/cgi-bin/amigo/term_details?term=GO:0006144
wax metabolic process	Gene Ontology Slim	GO:0010166	1	21	0.109427	0.26045	comp288551_c0_seq1	http://amigo.geneontology.org/cgi-bin/amigo/term_details?term=GO:0010166
formation of translation preinitiation complex	Gene Ontology Slim	GO:0001731	1	21	0.109427	0.26045	comp1549578_c0_seq1	http://amigo.geneontology.org/cgi-bin/amigo/term_details?term=GO:0001731
galactosidase activity	Gene Ontology Slim	GO:0015925	1	21	0.109427	0.26045	comp10309_c0_seq1	http://amigo.geneontology.org/cgi-bin/amigo/term_details?term=GO:0015925
formation of translation preinitiation complex	Gene Ontology	GO:0001731	1	21	0.109427	0.26045	comp1549578_c0_seq1	http://amigo.geneontology.org/cgi-bin/amigo/term_details?term=GO:0001731
positive regulation of transcription from RNA polymerase II promoter	Gene Ontology	GO:0045944	1	21	0.109427	0.26045	comp9715_c0_seq2	http://amigo.geneontology.org/cgi-bin/amigo/term_details?term=GO:0045944
ER-associated ubiquitin-dependent protein catabolic process	Gene Ontology	GO:0030433	1	21	0.109427	0.26045	comp9715_c0_seq2	http://amigo.geneontology.org/cgi-bin/amigo/term_details?term=GO:0030433
purine nucleobase metabolic process	Gene Ontology	GO:0006144	1	21	0.109427	0.26045	comp338365_c0_seq1	http://amigo.geneontology.org/cgi-bin/amigo/term_details?term=GO:0006144
galactosidase activity	Gene Ontology	GO:0015925	1	21	0.109427	0.26045	comp10309_c0_seq1	http://amigo.geneontology.org/cgi-bin/amigo/term_details?term=GO:0015925
wax metabolic process	Gene Ontology	GO:0010166	1	21	0.109427	0.26045	comp288551_c0_seq1	http://amigo.geneontology.org/cgi-bin/amigo/term_details?term=GO:0010166
cytoplasmic part	Gene Ontology Slim	GO:0044444	57	9368	0.110241	0.261899	comp928512_c0_seq1|comp11036_c0_seq2|comp24361_c0_seq21|comp1652_c0_seq1|comp456268_c0_seq1|comp257153_c0_seq1|comp560372_c0_seq1|comp29572_c0_seq4|comp6769_c0_seq1|comp34315_c0_seq4|comp990462_c0_seq1|comp614151_c0_seq1|comp693766_c0_seq1|comp482297_c0_seq1|comp702913_c0_seq1|comp922130_c0_seq1|comp383842_c0_seq1|comp10098_c0_seq1|comp26880_c0_seq5|comp1083191_c0_seq1|comp1665597_c0_seq1|comp550…	http://amigo.geneontology.org/cgi-bin/amigo/term_details?term=GO:0044444
cytoplasmic part	Gene Ontology	GO:0044444	57	9368	0.110241	0.261899	comp928512_c0_seq1|comp11036_c0_seq2|comp24361_c0_seq21|comp1652_c0_seq1|comp456268_c0_seq1|comp257153_c0_seq1|comp560372_c0_seq1|comp29572_c0_seq4|comp6769_c0_seq1|comp34315_c0_seq4|comp990462_c0_seq1|comp614151_c0_seq1|comp693766_c0_seq1|comp482297_c0_seq1|comp702913_c0_seq1|comp922130_c0_seq1|comp383842_c0_seq1|comp10098_c0_seq1|comp26880_c0_seq5|comp1083191_c0_seq1|comp1665597_c0_seq1|comp550…	http://amigo.geneontology.org/cgi-bin/amigo/term_details?term=GO:0044444
protein metabolic process	Gene Ontology Slim	GO:0019538	22	3168	0.110746	0.262612	comp11036_c0_seq2|comp4604_c0_seq1|comp1353934_c0_seq1|comp1499546_c0_seq1|comp6769_c0_seq1|comp1484857_c0_seq1|comp482297_c0_seq1|comp702913_c0_seq1|comp922130_c0_seq1|comp34674_c0_seq2|comp35114_c1_seq3|comp15869_c0_seq1|comp1549578_c0_seq1|comp9715_c0_seq2|comp848237_c0_seq1|comp25143_c0_seq3|comp1301399_c0_seq1|comp4182_c0_seq2|comp924006_c0_seq1|comp952503_c0_seq1|comp31966_c0_seq20|comp3493…	http://amigo.geneontology.org/cgi-bin/amigo/term_details?term=GO:0019538
protein metabolic process	Gene Ontology	GO:0019538	22	3168	0.110746	0.262612	comp11036_c0_seq2|comp4604_c0_seq1|comp1353934_c0_seq1|comp1499546_c0_seq1|comp6769_c0_seq1|comp1484857_c0_seq1|comp482297_c0_seq1|comp702913_c0_seq1|comp922130_c0_seq1|comp34674_c0_seq2|comp35114_c1_seq3|comp15869_c0_seq1|comp1549578_c0_seq1|comp9715_c0_seq2|comp848237_c0_seq1|comp25143_c0_seq3|comp1301399_c0_seq1|comp4182_c0_seq2|comp924006_c0_seq1|comp952503_c0_seq1|comp31966_c0_seq20|comp3493…	http://amigo.geneontology.org/cgi-bin/amigo/term_details?term=GO:0019538
root epidermal cell differentiation	Gene Ontology Slim	GO:0010053	2	107	0.112276	0.265747	comp712762_c0_seq1|comp1484857_c0_seq1	http://amigo.geneontology.org/cgi-bin/amigo/term_details?term=GO:0010053
root epidermal cell differentiation	Gene Ontology	GO:0010053	2	107	0.112276	0.265747	comp712762_c0_seq1|comp1484857_c0_seq1	http://amigo.geneontology.org/cgi-bin/amigo/term_details?term=GO:0010053
regulation of cellular process	Gene Ontology Slim	GO:0050794	28	4201	0.112704	0.265865	comp416320_c0_seq1|comp4604_c0_seq1|comp14405_c0_seq3|comp1499546_c0_seq1|comp10620_c0_seq1|comp614151_c0_seq1|comp712762_c0_seq1|comp26674_c0_seq5|comp34930_c0_seq1|comp26880_c0_seq5|comp972005_c0_seq1|comp1353934_c0_seq1|comp35114_c1_seq3|comp8378_c0_seq1|comp28940_c0_seq5|comp28940_c0_seq4|comp14663_c0_seq2|comp332935_c0_seq1|comp397110_c0_seq1|comp9715_c0_seq2|comp29340_c0_seq2|comp29340_c0_s…	http://amigo.geneontology.org/cgi-bin/amigo/term_details?term=GO:0050794
regulation of cellular process	Gene Ontology	GO:0050794	28	4201	0.112704	0.265865	comp416320_c0_seq1|comp4604_c0_seq1|comp14405_c0_seq3|comp1499546_c0_seq1|comp10620_c0_seq1|comp614151_c0_seq1|comp712762_c0_seq1|comp26674_c0_seq5|comp34930_c0_seq1|comp26880_c0_seq5|comp972005_c0_seq1|comp1353934_c0_seq1|comp35114_c1_seq3|comp8378_c0_seq1|comp28940_c0_seq5|comp28940_c0_seq4|comp14663_c0_seq2|comp332935_c0_seq1|comp397110_c0_seq1|comp9715_c0_seq2|comp29340_c0_seq2|comp29340_c0_s…	http://amigo.geneontology.org/cgi-bin/amigo/term_details?term=GO:0050794
metabolic process	Gene Ontology Slim	GO:0008152	61	10118	0.112741	0.265865	comp928512_c0_seq1|comp181652_c0_seq1|comp1652_c0_seq1|comp17881_c1_seq1|comp4604_c0_seq1|comp1353934_c0_seq1|comp257153_c0_seq1|comp1499546_c0_seq1|comp11036_c0_seq2|comp6769_c0_seq1|comp1484857_c0_seq1|comp718702_c0_seq1|comp10620_c0_seq1|comp990462_c0_seq1|comp712762_c0_seq1|comp693766_c0_seq1|comp26674_c0_seq5|comp29340_c0_seq1|comp482297_c0_seq1|comp952503_c0_seq1|comp702913_c0_seq1|comp9221…	http://amigo.geneontology.org/cgi-bin/amigo/term_details?term=GO:0008152
metabolic process	Gene Ontology	GO:0008152	61	10118	0.112741	0.265865	comp928512_c0_seq1|comp181652_c0_seq1|comp1652_c0_seq1|comp17881_c1_seq1|comp4604_c0_seq1|comp1353934_c0_seq1|comp257153_c0_seq1|comp1499546_c0_seq1|comp11036_c0_seq2|comp6769_c0_seq1|comp1484857_c0_seq1|comp718702_c0_seq1|comp10620_c0_seq1|comp990462_c0_seq1|comp712762_c0_seq1|comp693766_c0_seq1|comp26674_c0_seq5|comp29340_c0_seq1|comp482297_c0_seq1|comp952503_c0_seq1|comp702913_c0_seq1|comp9221…	http://amigo.geneontology.org/cgi-bin/amigo/term_details?term=GO:0008152
response to carbohydrate	Gene Ontology Slim	GO:0009743	2	108	0.113978	0.266149	comp20844_c0_seq1|comp42277_c0_seq1	http://amigo.geneontology.org/cgi-bin/amigo/term_details?term=GO:0009743
response to carbohydrate	Gene Ontology	GO:0009743	2	108	0.113978	0.266149	comp20844_c0_seq1|comp42277_c0_seq1	http://amigo.geneontology.org/cgi-bin/amigo/term_details?term=GO:0009743
shoot axis formation	Gene Ontology Slim	GO:0010346	1	22	0.114108	0.266149	comp930832_c0_seq1	http://amigo.geneontology.org/cgi-bin/amigo/term_details?term=GO:0010346
ERAD pathway	Gene Ontology Slim	GO:0036503	1	22	0.114108	0.266149	comp9715_c0_seq2	http://amigo.geneontology.org/cgi-bin/amigo/term_details?term=GO:0036503
secondary shoot formation	Gene Ontology Slim	GO:0010223	1	22	0.114108	0.266149	comp930832_c0_seq1	http://amigo.geneontology.org/cgi-bin/amigo/term_details?term=GO:0010223
trehalose biosynthetic process	Gene Ontology Slim	GO:0005992	1	22	0.114108	0.266149	comp20844_c0_seq1	http://amigo.geneontology.org/cgi-bin/amigo/term_details?term=GO:0005992
plasma membrane region	Gene Ontology Slim	GO:0098590	1	22	0.114108	0.266149	comp952503_c0_seq1	http://amigo.geneontology.org/cgi-bin/amigo/term_details?term=GO:0098590
plasma membrane region	Gene Ontology	GO:0098590	1	22	0.114108	0.266149	comp952503_c0_seq1	http://amigo.geneontology.org/cgi-bin/amigo/term_details?term=GO:0098590
shoot axis formation	Gene Ontology	GO:0010346	1	22	0.114108	0.266149	comp930832_c0_seq1	http://amigo.geneontology.org/cgi-bin/amigo/term_details?term=GO:0010346
ERAD pathway	Gene Ontology	GO:0036503	1	22	0.114108	0.266149	comp9715_c0_seq2	http://amigo.geneontology.org/cgi-bin/amigo/term_details?term=GO:0036503
secondary shoot formation	Gene Ontology	GO:0010223	1	22	0.114108	0.266149	comp930832_c0_seq1	http://amigo.geneontology.org/cgi-bin/amigo/term_details?term=GO:0010223
trehalose biosynthetic process	Gene Ontology	GO:0005992	1	22	0.114108	0.266149	comp20844_c0_seq1	http://amigo.geneontology.org/cgi-bin/amigo/term_details?term=GO:0005992
endosome	Gene Ontology Slim	GO:0005768	4	349	0.115787	0.269572	comp393874_c0_seq1|comp614151_c0_seq1|comp331537_c0_seq1|comp1404096_c0_seq1	http://amigo.geneontology.org/cgi-bin/amigo/term_details?term=GO:0005768
endosome	Gene Ontology	GO:0005768	4	349	0.115787	0.269572	comp393874_c0_seq1|comp614151_c0_seq1|comp331537_c0_seq1|comp1404096_c0_seq1	http://amigo.geneontology.org/cgi-bin/amigo/term_details?term=GO:0005768
single-organism biosynthetic process	Gene Ontology Slim	GO:0044711	12	1540	0.116231	0.270116	comp25143_c0_seq3|comp34855_c0_seq7|comp181652_c0_seq1|comp693766_c0_seq1|comp17881_c1_seq1|comp338365_c0_seq1|comp26674_c0_seq5|comp1083191_c0_seq1|comp1652_c0_seq1|comp930832_c0_seq1|comp990462_c0_seq1|comp20844_c0_seq1	http://amigo.geneontology.org/cgi-bin/amigo/term_details?term=GO:0044711
single-organism biosynthetic process	Gene Ontology	GO:0044711	12	1540	0.116231	0.270116	comp25143_c0_seq3|comp34855_c0_seq7|comp181652_c0_seq1|comp693766_c0_seq1|comp17881_c1_seq1|comp338365_c0_seq1|comp26674_c0_seq5|comp1083191_c0_seq1|comp1652_c0_seq1|comp930832_c0_seq1|comp990462_c0_seq1|comp20844_c0_seq1	http://amigo.geneontology.org/cgi-bin/amigo/term_details?term=GO:0044711
trehalose metabolic process	Gene Ontology Slim	GO:0005991	1	23	0.118765	0.273031	comp20844_c0_seq1	http://amigo.geneontology.org/cgi-bin/amigo/term_details?term=GO:0005991
acylglycerol metabolic process	Gene Ontology Slim	GO:0006639	1	23	0.118765	0.273031	comp181652_c0_seq1	http://amigo.geneontology.org/cgi-bin/amigo/term_details?term=GO:0006639
transcription initiation from RNA polymerase II promoter	Gene Ontology Slim	GO:0006367	1	23	0.118765	0.273031	comp9715_c0_seq2	http://amigo.geneontology.org/cgi-bin/amigo/term_details?term=GO:0006367
neutral lipid metabolic process	Gene Ontology Slim	GO:0006638	1	23	0.118765	0.273031	comp181652_c0_seq1	http://amigo.geneontology.org/cgi-bin/amigo/term_details?term=GO:0006638
cellular response to hypoxia	Gene Ontology Slim	GO:0071456	1	23	0.118765	0.273031	comp1083191_c0_seq1	http://amigo.geneontology.org/cgi-bin/amigo/term_details?term=GO:0071456
carbohydrate homeostasis	Gene Ontology Slim	GO:0033500	1	23	0.118765	0.273031	comp42277_c0_seq1	http://amigo.geneontology.org/cgi-bin/amigo/term_details?term=GO:0033500
trehalose metabolic process	Gene Ontology	GO:0005991	1	23	0.118765	0.273031	comp20844_c0_seq1	http://amigo.geneontology.org/cgi-bin/amigo/term_details?term=GO:0005991
carbohydrate homeostasis	Gene Ontology	GO:0033500	1	23	0.118765	0.273031	comp42277_c0_seq1	http://amigo.geneontology.org/cgi-bin/amigo/term_details?term=GO:0033500
transcription initiation from RNA polymerase II promoter	Gene Ontology	GO:0006367	1	23	0.118765	0.273031	comp9715_c0_seq2	http://amigo.geneontology.org/cgi-bin/amigo/term_details?term=GO:0006367
neutral lipid metabolic process	Gene Ontology	GO:0006638	1	23	0.118765	0.273031	comp181652_c0_seq1	http://amigo.geneontology.org/cgi-bin/amigo/term_details?term=GO:0006638
acylglycerol metabolic process	Gene Ontology	GO:0006639	1	23	0.118765	0.273031	comp181652_c0_seq1	http://amigo.geneontology.org/cgi-bin/amigo/term_details?term=GO:0006639
cellular response to hypoxia	Gene Ontology	GO:0071456	1	23	0.118765	0.273031	comp1083191_c0_seq1	http://amigo.geneontology.org/cgi-bin/amigo/term_details?term=GO:0071456
heterocycle catabolic process	Gene Ontology Slim	GO:0046700	2	111	0.119124	0.273366	comp338365_c0_seq1|comp1396919_c0_seq1	http://amigo.geneontology.org/cgi-bin/amigo/term_details?term=GO:0046700
heterocycle catabolic process	Gene Ontology	GO:0046700	2	111	0.119124	0.273366	comp338365_c0_seq1|comp1396919_c0_seq1	http://amigo.geneontology.org/cgi-bin/amigo/term_details?term=GO:0046700
response to external stimulus	Gene Ontology Slim	GO:0009605	11	1390	0.119627	0.27403	comp288551_c0_seq1|comp416320_c0_seq1|comp4604_c0_seq1|comp35114_c1_seq3|comp550184_c0_seq1|comp26880_c0_seq5|comp712762_c0_seq1|comp1652_c0_seq1|comp383842_c0_seq1|comp594000_c0_seq1|comp926052_c0_seq1	http://amigo.geneontology.org/cgi-bin/amigo/term_details?term=GO:0009605
response to external stimulus	Gene Ontology	GO:0009605	11	1390	0.119627	0.27403	comp288551_c0_seq1|comp416320_c0_seq1|comp4604_c0_seq1|comp35114_c1_seq3|comp550184_c0_seq1|comp26880_c0_seq5|comp712762_c0_seq1|comp1652_c0_seq1|comp383842_c0_seq1|comp594000_c0_seq1|comp926052_c0_seq1	http://amigo.geneontology.org/cgi-bin/amigo/term_details?term=GO:0009605
negative regulation of macromolecule metabolic process	Gene Ontology Slim	GO:0010605	4	354	0.120184	0.274544	comp4604_c0_seq1|comp288551_c0_seq1|comp29340_c0_seq1|comp29340_c0_seq2	http://amigo.geneontology.org/cgi-bin/amigo/term_details?term=GO:0010605
negative regulation of macromolecule metabolic process	Gene Ontology	GO:0010605	4	354	0.120184	0.274544	comp4604_c0_seq1|comp288551_c0_seq1|comp29340_c0_seq1|comp29340_c0_seq2	http://amigo.geneontology.org/cgi-bin/amigo/term_details?term=GO:0010605
intrinsic component of membrane	Gene Ontology Slim	GO:0031224	32	4929	0.12028	0.274544	comp24361_c0_seq21|comp947698_c0_seq1|comp1499546_c0_seq1|comp19454_c0_seq5|comp3210_c0_seq1|comp1353268_c0_seq1|comp614151_c0_seq1|comp34674_c0_seq2|comp1083191_c0_seq1|comp456268_c0_seq1|comp383842_c0_seq1|comp24361_c0_seq18|comp550184_c0_seq1|comp1529265_c0_seq1|comp1404096_c0_seq1|comp35114_c1_seq3|comp24361_c0_seq13|comp8378_c0_seq1|comp24361_c0_seq15|comp568575_c0_seq1|comp1652_c0_seq1|comp…	http://amigo.geneontology.org/cgi-bin/amigo/term_details?term=GO:0031224
intrinsic component of membrane	Gene Ontology	GO:0031224	32	4929	0.12028	0.274544	comp24361_c0_seq21|comp947698_c0_seq1|comp1499546_c0_seq1|comp19454_c0_seq5|comp3210_c0_seq1|comp1353268_c0_seq1|comp614151_c0_seq1|comp34674_c0_seq2|comp1083191_c0_seq1|comp456268_c0_seq1|comp383842_c0_seq1|comp24361_c0_seq18|comp550184_c0_seq1|comp1529265_c0_seq1|comp1404096_c0_seq1|comp35114_c1_seq3|comp24361_c0_seq13|comp8378_c0_seq1|comp24361_c0_seq15|comp568575_c0_seq1|comp1652_c0_seq1|comp…	http://amigo.geneontology.org/cgi-bin/amigo/term_details?term=GO:0031224
small ribosomal subunit	Gene Ontology Slim	GO:0015935	2	113	0.122587	0.276241	comp848237_c0_seq1|comp922130_c0_seq1	http://amigo.geneontology.org/cgi-bin/amigo/term_details?term=GO:0015935
pyridine-containing compound metabolic process	Gene Ontology Slim	GO:0072524	2	113	0.122587	0.276241	comp42277_c0_seq1|comp718702_c0_seq1	http://amigo.geneontology.org/cgi-bin/amigo/term_details?term=GO:0072524
pollen tube growth	Gene Ontology Slim	GO:0009860	2	113	0.122587	0.276241	comp952503_c0_seq1|comp947698_c0_seq1	http://amigo.geneontology.org/cgi-bin/amigo/term_details?term=GO:0009860
oxidoreduction coenzyme metabolic process	Gene Ontology Slim	GO:0006733	2	113	0.122587	0.276241	comp42277_c0_seq1|comp718702_c0_seq1	http://amigo.geneontology.org/cgi-bin/amigo/term_details?term=GO:0006733
oxidoreduction coenzyme metabolic process	Gene Ontology	GO:0006733	2	113	0.122587	0.276241	comp42277_c0_seq1|comp718702_c0_seq1	http://amigo.geneontology.org/cgi-bin/amigo/term_details?term=GO:0006733
small ribosomal subunit	Gene Ontology	GO:0015935	2	113	0.122587	0.276241	comp848237_c0_seq1|comp922130_c0_seq1	http://amigo.geneontology.org/cgi-bin/amigo/term_details?term=GO:0015935
pyridine-containing compound metabolic process	Gene Ontology	GO:0072524	2	113	0.122587	0.276241	comp42277_c0_seq1|comp718702_c0_seq1	http://amigo.geneontology.org/cgi-bin/amigo/term_details?term=GO:0072524
pollen tube growth	Gene Ontology	GO:0009860	2	113	0.122587	0.276241	comp952503_c0_seq1|comp947698_c0_seq1	http://amigo.geneontology.org/cgi-bin/amigo/term_details?term=GO:0009860
oligopeptide transporter activity	Gene Ontology Slim	GO:0015198	1	24	0.123397	0.276241	comp19454_c0_seq5	http://amigo.geneontology.org/cgi-bin/amigo/term_details?term=GO:0015198
cuticle development	Gene Ontology Slim	GO:0042335	1	24	0.123397	0.276241	comp712762_c0_seq1	http://amigo.geneontology.org/cgi-bin/amigo/term_details?term=GO:0042335
morphogenesis of a branching structure	Gene Ontology Slim	GO:0001763	1	24	0.123397	0.276241	comp930832_c0_seq1	http://amigo.geneontology.org/cgi-bin/amigo/term_details?term=GO:0001763
L-ascorbic acid metabolic process	Gene Ontology Slim	GO:0019852	1	24	0.123397	0.276241	comp17881_c1_seq1	http://amigo.geneontology.org/cgi-bin/amigo/term_details?term=GO:0019852
oxidoreductase activity, acting on single donors with incorporation of molecular oxygen, incorporation of two atoms of oxygen	Gene Ontology Slim	GO:0016702	1	24	0.123397	0.276241	comp2514_c0_seq1	http://amigo.geneontology.org/cgi-bin/amigo/term_details?term=GO:0016702
L-ascorbic acid biosynthetic process	Gene Ontology Slim	GO:0019853	1	24	0.123397	0.276241	comp17881_c1_seq1	http://amigo.geneontology.org/cgi-bin/amigo/term_details?term=GO:0019853
ATP-dependent peptidase activity	Gene Ontology Slim	GO:0004176	1	24	0.123397	0.276241	comp11036_c0_seq2	http://amigo.geneontology.org/cgi-bin/amigo/term_details?term=GO:0004176
L-ascorbic acid biosynthetic process	Gene Ontology	GO:0019853	1	24	0.123397	0.276241	comp17881_c1_seq1	http://amigo.geneontology.org/cgi-bin/amigo/term_details?term=GO:0019853
L-ascorbic acid metabolic process	Gene Ontology	GO:0019852	1	24	0.123397	0.276241	comp17881_c1_seq1	http://amigo.geneontology.org/cgi-bin/amigo/term_details?term=GO:0019852
ATP-dependent peptidase activity	Gene Ontology	GO:0004176	1	24	0.123397	0.276241	comp11036_c0_seq2	http://amigo.geneontology.org/cgi-bin/amigo/term_details?term=GO:0004176
oxidoreductase activity, acting on single donors with incorporation of molecular oxygen, incorporation of two atoms of oxygen	Gene Ontology	GO:0016702	1	24	0.123397	0.276241	comp2514_c0_seq1	http://amigo.geneontology.org/cgi-bin/amigo/term_details?term=GO:0016702
oligopeptide transporter activity	Gene Ontology	GO:0015198	1	24	0.123397	0.276241	comp19454_c0_seq5	http://amigo.geneontology.org/cgi-bin/amigo/term_details?term=GO:0015198
morphogenesis of a branching structure	Gene Ontology	GO:0001763	1	24	0.123397	0.276241	comp930832_c0_seq1	http://amigo.geneontology.org/cgi-bin/amigo/term_details?term=GO:0001763
cuticle development	Gene Ontology	GO:0042335	1	24	0.123397	0.276241	comp712762_c0_seq1	http://amigo.geneontology.org/cgi-bin/amigo/term_details?term=GO:0042335
cellular carbohydrate metabolic process	Gene Ontology Slim	GO:0044262	4	358	0.123754	0.276391	comp34855_c0_seq7|comp20844_c0_seq1|comp588_c0_seq1|comp42277_c0_seq1	http://amigo.geneontology.org/cgi-bin/amigo/term_details?term=GO:0044262
cellular carbohydrate metabolic process	Gene Ontology	GO:0044262	4	358	0.123754	0.276391	comp34855_c0_seq7|comp20844_c0_seq1|comp588_c0_seq1|comp42277_c0_seq1	http://amigo.geneontology.org/cgi-bin/amigo/term_details?term=GO:0044262
cellular nitrogen compound catabolic process	Gene Ontology Slim	GO:0044270	2	114	0.124327	0.276391	comp338365_c0_seq1|comp1396919_c0_seq1	http://amigo.geneontology.org/cgi-bin/amigo/term_details?term=GO:0044270
transmembrane receptor protein tyrosine kinase signaling pathway	Gene Ontology Slim	GO:0007169	2	114	0.124327	0.276391	comp1301399_c0_seq1|comp1499546_c0_seq1	http://amigo.geneontology.org/cgi-bin/amigo/term_details?term=GO:0007169
viral process	Gene Ontology Slim	GO:0016032	2	114	0.124327	0.276391	comp4604_c0_seq1|comp288551_c0_seq1	http://amigo.geneontology.org/cgi-bin/amigo/term_details?term=GO:0016032
viral process	Gene Ontology	GO:0016032	2	114	0.124327	0.276391	comp4604_c0_seq1|comp288551_c0_seq1	http://amigo.geneontology.org/cgi-bin/amigo/term_details?term=GO:0016032
cellular nitrogen compound catabolic process	Gene Ontology	GO:0044270	2	114	0.124327	0.276391	comp338365_c0_seq1|comp1396919_c0_seq1	http://amigo.geneontology.org/cgi-bin/amigo/term_details?term=GO:0044270
transmembrane receptor protein tyrosine kinase signaling pathway	Gene Ontology	GO:0007169	2	114	0.124327	0.276391	comp1301399_c0_seq1|comp1499546_c0_seq1	http://amigo.geneontology.org/cgi-bin/amigo/term_details?term=GO:0007169
cellular amide metabolic process	Gene Ontology Slim	GO:0043603	7	786	0.124958	0.277312	comp702913_c0_seq1|comp922130_c0_seq1|comp4604_c0_seq1|comp15869_c0_seq1|comp1549578_c0_seq1|comp6769_c0_seq1|comp848237_c0_seq1	http://amigo.geneontology.org/cgi-bin/amigo/term_details?term=GO:0043603
cellular amide metabolic process	Gene Ontology	GO:0043603	7	786	0.124958	0.277312	comp702913_c0_seq1|comp922130_c0_seq1|comp4604_c0_seq1|comp15869_c0_seq1|comp1549578_c0_seq1|comp6769_c0_seq1|comp848237_c0_seq1	http://amigo.geneontology.org/cgi-bin/amigo/term_details?term=GO:0043603
tissue development	Gene Ontology Slim	GO:0009888	5	497	0.125445	0.277754	comp718702_c0_seq1|comp383842_c0_seq1|comp712762_c0_seq1|comp1484857_c0_seq1|comp1396919_c0_seq1	http://amigo.geneontology.org/cgi-bin/amigo/term_details?term=GO:0009888
tissue development	Gene Ontology	GO:0009888	5	497	0.125445	0.277754	comp718702_c0_seq1|comp383842_c0_seq1|comp712762_c0_seq1|comp1484857_c0_seq1|comp1396919_c0_seq1	http://amigo.geneontology.org/cgi-bin/amigo/term_details?term=GO:0009888
macromolecular complex subunit organization	Gene Ontology Slim	GO:0043933	6	640	0.125591	0.277754	comp702913_c0_seq1|comp17881_c0_seq1|comp28940_c0_seq5|comp28940_c0_seq4|comp1549578_c0_seq1|comp9715_c0_seq2	http://amigo.geneontology.org/cgi-bin/amigo/term_details?term=GO:0043933
macromolecular complex subunit organization	Gene Ontology	GO:0043933	6	640	0.125591	0.277754	comp702913_c0_seq1|comp17881_c0_seq1|comp28940_c0_seq5|comp28940_c0_seq4|comp1549578_c0_seq1|comp9715_c0_seq2	http://amigo.geneontology.org/cgi-bin/amigo/term_details?term=GO:0043933
enzyme linked receptor protein signaling pathway	Gene Ontology Slim	GO:0007167	2	115	0.126074	0.278286	comp1301399_c0_seq1|comp1499546_c0_seq1	http://amigo.geneontology.org/cgi-bin/amigo/term_details?term=GO:0007167
enzyme linked receptor protein signaling pathway	Gene Ontology	GO:0007167	2	115	0.126074	0.278286	comp1301399_c0_seq1|comp1499546_c0_seq1	http://amigo.geneontology.org/cgi-bin/amigo/term_details?term=GO:0007167
nucleic acid metabolic process	Gene Ontology Slim	GO:0090304	22	3226	0.127074	0.278286	comp928512_c0_seq1|comp4604_c0_seq1|comp6769_c0_seq1|comp10620_c0_seq1|comp712762_c0_seq1|comp26674_c0_seq5|comp922130_c0_seq1|comp34310_c0_seq30|comp34310_c0_seq75|comp972005_c0_seq1|comp28940_c0_seq5|comp28940_c0_seq4|comp1396919_c0_seq1|comp397110_c0_seq1|comp9715_c0_seq2|comp29340_c0_seq2|comp29340_c0_seq1|comp288551_c0_seq1|comp34310_c0_seq28|comp34310_c0_seq27|comp34310_c0_seq49|comp34310_c…	http://amigo.geneontology.org/cgi-bin/amigo/term_details?term=GO:0090304
nucleic acid metabolic process	Gene Ontology	GO:0090304	22	3226	0.127074	0.278286	comp928512_c0_seq1|comp4604_c0_seq1|comp6769_c0_seq1|comp10620_c0_seq1|comp712762_c0_seq1|comp26674_c0_seq5|comp922130_c0_seq1|comp34310_c0_seq30|comp34310_c0_seq75|comp972005_c0_seq1|comp28940_c0_seq5|comp28940_c0_seq4|comp1396919_c0_seq1|comp397110_c0_seq1|comp9715_c0_seq2|comp29340_c0_seq2|comp29340_c0_seq1|comp288551_c0_seq1|comp34310_c0_seq28|comp34310_c0_seq27|comp34310_c0_seq49|comp34310_c…	http://amigo.geneontology.org/cgi-bin/amigo/term_details?term=GO:0090304
terpenoid metabolic process	Gene Ontology Slim	GO:0006721	2	116	0.127826	0.278286	comp693766_c0_seq1|comp930832_c0_seq1	http://amigo.geneontology.org/cgi-bin/amigo/term_details?term=GO:0006721
terpenoid metabolic process	Gene Ontology	GO:0006721	2	116	0.127826	0.278286	comp693766_c0_seq1|comp930832_c0_seq1	http://amigo.geneontology.org/cgi-bin/amigo/term_details?term=GO:0006721
cellular calcium ion homeostasis	Gene Ontology Slim	GO:0006874	1	25	0.128005	0.278286	comp383842_c0_seq1	http://amigo.geneontology.org/cgi-bin/amigo/term_details?term=GO:0006874
positive regulation of protein complex assembly	Gene Ontology Slim	GO:0031334	1	25	0.128005	0.278286	comp9715_c0_seq2	http://amigo.geneontology.org/cgi-bin/amigo/term_details?term=GO:0031334
anthocyanin-containing compound biosynthetic process	Gene Ontology Slim	GO:0009718	1	25	0.128005	0.278286	comp26674_c0_seq5	http://amigo.geneontology.org/cgi-bin/amigo/term_details?term=GO:0009718
hexose transmembrane transport	Gene Ontology Slim	GO:0035428	1	25	0.128005	0.278286	comp1353268_c0_seq1	http://amigo.geneontology.org/cgi-bin/amigo/term_details?term=GO:0035428
cellular response to decreased oxygen levels	Gene Ontology Slim	GO:0036294	1	25	0.128005	0.278286	comp1083191_c0_seq1	http://amigo.geneontology.org/cgi-bin/amigo/term_details?term=GO:0036294
leaf vascular tissue pattern formation	Gene Ontology Slim	GO:0010305	1	25	0.128005	0.278286	comp1301399_c0_seq1	http://amigo.geneontology.org/cgi-bin/amigo/term_details?term=GO:0010305
cellular response to oxygen levels	Gene Ontology Slim	GO:0071453	1	25	0.128005	0.278286	comp1083191_c0_seq1	http://amigo.geneontology.org/cgi-bin/amigo/term_details?term=GO:0071453
cellular calcium ion homeostasis	Gene Ontology	GO:0006874	1	25	0.128005	0.278286	comp383842_c0_seq1	http://amigo.geneontology.org/cgi-bin/amigo/term_details?term=GO:0006874
leaf vascular tissue pattern formation	Gene Ontology	GO:0010305	1	25	0.128005	0.278286	comp1301399_c0_seq1	http://amigo.geneontology.org/cgi-bin/amigo/term_details?term=GO:0010305
cellular response to decreased oxygen levels	Gene Ontology	GO:0036294	1	25	0.128005	0.278286	comp1083191_c0_seq1	http://amigo.geneontology.org/cgi-bin/amigo/term_details?term=GO:0036294
cellular response to oxygen levels	Gene Ontology	GO:0071453	1	25	0.128005	0.278286	comp1083191_c0_seq1	http://amigo.geneontology.org/cgi-bin/amigo/term_details?term=GO:0071453
anthocyanin-containing compound biosynthetic process	Gene Ontology	GO:0009718	1	25	0.128005	0.278286	comp26674_c0_seq5	http://amigo.geneontology.org/cgi-bin/amigo/term_details?term=GO:0009718
positive regulation of protein complex assembly	Gene Ontology	GO:0031334	1	25	0.128005	0.278286	comp9715_c0_seq2	http://amigo.geneontology.org/cgi-bin/amigo/term_details?term=GO:0031334
hexose transmembrane transport	Gene Ontology	GO:0035428	1	25	0.128005	0.278286	comp1353268_c0_seq1	http://amigo.geneontology.org/cgi-bin/amigo/term_details?term=GO:0035428
cell growth	Gene Ontology Slim	GO:0016049	4	364	0.129192	0.280391	comp35114_c1_seq3|comp947698_c0_seq1|comp614151_c0_seq1|comp952503_c0_seq1	http://amigo.geneontology.org/cgi-bin/amigo/term_details?term=GO:0016049
cell growth	Gene Ontology	GO:0016049	4	364	0.129192	0.280391	comp35114_c1_seq3|comp947698_c0_seq1|comp614151_c0_seq1|comp952503_c0_seq1	http://amigo.geneontology.org/cgi-bin/amigo/term_details?term=GO:0016049
trans-Golgi network	Gene Ontology Slim	GO:0005802	3	235	0.130344	0.281697	comp393874_c0_seq1|comp331537_c0_seq1|comp1404096_c0_seq1	http://amigo.geneontology.org/cgi-bin/amigo/term_details?term=GO:0005802
metal ion transport	Gene Ontology Slim	GO:0030001	3	235	0.130344	0.281697	comp393874_c0_seq1|comp34315_c0_seq4|comp1404096_c0_seq1	http://amigo.geneontology.org/cgi-bin/amigo/term_details?term=GO:0030001
metal ion transport	Gene Ontology	GO:0030001	3	235	0.130344	0.281697	comp393874_c0_seq1|comp34315_c0_seq4|comp1404096_c0_seq1	http://amigo.geneontology.org/cgi-bin/amigo/term_details?term=GO:0030001
trans-Golgi network	Gene Ontology	GO:0005802	3	235	0.130344	0.281697	comp393874_c0_seq1|comp331537_c0_seq1|comp1404096_c0_seq1	http://amigo.geneontology.org/cgi-bin/amigo/term_details?term=GO:0005802
salicylic acid metabolic process	Gene Ontology Slim	GO:0009696	1	26	0.132589	0.283993	comp25143_c0_seq3	http://amigo.geneontology.org/cgi-bin/amigo/term_details?term=GO:0009696
integral component of mitochondrial membrane	Gene Ontology Slim	GO:0032592	1	26	0.132589	0.283993	comp42277_c0_seq1	http://amigo.geneontology.org/cgi-bin/amigo/term_details?term=GO:0032592
abscisic acid metabolic process	Gene Ontology Slim	GO:0009687	1	26	0.132589	0.283993	comp338365_c0_seq1	http://amigo.geneontology.org/cgi-bin/amigo/term_details?term=GO:0009687
peptide transporter activity	Gene Ontology Slim	GO:0015197	1	26	0.132589	0.283993	comp19454_c0_seq5	http://amigo.geneontology.org/cgi-bin/amigo/term_details?term=GO:0015197
glucose import	Gene Ontology Slim	GO:0046323	1	26	0.132589	0.283993	comp1353268_c0_seq1	http://amigo.geneontology.org/cgi-bin/amigo/term_details?term=GO:0046323
abscisic acid metabolic process	Gene Ontology	GO:0009687	1	26	0.132589	0.283993	comp338365_c0_seq1	http://amigo.geneontology.org/cgi-bin/amigo/term_details?term=GO:0009687
peptide transporter activity	Gene Ontology	GO:0015197	1	26	0.132589	0.283993	comp19454_c0_seq5	http://amigo.geneontology.org/cgi-bin/amigo/term_details?term=GO:0015197
salicylic acid metabolic process	Gene Ontology	GO:0009696	1	26	0.132589	0.283993	comp25143_c0_seq3	http://amigo.geneontology.org/cgi-bin/amigo/term_details?term=GO:0009696
glucose import	Gene Ontology	GO:0046323	1	26	0.132589	0.283993	comp1353268_c0_seq1	http://amigo.geneontology.org/cgi-bin/amigo/term_details?term=GO:0046323
integral component of mitochondrial membrane	Gene Ontology	GO:0032592	1	26	0.132589	0.283993	comp42277_c0_seq1	http://amigo.geneontology.org/cgi-bin/amigo/term_details?term=GO:0032592
endoplasmic reticulum	Gene Ontology Slim	GO:0005783	7	799	0.132737	0.283993	comp550184_c0_seq1|comp383842_c0_seq1|comp456268_c0_seq1|comp26880_c0_seq5|comp1407699_c0_seq1|comp990462_c0_seq1|comp614151_c0_seq1	http://amigo.geneontology.org/cgi-bin/amigo/term_details?term=GO:0005783
endoplasmic reticulum	Gene Ontology	GO:0005783	7	799	0.132737	0.283993	comp550184_c0_seq1|comp383842_c0_seq1|comp456268_c0_seq1|comp26880_c0_seq5|comp1407699_c0_seq1|comp990462_c0_seq1|comp614151_c0_seq1	http://amigo.geneontology.org/cgi-bin/amigo/term_details?term=GO:0005783
nitrogen compound metabolic process	Gene Ontology Slim	GO:0006807	31	4806	0.133083	0.284258	comp928512_c0_seq1|comp4604_c0_seq1|comp550184_c0_seq1|comp6769_c0_seq1|comp718702_c0_seq1|comp10620_c0_seq1|comp712762_c0_seq1|comp26674_c0_seq5|comp2514_c0_seq1|comp922130_c0_seq1|comp34310_c0_seq30|comp34310_c0_seq75|comp972005_c0_seq1|comp28940_c0_seq5|comp28940_c0_seq4|comp1396919_c0_seq1|comp397110_c0_seq1|comp15869_c0_seq1|comp1549578_c0_seq1|comp9715_c0_seq2|comp29340_c0_seq2|comp29340_c0…	http://amigo.geneontology.org/cgi-bin/amigo/term_details?term=GO:0006807
nitrogen compound metabolic process	Gene Ontology	GO:0006807	31	4806	0.133083	0.284258	comp928512_c0_seq1|comp4604_c0_seq1|comp550184_c0_seq1|comp6769_c0_seq1|comp718702_c0_seq1|comp10620_c0_seq1|comp712762_c0_seq1|comp26674_c0_seq5|comp2514_c0_seq1|comp922130_c0_seq1|comp34310_c0_seq30|comp34310_c0_seq75|comp972005_c0_seq1|comp28940_c0_seq5|comp28940_c0_seq4|comp1396919_c0_seq1|comp397110_c0_seq1|comp15869_c0_seq1|comp1549578_c0_seq1|comp9715_c0_seq2|comp29340_c0_seq2|comp29340_c0…	http://amigo.geneontology.org/cgi-bin/amigo/term_details?term=GO:0006807
oxidoreductase activity, acting on paired donors, with incorporation or reduction of molecular oxygen	Gene Ontology Slim	GO:0016705	4	369	0.1338	0.285313	comp990462_c0_seq1|comp1083191_c0_seq1|comp705898_c0_seq1|comp1652_c0_seq1	http://amigo.geneontology.org/cgi-bin/amigo/term_details?term=GO:0016705
oxidoreductase activity, acting on paired donors, with incorporation or reduction of molecular oxygen	Gene Ontology	GO:0016705	4	369	0.1338	0.285313	comp990462_c0_seq1|comp1083191_c0_seq1|comp705898_c0_seq1|comp1652_c0_seq1	http://amigo.geneontology.org/cgi-bin/amigo/term_details?term=GO:0016705
regulation of organelle organization	Gene Ontology Slim	GO:0033043	2	120	0.134893	0.285328	comp29340_c0_seq2|comp29340_c0_seq1	http://amigo.geneontology.org/cgi-bin/amigo/term_details?term=GO:0033043
regulation of organelle organization	Gene Ontology	GO:0033043	2	120	0.134893	0.285328	comp29340_c0_seq2|comp29340_c0_seq1	http://amigo.geneontology.org/cgi-bin/amigo/term_details?term=GO:0033043
plant epidermal cell differentiation	Gene Ontology Slim	GO:0090627	2	121	0.136673	0.285328	comp712762_c0_seq1|comp1484857_c0_seq1	http://amigo.geneontology.org/cgi-bin/amigo/term_details?term=GO:0090627
plant epidermal cell differentiation	Gene Ontology	GO:0090627	2	121	0.136673	0.285328	comp712762_c0_seq1|comp1484857_c0_seq1	http://amigo.geneontology.org/cgi-bin/amigo/term_details?term=GO:0090627
chemotaxis	Gene Ontology Slim	GO:0006935	1	27	0.137149	0.285328	comp594000_c0_seq1	http://amigo.geneontology.org/cgi-bin/amigo/term_details?term=GO:0006935
cyclic nucleotide binding	Gene Ontology Slim	GO:0030551	1	27	0.137149	0.285328	comp947698_c0_seq1	http://amigo.geneontology.org/cgi-bin/amigo/term_details?term=GO:0030551
glucose transport	Gene Ontology Slim	GO:0015758	1	27	0.137149	0.285328	comp1353268_c0_seq1	http://amigo.geneontology.org/cgi-bin/amigo/term_details?term=GO:0015758
organ growth	Gene Ontology Slim	GO:0035265	1	27	0.137149	0.285328	comp17881_c0_seq1	http://amigo.geneontology.org/cgi-bin/amigo/term_details?term=GO:0035265
pollen tube guidance	Gene Ontology Slim	GO:0010183	1	27	0.137149	0.285328	comp594000_c0_seq1	http://amigo.geneontology.org/cgi-bin/amigo/term_details?term=GO:0010183
regulation of membrane potential	Gene Ontology Slim	GO:0042391	1	27	0.137149	0.285328	comp947698_c0_seq1	http://amigo.geneontology.org/cgi-bin/amigo/term_details?term=GO:0042391
proteasome accessory complex	Gene Ontology Slim	GO:0022624	1	27	0.137149	0.285328	comp9715_c0_seq2	http://amigo.geneontology.org/cgi-bin/amigo/term_details?term=GO:0022624
positive chemotaxis	Gene Ontology Slim	GO:0050918	1	27	0.137149	0.285328	comp594000_c0_seq1	http://amigo.geneontology.org/cgi-bin/amigo/term_details?term=GO:0050918
taxis	Gene Ontology Slim	GO:0042330	1	27	0.137149	0.285328	comp594000_c0_seq1	http://amigo.geneontology.org/cgi-bin/amigo/term_details?term=GO:0042330
glucose metabolic process	Gene Ontology Slim	GO:0006006	1	27	0.137149	0.285328	comp17881_c1_seq1	http://amigo.geneontology.org/cgi-bin/amigo/term_details?term=GO:0006006
proteasome regulatory particle	Gene Ontology Slim	GO:0005838	1	27	0.137149	0.285328	comp9715_c0_seq2	http://amigo.geneontology.org/cgi-bin/amigo/term_details?term=GO:0005838
production of siRNA involved in RNA interference	Gene Ontology Slim	GO:0030422	1	27	0.137149	0.285328	comp288551_c0_seq1	http://amigo.geneontology.org/cgi-bin/amigo/term_details?term=GO:0030422
cell plate	Gene Ontology Slim	GO:0009504	1	27	0.137149	0.285328	comp926052_c0_seq1	http://amigo.geneontology.org/cgi-bin/amigo/term_details?term=GO:0009504
pollen tube guidance	Gene Ontology	GO:0010183	1	27	0.137149	0.285328	comp594000_c0_seq1	http://amigo.geneontology.org/cgi-bin/amigo/term_details?term=GO:0010183
organ growth	Gene Ontology	GO:0035265	1	27	0.137149	0.285328	comp17881_c0_seq1	http://amigo.geneontology.org/cgi-bin/amigo/term_details?term=GO:0035265
cyclic nucleotide binding	Gene Ontology	GO:0030551	1	27	0.137149	0.285328	comp947698_c0_seq1	http://amigo.geneontology.org/cgi-bin/amigo/term_details?term=GO:0030551
glucose transport	Gene Ontology	GO:0015758	1	27	0.137149	0.285328	comp1353268_c0_seq1	http://amigo.geneontology.org/cgi-bin/amigo/term_details?term=GO:0015758
proteasome accessory complex	Gene Ontology	GO:0022624	1	27	0.137149	0.285328	comp9715_c0_seq2	http://amigo.geneontology.org/cgi-bin/amigo/term_details?term=GO:0022624
taxis	Gene Ontology	GO:0042330	1	27	0.137149	0.285328	comp594000_c0_seq1	http://amigo.geneontology.org/cgi-bin/amigo/term_details?term=GO:0042330
proteasome regulatory particle	Gene Ontology	GO:0005838	1	27	0.137149	0.285328	comp9715_c0_seq2	http://amigo.geneontology.org/cgi-bin/amigo/term_details?term=GO:0005838
glucose metabolic process	Gene Ontology	GO:0006006	1	27	0.137149	0.285328	comp17881_c1_seq1	http://amigo.geneontology.org/cgi-bin/amigo/term_details?term=GO:0006006
positive chemotaxis	Gene Ontology	GO:0050918	1	27	0.137149	0.285328	comp594000_c0_seq1	http://amigo.geneontology.org/cgi-bin/amigo/term_details?term=GO:0050918
cell plate	Gene Ontology	GO:0009504	1	27	0.137149	0.285328	comp926052_c0_seq1	http://amigo.geneontology.org/cgi-bin/amigo/term_details?term=GO:0009504
production of siRNA involved in RNA interference	Gene Ontology	GO:0030422	1	27	0.137149	0.285328	comp288551_c0_seq1	http://amigo.geneontology.org/cgi-bin/amigo/term_details?term=GO:0030422
chemotaxis	Gene Ontology	GO:0006935	1	27	0.137149	0.285328	comp594000_c0_seq1	http://amigo.geneontology.org/cgi-bin/amigo/term_details?term=GO:0006935
regulation of membrane potential	Gene Ontology	GO:0042391	1	27	0.137149	0.285328	comp947698_c0_seq1	http://amigo.geneontology.org/cgi-bin/amigo/term_details?term=GO:0042391
negative regulation of biological process	Gene Ontology Slim	GO:0048519	6	663	0.14121	0.29239	comp288551_c0_seq1|comp4604_c0_seq1|comp35114_c1_seq3|comp29340_c0_seq2|comp29340_c0_seq1|comp614151_c0_seq1	http://amigo.geneontology.org/cgi-bin/amigo/term_details?term=GO:0048519
negative regulation of biological process	Gene Ontology	GO:0048519	6	663	0.14121	0.29239	comp288551_c0_seq1|comp4604_c0_seq1|comp35114_c1_seq3|comp29340_c0_seq2|comp29340_c0_seq1|comp614151_c0_seq1	http://amigo.geneontology.org/cgi-bin/amigo/term_details?term=GO:0048519
intrinsic component of mitochondrial membrane	Gene Ontology Slim	GO:0098573	1	28	0.141685	0.29239	comp42277_c0_seq1	http://amigo.geneontology.org/cgi-bin/amigo/term_details?term=GO:0098573
cell fate specification	Gene Ontology Slim	GO:0001708	1	28	0.141685	0.29239	comp1396919_c0_seq1	http://amigo.geneontology.org/cgi-bin/amigo/term_details?term=GO:0001708
transmembrane receptor protein kinase activity	Gene Ontology Slim	GO:0019199	1	28	0.141685	0.29239	comp1301399_c0_seq1	http://amigo.geneontology.org/cgi-bin/amigo/term_details?term=GO:0019199
response to ozone	Gene Ontology Slim	GO:0010193	1	28	0.141685	0.29239	comp17881_c1_seq1	http://amigo.geneontology.org/cgi-bin/amigo/term_details?term=GO:0010193
cell fate specification	Gene Ontology	GO:0001708	1	28	0.141685	0.29239	comp1396919_c0_seq1	http://amigo.geneontology.org/cgi-bin/amigo/term_details?term=GO:0001708
transmembrane receptor protein kinase activity	Gene Ontology	GO:0019199	1	28	0.141685	0.29239	comp1301399_c0_seq1	http://amigo.geneontology.org/cgi-bin/amigo/term_details?term=GO:0019199
intrinsic component of mitochondrial membrane	Gene Ontology	GO:0098573	1	28	0.141685	0.29239	comp42277_c0_seq1	http://amigo.geneontology.org/cgi-bin/amigo/term_details?term=GO:0098573
response to ozone	Gene Ontology	GO:0010193	1	28	0.141685	0.29239	comp17881_c1_seq1	http://amigo.geneontology.org/cgi-bin/amigo/term_details?term=GO:0010193
isomerase activity	Gene Ontology Slim	GO:0016853	3	245	0.142298	0.293182	comp930832_c0_seq1|comp693766_c0_seq1|comp1396919_c0_seq1	http://amigo.geneontology.org/cgi-bin/amigo/term_details?term=GO:0016853
isomerase activity	Gene Ontology	GO:0016853	3	245	0.142298	0.293182	comp930832_c0_seq1|comp693766_c0_seq1|comp1396919_c0_seq1	http://amigo.geneontology.org/cgi-bin/amigo/term_details?term=GO:0016853
phosphate-containing compound metabolic process	Gene Ontology Slim	GO:0006796	12	1603	0.142713	0.293566	comp25143_c0_seq3|comp42277_c0_seq1|comp35114_c1_seq3|comp1353934_c0_seq1|comp1301399_c0_seq1|comp1484857_c0_seq1|comp1499546_c0_seq1|comp952503_c0_seq1|comp718702_c0_seq1|comp924006_c0_seq1|comp34674_c0_seq2|comp34930_c0_seq1	http://amigo.geneontology.org/cgi-bin/amigo/term_details?term=GO:0006796
phosphate-containing compound metabolic process	Gene Ontology	GO:0006796	12	1603	0.142713	0.293566	comp25143_c0_seq3|comp42277_c0_seq1|comp35114_c1_seq3|comp1353934_c0_seq1|comp1301399_c0_seq1|comp1484857_c0_seq1|comp1499546_c0_seq1|comp952503_c0_seq1|comp718702_c0_seq1|comp924006_c0_seq1|comp34674_c0_seq2|comp34930_c0_seq1	http://amigo.geneontology.org/cgi-bin/amigo/term_details?term=GO:0006796
cellular aromatic compound metabolic process	Gene Ontology Slim	GO:0006725	26	3969	0.142978	0.293638	comp928512_c0_seq1|comp4604_c0_seq1|comp6769_c0_seq1|comp718702_c0_seq1|comp10620_c0_seq1|comp712762_c0_seq1|comp26674_c0_seq5|comp2514_c0_seq1|comp922130_c0_seq1|comp34310_c0_seq30|comp34310_c0_seq75|comp972005_c0_seq1|comp28940_c0_seq5|comp28940_c0_seq4|comp1396919_c0_seq1|comp397110_c0_seq1|comp9715_c0_seq2|comp29340_c0_seq2|comp29340_c0_seq1|comp288551_c0_seq1|comp34310_c0_seq28|comp42277_c0_…	http://amigo.geneontology.org/cgi-bin/amigo/term_details?term=GO:0006725
cellular aromatic compound metabolic process	Gene Ontology	GO:0006725	26	3969	0.142978	0.293638	comp928512_c0_seq1|comp4604_c0_seq1|comp6769_c0_seq1|comp718702_c0_seq1|comp10620_c0_seq1|comp712762_c0_seq1|comp26674_c0_seq5|comp2514_c0_seq1|comp922130_c0_seq1|comp34310_c0_seq30|comp34310_c0_seq75|comp972005_c0_seq1|comp28940_c0_seq5|comp28940_c0_seq4|comp1396919_c0_seq1|comp397110_c0_seq1|comp9715_c0_seq2|comp29340_c0_seq2|comp29340_c0_seq1|comp288551_c0_seq1|comp34310_c0_seq28|comp42277_c0_…	http://amigo.geneontology.org/cgi-bin/amigo/term_details?term=GO:0006725
isoprenoid biosynthetic process	Gene Ontology Slim	GO:0008299	2	126	0.145652	0.296682	comp693766_c0_seq1|comp930832_c0_seq1	http://amigo.geneontology.org/cgi-bin/amigo/term_details?term=GO:0008299
isoprenoid biosynthetic process	Gene Ontology	GO:0008299	2	126	0.145652	0.296682	comp693766_c0_seq1|comp930832_c0_seq1	http://amigo.geneontology.org/cgi-bin/amigo/term_details?term=GO:0008299
RNA interference	Gene Ontology Slim	GO:0016246	1	29	0.146198	0.296682	comp288551_c0_seq1	http://amigo.geneontology.org/cgi-bin/amigo/term_details?term=GO:0016246
calcium ion homeostasis	Gene Ontology Slim	GO:0055074	1	29	0.146198	0.296682	comp383842_c0_seq1	http://amigo.geneontology.org/cgi-bin/amigo/term_details?term=GO:0055074
glucose transmembrane transporter activity	Gene Ontology Slim	GO:0005355	1	29	0.146198	0.296682	comp1353268_c0_seq1	http://amigo.geneontology.org/cgi-bin/amigo/term_details?term=GO:0005355
hexose transport	Gene Ontology Slim	GO:0008645	1	29	0.146198	0.296682	comp1353268_c0_seq1	http://amigo.geneontology.org/cgi-bin/amigo/term_details?term=GO:0008645
mitotic sister chromatid segregation	Gene Ontology Slim	GO:0000070	1	29	0.146198	0.296682	comp26399_c0_seq3	http://amigo.geneontology.org/cgi-bin/amigo/term_details?term=GO:0000070
sulfur compound binding	Gene Ontology Slim	GO:1901681	1	29	0.146198	0.296682	comp456268_c0_seq1	http://amigo.geneontology.org/cgi-bin/amigo/term_details?term=GO:1901681
sulfur compound binding	Gene Ontology	GO:1901681	1	29	0.146198	0.296682	comp456268_c0_seq1	http://amigo.geneontology.org/cgi-bin/amigo/term_details?term=GO:1901681
hexose transport	Gene Ontology	GO:0008645	1	29	0.146198	0.296682	comp1353268_c0_seq1	http://amigo.geneontology.org/cgi-bin/amigo/term_details?term=GO:0008645
calcium ion homeostasis	Gene Ontology	GO:0055074	1	29	0.146198	0.296682	comp383842_c0_seq1	http://amigo.geneontology.org/cgi-bin/amigo/term_details?term=GO:0055074
mitotic sister chromatid segregation	Gene Ontology	GO:0000070	1	29	0.146198	0.296682	comp26399_c0_seq3	http://amigo.geneontology.org/cgi-bin/amigo/term_details?term=GO:0000070
RNA interference	Gene Ontology	GO:0016246	1	29	0.146198	0.296682	comp288551_c0_seq1	http://amigo.geneontology.org/cgi-bin/amigo/term_details?term=GO:0016246
glucose transmembrane transporter activity	Gene Ontology	GO:0005355	1	29	0.146198	0.296682	comp1353268_c0_seq1	http://amigo.geneontology.org/cgi-bin/amigo/term_details?term=GO:0005355
ATP metabolic process	Gene Ontology Slim	GO:0046034	2	127	0.147462	0.298774	comp42277_c0_seq1|comp718702_c0_seq1	http://amigo.geneontology.org/cgi-bin/amigo/term_details?term=GO:0046034
ATP metabolic process	Gene Ontology	GO:0046034	2	127	0.147462	0.298774	comp42277_c0_seq1|comp718702_c0_seq1	http://amigo.geneontology.org/cgi-bin/amigo/term_details?term=GO:0046034
UDP-glycosyltransferase activity	Gene Ontology Slim	GO:0008194	3	250	0.148408	0.300216	comp34855_c0_seq7|comp20844_c0_seq1|comp17881_c1_seq1	http://amigo.geneontology.org/cgi-bin/amigo/term_details?term=GO:0008194
UDP-glycosyltransferase activity	Gene Ontology	GO:0008194	3	250	0.148408	0.300216	comp34855_c0_seq7|comp20844_c0_seq1|comp17881_c1_seq1	http://amigo.geneontology.org/cgi-bin/amigo/term_details?term=GO:0008194
multicellular organismal reproductive process	Gene Ontology Slim	GO:0048609	2	128	0.149277	0.300552	comp28940_c0_seq5|comp28940_c0_seq4	http://amigo.geneontology.org/cgi-bin/amigo/term_details?term=GO:0048609
multicellular organismal reproductive process	Gene Ontology	GO:0048609	2	128	0.149277	0.300552	comp28940_c0_seq5|comp28940_c0_seq4	http://amigo.geneontology.org/cgi-bin/amigo/term_details?term=GO:0048609
phosphorus metabolic process	Gene Ontology Slim	GO:0006793	12	1618	0.149468	0.300552	comp25143_c0_seq3|comp42277_c0_seq1|comp35114_c1_seq3|comp1353934_c0_seq1|comp1301399_c0_seq1|comp1484857_c0_seq1|comp1499546_c0_seq1|comp952503_c0_seq1|comp718702_c0_seq1|comp924006_c0_seq1|comp34674_c0_seq2|comp34930_c0_seq1	http://amigo.geneontology.org/cgi-bin/amigo/term_details?term=GO:0006793
phosphorus metabolic process	Gene Ontology	GO:0006793	12	1618	0.149468	0.300552	comp25143_c0_seq3|comp42277_c0_seq1|comp35114_c1_seq3|comp1353934_c0_seq1|comp1301399_c0_seq1|comp1484857_c0_seq1|comp1499546_c0_seq1|comp952503_c0_seq1|comp718702_c0_seq1|comp924006_c0_seq1|comp34674_c0_seq2|comp34930_c0_seq1	http://amigo.geneontology.org/cgi-bin/amigo/term_details?term=GO:0006793
carbohydrate catabolic process	Gene Ontology Slim	GO:0016052	3	251	0.149641	0.300552	comp588_c0_seq1|comp42277_c0_seq1|comp718702_c0_seq1	http://amigo.geneontology.org/cgi-bin/amigo/term_details?term=GO:0016052
carbohydrate catabolic process	Gene Ontology	GO:0016052	3	251	0.149641	0.300552	comp588_c0_seq1|comp42277_c0_seq1|comp718702_c0_seq1	http://amigo.geneontology.org/cgi-bin/amigo/term_details?term=GO:0016052
negative regulation of metabolic process	Gene Ontology Slim	GO:0009892	4	386	0.149956	0.300552	comp4604_c0_seq1|comp288551_c0_seq1|comp29340_c0_seq1|comp29340_c0_seq2	http://amigo.geneontology.org/cgi-bin/amigo/term_details?term=GO:0009892
negative regulation of metabolic process	Gene Ontology	GO:0009892	4	386	0.149956	0.300552	comp4604_c0_seq1|comp288551_c0_seq1|comp29340_c0_seq1|comp29340_c0_seq2	http://amigo.geneontology.org/cgi-bin/amigo/term_details?term=GO:0009892
guanyl-nucleotide exchange factor activity	Gene Ontology Slim	GO:0005085	1	30	0.150687	0.300552	comp17881_c1_seq1	http://amigo.geneontology.org/cgi-bin/amigo/term_details?term=GO:0005085
regulation of gene silencing	Gene Ontology Slim	GO:0060968	1	30	0.150687	0.300552	comp288551_c0_seq1	http://amigo.geneontology.org/cgi-bin/amigo/term_details?term=GO:0060968
plant-type spore development	Gene Ontology Slim	GO:0048236	1	30	0.150687	0.300552	comp4604_c0_seq1	http://amigo.geneontology.org/cgi-bin/amigo/term_details?term=GO:0048236
monosaccharide transport	Gene Ontology Slim	GO:0015749	1	30	0.150687	0.300552	comp1353268_c0_seq1	http://amigo.geneontology.org/cgi-bin/amigo/term_details?term=GO:0015749
starch biosynthetic process	Gene Ontology Slim	GO:0019252	1	30	0.150687	0.300552	comp34855_c0_seq7	http://amigo.geneontology.org/cgi-bin/amigo/term_details?term=GO:0019252
starch biosynthetic process	Gene Ontology	GO:0019252	1	30	0.150687	0.300552	comp34855_c0_seq7	http://amigo.geneontology.org/cgi-bin/amigo/term_details?term=GO:0019252
regulation of gene silencing	Gene Ontology	GO:0060968	1	30	0.150687	0.300552	comp288551_c0_seq1	http://amigo.geneontology.org/cgi-bin/amigo/term_details?term=GO:0060968
guanyl-nucleotide exchange factor activity	Gene Ontology	GO:0005085	1	30	0.150687	0.300552	comp17881_c1_seq1	http://amigo.geneontology.org/cgi-bin/amigo/term_details?term=GO:0005085
plant-type spore development	Gene Ontology	GO:0048236	1	30	0.150687	0.300552	comp4604_c0_seq1	http://amigo.geneontology.org/cgi-bin/amigo/term_details?term=GO:0048236
monosaccharide transport	Gene Ontology	GO:0015749	1	30	0.150687	0.300552	comp1353268_c0_seq1	http://amigo.geneontology.org/cgi-bin/amigo/term_details?term=GO:0015749
catabolic process	Gene Ontology Slim	GO:0009056	10	1304	0.153959	0.3066	comp11036_c0_seq2|comp482297_c0_seq1|comp2514_c0_seq1|comp338365_c0_seq1|comp4182_c0_seq2|comp1396919_c0_seq1|comp588_c0_seq1|comp42277_c0_seq1|comp718702_c0_seq1|comp9715_c0_seq2	http://amigo.geneontology.org/cgi-bin/amigo/term_details?term=GO:0009056
catabolic process	Gene Ontology	GO:0009056	10	1304	0.153959	0.3066	comp11036_c0_seq2|comp482297_c0_seq1|comp2514_c0_seq1|comp338365_c0_seq1|comp4182_c0_seq2|comp1396919_c0_seq1|comp588_c0_seq1|comp42277_c0_seq1|comp718702_c0_seq1|comp9715_c0_seq2	http://amigo.geneontology.org/cgi-bin/amigo/term_details?term=GO:0009056
monosaccharide transmembrane transporter activity	Gene Ontology Slim	GO:0015145	1	31	0.155152	0.307067	comp1353268_c0_seq1	http://amigo.geneontology.org/cgi-bin/amigo/term_details?term=GO:0015145
hexose transmembrane transporter activity	Gene Ontology Slim	GO:0015149	1	31	0.155152	0.307067	comp1353268_c0_seq1	http://amigo.geneontology.org/cgi-bin/amigo/term_details?term=GO:0015149
thylakoid membrane organization	Gene Ontology Slim	GO:0010027	1	31	0.155152	0.307067	comp693766_c0_seq1	http://amigo.geneontology.org/cgi-bin/amigo/term_details?term=GO:0010027
carbohydrate transmembrane transport	Gene Ontology Slim	GO:0034219	1	31	0.155152	0.307067	comp1353268_c0_seq1	http://amigo.geneontology.org/cgi-bin/amigo/term_details?term=GO:0034219
carbohydrate transmembrane transport	Gene Ontology	GO:0034219	1	31	0.155152	0.307067	comp1353268_c0_seq1	http://amigo.geneontology.org/cgi-bin/amigo/term_details?term=GO:0034219
monosaccharide transmembrane transporter activity	Gene Ontology	GO:0015145	1	31	0.155152	0.307067	comp1353268_c0_seq1	http://amigo.geneontology.org/cgi-bin/amigo/term_details?term=GO:0015145
hexose transmembrane transporter activity	Gene Ontology	GO:0015149	1	31	0.155152	0.307067	comp1353268_c0_seq1	http://amigo.geneontology.org/cgi-bin/amigo/term_details?term=GO:0015149
thylakoid membrane organization	Gene Ontology	GO:0010027	1	31	0.155152	0.307067	comp693766_c0_seq1	http://amigo.geneontology.org/cgi-bin/amigo/term_details?term=GO:0010027
purine ribonucleoside triphosphate metabolic process	Gene Ontology Slim	GO:0009205	2	132	0.156582	0.308545	comp42277_c0_seq1|comp718702_c0_seq1	http://amigo.geneontology.org/cgi-bin/amigo/term_details?term=GO:0009205
purine ribonucleoside triphosphate metabolic process	Gene Ontology	GO:0009205	2	132	0.156582	0.308545	comp42277_c0_seq1|comp718702_c0_seq1	http://amigo.geneontology.org/cgi-bin/amigo/term_details?term=GO:0009205
small molecule metabolic process	Gene Ontology Slim	GO:0044281	11	1471	0.156849	0.308545	comp25143_c0_seq3|comp181652_c0_seq1|comp550184_c0_seq1|comp2514_c0_seq1|comp17881_c1_seq1|comp338365_c0_seq1|comp14405_c0_seq3|comp20409_c0_seq1|comp42277_c0_seq1|comp6769_c0_seq1|comp718702_c0_seq1	http://amigo.geneontology.org/cgi-bin/amigo/term_details?term=GO:0044281
small molecule metabolic process	Gene Ontology	GO:0044281	11	1471	0.156849	0.308545	comp25143_c0_seq3|comp181652_c0_seq1|comp550184_c0_seq1|comp2514_c0_seq1|comp17881_c1_seq1|comp338365_c0_seq1|comp14405_c0_seq3|comp20409_c0_seq1|comp42277_c0_seq1|comp6769_c0_seq1|comp718702_c0_seq1	http://amigo.geneontology.org/cgi-bin/amigo/term_details?term=GO:0044281
ribosomal subunit	Gene Ontology Slim	GO:0044391	3	257	0.157104	0.308545	comp848237_c0_seq1|comp702913_c0_seq1|comp922130_c0_seq1	http://amigo.geneontology.org/cgi-bin/amigo/term_details?term=GO:0044391
ribosome biogenesis	Gene Ontology Slim	GO:0042254	3	257	0.157104	0.308545	comp848237_c0_seq1|comp702913_c0_seq1|comp922130_c0_seq1	http://amigo.geneontology.org/cgi-bin/amigo/term_details?term=GO:0042254
single-organism organelle organization	Gene Ontology Slim	GO:1902589	3	257	0.157104	0.308545	comp10098_c0_seq2|comp26399_c0_seq3|comp10098_c0_seq1	http://amigo.geneontology.org/cgi-bin/amigo/term_details?term=GO:1902589
single-organism organelle organization	Gene Ontology	GO:1902589	3	257	0.157104	0.308545	comp10098_c0_seq2|comp26399_c0_seq3|comp10098_c0_seq1	http://amigo.geneontology.org/cgi-bin/amigo/term_details?term=GO:1902589
ribosomal subunit	Gene Ontology	GO:0044391	3	257	0.157104	0.308545	comp848237_c0_seq1|comp702913_c0_seq1|comp922130_c0_seq1	http://amigo.geneontology.org/cgi-bin/amigo/term_details?term=GO:0044391
ribosome biogenesis	Gene Ontology	GO:0042254	3	257	0.157104	0.308545	comp848237_c0_seq1|comp702913_c0_seq1|comp922130_c0_seq1	http://amigo.geneontology.org/cgi-bin/amigo/term_details?term=GO:0042254
substrate-specific channel activity	Gene Ontology Slim	GO:0022838	2	133	0.158418	0.30924	comp947698_c0_seq1|comp34315_c0_seq4	http://amigo.geneontology.org/cgi-bin/amigo/term_details?term=GO:0022838
symbiosis, encompassing mutualism through parasitism	Gene Ontology Slim	GO:0044403	2	133	0.158418	0.30924	comp4604_c0_seq1|comp288551_c0_seq1	http://amigo.geneontology.org/cgi-bin/amigo/term_details?term=GO:0044403
purine nucleoside triphosphate metabolic process	Gene Ontology Slim	GO:0009144	2	133	0.158418	0.30924	comp42277_c0_seq1|comp718702_c0_seq1	http://amigo.geneontology.org/cgi-bin/amigo/term_details?term=GO:0009144
purine nucleoside triphosphate metabolic process	Gene Ontology	GO:0009144	2	133	0.158418	0.30924	comp42277_c0_seq1|comp718702_c0_seq1	http://amigo.geneontology.org/cgi-bin/amigo/term_details?term=GO:0009144
substrate-specific channel activity	Gene Ontology	GO:0022838	2	133	0.158418	0.30924	comp947698_c0_seq1|comp34315_c0_seq4	http://amigo.geneontology.org/cgi-bin/amigo/term_details?term=GO:0022838
symbiosis, encompassing mutualism through parasitism	Gene Ontology	GO:0044403	2	133	0.158418	0.30924	comp4604_c0_seq1|comp288551_c0_seq1	http://amigo.geneontology.org/cgi-bin/amigo/term_details?term=GO:0044403
cellular response to stress	Gene Ontology Slim	GO:0033554	6	687	0.158424	0.30924	comp383842_c0_seq1|comp14405_c0_seq3|comp1083191_c0_seq1|comp9715_c0_seq2|comp29340_c0_seq2|comp29340_c0_seq1	http://amigo.geneontology.org/cgi-bin/amigo/term_details?term=GO:0033554
cellular response to stress	Gene Ontology	GO:0033554	6	687	0.158424	0.30924	comp383842_c0_seq1|comp14405_c0_seq3|comp1083191_c0_seq1|comp9715_c0_seq2|comp29340_c0_seq2|comp29340_c0_seq1	http://amigo.geneontology.org/cgi-bin/amigo/term_details?term=GO:0033554
plastid membrane organization	Gene Ontology Slim	GO:0009668	1	32	0.159595	0.310107	comp693766_c0_seq1	http://amigo.geneontology.org/cgi-bin/amigo/term_details?term=GO:0009668
stromule	Gene Ontology Slim	GO:0010319	1	32	0.159595	0.310107	comp257153_c0_seq1	http://amigo.geneontology.org/cgi-bin/amigo/term_details?term=GO:0010319
protein repair	Gene Ontology Slim	GO:0030091	1	32	0.159595	0.310107	comp4182_c0_seq2	http://amigo.geneontology.org/cgi-bin/amigo/term_details?term=GO:0030091
stromule	Gene Ontology	GO:0010319	1	32	0.159595	0.310107	comp257153_c0_seq1	http://amigo.geneontology.org/cgi-bin/amigo/term_details?term=GO:0010319
plastid membrane organization	Gene Ontology	GO:0009668	1	32	0.159595	0.310107	comp693766_c0_seq1	http://amigo.geneontology.org/cgi-bin/amigo/term_details?term=GO:0009668
protein repair	Gene Ontology	GO:0030091	1	32	0.159595	0.310107	comp4182_c0_seq2	http://amigo.geneontology.org/cgi-bin/amigo/term_details?term=GO:0030091
multicellular organism reproduction	Gene Ontology Slim	GO:0032504	2	134	0.160259	0.310927	comp28940_c0_seq5|comp28940_c0_seq4	http://amigo.geneontology.org/cgi-bin/amigo/term_details?term=GO:0032504
multicellular organism reproduction	Gene Ontology	GO:0032504	2	134	0.160259	0.310927	comp28940_c0_seq5|comp28940_c0_seq4	http://amigo.geneontology.org/cgi-bin/amigo/term_details?term=GO:0032504
coenzyme binding	Gene Ontology Slim	GO:0050662	3	260	0.160878	0.311655	comp20409_c0_seq1|comp456268_c0_seq1|comp338365_c0_seq1	http://amigo.geneontology.org/cgi-bin/amigo/term_details?term=GO:0050662
coenzyme binding	Gene Ontology	GO:0050662	3	260	0.160878	0.311655	comp20409_c0_seq1|comp456268_c0_seq1|comp338365_c0_seq1	http://amigo.geneontology.org/cgi-bin/amigo/term_details?term=GO:0050662
interspecies interaction between organisms	Gene Ontology Slim	GO:0044419	2	135	0.162104	0.312971	comp4604_c0_seq1|comp288551_c0_seq1	http://amigo.geneontology.org/cgi-bin/amigo/term_details?term=GO:0044419
anion transmembrane transporter activity	Gene Ontology Slim	GO:0008509	2	135	0.162104	0.312971	comp393874_c0_seq1|comp1404096_c0_seq1	http://amigo.geneontology.org/cgi-bin/amigo/term_details?term=GO:0008509
interspecies interaction between organisms	Gene Ontology	GO:0044419	2	135	0.162104	0.312971	comp4604_c0_seq1|comp288551_c0_seq1	http://amigo.geneontology.org/cgi-bin/amigo/term_details?term=GO:0044419
anion transmembrane transporter activity	Gene Ontology	GO:0008509	2	135	0.162104	0.312971	comp393874_c0_seq1|comp1404096_c0_seq1	http://amigo.geneontology.org/cgi-bin/amigo/term_details?term=GO:0008509
cytoplasm	Gene Ontology Slim	GO:0005737	67	11484	0.16229	0.312971	comp928512_c0_seq1|comp181652_c0_seq1|comp24361_c0_seq21|comp31943_c0_seq15|comp17881_c1_seq1|comp17881_c0_seq1|comp456268_c0_seq1|comp257153_c0_seq1|comp560372_c0_seq1|comp11036_c0_seq2|comp6769_c0_seq1|comp34315_c0_seq4|comp990462_c0_seq1|comp614151_c0_seq1|comp693766_c0_seq1|comp482297_c0_seq1|comp702913_c0_seq1|comp922130_c0_seq1|comp383842_c0_seq1|comp10098_c0_seq1|comp26880_c0_seq5|comp4604…	http://amigo.geneontology.org/cgi-bin/amigo/term_details?term=GO:0005737
cytoplasm	Gene Ontology	GO:0005737	67	11484	0.16229	0.312971	comp928512_c0_seq1|comp181652_c0_seq1|comp24361_c0_seq21|comp31943_c0_seq15|comp17881_c1_seq1|comp17881_c0_seq1|comp456268_c0_seq1|comp257153_c0_seq1|comp560372_c0_seq1|comp11036_c0_seq2|comp6769_c0_seq1|comp34315_c0_seq4|comp990462_c0_seq1|comp614151_c0_seq1|comp693766_c0_seq1|comp482297_c0_seq1|comp702913_c0_seq1|comp922130_c0_seq1|comp383842_c0_seq1|comp10098_c0_seq1|comp26880_c0_seq5|comp4604…	http://amigo.geneontology.org/cgi-bin/amigo/term_details?term=GO:0005737
root development	Gene Ontology Slim	GO:0048364	4	399	0.162794	0.31347	comp35114_c1_seq3|comp1484857_c0_seq1|comp702913_c0_seq1|comp712762_c0_seq1	http://amigo.geneontology.org/cgi-bin/amigo/term_details?term=GO:0048364
root development	Gene Ontology	GO:0048364	4	399	0.162794	0.31347	comp35114_c1_seq3|comp1484857_c0_seq1|comp702913_c0_seq1|comp712762_c0_seq1	http://amigo.geneontology.org/cgi-bin/amigo/term_details?term=GO:0048364
cell tip growth	Gene Ontology Slim	GO:0009932	2	136	0.163953	0.314165	comp952503_c0_seq1|comp947698_c0_seq1	http://amigo.geneontology.org/cgi-bin/amigo/term_details?term=GO:0009932
cell tip growth	Gene Ontology	GO:0009932	2	136	0.163953	0.314165	comp952503_c0_seq1|comp947698_c0_seq1	http://amigo.geneontology.org/cgi-bin/amigo/term_details?term=GO:0009932
oxidoreductase activity, acting on single donors with incorporation of molecular oxygen	Gene Ontology Slim	GO:0016701	1	33	0.164014	0.314165	comp2514_c0_seq1	http://amigo.geneontology.org/cgi-bin/amigo/term_details?term=GO:0016701
preribosome	Gene Ontology Slim	GO:0030684	1	33	0.164014	0.314165	comp922130_c0_seq1	http://amigo.geneontology.org/cgi-bin/amigo/term_details?term=GO:0030684
preribosome	Gene Ontology	GO:0030684	1	33	0.164014	0.314165	comp922130_c0_seq1	http://amigo.geneontology.org/cgi-bin/amigo/term_details?term=GO:0030684
oxidoreductase activity, acting on single donors with incorporation of molecular oxygen	Gene Ontology	GO:0016701	1	33	0.164014	0.314165	comp2514_c0_seq1	http://amigo.geneontology.org/cgi-bin/amigo/term_details?term=GO:0016701
root system development	Gene Ontology Slim	GO:0022622	4	401	0.164804	0.315208	comp35114_c1_seq3|comp1484857_c0_seq1|comp702913_c0_seq1|comp712762_c0_seq1	http://amigo.geneontology.org/cgi-bin/amigo/term_details?term=GO:0022622
root system development	Gene Ontology	GO:0022622	4	401	0.164804	0.315208	comp35114_c1_seq3|comp1484857_c0_seq1|comp702913_c0_seq1|comp712762_c0_seq1	http://amigo.geneontology.org/cgi-bin/amigo/term_details?term=GO:0022622
organelle envelope	Gene Ontology Slim	GO:0031967	8	1006	0.165252	0.315593	comp24361_c0_seq18|comp42277_c0_seq1|comp24361_c0_seq21|comp24361_c0_seq13|comp24361_c0_seq15|comp257153_c0_seq1|comp17843_c0_seq3|comp24361_c0_seq3	http://amigo.geneontology.org/cgi-bin/amigo/term_details?term=GO:0031967
organelle envelope	Gene Ontology	GO:0031967	8	1006	0.165252	0.315593	comp24361_c0_seq18|comp42277_c0_seq1|comp24361_c0_seq21|comp24361_c0_seq13|comp24361_c0_seq15|comp257153_c0_seq1|comp17843_c0_seq3|comp24361_c0_seq3	http://amigo.geneontology.org/cgi-bin/amigo/term_details?term=GO:0031967
envelope	Gene Ontology Slim	GO:0031975	8	1007	0.165871	0.316303	comp24361_c0_seq18|comp42277_c0_seq1|comp24361_c0_seq21|comp24361_c0_seq13|comp24361_c0_seq15|comp257153_c0_seq1|comp17843_c0_seq3|comp24361_c0_seq3	http://amigo.geneontology.org/cgi-bin/amigo/term_details?term=GO:0031975
envelope	Gene Ontology	GO:0031975	8	1007	0.165871	0.316303	comp24361_c0_seq18|comp42277_c0_seq1|comp24361_c0_seq21|comp24361_c0_seq13|comp24361_c0_seq15|comp257153_c0_seq1|comp17843_c0_seq3|comp24361_c0_seq3	http://amigo.geneontology.org/cgi-bin/amigo/term_details?term=GO:0031975
organonitrogen compound metabolic process	Gene Ontology Slim	GO:1901564	12	1655	0.166841	0.31768	comp42277_c0_seq1|comp2514_c0_seq1|comp702913_c0_seq1|comp922130_c0_seq1|comp4604_c0_seq1|comp338365_c0_seq1|comp550184_c0_seq1|comp6769_c0_seq1|comp718702_c0_seq1|comp1549578_c0_seq1|comp15869_c0_seq1|comp848237_c0_seq1	http://amigo.geneontology.org/cgi-bin/amigo/term_details?term=GO:1901564
organonitrogen compound metabolic process	Gene Ontology	GO:1901564	12	1655	0.166841	0.31768	comp42277_c0_seq1|comp2514_c0_seq1|comp702913_c0_seq1|comp922130_c0_seq1|comp4604_c0_seq1|comp338365_c0_seq1|comp550184_c0_seq1|comp6769_c0_seq1|comp718702_c0_seq1|comp1549578_c0_seq1|comp15869_c0_seq1|comp848237_c0_seq1	http://amigo.geneontology.org/cgi-bin/amigo/term_details?term=GO:1901564
positive regulation of cellular component biogenesis	Gene Ontology Slim	GO:0044089	1	34	0.168409	0.319716	comp9715_c0_seq2	http://amigo.geneontology.org/cgi-bin/amigo/term_details?term=GO:0044089
carbon-sulfur lyase activity	Gene Ontology Slim	GO:0016846	1	34	0.168409	0.319716	comp257153_c0_seq1	http://amigo.geneontology.org/cgi-bin/amigo/term_details?term=GO:0016846
positive regulation of cellular component biogenesis	Gene Ontology	GO:0044089	1	34	0.168409	0.319716	comp9715_c0_seq2	http://amigo.geneontology.org/cgi-bin/amigo/term_details?term=GO:0044089
carbon-sulfur lyase activity	Gene Ontology	GO:0016846	1	34	0.168409	0.319716	comp257153_c0_seq1	http://amigo.geneontology.org/cgi-bin/amigo/term_details?term=GO:0016846
protein catabolic process	Gene Ontology Slim	GO:0030163	4	406	0.169868	0.322008	comp11036_c0_seq2|comp482297_c0_seq1|comp4182_c0_seq2|comp9715_c0_seq2	http://amigo.geneontology.org/cgi-bin/amigo/term_details?term=GO:0030163
protein catabolic process	Gene Ontology	GO:0030163	4	406	0.169868	0.322008	comp11036_c0_seq2|comp482297_c0_seq1|comp4182_c0_seq2|comp9715_c0_seq2	http://amigo.geneontology.org/cgi-bin/amigo/term_details?term=GO:0030163
membrane part	Gene Ontology Slim	GO:0044425	33	5299	0.170761	0.323222	comp24361_c0_seq21|comp947698_c0_seq1|comp1499546_c0_seq1|comp19454_c0_seq5|comp3210_c0_seq1|comp1353268_c0_seq1|comp614151_c0_seq1|comp34674_c0_seq2|comp26880_c0_seq5|comp1083191_c0_seq1|comp456268_c0_seq1|comp383842_c0_seq1|comp24361_c0_seq18|comp550184_c0_seq1|comp1529265_c0_seq1|comp1404096_c0_seq1|comp35114_c1_seq3|comp24361_c0_seq13|comp8378_c0_seq1|comp24361_c0_seq15|comp568575_c0_seq1|com…	http://amigo.geneontology.org/cgi-bin/amigo/term_details?term=GO:0044425
membrane part	Gene Ontology	GO:0044425	33	5299	0.170761	0.323222	comp24361_c0_seq21|comp947698_c0_seq1|comp1499546_c0_seq1|comp19454_c0_seq5|comp3210_c0_seq1|comp1353268_c0_seq1|comp614151_c0_seq1|comp34674_c0_seq2|comp26880_c0_seq5|comp1083191_c0_seq1|comp456268_c0_seq1|comp383842_c0_seq1|comp24361_c0_seq18|comp550184_c0_seq1|comp1529265_c0_seq1|comp1404096_c0_seq1|comp35114_c1_seq3|comp24361_c0_seq13|comp8378_c0_seq1|comp24361_c0_seq15|comp568575_c0_seq1|com…	http://amigo.geneontology.org/cgi-bin/amigo/term_details?term=GO:0044425
isoprenoid metabolic process	Gene Ontology Slim	GO:0006720	2	140	0.171385	0.323924	comp693766_c0_seq1|comp930832_c0_seq1	http://amigo.geneontology.org/cgi-bin/amigo/term_details?term=GO:0006720
isoprenoid metabolic process	Gene Ontology	GO:0006720	2	140	0.171385	0.323924	comp693766_c0_seq1|comp930832_c0_seq1	http://amigo.geneontology.org/cgi-bin/amigo/term_details?term=GO:0006720
activation of innate immune response	Gene Ontology Slim	GO:0002218	1	35	0.172782	0.32434	comp25143_c0_seq3	http://amigo.geneontology.org/cgi-bin/amigo/term_details?term=GO:0002218
activation of immune response	Gene Ontology Slim	GO:0002253	1	35	0.172782	0.32434	comp25143_c0_seq3	http://amigo.geneontology.org/cgi-bin/amigo/term_details?term=GO:0002253
negative regulation of response to alcohol	Gene Ontology Slim	GO:1901420	1	35	0.172782	0.32434	comp35114_c1_seq3	http://amigo.geneontology.org/cgi-bin/amigo/term_details?term=GO:1901420
negative regulation of abscisic acid-activated signaling pathway	Gene Ontology Slim	GO:0009788	1	35	0.172782	0.32434	comp35114_c1_seq3	http://amigo.geneontology.org/cgi-bin/amigo/term_details?term=GO:0009788
activation of immune response	Gene Ontology	GO:0002253	1	35	0.172782	0.32434	comp25143_c0_seq3	http://amigo.geneontology.org/cgi-bin/amigo/term_details?term=GO:0002253
negative regulation of response to alcohol	Gene Ontology	GO:1901420	1	35	0.172782	0.32434	comp35114_c1_seq3	http://amigo.geneontology.org/cgi-bin/amigo/term_details?term=GO:1901420
negative regulation of abscisic acid-activated signaling pathway	Gene Ontology	GO:0009788	1	35	0.172782	0.32434	comp35114_c1_seq3	http://amigo.geneontology.org/cgi-bin/amigo/term_details?term=GO:0009788
activation of innate immune response	Gene Ontology	GO:0002218	1	35	0.172782	0.32434	comp25143_c0_seq3	http://amigo.geneontology.org/cgi-bin/amigo/term_details?term=GO:0002218
organonitrogen compound catabolic process	Gene Ontology Slim	GO:1901565	2	141	0.173252	0.32434	comp338365_c0_seq1|comp2514_c0_seq1	http://amigo.geneontology.org/cgi-bin/amigo/term_details?term=GO:1901565
cytoskeleton organization	Gene Ontology Slim	GO:0007010	2	141	0.173252	0.32434	comp10098_c0_seq2|comp10098_c0_seq1	http://amigo.geneontology.org/cgi-bin/amigo/term_details?term=GO:0007010
cytoskeleton organization	Gene Ontology	GO:0007010	2	141	0.173252	0.32434	comp10098_c0_seq2|comp10098_c0_seq1	http://amigo.geneontology.org/cgi-bin/amigo/term_details?term=GO:0007010
organonitrogen compound catabolic process	Gene Ontology	GO:1901565	2	141	0.173252	0.32434	comp338365_c0_seq1|comp2514_c0_seq1	http://amigo.geneontology.org/cgi-bin/amigo/term_details?term=GO:1901565
carbohydrate binding	Gene Ontology Slim	GO:0030246	3	271	0.174947	0.326886	comp34930_c0_seq1|comp42277_c0_seq1|comp10309_c0_seq1	http://amigo.geneontology.org/cgi-bin/amigo/term_details?term=GO:0030246
carbohydrate binding	Gene Ontology	GO:0030246	3	271	0.174947	0.326886	comp34930_c0_seq1|comp42277_c0_seq1|comp10309_c0_seq1	http://amigo.geneontology.org/cgi-bin/amigo/term_details?term=GO:0030246
ribonucleoside triphosphate metabolic process	Gene Ontology Slim	GO:0009199	2	142	0.175122	0.326886	comp42277_c0_seq1|comp718702_c0_seq1	http://amigo.geneontology.org/cgi-bin/amigo/term_details?term=GO:0009199
ribonucleoside triphosphate metabolic process	Gene Ontology	GO:0009199	2	142	0.175122	0.326886	comp42277_c0_seq1|comp718702_c0_seq1	http://amigo.geneontology.org/cgi-bin/amigo/term_details?term=GO:0009199
ribosomal large subunit biogenesis	Gene Ontology Slim	GO:0042273	1	36	0.177133	0.328722	comp702913_c0_seq1	http://amigo.geneontology.org/cgi-bin/amigo/term_details?term=GO:0042273
ether metabolic process	Gene Ontology Slim	GO:0018904	1	36	0.177133	0.328722	comp14405_c0_seq3	http://amigo.geneontology.org/cgi-bin/amigo/term_details?term=GO:0018904
glycerol ether metabolic process	Gene Ontology Slim	GO:0006662	1	36	0.177133	0.328722	comp14405_c0_seq3	http://amigo.geneontology.org/cgi-bin/amigo/term_details?term=GO:0006662
cellular divalent inorganic cation homeostasis	Gene Ontology Slim	GO:0072503	1	36	0.177133	0.328722	comp383842_c0_seq1	http://amigo.geneontology.org/cgi-bin/amigo/term_details?term=GO:0072503
cellular divalent inorganic cation homeostasis	Gene Ontology	GO:0072503	1	36	0.177133	0.328722	comp383842_c0_seq1	http://amigo.geneontology.org/cgi-bin/amigo/term_details?term=GO:0072503
ether metabolic process	Gene Ontology	GO:0018904	1	36	0.177133	0.328722	comp14405_c0_seq3	http://amigo.geneontology.org/cgi-bin/amigo/term_details?term=GO:0018904
glycerol ether metabolic process	Gene Ontology	GO:0006662	1	36	0.177133	0.328722	comp14405_c0_seq3	http://amigo.geneontology.org/cgi-bin/amigo/term_details?term=GO:0006662
ribosomal large subunit biogenesis	Gene Ontology	GO:0042273	1	36	0.177133	0.328722	comp702913_c0_seq1	http://amigo.geneontology.org/cgi-bin/amigo/term_details?term=GO:0042273
Golgi apparatus	Gene Ontology Slim	GO:0005794	8	1029	0.179755	0.333106	comp1739059_c0_seq1|comp331537_c0_seq1|comp1404096_c0_seq1|comp550184_c0_seq1|comp26880_c0_seq5|comp393874_c0_seq1|comp560372_c0_seq1|comp614151_c0_seq1	http://amigo.geneontology.org/cgi-bin/amigo/term_details?term=GO:0005794
Golgi apparatus	Gene Ontology	GO:0005794	8	1029	0.179755	0.333106	comp1739059_c0_seq1|comp331537_c0_seq1|comp1404096_c0_seq1|comp550184_c0_seq1|comp26880_c0_seq5|comp393874_c0_seq1|comp560372_c0_seq1|comp614151_c0_seq1	http://amigo.geneontology.org/cgi-bin/amigo/term_details?term=GO:0005794
membrane organization	Gene Ontology Slim	GO:0061024	2	145	0.180752	0.33385	comp926052_c0_seq1|comp693766_c0_seq1	http://amigo.geneontology.org/cgi-bin/amigo/term_details?term=GO:0061024
microtubule	Gene Ontology Slim	GO:0005874	2	145	0.180752	0.33385	comp10098_c0_seq2|comp10098_c0_seq1	http://amigo.geneontology.org/cgi-bin/amigo/term_details?term=GO:0005874
microtubule	Gene Ontology	GO:0005874	2	145	0.180752	0.33385	comp10098_c0_seq2|comp10098_c0_seq1	http://amigo.geneontology.org/cgi-bin/amigo/term_details?term=GO:0005874
membrane organization	Gene Ontology	GO:0061024	2	145	0.180752	0.33385	comp926052_c0_seq1|comp693766_c0_seq1	http://amigo.geneontology.org/cgi-bin/amigo/term_details?term=GO:0061024
carbohydrate kinase activity	Gene Ontology Slim	GO:0019200	1	37	0.18146	0.33385	comp42277_c0_seq1	http://amigo.geneontology.org/cgi-bin/amigo/term_details?term=GO:0019200
sucrose metabolic process	Gene Ontology Slim	GO:0005985	1	37	0.18146	0.33385	comp588_c0_seq1	http://amigo.geneontology.org/cgi-bin/amigo/term_details?term=GO:0005985
locomotion	Gene Ontology Slim	GO:0040011	1	37	0.18146	0.33385	comp594000_c0_seq1	http://amigo.geneontology.org/cgi-bin/amigo/term_details?term=GO:0040011
carbohydrate kinase activity	Gene Ontology	GO:0019200	1	37	0.18146	0.33385	comp42277_c0_seq1	http://amigo.geneontology.org/cgi-bin/amigo/term_details?term=GO:0019200
sucrose metabolic process	Gene Ontology	GO:0005985	1	37	0.18146	0.33385	comp588_c0_seq1	http://amigo.geneontology.org/cgi-bin/amigo/term_details?term=GO:0005985
locomotion	Gene Ontology	GO:0040011	1	37	0.18146	0.33385	comp594000_c0_seq1	http://amigo.geneontology.org/cgi-bin/amigo/term_details?term=GO:0040011
monooxygenase activity	Gene Ontology Slim	GO:0004497	3	277	0.182764	0.335766	comp990462_c0_seq1|comp1083191_c0_seq1|comp1652_c0_seq1	http://amigo.geneontology.org/cgi-bin/amigo/term_details?term=GO:0004497
monooxygenase activity	Gene Ontology	GO:0004497	3	277	0.182764	0.335766	comp990462_c0_seq1|comp1083191_c0_seq1|comp1652_c0_seq1	http://amigo.geneontology.org/cgi-bin/amigo/term_details?term=GO:0004497
nucleoside triphosphate metabolic process	Gene Ontology Slim	GO:0009141	2	147	0.18452	0.335977	comp42277_c0_seq1|comp718702_c0_seq1	http://amigo.geneontology.org/cgi-bin/amigo/term_details?term=GO:0009141
gene silencing	Gene Ontology Slim	GO:0016458	2	147	0.18452	0.335977	comp4604_c0_seq1|comp288551_c0_seq1	http://amigo.geneontology.org/cgi-bin/amigo/term_details?term=GO:0016458
gene silencing	Gene Ontology	GO:0016458	2	147	0.18452	0.335977	comp4604_c0_seq1|comp288551_c0_seq1	http://amigo.geneontology.org/cgi-bin/amigo/term_details?term=GO:0016458
nucleoside triphosphate metabolic process	Gene Ontology	GO:0009141	2	147	0.18452	0.335977	comp42277_c0_seq1|comp718702_c0_seq1	http://amigo.geneontology.org/cgi-bin/amigo/term_details?term=GO:0009141
carbohydrate metabolic process	Gene Ontology Slim	GO:0005975	8	1037	0.184929	0.335977	comp34855_c0_seq7|comp42277_c0_seq1|comp10309_c0_seq1|comp17881_c1_seq1|comp257153_c0_seq1|comp588_c0_seq1|comp718702_c0_seq1|comp20844_c0_seq1	http://amigo.geneontology.org/cgi-bin/amigo/term_details?term=GO:0005975
carbohydrate metabolic process	Gene Ontology	GO:0005975	8	1037	0.184929	0.335977	comp34855_c0_seq7|comp42277_c0_seq1|comp10309_c0_seq1|comp17881_c1_seq1|comp257153_c0_seq1|comp588_c0_seq1|comp718702_c0_seq1|comp20844_c0_seq1	http://amigo.geneontology.org/cgi-bin/amigo/term_details?term=GO:0005975
alpha-amino acid catabolic process	Gene Ontology Slim	GO:1901606	1	38	0.185765	0.335977	comp2514_c0_seq1	http://amigo.geneontology.org/cgi-bin/amigo/term_details?term=GO:1901606
dsRNA fragmentation	Gene Ontology Slim	GO:0031050	1	38	0.185765	0.335977	comp288551_c0_seq1	http://amigo.geneontology.org/cgi-bin/amigo/term_details?term=GO:0031050
anthocyanin-containing compound metabolic process	Gene Ontology Slim	GO:0046283	1	38	0.185765	0.335977	comp26674_c0_seq5	http://amigo.geneontology.org/cgi-bin/amigo/term_details?term=GO:0046283
response to dsRNA	Gene Ontology Slim	GO:0043331	1	38	0.185765	0.335977	comp288551_c0_seq1	http://amigo.geneontology.org/cgi-bin/amigo/term_details?term=GO:0043331
mediator complex	Gene Ontology Slim	GO:0016592	1	38	0.185765	0.335977	comp397110_c0_seq1	http://amigo.geneontology.org/cgi-bin/amigo/term_details?term=GO:0016592
cellular response to dsRNA	Gene Ontology Slim	GO:0071359	1	38	0.185765	0.335977	comp288551_c0_seq1	http://amigo.geneontology.org/cgi-bin/amigo/term_details?term=GO:0071359
production of small RNA involved in gene silencing by RNA	Gene Ontology Slim	GO:0070918	1	38	0.185765	0.335977	comp288551_c0_seq1	http://amigo.geneontology.org/cgi-bin/amigo/term_details?term=GO:0070918
pollen-pistil interaction	Gene Ontology Slim	GO:0009875	1	38	0.185765	0.335977	comp594000_c0_seq1	http://amigo.geneontology.org/cgi-bin/amigo/term_details?term=GO:0009875
mediator complex	Gene Ontology	GO:0016592	1	38	0.185765	0.335977	comp397110_c0_seq1	http://amigo.geneontology.org/cgi-bin/amigo/term_details?term=GO:0016592
alpha-amino acid catabolic process	Gene Ontology	GO:1901606	1	38	0.185765	0.335977	comp2514_c0_seq1	http://amigo.geneontology.org/cgi-bin/amigo/term_details?term=GO:1901606
cellular response to dsRNA	Gene Ontology	GO:0071359	1	38	0.185765	0.335977	comp288551_c0_seq1	http://amigo.geneontology.org/cgi-bin/amigo/term_details?term=GO:0071359
anthocyanin-containing compound metabolic process	Gene Ontology	GO:0046283	1	38	0.185765	0.335977	comp26674_c0_seq5	http://amigo.geneontology.org/cgi-bin/amigo/term_details?term=GO:0046283
pollen-pistil interaction	Gene Ontology	GO:0009875	1	38	0.185765	0.335977	comp594000_c0_seq1	http://amigo.geneontology.org/cgi-bin/amigo/term_details?term=GO:0009875
response to dsRNA	Gene Ontology	GO:0043331	1	38	0.185765	0.335977	comp288551_c0_seq1	http://amigo.geneontology.org/cgi-bin/amigo/term_details?term=GO:0043331
dsRNA fragmentation	Gene Ontology	GO:0031050	1	38	0.185765	0.335977	comp288551_c0_seq1	http://amigo.geneontology.org/cgi-bin/amigo/term_details?term=GO:0031050
production of small RNA involved in gene silencing by RNA	Gene Ontology	GO:0070918	1	38	0.185765	0.335977	comp288551_c0_seq1	http://amigo.geneontology.org/cgi-bin/amigo/term_details?term=GO:0070918
defense response, incompatible interaction	Gene Ontology Slim	GO:0009814	2	148	0.186409	0.336667	comp416320_c0_seq1|comp26880_c0_seq5	http://amigo.geneontology.org/cgi-bin/amigo/term_details?term=GO:0009814
defense response, incompatible interaction	Gene Ontology	GO:0009814	2	148	0.186409	0.336667	comp416320_c0_seq1|comp26880_c0_seq5	http://amigo.geneontology.org/cgi-bin/amigo/term_details?term=GO:0009814
Golgi subcompartment	Gene Ontology Slim	GO:0098791	3	280	0.186707	0.336731	comp393874_c0_seq1|comp331537_c0_seq1|comp1404096_c0_seq1	http://amigo.geneontology.org/cgi-bin/amigo/term_details?term=GO:0098791
Golgi subcompartment	Gene Ontology	GO:0098791	3	280	0.186707	0.336731	comp393874_c0_seq1|comp331537_c0_seq1|comp1404096_c0_seq1	http://amigo.geneontology.org/cgi-bin/amigo/term_details?term=GO:0098791
translation factor activity, RNA binding	Gene Ontology Slim	GO:0008135	2	149	0.1883	0.339126	comp15869_c0_seq1|comp1549578_c0_seq1	http://amigo.geneontology.org/cgi-bin/amigo/term_details?term=GO:0008135
translation factor activity, RNA binding	Gene Ontology	GO:0008135	2	149	0.1883	0.339126	comp15869_c0_seq1|comp1549578_c0_seq1	http://amigo.geneontology.org/cgi-bin/amigo/term_details?term=GO:0008135
photosynthesis, light harvesting	Gene Ontology Slim	GO:0009765	1	39	0.190047	0.341576	comp4182_c0_seq2	http://amigo.geneontology.org/cgi-bin/amigo/term_details?term=GO:0009765
photosynthesis, light harvesting	Gene Ontology	GO:0009765	1	39	0.190047	0.341576	comp4182_c0_seq2	http://amigo.geneontology.org/cgi-bin/amigo/term_details?term=GO:0009765
shoot system morphogenesis	Gene Ontology Slim	GO:0010016	2	150	0.190194	0.341576	comp702913_c0_seq1|comp930832_c0_seq1	http://amigo.geneontology.org/cgi-bin/amigo/term_details?term=GO:0010016
shoot system morphogenesis	Gene Ontology	GO:0010016	2	150	0.190194	0.341576	comp702913_c0_seq1|comp930832_c0_seq1	http://amigo.geneontology.org/cgi-bin/amigo/term_details?term=GO:0010016
lipid binding	Gene Ontology Slim	GO:0008289	3	284	0.192	0.343058	comp456268_c0_seq1|comp614151_c0_seq1|comp712762_c0_seq1	http://amigo.geneontology.org/cgi-bin/amigo/term_details?term=GO:0008289
innate immune response	Gene Ontology Slim	GO:0045087	3	284	0.192	0.343058	comp25143_c0_seq3|comp416320_c0_seq1|comp26880_c0_seq5	http://amigo.geneontology.org/cgi-bin/amigo/term_details?term=GO:0045087
innate immune response	Gene Ontology	GO:0045087	3	284	0.192	0.343058	comp25143_c0_seq3|comp416320_c0_seq1|comp26880_c0_seq5	http://amigo.geneontology.org/cgi-bin/amigo/term_details?term=GO:0045087
lipid binding	Gene Ontology	GO:0008289	3	284	0.192	0.343058	comp456268_c0_seq1|comp614151_c0_seq1|comp712762_c0_seq1	http://amigo.geneontology.org/cgi-bin/amigo/term_details?term=GO:0008289
supramolecular fiber	Gene Ontology Slim	GO:0099512	2	151	0.192091	0.343058	comp10098_c0_seq2|comp10098_c0_seq1	http://amigo.geneontology.org/cgi-bin/amigo/term_details?term=GO:0099512
polymeric cytoskeletal fiber	Gene Ontology Slim	GO:0099513	2	151	0.192091	0.343058	comp10098_c0_seq2|comp10098_c0_seq1	http://amigo.geneontology.org/cgi-bin/amigo/term_details?term=GO:0099513
polymeric cytoskeletal fiber	Gene Ontology	GO:0099513	2	151	0.192091	0.343058	comp10098_c0_seq2|comp10098_c0_seq1	http://amigo.geneontology.org/cgi-bin/amigo/term_details?term=GO:0099513
supramolecular fiber	Gene Ontology	GO:0099512	2	151	0.192091	0.343058	comp10098_c0_seq2|comp10098_c0_seq1	http://amigo.geneontology.org/cgi-bin/amigo/term_details?term=GO:0099512
response to stress	Gene Ontology Slim	GO:0006950	20	3074	0.192773	0.343796	comp25143_c0_seq3|comp288551_c0_seq1|comp416320_c0_seq1|comp14405_c0_seq3|comp550184_c0_seq1|comp1739059_c0_seq1|comp17812_c0_seq1|comp17881_c1_seq1|comp4604_c0_seq1|comp35114_c1_seq3|comp456268_c0_seq1|comp26880_c0_seq5|comp257153_c0_seq1|comp14663_c0_seq2|comp1083191_c0_seq1|comp1652_c0_seq1|comp9715_c0_seq2|comp29340_c0_seq2|comp29340_c0_seq1|comp383842_c0_seq1	http://amigo.geneontology.org/cgi-bin/amigo/term_details?term=GO:0006950
response to stress	Gene Ontology	GO:0006950	20	3074	0.192773	0.343796	comp25143_c0_seq3|comp288551_c0_seq1|comp416320_c0_seq1|comp14405_c0_seq3|comp550184_c0_seq1|comp1739059_c0_seq1|comp17812_c0_seq1|comp17881_c1_seq1|comp4604_c0_seq1|comp35114_c1_seq3|comp456268_c0_seq1|comp26880_c0_seq5|comp257153_c0_seq1|comp14663_c0_seq2|comp1083191_c0_seq1|comp1652_c0_seq1|comp9715_c0_seq2|comp29340_c0_seq2|comp29340_c0_seq1|comp383842_c0_seq1	http://amigo.geneontology.org/cgi-bin/amigo/term_details?term=GO:0006950
channel activity	Gene Ontology Slim	GO:0015267	2	152	0.19399	0.343898	comp947698_c0_seq1|comp34315_c0_seq4	http://amigo.geneontology.org/cgi-bin/amigo/term_details?term=GO:0015267
purine nucleoside monophosphate metabolic process	Gene Ontology Slim	GO:0009126	2	152	0.19399	0.343898	comp42277_c0_seq1|comp718702_c0_seq1	http://amigo.geneontology.org/cgi-bin/amigo/term_details?term=GO:0009126
purine ribonucleoside monophosphate metabolic process	Gene Ontology Slim	GO:0009167	2	152	0.19399	0.343898	comp42277_c0_seq1|comp718702_c0_seq1	http://amigo.geneontology.org/cgi-bin/amigo/term_details?term=GO:0009167
passive transmembrane transporter activity	Gene Ontology Slim	GO:0022803	2	152	0.19399	0.343898	comp947698_c0_seq1|comp34315_c0_seq4	http://amigo.geneontology.org/cgi-bin/amigo/term_details?term=GO:0022803
channel activity	Gene Ontology	GO:0015267	2	152	0.19399	0.343898	comp947698_c0_seq1|comp34315_c0_seq4	http://amigo.geneontology.org/cgi-bin/amigo/term_details?term=GO:0015267
passive transmembrane transporter activity	Gene Ontology	GO:0022803	2	152	0.19399	0.343898	comp947698_c0_seq1|comp34315_c0_seq4	http://amigo.geneontology.org/cgi-bin/amigo/term_details?term=GO:0022803
purine ribonucleoside monophosphate metabolic process	Gene Ontology	GO:0009167	2	152	0.19399	0.343898	comp42277_c0_seq1|comp718702_c0_seq1	http://amigo.geneontology.org/cgi-bin/amigo/term_details?term=GO:0009167
purine nucleoside monophosphate metabolic process	Gene Ontology	GO:0009126	2	152	0.19399	0.343898	comp42277_c0_seq1|comp718702_c0_seq1	http://amigo.geneontology.org/cgi-bin/amigo/term_details?term=GO:0009126
ribosome assembly	Gene Ontology Slim	GO:0042255	1	40	0.194307	0.343898	comp702913_c0_seq1	http://amigo.geneontology.org/cgi-bin/amigo/term_details?term=GO:0042255
ribosome assembly	Gene Ontology	GO:0042255	1	40	0.194307	0.343898	comp702913_c0_seq1	http://amigo.geneontology.org/cgi-bin/amigo/term_details?term=GO:0042255
regulation of cell cycle	Gene Ontology Slim	GO:0051726	2	153	0.195892	0.346224	comp29340_c0_seq2|comp29340_c0_seq1	http://amigo.geneontology.org/cgi-bin/amigo/term_details?term=GO:0051726
regulation of cell cycle	Gene Ontology	GO:0051726	2	153	0.195892	0.346224	comp29340_c0_seq2|comp29340_c0_seq1	http://amigo.geneontology.org/cgi-bin/amigo/term_details?term=GO:0051726
disaccharide biosynthetic process	Gene Ontology Slim	GO:0046351	1	41	0.198545	0.349707	comp20844_c0_seq1	http://amigo.geneontology.org/cgi-bin/amigo/term_details?term=GO:0046351
regulation of protein complex assembly	Gene Ontology Slim	GO:0043254	1	41	0.198545	0.349707	comp9715_c0_seq2	http://amigo.geneontology.org/cgi-bin/amigo/term_details?term=GO:0043254
regulation of protein complex assembly	Gene Ontology	GO:0043254	1	41	0.198545	0.349707	comp9715_c0_seq2	http://amigo.geneontology.org/cgi-bin/amigo/term_details?term=GO:0043254
disaccharide biosynthetic process	Gene Ontology	GO:0046351	1	41	0.198545	0.349707	comp20844_c0_seq1	http://amigo.geneontology.org/cgi-bin/amigo/term_details?term=GO:0046351
cytosolic ribosome	Gene Ontology Slim	GO:0022626	3	291	0.201351	0.353677	comp848237_c0_seq1|comp702913_c0_seq1|comp922130_c0_seq1	http://amigo.geneontology.org/cgi-bin/amigo/term_details?term=GO:0022626
immune response	Gene Ontology Slim	GO:0006955	3	291	0.201351	0.353677	comp25143_c0_seq3|comp416320_c0_seq1|comp26880_c0_seq5	http://amigo.geneontology.org/cgi-bin/amigo/term_details?term=GO:0006955
immune response	Gene Ontology	GO:0006955	3	291	0.201351	0.353677	comp25143_c0_seq3|comp416320_c0_seq1|comp26880_c0_seq5	http://amigo.geneontology.org/cgi-bin/amigo/term_details?term=GO:0006955
cytosolic ribosome	Gene Ontology	GO:0022626	3	291	0.201351	0.353677	comp848237_c0_seq1|comp702913_c0_seq1|comp922130_c0_seq1	http://amigo.geneontology.org/cgi-bin/amigo/term_details?term=GO:0022626
ribosomal small subunit biogenesis	Gene Ontology Slim	GO:0042274	1	42	0.20276	0.354208	comp922130_c0_seq1	http://amigo.geneontology.org/cgi-bin/amigo/term_details?term=GO:0042274
microbody membrane	Gene Ontology Slim	GO:0031903	1	42	0.20276	0.354208	comp456268_c0_seq1	http://amigo.geneontology.org/cgi-bin/amigo/term_details?term=GO:0031903
pollen germination	Gene Ontology Slim	GO:0009846	1	42	0.20276	0.354208	comp383842_c0_seq1	http://amigo.geneontology.org/cgi-bin/amigo/term_details?term=GO:0009846
peroxisomal membrane	Gene Ontology Slim	GO:0005778	1	42	0.20276	0.354208	comp456268_c0_seq1	http://amigo.geneontology.org/cgi-bin/amigo/term_details?term=GO:0005778
ribosomal small subunit biogenesis	Gene Ontology	GO:0042274	1	42	0.20276	0.354208	comp922130_c0_seq1	http://amigo.geneontology.org/cgi-bin/amigo/term_details?term=GO:0042274
pollen germination	Gene Ontology	GO:0009846	1	42	0.20276	0.354208	comp383842_c0_seq1	http://amigo.geneontology.org/cgi-bin/amigo/term_details?term=GO:0009846
peroxisomal membrane	Gene Ontology	GO:0005778	1	42	0.20276	0.354208	comp456268_c0_seq1	http://amigo.geneontology.org/cgi-bin/amigo/term_details?term=GO:0005778
microbody membrane	Gene Ontology	GO:0031903	1	42	0.20276	0.354208	comp456268_c0_seq1	http://amigo.geneontology.org/cgi-bin/amigo/term_details?term=GO:0031903
serine-type peptidase activity	Gene Ontology Slim	GO:0008236	2	158	0.205434	0.357903	comp31966_c0_seq20|comp4182_c0_seq2	http://amigo.geneontology.org/cgi-bin/amigo/term_details?term=GO:0008236
serine hydrolase activity	Gene Ontology Slim	GO:0017171	2	158	0.205434	0.357903	comp31966_c0_seq20|comp4182_c0_seq2	http://amigo.geneontology.org/cgi-bin/amigo/term_details?term=GO:0017171
serine-type peptidase activity	Gene Ontology	GO:0008236	2	158	0.205434	0.357903	comp31966_c0_seq20|comp4182_c0_seq2	http://amigo.geneontology.org/cgi-bin/amigo/term_details?term=GO:0008236
serine hydrolase activity	Gene Ontology	GO:0017171	2	158	0.205434	0.357903	comp31966_c0_seq20|comp4182_c0_seq2	http://amigo.geneontology.org/cgi-bin/amigo/term_details?term=GO:0017171
nucleobase metabolic process	Gene Ontology Slim	GO:0009112	1	43	0.206954	0.358114	comp338365_c0_seq1	http://amigo.geneontology.org/cgi-bin/amigo/term_details?term=GO:0009112
sister chromatid segregation	Gene Ontology Slim	GO:0000819	1	43	0.206954	0.358114	comp26399_c0_seq3	http://amigo.geneontology.org/cgi-bin/amigo/term_details?term=GO:0000819
sulfate assimilation	Gene Ontology Slim	GO:0000103	1	43	0.206954	0.358114	comp14405_c0_seq3	http://amigo.geneontology.org/cgi-bin/amigo/term_details?term=GO:0000103
response to oomycetes	Gene Ontology Slim	GO:0002239	1	43	0.206954	0.358114	comp26880_c0_seq5	http://amigo.geneontology.org/cgi-bin/amigo/term_details?term=GO:0002239
plant-type cell wall modification	Gene Ontology Slim	GO:0009827	1	43	0.206954	0.358114	comp712762_c0_seq1	http://amigo.geneontology.org/cgi-bin/amigo/term_details?term=GO:0009827
response to oomycetes	Gene Ontology	GO:0002239	1	43	0.206954	0.358114	comp26880_c0_seq5	http://amigo.geneontology.org/cgi-bin/amigo/term_details?term=GO:0002239
plant-type cell wall modification	Gene Ontology	GO:0009827	1	43	0.206954	0.358114	comp712762_c0_seq1	http://amigo.geneontology.org/cgi-bin/amigo/term_details?term=GO:0009827
sulfate assimilation	Gene Ontology	GO:0000103	1	43	0.206954	0.358114	comp14405_c0_seq3	http://amigo.geneontology.org/cgi-bin/amigo/term_details?term=GO:0000103
sister chromatid segregation	Gene Ontology	GO:0000819	1	43	0.206954	0.358114	comp26399_c0_seq3	http://amigo.geneontology.org/cgi-bin/amigo/term_details?term=GO:0000819
nucleobase metabolic process	Gene Ontology	GO:0009112	1	43	0.206954	0.358114	comp338365_c0_seq1	http://amigo.geneontology.org/cgi-bin/amigo/term_details?term=GO:0009112
defense response	Gene Ontology Slim	GO:0006952	10	1401	0.208186	0.359742	comp25143_c0_seq3|comp288551_c0_seq1|comp416320_c0_seq1|comp17812_c0_seq1|comp4604_c0_seq1|comp35114_c1_seq3|comp550184_c0_seq1|comp26880_c0_seq5|comp14663_c0_seq2|comp1652_c0_seq1	http://amigo.geneontology.org/cgi-bin/amigo/term_details?term=GO:0006952
defense response	Gene Ontology	GO:0006952	10	1401	0.208186	0.359742	comp25143_c0_seq3|comp288551_c0_seq1|comp416320_c0_seq1|comp17812_c0_seq1|comp4604_c0_seq1|comp35114_c1_seq3|comp550184_c0_seq1|comp26880_c0_seq5|comp14663_c0_seq2|comp1652_c0_seq1	http://amigo.geneontology.org/cgi-bin/amigo/term_details?term=GO:0006952
ion transport	Gene Ontology Slim	GO:0006811	5	595	0.208678	0.359742	comp393874_c0_seq1|comp383842_c0_seq1|comp3210_c0_seq1|comp34315_c0_seq4|comp1404096_c0_seq1	http://amigo.geneontology.org/cgi-bin/amigo/term_details?term=GO:0006811
ion transport	Gene Ontology	GO:0006811	5	595	0.208678	0.359742	comp393874_c0_seq1|comp383842_c0_seq1|comp3210_c0_seq1|comp34315_c0_seq4|comp1404096_c0_seq1	http://amigo.geneontology.org/cgi-bin/amigo/term_details?term=GO:0006811
developmental cell growth	Gene Ontology Slim	GO:0048588	2	160	0.209266	0.359742	comp952503_c0_seq1|comp947698_c0_seq1	http://amigo.geneontology.org/cgi-bin/amigo/term_details?term=GO:0048588
developmental cell growth	Gene Ontology	GO:0048588	2	160	0.209266	0.359742	comp952503_c0_seq1|comp947698_c0_seq1	http://amigo.geneontology.org/cgi-bin/amigo/term_details?term=GO:0048588
secondary metabolite biosynthetic process	Gene Ontology Slim	GO:0044550	3	298	0.210809	0.359742	comp990462_c0_seq1|comp1083191_c0_seq1|comp1652_c0_seq1	http://amigo.geneontology.org/cgi-bin/amigo/term_details?term=GO:0044550
secondary metabolite biosynthetic process	Gene Ontology	GO:0044550	3	298	0.210809	0.359742	comp990462_c0_seq1|comp1083191_c0_seq1|comp1652_c0_seq1	http://amigo.geneontology.org/cgi-bin/amigo/term_details?term=GO:0044550
plant ovule development	Gene Ontology Slim	GO:0048481	1	44	0.211126	0.359742	comp4604_c0_seq1	http://amigo.geneontology.org/cgi-bin/amigo/term_details?term=GO:0048481
microbody part	Gene Ontology Slim	GO:0044438	1	44	0.211126	0.359742	comp456268_c0_seq1	http://amigo.geneontology.org/cgi-bin/amigo/term_details?term=GO:0044438
SNAP receptor activity	Gene Ontology Slim	GO:0005484	1	44	0.211126	0.359742	comp926052_c0_seq1	http://amigo.geneontology.org/cgi-bin/amigo/term_details?term=GO:0005484
peroxisomal part	Gene Ontology Slim	GO:0044439	1	44	0.211126	0.359742	comp456268_c0_seq1	http://amigo.geneontology.org/cgi-bin/amigo/term_details?term=GO:0044439
mitochondrial outer membrane	Gene Ontology Slim	GO:0005741	1	44	0.211126	0.359742	comp42277_c0_seq1	http://amigo.geneontology.org/cgi-bin/amigo/term_details?term=GO:0005741
monocarboxylic acid catabolic process	Gene Ontology Slim	GO:0072329	1	44	0.211126	0.359742	comp2514_c0_seq1	http://amigo.geneontology.org/cgi-bin/amigo/term_details?term=GO:0072329
regulation of cellular ketone metabolic process	Gene Ontology Slim	GO:0010565	1	44	0.211126	0.359742	comp25143_c0_seq3	http://amigo.geneontology.org/cgi-bin/amigo/term_details?term=GO:0010565
plant ovule development	Gene Ontology	GO:0048481	1	44	0.211126	0.359742	comp4604_c0_seq1	http://amigo.geneontology.org/cgi-bin/amigo/term_details?term=GO:0048481
SNAP receptor activity	Gene Ontology	GO:0005484	1	44	0.211126	0.359742	comp926052_c0_seq1	http://amigo.geneontology.org/cgi-bin/amigo/term_details?term=GO:0005484
mitochondrial outer membrane	Gene Ontology	GO:0005741	1	44	0.211126	0.359742	comp42277_c0_seq1	http://amigo.geneontology.org/cgi-bin/amigo/term_details?term=GO:0005741
peroxisomal part	Gene Ontology	GO:0044439	1	44	0.211126	0.359742	comp456268_c0_seq1	http://amigo.geneontology.org/cgi-bin/amigo/term_details?term=GO:0044439
monocarboxylic acid catabolic process	Gene Ontology	GO:0072329	1	44	0.211126	0.359742	comp2514_c0_seq1	http://amigo.geneontology.org/cgi-bin/amigo/term_details?term=GO:0072329
regulation of cellular ketone metabolic process	Gene Ontology	GO:0010565	1	44	0.211126	0.359742	comp25143_c0_seq3	http://amigo.geneontology.org/cgi-bin/amigo/term_details?term=GO:0010565
microbody part	Gene Ontology	GO:0044438	1	44	0.211126	0.359742	comp456268_c0_seq1	http://amigo.geneontology.org/cgi-bin/amigo/term_details?term=GO:0044438
single-organism metabolic process	Gene Ontology Slim	GO:0044710	23	3652	0.213038	0.362518	comp181652_c0_seq1|comp693766_c0_seq1|comp17881_c1_seq1|comp550184_c0_seq1|comp6769_c0_seq1|comp990462_c0_seq1|comp26674_c0_seq5|comp2514_c0_seq1|comp20409_c0_seq1|comp1083191_c0_seq1|comp705898_c0_seq1|comp930832_c0_seq1|comp14405_c0_seq3|comp1652_c0_seq1|comp9715_c0_seq2|comp25143_c0_seq3|comp34855_c0_seq7|comp42277_c0_seq1|comp338365_c0_seq1|comp588_c0_seq1|comp990481_c0_seq1|comp718702_c0_seq…	http://amigo.geneontology.org/cgi-bin/amigo/term_details?term=GO:0044710
single-organism metabolic process	Gene Ontology	GO:0044710	23	3652	0.213038	0.362518	comp181652_c0_seq1|comp693766_c0_seq1|comp17881_c1_seq1|comp550184_c0_seq1|comp6769_c0_seq1|comp990462_c0_seq1|comp26674_c0_seq5|comp2514_c0_seq1|comp20409_c0_seq1|comp1083191_c0_seq1|comp705898_c0_seq1|comp930832_c0_seq1|comp14405_c0_seq3|comp1652_c0_seq1|comp9715_c0_seq2|comp25143_c0_seq3|comp34855_c0_seq7|comp42277_c0_seq1|comp338365_c0_seq1|comp588_c0_seq1|comp990481_c0_seq1|comp718702_c0_seq…	http://amigo.geneontology.org/cgi-bin/amigo/term_details?term=GO:0044710
transferase activity, transferring glycosyl groups	Gene Ontology Slim	GO:0016757	5	602	0.215225	0.363668	comp560372_c0_seq1|comp34855_c0_seq7|comp20844_c0_seq1|comp331537_c0_seq1|comp17881_c1_seq1	http://amigo.geneontology.org/cgi-bin/amigo/term_details?term=GO:0016757
transferase activity, transferring glycosyl groups	Gene Ontology	GO:0016757	5	602	0.215225	0.363668	comp560372_c0_seq1|comp34855_c0_seq7|comp20844_c0_seq1|comp331537_c0_seq1|comp17881_c1_seq1	http://amigo.geneontology.org/cgi-bin/amigo/term_details?term=GO:0016757
divalent inorganic cation homeostasis	Gene Ontology Slim	GO:0072507	1	45	0.215276	0.363668	comp383842_c0_seq1	http://amigo.geneontology.org/cgi-bin/amigo/term_details?term=GO:0072507
defense response to virus	Gene Ontology Slim	GO:0051607	1	45	0.215276	0.363668	comp4604_c0_seq1	http://amigo.geneontology.org/cgi-bin/amigo/term_details?term=GO:0051607
autophagy	Gene Ontology Slim	GO:0006914	1	45	0.215276	0.363668	comp332935_c0_seq1	http://amigo.geneontology.org/cgi-bin/amigo/term_details?term=GO:0006914
plant-type ovary development	Gene Ontology Slim	GO:0035670	1	45	0.215276	0.363668	comp4604_c0_seq1	http://amigo.geneontology.org/cgi-bin/amigo/term_details?term=GO:0035670
autophagy	Gene Ontology	GO:0006914	1	45	0.215276	0.363668	comp332935_c0_seq1	http://amigo.geneontology.org/cgi-bin/amigo/term_details?term=GO:0006914
defense response to virus	Gene Ontology	GO:0051607	1	45	0.215276	0.363668	comp4604_c0_seq1	http://amigo.geneontology.org/cgi-bin/amigo/term_details?term=GO:0051607
plant-type ovary development	Gene Ontology	GO:0035670	1	45	0.215276	0.363668	comp4604_c0_seq1	http://amigo.geneontology.org/cgi-bin/amigo/term_details?term=GO:0035670
divalent inorganic cation homeostasis	Gene Ontology	GO:0072507	1	45	0.215276	0.363668	comp383842_c0_seq1	http://amigo.geneontology.org/cgi-bin/amigo/term_details?term=GO:0072507
apoplast	Gene Ontology Slim	GO:0048046	4	450	0.216594	0.365414	comp588_c0_seq1|comp14405_c0_seq3|comp1739059_c0_seq1|comp10309_c0_seq1	http://amigo.geneontology.org/cgi-bin/amigo/term_details?term=GO:0048046
apoplast	Gene Ontology	GO:0048046	4	450	0.216594	0.365414	comp588_c0_seq1|comp14405_c0_seq3|comp1739059_c0_seq1|comp10309_c0_seq1	http://amigo.geneontology.org/cgi-bin/amigo/term_details?term=GO:0048046
response to other organism	Gene Ontology Slim	GO:0051707	8	1088	0.219368	0.36725	comp288551_c0_seq1|comp416320_c0_seq1|comp4604_c0_seq1|comp35114_c1_seq3|comp550184_c0_seq1|comp26880_c0_seq5|comp1652_c0_seq1|comp926052_c0_seq1	http://amigo.geneontology.org/cgi-bin/amigo/term_details?term=GO:0051707
response to external biotic stimulus	Gene Ontology Slim	GO:0043207	8	1088	0.219368	0.36725	comp288551_c0_seq1|comp416320_c0_seq1|comp4604_c0_seq1|comp35114_c1_seq3|comp550184_c0_seq1|comp26880_c0_seq5|comp1652_c0_seq1|comp926052_c0_seq1	http://amigo.geneontology.org/cgi-bin/amigo/term_details?term=GO:0043207
response to other organism	Gene Ontology	GO:0051707	8	1088	0.219368	0.36725	comp288551_c0_seq1|comp416320_c0_seq1|comp4604_c0_seq1|comp35114_c1_seq3|comp550184_c0_seq1|comp26880_c0_seq5|comp1652_c0_seq1|comp926052_c0_seq1	http://amigo.geneontology.org/cgi-bin/amigo/term_details?term=GO:0051707
response to external biotic stimulus	Gene Ontology	GO:0043207	8	1088	0.219368	0.36725	comp288551_c0_seq1|comp416320_c0_seq1|comp4604_c0_seq1|comp35114_c1_seq3|comp550184_c0_seq1|comp26880_c0_seq5|comp1652_c0_seq1|comp926052_c0_seq1	http://amigo.geneontology.org/cgi-bin/amigo/term_details?term=GO:0043207
response to hexose	Gene Ontology Slim	GO:0009746	1	46	0.219404	0.36725	comp42277_c0_seq1	http://amigo.geneontology.org/cgi-bin/amigo/term_details?term=GO:0009746
potassium ion transmembrane transport	Gene Ontology Slim	GO:0071805	1	46	0.219404	0.36725	comp34315_c0_seq4	http://amigo.geneontology.org/cgi-bin/amigo/term_details?term=GO:0071805
cellular potassium ion transport	Gene Ontology Slim	GO:0071804	1	46	0.219404	0.36725	comp34315_c0_seq4	http://amigo.geneontology.org/cgi-bin/amigo/term_details?term=GO:0071804
response to hexose	Gene Ontology	GO:0009746	1	46	0.219404	0.36725	comp42277_c0_seq1	http://amigo.geneontology.org/cgi-bin/amigo/term_details?term=GO:0009746
cellular potassium ion transport	Gene Ontology	GO:0071804	1	46	0.219404	0.36725	comp34315_c0_seq4	http://amigo.geneontology.org/cgi-bin/amigo/term_details?term=GO:0071804
[truncated: 1,018 more rows]
