# Supplementary material for: Transcriptome changes induced by abiotic stresses in Artemisia annua
Source: Sci Rep. 2018 Feb 21;8:3423. doi: 10.1038/s41598-018-21598-1 (PMC5821844; doi:10.1038/s41598-018-21598-1)
Supplement: Supplementary file 5 — Dataset 4 [file 41598_2018_21598_MOESM5_ESM.xlsx]

## Sheet: co_up
GO term	Ontology	Description	Number in input list	Number in BG/Ref	p-value	FDR
GO:0015979	P	photosynthesis	17	162	2.2e-19	4.4e-17
GO:0006091	P	generation of precursor metabolites and energy	19	285	4.3e-18	4.2e-16
GO:0006259	P	DNA metabolic process	13	405	5.5e-09	3.6e-07
GO:0007049	P	cell cycle	9	275	1.1e-06	5.7e-05
GO:0006950	P	response to stress	24	2320	4.5e-06	0.00018
GO:0044237	P	cellular metabolic process	54	8722	2.4e-05	0.0008
GO:0009987	P	cellular process	66	11684	3.4e-05	0.00096
GO:0008152	P	metabolic process	60	10614	0.00011	0.0026
GO:0016043	P	cellular component organization	14	1179	0.00013	0.0029
GO:0006810	P	transport	17	1846	0.00049	0.0091
GO:0051234	P	establishment of localization	17	1851	0.00051	0.0091
GO:0051179	P	localization	17	1922	0.00077	0.013
GO:0006807	P	nitrogen compound metabolic process	26	3826	0.0016	0.023
GO:0006139	P	nucleobase, nucleoside, nucleotide and nucleic acid metabolic process	23	3198	0.0015	0.023
GO:0003824	F	catalytic activity	81	9638	3.7e-16	1.2e-14
GO:0005488	F	binding	88	11258	4e-16	1.2e-14
GO:0000166	F	nucleotide binding	35	2267	3.7e-13	7.2e-12
GO:0003682	F	chromatin binding	5	49	1.7e-06	2.5e-05
GO:0003677	F	DNA binding	27	2892	6.9e-06	8.1e-05
GO:0003676	F	nucleic acid binding	36	4842	2.5e-05	0.00025
GO:0016817	F	hydrolase activity, acting on acid anhydrides	11	839	0.00031	0.0026
GO:0016772	F	transferase activity, transferring phosphorus-containing groups	17	1887	0.00063	0.0046
GO:0017111	F	nucleoside-triphosphatase activity	10	792	0.00078	0.0051
GO:0016818	F	hydrolase activity, acting on acid anhydrides, in phosphorus-containing anhydrides	10	837	0.0012	0.0063
GO:0016462	F	pyrophosphatase activity	10	832	0.0011	0.0063
GO:0016740	F	transferase activity	23	3321	0.0024	0.012
GO:0009579	C	thylakoid	19	376	5.4e-16	3.4e-14
GO:0016020	C	membrane	43	4068	1.1e-10	3.3e-09
GO:0032991	C	macromolecular complex	29	2180	1.7e-09	3.6e-08
GO:0044422	C	organelle part	30	2562	1.5e-08	1.9e-07
GO:0044446	C	intracellular organelle part	30	2561	1.5e-08	1.9e-07
GO:0043227	C	membrane-bounded organelle	53	7622	9e-07	7.9e-06
GO:0043231	C	intracellular membrane-bounded organelle	53	7615	8.7e-07	7.9e-06
GO:0005622	C	intracellular	62	9671	1e-06	7.9e-06
GO:0044424	C	intracellular part	60	9302	1.4e-06	9.9e-06
GO:0043229	C	intracellular organelle	54	8149	3.1e-06	1.8e-05
GO:0043226	C	organelle	54	8155	3.1e-06	1.8e-05
GO:0009536	C	plastid	27	2965	1.1e-05	5.7e-05
GO:0044444	C	cytoplasmic part	42	6289	5.6e-05	0.00027
GO:0005737	C	cytoplasm	43	6822	0.00017	0.00076
GO:0005623	C	cell	77	15217	0.00023	0.00092
GO:0044464	C	cell part	77	15217	0.00023	0.00092
GO:0005634	C	nucleus	18	2621	0.008	0.03

## Sheet: co_down
GO term	Ontology	Description	Number in input list	Number in BG/Ref	p-value	FDR
GO:0005975	P	carbohydrate metabolic process	37	866	9.9e-15	1.7e-12
GO:0006259	P	DNA metabolic process	16	405	1.2e-06	0.00011
GO:0009987	P	cellular process	141	11684	9.8e-06	0.00058
GO:0044260	P	cellular macromolecule metabolic process	88	6447	1.5e-05	0.00066
GO:0006139	P	nucleobase, nucleoside, nucleotide and nucleic acid metabolic process	49	3198	0.00013	0.004
GO:0043170	P	macromolecule metabolic process	91	7127	0.00013	0.004
GO:0044238	P	primary metabolic process	109	8995	0.00017	0.0043
GO:0006807	P	nitrogen compound metabolic process	55	3826	0.00025	0.0055
GO:0044237	P	cellular metabolic process	105	8722	0.00031	0.0061
GO:0009059	P	macromolecule biosynthetic process	52	3685	0.00058	0.01
GO:0034645	P	cellular macromolecule biosynthetic process	50	3661	0.0015	0.024
GO:0000166	F	nucleotide binding	76	2267	1.4e-23	1e-21
GO:0003824	F	catalytic activity	169	9638	1.6e-22	5.8e-21
GO:0016740	F	transferase activity	75	3321	5.7e-14	1.4e-12
GO:0005488	F	binding	159	11258	8e-12	1.4e-10
GO:0016787	F	hydrolase activity	59	3468	1.1e-06	1.5e-05
GO:0005215	F	transporter activity	32	1477	4.5e-06	5.4e-05
GO:0016772	F	transferase activity, transferring phosphorus-containing groups	36	1887	1.7e-05	0.00018
GO:0003682	F	chromatin binding	5	49	0.00011	0.001
GO:0016020	C	membrane	84	4068	1.5e-13	1.5e-11
GO:0005794	C	Golgi apparatus	18	293	4.1e-10	2e-08
