# Supplementary material for: Transcriptome changes induced by abiotic stresses in Artemisia annua
Source: Sci Rep. 2018 Feb 21;8:3423. doi: 10.1038/s41598-018-21598-1 (PMC5821844; doi:10.1038/s41598-018-21598-1)
Supplement: Supplementary file 6 — Dataset 5 [file 41598_2018_21598_MOESM6_ESM.xlsx]

## Sheet: CONTROL (CA)
Transcript_ID (Query)	Transcript_length	Protein ID(Subject ID)	Protein_Length	% Identity	Alignment length (aa)	Query_coverage	Subject_coverage	Mismatches	Gaps	Q. start	Q. end	S. start	S. end	E-value	Protein Names	Gene Name	Organism Name	Pathway	Gene Ontology (GO)	Gene Ontology IDs	GO_MF	GO_BP	GO_CC
comp11270_c0_seq1	2099	sp|Q9LLR9|ECS1_ARTAN	547	100	547	78.18	100	0	0	1939	299	1	547	0	Epi-cedrol synthase (EC 4.2.3.39) (8-epicedrol synthase)	ECS1	Artemisia annua (Sweet wormwood)	Secondary metabolite biosynthesis; terpenoid biosynthesis.	epi-cedrol synthase activity; magnesium ion binding; terpene synthase activity; terpenoid biosynthetic process	GO:0052682; GO:0000287; GO:0010333; GO:0016114	GO:0052682~epi-cedrol synthase activity;GO:0000287~magnesium ion binding;GO:0010333~terpene synthase activity	GO:0016114~terpenoid biosynthetic process	NA
comp32805_c0_seq1	1681	tr|D2WS92|D2WS92_ARTAN	438	100	438	78.17	100	0	0	219	1532	1	438	0	Putative HMG-CoA synthase 2 (Fragment)	HMGS2	Artemisia annua (Sweet wormwood)	NA	hydroxymethylglutaryl-CoA synthase activity; isoprenoid biosynthetic process	GO:0004421; GO:0008299	GO:0004421~hydroxymethylglutaryl-CoA synthase activity	GO:0008299~isoprenoid biosynthetic process	NA
comp22395_c0_seq2	1781	tr|Q6SYC8|Q6SYC8_ARTAN	418	100	418	70.41	100	0	0	155	1408	1	418	0	Squalene synthase	NA	Artemisia annua (Sweet wormwood)	NA	farnesyl-diphosphate farnesyltransferase activity; integral component of membrane; lipid biosynthetic process	GO:0004310; GO:0016021; GO:0008610	GO:0004310~farnesyl-diphosphate farnesyltransferase activity	GO:0008610~lipid biosynthetic process	GO:0016021~integral component of membrane
comp27269_c0_seq1	1291	tr|H1ZN68|H1ZN68_ARTAN	285	100	285	66.23	100	0	0	1040	186	1	285	0	GAGA-binding transcriptional activator	BBR/BPC3	Artemisia annua (Sweet wormwood)	NA	NA	NA	NA	NA	NA
comp22900_c0_seq1	1353	tr|A8DPG2|A8DPG2_ARTAN	284	100	284	62.97	100	0	0	1086	235	1	284	0	Isopenteyl diphosphate isomerase	NA	Artemisia annua (Sweet wormwood)	NA	hydrolase activity; isopentenyl-diphosphate delta-isomerase activity; isoprenoid biosynthetic process	GO:0016787; GO:0004452; GO:0008299	GO:0016787~hydrolase activity;GO:0004452~isopentenyl-diphosphate delta-isomerase activity	GO:0008299~isoprenoid biosynthetic process	NA
comp21916_c0_seq2	2040	tr|Q8H6A3|Q8H6A3_STERE	377	100	377	55.44	100	0	0	269	1399	1	377	0	Actin	NA	Stevia rebaudiana (Stevia) (Eupatorium rebaudianum)	NA	ATP binding; cytoplasm; cytoskeleton	GO:0005524; GO:0005737; GO:0005856	GO:0005524~ATP binding	NA	GO:0005737~cytoplasm;GO:0005856~cytoskeleton
comp14053_c0_seq1	2212	tr|M1FKK7|M1FKK7_9ASTR	485	100	475	64.42	97.94	0	0	384	1808	1	475	0	Ribulose bisphosphate carboxylase large chain (RuBisCO large subunit) (EC 4.1.1.39)	rbcL ArfrCp029	Artemisia frigida	NA	chloroplast; magnesium ion binding; monooxygenase activity; photorespiration; reductive pentose-phosphate cycle; ribulose-bisphosphate carboxylase activity	GO:0009507; GO:0000287; GO:0004497; GO:0009853; GO:0019253; GO:0016984	GO:0000287~magnesium ion binding;GO:0004497~monooxygenase activity;GO:0016984~ribulose-bisphosphate carboxylase activity	GO:0009853~photorespiration;GO:0019253~reductive pentose-phosphate cycle	GO:0009507~chloroplast
comp32935_c0_seq1	1947	tr|K7N8R5|K7N8R5_ARTAN	505	100	484	74.58	95.84	0	0	237	1688	22	505	0	Cytochrome P450 mono-oxygenase	cyp02	Artemisia annua (Sweet wormwood)	NA	heme binding; iron ion binding; monooxygenase activity; oxidoreductase activity, acting on paired donors, with incorporation or reduction of molecular oxygen	GO:0020037; GO:0005506; GO:0004497; GO:0016705	GO:0020037~heme binding;GO:0005506~iron ion binding;GO:0004497~monooxygenase activity;GO:0016705~oxidoreductase activity, acting on paired donors, with incorporation or reduction of molecular oxygen	NA	NA
comp29529_c0_seq1	1469	tr|M4IXV5|M4IXV5_ARTAN	285	100	264	53.91	92.63	0	0	1407	616	1	264	0	Ethylene-responsive transcription factor 7	ERF7	Artemisia annua (Sweet wormwood)	NA	DNA binding; nucleus; sequence-specific DNA binding transcription factor activity; transcription, DNA-templated	GO:0003677; GO:0005634; GO:0003700; GO:0006351	GO:0003677~DNA binding;GO:0003700~sequence-specific DNA binding transcription factor activity	GO:0006351~transcription, DNA-templated	GO:0005634~nucleus
comp24623_c0_seq1	820	tr|K7PQY5|K7PQY5_ARTAN	515	100	252	92.2	48.93	0	0	756	1	7	258	0	Cytochrome P450 mono-oxygenase	CYP06	Artemisia annua (Sweet wormwood)	NA	heme binding; iron ion binding; monooxygenase activity; oxidoreductase activity, acting on paired donors, with incorporation or reduction of molecular oxygen	GO:0020037; GO:0005506; GO:0004497; GO:0016705	GO:0020037~heme binding;GO:0005506~iron ion binding;GO:0004497~monooxygenase activity;GO:0016705~oxidoreductase activity, acting on paired donors, with incorporation or reduction of molecular oxygen	NA	NA
comp23963_c0_seq2	3517	tr|K9L530|K9L530_CHRMO	750	100	358	30.54	47.73	0	0	1624	2697	1	358	0	Photosystem I P700 chlorophyll a apoprotein A1 (EC 1.97.1.12) (PSI-A) (PsaA)	psaA DenmoCp021	Chrysanthemum morifolium (Florist's daisy) (Dendranthema grandiflorum)	NA	4 iron, 4 sulfur cluster binding; chlorophyll binding; chloroplast thylakoid membrane; electron carrier activity; integral component of membrane; magnesium ion binding; oxidoreductase activity; photosynthesis; photosystem I; protein-chromophore linkage	GO:0051539; GO:0016168; GO:0009535; GO:0009055; GO:0016021; GO:0000287; GO:0016491; GO:0015979; GO:0009522; GO:0018298	GO:0051539~4 iron, 4 sulfur cluster binding;GO:0016168~chlorophyll binding;GO:0009055~electron carrier activity;GO:0000287~magnesium ion binding;GO:0016491~oxidoreductase activity	GO:0015979~photosynthesis;GO:0018298~protein-chromophore linkage	GO:0009535~chloroplast thylakoid membrane;GO:0016021~integral component of membrane;GO:0009522~photosystem I
comp31053_c0_seq1	1074	tr|A0A059XD04|A0A059XD04_9ASTR	647	100	284	79.33	43.89	0	0	223	1074	1	284	0	Heat shock protein 70	NA	Chrysanthemum indicum	NA	NA	NA	NA	NA	NA
comp27289_c0_seq1	1747	tr|Q2HYU8|Q2HYU8_ARTAN	473	99.79	473	81.22	100	1	0	1587	169	1	473	0	Putative steroid 23-alpha-hydroxylase cytochrome P450	NA	Artemisia annua (Sweet wormwood)	NA	heme binding; iron ion binding; monooxygenase activity; oxidoreductase activity, acting on paired donors, with incorporation or reduction of molecular oxygen	GO:0020037; GO:0005506; GO:0004497; GO:0016705	GO:0020037~heme binding;GO:0005506~iron ion binding;GO:0004497~monooxygenase activity;GO:0016705~oxidoreductase activity, acting on paired donors, with incorporation or reduction of molecular oxygen	NA	NA
comp32679_c1_seq2	1710	tr|A0A068ESH6|A0A068ESH6_CARTI	445	99.77	431	75.61	96.85	1	0	1619	327	1	431	0	Tubulin beta-2 chain	TUB	Carthamus tinctorius (Safflower)	NA	NA	NA	NA	NA	NA
comp21428_c0_seq1	1717	tr|A0A068EPQ1|A0A068EPQ1_CARTI	450	99.77	430	75.13	95.56	1	0	186	1475	1	430	0	Tubulin alpha chain	TUA	Carthamus tinctorius (Safflower)	NA	NA	NA	NA	NA	NA
comp32605_c0_seq1	2624	tr|Q9SP65|Q9SP65_ARTAN	713	99.72	713	81.52	100	2	0	219	2357	1	713	0	1-deoxy-D-xylulose-5-phosphate synthase	DXS1	Artemisia annua (Sweet wormwood)	NA	1-deoxy-D-xylulose-5-phosphate synthase activity; terpenoid biosynthetic process	GO:0008661; GO:0016114	GO:0008661~1-deoxy-D-xylulose-5-phosphate synthase activity	GO:0016114~terpenoid biosynthetic process	NA
comp32576_c2_seq16	1715	tr|H2EYB4|H2EYB4_9ROSI	353	99.72	353	61.75	100	1	0	1122	64	1	353	0	Photosystem Q(B) protein (EC 1.10.3.9) (32 kDa thylakoid membrane protein) (Photosystem II protein D1)	psbA	Theobroma grandiflorum	NA	chloroplast thylakoid membrane; electron transporter, transferring electrons within the cyclic electron transport pathway of photosynthesis activity; integral component of membrane; iron ion binding; oxidoreductase activity; photosynthetic electron transport in photosystem II; photosystem II; response to herbicide	GO:0009535; GO:0045156; GO:0016021; GO:0005506; GO:0016491; GO:0009772; GO:0009523; GO:0009635	GO:0045156~electron transporter, transferring electrons within the cyclic electron transport pathway of photosynthesis activity;GO:0005506~iron ion binding;GO:0016491~oxidoreductase activity	GO:0009772~photosynthetic electron transport in photosystem II;GO:0009635~response to herbicide	GO:0009535~chloroplast thylakoid membrane;GO:0016021~integral component of membrane;GO:0009523~photosystem II
comp30148_c0_seq3	1516	tr|V4U7G6|V4U7G6_9ROSI	514	99.71	350	69.26	68.09	1	0	1515	466	139	488	0	Uncharacterized protein	CICLE_v10004755mg	Citrus clementina	NA	GTPase activity; GTP binding; microtubule; microtubule-based process; protein polymerization; structural constituent of cytoskeleton	GO:0005525; GO:0003924; GO:0005874; GO:0007017; GO:0051258; GO:0005200	GO:0005525~GTP binding;GO:0003924~GTPase activity;GO:0005200~structural constituent of cytoskeleton	GO:0007017~microtubule-based process;GO:0051258~protein polymerization	GO:0005874~microtubule
comp18568_c0_seq1	1221	tr|Q84UA9|Q84UA9_ARTAN	328	99.7	328	80.59	100	1	0	1131	148	1	328	0	Peroxidase 1	POD1	Artemisia annua (Sweet wormwood)	NA	heme binding; metal ion binding; peroxidase activity; response to oxidative stress	GO:0020037; GO:0046872; GO:0004601; GO:0006979	GO:0020037~heme binding;GO:0046872~metal ion binding;GO:0004601~peroxidase activity	GO:0006979~response to oxidative stress	NA
comp26583_c1_seq1	1231	tr|Q9SP64|Q9SP64_ARTAN	472	99.7	338	82.37	71.61	1	0	1015	2	1	338	0	1-deoxy-D-xylulose-5-phosphate reductoisomerase	DXR1	Artemisia annua (Sweet wormwood)	NA	1-deoxy-D-xylulose-5-phosphate reductoisomerase activity; isomerase activity; isoprenoid biosynthetic process; metal ion binding; NADPH binding	GO:0030604; GO:0070402; GO:0016853; GO:0008299; GO:0046872	GO:0030604~1-deoxy-D-xylulose-5-phosphate reductoisomerase activity;GO:0070402~NADPH binding;GO:0016853~isomerase activity;GO:0046872~metal ion binding	GO:0008299~isoprenoid biosynthetic process	NA
comp856_c0_seq1	1141	tr|L7NQB4|L7NQB4_9ASTR	505	99.7	331	87.03	65.54	1	0	1140	148	126	456	0	Maturase K (Intron maturase)	matK Denin_Cp002	Chrysanthemum indicum	NA	chloroplast; mRNA processing; RNA binding; RNA splicing; tRNA processing	GO:0003723; GO:0008380; GO:0009507; GO:0006397; GO:0008033	GO:0003723~RNA binding	GO:0008380~RNA splicing;GO:0006397~mRNA processing;GO:0008033~tRNA processing	GO:0009507~chloroplast
comp26163_c1_seq1	1830	tr|K9L5N0|K9L5N0_CHRMO	320	99.69	320	52.46	100	1	0	668	1627	1	320	0	Apocytochrome f	petA DenmoCp034	Chrysanthemum morifolium (Florist's daisy) (Dendranthema grandiflorum)	NA	chloroplast thylakoid membrane; electron carrier activity; heme binding; integral component of thylakoid membrane; iron ion binding; oxidation-reduction process; photosynthesis	GO:0009535; GO:0009055; GO:0020037; GO:0031361; GO:0005506; GO:0055114; GO:0015979	GO:0009055~electron carrier activity;GO:0020037~heme binding;GO:0005506~iron ion binding	GO:0055114~oxidation-reduction process;GO:0015979~photosynthesis	GO:0009535~chloroplast thylakoid membrane;GO:0031361~integral component of thylakoid membrane
comp25350_c0_seq3	2417	tr|L7NQE3|L7NQE3_9ASTR	2282	99.69	643	79.81	28.18	2	0	2417	489	469	1111	0	Protein Ycf2	ycf2 Denin_Cp081	Chrysanthemum indicum	NA	ATP binding; chloroplast stroma; nucleoside-triphosphatase activity	GO:0005524; GO:0009570; GO:0017111	GO:0005524~ATP binding;GO:0017111~nucleoside-triphosphatase activity	NA	GO:0009570~chloroplast stroma
comp33390_c0_seq5	2314	tr|M1FNH2|M1FNH2_9ASTR	734	99.68	624	80.9	85.01	2	0	1	1872	111	734	0	Photosystem I P700 chlorophyll a apoprotein A2 (EC 1.97.1.12) (PSI-B) (PsaB)	psaB ArfrCp020	Artemisia frigida	NA	4 iron, 4 sulfur cluster binding; chlorophyll binding; chloroplast thylakoid membrane; electron carrier activity; integral component of membrane; magnesium ion binding; oxidoreductase activity; photosynthesis; photosystem I; protein-chromophore linkage	GO:0051539; GO:0016168; GO:0009535; GO:0009055; GO:0016021; GO:0000287; GO:0016491; GO:0015979; GO:0009522; GO:0018298	GO:0051539~4 iron, 4 sulfur cluster binding;GO:0016168~chlorophyll binding;GO:0009055~electron carrier activity;GO:0000287~magnesium ion binding;GO:0016491~oxidoreductase activity	GO:0015979~photosynthesis;GO:0018298~protein-chromophore linkage	GO:0009535~chloroplast thylakoid membrane;GO:0016021~integral component of membrane;GO:0009522~photosystem I
comp30167_c0_seq1	943	tr|V5K781|V5K781_9ASTR	709	99.68	314	99.89	44.29	1	0	2	943	171	484	0	Phenylalanine ammonia-lyase (EC 4.3.1.24)	NA	Chrysanthemum boreale	Phenylpropanoid metabolism; trans-cinnamate biosynthesis; trans-cinnamate from L-phenylalanine: step 1/1. {ECO:0000256|RuleBase:RU003955}.	cinnamic acid biosynthetic process; cytoplasm; L-phenylalanine catabolic process; phenylalanine ammonia-lyase activity	GO:0006559; GO:0009800; GO:0005737; GO:0045548	GO:0045548~phenylalanine ammonia-lyase activity	GO:0006559~L-phenylalanine catabolic process;GO:0009800~cinnamic acid biosynthetic process	GO:0005737~cytoplasm
comp28147_c0_seq2	1980	tr|K7PPX3|K7PPX3_ARTAN	502	99.6	502	76.06	100	2	0	1739	234	1	502	0	Cytochrome P450 mono-oxygenase	CYP05	Artemisia annua (Sweet wormwood)	NA	heme binding; iron ion binding; monooxygenase activity; oxidoreductase activity, acting on paired donors, with incorporation or reduction of molecular oxygen	GO:0020037; GO:0005506; GO:0004497; GO:0016705	GO:0020037~heme binding;GO:0005506~iron ion binding;GO:0004497~monooxygenase activity;GO:0016705~oxidoreductase activity, acting on paired donors, with incorporation or reduction of molecular oxygen	NA	NA
comp21402_c0_seq2	2409	tr|L7NQ12|L7NQ12_9ASTR	495	99.6	495	61.64	100	2	0	2024	540	1	495	0	ATP synthase subunit beta, chloroplastic (EC 3.6.3.14) (ATP synthase F1 sector subunit beta) (F-ATPase subunit beta)	atpB Denin_Cp028	Chrysanthemum indicum	NA	ATP binding; ATP hydrolysis coupled proton transport; chloroplast thylakoid membrane; plasma membrane ATP synthesis coupled proton transport; proton-transporting ATP synthase activity, rotational mechanism; proton-transporting ATP synthase complex, catalytic core F(1)	GO:0005524; GO:0015991; GO:0009535; GO:0042777; GO:0046933; GO:0045261	GO:0005524~ATP binding;GO:0046933~proton-transporting ATP synthase activity, rotational mechanism	GO:0015991~ATP hydrolysis coupled proton transport;GO:0042777~plasma membrane ATP synthesis coupled proton transport	GO:0009535~chloroplast thylakoid membrane;GO:0045261~proton-transporting ATP synthase complex, catalytic core F(1)
comp15231_c0_seq1	1589	tr|K9L658|K9L658_CHRMO	508	99.6	494	93.27	97.24	2	0	41	1522	1	494	0	ATP synthase subunit alpha, chloroplastic (EC 3.6.3.14) (ATP synthase F1 sector subunit alpha) (F-ATPase subunit alpha)	atpA DenmoCp015	Chrysanthemum morifolium (Florist's daisy) (Dendranthema grandiflorum)	NA	ATP binding; ATP hydrolysis coupled proton transport; chloroplast thylakoid membrane; plasma membrane ATP synthesis coupled proton transport; proton-transporting ATPase activity, rotational mechanism; proton-transporting ATP synthase activity, rotational mechanism; proton-transporting ATP synthase complex, catalytic core F(1)	GO:0005524; GO:0015991; GO:0009535; GO:0042777; GO:0046933; GO:0045261; GO:0046961	GO:0005524~ATP binding;GO:0046933~proton-transporting ATP synthase activity, rotational mechanism;GO:0046961~proton-transporting ATPase activity, rotational mechanism	GO:0015991~ATP hydrolysis coupled proton transport;GO:0042777~plasma membrane ATP synthesis coupled proton transport	GO:0009535~chloroplast thylakoid membrane;GO:0045261~proton-transporting ATP synthase complex, catalytic core F(1)
comp28704_c0_seq1	1762	tr|D7NGM0|D7NGM0_ARTAN	455	99.56	455	77.47	100	2	0	118	1482	1	455	0	1-hydroxy-2-methyl-2-(E)-butenyl 4-diphosphate reductase	HDR	Artemisia annua (Sweet wormwood)	NA	isopentenyl diphosphate biosynthetic process, methylerythritol 4-phosphate pathway; oxidation-reduction process	GO:0019288; GO:0055114	NA	GO:0019288~isopentenyl diphosphate biosynthetic process, methylerythritol 4-phosphate pathway;GO:0055114~oxidation-reduction process	NA
comp32330_c0_seq1	1622	tr|B5AGU9|B5AGU9_ARTAN	392	99.49	390	72.13	99.49	2	0	257	1426	3	392	0	12-oxophytodienoate reductase-like protein	NA	Artemisia annua (Sweet wormwood)	NA	FMN binding; oxidoreductase activity	GO:0010181; GO:0016491	GO:0010181~FMN binding;GO:0016491~oxidoreductase activity	NA	NA
comp21916_c0_seq1	1703	tr|Q8H6A3|Q8H6A3_STERE	377	99.47	377	66.41	100	2	0	269	1399	1	377	0	Actin	NA	Stevia rebaudiana (Stevia) (Eupatorium rebaudianum)	NA	ATP binding; cytoplasm; cytoskeleton	GO:0005524; GO:0005737; GO:0005856	GO:0005524~ATP binding	NA	GO:0005737~cytoplasm;GO:0005856~cytoskeleton
comp30699_c0_seq2	1165	tr|V5K7Y9|V5K7Y9_9ASTR	383	99.45	361	92.96	94.26	2	0	83	1165	1	361	0	Calcium-dependent protein kinase 1 (Fragment)	CDPK1	Chrysanthemum boreale	NA	ATP binding; calcium ion binding; protein serine/threonine kinase activity	GO:0005524; GO:0005509; GO:0004674	GO:0005524~ATP binding;GO:0005509~calcium ion binding;GO:0004674~protein serine/threonine kinase activity	NA	NA
comp26136_c0_seq1	2810	tr|K7PQG7|K7PQG7_ARTAN	704	99.43	704	75.16	100	4	0	2600	489	1	704	0	NADPH--cytochrome P450 reductase (EC 1.6.2.4)	CPR	Artemisia annua (Sweet wormwood)	NA	endoplasmic reticulum membrane; FMN binding; iron ion binding; NADPH-hemoprotein reductase activity	GO:0010181; GO:0003958; GO:0005789; GO:0005506	GO:0010181~FMN binding;GO:0003958~NADPH-hemoprotein reductase activity;GO:0005506~iron ion binding	NA	GO:0005789~endoplasmic reticulum membrane
comp30334_c0_seq1	1840	tr|H8XXY7|H8XXY7_ARTAN	526	99.43	522	85.11	99.24	3	0	24	1589	1	522	0	Allene oxide synthase	NA	Artemisia annua (Sweet wormwood)	NA	heme binding; iron ion binding; monooxygenase activity; oxidoreductase activity, acting on paired donors, with incorporation or reduction of molecular oxygen	GO:0020037; GO:0005506; GO:0004497; GO:0016705	GO:0020037~heme binding;GO:0005506~iron ion binding;GO:0004497~monooxygenase activity;GO:0016705~oxidoreductase activity, acting on paired donors, with incorporation or reduction of molecular oxygen	NA	NA
comp27188_c0_seq1	2456	sp|P49350|FPPS_ARTAN	343	99.42	343	41.9	100	2	0	1293	265	1	343	0	Farnesyl pyrophosphate synthase (FPP synthase) (FPS) (EC 2.5.1.10) ((2E,6E)-farnesyl diphosphate synthase) (Dimethylallyltranstransferase) (EC 2.5.1.1) (Farnesyl diphosphate synthase) (Geranyltranstransferase)	FPS1	Artemisia annua (Sweet wormwood)	Isoprenoid biosynthesis; farnesyl diphosphate biosynthesis; farnesyl diphosphate from geranyl diphosphate and isopentenyl diphosphate: step 1/1.; Isoprenoid biosynthesis; geranyl diphosphate biosynthesis; geranyl diphosphate from dimethylallyl diphosphate and isopentenyl diphosphate: step 1/1.	cholesterol biosynthetic process; cytoplasm; dimethylallyltranstransferase activity; farnesyl diphosphate biosynthetic process; geranyl diphosphate biosynthetic process; geranyltranstransferase activity; metal ion binding	GO:0006695; GO:0005737; GO:0004161; GO:0045337; GO:0033384; GO:0004337; GO:0046872	GO:0004161~dimethylallyltranstransferase activity;GO:0004337~geranyltranstransferase activity;GO:0046872~metal ion binding	GO:0006695~cholesterol biosynthetic process;GO:0045337~farnesyl diphosphate biosynthetic process;GO:0033384~geranyl diphosphate biosynthetic process	GO:0005737~cytoplasm
comp5264_c0_seq1	2421	tr|Q2HXK2|Q2HXK2_CHRMO	669	99.4	665	82.4	99.4	4	0	204	2198	1	665	0	1-deoxyxylulose 5-phosphate synthase	DXS	Chrysanthemum morifolium (Florist's daisy) (Dendranthema grandiflorum)	NA	1-deoxy-D-xylulose-5-phosphate synthase activity; terpenoid biosynthetic process	GO:0008661; GO:0016114	GO:0008661~1-deoxy-D-xylulose-5-phosphate synthase activity	GO:0016114~terpenoid biosynthetic process	NA
comp30447_c1_seq1	1849	tr|R9UHA7|R9UHA7_ARTAN	510	99.4	497	80.64	97.45	3	0	1780	290	14	510	0	Cytochrome P450 monooxygenase	NA	Artemisia annua (Sweet wormwood)	NA	heme binding; iron ion binding; monooxygenase activity; oxidoreductase activity, acting on paired donors, with incorporation or reduction of molecular oxygen	GO:0020037; GO:0005506; GO:0004497; GO:0016705	GO:0020037~heme binding;GO:0005506~iron ion binding;GO:0004497~monooxygenase activity;GO:0016705~oxidoreductase activity, acting on paired donors, with incorporation or reduction of molecular oxygen	NA	NA
comp32576_c2_seq6	2233	sp|P04999|PSBA_PETHY	353	99.38	324	43.53	91.78	2	0	1035	64	30	353	0	Photosystem Q(B) protein (EC 1.10.3.9) (32 kDa thylakoid membrane protein) (Photosystem II protein D1)	psbA	Petunia hybrida (Petunia)	NA	chloroplast thylakoid membrane; electron transporter, transferring electrons within the cyclic electron transport pathway of photosynthesis activity; integral component of membrane; iron ion binding; oxidoreductase activity; photosynthetic electron transport in photosystem II; photosystem II; response to herbicide	GO:0009535; GO:0045156; GO:0016021; GO:0005506; GO:0016491; GO:0009772; GO:0009523; GO:0009635	GO:0045156~electron transporter, transferring electrons within the cyclic electron transport pathway of photosynthesis activity;GO:0005506~iron ion binding;GO:0016491~oxidoreductase activity	GO:0009772~photosynthetic electron transport in photosystem II;GO:0009635~response to herbicide	GO:0009535~chloroplast thylakoid membrane;GO:0016021~integral component of membrane;GO:0009523~photosystem II
comp32576_c2_seq29	2328	sp|P04999|PSBA_PETHY	353	99.38	324	41.75	91.78	2	0	1035	64	30	353	0	Photosystem Q(B) protein (EC 1.10.3.9) (32 kDa thylakoid membrane protein) (Photosystem II protein D1)	psbA	Petunia hybrida (Petunia)	NA	chloroplast thylakoid membrane; electron transporter, transferring electrons within the cyclic electron transport pathway of photosynthesis activity; integral component of membrane; iron ion binding; oxidoreductase activity; photosynthetic electron transport in photosystem II; photosystem II; response to herbicide	GO:0009535; GO:0045156; GO:0016021; GO:0005506; GO:0016491; GO:0009772; GO:0009523; GO:0009635	GO:0045156~electron transporter, transferring electrons within the cyclic electron transport pathway of photosynthesis activity;GO:0005506~iron ion binding;GO:0016491~oxidoreductase activity	GO:0009772~photosynthetic electron transport in photosystem II;GO:0009635~response to herbicide	GO:0009535~chloroplast thylakoid membrane;GO:0016021~integral component of membrane;GO:0009523~photosystem II
comp32576_c2_seq7	2410	sp|P04999|PSBA_PETHY	353	99.38	324	40.33	91.78	2	0	1035	64	30	353	0	Photosystem Q(B) protein (EC 1.10.3.9) (32 kDa thylakoid membrane protein) (Photosystem II protein D1)	psbA	Petunia hybrida (Petunia)	NA	chloroplast thylakoid membrane; electron transporter, transferring electrons within the cyclic electron transport pathway of photosynthesis activity; integral component of membrane; iron ion binding; oxidoreductase activity; photosynthetic electron transport in photosystem II; photosystem II; response to herbicide	GO:0009535; GO:0045156; GO:0016021; GO:0005506; GO:0016491; GO:0009772; GO:0009523; GO:0009635	GO:0045156~electron transporter, transferring electrons within the cyclic electron transport pathway of photosynthesis activity;GO:0005506~iron ion binding;GO:0016491~oxidoreductase activity	GO:0009772~photosynthetic electron transport in photosystem II;GO:0009635~response to herbicide	GO:0009535~chloroplast thylakoid membrane;GO:0016021~integral component of membrane;GO:0009523~photosystem II
comp32576_c2_seq49	2448	sp|P04999|PSBA_PETHY	353	99.38	324	39.71	91.78	2	0	1035	64	30	353	0	Photosystem Q(B) protein (EC 1.10.3.9) (32 kDa thylakoid membrane protein) (Photosystem II protein D1)	psbA	Petunia hybrida (Petunia)	NA	chloroplast thylakoid membrane; electron transporter, transferring electrons within the cyclic electron transport pathway of photosynthesis activity; integral component of membrane; iron ion binding; oxidoreductase activity; photosynthetic electron transport in photosystem II; photosystem II; response to herbicide	GO:0009535; GO:0045156; GO:0016021; GO:0005506; GO:0016491; GO:0009772; GO:0009523; GO:0009635	GO:0045156~electron transporter, transferring electrons within the cyclic electron transport pathway of photosynthesis activity;GO:0005506~iron ion binding;GO:0016491~oxidoreductase activity	GO:0009772~photosynthetic electron transport in photosystem II;GO:0009635~response to herbicide	GO:0009535~chloroplast thylakoid membrane;GO:0016021~integral component of membrane;GO:0009523~photosystem II
comp32576_c2_seq24	2505	sp|P04999|PSBA_PETHY	353	99.38	324	38.8	91.78	2	0	1035	64	30	353	0	Photosystem Q(B) protein (EC 1.10.3.9) (32 kDa thylakoid membrane protein) (Photosystem II protein D1)	psbA	Petunia hybrida (Petunia)	NA	chloroplast thylakoid membrane; electron transporter, transferring electrons within the cyclic electron transport pathway of photosynthesis activity; integral component of membrane; iron ion binding; oxidoreductase activity; photosynthetic electron transport in photosystem II; photosystem II; response to herbicide	GO:0009535; GO:0045156; GO:0016021; GO:0005506; GO:0016491; GO:0009772; GO:0009523; GO:0009635	GO:0045156~electron transporter, transferring electrons within the cyclic electron transport pathway of photosynthesis activity;GO:0005506~iron ion binding;GO:0016491~oxidoreductase activity	GO:0009772~photosynthetic electron transport in photosystem II;GO:0009635~response to herbicide	GO:0009535~chloroplast thylakoid membrane;GO:0016021~integral component of membrane;GO:0009523~photosystem II
comp32576_c2_seq47	2543	sp|P04999|PSBA_PETHY	353	99.38	324	38.22	91.78	2	0	1035	64	30	353	0	Photosystem Q(B) protein (EC 1.10.3.9) (32 kDa thylakoid membrane protein) (Photosystem II protein D1)	psbA	Petunia hybrida (Petunia)	NA	chloroplast thylakoid membrane; electron transporter, transferring electrons within the cyclic electron transport pathway of photosynthesis activity; integral component of membrane; iron ion binding; oxidoreductase activity; photosynthetic electron transport in photosystem II; photosystem II; response to herbicide	GO:0009535; GO:0045156; GO:0016021; GO:0005506; GO:0016491; GO:0009772; GO:0009523; GO:0009635	GO:0045156~electron transporter, transferring electrons within the cyclic electron transport pathway of photosynthesis activity;GO:0005506~iron ion binding;GO:0016491~oxidoreductase activity	GO:0009772~photosynthetic electron transport in photosystem II;GO:0009635~response to herbicide	GO:0009535~chloroplast thylakoid membrane;GO:0016021~integral component of membrane;GO:0009523~photosystem II
comp32576_c2_seq9	2625	sp|P04999|PSBA_PETHY	353	99.38	324	37.03	91.78	2	0	1035	64	30	353	0	Photosystem Q(B) protein (EC 1.10.3.9) (32 kDa thylakoid membrane protein) (Photosystem II protein D1)	psbA	Petunia hybrida (Petunia)	NA	chloroplast thylakoid membrane; electron transporter, transferring electrons within the cyclic electron transport pathway of photosynthesis activity; integral component of membrane; iron ion binding; oxidoreductase activity; photosynthetic electron transport in photosystem II; photosystem II; response to herbicide	GO:0009535; GO:0045156; GO:0016021; GO:0005506; GO:0016491; GO:0009772; GO:0009523; GO:0009635	GO:0045156~electron transporter, transferring electrons within the cyclic electron transport pathway of photosynthesis activity;GO:0005506~iron ion binding;GO:0016491~oxidoreductase activity	GO:0009772~photosynthetic electron transport in photosystem II;GO:0009635~response to herbicide	GO:0009535~chloroplast thylakoid membrane;GO:0016021~integral component of membrane;GO:0009523~photosystem II
comp32576_c2_seq25	2720	sp|P04999|PSBA_PETHY	353	99.38	324	35.74	91.78	2	0	1035	64	30	353	0	Photosystem Q(B) protein (EC 1.10.3.9) (32 kDa thylakoid membrane protein) (Photosystem II protein D1)	psbA	Petunia hybrida (Petunia)	NA	chloroplast thylakoid membrane; electron transporter, transferring electrons within the cyclic electron transport pathway of photosynthesis activity; integral component of membrane; iron ion binding; oxidoreductase activity; photosynthetic electron transport in photosystem II; photosystem II; response to herbicide	GO:0009535; GO:0045156; GO:0016021; GO:0005506; GO:0016491; GO:0009772; GO:0009523; GO:0009635	GO:0045156~electron transporter, transferring electrons within the cyclic electron transport pathway of photosynthesis activity;GO:0005506~iron ion binding;GO:0016491~oxidoreductase activity	GO:0009772~photosynthetic electron transport in photosystem II;GO:0009635~response to herbicide	GO:0009535~chloroplast thylakoid membrane;GO:0016021~integral component of membrane;GO:0009523~photosystem II
comp32576_c2_seq17	2951	sp|P04999|PSBA_PETHY	353	99.38	324	32.94	91.78	2	0	1035	64	30	353	0	Photosystem Q(B) protein (EC 1.10.3.9) (32 kDa thylakoid membrane protein) (Photosystem II protein D1)	psbA	Petunia hybrida (Petunia)	NA	chloroplast thylakoid membrane; electron transporter, transferring electrons within the cyclic electron transport pathway of photosynthesis activity; integral component of membrane; iron ion binding; oxidoreductase activity; photosynthetic electron transport in photosystem II; photosystem II; response to herbicide	GO:0009535; GO:0045156; GO:0016021; GO:0005506; GO:0016491; GO:0009772; GO:0009523; GO:0009635	GO:0045156~electron transporter, transferring electrons within the cyclic electron transport pathway of photosynthesis activity;GO:0005506~iron ion binding;GO:0016491~oxidoreductase activity	GO:0009772~photosynthetic electron transport in photosystem II;GO:0009635~response to herbicide	GO:0009535~chloroplast thylakoid membrane;GO:0016021~integral component of membrane;GO:0009523~photosystem II
comp32576_c2_seq38	3031	sp|P04999|PSBA_PETHY	353	99.38	324	32.07	91.78	2	0	1035	64	30	353	0	Photosystem Q(B) protein (EC 1.10.3.9) (32 kDa thylakoid membrane protein) (Photosystem II protein D1)	psbA	Petunia hybrida (Petunia)	NA	chloroplast thylakoid membrane; electron transporter, transferring electrons within the cyclic electron transport pathway of photosynthesis activity; integral component of membrane; iron ion binding; oxidoreductase activity; photosynthetic electron transport in photosystem II; photosystem II; response to herbicide	GO:0009535; GO:0045156; GO:0016021; GO:0005506; GO:0016491; GO:0009772; GO:0009523; GO:0009635	GO:0045156~electron transporter, transferring electrons within the cyclic electron transport pathway of photosynthesis activity;GO:0005506~iron ion binding;GO:0016491~oxidoreductase activity	GO:0009772~photosynthetic electron transport in photosystem II;GO:0009635~response to herbicide	GO:0009535~chloroplast thylakoid membrane;GO:0016021~integral component of membrane;GO:0009523~photosystem II
comp32576_c2_seq19	3046	sp|P04999|PSBA_PETHY	353	99.38	324	31.91	91.78	2	0	1035	64	30	353	0	Photosystem Q(B) protein (EC 1.10.3.9) (32 kDa thylakoid membrane protein) (Photosystem II protein D1)	psbA	Petunia hybrida (Petunia)	NA	chloroplast thylakoid membrane; electron transporter, transferring electrons within the cyclic electron transport pathway of photosynthesis activity; integral component of membrane; iron ion binding; oxidoreductase activity; photosynthetic electron transport in photosystem II; photosystem II; response to herbicide	GO:0009535; GO:0045156; GO:0016021; GO:0005506; GO:0016491; GO:0009772; GO:0009523; GO:0009635	GO:0045156~electron transporter, transferring electrons within the cyclic electron transport pathway of photosynthesis activity;GO:0005506~iron ion binding;GO:0016491~oxidoreductase activity	GO:0009772~photosynthetic electron transport in photosystem II;GO:0009635~response to herbicide	GO:0009535~chloroplast thylakoid membrane;GO:0016021~integral component of membrane;GO:0009523~photosystem II
comp32576_c2_seq15	3126	sp|P04999|PSBA_PETHY	353	99.38	324	31.09	91.78	2	0	1035	64	30	353	0	Photosystem Q(B) protein (EC 1.10.3.9) (32 kDa thylakoid membrane protein) (Photosystem II protein D1)	psbA	Petunia hybrida (Petunia)	NA	chloroplast thylakoid membrane; electron transporter, transferring electrons within the cyclic electron transport pathway of photosynthesis activity; integral component of membrane; iron ion binding; oxidoreductase activity; photosynthetic electron transport in photosystem II; photosystem II; response to herbicide	GO:0009535; GO:0045156; GO:0016021; GO:0005506; GO:0016491; GO:0009772; GO:0009523; GO:0009635	GO:0045156~electron transporter, transferring electrons within the cyclic electron transport pathway of photosynthesis activity;GO:0005506~iron ion binding;GO:0016491~oxidoreductase activity	GO:0009772~photosynthetic electron transport in photosystem II;GO:0009635~response to herbicide	GO:0009535~chloroplast thylakoid membrane;GO:0016021~integral component of membrane;GO:0009523~photosystem II
comp32576_c2_seq2	3246	sp|P04999|PSBA_PETHY	353	99.38	324	29.94	91.78	2	0	1035	64	30	353	0	Photosystem Q(B) protein (EC 1.10.3.9) (32 kDa thylakoid membrane protein) (Photosystem II protein D1)	psbA	Petunia hybrida (Petunia)	NA	chloroplast thylakoid membrane; electron transporter, transferring electrons within the cyclic electron transport pathway of photosynthesis activity; integral component of membrane; iron ion binding; oxidoreductase activity; photosynthetic electron transport in photosystem II; photosystem II; response to herbicide	GO:0009535; GO:0045156; GO:0016021; GO:0005506; GO:0016491; GO:0009772; GO:0009523; GO:0009635	GO:0045156~electron transporter, transferring electrons within the cyclic electron transport pathway of photosynthesis activity;GO:0005506~iron ion binding;GO:0016491~oxidoreductase activity	GO:0009772~photosynthetic electron transport in photosystem II;GO:0009635~response to herbicide	GO:0009535~chloroplast thylakoid membrane;GO:0016021~integral component of membrane;GO:0009523~photosystem II
comp32576_c2_seq10	3341	sp|P04999|PSBA_PETHY	353	99.38	324	29.09	91.78	2	0	1035	64	30	353	0	Photosystem Q(B) protein (EC 1.10.3.9) (32 kDa thylakoid membrane protein) (Photosystem II protein D1)	psbA	Petunia hybrida (Petunia)	NA	chloroplast thylakoid membrane; electron transporter, transferring electrons within the cyclic electron transport pathway of photosynthesis activity; integral component of membrane; iron ion binding; oxidoreductase activity; photosynthetic electron transport in photosystem II; photosystem II; response to herbicide	GO:0009535; GO:0045156; GO:0016021; GO:0005506; GO:0016491; GO:0009772; GO:0009523; GO:0009635	GO:0045156~electron transporter, transferring electrons within the cyclic electron transport pathway of photosynthesis activity;GO:0005506~iron ion binding;GO:0016491~oxidoreductase activity	GO:0009772~photosynthetic electron transport in photosystem II;GO:0009635~response to herbicide	GO:0009535~chloroplast thylakoid membrane;GO:0016021~integral component of membrane;GO:0009523~photosystem II
comp32576_c2_seq32	3572	sp|P04999|PSBA_PETHY	353	99.38	324	27.21	91.78	2	0	1035	64	30	353	0	Photosystem Q(B) protein (EC 1.10.3.9) (32 kDa thylakoid membrane protein) (Photosystem II protein D1)	psbA	Petunia hybrida (Petunia)	NA	chloroplast thylakoid membrane; electron transporter, transferring electrons within the cyclic electron transport pathway of photosynthesis activity; integral component of membrane; iron ion binding; oxidoreductase activity; photosynthetic electron transport in photosystem II; photosystem II; response to herbicide	GO:0009535; GO:0045156; GO:0016021; GO:0005506; GO:0016491; GO:0009772; GO:0009523; GO:0009635	GO:0045156~electron transporter, transferring electrons within the cyclic electron transport pathway of photosynthesis activity;GO:0005506~iron ion binding;GO:0016491~oxidoreductase activity	GO:0009772~photosynthetic electron transport in photosystem II;GO:0009635~response to herbicide	GO:0009535~chloroplast thylakoid membrane;GO:0016021~integral component of membrane;GO:0009523~photosystem II
comp32576_c2_seq37	3667	sp|P04999|PSBA_PETHY	353	99.38	324	26.51	91.78	2	0	1035	64	30	353	0	Photosystem Q(B) protein (EC 1.10.3.9) (32 kDa thylakoid membrane protein) (Photosystem II protein D1)	psbA	Petunia hybrida (Petunia)	NA	chloroplast thylakoid membrane; electron transporter, transferring electrons within the cyclic electron transport pathway of photosynthesis activity; integral component of membrane; iron ion binding; oxidoreductase activity; photosynthetic electron transport in photosystem II; photosystem II; response to herbicide	GO:0009535; GO:0045156; GO:0016021; GO:0005506; GO:0016491; GO:0009772; GO:0009523; GO:0009635	GO:0045156~electron transporter, transferring electrons within the cyclic electron transport pathway of photosynthesis activity;GO:0005506~iron ion binding;GO:0016491~oxidoreductase activity	GO:0009772~photosynthetic electron transport in photosystem II;GO:0009635~response to herbicide	GO:0009535~chloroplast thylakoid membrane;GO:0016021~integral component of membrane;GO:0009523~photosystem II
comp10746_c0_seq1	1687	tr|Q2HYU6|Q2HYU6_ARTAN	474	99.37	474	84.29	100	3	0	1536	115	1	474	0	Putative taxadiene 5-alpha-hydroxylase cytochrome P450	NA	Artemisia annua (Sweet wormwood)	NA	heme binding; iron ion binding; monooxygenase activity; oxidoreductase activity, acting on paired donors, with incorporation or reduction of molecular oxygen	GO:0020037; GO:0005506; GO:0004497; GO:0016705	GO:0020037~heme binding;GO:0005506~iron ion binding;GO:0004497~monooxygenase activity;GO:0016705~oxidoreductase activity, acting on paired donors, with incorporation or reduction of molecular oxygen	NA	NA
comp33741_c0_seq3	3131	tr|B2LRS5|B2LRS5_ARTAN	761	99.37	632	60.56	83.05	4	0	942	2837	130	761	0	Beta-amyrin synthase	BAS	Artemisia annua (Sweet wormwood)	NA	intramolecular transferase activity	GO:0016866	GO:0016866~intramolecular transferase activity	NA	NA
comp20300_c0_seq1	2580	tr|A0A023GS67|A0A023GS67_CHRMO	717	99.3	717	83.37	100	4	1	2373	226	1	717	0	Phenylalanine ammonia-lyase (EC 4.3.1.24)	PAL	Chrysanthemum morifolium (Florist's daisy) (Dendranthema grandiflorum)	Phenylpropanoid metabolism; trans-cinnamate biosynthesis; trans-cinnamate from L-phenylalanine: step 1/1. {ECO:0000256|RuleBase:RU003955}.	NA	NA	NA	NA	NA
comp33085_c0_seq4	1519	tr|V5K779|V5K779_9ASTR	371	99.3	285	56.29	76.82	2	0	1308	454	87	371	0	Serine/threonine-protein kinase PBS1 (Fragment)	NA	Chrysanthemum boreale	NA	ATP binding; protein serine/threonine kinase activity	GO:0005524; GO:0004674	GO:0005524~ATP binding;GO:0004674~protein serine/threonine kinase activity	NA	NA
comp31275_c0_seq1	1632	tr|A0A059PY18|A0A059PY18_ARTAN	420	99.29	420	77.21	100	3	0	87	1346	1	420	0	MYB-related transcription factor	NA	Artemisia annua (Sweet wormwood)	NA	NA	NA	NA	NA	NA
comp33966_c0_seq3	3549	sp|P0CC99|NU2C2_TOBAC	510	99.18	486	41.08	95.29	4	0	2311	854	1	486	0	NAD(P)H-quinone oxidoreductase subunit 2 B, chloroplastic (EC 1.6.5.-) (NAD(P)H dehydrogenase, subunit 2 B) (NADH-plastoquinone oxidoreductase subunit 2 B)	ndhB2 ndh2-B	Nicotiana tabacum (Common tobacco)	NA	ATP synthesis coupled electron transport; chloroplast thylakoid membrane; integral component of membrane; NADH dehydrogenase (ubiquinone) activity; photosynthesis, light reaction; quinone binding; transport	GO:0042773; GO:0008137; GO:0009535; GO:0016021; GO:0019684; GO:0048038; GO:0006810	GO:0008137~NADH dehydrogenase (ubiquinone) activity;GO:0048038~quinone binding	GO:0042773~ATP synthesis coupled electron transport;GO:0019684~photosynthesis, light reaction;GO:0006810~transport	GO:0009535~chloroplast thylakoid membrane;GO:0016021~integral component of membrane
comp33085_c0_seq2	2057	tr|V5K779|V5K779_9ASTR	371	99.16	358	52.21	96.5	3	0	1527	454	14	371	0	Serine/threonine-protein kinase PBS1 (Fragment)	NA	Chrysanthemum boreale	NA	ATP binding; protein serine/threonine kinase activity	GO:0005524; GO:0004674	GO:0005524~ATP binding;GO:0004674~protein serine/threonine kinase activity	NA	NA
comp33783_c0_seq2	1770	tr|Q8GV27|Q8GV27_STERE	449	99.08	434	73.56	96.66	4	0	50	1351	1	434	0	Elongation factor 1-alpha	NA	Stevia rebaudiana (Stevia) (Eupatorium rebaudianum)	NA	cytoplasm; GTPase activity; GTP binding; translation elongation factor activity	GO:0005525; GO:0003924; GO:0005737; GO:0003746	GO:0005525~GTP binding;GO:0003924~GTPase activity;GO:0003746~translation elongation factor activity	NA	GO:0005737~cytoplasm
comp26869_c0_seq1	1484	tr|D8WUJ0|D8WUJ0_ARTAN	324	99.07	324	65.5	100	2	1	214	1182	1	324	0	WRKY transcription factor	NA	Artemisia annua (Sweet wormwood)	NA	sequence-specific DNA binding; sequence-specific DNA binding transcription factor activity	GO:0043565; GO:0003700	GO:0043565~sequence-specific DNA binding;GO:0003700~sequence-specific DNA binding transcription factor activity	NA	NA
comp29643_c0_seq1	1798	tr|A1KXD9|A1KXD9_LACSA	426	99.06	426	71.08	100	4	0	109	1386	1	426	0	26S proteasome subunit 7-like protein	NA	Lactuca sativa (Garden lettuce)	NA	ATP binding; cytoplasm; nucleoside-triphosphatase activity; proteasome complex; protein catabolic process	GO:0005524; GO:0005737; GO:0017111; GO:0000502; GO:0030163	GO:0005524~ATP binding;GO:0017111~nucleoside-triphosphatase activity	GO:0030163~protein catabolic process	GO:0005737~cytoplasm;GO:0000502~proteasome complex
comp33966_c0_seq1	3398	sp|P0CC99|NU2C2_TOBAC	510	99.02	510	45.03	100	5	0	2160	631	1	510	0	NAD(P)H-quinone oxidoreductase subunit 2 B, chloroplastic (EC 1.6.5.-) (NAD(P)H dehydrogenase, subunit 2 B) (NADH-plastoquinone oxidoreductase subunit 2 B)	ndhB2 ndh2-B	Nicotiana tabacum (Common tobacco)	NA	ATP synthesis coupled electron transport; chloroplast thylakoid membrane; integral component of membrane; NADH dehydrogenase (ubiquinone) activity; photosynthesis, light reaction; quinone binding; transport	GO:0042773; GO:0008137; GO:0009535; GO:0016021; GO:0019684; GO:0048038; GO:0006810	GO:0008137~NADH dehydrogenase (ubiquinone) activity;GO:0048038~quinone binding	GO:0042773~ATP synthesis coupled electron transport;GO:0019684~photosynthesis, light reaction;GO:0006810~transport	GO:0009535~chloroplast thylakoid membrane;GO:0016021~integral component of membrane
comp26035_c0_seq2	1586	tr|B8Y0N6|B8Y0N6_GLECO	390	98.97	389	73.58	99.74	4	0	102	1268	2	390	0	S-adenosylmethionine synthase (EC 2.5.1.6)	SAMS	Glebionis coronaria (Crown daisy) (Chrysanthemum coronarium)	Amino-acid biosynthesis; S-adenosyl-L-methionine biosynthesis; S-adenosyl-L-methionine from L-methionine: step 1/1. {ECO:0000256|RuleBase:RU000541}.	ATP binding; metal ion binding; methionine adenosyltransferase activity; one-carbon metabolic process; S-adenosylmethionine biosynthetic process	GO:0005524; GO:0006556; GO:0046872; GO:0004478; GO:0006730	GO:0005524~ATP binding;GO:0046872~metal ion binding;GO:0004478~methionine adenosyltransferase activity	GO:0006556~S-adenosylmethionine biosynthetic process;GO:0006730~one-carbon metabolic process	NA
comp32935_c0_seq3	1852	tr|K7N8R5|K7N8R5_ARTAN	505	98.97	484	78.4	95.84	5	0	237	1688	22	505	0	Cytochrome P450 mono-oxygenase	cyp02	Artemisia annua (Sweet wormwood)	NA	heme binding; iron ion binding; monooxygenase activity; oxidoreductase activity, acting on paired donors, with incorporation or reduction of molecular oxygen	GO:0020037; GO:0005506; GO:0004497; GO:0016705	GO:0020037~heme binding;GO:0005506~iron ion binding;GO:0004497~monooxygenase activity;GO:0016705~oxidoreductase activity, acting on paired donors, with incorporation or reduction of molecular oxygen	NA	NA
comp31718_c0_seq4	1747	tr|Q2HYU9|Q2HYU9_ARTAN	528	98.86	528	90.67	100	6	0	1740	157	1	528	0	Putative flavonoid 3'-hydroxylase cytochrome P450	NA	Artemisia annua (Sweet wormwood)	NA	heme binding; iron ion binding; monooxygenase activity; oxidoreductase activity, acting on paired donors, with incorporation or reduction of molecular oxygen	GO:0020037; GO:0005506; GO:0004497; GO:0016705	GO:0020037~heme binding;GO:0005506~iron ion binding;GO:0004497~monooxygenase activity;GO:0016705~oxidoreductase activity, acting on paired donors, with incorporation or reduction of molecular oxygen	NA	NA
comp33741_c0_seq1	2783	tr|B1P7H3|B1P7H3_ARTAN	761	98.82	761	82.03	100	9	0	207	2489	1	761	0	Beta-amyrin synthase	BAS	Artemisia annua (Sweet wormwood)	NA	intramolecular transferase activity	GO:0016866	GO:0016866~intramolecular transferase activity	NA	NA
comp28628_c0_seq1	2248	tr|V5K7Z8|V5K7Z8_9ASTR	398	98.74	398	53.11	100	5	0	2187	994	1	398	0	Chalcone synthase	NA	Chrysanthemum boreale	NA	biosynthetic process; transferase activity, transferring acyl groups other than amino-acyl groups	GO:0009058; GO:0016747	GO:0016747~transferase activity, transferring acyl groups other than amino-acyl groups	GO:0009058~biosynthetic process	NA
comp31608_c1_seq1	1416	tr|V4L749|V4L749_EUTSA	451	98.71	389	82.42	86.25	5	0	2	1168	44	432	0	Uncharacterized protein	EUTSA_v10000161mg	Eutrema salsugineum (Saltwater cress) (Sisymbrium salsugineum)	NA	cytoplasm; GTPase activity; GTP binding; microtubule; microtubule-based process; protein polymerization; structural constituent of cytoskeleton	GO:0005525; GO:0003924; GO:0005737; GO:0005874; GO:0007017; GO:0051258; GO:0005200	GO:0005525~GTP binding;GO:0003924~GTPase activity;GO:0005200~structural constituent of cytoskeleton	GO:0007017~microtubule-based process;GO:0051258~protein polymerization	GO:0005737~cytoplasm;GO:0005874~microtubule
comp34147_c1_seq2	1932	sp|Q9SPN1|LLOS5_ARTAN	583	98.63	583	90.53	100	8	0	57	1805	1	583	0	R-linalool synthase QH5, chloroplastic (EC 4.2.3.26)	QH5	Artemisia annua (Sweet wormwood)	Secondary metabolite biosynthesis; terpenoid biosynthesis.	chloroplast; geranyl diphosphate metabolic process; magnesium ion binding; response to wounding; R-linalool synthase activity; terpene synthase activity; terpenoid biosynthetic process	GO:0034008; GO:0009507; GO:0033383; GO:0000287; GO:0009611; GO:0010333; GO:0016114	GO:0034008~R-linalool synthase activity;GO:0000287~magnesium ion binding;GO:0010333~terpene synthase activity	GO:0033383~geranyl diphosphate metabolic process;GO:0009611~response to wounding;GO:0016114~terpenoid biosynthetic process	GO:0009507~chloroplast
comp141224_c0_seq1	1170	tr|Q2EPZ0|Q2EPZ0_ARTAN	534	98.63	364	93.33	68.16	5	0	1094	3	1	364	0	Putative heme-binding cytochrome P450	NA	Artemisia annua (Sweet wormwood)	NA	heme binding; iron ion binding; monooxygenase activity; oxidoreductase activity, acting on paired donors, with incorporation or reduction of molecular oxygen	GO:0020037; GO:0005506; GO:0004497; GO:0016705	GO:0020037~heme binding;GO:0005506~iron ion binding;GO:0004497~monooxygenase activity;GO:0016705~oxidoreductase activity, acting on paired donors, with incorporation or reduction of molecular oxygen	NA	NA
comp34371_c0_seq1	2082	tr|Q2HXK0|Q2HXK0_CHRMO	448	98.63	292	42.07	65.18	4	0	891	1766	156	447	0	Lycopene epsilon-cyclase	LCYE	Chrysanthemum morifolium (Florist's daisy) (Dendranthema grandiflorum)	NA	carotenoid biosynthetic process; oxidoreductase activity, acting on paired donors, with incorporation or reduction of molecular oxygen	GO:0016117; GO:0016705	GO:0016705~oxidoreductase activity, acting on paired donors, with incorporation or reduction of molecular oxygen	GO:0016117~carotenoid biosynthetic process	NA
comp28551_c0_seq1	1358	tr|M5WSM5|M5WSM5_PRUPE	351	98.58	351	77.54	100	5	0	1302	250	1	351	0	Uncharacterized protein	PRUPE_ppa007912mg	Prunus persica (Peach) (Amygdalus persica)	NA	ATP hydrolysis coupled proton transport; hydrogen ion transmembrane transporter activity; proton-transporting V-type ATPase, V0 domain	GO:0015991; GO:0015078; GO:0033179	GO:0015078~hydrogen ion transmembrane transporter activity	GO:0015991~ATP hydrolysis coupled proton transport	GO:0033179~proton-transporting V-type ATPase, V0 domain
comp23963_c0_seq5	4544	tr|H2BBS9|H2BBS9_9CARY	486	98.56	486	32.09	100	7	0	2072	3529	1	486	0	Photosystem II CP43 chlorophyll apoprotein (Fragment)	psbC	Didierea madagascariensis	NA	chlorophyll binding; chloroplast thylakoid membrane; electron transporter, transferring electrons within the cyclic electron transport pathway of photosynthesis activity; integral component of membrane; light-harvesting complex; photosynthetic electron transport in photosystem II; photosystem II; protein-chromophore linkage	GO:0016168; GO:0009535; GO:0045156; GO:0016021; GO:0030076; GO:0009772; GO:0009523; GO:0018298	GO:0016168~chlorophyll binding;GO:0045156~electron transporter, transferring electrons within the cyclic electron transport pathway of photosynthesis activity	GO:0009772~photosynthetic electron transport in photosystem II;GO:0018298~protein-chromophore linkage	GO:0009535~chloroplast thylakoid membrane;GO:0016021~integral component of membrane;GO:0030076~light-harvesting complex;GO:0009523~photosystem II
comp4720_c0_seq1	1335	tr|A0JBX6|A0JBX6_CHRMO	601	98.56	347	77.98	57.74	5	0	1	1041	255	601	0	Putative 9-cis-epoxycarotenoid dioxygenase	CmNCED3a	Chrysanthemum morifolium (Florist's daisy) (Dendranthema grandiflorum)	NA	dioxygenase activity	GO:0051213	GO:0051213~dioxygenase activity	NA	NA
comp32829_c0_seq1	2255	tr|A0A060GUC8|A0A060GUC8_CHRLV	612	98.56	278	36.98	45.42	4	0	1422	2255	107	384	0	Cryptochrome 2	CRY2	Chrysanthemum lavandulifolium (Daisy) (Dendranthema lavandulifolium)	NA	NA	NA	NA	NA	NA
comp32755_c0_seq46	1841	tr|Q43318|Q43318_ARTAN	566	98.53	546	88.97	96.47	6	1	110	1741	21	566	0	3-hydroxy-3-methylglutaryl coenzyme A reductase (EC 1.1.1.34)	AHM1	Artemisia annua (Sweet wormwood)	NA	coenzyme A metabolic process; hydroxymethylglutaryl-CoA reductase (NADPH) activity; integral component of membrane; isoprenoid biosynthetic process; NADP binding	GO:0050661; GO:0015936; GO:0004420; GO:0016021; GO:0008299	GO:0050661~NADP binding;GO:0004420~hydroxymethylglutaryl-CoA reductase (NADPH) activity	GO:0015936~coenzyme A metabolic process;GO:0008299~isoprenoid biosynthetic process	GO:0016021~integral component of membrane
comp31918_c0_seq1	1794	tr|M9TGR5|M9TGR5_PERCU	387	98.45	387	64.72	100	6	0	227	1387	1	387	0	Actin-related protein	NA	Pericallis cuneata (Cineraria) (Senecio cruentus)	NA	Arp2/3 complex-mediated actin nucleation; Arp2/3 protein complex; ATP binding	GO:0005524; GO:0034314; GO:0005885	GO:0005524~ATP binding	GO:0034314~Arp2/3 complex-mediated actin nucleation	GO:0005885~Arp2/3 protein complex
comp27766_c0_seq1	2007	tr|R9UFW4|R9UFW4_ARTAN	523	98.45	515	76.98	98.47	8	0	197	1741	9	523	0	Cytochrome P450 monooxygenase	NA	Artemisia annua (Sweet wormwood)	NA	heme binding; iron ion binding; monooxygenase activity; oxidoreductase activity, acting on paired donors, with incorporation or reduction of molecular oxygen	GO:0020037; GO:0005506; GO:0004497; GO:0016705	GO:0020037~heme binding;GO:0005506~iron ion binding;GO:0004497~monooxygenase activity;GO:0016705~oxidoreductase activity, acting on paired donors, with incorporation or reduction of molecular oxygen	NA	NA
comp34928_c0_seq7	1563	tr|V5K7Z1|V5K7Z1_9ASTR	674	98.43	382	73.32	56.68	6	0	2	1147	293	674	0	Cryptochrome 1.2	NA	Chrysanthemum boreale	NA	DNA photolyase activity; DNA repair	GO:0003913; GO:0006281	GO:0003913~DNA photolyase activity	GO:0006281~DNA repair	NA
comp31073_c0_seq3	2554	tr|V5RJG9|V5RJG9_MATCR	698	98.42	698	81.99	100	11	0	2495	402	1	698	0	Heat shock protein 90	NA	Matricaria chamomilla var. recutita (German chamomile) (Chamomilla recutita)	NA	ATP binding; protein folding; response to stress	GO:0005524; GO:0006457; GO:0006950	GO:0005524~ATP binding	GO:0006457~protein folding;GO:0006950~response to stress	NA
comp33234_c0_seq1	4252	tr|V5K784|V5K784_9ASTR	949	98.42	949	66.96	100	15	0	3813	967	1	949	0	GIGANTEA-like protein (Fragment)	NA	Chrysanthemum boreale	NA	regulation of photoperiodism, flowering	GO:2000028	NA	GO:2000028~regulation of photoperiodism, flowering	NA
comp29848_c0_seq2	1657	tr|V5K7Z1|V5K7Z1_9ASTR	674	98.37	306	55.4	45.4	5	0	740	1657	1	306	0	Cryptochrome 1.2	NA	Chrysanthemum boreale	NA	DNA photolyase activity; DNA repair	GO:0003913; GO:0006281	GO:0003913~DNA photolyase activity	GO:0006281~DNA repair	NA
comp20359_c0_seq2	1498	tr|A0A068VB85|A0A068VB85_COFCA	303	98.35	303	60.68	100	5	0	1211	303	1	303	0	Coffea canephora DH200=94 genomic scaffold, scaffold_182	GSCOC_T00009757001	Coffea canephora (Robusta coffee)	NA	NA	NA	NA	NA	NA
comp33664_c0_seq1	2429	tr|V5K800|V5K800_9ASTR	658	98.33	658	81.27	100	11	0	210	2183	1	658	0	Zeaxanthin epoxidase, chloroplastic (EC 1.14.13.90)	NA	Chrysanthemum boreale	Plant hormone biosynthesis; abscisate biosynthesis. {ECO:0000256|PIRNR:PIRNR036989}.	abscisic acid biosynthetic process; antheraxanthin epoxidase activity; chloroplast; membrane; zeaxanthin epoxidase [overall] activity; zeaxanthin epoxidase activity	GO:0009688; GO:0052663; GO:0009507; GO:0016020; GO:0009540; GO:0052662	GO:0052663~antheraxanthin epoxidase activity;GO:0009540~zeaxanthin epoxidase [overall] activity;GO:0052662~zeaxanthin epoxidase activity	GO:0009688~abscisic acid biosynthetic process	GO:0009507~chloroplast;GO:0016020~membrane
comp33107_c1_seq1	1191	tr|H1ZN69|H1ZN69_ARTAN	298	98.32	298	75.06	100	5	0	1108	215	1	298	0	GAGA-binding transcriptional activator	BBR/BPC2	Artemisia annua (Sweet wormwood)	NA	NA	NA	NA	NA	NA
comp33722_c0_seq1	2091	tr|Q2HXJ4|Q2HXJ4_CHRMO	584	98.29	584	83.79	100	7	1	235	1977	1	584	0	Zeta-carotene desaturase	ZDS	Chrysanthemum morifolium (Florist's daisy) (Dendranthema grandiflorum)	NA	carotene 7,8-desaturase activity; carotenoid biosynthetic process	GO:0016719; GO:0016117	GO:0016719~carotene 7,8-desaturase activity	GO:0016117~carotenoid biosynthetic process	NA
comp35150_c1_seq1	4822	tr|N0DQQ0|N0DQQ0_CHRMO	1383	98.27	1384	86.11	100	23	1	285	4436	1	1383	0	Magnesium chelatase subunit H	ChlH	Chrysanthemum morifolium (Florist's daisy) (Dendranthema grandiflorum)	NA	chlorophyll biosynthetic process; magnesium chelatase activity	GO:0015995; GO:0016851	GO:0016851~magnesium chelatase activity	GO:0015995~chlorophyll biosynthetic process	NA
comp34563_c0_seq5	1999	tr|K7N8B4|K7N8B4_ARTAN	513	98.25	513	76.99	100	9	0	1743	205	1	513	0	Cytochrome P450 mono-oxygenase	cyp07	Artemisia annua (Sweet wormwood)	NA	heme binding; iron ion binding; monooxygenase activity; oxidoreductase activity, acting on paired donors, with incorporation or reduction of molecular oxygen	GO:0020037; GO:0005506; GO:0004497; GO:0016705	GO:0020037~heme binding;GO:0005506~iron ion binding;GO:0004497~monooxygenase activity;GO:0016705~oxidoreductase activity, acting on paired donors, with incorporation or reduction of molecular oxygen	NA	NA
comp34371_c0_seq5	2018	tr|Q2HXK0|Q2HXK0_CHRMO	448	98.21	447	66.45	99.78	8	0	362	1702	1	447	0	Lycopene epsilon-cyclase	LCYE	Chrysanthemum morifolium (Florist's daisy) (Dendranthema grandiflorum)	NA	carotenoid biosynthetic process; oxidoreductase activity, acting on paired donors, with incorporation or reduction of molecular oxygen	GO:0016117; GO:0016705	GO:0016705~oxidoreductase activity, acting on paired donors, with incorporation or reduction of molecular oxygen	GO:0016117~carotenoid biosynthetic process	NA
comp32287_c0_seq1	2774	tr|Q75SZ4|Q75SZ4_CHRMO	639	98.12	639	69.11	100	12	0	2357	441	1	639	0	Ethylene responsive sensor	ERS	Chrysanthemum morifolium (Florist's daisy) (Dendranthema grandiflorum)	NA	ATP binding; membrane; phosphorelay sensor kinase activity	GO:0005524; GO:0016020; GO:0000155	GO:0005524~ATP binding;GO:0000155~phosphorelay sensor kinase activity	NA	GO:0016020~membrane
comp34259_c0_seq43	2826	tr|W0GET0|W0GET0_CHRLV	444	98.12	213	22.61	47.97	4	0	1438	2076	35	247	0	Proline transporter 3	NA	Chrysanthemum lavandulifolium (Daisy) (Dendranthema lavandulifolium)	NA	integral component of membrane	GO:0016021	NA	NA	GO:0016021~integral component of membrane
comp34259_c0_seq38	2864	tr|W0GET0|W0GET0_CHRLV	444	98.12	213	22.31	47.97	4	0	1476	2114	35	247	0	Proline transporter 3	NA	Chrysanthemum lavandulifolium (Daisy) (Dendranthema lavandulifolium)	NA	integral component of membrane	GO:0016021	NA	NA	GO:0016021~integral component of membrane
comp34259_c0_seq19	3354	tr|W0GET0|W0GET0_CHRLV	444	98.12	213	19.05	47.97	4	0	1966	2604	35	247	0	Proline transporter 3	NA	Chrysanthemum lavandulifolium (Daisy) (Dendranthema lavandulifolium)	NA	integral component of membrane	GO:0016021	NA	NA	GO:0016021~integral component of membrane
comp34259_c0_seq3	3392	tr|W0GET0|W0GET0_CHRLV	444	98.12	213	18.84	47.97	4	0	2004	2642	35	247	0	Proline transporter 3	NA	Chrysanthemum lavandulifolium (Daisy) (Dendranthema lavandulifolium)	NA	integral component of membrane	GO:0016021	NA	NA	GO:0016021~integral component of membrane
comp34259_c0_seq24	3424	tr|W0GET0|W0GET0_CHRLV	444	98.12	213	18.66	47.97	4	0	2036	2674	35	247	0	Proline transporter 3	NA	Chrysanthemum lavandulifolium (Daisy) (Dendranthema lavandulifolium)	NA	integral component of membrane	GO:0016021	NA	NA	GO:0016021~integral component of membrane
comp34259_c0_seq29	3437	tr|W0GET0|W0GET0_CHRLV	444	98.12	213	18.59	47.97	4	0	2049	2687	35	247	0	Proline transporter 3	NA	Chrysanthemum lavandulifolium (Daisy) (Dendranthema lavandulifolium)	NA	integral component of membrane	GO:0016021	NA	NA	GO:0016021~integral component of membrane
comp34259_c0_seq6	3475	tr|W0GET0|W0GET0_CHRLV	444	98.12	213	18.39	47.97	4	0	2087	2725	35	247	0	Proline transporter 3	NA	Chrysanthemum lavandulifolium (Daisy) (Dendranthema lavandulifolium)	NA	integral component of membrane	GO:0016021	NA	NA	GO:0016021~integral component of membrane
comp35028_c0_seq1	7466	tr|D7U143|D7U143_VITVI	2347	98.11	2322	93.3	98.93	44	0	7227	262	26	2347	0	Putative uncharacterized protein	VIT_09s0002g07070	Vitis vinifera (Grape)	NA	mRNA splicing, via spliceosome; plasmodesma; spliceosomal complex; U5 snRNA binding; U6 snRNA binding	GO:0030623; GO:0017070; GO:0000398; GO:0009506; GO:0005681	GO:0030623~U5 snRNA binding;GO:0017070~U6 snRNA binding	GO:0000398~mRNA splicing, via spliceosome	GO:0009506~plasmodesma;GO:0005681~spliceosomal complex
comp33808_c0_seq3	1356	tr|V5K7Z4|V5K7Z4_9ASTR	436	98.11	264	58.41	60.55	5	0	266	1057	173	436	0	Phytoene synthase	NA	Chrysanthemum boreale	NA	biosynthetic process; transferase activity, transferring alkyl or aryl (other than methyl) groups	GO:0009058; GO:0016765	GO:0016765~transferase activity, transferring alkyl or aryl (other than methyl) groups	GO:0009058~biosynthetic process	NA
comp34563_c0_seq1	1730	tr|K7N8B4|K7N8B4_ARTAN	513	98.07	414	71.79	80.7	8	0	1474	233	1	414	0	Cytochrome P450 mono-oxygenase	cyp07	Artemisia annua (Sweet wormwood)	NA	heme binding; iron ion binding; monooxygenase activity; oxidoreductase activity, acting on paired donors, with incorporation or reduction of molecular oxygen	GO:0020037; GO:0005506; GO:0004497; GO:0016705	GO:0020037~heme binding;GO:0005506~iron ion binding;GO:0004497~monooxygenase activity;GO:0016705~oxidoreductase activity, acting on paired donors, with incorporation or reduction of molecular oxygen	NA	NA
comp26965_c0_seq4	1651	tr|Q6T8C6|Q6T8C6_HELAN	413	98.06	413	75.05	100	8	0	193	1431	1	413	0	Initiation factor eIF4A-15	NA	Helianthus annuus (Common sunflower)	NA	ATP binding; ATP-dependent helicase activity; translation initiation factor activity	GO:0005524; GO:0008026; GO:0003743	GO:0005524~ATP binding;GO:0008026~ATP-dependent helicase activity;GO:0003743~translation initiation factor activity	NA	NA
comp29290_c0_seq1	2115	tr|Q4U5F1|Q4U5F1_CHRLV	506	98.02	504	71.49	99.6	10	0	221	1732	3	506	0	Betaine aldehyde dehydrogenase	DlBADH2	Chrysanthemum lavandulifolium (Daisy) (Dendranthema lavandulifolium)	NA	oxidoreductase activity, acting on the aldehyde or oxo group of donors, NAD or NADP as acceptor	GO:0016620	GO:0016620~oxidoreductase activity, acting on the aldehyde or oxo group of donors, NAD or NADP as acceptor	NA	NA
comp31714_c0_seq3	2167	tr|C0LNV1|C0LNV1_ARTAN	347	97.98	347	48.04	100	7	0	116	1156	1	347	0	2-alkenal reductase	Dbr1	Artemisia annua (Sweet wormwood)	NA	oxidoreductase activity; zinc ion binding	GO:0016491; GO:0008270	GO:0016491~oxidoreductase activity;GO:0008270~zinc ion binding	NA	NA
comp30148_c0_seq4	1342	tr|Q676U1|Q676U1_NICAT	450	97.87	375	83.83	83.33	8	0	1340	216	58	432	0	Beta-tubulin	TUB	Nicotiana attenuata (Coyote tobacco)	NA	cytoplasm; GTPase activity; GTP binding; microtubule; microtubule-based process; protein polymerization; structural constituent of cytoskeleton	GO:0005525; GO:0003924; GO:0005737; GO:0005874; GO:0007017; GO:0051258; GO:0005200	GO:0005525~GTP binding;GO:0003924~GTPase activity;GO:0005200~structural constituent of cytoskeleton	GO:0007017~microtubule-based process;GO:0051258~protein polymerization	GO:0005737~cytoplasm;GO:0005874~microtubule
comp34924_c0_seq3	2037	tr|F6GTT2|F6GTT2_VITVI	554	97.86	467	68.78	84.3	10	0	1752	352	71	537	0	ATP synthase subunit beta (EC 3.6.3.14)	VIT_17s0000g02900	Vitis vinifera (Grape)	NA	ATP binding; ATP hydrolysis coupled proton transport; ATP synthesis coupled proton transport; chloroplast envelope; copper ion binding; mitochondrial proton-transporting ATP synthase complex, catalytic core F(1); mitochondrial respiratory chain complex I; nucleolus; poly(U) RNA binding; proton-transporting ATP synthase activity, rotational mechanism	GO:0005524; GO:0015991; GO:0015986; GO:0009941; GO:0005507; GO:0000275; GO:0005747; GO:0005730; GO:0008266; GO:0046933	GO:0005524~ATP binding;GO:0005507~copper ion binding;GO:0008266~poly(U) RNA binding;GO:0046933~proton-transporting ATP synthase activity, rotational mechanism	GO:0015991~ATP hydrolysis coupled proton transport;GO:0015986~ATP synthesis coupled proton transport	GO:0009941~chloroplast envelope;GO:0000275~mitochondrial proton-transporting ATP synthase complex, catalytic core F(1);GO:0005747~mitochondrial respiratory chain complex I;GO:0005730~nucleolus
comp34924_c0_seq7	2067	tr|F6GTT2|F6GTT2_VITVI	554	97.86	467	67.78	84.3	10	0	1782	382	71	537	0	ATP synthase subunit beta (EC 3.6.3.14)	VIT_17s0000g02900	Vitis vinifera (Grape)	NA	ATP binding; ATP hydrolysis coupled proton transport; ATP synthesis coupled proton transport; chloroplast envelope; copper ion binding; mitochondrial proton-transporting ATP synthase complex, catalytic core F(1); mitochondrial respiratory chain complex I; nucleolus; poly(U) RNA binding; proton-transporting ATP synthase activity, rotational mechanism	GO:0005524; GO:0015991; GO:0015986; GO:0009941; GO:0005507; GO:0000275; GO:0005747; GO:0005730; GO:0008266; GO:0046933	GO:0005524~ATP binding;GO:0005507~copper ion binding;GO:0008266~poly(U) RNA binding;GO:0046933~proton-transporting ATP synthase activity, rotational mechanism	GO:0015991~ATP hydrolysis coupled proton transport;GO:0015986~ATP synthesis coupled proton transport	GO:0009941~chloroplast envelope;GO:0000275~mitochondrial proton-transporting ATP synthase complex, catalytic core F(1);GO:0005747~mitochondrial respiratory chain complex I;GO:0005730~nucleolus
comp34924_c0_seq2	2095	tr|F6GTT2|F6GTT2_VITVI	554	97.86	467	66.87	84.3	10	0	1810	410	71	537	0	ATP synthase subunit beta (EC 3.6.3.14)	VIT_17s0000g02900	Vitis vinifera (Grape)	NA	ATP binding; ATP hydrolysis coupled proton transport; ATP synthesis coupled proton transport; chloroplast envelope; copper ion binding; mitochondrial proton-transporting ATP synthase complex, catalytic core F(1); mitochondrial respiratory chain complex I; nucleolus; poly(U) RNA binding; proton-transporting ATP synthase activity, rotational mechanism	GO:0005524; GO:0015991; GO:0015986; GO:0009941; GO:0005507; GO:0000275; GO:0005747; GO:0005730; GO:0008266; GO:0046933	GO:0005524~ATP binding;GO:0005507~copper ion binding;GO:0008266~poly(U) RNA binding;GO:0046933~proton-transporting ATP synthase activity, rotational mechanism	GO:0015991~ATP hydrolysis coupled proton transport;GO:0015986~ATP synthesis coupled proton transport	GO:0009941~chloroplast envelope;GO:0000275~mitochondrial proton-transporting ATP synthase complex, catalytic core F(1);GO:0005747~mitochondrial respiratory chain complex I;GO:0005730~nucleolus
comp33196_c0_seq1	2237	tr|A3RFZ0|A3RFZ0_CHRMO	550	97.82	550	73.76	100	12	0	1852	203	1	550	0	Sodium/hydrogen exchanger	NHX1	Chrysanthemum morifolium (Florist's daisy) (Dendranthema grandiflorum)	NA	integral component of membrane; regulation of pH; sodium:proton antiporter activity	GO:0016021; GO:0006885; GO:0015385	GO:0015385~sodium:proton antiporter activity	GO:0006885~regulation of pH	GO:0016021~integral component of membrane
comp33196_c0_seq5	2250	tr|A3RFZ0|A3RFZ0_CHRMO	550	97.82	550	73.33	100	12	0	1852	203	1	550	0	Sodium/hydrogen exchanger	NHX1	Chrysanthemum morifolium (Florist's daisy) (Dendranthema grandiflorum)	NA	integral component of membrane; regulation of pH; sodium:proton antiporter activity	GO:0016021; GO:0006885; GO:0015385	GO:0015385~sodium:proton antiporter activity	GO:0006885~regulation of pH	GO:0016021~integral component of membrane
comp32944_c1_seq71	937	tr|B9RL15|B9RL15_RICCO	1109	97.76	312	99.89	28.13	7	0	936	1	224	535	0	Ubiquitin carboxyl-terminal hydrolase (EC 3.4.19.12)	RCOM_0941540	Ricinus communis (Castor bean)	NA	cysteine-type peptidase activity; ubiquitin-dependent protein catabolic process; ubiquitinyl hydrolase activity	GO:0008234; GO:0006511; GO:0036459	GO:0008234~cysteine-type peptidase activity;GO:0036459~ubiquitinyl hydrolase activity	GO:0006511~ubiquitin-dependent protein catabolic process	NA
comp22244_c0_seq1	1287	tr|F7IX54|F7IX54_CHRMO	355	97.75	355	82.75	100	8	0	1225	161	1	355	0	Caffeic acid O-methylltransferase	COMT	Chrysanthemum morifolium (Florist's daisy) (Dendranthema grandiflorum)	NA	O-methyltransferase activity	GO:0008171	GO:0008171~O-methyltransferase activity	NA	NA
comp25619_c0_seq1	1011	tr|A5Z0S7|A5Z0S7_CHRLV	262	97.71	262	77.74	100	6	0	161	946	1	262	0	NAC domain protein	NA	Chrysanthemum lavandulifolium (Daisy) (Dendranthema lavandulifolium)	NA	DNA binding; regulation of transcription, DNA-templated	GO:0003677; GO:0006355	GO:0003677~DNA binding	GO:0006355~regulation of transcription, DNA-templated	NA
comp27062_c0_seq1	1544	tr|M1C0I5|M1C0I5_SOLTU	305	97.7	305	59.26	100	7	0	1392	478	1	305	0	Serine/threonine-protein phosphatase (EC 3.1.3.16)	PGSC0003DMG400022201	Solanum tuberosum (Potato)	NA	cytoplasm; nucleus; phosphoprotein phosphatase activity	GO:0005737; GO:0005634; GO:0004721	GO:0004721~phosphoprotein phosphatase activity	NA	GO:0005737~cytoplasm;GO:0005634~nucleus
comp34563_c0_seq2	1598	tr|K7N8B4|K7N8B4_ARTAN	513	97.7	304	57.07	59.26	7	0	1342	431	1	304	0	Cytochrome P450 mono-oxygenase	cyp07	Artemisia annua (Sweet wormwood)	NA	heme binding; iron ion binding; monooxygenase activity; oxidoreductase activity, acting on paired donors, with incorporation or reduction of molecular oxygen	GO:0020037; GO:0005506; GO:0004497; GO:0016705	GO:0020037~heme binding;GO:0005506~iron ion binding;GO:0004497~monooxygenase activity;GO:0016705~oxidoreductase activity, acting on paired donors, with incorporation or reduction of molecular oxygen	NA	NA
comp26831_c0_seq1	1312	tr|A0A059PY84|A0A059PY84_ARTAN	311	97.69	303	69.28	97.43	7	0	1198	290	1	303	0	WRKY1 transcription factor	NA	Artemisia annua (Sweet wormwood)	NA	NA	NA	NA	NA	NA
comp32829_c0_seq5	1346	tr|A0A060GUC8|A0A060GUC8_CHRLV	612	97.66	384	85.59	62.75	9	0	195	1346	1	384	0	Cryptochrome 2	CRY2	Chrysanthemum lavandulifolium (Daisy) (Dendranthema lavandulifolium)	NA	NA	NA	NA	NA	NA
comp37523_c0_seq1	1990	tr|Q2HXK5|Q2HXK5_CHRMO	498	97.6	500	75.38	100	10	1	1772	273	1	498	0	Lycopene beta-cyclase	LCYB	Chrysanthemum morifolium (Florist's daisy) (Dendranthema grandiflorum)	NA	carotenoid biosynthetic process; oxidoreductase activity, acting on paired donors, with incorporation or reduction of molecular oxygen	GO:0016117; GO:0016705	GO:0016705~oxidoreductase activity, acting on paired donors, with incorporation or reduction of molecular oxygen	GO:0016117~carotenoid biosynthetic process	NA
comp16991_c0_seq1	1509	tr|B2ZZ93|B2ZZ93_CHRMO	376	97.6	375	74.55	99.73	9	0	1440	316	1	375	0	Gibberellin 20-oxidase2	CmGA20ox2	Chrysanthemum morifolium (Florist's daisy) (Dendranthema grandiflorum)	NA	iron ion binding; oxidoreductase activity, acting on paired donors, with incorporation or reduction of molecular oxygen, 2-oxoglutarate as one donor, and incorporation of one atom each of oxygen into both donors	GO:0005506; GO:0016706	GO:0005506~iron ion binding;GO:0016706~oxidoreductase activity, acting on paired donors, with incorporation or reduction of molecular oxygen, 2-oxoglutarate as one donor, and incorporation of one atom each of oxygen into both donors	NA	NA
comp26965_c0_seq2	1640	tr|Q6T8C6|Q6T8C6_HELAN	413	97.57	411	75.18	99.52	10	0	188	1420	3	413	0	Initiation factor eIF4A-15	NA	Helianthus annuus (Common sunflower)	NA	ATP binding; ATP-dependent helicase activity; translation initiation factor activity	GO:0005524; GO:0008026; GO:0003743	GO:0005524~ATP binding;GO:0008026~ATP-dependent helicase activity;GO:0003743~translation initiation factor activity	NA	NA
comp33626_c0_seq1	2727	tr|W0GJC8|W0GJC8_CHRLV	717	97.49	717	78.88	100	18	0	251	2401	1	717	0	Delta 1-pyrroline-5-carboxylate synthetase 2	NA	Chrysanthemum lavandulifolium (Daisy) (Dendranthema lavandulifolium)	NA	cytoplasm; glutamate 5-kinase activity; glutamate-5-semialdehyde dehydrogenase activity; proline biosynthetic process	GO:0005737; GO:0004349; GO:0004350; GO:0006561	GO:0004349~glutamate 5-kinase activity;GO:0004350~glutamate-5-semialdehyde dehydrogenase activity	GO:0006561~proline biosynthetic process	GO:0005737~cytoplasm
comp33808_c0_seq7	2104	tr|V5K7Z4|V5K7Z4_9ASTR	436	97.48	436	62.17	100	11	0	498	1805	1	436	0	Phytoene synthase	NA	Chrysanthemum boreale	NA	biosynthetic process; transferase activity, transferring alkyl or aryl (other than methyl) groups	GO:0009058; GO:0016765	GO:0016765~transferase activity, transferring alkyl or aryl (other than methyl) groups	GO:0009058~biosynthetic process	NA
comp33808_c0_seq8	2467	tr|V5K7Z4|V5K7Z4_9ASTR	436	97.48	436	53.02	100	11	0	861	2168	1	436	0	Phytoene synthase	NA	Chrysanthemum boreale	NA	biosynthetic process; transferase activity, transferring alkyl or aryl (other than methyl) groups	GO:0009058; GO:0016765	GO:0016765~transferase activity, transferring alkyl or aryl (other than methyl) groups	GO:0009058~biosynthetic process	NA
comp35039_c0_seq5	2275	tr|M1AW83|M1AW83_SOLTU	893	97.48	555	73.19	62.15	14	0	2062	398	1	555	0	Uncharacterized protein	PGSC0003DMG400012194	Solanum tuberosum (Potato)	NA	clathrin adaptor complex; intracellular protein transport; plasmodesma; protein transporter activity; vesicle-mediated transport	GO:0030131; GO:0006886; GO:0009506; GO:0008565; GO:0016192	GO:0008565~protein transporter activity	GO:0006886~intracellular protein transport;GO:0016192~vesicle-mediated transport	GO:0030131~clathrin adaptor complex;GO:0009506~plasmodesma
comp29594_c0_seq3	1380	tr|B2ZZ94|B2ZZ94_CHRMO	356	97.47	356	77.39	100	9	0	1298	231	1	356	0	Gibberellin 3-oxidase1	CmGA3ox1	Chrysanthemum morifolium (Florist's daisy) (Dendranthema grandiflorum)	NA	oxidoreductase activity, acting on paired donors, with incorporation or reduction of molecular oxygen, 2-oxoglutarate as one donor, and incorporation of one atom each of oxygen into both donors	GO:0016706	GO:0016706~oxidoreductase activity, acting on paired donors, with incorporation or reduction of molecular oxygen, 2-oxoglutarate as one donor, and incorporation of one atom each of oxygen into both donors	NA	NA
comp32773_c0_seq1	3638	tr|K7ZLU4|K7ZLU4_9ASTR	1130	97.46	1104	91.04	97.7	28	0	29	3340	27	1130	0	Phytochrome	CsPHYB	Chrysanthemum seticuspe f. boreale	NA	ATP binding; detection of visible light; membrane; phosphorelay sensor kinase activity; photoreceptor activity; protein-chromophore linkage; protein-tetrapyrrole linkage; red, far-red light phototransduction; regulation of transcription, DNA-templated; transcription, DNA-templated	GO:0005524; GO:0009584; GO:0016020; GO:0000155; GO:0009881; GO:0018298; GO:0017006; GO:0009585; GO:0006355; GO:0006351	GO:0005524~ATP binding;GO:0000155~phosphorelay sensor kinase activity;GO:0009881~photoreceptor activity	GO:0009584~detection of visible light;GO:0018298~protein-chromophore linkage;GO:0017006~protein-tetrapyrrole linkage;GO:0009585~red, far-red light phototransduction;GO:0006355~regulation of transcription, DNA-templated;GO:0006351~transcription, DNA-templated	GO:0016020~membrane
comp26196_c0_seq2	1723	tr|F6GUN1|F6GUN1_VITVI	449	97.45	432	75.22	96.21	11	0	1571	276	1	432	0	Putative uncharacterized protein	VIT_06s0004g00480	Vitis vinifera (Grape)	NA	GTPase activity; GTP binding; microtubule; microtubule-based process; protein polymerization; structural constituent of cytoskeleton	GO:0005525; GO:0003924; GO:0005874; GO:0007017; GO:0051258; GO:0005200	GO:0005525~GTP binding;GO:0003924~GTPase activity;GO:0005200~structural constituent of cytoskeleton	GO:0007017~microtubule-based process;GO:0051258~protein polymerization	GO:0005874~microtubule
comp26965_c0_seq3	1657	tr|Q6T8C6|Q6T8C6_HELAN	413	97.34	413	74.77	100	11	0	199	1437	1	413	0	Initiation factor eIF4A-15	NA	Helianthus annuus (Common sunflower)	NA	ATP binding; ATP-dependent helicase activity; translation initiation factor activity	GO:0005524; GO:0008026; GO:0003743	GO:0005524~ATP binding;GO:0008026~ATP-dependent helicase activity;GO:0003743~translation initiation factor activity	NA	NA
comp32266_c0_seq2	1768	tr|A0A068UEG9|A0A068UEG9_COFCA	475	97.23	469	79.58	98.74	13	0	1614	208	1	469	0	Coffea canephora DH200=94 genomic scaffold, scaffold_19	GSCOC_T00021377001	Coffea canephora (Robusta coffee)	NA	NA	NA	NA	NA	NA
comp32266_c0_seq1	2004	tr|A0A068UEG9|A0A068UEG9_COFCA	475	97.23	469	70.21	98.74	13	0	1850	444	1	469	0	Coffea canephora DH200=94 genomic scaffold, scaffold_19	GSCOC_T00021377001	Coffea canephora (Robusta coffee)	NA	NA	NA	NA	NA	NA
comp34560_c0_seq1	2203	tr|G0ZS22|G0ZS22_9ASTR	565	97.17	565	76.94	100	16	0	1892	198	1	565	0	Acetolactate synthase (EC 2.2.1.6) (Fragment)	ALS1	Anthemis cotula	Amino-acid biosynthesis; L-isoleucine biosynthesis; L-isoleucine from 2-oxobutanoate: step 1/4. {ECO:0000256|RuleBase:RU003591}.; Amino-acid biosynthesis; L-valine biosynthesis; L-valine from pyruvate: step 1/4. {ECO:0000256|RuleBase:RU003591}.	acetolactate synthase activity; flavin adenine dinucleotide binding; isoleucine biosynthetic process; magnesium ion binding; thiamine pyrophosphate binding; valine biosynthetic process	GO:0003984; GO:0050660; GO:0009097; GO:0000287; GO:0030976; GO:0009099	GO:0003984~acetolactate synthase activity;GO:0050660~flavin adenine dinucleotide binding;GO:0000287~magnesium ion binding;GO:0030976~thiamine pyrophosphate binding	GO:0009097~isoleucine biosynthetic process;GO:0009099~valine biosynthetic process	NA
comp6343_c0_seq1	1029	tr|Q2HXJ8|Q2HXJ8_CHRMO	278	97.15	281	81.92	100	5	2	4	846	1	278	0	Isopentenyl pyrophosphate isomerase	IPI	Chrysanthemum morifolium (Florist's daisy) (Dendranthema grandiflorum)	NA	hydrolase activity; isopentenyl-diphosphate delta-isomerase activity; isoprenoid biosynthetic process	GO:0016787; GO:0004452; GO:0008299	GO:0016787~hydrolase activity;GO:0004452~isopentenyl-diphosphate delta-isomerase activity	GO:0008299~isoprenoid biosynthetic process	NA
comp28759_c0_seq1	1551	tr|A0A068ERL0|A0A068ERL0_CARTI	312	97.12	312	60.35	100	9	0	216	1151	1	312	0	Serine/threonine-protein phosphatase PP2A catalytic subunit	PP2A	Carthamus tinctorius (Safflower)	NA	NA	NA	NA	NA	NA
comp20512_c0_seq1	1481	tr|J3QZU4|J3QZU4_9ASTR	471	97.08	411	83.25	87.26	6	2	1452	220	67	471	0	ICE1	NA	Chrysanthemum dichroum	NA	NA	NA	NA	NA	NA
comp28059_c0_seq1	926	tr|R0GWC8|R0GWC8_9BRAS	487	97.08	308	99.78	63.24	9	0	2	925	75	382	0	Uncharacterized protein	CARUB_v10008979mg	Capsella rubella	NA	ATP binding; ATP hydrolysis coupled proton transport; ATP metabolic process; hydrolase activity, acting on acid anhydrides, catalyzing transmembrane movement of substances; proton-transporting V-type ATPase, V1 domain	GO:0005524; GO:0015991; GO:0046034; GO:0016820; GO:0033180	GO:0005524~ATP binding;GO:0016820~hydrolase activity, acting on acid anhydrides, catalyzing transmembrane movement of substances	GO:0015991~ATP hydrolysis coupled proton transport;GO:0046034~ATP metabolic process	GO:0033180~proton-transporting V-type ATPase, V1 domain
comp31455_c0_seq1	1971	tr|K4LNZ6|K4LNZ6_TANCI	539	97.03	539	82.04	100	16	0	125	1741	1	539	0	Carotenoid cleavage dioxygenase 1	NA	Tanacetum cinerariifolium (Dalmatian daisy) (Chrysanthemum cinerariifolium)	NA	dioxygenase activity	GO:0051213	GO:0051213~dioxygenase activity	NA	NA
comp35149_c0_seq2	4055	tr|Q1L5B5|Q1L5B5_RHOMC	1191	96.98	1159	85.75	97.31	34	1	164	3640	20	1177	0	DNA-directed RNA polymerase (EC 2.7.7.6)	RPB2	Rhododendron macrophyllum (Pacific rhododendron) (Rhododendron californicum)	NA	DNA binding; DNA-directed RNA polymerase activity; ribonucleoside binding; transcription, DNA-templated	GO:0003677; GO:0003899; GO:0032549; GO:0006351	GO:0003677~DNA binding;GO:0003899~DNA-directed RNA polymerase activity;GO:0032549~ribonucleoside binding	GO:0006351~transcription, DNA-templated	NA
comp23390_c0_seq1	1931	tr|Q9XH61|Q9XH61_9ASTR	501	96.86	477	74.11	95.21	13	2	1759	335	25	501	0	Carboxypeptidase (EC 3.4.16.-)	NA	Matricaria chamomilla	NA	serine-type carboxypeptidase activity	GO:0004185	GO:0004185~serine-type carboxypeptidase activity	NA	NA
comp27141_c0_seq2	1558	tr|A0A067JHX2|A0A067JHX2_JATCU	423	96.81	408	78.56	96.45	13	0	1486	263	16	423	0	Uncharacterized protein	JCGZ_23305	Jatropha curcas (Barbados nut)	NA	NA	NA	NA	NA	NA
comp33845_c0_seq2	2285	tr|A0A022RED0|A0A022RED0_ERYGU	455	96.7	455	59.74	100	15	0	100	1464	1	455	0	Uncharacterized protein	MIMGU_mgv1a006136mg	Erythranthe guttata (Yellow monkey flower) (Mimulus guttatus)	NA	NA	NA	NA	NA	NA
comp31017_c0_seq1	1459	tr|D2WS93|D2WS93_ARTAN	530	96.69	453	93.15	85.47	13	1	1359	1	1	451	0	Putative DELLA protein	DELLA	Artemisia annua (Sweet wormwood)	NA	regulation of transcription, DNA-templated; transcription, DNA-templated	GO:0006355; GO:0006351	NA	GO:0006355~regulation of transcription, DNA-templated;GO:0006351~transcription, DNA-templated	NA
comp31839_c6_seq2	2465	tr|K7ZQ93|K7ZQ93_9ASTR	562	96.63	564	68.64	100	17	2	335	2026	1	562	0	Timing of cab expression 1-like	CsTOC1	Chrysanthemum seticuspe f. boreale	NA	phosphorelay response regulator activity	GO:0000156	GO:0000156~phosphorelay response regulator activity	NA	NA
comp21757_c0_seq1	1696	tr|Q9SST5|Q9SST5_9ASTR	414	96.62	414	73.23	100	13	1	143	1381	1	414	0	TAT-binding protein homolog	McTBP1	Matricaria chamomilla	NA	ATP binding; cytoplasm; nucleoside-triphosphatase activity; protein catabolic process	GO:0005524; GO:0005737; GO:0017111; GO:0030163	GO:0005524~ATP binding;GO:0017111~nucleoside-triphosphatase activity	GO:0030163~protein catabolic process	GO:0005737~cytoplasm
comp21149_c0_seq1	2466	tr|A0JBX7|A0JBX7_CHRMO	594	96.61	561	68.25	94.44	19	0	2319	637	34	594	0	Putative carotenoid cleavage dioxygenase	CmCCD4b	Chrysanthemum morifolium (Florist's daisy) (Dendranthema grandiflorum)	NA	dioxygenase activity	GO:0051213	GO:0051213~dioxygenase activity	NA	NA
comp13994_c0_seq1	1373	tr|Q8W2D3|Q8W2D3_HELAN	294	96.6	294	64.24	100	10	0	139	1020	1	294	0	Cyclin dependent kinase	cdc2a	Helianthus annuus (Common sunflower)	NA	ATP binding; protein serine/threonine kinase activity	GO:0005524; GO:0004674	GO:0005524~ATP binding;GO:0004674~protein serine/threonine kinase activity	NA	NA
comp28325_c1_seq4	1065	tr|U3RF21|U3RF21_HELAN	390	96.55	290	81.69	74.36	10	0	1065	196	101	390	0	S-adenosylmethionine synthase (EC 2.5.1.6)	NA	Helianthus annuus (Common sunflower)	Amino-acid biosynthesis; S-adenosyl-L-methionine biosynthesis; S-adenosyl-L-methionine from L-methionine: step 1/1.	ATP binding; metal ion binding; methionine adenosyltransferase activity; one-carbon metabolic process; S-adenosylmethionine biosynthetic process	GO:0005524; GO:0006556; GO:0046872; GO:0004478; GO:0006730	GO:0005524~ATP binding;GO:0046872~metal ion binding;GO:0004478~methionine adenosyltransferase activity	GO:0006556~S-adenosylmethionine biosynthetic process;GO:0006730~one-carbon metabolic process	NA
comp26654_c0_seq1	1577	tr|V5K7L2|V5K7L2_9ASTR	345	96.52	345	65.63	100	12	0	282	1316	1	345	0	Geranylgeranyl pyrophosphate synthase	NA	Chrysanthemum boreale	NA	isoprenoid biosynthetic process; transferase activity	GO:0008299; GO:0016740	GO:0016740~transferase activity	GO:0008299~isoprenoid biosynthetic process	NA
comp29614_c0_seq1	1918	tr|D6PW21|D6PW21_MALDO	516	96.5	457	71.48	88.57	16	0	358	1728	60	516	0	Glucose-1-phosphate adenylyltransferase (EC 2.7.7.27)	NA	Malus domestica (Apple) (Pyrus malus)	Glycan biosynthesis; starch biosynthesis.	chloroplast; glucose-1-phosphate adenylyltransferase activity; glycogen biosynthetic process; starch biosynthetic process	GO:0009507; GO:0008878; GO:0005978; GO:0019252	GO:0008878~glucose-1-phosphate adenylyltransferase activity	GO:0005978~glycogen biosynthetic process;GO:0019252~starch biosynthetic process	GO:0009507~chloroplast
comp13553_c0_seq1	1694	tr|Q94LX7|Q94LX7_FLAPR	658	96.5	515	91.2	78.27	18	0	1693	149	144	658	0	Phosphoenolpyruvate carboxykinase (EC 4.1.1.49)	pck3-11	Flaveria pringlei	NA	ATP binding; gluconeogenesis; kinase activity; phosphoenolpyruvate carboxykinase (ATP) activity	GO:0005524; GO:0006094; GO:0016301; GO:0004612	GO:0005524~ATP binding;GO:0016301~kinase activity;GO:0004612~phosphoenolpyruvate carboxykinase (ATP) activity	GO:0006094~gluconeogenesis	NA
comp33143_c0_seq8	1532	tr|R4TEY8|R4TEY8_CHRMO	616	96.46	452	88.51	73.38	16	0	2	1357	165	616	0	Embryonic flower 2_2	EMF2_2	Chrysanthemum morifolium (Florist's daisy) (Dendranthema grandiflorum)	NA	NA	NA	NA	NA	NA
comp33143_c0_seq10	1258	tr|R4TEY8|R4TEY8_CHRMO	616	96.45	338	80.6	54.87	12	0	2	1015	165	502	0	Embryonic flower 2_2	EMF2_2	Chrysanthemum morifolium (Florist's daisy) (Dendranthema grandiflorum)	NA	NA	NA	NA	NA	NA
comp33143_c0_seq1	1611	tr|R4TEY8|R4TEY8_CHRMO	616	96.45	338	62.94	54.87	12	0	2	1015	165	502	0	Embryonic flower 2_2	EMF2_2	Chrysanthemum morifolium (Florist's daisy) (Dendranthema grandiflorum)	NA	NA	NA	NA	NA	NA
comp28682_c0_seq1	1694	tr|R4TW20|R4TW20_CHRMO	627	96.44	505	89.43	80.54	18	0	1543	29	1	505	0	Embryonic flower 2_1	EMF2_1	Chrysanthemum morifolium (Florist's daisy) (Dendranthema grandiflorum)	NA	NA	NA	NA	NA	NA
comp20782_c0_seq1	1247	tr|K7ZJV2|K7ZJV2_CHRMO	506	96.42	335	80.59	66.21	12	0	1246	242	172	506	0	Ferulate-5-hydroxylase	F5H	Chrysanthemum morifolium (Florist's daisy) (Dendranthema grandiflorum)	NA	heme binding; iron ion binding; monooxygenase activity; oxidoreductase activity, acting on paired donors, with incorporation or reduction of molecular oxygen	GO:0020037; GO:0005506; GO:0004497; GO:0016705	GO:0020037~heme binding;GO:0005506~iron ion binding;GO:0004497~monooxygenase activity;GO:0016705~oxidoreductase activity, acting on paired donors, with incorporation or reduction of molecular oxygen	NA	NA
comp26755_c0_seq1	1311	tr|M9TKQ7|M9TKQ7_PERCU	306	96.41	306	70.02	100	11	0	1192	275	1	306	0	Serine/threonine-protein phosphatase (EC 3.1.3.16)	NA	Pericallis cuneata (Cineraria) (Senecio cruentus)	NA	phosphoprotein phosphatase activity	GO:0004721	GO:0004721~phosphoprotein phosphatase activity	NA	NA
comp34303_c0_seq10	2521	tr|D5KXW3|D5KXW3_9ASTR	617	96.38	608	72.35	98.54	22	0	385	2208	10	617	0	Somatic embryogenesis receptor-like kinase 1	SERK1	Ageratina adenophora	NA	ATP binding; integral component of membrane; protein serine/threonine kinase activity	GO:0005524; GO:0016021; GO:0004674	GO:0005524~ATP binding;GO:0004674~protein serine/threonine kinase activity	NA	GO:0016021~integral component of membrane
comp33292_c0_seq2	2072	tr|K7ZRZ4|K7ZRZ4_9ASTR	1121	96.38	691	100	61.64	24	1	2072	3	198	888	0	Phytochrome	CsPHYA	Chrysanthemum seticuspe f. boreale	NA	ATP binding; detection of visible light; membrane; phosphorelay sensor kinase activity; photoreceptor activity; protein-chromophore linkage; protein-tetrapyrrole linkage; red, far-red light phototransduction; regulation of transcription, DNA-templated; transcription, DNA-templated	GO:0005524; GO:0009584; GO:0016020; GO:0000155; GO:0009881; GO:0018298; GO:0017006; GO:0009585; GO:0006355; GO:0006351	GO:0005524~ATP binding;GO:0000155~phosphorelay sensor kinase activity;GO:0009881~photoreceptor activity	GO:0009584~detection of visible light;GO:0018298~protein-chromophore linkage;GO:0017006~protein-tetrapyrrole linkage;GO:0009585~red, far-red light phototransduction;GO:0006355~regulation of transcription, DNA-templated;GO:0006351~transcription, DNA-templated	GO:0016020~membrane
comp33966_c0_seq2	4068	tr|A0A023ZQY2|A0A023ZQY2_BETVU	303	96.37	303	22.35	100	11	0	2830	1922	1	303	0	NADH-plastoquinone oxidoreductase subunit 2	ndhB	Beta vulgaris subsp. vulgaris (sugar beet)	NA	NA	NA	NA	NA	NA
comp33966_c0_seq4	4219	tr|A0A023ZQY2|A0A023ZQY2_BETVU	303	96.37	303	21.55	100	11	0	2981	2073	1	303	0	NADH-plastoquinone oxidoreductase subunit 2	ndhB	Beta vulgaris subsp. vulgaris (sugar beet)	NA	NA	NA	NA	NA	NA
comp31073_c0_seq2	2370	tr|J7KE88|J7KE88_LACSA	698	96.28	698	88.35	100	26	0	2311	218	1	698	0	Heat shock protein 90	Hsp90	Lactuca sativa (Garden lettuce)	NA	ATP binding; protein folding; response to stress	GO:0005524; GO:0006457; GO:0006950	GO:0005524~ATP binding	GO:0006457~protein folding;GO:0006950~response to stress	NA
comp32360_c0_seq1	1683	tr|J7GHV7|J7GHV7_LACSA	377	96.28	376	67.02	99.73	14	0	1393	266	2	377	0	Alcohol dehydrogenase class III (EC 1.1.1.1)	ADH3	Lactuca sativa (Garden lettuce)	NA	alcohol dehydrogenase (NAD) activity; ethanol oxidation; S-(hydroxymethyl)glutathione dehydrogenase activity; zinc ion binding	GO:0051903; GO:0004022; GO:0006069; GO:0008270	GO:0051903~S-(hydroxymethyl)glutathione dehydrogenase activity;GO:0004022~alcohol dehydrogenase (NAD) activity;GO:0008270~zinc ion binding	GO:0006069~ethanol oxidation	NA
comp25463_c0_seq2	1737	tr|A0A061GAF6|A0A061GAF6_THECC	438	96.12	438	75.65	100	17	0	1682	369	1	438	0	Clathrin adaptor complexes medium subunit family protein isoform 1	TCM_015733	Theobroma cacao (Cacao) (Cocoa)	NA	NA	NA	NA	NA	NA
comp34403_c0_seq1	2163	tr|D7TTH5|D7TTH5_VITVI	1267	96.11	617	85.58	48.7	20	2	1841	3	92	708	0	Putative uncharacterized protein	VIT_02s0012g00480	Vitis vinifera (Grape)	NA	ATP binding; cytosol; defense response to bacterium; DNA binding; helicase activity; jasmonic acid mediated signaling pathway; long-day photoperiodism; nuclear-transcribed mRNA catabolic process, nonsense-mediated decay; plasma membrane; plasmodesma; response to sucrose; response to wounding; RNA interference; salicylic acid mediated signaling pathway; sugar mediated signaling pathway; zinc ion b…	GO:0005524; GO:0003677; GO:0016246; GO:0005829; GO:0042742; GO:0004386; GO:0009867; GO:0048571; GO:0000184; GO:0005886; GO:0009506; GO:0009744; GO:0009611; GO:0009863; GO:0010182; GO:0008270	GO:0005524~ATP binding;GO:0003677~DNA binding;GO:0004386~helicase activity;GO:0008270~zinc ion binding	GO:0016246~RNA interference;GO:0042742~defense response to bacterium;GO:0009867~jasmonic acid mediated signaling pathway;GO:0048571~long-day photoperiodism;GO:0000184~nuclear-transcribed mRNA catabolic process, nonsense-mediated decay;GO:0009744~response to sucrose;GO:0009611~response to wounding;GO:0009863~salicylic acid mediated signaling pathway;GO:0010182~sugar mediated signaling pathway	GO:0005829~cytosol;GO:0005886~plasma membrane;GO:0009506~plasmodesma
comp6248_c0_seq1	1465	tr|W0GHW8|W0GHW8_CHRLV	461	96.1	461	94.4	100	14	1	1423	53	1	461	0	Proline transporter 1	NA	Chrysanthemum lavandulifolium (Daisy) (Dendranthema lavandulifolium)	NA	integral component of membrane	GO:0016021	NA	NA	GO:0016021~integral component of membrane
comp13078_c0_seq1	1647	tr|Q6RUQ2|Q6RUQ2_DAUCA	337	96.1	333	60.66	98.81	13	0	1385	387	4	336	0	Glyceraldehyde-3-phosphate dehydrogenase (EC 1.2.1.-)	G3PDH	Daucus carota (Wild carrot)	NA	glucose metabolic process; NAD binding; NADP binding; oxidoreductase activity, acting on the aldehyde or oxo group of donors, NAD or NADP as acceptor	GO:0051287; GO:0050661; GO:0006006; GO:0016620	GO:0051287~NAD binding;GO:0050661~NADP binding;GO:0016620~oxidoreductase activity, acting on the aldehyde or oxo group of donors, NAD or NADP as acceptor	GO:0006006~glucose metabolic process	NA
comp30499_c0_seq1	2132	tr|D2XT93|D2XT93_ALLCE	435	96.09	358	50.38	82.3	14	0	1525	452	1	358	0	ATP synthase subunit alpha	NA	Allium cepa (Onion)	NA	ATP binding; ATP hydrolysis coupled proton transport; ATP synthesis coupled proton transport; mitochondrion; proton-transporting ATPase activity, rotational mechanism; proton-transporting ATP synthase activity, rotational mechanism; proton-transporting ATP synthase complex, catalytic core F(1)	GO:0005524; GO:0015991; GO:0015986; GO:0005739; GO:0046933; GO:0045261; GO:0046961	GO:0005524~ATP binding;GO:0046933~proton-transporting ATP synthase activity, rotational mechanism;GO:0046961~proton-transporting ATPase activity, rotational mechanism	GO:0015991~ATP hydrolysis coupled proton transport;GO:0015986~ATP synthesis coupled proton transport	GO:0005739~mitochondrion;GO:0045261~proton-transporting ATP synthase complex, catalytic core F(1)
comp27535_c0_seq1	3271	sp|Q9FV66|CAPPB_FLATR	965	96.06	965	88.51	100	38	0	3136	242	1	965	0	Phosphoenolpyruvate carboxylase 1 (PEPC 1) (PEPCase 1) (ppcB) (EC 4.1.1.31)	PPCB	Flaveria trinervia (Clustered yellowtops) (Oedera trinervia)	NA	carbon fixation; cytoplasm; phloem sucrose loading; phosphoenolpyruvate carboxylase activity; tricarboxylic acid cycle	GO:0015977; GO:0005737; GO:0009915; GO:0008964; GO:0006099	GO:0008964~phosphoenolpyruvate carboxylase activity	GO:0015977~carbon fixation;GO:0009915~phloem sucrose loading;GO:0006099~tricarboxylic acid cycle	GO:0005737~cytoplasm
comp32556_c0_seq1	2158	tr|L0C7W3|L0C7W3_CHRMO	682	96.04	682	94.81	100	27	0	35	2080	1	682	0	F-box protein MAX2c	MAX2c	Chrysanthemum morifolium (Florist's daisy) (Dendranthema grandiflorum)	NA	NA	NA	NA	NA	NA
comp34391_c0_seq1	2529	tr|U6BY64|U6BY64_CHRMO	698	95.99	699	82.92	100	23	2	172	2256	1	698	0	ATP-dependent metalloprotease FtsH	FTSH	Chrysanthemum morifolium (Florist's daisy) (Dendranthema grandiflorum)	NA	ATP binding; membrane; metalloendopeptidase activity; nucleoside-triphosphatase activity	GO:0005524; GO:0016020; GO:0004222; GO:0017111	GO:0005524~ATP binding;GO:0004222~metalloendopeptidase activity;GO:0017111~nucleoside-triphosphatase activity	NA	GO:0016020~membrane
comp29423_c0_seq1	2429	sp|P09469|VATA_DAUCA	623	95.99	623	76.95	100	25	0	2259	391	1	623	0	V-type proton ATPase catalytic subunit A (V-ATPase subunit A) (EC 3.6.3.14) (V-ATPase 69 kDa subunit) (Vacuolar proton pump subunit alpha)	NA	Daucus carota (Wild carrot)	NA	ATP binding; ATP hydrolysis coupled proton transport; proton-transporting ATPase activity, rotational mechanism; proton-transporting V-type ATPase, V1 domain	GO:0005524; GO:0015991; GO:0046961; GO:0033180	GO:0005524~ATP binding;GO:0046961~proton-transporting ATPase activity, rotational mechanism	GO:0015991~ATP hydrolysis coupled proton transport	GO:0033180~proton-transporting V-type ATPase, V1 domain
comp34675_c0_seq3	2056	tr|A0A068TPS2|A0A068TPS2_COFCA	923	95.98	572	83.46	61.97	23	0	1	1716	352	923	0	Coffea canephora DH200=94 genomic scaffold, scaffold_2	GSCOC_T00022364001	Coffea canephora (Robusta coffee)	NA	NA	NA	NA	NA	NA
comp32731_c0_seq5	1756	tr|B1ABR8|B1ABR8_HIEPI	370	95.95	370	63.21	100	15	0	102	1211	1	370	0	Fertilization-independent endosperm (Fragment)	FIE	Hieracium piloselloides (King devil hawkweed)	NA	NA	NA	NA	NA	NA
comp30717_c0_seq1	1869	tr|D7TZ79|D7TZ79_VITVI	767	95.9	537	86.2	70.01	22	0	2	1612	230	766	0	Putative uncharacterized protein	VIT_09s0002g07880	Vitis vinifera (Grape)	NA	auxin polar transport; chloroplast envelope; Golgi apparatus; hydrogen-translocating pyrophosphatase activity; inorganic diphosphatase activity; leaf development; mitochondrion; plant-type vacuole membrane; proton transport; response to salt stress; response to water deprivation	GO:0005794; GO:0009926; GO:0009941; GO:0009678; GO:0004427; GO:0048366; GO:0005739; GO:0009705; GO:0015992; GO:0009651; GO:0009414	GO:0009678~hydrogen-translocating pyrophosphatase activity;GO:0004427~inorganic diphosphatase activity	GO:0009926~auxin polar transport;GO:0048366~leaf development;GO:0015992~proton transport;GO:0009651~response to salt stress;GO:0009414~response to water deprivation	GO:0005794~Golgi apparatus;GO:0009941~chloroplast envelope;GO:0005739~mitochondrion;GO:0009705~plant-type vacuole membrane
comp30126_c0_seq1	1640	tr|K7ZK43|K7ZK43_9ASTR	387	95.88	388	70.98	100	13	3	266	1423	1	387	0	Constans-like 1	CsCOL1	Chrysanthemum seticuspe f. boreale	NA	intracellular; zinc ion binding	GO:0005622; GO:0008270	GO:0008270~zinc ion binding	NA	GO:0005622~intracellular
comp33671_c0_seq2	1419	tr|G8XS16|G8XS16_9ASTR	383	95.87	363	76.74	94.78	13	1	1318	230	17	377	0	Homogentisate phytylprenyltransferase	NA	Artemisia sphaerocephala	NA	integral component of membrane; prenyltransferase activity	GO:0016021; GO:0004659	GO:0004659~prenyltransferase activity	NA	GO:0016021~integral component of membrane
comp32298_c0_seq37	1523	tr|R9W6V3|R9W6V3_CHRMO	314	95.86	314	61.85	100	13	0	353	1294	1	314	0	WRKY3	WRKY3	Chrysanthemum morifolium (Florist's daisy) (Dendranthema grandiflorum)	NA	sequence-specific DNA binding; sequence-specific DNA binding transcription factor activity	GO:0043565; GO:0003700	GO:0043565~sequence-specific DNA binding;GO:0003700~sequence-specific DNA binding transcription factor activity	NA	NA
comp33280_c0_seq5	2585	tr|A0A059XD04|A0A059XD04_9ASTR	647	95.83	647	75.09	100	27	0	2244	304	1	647	0	Heat shock protein 70	NA	Chrysanthemum indicum	NA	NA	NA	NA	NA	NA
comp28273_c0_seq1	1069	tr|W9RPL7|W9RPL7_9ROSA	263	95.82	263	73.81	100	11	0	61	849	1	263	0	Proliferating cell nuclear antigen	L484_022083	Morus notabilis	NA	DNA binding; DNA polymerase processivity factor activity; DNA replication; nucleus; PCNA complex; regulation of DNA replication	GO:0003677; GO:0030337; GO:0006260; GO:0043626; GO:0005634; GO:0006275	GO:0003677~DNA binding;GO:0030337~DNA polymerase processivity factor activity	GO:0006260~DNA replication;GO:0006275~regulation of DNA replication	GO:0043626~PCNA complex;GO:0005634~nucleus
comp34675_c0_seq2	1981	tr|A0A068TPS2|A0A068TPS2_COFCA	923	95.81	573	86.77	62.08	23	1	1	1719	352	923	0	Coffea canephora DH200=94 genomic scaffold, scaffold_2	GSCOC_T00022364001	Coffea canephora (Robusta coffee)	NA	NA	NA	NA	NA	NA
comp35899_c0_seq1	1513	tr|Q70Z24|Q70Z24_TOBAC	333	95.8	333	66.03	100	14	0	244	1242	1	333	0	Protein kinase CK2 alpha chain	ck2A2	Nicotiana tabacum (Common tobacco)	NA	ATP binding; protein serine/threonine kinase activity	GO:0005524; GO:0004674	GO:0005524~ATP binding;GO:0004674~protein serine/threonine kinase activity	NA	NA
comp21105_c0_seq1	1526	tr|W8CL35|W8CL35_CHRMO	401	95.79	404	79.42	100	10	2	1406	207	1	401	0	Acyl-[acyl-carrier-protein] desaturase (EC 1.14.19.2)	SAD	Chrysanthemum morifolium (Florist's daisy) (Dendranthema grandiflorum)	NA	acyl-[acyl-carrier-protein] desaturase activity; chloroplast; fatty acid biosynthetic process; metal ion binding	GO:0045300; GO:0009507; GO:0006633; GO:0046872	GO:0045300~acyl-[acyl-carrier-protein] desaturase activity;GO:0046872~metal ion binding	GO:0006633~fatty acid biosynthetic process	GO:0009507~chloroplast
comp11451_c0_seq1	1445	tr|Q2HXJ5|Q2HXJ5_CHRMO	480	95.75	400	83.04	83.33	16	1	1207	11	1	400	0	Violaxanthin deepoxidase	VDE	Chrysanthemum morifolium (Florist's daisy) (Dendranthema grandiflorum)	NA	chloroplast; violaxanthin de-epoxidase activity	GO:0009507; GO:0046422	GO:0046422~violaxanthin de-epoxidase activity	NA	GO:0009507~chloroplast
comp32342_c0_seq1	3420	sp|P49357|GLYM1_FLAPR	517	95.74	517	45.35	100	22	0	3228	1678	1	517	0	Serine hydroxymethyltransferase 1, mitochondrial (SHMT1) (EC 2.1.2.1) (Glycine hydroxymethyltransferase 1) (Serine methylase 1)	NA	Flaveria pringlei	One-carbon metabolism; tetrahydrofolate interconversion.	glycine hydroxymethyltransferase activity; glycine metabolic process; L-serine metabolic process; mitochondrion; pyridoxal phosphate binding; tetrahydrofolate interconversion	GO:0006563; GO:0004372; GO:0006544; GO:0005739; GO:0030170; GO:0035999	GO:0004372~glycine hydroxymethyltransferase activity;GO:0030170~pyridoxal phosphate binding	GO:0006563~L-serine metabolic process;GO:0006544~glycine metabolic process;GO:0035999~tetrahydrofolate interconversion	GO:0005739~mitochondrion
comp29070_c1_seq1	1450	tr|V7C8H3|V7C8H3_PHAVU	429	95.69	325	67.24	75.76	12	1	1385	411	30	352	0	Uncharacterized protein	PHAVU_003G123500g	Phaseolus vulgaris (Kidney bean) (French bean)	NA	cytoplasm	GO:0005737	NA	NA	GO:0005737~cytoplasm
comp28329_c0_seq1	1993	tr|D2XSZ1|D2XSZ1_CHRMO	508	95.67	508	76.47	100	22	0	1816	293	1	508	0	Flavonoid 3'-hydroxylase (EC 1.14.13.21)	F3'H	Chrysanthemum morifolium (Florist's daisy) (Dendranthema grandiflorum)	NA	flavonoid 3'-monooxygenase activity; heme binding; iron ion binding	GO:0016711; GO:0020037; GO:0005506	GO:0016711~flavonoid 3'-monooxygenase activity;GO:0020037~heme binding;GO:0005506~iron ion binding	NA	NA
comp29844_c0_seq1	2090	tr|Q2HXJ7|Q2HXJ7_CHRMO	572	95.65	575	82.54	100	18	5	1987	275	1	572	0	Phytoene desaturase	PDS	Chrysanthemum morifolium (Florist's daisy) (Dendranthema grandiflorum)	NA	carotenoid biosynthetic process; oxidoreductase activity, acting on paired donors, with incorporation or reduction of molecular oxygen	GO:0016117; GO:0016705	GO:0016705~oxidoreductase activity, acting on paired donors, with incorporation or reduction of molecular oxygen	GO:0016117~carotenoid biosynthetic process	NA
comp33697_c0_seq1	1595	tr|G7JAA5|G7JAA5_MEDTR	368	95.65	368	69.22	100	16	0	1428	325	1	368	0	Developmentally regulated GTP-binding protein	MTR_3g094880	Medicago truncatula (Barrel medic) (Medicago tribuloides)	NA	cytosol; GDP binding; GTPase activity; GTP binding	GO:0019003; GO:0005525; GO:0003924; GO:0005829	GO:0019003~GDP binding;GO:0005525~GTP binding;GO:0003924~GTPase activity	NA	GO:0005829~cytosol
comp33280_c0_seq6	1406	tr|H2KWK2|H2KWK2_ORYSJ	544	95.63	435	92.82	79.96	19	0	1405	101	79	513	0	Heat shock cognate 70 kDa protein, putative, expressed	LOC_Os11g47760	Oryza sativa subsp. japonica (Rice)	NA	ATP binding; chloroplast envelope; response to cadmium ion; response to heat	GO:0005524; GO:0009941; GO:0046686; GO:0009408	GO:0005524~ATP binding	GO:0046686~response to cadmium ion;GO:0009408~response to heat	GO:0009941~chloroplast envelope
comp35099_c0_seq1	1376	tr|A0A068VH19|A0A068VH19_COFCA	828	95.62	297	64.75	35.87	12	1	893	3	1	296	0	Coffea canephora DH200=94 genomic scaffold, scaffold_323	GSCOC_T00001019001	Coffea canephora (Robusta coffee)	NA	NA	NA	NA	NA	NA
comp33695_c0_seq1	2189	tr|B2D0J3|B2D0J3_ARTAN	522	95.59	522	71.54	100	23	0	211	1776	1	522	0	Mannitol transporter	NA	Artemisia annua (Sweet wormwood)	NA	integral component of membrane; substrate-specific transmembrane transporter activity	GO:0016021; GO:0022891	GO:0022891~substrate-specific transmembrane transporter activity	NA	GO:0016021~integral component of membrane
comp32767_c0_seq2	1127	tr|Q2TE73|Q2TE73_9ASTR	445	95.58	317	84.38	71.24	14	0	951	1	1	317	0	Ring zinc finger protein	ZFP1	Artemisia desertorum	NA	zinc ion binding	GO:0008270	GO:0008270~zinc ion binding	NA	NA
comp29648_c0_seq1	1087	tr|M1BY27|M1BY27_SOLTU	645	95.58	362	99.91	56.12	16	0	1086	1	108	469	0	Uncharacterized protein	PGSC0003DMG400021556	Solanum tuberosum (Potato)	NA	apoplast; ATP binding; cell wall; cytosolic ribosome; Golgi apparatus; nuclear envelope; nucleolus; nucleoside-triphosphatase activity; plasmodesma; pollen germination; pollen tube growth; response to cadmium ion; spindle	GO:0005524; GO:0005794; GO:0048046; GO:0005618; GO:0022626; GO:0005635; GO:0005730; GO:0017111; GO:0009506; GO:0009846; GO:0009860; GO:0046686; GO:0005819	GO:0005524~ATP binding;GO:0017111~nucleoside-triphosphatase activity	GO:0009846~pollen germination;GO:0009860~pollen tube growth;GO:0046686~response to cadmium ion	GO:0005794~Golgi apparatus;GO:0048046~apoplast;GO:0005618~cell wall;GO:0022626~cytosolic ribosome;GO:0005635~nuclear envelope;GO:0005730~nucleolus;GO:0009506~plasmodesma;GO:0005819~spindle
comp24314_c0_seq1	1328	tr|W0GES8|W0GES8_CHRLV	716	95.52	402	90.81	56.15	18	0	2	1207	172	573	0	Delta 1-pyrroline-5-carboxylate synthetase 1	NA	Chrysanthemum lavandulifolium (Daisy) (Dendranthema lavandulifolium)	NA	cytoplasm; glutamate 5-kinase activity; glutamate-5-semialdehyde dehydrogenase activity; proline biosynthetic process	GO:0005737; GO:0004349; GO:0004350; GO:0006561	GO:0004349~glutamate 5-kinase activity;GO:0004350~glutamate-5-semialdehyde dehydrogenase activity	GO:0006561~proline biosynthetic process	GO:0005737~cytoplasm
comp20564_c0_seq1	1308	tr|A9PHG3|A9PHG3_POPTR	312	95.51	312	71.56	100	14	0	1184	249	1	312	0	Uncharacterized protein	POPTR_0002s12940g	Populus trichocarpa (Western balsam poplar) (Populus balsamifera subsp. trichocarpa)	NA	cytosol; response to salt stress	GO:0005829; GO:0009651	NA	GO:0009651~response to salt stress	GO:0005829~cytosol
comp28759_c0_seq2	1339	tr|A0A068ERL0|A0A068ERL0_CARTI	312	95.51	312	69.9	100	14	0	4	939	1	312	0	Serine/threonine-protein phosphatase PP2A catalytic subunit	PP2A	Carthamus tinctorius (Safflower)	NA	NA	NA	NA	NA	NA
comp32491_c0_seq2	2765	tr|A0A072VKP7|A0A072VKP7_MEDTR	810	95.51	780	84.63	96.3	33	1	129	2462	2	781	0	ATPase, AAA-type, CDC48 protein	MTR_1g063380	Medicago truncatula (Barrel medic) (Medicago tribuloides)	NA	NA	NA	NA	NA	NA
comp26058_c0_seq2	1943	tr|I1N438|I1N438_SOYBN	489	95.5	489	75.5	100	22	0	138	1604	1	489	0	Uncharacterized protein	NA	Glycine max (Soybean) (Glycine hispida)	NA	actin filament bundle assembly; actin filament capping; ATP binding; ATP hydrolysis coupled proton transport; ATP metabolic process; chloroplast; glucose mediated signaling pathway; Golgi apparatus; hydrolase activity, acting on acid anhydrides, catalyzing transmembrane movement of substances; plasma membrane; plasmodesma; proton-transporting V-type ATPase, V1 domain; response to cadmium ion	GO:0005524; GO:0015991; GO:0046034; GO:0005794; GO:0051017; GO:0051693; GO:0009507; GO:0010255; GO:0016820; GO:0005886; GO:0009506; GO:0033180; GO:0046686	GO:0005524~ATP binding;GO:0016820~hydrolase activity, acting on acid anhydrides, catalyzing transmembrane movement of substances	GO:0015991~ATP hydrolysis coupled proton transport;GO:0046034~ATP metabolic process;GO:0051017~actin filament bundle assembly;GO:0051693~actin filament capping;GO:0010255~glucose mediated signaling pathway;GO:0046686~response to cadmium ion	GO:0005794~Golgi apparatus;GO:0009507~chloroplast;GO:0005886~plasma membrane;GO:0009506~plasmodesma;GO:0033180~proton-transporting V-type ATPase, V1 domain
comp28225_c0_seq2	1576	tr|A0A067KQY6|A0A067KQY6_JATCU	399	95.49	399	75.95	100	18	0	1513	317	1	399	0	Uncharacterized protein	JCGZ_04482	Jatropha curcas (Barbados nut)	NA	NA	NA	NA	NA	NA
comp33280_c0_seq9	2584	tr|A0A068UKG5|A0A068UKG5_COFCA	649	95.47	618	71.75	95.22	28	0	2243	390	1	618	0	Coffea canephora DH200=94 genomic scaffold, scaffold_36	GSCOC_T00028216001	Coffea canephora (Robusta coffee)	NA	NA	NA	NA	NA	NA
comp35172_c1_seq1	2900	tr|B1Q2L8|B1Q2L8_CHRMO	561	95.42	480	49.66	85.56	22	0	1644	205	82	561	0	Lateral suppressor	DgLsL	Chrysanthemum morifolium (Florist's daisy) (Dendranthema grandiflorum)	NA	regulation of transcription, DNA-templated; transcription, DNA-templated	GO:0006355; GO:0006351	NA	GO:0006355~regulation of transcription, DNA-templated;GO:0006351~transcription, DNA-templated	NA
comp30431_c0_seq1	1875	tr|A0A067FJ31|A0A067FJ31_CITSI	437	95.39	434	69.44	99.31	20	0	1736	435	1	434	0	Uncharacterized protein	CISIN_1g013725mg	Citrus sinensis (Sweet orange) (Citrus aurantium var. sinensis)	NA	NA	NA	NA	NA	NA
comp28922_c0_seq1	1614	tr|U5U2K8|U5U2K8_9ASTR	389	95.37	389	72.3	100	18	0	112	1278	1	389	0	Putative aminoalcoholphosphotransferase (Fragment)	NA	Taraxacum brevicorniculatum	NA	membrane; phospholipid biosynthetic process; phosphotransferase activity, for other substituted phosphate groups	GO:0016020; GO:0008654; GO:0016780	GO:0016780~phosphotransferase activity, for other substituted phosphate groups	GO:0008654~phospholipid biosynthetic process	GO:0016020~membrane
comp32552_c2_seq2	5738	tr|K7ZLU3|K7ZLU3_9ASTR	686	95.34	686	35.87	100	32	0	2276	219	1	686	0	Late elongated hypocotyl-like	CsLHY	Chrysanthemum seticuspe f. boreale	NA	chromatin binding; DNA binding	GO:0003677; GO:0003682	GO:0003677~DNA binding;GO:0003682~chromatin binding	NA	NA
comp30177_c0_seq1	1782	sp|O49849|GCST_FLAAN	407	95.33	407	68.52	100	19	0	1487	267	1	407	0	Aminomethyltransferase, mitochondrial (EC 2.1.2.10) (Glycine cleavage system T protein) (GCVT)	GDCST	Flaveria anomala (Yellowtops)	NA	aminomethyltransferase activity; glycine catabolic process; mitochondrion; transaminase activity	GO:0004047; GO:0006546; GO:0005739; GO:0008483	GO:0004047~aminomethyltransferase activity;GO:0008483~transaminase activity	GO:0006546~glycine catabolic process	GO:0005739~mitochondrion
comp32013_c0_seq12	1304	tr|K4C362|K4C362_SOLLC	319	95.33	300	69.02	94.04	14	0	1117	218	20	319	0	Serine/threonine-protein phosphatase (EC 3.1.3.16)	Solyc06g005800.2	Solanum lycopersicum (Tomato) (Lycopersicon esculentum)	NA	protein dephosphorylation; protein serine/threonine phosphatase activity	GO:0006470; GO:0004722	GO:0004722~protein serine/threonine phosphatase activity	GO:0006470~protein dephosphorylation	NA
comp24577_c0_seq1	1763	tr|A9P745|A9P745_HELAN	489	95.31	426	72.49	87.12	18	1	231	1508	66	489	0	Plastid enolase (EC 4.2.1.11)	ENO1	Helianthus annuus (Common sunflower)	NA	glycolytic process; magnesium ion binding; phosphopyruvate hydratase activity; phosphopyruvate hydratase complex	GO:0006096; GO:0000287; GO:0004634; GO:0000015	GO:0000287~magnesium ion binding;GO:0004634~phosphopyruvate hydratase activity	GO:0006096~glycolytic process	GO:0000015~phosphopyruvate hydratase complex
comp28461_c0_seq1	1440	tr|A0A022PUB6|A0A022PUB6_ERYGU	361	95.29	361	75.21	100	17	0	169	1251	1	361	0	Uncharacterized protein	MIMGU_mgv1a008833mg	Erythranthe guttata (Yellow monkey flower) (Mimulus guttatus)	NA	NA	NA	NA	NA	NA
comp26536_c0_seq3	1602	tr|S4TAV0|S4TAV0_9ASTR	423	95.27	423	79.21	100	20	0	1525	257	1	423	0	Putative ATP-citrate synthase	NA	Taraxacum brevicorniculatum	NA	ATP binding	GO:0005524	GO:0005524~ATP binding	NA	NA
comp28225_c0_seq1	1543	tr|A0A068TM53|A0A068TM53_COFCA	399	95.24	399	77.58	100	19	0	1447	251	1	399	0	Coffea canephora DH200=94 genomic scaffold, scaffold_1	GSCOC_T00014231001	Coffea canephora (Robusta coffee)	NA	NA	NA	NA	NA	NA
comp40458_c0_seq1	1522	tr|A0A068UNG1|A0A068UNG1_COFCA	315	95.24	315	62.09	100	15	0	361	1305	1	315	0	Coffea canephora DH200=94 genomic scaffold, scaffold_43	GSCOC_T00030670001	Coffea canephora (Robusta coffee)	NA	NA	NA	NA	NA	NA
comp32491_c0_seq6	1577	tr|A0A072VKP7|A0A072VKP7_MEDTR	810	95.24	483	91.88	59.63	23	0	129	1577	2	484	0	ATPase, AAA-type, CDC48 protein	MTR_1g063380	Medicago truncatula (Barrel medic) (Medicago tribuloides)	NA	NA	NA	NA	NA	NA
comp27288_c0_seq1	1303	tr|A0A068V1P3|A0A068V1P3_COFCA	322	95.21	292	67.23	90.68	14	0	36	911	31	322	0	Coffea canephora DH200=94 genomic scaffold, scaffold_76	GSCOC_T00038863001	Coffea canephora (Robusta coffee)	NA	NA	NA	NA	NA	NA
comp27956_c0_seq1	3576	tr|R4TUH6|R4TUH6_CHRMO	1044	95.12	1046	87.75	100	45	4	3454	329	1	1044	0	Embryonic flower 1	EMF1	Chrysanthemum morifolium (Florist's daisy) (Dendranthema grandiflorum)	NA	NA	NA	NA	NA	NA
comp26197_c0_seq2	2188	tr|Q708J5|Q708J5_9ASTR	492	95.12	492	67.46	100	24	0	1926	451	1	492	0	Catalase (EC 1.11.1.6)	cat1	Homogyne alpina	NA	catalase activity; heme binding; hydrogen peroxide catabolic process; metal ion binding	GO:0004096; GO:0020037; GO:0042744; GO:0046872	GO:0004096~catalase activity;GO:0020037~heme binding;GO:0046872~metal ion binding	GO:0042744~hydrogen peroxide catabolic process	NA
comp31554_c0_seq4	1836	tr|B9HA46|B9HA46_POPTR	428	95.06	405	66.18	94.63	18	1	336	1544	24	428	0	Uncharacterized protein	POPTR_0006s26940g	Populus trichocarpa (Western balsam poplar) (Populus balsamifera subsp. trichocarpa)	NA	ATP binding; ATP-dependent RNA helicase activity; cell wall; double-stranded DNA binding; double-stranded RNA binding; nucleolus; plasmodesma; response to cadmium ion; single-stranded DNA binding	GO:0005524; GO:0004004; GO:0005618; GO:0003690; GO:0003725; GO:0005730; GO:0009506; GO:0046686; GO:0003697	GO:0005524~ATP binding;GO:0004004~ATP-dependent RNA helicase activity;GO:0003690~double-stranded DNA binding;GO:0003725~double-stranded RNA binding;GO:0003697~single-stranded DNA binding	GO:0046686~response to cadmium ion	GO:0005618~cell wall;GO:0005730~nucleolus;GO:0009506~plasmodesma
comp33189_c1_seq1	2708	tr|A5HML4|A5HML4_CHRMO	485	95.05	485	53.73	100	24	0	2625	1171	1	485	0	Adenosylhomocysteinase (EC 3.3.1.1)	SAHH	Chrysanthemum morifolium (Florist's daisy) (Dendranthema grandiflorum)	Amino-acid biosynthesis; L-homocysteine biosynthesis; L-homocysteine from S-adenosyl-L-homocysteine: step 1/1. {ECO:0000256|RuleBase:RU000548}.	adenosylhomocysteinase activity; one-carbon metabolic process	GO:0004013; GO:0006730	GO:0004013~adenosylhomocysteinase activity	GO:0006730~one-carbon metabolic process	NA
comp32815_c0_seq1	2341	tr|O24517|O24517_HELAN	1502	95.03	443	56.77	29.49	22	0	2000	672	1	443	0	Unconventional myosin	hamy4	Helianthus annuus (Common sunflower)	NA	ATP binding; motor activity; myosin complex	GO:0005524; GO:0003774; GO:0016459	GO:0005524~ATP binding;GO:0003774~motor activity	NA	GO:0016459~myosin complex
comp34797_c0_seq1	2199	tr|Q2HXK3|Q2HXK3_CHRMO	641	95.01	641	87.45	100	25	1	22	1923	1	641	0	Carotenoid isomerase	CRTISO	Chrysanthemum morifolium (Florist's daisy) (Dendranthema grandiflorum)	NA	carotenoid biosynthetic process; isomerase activity	GO:0016117; GO:0016853	GO:0016853~isomerase activity	GO:0016117~carotenoid biosynthetic process	NA
comp18881_c0_seq1	1768	tr|A1Y2J9|A1Y2J9_HELAN	401	95.01	401	68.04	100	20	0	1606	404	1	401	0	Phosphoglycerate kinase (EC 2.7.2.3)	PGK1	Helianthus annuus (Common sunflower)	NA	ATP binding; glycolytic process; phosphoglycerate kinase activity	GO:0005524; GO:0006096; GO:0004618	GO:0005524~ATP binding;GO:0004618~phosphoglycerate kinase activity	GO:0006096~glycolytic process	NA
comp18836_c0_seq1	1813	tr|M9TM53|M9TM53_PERCU	399	94.99	399	66.02	100	18	1	246	1442	2	398	0	Glyceraldehyde-3-phosphate dehydrogenase (EC 1.2.1.-)	NA	Pericallis cuneata (Cineraria) (Senecio cruentus)	NA	glucose metabolic process; NAD binding; NADP binding; oxidoreductase activity, acting on the aldehyde or oxo group of donors, NAD or NADP as acceptor	GO:0051287; GO:0050661; GO:0006006; GO:0016620	GO:0051287~NAD binding;GO:0050661~NADP binding;GO:0016620~oxidoreductase activity, acting on the aldehyde or oxo group of donors, NAD or NADP as acceptor	GO:0006006~glucose metabolic process	NA
comp33280_c0_seq2	1406	tr|H2KWK2|H2KWK2_ORYSJ	544	94.94	435	92.82	79.96	22	0	1405	101	79	513	0	Heat shock cognate 70 kDa protein, putative, expressed	LOC_Os11g47760	Oryza sativa subsp. japonica (Rice)	NA	ATP binding; chloroplast envelope; response to cadmium ion; response to heat	GO:0005524; GO:0009941; GO:0046686; GO:0009408	GO:0005524~ATP binding	GO:0046686~response to cadmium ion;GO:0009408~response to heat	GO:0009941~chloroplast envelope
comp32552_c2_seq13	5676	tr|K7ZLU3|K7ZLU3_9ASTR	686	94.93	611	32.29	89.07	31	0	2051	219	76	686	0	Late elongated hypocotyl-like	CsLHY	Chrysanthemum seticuspe f. boreale	NA	chromatin binding; DNA binding	GO:0003677; GO:0003682	GO:0003677~DNA binding;GO:0003682~chromatin binding	NA	NA
comp19999_c0_seq1	1537	tr|Q9LKX6|Q9LKX6_TARER	410	94.91	373	72.8	90.98	16	2	1325	207	41	410	0	FtsZ1	NA	Tagetes erecta (African marigold)	NA	cytoplasm; GTPase activity; GTP binding; microtubule; microtubule-based process; protein polymerization	GO:0005525; GO:0003924; GO:0005737; GO:0005874; GO:0007017; GO:0051258	GO:0005525~GTP binding;GO:0003924~GTPase activity	GO:0007017~microtubule-based process;GO:0051258~protein polymerization	GO:0005737~cytoplasm;GO:0005874~microtubule
comp31875_c0_seq3	3039	tr|I3UIH9|I3UIH9_PRUPE	843	94.9	843	83.22	100	43	0	160	2688	1	843	0	Translation elongation factor 2	TEF2	Prunus persica (Peach) (Amygdalus persica)	NA	GTPase activity; GTP binding; translation elongation factor activity	GO:0005525; GO:0003924; GO:0003746	GO:0005525~GTP binding;GO:0003924~GTPase activity;GO:0003746~translation elongation factor activity	NA	NA
comp31554_c0_seq6	1942	tr|A0A061GK01|A0A061GK01_THECC	485	94.86	370	57.16	76.29	19	0	541	1650	116	485	0	DEAD/DEAH box RNA helicase family protein isoform 1	TCM_037013	Theobroma cacao (Cacao) (Cocoa)	NA	NA	NA	NA	NA	NA
comp27959_c0_seq1	1637	tr|B1ABR4|B1ABR4_HIEPL	423	94.85	408	74.77	96.45	21	0	1495	272	16	423	0	Multicopy suppressor of Ira1	MSI1	Hieracium pilosella (Mouse-ear hawkweed) (Pilosella officinarum)	NA	nucleus	GO:0005634	NA	NA	GO:0005634~nucleus
comp23691_c1_seq3	1056	tr|A0A022QRS4|A0A022QRS4_ERYGU	471	94.83	271	76.99	57.54	14	0	1055	243	201	471	0	Uncharacterized protein	MIMGU_mgv1a005777mg	Erythranthe guttata (Yellow monkey flower) (Mimulus guttatus)	NA	NA	NA	NA	NA	NA
comp33280_c0_seq4	2584	tr|K4D473|K4D473_SOLLC	644	94.82	618	71.75	95.96	32	0	2243	390	1	618	0	Uncharacterized protein	Solyc10g086410.2	Solanum lycopersicum (Tomato) (Lycopersicon esculentum)	NA	apoplast; ATP binding; cell wall; chloroplast; cytosolic ribosome; Golgi apparatus; plasma membrane; plasmodesma; response to cadmium ion; response to heat; response to karrikin; response to virus; vacuolar membrane	GO:0005524; GO:0005794; GO:0048046; GO:0005618; GO:0009507; GO:0022626; GO:0005886; GO:0009506; GO:0046686; GO:0009408; GO:0080167; GO:0009615; GO:0005774	GO:0005524~ATP binding	GO:0046686~response to cadmium ion;GO:0009408~response to heat;GO:0080167~response to karrikin;GO:0009615~response to virus	GO:0005794~Golgi apparatus;GO:0048046~apoplast;GO:0005618~cell wall;GO:0009507~chloroplast;GO:0022626~cytosolic ribosome;GO:0005886~plasma membrane;GO:0009506~plasmodesma;GO:0005774~vacuolar membrane
comp33234_c0_seq22	3163	tr|R4PWG1|R4PWG1_CHRMO	1145	94.77	765	72.56	66.81	37	2	3161	873	181	944	0	Gigantea-like protein	NA	Chrysanthemum morifolium (Florist's daisy) (Dendranthema grandiflorum)	NA	regulation of photoperiodism, flowering	GO:2000028	NA	GO:2000028~regulation of photoperiodism, flowering	NA
comp26895_c0_seq1	1476	tr|D0MQ49|D0MQ49_ARAHY	397	94.75	362	73.58	91.18	19	0	1298	213	36	397	0	Mitogen-activated protein kinase (EC 2.7.11.24)	NA	Arachis hypogaea (Peanut)	NA	ATP binding; MAP kinase activity	GO:0005524; GO:0004707	GO:0005524~ATP binding;GO:0004707~MAP kinase activity	NA	NA
comp33770_c0_seq2	2968	tr|R9WTS6|R9WTS6_TANCI	907	94.73	911	92.08	100	41	3	2901	178	1	907	0	Lipoxygenase (EC 1.13.11.-)	NA	Tanacetum cinerariifolium (Dalmatian daisy) (Chrysanthemum cinerariifolium)	Lipid metabolism; oxylipin biosynthesis.	iron ion binding; linoleate 13S-lipoxygenase activity; oxylipin biosynthetic process	GO:0005506; GO:0016165; GO:0031408	GO:0005506~iron ion binding;GO:0016165~linoleate 13S-lipoxygenase activity	GO:0031408~oxylipin biosynthetic process	NA
comp30562_c0_seq2	1817	tr|C6ES40|C6ES40_HELAN	514	94.71	510	84.2	99.22	24	1	1647	127	1	510	0	3-ketoacyl-CoA synthase (EC 2.3.1.-)	KCS-2	Helianthus annuus (Common sunflower)	Lipid metabolism; fatty acid biosynthesis. {ECO:0000256|PIRNR:PIRNR036417}.	fatty acid biosynthetic process; membrane; transferase activity, transferring acyl groups other than amino-acyl groups	GO:0006633; GO:0016020; GO:0016747	GO:0016747~transferase activity, transferring acyl groups other than amino-acyl groups	GO:0006633~fatty acid biosynthetic process	GO:0016020~membrane
comp34430_c0_seq4	1388	tr|A0A067E4P9|A0A067E4P9_CITSI	871	94.69	414	89.48	47.53	22	0	1242	1	1	414	0	Uncharacterized protein	CISIN_1g002496mg	Citrus sinensis (Sweet orange) (Citrus aurantium var. sinensis)	NA	NA	NA	NA	NA	NA
comp31554_c0_seq5	1837	tr|A0A067KF23|A0A067KF23_JATCU	428	94.65	430	70.22	100	21	1	256	1545	1	428	0	Uncharacterized protein	JCGZ_07174	Jatropha curcas (Barbados nut)	NA	NA	NA	NA	NA	NA
comp23327_c0_seq1	1539	tr|R4PTP6|R4PTP6_CHRMO	383	94.65	374	72.9	97.65	13	1	95	1216	1	367	0	Constans-like protein	NA	Chrysanthemum morifolium (Florist's daisy) (Dendranthema grandiflorum)	NA	intracellular; zinc ion binding	GO:0005622; GO:0008270	GO:0008270~zinc ion binding	NA	GO:0005622~intracellular
comp32589_c0_seq14	1628	tr|M0ZM42|M0ZM42_SOLTU	481	94.63	447	82.37	92.93	23	1	1	1338	35	481	0	UDP-glucose 6-dehydrogenase (EC 1.1.1.22)	PGSC0003DMG400001448	Solanum tuberosum (Potato)	NA	NAD binding; UDP-glucose 6-dehydrogenase activity	GO:0051287; GO:0003979	GO:0051287~NAD binding;GO:0003979~UDP-glucose 6-dehydrogenase activity	NA	NA
comp28731_c1_seq1	1063	tr|S8E964|S8E964_9LAMI	979	94.63	354	99.91	36.16	19	0	2	1063	568	921	0	Uncharacterized protein (Fragment)	M569_02365	Genlisea aurea	NA	intracellular protein transport; vesicle-mediated transport	GO:0006886; GO:0016192	NA	GO:0006886~intracellular protein transport;GO:0016192~vesicle-mediated transport	NA
comp27959_c0_seq2	2173	tr|B1ABR4|B1ABR4_HIEPL	423	94.61	334	46.11	78.96	18	0	2031	1030	16	349	0	Multicopy suppressor of Ira1	MSI1	Hieracium pilosella (Mouse-ear hawkweed) (Pilosella officinarum)	NA	nucleus	GO:0005634	NA	NA	GO:0005634~nucleus
comp33654_c0_seq4	1705	tr|K4CAL7|K4CAL7_SOLLC	444	94.6	426	74.96	95.95	23	0	205	1482	19	444	0	Uncharacterized protein	Solyc06g083620.2	Solanum lycopersicum (Tomato) (Lycopersicon esculentum)	NA	ATP binding; cytosol; female gamete generation; lateral root formation; leaf morphogenesis; maintenance of root meristem identity; male gamete generation; meristem growth; meristem structural organization; nucleoside-triphosphatase activity; plasma membrane; proteasome assembly; proteasome-mediated ubiquitin-dependent protein catabolic process; regulation of gene silencing; response to cadmium io…	GO:0005524; GO:0005829; GO:0007292; GO:0010311; GO:0009965; GO:0010078; GO:0048232; GO:0035266; GO:0009933; GO:0017111; GO:0005886; GO:0043248; GO:0043161; GO:0060968; GO:0046686; GO:0009408; GO:0051788; GO:0048829; GO:0090351	GO:0005524~ATP binding;GO:0017111~nucleoside-triphosphatase activity	GO:0007292~female gamete generation;GO:0010311~lateral root formation;GO:0009965~leaf morphogenesis;GO:0010078~maintenance of root meristem identity;GO:0048232~male gamete generation;GO:0035266~meristem growth;GO:0009933~meristem structural organization;GO:0043248~proteasome assembly;GO:0043161~proteasome-mediated ubiquitin-dependent protein catabolic process;GO:0060968~regulation of gene silenci…	GO:0005829~cytosol;GO:0005886~plasma membrane
comp33654_c0_seq5	1789	tr|K4CAL7|K4CAL7_SOLLC	444	94.6	426	71.44	95.95	23	0	205	1482	19	444	0	Uncharacterized protein	Solyc06g083620.2	Solanum lycopersicum (Tomato) (Lycopersicon esculentum)	NA	ATP binding; cytosol; female gamete generation; lateral root formation; leaf morphogenesis; maintenance of root meristem identity; male gamete generation; meristem growth; meristem structural organization; nucleoside-triphosphatase activity; plasma membrane; proteasome assembly; proteasome-mediated ubiquitin-dependent protein catabolic process; regulation of gene silencing; response to cadmium io…	GO:0005524; GO:0005829; GO:0007292; GO:0010311; GO:0009965; GO:0010078; GO:0048232; GO:0035266; GO:0009933; GO:0017111; GO:0005886; GO:0043248; GO:0043161; GO:0060968; GO:0046686; GO:0009408; GO:0051788; GO:0048829; GO:0090351	GO:0005524~ATP binding;GO:0017111~nucleoside-triphosphatase activity	GO:0007292~female gamete generation;GO:0010311~lateral root formation;GO:0009965~leaf morphogenesis;GO:0010078~maintenance of root meristem identity;GO:0048232~male gamete generation;GO:0035266~meristem growth;GO:0009933~meristem structural organization;GO:0043248~proteasome assembly;GO:0043161~proteasome-mediated ubiquitin-dependent protein catabolic process;GO:0060968~regulation of gene silenci…	GO:0005829~cytosol;GO:0005886~plasma membrane
comp25239_c0_seq1	1509	tr|B9GLH3|B9GLH3_POPTR	313	94.57	313	62.23	100	17	0	1369	431	1	313	0	Serine/threonine-protein phosphatase (EC 3.1.3.16)	POPTR_0001s04500g	Populus trichocarpa (Western balsam poplar) (Populus balsamifera subsp. trichocarpa)	NA	phosphoprotein phosphatase activity	GO:0004721	GO:0004721~phosphoprotein phosphatase activity	NA	NA
comp29815_c0_seq1	2054	tr|B1B1U1|B1B1U1_LACSA	467	94.54	421	61.49	90.15	21	2	295	1551	44	464	0	ABA 8-oxidase	LsABA8ox3	Lactuca sativa (Garden lettuce)	NA	heme binding; iron ion binding; monooxygenase activity; oxidoreductase activity, acting on paired donors, with incorporation or reduction of molecular oxygen	GO:0020037; GO:0005506; GO:0004497; GO:0016705	GO:0020037~heme binding;GO:0005506~iron ion binding;GO:0004497~monooxygenase activity;GO:0016705~oxidoreductase activity, acting on paired donors, with incorporation or reduction of molecular oxygen	NA	NA
comp33941_c0_seq4	2067	tr|Q6E6L4|Q6E6L4_CONCD	523	94.51	455	66.04	87	25	0	1729	365	69	523	0	3-phosphoshikimate 1-carboxyvinyltransferase (EC 2.5.1.19)	EPSPS2	Conyza canadensis (Canadian horseweed) (Erigeron canadensis)	Metabolic intermediate biosynthesis; chorismate biosynthesis; chorismate from D-erythrose 4-phosphate and phosphoenolpyruvate: step 6/7.	3-phosphoshikimate 1-carboxyvinyltransferase activity; aromatic amino acid family biosynthetic process; chorismate biosynthetic process	GO:0003866; GO:0009073; GO:0009423	GO:0003866~3-phosphoshikimate 1-carboxyvinyltransferase activity	GO:0009073~aromatic amino acid family biosynthetic process;GO:0009423~chorismate biosynthetic process	NA
comp20455_c0_seq1	1883	tr|A0A022R971|A0A022R971_ERYGU	631	94.51	492	78.39	77.97	27	0	406	1881	31	522	0	Uncharacterized protein	MIMGU_mgv1a002850mg	Erythranthe guttata (Yellow monkey flower) (Mimulus guttatus)	NA	NA	NA	NA	NA	NA
comp13837_c0_seq1	1287	tr|A0A067JNQ7|A0A067JNQ7_JATCU	309	94.5	309	72.03	100	16	1	200	1123	1	309	0	Uncharacterized protein	JCGZ_25012	Jatropha curcas (Barbados nut)	NA	NA	NA	NA	NA	NA
comp35140_c0_seq2	5707	tr|A0A061FT37|A0A061FT37_THECC	1705	94.44	1655	87	97.07	92	0	5430	466	3	1657	0	Clathrin, heavy chain isoform 1	TCM_042478	Theobroma cacao (Cacao) (Cocoa)	NA	NA	NA	NA	NA	NA
comp31854_c0_seq2	1527	tr|J9ULI1|J9ULI1_SOLTU	360	94.44	306	60.12	85	17	0	1328	411	9	314	0	Sucrose non-fermenting 1-related protein kinase 2 family member (Uncharacterized protein)	SnRK2.4 PGSC0003DMG400023803	Solanum tuberosum (Potato)	NA	ATP binding; cytosol; lateral root development; phosphatidic acid binding; protein serine/threonine kinase activity; response to salt stress	GO:0005524; GO:0005829; GO:0048527; GO:0070300; GO:0004674; GO:0009651	GO:0005524~ATP binding;GO:0070300~phosphatidic acid binding;GO:0004674~protein serine/threonine kinase activity	GO:0048527~lateral root development;GO:0009651~response to salt stress	GO:0005829~cytosol
comp25844_c0_seq1	1397	tr|D7EZN6|D7EZN6_9ASTR	369	94.44	306	65.71	82.93	17	0	918	1	1	306	0	Glycolate oxidase	GO	Mikania micrantha	NA	FMN binding; oxidoreductase activity	GO:0010181; GO:0016491	GO:0010181~FMN binding;GO:0016491~oxidoreductase activity	NA	NA
comp26115_c1_seq2	1894	tr|L0HT24|L0HT24_LACSA	697	94.44	558	88.38	80.06	28	1	190	1854	14	571	0	Heat shock protein 70	hsp70	Lactuca sativa (Garden lettuce)	NA	ATP binding; protein folding; response to stress	GO:0005524; GO:0006457; GO:0006950	GO:0005524~ATP binding	GO:0006457~protein folding;GO:0006950~response to stress	NA
comp29594_c0_seq1	1383	tr|B5AK92|B5AK92_CHRMO	358	94.41	358	77.66	100	20	0	1345	272	1	358	0	Gibberellin 3-beta hydroxylase	NA	Chrysanthemum morifolium (Florist's daisy) (Dendranthema grandiflorum)	NA	oxidoreductase activity, acting on paired donors, with incorporation or reduction of molecular oxygen, 2-oxoglutarate as one donor, and incorporation of one atom each of oxygen into both donors	GO:0016706	GO:0016706~oxidoreductase activity, acting on paired donors, with incorporation or reduction of molecular oxygen, 2-oxoglutarate as one donor, and incorporation of one atom each of oxygen into both donors	NA	NA
comp32491_c0_seq7	2790	tr|A0A072VKP7|A0A072VKP7_MEDTR	810	94.4	768	82.58	94.81	41	1	190	2487	14	781	0	ATPase, AAA-type, CDC48 protein	MTR_1g063380	Medicago truncatula (Barrel medic) (Medicago tribuloides)	NA	NA	NA	NA	NA	NA
comp28480_c1_seq3	1669	tr|D7TQ50|D7TQ50_VITVI	440	94.39	410	73.7	93.18	23	0	193	1422	31	440	0	Putative uncharacterized protein	VIT_08s0040g00430	Vitis vinifera (Grape)	NA	cullin deneddylation; cytosol	GO:0010388; GO:0005829	NA	GO:0010388~cullin deneddylation	GO:0005829~cytosol
comp13920_c0_seq1	1561	sp|A7Q0V4|METK5_VITVI	391	94.37	391	75.14	100	22	0	1439	267	1	391	0	S-adenosylmethionine synthase 5 (AdoMet synthase 5) (EC 2.5.1.6) (Methionine adenosyltransferase 5) (MAT 5)	METK5 GSVIVT00028192001 LOC100243560	Vitis vinifera (Grape)	Amino-acid biosynthesis; S-adenosyl-L-methionine biosynthesis; S-adenosyl-L-methionine from L-methionine: step 1/1.	ATP binding; cell wall; cytoplasm; lignin biosynthetic process; metal ion binding; methionine adenosyltransferase activity; methionine metabolic process; nucleolus; one-carbon metabolic process; plasma membrane; plasmodesma; response to cold; S-adenosylmethionine biosynthetic process	GO:0005524; GO:0006556; GO:0005618; GO:0005737; GO:0009809; GO:0046872; GO:0004478; GO:0006555; GO:0005730; GO:0006730; GO:0005886; GO:0009506; GO:0009409	GO:0005524~ATP binding;GO:0046872~metal ion binding;GO:0004478~methionine adenosyltransferase activity	GO:0006556~S-adenosylmethionine biosynthetic process;GO:0009809~lignin biosynthetic process;GO:0006555~methionine metabolic process;GO:0006730~one-carbon metabolic process;GO:0009409~response to cold	GO:0005618~cell wall;GO:0005737~cytoplasm;GO:0005730~nucleolus;GO:0005886~plasma membrane;GO:0009506~plasmodesma
comp32013_c0_seq8	1549	tr|K4C362|K4C362_SOLLC	319	94.33	300	58.1	94.04	17	0	1362	463	20	319	0	Serine/threonine-protein phosphatase (EC 3.1.3.16)	Solyc06g005800.2	Solanum lycopersicum (Tomato) (Lycopersicon esculentum)	NA	protein dephosphorylation; protein serine/threonine phosphatase activity	GO:0006470; GO:0004722	GO:0004722~protein serine/threonine phosphatase activity	GO:0006470~protein dephosphorylation	NA
comp32550_c1_seq3	2231	tr|D7EZN6|D7EZN6_9ASTR	369	94.31	369	49.62	100	21	0	1988	882	1	369	0	Glycolate oxidase	GO	Mikania micrantha	NA	FMN binding; oxidoreductase activity	GO:0010181; GO:0016491	GO:0010181~FMN binding;GO:0016491~oxidoreductase activity	NA	NA
comp34687_c0_seq5	1948	tr|A3QQY2|A3QQY2_CICIN	806	94.31	650	100	80.65	36	1	1947	1	142	791	0	Sucrose synthase	SUS4	Cichorium intybus (Chicory)	NA	biosynthetic process; sucrose metabolic process; sucrose synthase activity	GO:0009058; GO:0005985; GO:0016157	GO:0016157~sucrose synthase activity	GO:0009058~biosynthetic process;GO:0005985~sucrose metabolic process	NA
comp30608_c0_seq17	2647	tr|Q75N96|Q75N96_DAUCA	956	94.28	821	93.05	85.88	47	0	183	2645	2	822	0	Plasma membrane H+-ATPase (EC 3.6.3.6)	DcPA 6	Daucus carota (Wild carrot)	NA	ATP binding; ATP biosynthetic process; hydrogen-exporting ATPase activity, phosphorylative mechanism; integral component of membrane; metal ion binding	GO:0005524; GO:0006754; GO:0008553; GO:0016021; GO:0046872	GO:0005524~ATP binding;GO:0008553~hydrogen-exporting ATPase activity, phosphorylative mechanism;GO:0046872~metal ion binding	GO:0006754~ATP biosynthetic process	GO:0016021~integral component of membrane
comp14566_c0_seq1	1098	tr|Q8SEU6|Q8SEU6_HELAN	331	94.26	331	90.44	100	16	1	105	1088	1	331	0	Ribosomal protein S4	rps4	Helianthus annuus (Common sunflower)	NA	mitochondrion; ribosome; RNA binding	GO:0003723; GO:0005739; GO:0005840	GO:0003723~RNA binding	NA	GO:0005739~mitochondrion;GO:0005840~ribosome
comp15283_c0_seq1	1109	tr|M4GID2|M4GID2_HELAN	507	94.25	313	84.67	61.74	16	1	1107	175	195	507	0	O-acyltransferase	DGAT1	Helianthus annuus (Common sunflower)	NA	diacylglycerol O-acyltransferase activity; endoplasmic reticulum membrane; integral component of membrane; triglyceride biosynthetic process	GO:0004144; GO:0005789; GO:0016021; GO:0019432	GO:0004144~diacylglycerol O-acyltransferase activity	GO:0019432~triglyceride biosynthetic process	GO:0005789~endoplasmic reticulum membrane;GO:0016021~integral component of membrane
comp33941_c0_seq3	1559	tr|Q6E6L4|Q6E6L4_CONCD	523	94.22	398	76.59	76.1	23	0	1558	365	126	523	0	3-phosphoshikimate 1-carboxyvinyltransferase (EC 2.5.1.19)	EPSPS2	Conyza canadensis (Canadian horseweed) (Erigeron canadensis)	Metabolic intermediate biosynthesis; chorismate biosynthesis; chorismate from D-erythrose 4-phosphate and phosphoenolpyruvate: step 6/7.	3-phosphoshikimate 1-carboxyvinyltransferase activity; aromatic amino acid family biosynthetic process; chorismate biosynthetic process	GO:0003866; GO:0009073; GO:0009423	GO:0003866~3-phosphoshikimate 1-carboxyvinyltransferase activity	GO:0009073~aromatic amino acid family biosynthetic process;GO:0009423~chorismate biosynthetic process	NA
comp31875_c0_seq2	1965	tr|I1KU21|I1KU21_SOYBN	843	94.22	536	81.83	63.58	31	0	160	1767	1	536	0	Uncharacterized protein	NA	Glycine max (Soybean) (Glycine hispida)	NA	GTPase activity; GTP binding	GO:0005525; GO:0003924	GO:0005525~GTP binding;GO:0003924~GTPase activity	NA	NA
comp32844_c0_seq1	4018	sp|P49361|GCSPA_FLAPR	1037	94.21	1037	77.43	100	58	1	453	3557	1	1037	0	Glycine dehydrogenase (decarboxylating) A, mitochondrial (EC 1.4.4.2) (Glycine cleavage system P protein A) (Glycine decarboxylase A) (Glycine dehydrogenase (aminomethyl-transferring) A)	GDCSPA	Flaveria pringlei	NA	glycine catabolic process; glycine dehydrogenase (decarboxylating) activity; mitochondrion; pyridoxal phosphate binding	GO:0006546; GO:0004375; GO:0005739; GO:0030170	GO:0004375~glycine dehydrogenase (decarboxylating) activity;GO:0030170~pyridoxal phosphate binding	GO:0006546~glycine catabolic process	GO:0005739~mitochondrion
comp33808_c0_seq4	2157	tr|V5K7Z4|V5K7Z4_9ASTR	436	94.2	431	59.94	98.85	25	0	498	1790	1	431	0	Phytoene synthase	NA	Chrysanthemum boreale	NA	biosynthetic process; transferase activity, transferring alkyl or aryl (other than methyl) groups	GO:0009058; GO:0016765	GO:0016765~transferase activity, transferring alkyl or aryl (other than methyl) groups	GO:0009058~biosynthetic process	NA
comp33808_c0_seq6	2520	tr|V5K7Z4|V5K7Z4_9ASTR	436	94.2	431	51.31	98.85	25	0	861	2153	1	431	0	Phytoene synthase	NA	Chrysanthemum boreale	NA	biosynthetic process; transferase activity, transferring alkyl or aryl (other than methyl) groups	GO:0009058; GO:0016765	GO:0016765~transferase activity, transferring alkyl or aryl (other than methyl) groups	GO:0009058~biosynthetic process	NA
comp31746_c0_seq3	1836	tr|D2D326|D2D326_GOSHI	666	94.19	482	78.76	72.37	27	1	1836	391	186	666	0	Luminal binding protein	NA	Gossypium hirsutum (Upland cotton) (Gossypium mexicanum)	NA	ATP binding	GO:0005524	GO:0005524~ATP binding	NA	NA
comp34623_c0_seq7	2214	tr|S8D0W2|S8D0W2_9LAMI	1164	94.17	686	92.95	58.93	40	0	2212	155	479	1164	0	Uncharacterized protein (Fragment)	M569_01376	Genlisea aurea	NA	ATP binding; ATP-dependent helicase activity; RNA binding	GO:0005524; GO:0008026; GO:0003723	GO:0005524~ATP binding;GO:0008026~ATP-dependent helicase activity;GO:0003723~RNA binding	NA	NA
comp30904_c0_seq4	1797	tr|A0A022QAL3|A0A022QAL3_ERYGU	428	94.16	428	71.45	100	25	0	153	1436	1	428	0	Uncharacterized protein	MIMGU_mgv1a006871mg	Erythranthe guttata (Yellow monkey flower) (Mimulus guttatus)	NA	NA	NA	NA	NA	NA
comp32491_c0_seq1	2749	tr|A0A072VKP7|A0A072VKP7_MEDTR	810	94.13	784	85.56	96.79	41	2	101	2446	1	781	0	ATPase, AAA-type, CDC48 protein	MTR_1g063380	Medicago truncatula (Barrel medic) (Medicago tribuloides)	NA	NA	NA	NA	NA	NA
comp32589_c0_seq5	1966	tr|Q6IVK6|Q6IVK6_TOBAC	524	94.13	477	72.79	91.03	28	0	61	1491	1	477	0	UDP-glucose 6-dehydrogenase (EC 1.1.1.22)	NA	Nicotiana tabacum (Common tobacco)	NA	NAD binding; UDP-glucose 6-dehydrogenase activity	GO:0051287; GO:0003979	GO:0051287~NAD binding;GO:0003979~UDP-glucose 6-dehydrogenase activity	NA	NA
comp34719_c0_seq12	1801	tr|I1KID2|I1KID2_SOYBN	500	94.13	426	70.96	85.2	24	1	84	1358	75	500	0	Uncharacterized protein	NA	Glycine max (Soybean) (Glycine hispida)	NA	ATP binding; ATP-dependent helicase activity; nucleic acid binding	GO:0005524; GO:0008026; GO:0003676	GO:0005524~ATP binding;GO:0008026~ATP-dependent helicase activity;GO:0003676~nucleic acid binding	NA	NA
comp26211_c0_seq2	2045	tr|M5XA66|M5XA66_PRUPE	495	94.09	491	72.03	99.19	29	0	165	1637	1	491	0	Uncharacterized protein	PRUPE_ppa004695mg	Prunus persica (Peach) (Amygdalus persica)	NA	7S RNA binding; GTPase activity; GTP binding; signal recognition particle; SRP-dependent cotranslational protein targeting to membrane	GO:0008312; GO:0005525; GO:0003924; GO:0006614; GO:0048500	GO:0008312~7S RNA binding;GO:0005525~GTP binding;GO:0003924~GTPase activity	GO:0006614~SRP-dependent cotranslational protein targeting to membrane	GO:0048500~signal recognition particle
comp32448_c0_seq4	2170	tr|Q9SP19|Q9SP19_HELAN	558	94.08	557	77	99.82	31	1	2009	345	1	557	0	Asparagine synthetase (EC 6.3.5.4)	HAS2	Helianthus annuus (Common sunflower)	Amino-acid biosynthesis; L-asparagine biosynthesis; L-asparagine from L-aspartate (L-Gln route): step 1/1. {ECO:0000256|PIRNR:PIRNR001589}.	asparagine synthase (glutamine-hydrolyzing) activity; ATP binding; L-asparagine biosynthetic process	GO:0005524; GO:0070981; GO:0004066	GO:0005524~ATP binding;GO:0004066~asparagine synthase (glutamine-hydrolyzing) activity	GO:0070981~L-asparagine biosynthetic process	NA
comp32448_c0_seq3	2141	tr|Q9SP19|Q9SP19_HELAN	558	94.06	556	77.91	99.64	31	1	1980	319	1	556	0	Asparagine synthetase (EC 6.3.5.4)	HAS2	Helianthus annuus (Common sunflower)	Amino-acid biosynthesis; L-asparagine biosynthesis; L-asparagine from L-aspartate (L-Gln route): step 1/1. {ECO:0000256|PIRNR:PIRNR001589}.	asparagine synthase (glutamine-hydrolyzing) activity; ATP binding; L-asparagine biosynthetic process	GO:0005524; GO:0070981; GO:0004066	GO:0005524~ATP binding;GO:0004066~asparagine synthase (glutamine-hydrolyzing) activity	GO:0070981~L-asparagine biosynthetic process	NA
comp13720_c0_seq1	1756	tr|A0A022Q4I0|A0A022Q4I0_ERYGU	428	94.06	421	71.92	98.36	25	0	270	1532	8	428	0	Uncharacterized protein	MIMGU_mgv1a006868mg	Erythranthe guttata (Yellow monkey flower) (Mimulus guttatus)	NA	NA	NA	NA	NA	NA
comp31746_c0_seq2	2448	tr|D2D326|D2D326_GOSHI	666	94.05	655	80.27	98.35	38	1	2307	346	12	666	0	Luminal binding protein	NA	Gossypium hirsutum (Upland cotton) (Gossypium mexicanum)	NA	ATP binding	GO:0005524	GO:0005524~ATP binding	NA	NA
comp32550_c1_seq2	2373	tr|D7EZN6|D7EZN6_9ASTR	369	94.04	369	46.65	100	22	0	1988	882	1	369	0	Glycolate oxidase	GO	Mikania micrantha	NA	FMN binding; oxidoreductase activity	GO:0010181; GO:0016491	GO:0010181~FMN binding;GO:0016491~oxidoreductase activity	NA	NA
comp34131_c0_seq9	1621	tr|Q8L6C5|Q8L6C5_STERE	473	94.01	284	52.56	60.04	17	0	1096	245	185	468	0	1-deoxy-D-xylulose 5-phosphate reductoisomerase (EC 1.1.1.267)	dxr	Stevia rebaudiana (Stevia) (Eupatorium rebaudianum)	NA	1-deoxy-D-xylulose-5-phosphate reductoisomerase activity; isomerase activity; isoprenoid biosynthetic process; metal ion binding; NADPH binding	GO:0030604; GO:0070402; GO:0016853; GO:0008299; GO:0046872	GO:0030604~1-deoxy-D-xylulose-5-phosphate reductoisomerase activity;GO:0070402~NADPH binding;GO:0016853~isomerase activity;GO:0046872~metal ion binding	GO:0008299~isoprenoid biosynthetic process	NA
comp34252_c1_seq20	2200	tr|V4SKJ1|V4SKJ1_9ROSI	1014	94	467	63.68	46.06	28	0	170	1570	1	467	0	Uncharacterized protein	CICLE_v10027737mg	Citrus clementina	NA	clathrin adaptor complex; intracellular protein transport; protein transporter activity; vesicle-mediated transport	GO:0030131; GO:0006886; GO:0008565; GO:0016192	GO:0008565~protein transporter activity	GO:0006886~intracellular protein transport;GO:0016192~vesicle-mediated transport	GO:0030131~clathrin adaptor complex
comp35751_c0_seq1	1404	tr|I7IIL1|I7IIL1_CHRMO	282	93.95	281	60.04	99.65	17	0	328	1170	1	281	0	ChNRRa	ChNRRa	Chrysanthemum morifolium (Florist's daisy) (Dendranthema grandiflorum)	NA	nucleomorph	GO:0033009	NA	NA	GO:0033009~nucleomorph
comp33941_c0_seq2	1296	tr|Q6E6L4|Q6E6L4_CONCD	523	93.95	397	91.9	75.91	24	0	1295	105	126	522	0	3-phosphoshikimate 1-carboxyvinyltransferase (EC 2.5.1.19)	EPSPS2	Conyza canadensis (Canadian horseweed) (Erigeron canadensis)	Metabolic intermediate biosynthesis; chorismate biosynthesis; chorismate from D-erythrose 4-phosphate and phosphoenolpyruvate: step 6/7.	3-phosphoshikimate 1-carboxyvinyltransferase activity; aromatic amino acid family biosynthetic process; chorismate biosynthetic process	GO:0003866; GO:0009073; GO:0009423	GO:0003866~3-phosphoshikimate 1-carboxyvinyltransferase activity	GO:0009073~aromatic amino acid family biosynthetic process;GO:0009423~chorismate biosynthetic process	NA
comp34430_c0_seq3	1437	tr|B9SQC0|B9SQC0_RICCO	914	93.95	430	89.77	47.05	26	0	1291	2	1	430	0	Coatomer beta subunit, putative (EC 2.7.11.7)	RCOM_0980380	Ricinus communis (Castor bean)	NA	intracellular protein transport; membrane coat; myosin heavy chain kinase activity; structural molecule activity; vesicle-mediated transport	GO:0006886; GO:0030117; GO:0016905; GO:0005198; GO:0016192	GO:0016905~myosin heavy chain kinase activity;GO:0005198~structural molecule activity	GO:0006886~intracellular protein transport;GO:0016192~vesicle-mediated transport	GO:0030117~membrane coat
comp29452_c0_seq1	2867	tr|Q0PUV7|Q0PUV7_STERE	740	93.92	740	77.43	100	45	0	2664	445	1	740	0	(E)-4-hydroxy-3-methylbut-2-enyl diphosphate synthase (EC 1.17.4.3)	HDS	Stevia rebaudiana (Stevia) (Eupatorium rebaudianum)	NA	4-hydroxy-3-methylbut-2-en-1-yl diphosphate synthase activity; iron ion binding; terpenoid biosynthetic process	GO:0046429; GO:0005506; GO:0016114	GO:0046429~4-hydroxy-3-methylbut-2-en-1-yl diphosphate synthase activity;GO:0005506~iron ion binding	GO:0016114~terpenoid biosynthetic process	NA
comp31535_c0_seq1	1058	tr|C0SU67|C0SU67_ZINVI	625	93.9	295	83.65	47.2	13	2	873	1	1	294	0	Auxin:hydrogen symporter/transporter	ZePINe	Zinnia violacea (Garden zinnia) (Zinnia elegans)	NA	integral component of membrane; transmembrane transport	GO:0016021; GO:0055085	NA	GO:0055085~transmembrane transport	GO:0016021~integral component of membrane
comp33677_c0_seq1	1520	tr|B9T4N9|B9T4N9_RICCO	627	93.88	327	64.54	52.15	20	0	1254	274	1	327	0	Heat shock protein 70 (HSP70)-interacting protein, putative	RCOM_0103980	Ricinus communis (Castor bean)	NA	response to stress	GO:0006950	NA	GO:0006950~response to stress	NA
comp34252_c1_seq5	2223	tr|K4C9I3|K4C9I3_SOLLC	1017	93.85	374	50.47	36.77	23	0	170	1291	1	374	0	Uncharacterized protein	Solyc06g074650.2	Solanum lycopersicum (Tomato) (Lycopersicon esculentum)	NA	clathrin adaptor complex; intracellular protein transport; protein transporter activity; vesicle-mediated transport	GO:0030131; GO:0006886; GO:0008565; GO:0016192	GO:0008565~protein transporter activity	GO:0006886~intracellular protein transport;GO:0016192~vesicle-mediated transport	GO:0030131~clathrin adaptor complex
comp34252_c1_seq28	2292	tr|K4C9I3|K4C9I3_SOLLC	1017	93.85	374	48.95	36.77	23	0	170	1291	1	374	0	Uncharacterized protein	Solyc06g074650.2	Solanum lycopersicum (Tomato) (Lycopersicon esculentum)	NA	clathrin adaptor complex; intracellular protein transport; protein transporter activity; vesicle-mediated transport	GO:0030131; GO:0006886; GO:0008565; GO:0016192	GO:0008565~protein transporter activity	GO:0006886~intracellular protein transport;GO:0016192~vesicle-mediated transport	GO:0030131~clathrin adaptor complex
comp34252_c1_seq31	2376	tr|K4C9I3|K4C9I3_SOLLC	1017	93.85	374	47.22	36.77	23	0	170	1291	1	374	0	Uncharacterized protein	Solyc06g074650.2	Solanum lycopersicum (Tomato) (Lycopersicon esculentum)	NA	clathrin adaptor complex; intracellular protein transport; protein transporter activity; vesicle-mediated transport	GO:0030131; GO:0006886; GO:0008565; GO:0016192	GO:0008565~protein transporter activity	GO:0006886~intracellular protein transport;GO:0016192~vesicle-mediated transport	GO:0030131~clathrin adaptor complex
comp33280_c0_seq1	2585	tr|I1LQR4|I1LQR4_SOYBN	649	93.84	649	75.32	100	38	1	2244	304	1	649	0	Uncharacterized protein	NA	Glycine max (Soybean) (Glycine hispida)	NA	ATP binding	GO:0005524	GO:0005524~ATP binding	NA	NA
comp28685_c0_seq1	2102	tr|A0A067E7C3|A0A067E7C3_CITSI	444	93.81	436	62.23	98.2	27	0	215	1522	1	436	0	Uncharacterized protein	CISIN_1g013352mg	Citrus sinensis (Sweet orange) (Citrus aurantium var. sinensis)	NA	NA	NA	NA	NA	NA
comp34364_c0_seq1	2884	tr|A0A067KUU7|A0A067KUU7_JATCU	744	93.8	742	77.18	99.73	46	0	2657	432	3	744	0	Uncharacterized protein	JCGZ_01994	Jatropha curcas (Barbados nut)	NA	NA	NA	NA	NA	NA
comp31995_c0_seq1	1874	tr|B9RUU4|B9RUU4_RICCO	465	93.78	225	36.02	48.39	14	0	1001	1675	241	465	0	Peptidyl-prolyl cis-trans isomerase, putative	RCOM_0850710	Ricinus communis (Castor bean)	NA	peptidyl-prolyl cis-trans isomerase activity; protein folding	GO:0003755; GO:0006457	GO:0003755~peptidyl-prolyl cis-trans isomerase activity	GO:0006457~protein folding	NA
comp29633_c0_seq1	2047	sp|P45739|CATA_HELAN	492	93.7	492	72.11	100	31	0	1846	371	1	492	0	Catalase (EC 1.11.1.6)	NA	Helianthus annuus (Common sunflower)	NA	catalase activity; heme binding; hydrogen peroxide catabolic process; metal ion binding; peroxisome	GO:0004096; GO:0020037; GO:0042744; GO:0046872; GO:0005777	GO:0004096~catalase activity;GO:0020037~heme binding;GO:0046872~metal ion binding	GO:0042744~hydrogen peroxide catabolic process	GO:0005777~peroxisome
comp32013_c0_seq13	1548	tr|K4C362|K4C362_SOLLC	319	93.67	300	58.14	94.04	19	0	1361	462	20	319	0	Serine/threonine-protein phosphatase (EC 3.1.3.16)	Solyc06g005800.2	Solanum lycopersicum (Tomato) (Lycopersicon esculentum)	NA	protein dephosphorylation; protein serine/threonine phosphatase activity	GO:0006470; GO:0004722	GO:0004722~protein serine/threonine phosphatase activity	GO:0006470~protein dephosphorylation	NA
comp35055_c0_seq2	5489	tr|O24518|O24518_HELAN	1528	93.66	1531	83.68	100	94	3	362	4954	1	1528	0	Unconventional myosin	hamy5	Helianthus annuus (Common sunflower)	NA	ATP binding; motor activity; myosin complex	GO:0005524; GO:0003774; GO:0016459	GO:0005524~ATP binding;GO:0003774~motor activity	NA	GO:0016459~myosin complex
comp20572_c0_seq1	1971	tr|A0A022RF26|A0A022RF26_ERYGU	529	93.63	471	71.69	89.04	30	0	178	1590	59	529	0	Tubulin gamma chain	MIMGU_mgv1a004407mg	Erythranthe guttata (Yellow monkey flower) (Mimulus guttatus)	NA	NA	NA	NA	NA	NA
comp34752_c1_seq2	6028	tr|F6H0D9|F6H0D9_VITVI	1852	93.63	1539	76.59	83.1	92	2	5811	1213	1	1539	0	DNA-directed RNA polymerase (EC 2.7.7.6)	VIT_18s0001g00860	Vitis vinifera (Grape)	NA	DNA binding; DNA-directed RNA polymerase activity; DNA-directed RNA polymerase II, core complex; transcription from RNA polymerase II promoter	GO:0003677; GO:0005665; GO:0003899; GO:0006366	GO:0003677~DNA binding;GO:0003899~DNA-directed RNA polymerase activity	GO:0006366~transcription from RNA polymerase II promoter	GO:0005665~DNA-directed RNA polymerase II, core complex
comp34752_c1_seq4	6070	tr|F6H0D9|F6H0D9_VITVI	1852	93.63	1539	76.06	83.1	92	2	5853	1255	1	1539	0	DNA-directed RNA polymerase (EC 2.7.7.6)	VIT_18s0001g00860	Vitis vinifera (Grape)	NA	DNA binding; DNA-directed RNA polymerase activity; DNA-directed RNA polymerase II, core complex; transcription from RNA polymerase II promoter	GO:0003677; GO:0005665; GO:0003899; GO:0006366	GO:0003677~DNA binding;GO:0003899~DNA-directed RNA polymerase activity	GO:0006366~transcription from RNA polymerase II promoter	GO:0005665~DNA-directed RNA polymerase II, core complex
comp20101_c0_seq1	1801	tr|S4TAX9|S4TAX9_9ASTR	440	93.62	439	73.13	99.77	27	1	330	1643	2	440	0	Putative acyl-CoA oxidase	NA	Taraxacum brevicorniculatum	NA	acyl-CoA dehydrogenase activity; flavin adenine dinucleotide binding	GO:0003995; GO:0050660	GO:0003995~acyl-CoA dehydrogenase activity;GO:0050660~flavin adenine dinucleotide binding	NA	NA
comp30922_c0_seq1	2307	tr|A0A068UK53|A0A068UK53_COFCA	488	93.58	405	52.67	82.99	26	0	1555	341	84	488	0	Coffea canephora DH200=94 genomic scaffold, scaffold_35	GSCOC_T00027951001	Coffea canephora (Robusta coffee)	NA	NA	NA	NA	NA	NA
comp30537_c0_seq2	1546	tr|E6Y2H5|E6Y2H5_HELAN	371	93.53	371	71.99	100	21	2	122	1234	4	371	0	Phospholipid/glycerol acyltransferase	ER-GPAT1	Helianthus annuus (Common sunflower)	NA	transferase activity, transferring acyl groups	GO:0016746	GO:0016746~transferase activity, transferring acyl groups	NA	NA
comp32205_c0_seq3	2648	tr|U5U2L3|U5U2L3_9ASTR	599	93.5	600	67.98	100	35	3	2046	256	1	599	0	Putative carbon catabolite repressor protein 4-like protein 2 (Fragment)	NA	Taraxacum brevicorniculatum	NA	NA	NA	NA	NA	NA
comp23859_c0_seq1	1434	tr|O49047|O49047_TOBAC	621	93.47	383	80.13	61.67	25	0	140	1288	2	384	0	Flavanone 3-hydroxylase	NA	Nicotiana tabacum (Common tobacco)	NA	oxidoreductase activity, acting on paired donors, with incorporation or reduction of molecular oxygen, 2-oxoglutarate as one donor, and incorporation of one atom each of oxygen into both donors	GO:0016706	GO:0016706~oxidoreductase activity, acting on paired donors, with incorporation or reduction of molecular oxygen, 2-oxoglutarate as one donor, and incorporation of one atom each of oxygen into both donors	NA	NA
comp33769_c0_seq18	2015	tr|A0A067KNJ4|A0A067KNJ4_JATCU	477	93.43	335	49.88	70.23	22	0	404	1408	1	335	0	Uncharacterized protein	JCGZ_07426	Jatropha curcas (Barbados nut)	NA	NA	NA	NA	NA	NA
comp33769_c0_seq3	2217	tr|A0A067KNJ4|A0A067KNJ4_JATCU	477	93.43	335	45.33	70.23	22	0	404	1408	1	335	0	Uncharacterized protein	JCGZ_07426	Jatropha curcas (Barbados nut)	NA	NA	NA	NA	NA	NA
comp31900_c0_seq1	1997	tr|A0A022RQ24|A0A022RQ24_ERYGU	487	93.42	486	73.01	99.79	32	0	165	1622	1	486	0	Uncharacterized protein	MIMGU_mgv1a005364mg	Erythranthe guttata (Yellow monkey flower) (Mimulus guttatus)	NA	NA	NA	NA	NA	NA
comp32735_c0_seq2	1429	tr|E5GB47|E5GB47_CUCME	436	93.41	425	89.22	97.48	28	0	1275	1	1	425	0	Eukaryotic peptide chain release factor subunit	NA	Cucumis melo subsp. melo	NA	cytoplasm; translation release factor activity, codon specific	GO:0005737; GO:0016149	GO:0016149~translation release factor activity, codon specific	NA	GO:0005737~cytoplasm
comp22001_c0_seq1	1226	tr|B9RC55|B9RC55_RICCO	333	93.4	303	74.14	90.99	20	0	1087	179	11	313	0	Replication factor C / DNA polymerase III gamma-tau subunit, putative (EC 2.7.7.7)	RCOM_1685440	Ricinus communis (Castor bean)	NA	ATP binding; DNA binding; DNA-directed DNA polymerase activity; nucleoside-triphosphatase activity	GO:0005524; GO:0003677; GO:0003887; GO:0017111	GO:0005524~ATP binding;GO:0003677~DNA binding;GO:0003887~DNA-directed DNA polymerase activity;GO:0017111~nucleoside-triphosphatase activity	NA	NA
comp34746_c0_seq3	2380	tr|K3ZHK0|K3ZHK0_SETIT	692	93.4	606	76.39	87.57	39	1	169	1986	88	692	0	Uncharacterized protein	Si026052m.g	Setaria italica (Foxtail millet) (Panicum italicum)	NA	ATPase activity; ATP binding; iron-sulfur cluster binding	GO:0005524; GO:0016887; GO:0051536	GO:0005524~ATP binding;GO:0016887~ATPase activity;GO:0051536~iron-sulfur cluster binding	NA	NA
comp27394_c0_seq3	1379	tr|D7TT82|D7TT82_VITVI	424	93.39	348	75.71	82.08	23	0	139	1182	76	423	0	Putative uncharacterized protein	VIT_07s0129g00270	Vitis vinifera (Grape)	NA	ATP binding; cytosol; protein serine/threonine kinase activity	GO:0005524; GO:0005829; GO:0004674	GO:0005524~ATP binding;GO:0004674~protein serine/threonine kinase activity	NA	GO:0005829~cytosol
comp32714_c0_seq7	1839	tr|A0A068U1P7|A0A068U1P7_COFCA	410	93.38	393	64.11	95.85	26	0	1406	228	17	409	0	Coffea canephora DH200=94 genomic scaffold, scaffold_8	GSCOC_T00039378001	Coffea canephora (Robusta coffee)	NA	NA	NA	NA	NA	NA
comp32714_c0_seq5	1839	tr|A0A068U1P7|A0A068U1P7_COFCA	410	93.38	393	64.11	95.85	26	0	1406	228	17	409	0	Coffea canephora DH200=94 genomic scaffold, scaffold_8	GSCOC_T00039378001	Coffea canephora (Robusta coffee)	NA	NA	NA	NA	NA	NA
comp11966_c0_seq1	1997	sp|Q9LW96|INO1_TOBAC	510	93.33	510	76.61	100	34	0	262	1791	1	510	0	Inositol-3-phosphate synthase (MIP synthase) (EC 5.5.1.4) (Myo-inositol 1-phosphate synthase) (IPS) (MI-1-P synthase)	NA	Nicotiana tabacum (Common tobacco)	Polyol metabolism; myo-inositol biosynthesis; myo-inositol from D-glucose 6-phosphate: step 1/2.	cytoplasm; inositol-3-phosphate synthase activity; inositol biosynthetic process; phospholipid biosynthetic process	GO:0005737; GO:0006021; GO:0004512; GO:0008654	GO:0004512~inositol-3-phosphate synthase activity	GO:0006021~inositol biosynthetic process;GO:0008654~phospholipid biosynthetic process	GO:0005737~cytoplasm
comp24129_c0_seq1	901	tr|A0A059AK70|A0A059AK70_EUCGR	584	93.33	300	99.89	51.37	20	0	2	901	219	518	0	Uncharacterized protein	EUGRSUZ_I00055	Eucalyptus grandis (Flooded gum)	NA	NA	NA	NA	NA	NA
comp31073_c0_seq1	2489	tr|F6HUM9|F6HUM9_VITVI	703	93.32	704	84.85	100	45	2	2363	255	1	703	0	Putative uncharacterized protein	VIT_02s0025g00280	Vitis vinifera (Grape)	NA	ATP binding; defense response to bacterium, incompatible interaction; protein folding	GO:0005524; GO:0009816; GO:0006457	GO:0005524~ATP binding	GO:0009816~defense response to bacterium, incompatible interaction;GO:0006457~protein folding	NA
comp28994_c0_seq1	1655	tr|E6Y3G5|E6Y3G5_9ASTR	442	93.3	358	64.89	81	24	0	1319	246	85	442	0	Dehydroquinate synthase (EC 1.1.1.24)	aroB	Echinacea angustifolia	NA	3-dehydroquinate synthase activity; aromatic amino acid family biosynthetic process; cytoplasm; quinate 3-dehydrogenase (NAD+) activity	GO:0003856; GO:0009073; GO:0005737; GO:0030266	GO:0003856~3-dehydroquinate synthase activity;GO:0030266~quinate 3-dehydrogenase (NAD+) activity	GO:0009073~aromatic amino acid family biosynthetic process	GO:0005737~cytoplasm
comp10478_c0_seq1	1291	tr|B9GLH3|B9GLH3_POPTR	313	93.29	313	72.73	100	17	1	1202	276	1	313	0	Serine/threonine-protein phosphatase (EC 3.1.3.16)	POPTR_0001s04500g	Populus trichocarpa (Western balsam poplar) (Populus balsamifera subsp. trichocarpa)	NA	phosphoprotein phosphatase activity	GO:0004721	GO:0004721~phosphoprotein phosphatase activity	NA	NA
comp26197_c0_seq3	2218	tr|Q708J5|Q708J5_9ASTR	492	93.23	502	67.9	100	24	1	1956	451	1	492	0	Catalase (EC 1.11.1.6)	cat1	Homogyne alpina	NA	catalase activity; heme binding; hydrogen peroxide catabolic process; metal ion binding	GO:0004096; GO:0020037; GO:0042744; GO:0046872	GO:0004096~catalase activity;GO:0020037~heme binding;GO:0046872~metal ion binding	GO:0042744~hydrogen peroxide catabolic process	NA
comp24916_c0_seq2	1822	tr|W0GJ54|W0GJ54_CHRLV	384	93.23	384	63.23	100	26	0	233	1384	1	384	0	Proline transporter 2	NA	Chrysanthemum lavandulifolium (Daisy) (Dendranthema lavandulifolium)	NA	integral component of membrane	GO:0016021	NA	NA	GO:0016021~integral component of membrane
comp30904_c0_seq5	1973	tr|A0A022QAL3|A0A022QAL3_ERYGU	428	93.22	428	65.08	100	29	0	153	1436	1	428	0	Uncharacterized protein	MIMGU_mgv1a006871mg	Erythranthe guttata (Yellow monkey flower) (Mimulus guttatus)	NA	NA	NA	NA	NA	NA
comp31479_c0_seq8	1345	tr|F8V2Y4|F8V2Y4_9ERIC	340	93.21	324	72.27	95.29	22	0	1246	275	17	340	0	UDP-glucuronate decarboxylase	NA	Camellia oleifera	NA	catalytic activity; cellular metabolic process; coenzyme binding	GO:0003824; GO:0044237; GO:0050662	GO:0003824~catalytic activity;GO:0050662~coenzyme binding	GO:0044237~cellular metabolic process	NA
comp34147_c1_seq3	2034	sp|Q9SPN1|LLOS5_ARTAN	583	93.19	617	91	100	8	1	57	1907	1	583	0	R-linalool synthase QH5, chloroplastic (EC 4.2.3.26)	QH5	Artemisia annua (Sweet wormwood)	Secondary metabolite biosynthesis; terpenoid biosynthesis.	chloroplast; geranyl diphosphate metabolic process; magnesium ion binding; response to wounding; R-linalool synthase activity; terpene synthase activity; terpenoid biosynthetic process	GO:0034008; GO:0009507; GO:0033383; GO:0000287; GO:0009611; GO:0010333; GO:0016114	GO:0034008~R-linalool synthase activity;GO:0000287~magnesium ion binding;GO:0010333~terpene synthase activity	GO:0033383~geranyl diphosphate metabolic process;GO:0009611~response to wounding;GO:0016114~terpenoid biosynthetic process	GO:0009507~chloroplast
comp29359_c0_seq1	2193	tr|A1BLL7|A1BLL7_HELAN	566	93.19	558	76.33	98.59	38	0	233	1906	1	558	0	Glucose-6-phosphate isomerase (EC 5.3.1.9)	GPI1	Helianthus annuus (Common sunflower)	Carbohydrate degradation; glycolysis; D-glyceraldehyde 3-phosphate and glycerone phosphate from D-glucose: step 2/4. {ECO:0000256|RuleBase:RU000612}.	gluconeogenesis; glucose-6-phosphate isomerase activity; glycolytic process	GO:0006094; GO:0004347; GO:0006096	GO:0004347~glucose-6-phosphate isomerase activity	GO:0006094~gluconeogenesis;GO:0006096~glycolytic process	NA
comp32137_c1_seq2	1054	tr|M5WD75|M5WD75_PRUPE	385	93.16	263	74.86	68.31	18	0	1	789	123	385	0	Uncharacterized protein	PRUPE_ppa007019mg	Prunus persica (Peach) (Amygdalus persica)	NA	ATP binding; protein serine/threonine kinase activity	GO:0005524; GO:0004674	GO:0005524~ATP binding;GO:0004674~protein serine/threonine kinase activity	NA	NA
comp31667_c0_seq1	1113	sp|P48579|PP2A_HELAN	305	93.14	306	82.48	100	20	1	981	64	1	305	0	Serine/threonine-protein phosphatase PP2A catalytic subunit (EC 3.1.3.16)	NA	Helianthus annuus (Common sunflower)	NA	metal ion binding; phosphoprotein phosphatase activity	GO:0046872; GO:0004721	GO:0046872~metal ion binding;GO:0004721~phosphoprotein phosphatase activity	NA	NA
comp166993_c0_seq1	1103	tr|A0A059A945|A0A059A945_EUCGR	510	93.14	306	83.23	60	21	0	2	919	204	509	0	Pyruvate kinase (EC 2.7.1.40)	EUGRSUZ_J00327	Eucalyptus grandis (Flooded gum)	Carbohydrate degradation; glycolysis; pyruvate from D-glyceraldehyde 3-phosphate: step 5/5. {ECO:0000256|RuleBase:RU000504}.	NA	NA	NA	NA	NA
comp30760_c0_seq1	1593	tr|A0A061F2D5|A0A061F2D5_THECC	426	93.12	378	71.19	88.73	26	0	135	1268	49	426	0	GDP-mannose 3,5-epimerase 1	TCM_026351	Theobroma cacao (Cacao) (Cocoa)	NA	NA	NA	NA	NA	NA
comp27394_c0_seq2	1485	tr|K4B6Q6|K4B6Q6_SOLLC	427	93.12	349	70.51	81.73	24	0	136	1182	78	426	0	Uncharacterized protein	Solyc02g064700.2	Solanum lycopersicum (Tomato) (Lycopersicon esculentum)	NA	ATP binding; cytosol; protein serine/threonine kinase activity	GO:0005524; GO:0005829; GO:0004674	GO:0005524~ATP binding;GO:0004674~protein serine/threonine kinase activity	NA	GO:0005829~cytosol
comp25851_c0_seq1	1889	tr|W5RRE0|W5RRE0_CHRMO	428	93.09	434	68.93	100	23	1	274	1575	1	427	0	Omega-3 fatty acid desaturase 7	FAD7	Chrysanthemum morifolium (Florist's daisy) (Dendranthema grandiflorum)	NA	lipid metabolic process; oxidoreductase activity, acting on paired donors, with oxidation of a pair of donors resulting in the reduction of molecular oxygen to two molecules of water	GO:0006629; GO:0016717	GO:0016717~oxidoreductase activity, acting on paired donors, with oxidation of a pair of donors resulting in the reduction of molecular oxygen to two molecules of water	GO:0006629~lipid metabolic process	NA
comp20092_c0_seq1	1613	tr|A0A061FFS4|A0A061FFS4_THECC	443	93.04	388	72.16	87.58	24	1	1360	206	56	443	0	Histone acetyltransferase of the MYST family 1 isoform 1	TCM_035007	Theobroma cacao (Cacao) (Cocoa)	NA	NA	NA	NA	NA	NA
comp33654_c0_seq1	1595	tr|V7BF33|V7BF33_PHAVU	443	93.02	444	83.51	100	30	1	41	1372	1	443	0	Uncharacterized protein	PHAVU_007G156500g	Phaseolus vulgaris (Kidney bean) (French bean)	NA	ATP binding; cytoplasm; nucleoside-triphosphatase activity; protein catabolic process	GO:0005524; GO:0005737; GO:0017111; GO:0030163	GO:0005524~ATP binding;GO:0017111~nucleoside-triphosphatase activity	GO:0030163~protein catabolic process	GO:0005737~cytoplasm
comp33654_c0_seq3	1679	tr|V7BF33|V7BF33_PHAVU	443	93.02	444	79.33	100	30	1	41	1372	1	443	0	Uncharacterized protein	PHAVU_007G156500g	Phaseolus vulgaris (Kidney bean) (French bean)	NA	ATP binding; cytoplasm; nucleoside-triphosphatase activity; protein catabolic process	GO:0005524; GO:0005737; GO:0017111; GO:0030163	GO:0005524~ATP binding;GO:0017111~nucleoside-triphosphatase activity	GO:0030163~protein catabolic process	GO:0005737~cytoplasm
comp32491_c0_seq3	1561	tr|A0A072VKP7|A0A072VKP7_MEDTR	810	93.02	487	93.59	60.12	31	1	101	1561	1	484	0	ATPase, AAA-type, CDC48 protein	MTR_1g063380	Medicago truncatula (Barrel medic) (Medicago tribuloides)	NA	NA	NA	NA	NA	NA
comp32244_c0_seq1	2068	tr|M1B833|M1B833_SOLTU	564	92.97	569	82.54	100	35	1	89	1795	1	564	0	Uncharacterized protein	PGSC0003DMG401015202	Solanum tuberosum (Potato)	NA	cell proliferation; cytosol; DNA mediated transformation; Elongator holoenzyme complex; iron-sulfur cluster binding; N-acetyltransferase activity; nuclear euchromatin; organ growth; regulation of auxin mediated signaling pathway; regulation of leaf formation; specification of organ axis polarity; tRNA wobble uridine modification	GO:0009294; GO:0033588; GO:0008080; GO:0008283; GO:0005829; GO:0051536; GO:0005719; GO:0035265; GO:0010928; GO:2000025; GO:0010084; GO:0002098	GO:0008080~N-acetyltransferase activity;GO:0051536~iron-sulfur cluster binding	GO:0009294~DNA mediated transformation;GO:0008283~cell proliferation;GO:0035265~organ growth;GO:0010928~regulation of auxin mediated signaling pathway;GO:2000025~regulation of leaf formation;GO:0010084~specification of organ axis polarity;GO:0002098~tRNA wobble uridine modification	GO:0033588~Elongator holoenzyme complex;GO:0005829~cytosol;GO:0005719~nuclear euchromatin
comp30167_c0_seq3	1855	tr|V5K781|V5K781_9ASTR	709	92.94	538	87.01	75.88	38	0	2	1615	171	708	0	Phenylalanine ammonia-lyase (EC 4.3.1.24)	NA	Chrysanthemum boreale	Phenylpropanoid metabolism; trans-cinnamate biosynthesis; trans-cinnamate from L-phenylalanine: step 1/1. {ECO:0000256|RuleBase:RU003955}.	cinnamic acid biosynthetic process; cytoplasm; L-phenylalanine catabolic process; phenylalanine ammonia-lyase activity	GO:0006559; GO:0009800; GO:0005737; GO:0045548	GO:0045548~phenylalanine ammonia-lyase activity	GO:0006559~L-phenylalanine catabolic process;GO:0009800~cinnamic acid biosynthetic process	GO:0005737~cytoplasm
comp33207_c0_seq1	2499	tr|J7IAL3|J7IAL3_CICIN	707	92.93	707	84.87	100	48	1	2374	260	1	707	0	Boron transporter	Bor1	Cichorium intybus (Chicory)	NA	inorganic anion exchanger activity; integral component of membrane	GO:0005452; GO:0016021	GO:0005452~inorganic anion exchanger activity	NA	GO:0016021~integral component of membrane
comp28951_c0_seq1	2551	tr|A0A061ENZ3|A0A061ENZ3_THECC	608	92.93	608	71.5	100	43	0	2170	347	1	608	0	ATP citrate lyase subunit B 2 isoform 1	TCM_021371	Theobroma cacao (Cacao) (Cocoa)	NA	NA	NA	NA	NA	NA
comp28447_c0_seq1	1419	tr|A0A067G9F4|A0A067G9F4_CITSI	394	92.93	382	80.76	96.95	27	0	1254	109	13	394	0	Uncharacterized protein	CISIN_1g015465mg	Citrus sinensis (Sweet orange) (Citrus aurantium var. sinensis)	NA	NA	NA	NA	NA	NA
comp29226_c0_seq1	2490	tr|F6HLF4|F6HLF4_VITVI	622	92.92	353	42.53	56.75	24	1	1636	578	201	552	0	Putative uncharacterized protein	VIT_08s0007g07070	Vitis vinifera (Grape)	NA	ATP binding; helicase activity; nucleic acid binding; nucleolus; peroxisome; plasma membrane	GO:0005524; GO:0004386; GO:0003676; GO:0005730; GO:0005777; GO:0005886	GO:0005524~ATP binding;GO:0004386~helicase activity;GO:0003676~nucleic acid binding	NA	GO:0005730~nucleolus;GO:0005777~peroxisome;GO:0005886~plasma membrane
comp28720_c0_seq1	1842	tr|B9RA54|B9RA54_RICCO	417	92.91	395	64.33	94.72	28	0	387	1571	23	417	0	Catalytic, putative	RCOM_1503220	Ricinus communis (Castor bean)	NA	NA	NA	NA	NA	NA
comp23812_c0_seq1	1187	tr|A0A067EIN6|A0A067EIN6_CITSI	537	92.91	395	99.83	73.56	28	0	1185	1	129	523	0	Uncharacterized protein	CISIN_1g005214mg	Citrus sinensis (Sweet orange) (Citrus aurantium var. sinensis)	NA	NA	NA	NA	NA	NA
comp30012_c0_seq1	1375	tr|B9HHL6|B9HHL6_POPTR	310	92.9	310	67.64	100	22	0	157	1086	1	310	0	Uncharacterized protein	POPTR_0008s06550g	Populus trichocarpa (Western balsam poplar) (Populus balsamifera subsp. trichocarpa)	NA	cytosol; embryo development ending in seed dormancy; leaf morphogenesis	GO:0005829; GO:0009793; GO:0009965	NA	GO:0009793~embryo development ending in seed dormancy;GO:0009965~leaf morphogenesis	GO:0005829~cytosol
comp31464_c0_seq1	1481	tr|Q5ZFR7|Q5ZFR7_PLAMJ	332	92.9	310	62.8	93.37	18	1	1279	362	1	310	0	Malate dehydrogenase (EC 1.1.1.37)	mdh1	Plantago major (Common plantain)	NA	cellular carbohydrate metabolic process; L-malate dehydrogenase activity; malate metabolic process; tricarboxylic acid cycle	GO:0030060; GO:0044262; GO:0006108; GO:0006099	GO:0030060~L-malate dehydrogenase activity	GO:0044262~cellular carbohydrate metabolic process;GO:0006108~malate metabolic process;GO:0006099~tricarboxylic acid cycle	NA
comp34147_c1_seq10	2040	sp|Q9SPN1|LLOS5_ARTAN	583	92.89	619	91.03	100	8	1	57	1913	1	583	0	R-linalool synthase QH5, chloroplastic (EC 4.2.3.26)	QH5	Artemisia annua (Sweet wormwood)	Secondary metabolite biosynthesis; terpenoid biosynthesis.	chloroplast; geranyl diphosphate metabolic process; magnesium ion binding; response to wounding; R-linalool synthase activity; terpene synthase activity; terpenoid biosynthetic process	GO:0034008; GO:0009507; GO:0033383; GO:0000287; GO:0009611; GO:0010333; GO:0016114	GO:0034008~R-linalool synthase activity;GO:0000287~magnesium ion binding;GO:0010333~terpene synthase activity	GO:0033383~geranyl diphosphate metabolic process;GO:0009611~response to wounding;GO:0016114~terpenoid biosynthetic process	GO:0009507~chloroplast
comp32935_c0_seq2	1695	sp|Q04468|TCMO_HELTU	505	92.87	505	89.38	100	36	0	17	1531	1	505	0	Trans-cinnamate 4-monooxygenase (EC 1.14.13.11) (Cinnamic acid 4-hydroxylase) (C4H) (CA4H) (Cytochrome P450 73) (Cytochrome P450C4H)	CYP73A1 CYP73	Helianthus tuberosus (Jerusalem artichoke) (Helianthus tomentosus)	Phenylpropanoid metabolism; trans-4-coumarate biosynthesis; trans-4-coumarate from trans-cinnamate: step 1/1.	heme binding; iron ion binding; trans-cinnamate 4-monooxygenase activity	GO:0020037; GO:0005506; GO:0016710	GO:0020037~heme binding;GO:0005506~iron ion binding;GO:0016710~trans-cinnamate 4-monooxygenase activity	NA	NA
comp32013_c0_seq1	1609	tr|A0A068TW26|A0A068TW26_COFCA	308	92.86	308	57.43	100	22	0	1370	447	1	308	0	Coffea canephora DH200=94 genomic scaffold, scaffold_4	GSCOC_T00029963001	Coffea canephora (Robusta coffee)	NA	NA	NA	NA	NA	NA
comp22877_c0_seq1	1541	sp|P23712|GLNA_LACSA	358	92.86	336	65.41	93.85	24	0	1359	352	18	353	0	Glutamine synthetase (EC 6.3.1.2) (GS(1)) (Glutamate--ammonia ligase)	NA	Lactuca sativa (Garden lettuce)	NA	ATP binding; cytoplasm; glutamate-ammonia ligase activity; glutamine biosynthetic process	GO:0005524; GO:0005737; GO:0004356; GO:0006542	GO:0005524~ATP binding;GO:0004356~glutamate-ammonia ligase activity	GO:0006542~glutamine biosynthetic process	GO:0005737~cytoplasm
comp30738_c1_seq10	2108	tr|A0A067KG17|A0A067KG17_JATCU	956	92.84	461	65.61	48.22	33	0	2107	725	322	782	0	Uncharacterized protein	JCGZ_11571	Jatropha curcas (Barbados nut)	NA	NA	NA	NA	NA	NA
comp32193_c0_seq2	1964	tr|F6H0C8|F6H0C8_VITVI	529	92.82	529	80.8	100	36	1	206	1786	1	529	0	Putative uncharacterized protein	VIT_18s0001g00480	Vitis vinifera (Grape)	NA	anchored component of plasma membrane; ATP binding; cell wall; cytosol; protein folding	GO:0005524; GO:0046658; GO:0005618; GO:0005829; GO:0006457	GO:0005524~ATP binding	GO:0006457~protein folding	GO:0046658~anchored component of plasma membrane;GO:0005618~cell wall;GO:0005829~cytosol
comp25325_c0_seq1	1619	tr|A0A022PPX4|A0A022PPX4_ERYGU	340	92.81	334	61.89	98.24	24	0	294	1295	1	334	0	Uncharacterized protein	MIMGU_mgv1a009480mg	Erythranthe guttata (Yellow monkey flower) (Mimulus guttatus)	NA	NA	NA	NA	NA	NA
comp21615_c0_seq1	965	tr|Q8RVT3|Q8RVT3_PEA	493	92.81	320	99.48	64.91	23	0	962	3	135	454	0	Elongation factor EF-2 (Fragment)	EF-2	Pisum sativum (Garden pea)	NA	GTPase activity; GTP binding; translation elongation factor activity	GO:0005525; GO:0003924; GO:0003746	GO:0005525~GTP binding;GO:0003924~GTPase activity;GO:0003746~translation elongation factor activity	NA	NA
comp34249_c0_seq2	2065	tr|F6HLD3|F6HLD3_VITVI	586	92.8	389	56.51	66.38	28	0	252	1418	38	426	0	Putative uncharacterized protein	VIT_08s0007g00190	Vitis vinifera (Grape)	NA	cytosol; plasmodesma; pseudouridine synthase activity; pseudouridine synthesis; RNA binding; RNA processing	GO:0003723; GO:0006396; GO:0005829; GO:0009506; GO:0009982; GO:0001522	GO:0003723~RNA binding;GO:0009982~pseudouridine synthase activity	GO:0006396~RNA processing;GO:0001522~pseudouridine synthesis	GO:0005829~cytosol;GO:0009506~plasmodesma
comp32702_c0_seq1	2121	tr|W8CNW3|W8CNW3_CHRMO	532	92.78	526	74.4	98.87	38	0	251	1828	1	526	0	Phosphate transporter 1	NA	Chrysanthemum morifolium (Florist's daisy) (Dendranthema grandiflorum)	NA	inorganic phosphate transmembrane transporter activity; integral component of membrane; phosphate ion transport	GO:0005315; GO:0016021; GO:0006817	GO:0005315~inorganic phosphate transmembrane transporter activity	GO:0006817~phosphate ion transport	GO:0016021~integral component of membrane
comp29955_c0_seq1	1823	tr|B9RT18|B9RT18_RICCO	477	92.77	470	77.35	98.53	33	1	117	1526	1	469	0	Tonneau, putative	RCOM_0680320	Ricinus communis (Castor bean)	NA	calcium ion binding	GO:0005509	GO:0005509~calcium ion binding	NA	NA
comp34363_c0_seq3	2161	tr|G7IE81|G7IE81_MEDTR	773	92.77	429	59.56	55.5	31	0	2081	795	10	438	0	Oligosaccharyltransferase subunit STT3	MTR_1g114250	Medicago truncatula (Barrel medic) (Medicago tribuloides)	NA	oligosaccharyl transferase activity; plasma membrane; protein glycosylation; regulation of response to osmotic stress; response to salt stress	GO:0004576; GO:0005886; GO:0006486; GO:0047484; GO:0009651	GO:0004576~oligosaccharyl transferase activity	GO:0006486~protein glycosylation;GO:0047484~regulation of response to osmotic stress;GO:0009651~response to salt stress	GO:0005886~plasma membrane
comp34112_c0_seq3	1552	tr|W9S5Y9|W9S5Y9_9ROSA	410	92.76	387	74.81	94.39	28	0	96	1256	21	407	0	60S ribosomal protein L3	L484_004471	Morus notabilis	NA	ribosome; structural constituent of ribosome; translation	GO:0005840; GO:0003735; GO:0006412	GO:0003735~structural constituent of ribosome	GO:0006412~translation	GO:0005840~ribosome
comp34444_c1_seq1	3763	tr|A0A061GVT6|A0A061GVT6_THECC	1019	92.76	939	74.86	92.15	66	2	3303	493	81	1019	0	BRI1 suppressor 1 (BSU1)-like 2 isoform 1	TCM_041219	Theobroma cacao (Cacao) (Cocoa)	NA	NA	NA	NA	NA	NA
comp31959_c0_seq1	1914	tr|A0A059A945|A0A059A945_EUCGR	510	92.75	510	79.94	100	37	0	1735	206	1	510	0	Pyruvate kinase (EC 2.7.1.40)	EUGRSUZ_J00327	Eucalyptus grandis (Flooded gum)	Carbohydrate degradation; glycolysis; pyruvate from D-glyceraldehyde 3-phosphate: step 5/5. {ECO:0000256|RuleBase:RU000504}.	NA	NA	NA	NA	NA
comp15956_c0_seq1	1179	tr|O64950|O64950_TARER	574	92.75	345	87.79	60.1	25	0	142	1176	222	566	0	3-hydroxy-3-methylglutaryl coenzyme A reductase	NA	Tagetes erecta (African marigold)	NA	coenzyme A metabolic process; hydroxymethylglutaryl-CoA reductase (NADPH) activity; integral component of membrane; isoprenoid biosynthetic process; NADP binding	GO:0050661; GO:0015936; GO:0004420; GO:0016021; GO:0008299	GO:0050661~NADP binding;GO:0004420~hydroxymethylglutaryl-CoA reductase (NADPH) activity	GO:0015936~coenzyme A metabolic process;GO:0008299~isoprenoid biosynthetic process	GO:0016021~integral component of membrane
comp26568_c0_seq2	1712	tr|A5AD40|A5AD40_VITVI	375	92.74	358	62.73	95.47	26	0	1392	319	15	372	0	Mitogen-activated protein kinase (EC 2.7.11.24)	VIT_15s0046g02010 VITISV_000466	Vitis vinifera (Grape)	NA	ATP binding; cortical microtubule organization; cytosol; hyperosmotic response; hypotonic salinity response; jasmonic acid and ethylene-dependent systemic resistance; male meiosis cytokinesis; MAP kinase activity; pollen development; response to abscisic acid; response to cold; response to fungus; response to indolebutyric acid; systemic acquired resistance, salicylic acid mediated signaling path…	GO:0005524; GO:0004707; GO:0043622; GO:0005829; GO:0006972; GO:0042539; GO:0009861; GO:0007112; GO:0009555; GO:0009737; GO:0009409; GO:0009620; GO:0080026; GO:0009862	GO:0005524~ATP binding;GO:0004707~MAP kinase activity	GO:0043622~cortical microtubule organization;GO:0006972~hyperosmotic response;GO:0042539~hypotonic salinity response;GO:0009861~jasmonic acid and ethylene-dependent systemic resistance;GO:0007112~male meiosis cytokinesis;GO:0009555~pollen development;GO:0009737~response to abscisic acid;GO:0009409~response to cold;GO:0009620~response to fungus;GO:0080026~response to indolebutyric acid;GO:0009862~…	GO:0005829~cytosol
comp18892_c0_seq1	1408	tr|A0A059BRQ3|A0A059BRQ3_EUCGR	375	92.72	316	67.33	84.27	23	0	1363	416	60	375	0	Uncharacterized protein	EUGRSUZ_F01999	Eucalyptus grandis (Flooded gum)	NA	NA	NA	NA	NA	NA
comp34254_c0_seq1	2021	tr|A0A067JS12|A0A067JS12_JATCU	535	92.71	535	79.42	100	39	0	1927	323	1	535	0	Uncharacterized protein	JCGZ_17874	Jatropha curcas (Barbados nut)	NA	NA	NA	NA	NA	NA
comp25372_c0_seq2	1683	tr|A0A067L0K2|A0A067L0K2_JATCU	399	92.71	398	70.94	99.75	29	0	184	1377	1	398	0	Uncharacterized protein	JCGZ_24712	Jatropha curcas (Barbados nut)	NA	NA	NA	NA	NA	NA
comp25372_c0_seq1	1758	tr|A0A067L0K2|A0A067L0K2_JATCU	399	92.71	398	67.92	99.75	29	0	259	1452	1	398	0	Uncharacterized protein	JCGZ_24712	Jatropha curcas (Barbados nut)	NA	NA	NA	NA	NA	NA
comp25817_c0_seq2	1482	tr|Q8W2F0|Q8W2F0_HELAN	383	92.69	383	77.53	100	28	0	122	1270	1	383	0	Delta-12 oleate desaturase (EC 1.3.1.35)	FAD2-2	Helianthus annuus (Common sunflower)	NA	lipid metabolic process; oxidoreductase activity, acting on paired donors, with oxidation of a pair of donors resulting in the reduction of molecular oxygen to two molecules of water; phosphatidylcholine desaturase activity	GO:0006629; GO:0016717; GO:0050184	GO:0016717~oxidoreductase activity, acting on paired donors, with oxidation of a pair of donors resulting in the reduction of molecular oxygen to two molecules of water;GO:0050184~phosphatidylcholine desaturase activity	GO:0006629~lipid metabolic process	NA
comp35055_c0_seq1	5161	tr|O24518|O24518_HELAN	1528	92.67	1132	65.8	74.08	80	3	1231	4626	400	1528	0	Unconventional myosin	hamy5	Helianthus annuus (Common sunflower)	NA	ATP binding; motor activity; myosin complex	GO:0005524; GO:0003774; GO:0016459	GO:0005524~ATP binding;GO:0003774~motor activity	NA	GO:0016459~myosin complex
comp35147_c0_seq10	2627	tr|G7ICV1|G7ICV1_MEDTR	721	92.64	707	80.74	98.06	47	2	117	2222	1	707	0	Pre-mRNA splicing factor ATP-dependent RNA helicase	MTR_1g086640	Medicago truncatula (Barrel medic) (Medicago tribuloides)	NA	ATP binding; chloroplast envelope; cytosol; helicase activity; membrane; nucleic acid binding; nucleolus	GO:0005524; GO:0009941; GO:0005829; GO:0004386; GO:0016020; GO:0003676; GO:0005730	GO:0005524~ATP binding;GO:0004386~helicase activity;GO:0003676~nucleic acid binding	NA	GO:0009941~chloroplast envelope;GO:0005829~cytosol;GO:0016020~membrane;GO:0005730~nucleolus
comp31953_c1_seq21	1861	tr|D7SHG7|D7SHG7_VITVI	435	92.64	258	41.59	59.31	19	0	777	1550	177	434	0	Putative uncharacterized protein	VIT_17s0000g09500	Vitis vinifera (Grape)	NA	ATP binding; mRNA processing; protein autophosphorylation; protein serine/threonine kinase activity	GO:0005524; GO:0006397; GO:0046777; GO:0004674	GO:0005524~ATP binding;GO:0004674~protein serine/threonine kinase activity	GO:0006397~mRNA processing;GO:0046777~protein autophosphorylation	NA
comp22596_c0_seq1	1667	tr|A0A061GVT6|A0A061GVT6_THECC	1019	92.64	557	100	54.66	39	2	2	1666	225	781	0	BRI1 suppressor 1 (BSU1)-like 2 isoform 1	TCM_041219	Theobroma cacao (Cacao) (Cocoa)	NA	NA	NA	NA	NA	NA
comp34544_c0_seq1	2044	tr|D7TYZ1|D7TYZ1_VITVI	562	92.59	540	79.26	96.09	40	0	1903	284	1	540	0	Putative uncharacterized protein	VIT_00s0670g00010	Vitis vinifera (Grape)	NA	ATP binding; cytosol; protein folding; response to cadmium ion	GO:0005524; GO:0005829; GO:0006457; GO:0046686	GO:0005524~ATP binding	GO:0006457~protein folding;GO:0046686~response to cadmium ion	GO:0005829~cytosol
comp29518_c0_seq1	2557	sp|P93338|GAPN_NICPL	496	92.54	496	58.19	100	37	0	2098	611	1	496	0	NADP-dependent glyceraldehyde-3-phosphate dehydrogenase (EC 1.2.1.9) (Glyceraldehyde-3-phosphate dehydrogenase [NADP(+)]) (Non-phosphorylating glyceraldehyde 3-phosphate dehydrogenase) (Triosephosphate dehydrogenase)	GAPN	Nicotiana plumbaginifolia (Leadwort-leaved tobacco) (Tex-Mex tobacco)	NA	cytoplasm; glyceraldehyde-3-phosphate dehydrogenase (NADP+) (non-phosphorylating) activity	GO:0005737; GO:0008886	GO:0008886~glyceraldehyde-3-phosphate dehydrogenase (NADP+) (non-phosphorylating) activity	NA	GO:0005737~cytoplasm
comp27035_c0_seq1	1445	tr|A0A067L9Z1|A0A067L9Z1_JATCU	336	92.54	335	69.55	99.7	24	1	149	1153	2	335	0	Uncharacterized protein	JCGZ_15722	Jatropha curcas (Barbados nut)	NA	NA	NA	NA	NA	NA
comp26653_c0_seq1	1361	tr|A0A022Q0F0|A0A022Q0F0_ERYGU	309	92.52	294	64.81	95.15	22	0	153	1034	11	304	0	Uncharacterized protein	MIMGU_mgv1a010541mg	Erythranthe guttata (Yellow monkey flower) (Mimulus guttatus)	NA	NA	NA	NA	NA	NA
comp33234_c0_seq4	4207	tr|V5K784|V5K784_9ASTR	949	92.5	960	68.46	100	45	4	3798	967	1	949	0	GIGANTEA-like protein (Fragment)	NA	Chrysanthemum boreale	NA	regulation of photoperiodism, flowering	GO:2000028	NA	GO:2000028~regulation of photoperiodism, flowering	NA
comp26478_c0_seq4	1786	tr|Q2WFI2|Q2WFI2_9ASTR	416	92.48	412	69.2	99.04	31	0	203	1438	1	412	0	Isocitrate dehydrogenase [NADP] (EC 1.1.1.42)	NA	Codonopsis lanceolata	NA	isocitrate dehydrogenase (NADP+) activity; isocitrate metabolic process; magnesium ion binding; NAD binding; tricarboxylic acid cycle	GO:0051287; GO:0004450; GO:0006102; GO:0000287; GO:0006099	GO:0051287~NAD binding;GO:0004450~isocitrate dehydrogenase (NADP+) activity;GO:0000287~magnesium ion binding	GO:0006102~isocitrate metabolic process;GO:0006099~tricarboxylic acid cycle	NA
comp33370_c0_seq1	1777	tr|E6Y2H3|E6Y2H3_HELAN	506	92.46	504	85.09	99.6	38	0	23	1534	1	504	0	Phospholipid/glycerol acyltransferase	GPAT2	Helianthus annuus (Common sunflower)	NA	transferase activity, transferring acyl groups	GO:0016746	GO:0016746~transferase activity, transferring acyl groups	NA	NA
comp33214_c0_seq20	1924	tr|C0SU68|C0SU68_ZINVI	476	92.41	474	73.91	99.58	35	1	234	1655	4	476	0	Auxin influx carrier protein	ZeLAX1	Zinnia violacea (Garden zinnia) (Zinnia elegans)	NA	integral component of membrane	GO:0016021	NA	NA	GO:0016021~integral component of membrane
comp34082_c0_seq1	2185	tr|A0A059DC56|A0A059DC56_EUCGR	578	92.35	183	25.13	31.66	10	1	1	537	197	379	0	Uncharacterized protein	EUGRSUZ_A00348	Eucalyptus grandis (Flooded gum)	NA	NA	NA	NA	NA	NA
comp34466_c0_seq2	1945	tr|Q4ACU2|Q4ACU2_ZINVI	563	92.34	561	86.53	99.64	43	0	1822	140	3	563	0	Sterol C-24 reductase	ZeDIM	Zinnia violacea (Garden zinnia) (Zinnia elegans)	NA	flavin adenine dinucleotide binding; UDP-N-acetylmuramate dehydrogenase activity	GO:0008762; GO:0050660	GO:0008762~UDP-N-acetylmuramate dehydrogenase activity;GO:0050660~flavin adenine dinucleotide binding	NA	NA
comp33437_c0_seq7	3668	tr|C9VYH7|C9VYH7_HELAN	498	92.34	496	40.57	99.6	38	0	1895	3382	1	496	0	3-ketoacyl-CoA synthase (EC 2.3.1.-)	KCS1	Helianthus annuus (Common sunflower)	Lipid metabolism; fatty acid biosynthesis. {ECO:0000256|PIRNR:PIRNR036417}.	fatty acid biosynthetic process; membrane; transferase activity, transferring acyl groups other than amino-acyl groups	GO:0006633; GO:0016020; GO:0016747	GO:0016747~transferase activity, transferring acyl groups other than amino-acyl groups	GO:0006633~fatty acid biosynthetic process	GO:0016020~membrane
comp26738_c0_seq1	1071	tr|I1U4L2|I1U4L2_9ERIC	471	92.34	274	76.75	58.17	21	0	5	826	198	471	0	Citrate synthase	CS	Rhododendron micranthum	NA	cellular carbohydrate metabolic process; citrate (Si)-synthase activity; tricarboxylic acid cycle	GO:0044262; GO:0004108; GO:0006099	GO:0004108~citrate (Si)-synthase activity	GO:0044262~cellular carbohydrate metabolic process;GO:0006099~tricarboxylic acid cycle	NA
comp16870_c0_seq1	2268	tr|A0A067KAU6|A0A067KAU6_JATCU	587	92.33	587	77.65	100	45	0	205	1965	1	587	0	Uncharacterized protein	JCGZ_18306	Jatropha curcas (Barbados nut)	NA	NA	NA	NA	NA	NA
comp23574_c0_seq1	1234	tr|Q9SEA8|Q9SEA8_MESCR	434	92.33	326	79.25	75.12	25	0	1211	234	109	434	0	Salt-induced AAA-Type ATPase	SKD1	Mesembryanthemum crystallinum (Common ice plant) (Cryophytum crystallinum)	NA	ATP binding; nucleoside-triphosphatase activity	GO:0005524; GO:0017111	GO:0005524~ATP binding;GO:0017111~nucleoside-triphosphatase activity	NA	NA
comp29605_c1_seq6	2222	tr|F6H9Y5|F6H9Y5_VITVI	517	92.33	313	42.26	60.54	24	0	255	1193	1	313	0	Putative uncharacterized protein	VIT_06s0009g01800	Vitis vinifera (Grape)	NA	ATP binding; protein serine/threonine kinase activity	GO:0005524; GO:0004674	GO:0005524~ATP binding;GO:0004674~protein serine/threonine kinase activity	NA	NA
comp29605_c1_seq2	2344	tr|F6H9Y5|F6H9Y5_VITVI	517	92.33	313	40.06	60.54	24	0	255	1193	1	313	0	Putative uncharacterized protein	VIT_06s0009g01800	Vitis vinifera (Grape)	NA	ATP binding; protein serine/threonine kinase activity	GO:0005524; GO:0004674	GO:0005524~ATP binding;GO:0004674~protein serine/threonine kinase activity	NA	NA
comp26372_c0_seq1	1473	tr|A0A067LC67|A0A067LC67_JATCU	299	92.31	299	60.9	100	22	1	145	1038	1	299	0	Uncharacterized protein	JCGZ_01873	Jatropha curcas (Barbados nut)	NA	NA	NA	NA	NA	NA
comp26077_c0_seq2	3369	tr|Q75NA1|Q75NA1_DAUCA	950	92.31	949	84.51	99.89	73	0	3245	399	2	950	0	Plasma membrane H+-ATPase (EC 3.6.3.6)	DcPA 1	Daucus carota (Wild carrot)	NA	ATP binding; ATP biosynthetic process; hydrogen-exporting ATPase activity, phosphorylative mechanism; integral component of membrane; metal ion binding	GO:0005524; GO:0006754; GO:0008553; GO:0016021; GO:0046872	GO:0005524~ATP binding;GO:0008553~hydrogen-exporting ATPase activity, phosphorylative mechanism;GO:0046872~metal ion binding	GO:0006754~ATP biosynthetic process	GO:0016021~integral component of membrane
comp28961_c1_seq1	1910	tr|A0A022PYW9|A0A022PYW9_ERYGU	772	92.31	520	81.68	67.36	38	1	1909	350	255	772	0	Uncharacterized protein	MIMGU_mgv1a001689mg	Erythranthe guttata (Yellow monkey flower) (Mimulus guttatus)	NA	NA	NA	NA	NA	NA
comp22714_c0_seq2	2124	tr|E9KL86|E9KL86_ARTAN	493	92.29	493	69.63	100	38	0	348	1826	1	493	0	Gland-specific fatty acyl-CoA reductase 1	GFAR1	Artemisia annua (Sweet wormwood)	NA	fatty-acyl-CoA reductase (alcohol-forming) activity	GO:0080019	GO:0080019~fatty-acyl-CoA reductase (alcohol-forming) activity	NA	NA
comp35147_c0_seq6	2724	tr|G7ICV1|G7ICV1_MEDTR	721	92.29	519	57.16	71.98	35	2	117	1658	1	519	0	Pre-mRNA splicing factor ATP-dependent RNA helicase	MTR_1g086640	Medicago truncatula (Barrel medic) (Medicago tribuloides)	NA	ATP binding; chloroplast envelope; cytosol; helicase activity; membrane; nucleic acid binding; nucleolus	GO:0005524; GO:0009941; GO:0005829; GO:0004386; GO:0016020; GO:0003676; GO:0005730	GO:0005524~ATP binding;GO:0004386~helicase activity;GO:0003676~nucleic acid binding	NA	GO:0009941~chloroplast envelope;GO:0005829~cytosol;GO:0016020~membrane;GO:0005730~nucleolus
comp28461_c0_seq2	1547	tr|M9RTL9|M9RTL9_CAMSI	361	92.24	361	70.01	100	28	0	169	1251	1	361	0	GDP-D-mannose pyrophosphorylase (EC 2.7.7.22)	GMP	Camellia sinensis (Tea)	NA	biosynthetic process; mannose-1-phosphate guanylyltransferase (GDP) activity	GO:0009058; GO:0008928	GO:0008928~mannose-1-phosphate guanylyltransferase (GDP) activity	GO:0009058~biosynthetic process	NA
comp26487_c0_seq1	1309	tr|A0A067FMF6|A0A067FMF6_CITSI	949	92.23	309	70.82	32.56	24	0	2	928	641	949	0	Uncharacterized protein	CISIN_1g002235mg	Citrus sinensis (Sweet orange) (Citrus aurantium var. sinensis)	NA	NA	NA	NA	NA	NA
comp28949_c0_seq1	1300	tr|U3TDQ6|U3TDQ6_CARTI	360	92.22	360	83.08	100	28	0	73	1152	1	360	0	Cinnamyl alcohol dehydrogenase 3	ctcad3	Carthamus tinctorius (Safflower)	NA	cofactor binding; oxidoreductase activity, acting on the CH-OH group of donors, NAD or NADP as acceptor; zinc ion binding	GO:0048037; GO:0016616; GO:0008270	GO:0048037~cofactor binding;GO:0016616~oxidoreductase activity, acting on the CH-OH group of donors, NAD or NADP as acceptor;GO:0008270~zinc ion binding	NA	NA
comp27927_c0_seq2	1593	tr|M1BLT2|M1BLT2_SOLTU	367	92.21	321	60.45	87.47	25	0	358	1320	47	367	0	Uncharacterized protein	PGSC0003DMG400018657	Solanum tuberosum (Potato)	NA	NA	NA	NA	NA	NA
comp34675_c0_seq4	3411	tr|A0A068TPS2|A0A068TPS2_COFCA	923	92.2	923	81.18	100	72	0	303	3071	1	923	0	Coffea canephora DH200=94 genomic scaffold, scaffold_2	GSCOC_T00022364001	Coffea canephora (Robusta coffee)	NA	NA	NA	NA	NA	NA
comp33545_c0_seq1	1727	tr|D2D333|D2D333_GOSHI	386	92.19	384	66.71	99.48	30	0	1563	412	3	386	0	UDP-D-apiose/UPD-D-xylose synthetase	NA	Gossypium hirsutum (Upland cotton) (Gossypium mexicanum)	NA	catalytic activity; cellular metabolic process; coenzyme binding	GO:0003824; GO:0044237; GO:0050662	GO:0003824~catalytic activity;GO:0050662~coenzyme binding	GO:0044237~cellular metabolic process	NA
comp32722_c0_seq1	2138	tr|O24517|O24517_HELAN	1502	92.18	588	82.51	39.15	46	0	2	1765	915	1502	0	Unconventional myosin	hamy4	Helianthus annuus (Common sunflower)	NA	ATP binding; motor activity; myosin complex	GO:0005524; GO:0003774; GO:0016459	GO:0005524~ATP binding;GO:0003774~motor activity	NA	GO:0016459~myosin complex
comp32589_c0_seq10	1504	tr|A0A068U2A1|A0A068U2A1_COFCA	480	92.15	446	88.96	92.92	35	0	1	1338	35	480	0	Coffea canephora DH200=94 genomic scaffold, scaffold_8	GSCOC_T00039649001	Coffea canephora (Robusta coffee)	NA	NA	NA	NA	NA	NA
comp27481_c0_seq1	1909	tr|A0A067F9V7|A0A067F9V7_CITSI	463	92.13	356	55.95	76.89	28	0	2	1069	108	463	0	Uncharacterized protein (Fragment)	CISIN_1g0079822mg	Citrus sinensis (Sweet orange) (Citrus aurantium var. sinensis)	NA	NA	NA	NA	NA	NA
comp34675_c0_seq1	3336	tr|A0A068TPS2|A0A068TPS2_COFCA	923	92.1	924	83.09	100	72	1	303	3074	1	923	0	Coffea canephora DH200=94 genomic scaffold, scaffold_2	GSCOC_T00022364001	Coffea canephora (Robusta coffee)	NA	NA	NA	NA	NA	NA
comp30522_c0_seq2	1956	tr|B9I2I4|B9I2I4_POPTR	531	92.1	519	79.6	97.74	41	0	1835	279	13	531	0	T-complex protein 1 subunit delta	POPTR_0012s04860g	Populus trichocarpa (Western balsam poplar) (Populus balsamifera subsp. trichocarpa)	NA	ATP binding; cytosol; protein folding; response to cadmium ion	GO:0005524; GO:0005829; GO:0006457; GO:0046686	GO:0005524~ATP binding	GO:0006457~protein folding;GO:0046686~response to cadmium ion	GO:0005829~cytosol
comp32491_c0_seq8	1198	tr|B4FZM3|B4FZM3_MAIZE	359	92.08	303	75.88	84.4	24	0	2	910	30	332	0	Uncharacterized protein	NA	Zea mays (Maize)	NA	ATP binding; cytosol; Golgi apparatus; nucleolus; nucleoplasm; nucleoside-triphosphatase activity; plasma membrane; positive regulation of protein catabolic process; response to cadmium ion	GO:0005524; GO:0005794; GO:0005829; GO:0005730; GO:0005654; GO:0017111; GO:0005886; GO:0045732; GO:0046686	GO:0005524~ATP binding;GO:0017111~nucleoside-triphosphatase activity	GO:0045732~positive regulation of protein catabolic process;GO:0046686~response to cadmium ion	GO:0005794~Golgi apparatus;GO:0005829~cytosol;GO:0005730~nucleolus;GO:0005654~nucleoplasm;GO:0005886~plasma membrane
comp33388_c0_seq1	1776	tr|F6HFL6|F6HFL6_VITVI	393	92.04	339	57.26	86.26	27	0	1312	296	55	393	0	Putative uncharacterized protein	VIT_01s0011g04350	Vitis vinifera (Grape)	NA	chloroplast stroma; chloroplast thylakoid; fructose-bisphosphate aldolase activity; glycolytic process; mitochondrion; response to cadmium ion; response to oxidative stress	GO:0009570; GO:0009534; GO:0004332; GO:0006096; GO:0005739; GO:0046686; GO:0006979	GO:0004332~fructose-bisphosphate aldolase activity	GO:0006096~glycolytic process;GO:0046686~response to cadmium ion;GO:0006979~response to oxidative stress	GO:0009570~chloroplast stroma;GO:0009534~chloroplast thylakoid;GO:0005739~mitochondrion
comp17845_c0_seq1	3617	tr|F6HLW1|F6HLW1_VITVI	1089	92.01	1089	90.32	100	87	0	3493	227	1	1089	0	Putative uncharacterized protein	VIT_10s0003g04360	Vitis vinifera (Grape)	NA	Cul4-RING E3 ubiquitin ligase complex; cytosol; embryo development ending in seed dormancy; negative regulation of photomorphogenesis; negative regulation of transcription, DNA-templated; nucleic acid binding; nucleus	GO:0080008; GO:0005829; GO:0009793; GO:0010100; GO:0045892; GO:0003676; GO:0005634	GO:0003676~nucleic acid binding	GO:0009793~embryo development ending in seed dormancy;GO:0010100~negative regulation of photomorphogenesis;GO:0045892~negative regulation of transcription, DNA-templated	GO:0080008~Cul4-RING E3 ubiquitin ligase complex;GO:0005829~cytosol;GO:0005634~nucleus
comp23050_c0_seq1	3771	tr|R9WS04|R9WS04_TANCI	899	92.01	901	71.68	100	70	2	3648	946	1	899	0	Lipoxygenase (EC 1.13.11.-)	NA	Tanacetum cinerariifolium (Dalmatian daisy) (Chrysanthemum cinerariifolium)	Lipid metabolism; oxylipin biosynthesis. {ECO:0000256|RuleBase:RU003975}.	iron ion binding; linoleate 13S-lipoxygenase activity; oxylipin biosynthetic process	GO:0005506; GO:0016165; GO:0031408	GO:0005506~iron ion binding;GO:0016165~linoleate 13S-lipoxygenase activity	GO:0031408~oxylipin biosynthetic process	NA
comp22049_c0_seq1	1749	sp|Q56Y85|MAP22_ARATH	439	92.01	363	62.26	82.69	29	0	1331	243	77	439	0	Methionine aminopeptidase 2B (MAP 2B) (MetAP 2B) (EC 3.4.11.18) (Peptidase M)	MAP2B At3g59990 F24G16.26	Arabidopsis thaliana (Mouse-ear cress)	NA	cytoplasm; metal ion binding; metalloaminopeptidase activity; protein initiator methionine removal; protein processing	GO:0005737; GO:0046872; GO:0070006; GO:0070084; GO:0016485	GO:0046872~metal ion binding;GO:0070006~metalloaminopeptidase activity	GO:0070084~protein initiator methionine removal;GO:0016485~protein processing	GO:0005737~cytoplasm
comp30454_c0_seq1	2019	tr|A0A059BS24|A0A059BS24_EUCGR	535	91.96	535	79.49	100	43	0	135	1739	1	535	0	Uncharacterized protein	EUGRSUZ_F02483	Eucalyptus grandis (Flooded gum)	NA	NA	NA	NA	NA	NA
comp34250_c0_seq1	3658	tr|A0A068TS76|A0A068TS76_COFCA	1088	91.94	992	81.36	91.18	76	3	372	3338	98	1088	0	Coffea canephora DH200=94 genomic scaffold, scaffold_3	GSCOC_T00025859001	Coffea canephora (Robusta coffee)	NA	NA	NA	NA	NA	NA
comp18966_c0_seq1	1751	tr|A0A022R8A7|A0A022R8A7_ERYGU	444	91.91	445	76.24	100	35	1	55	1389	1	444	0	Uncharacterized protein	MIMGU_mgv1a006438mg	Erythranthe guttata (Yellow monkey flower) (Mimulus guttatus)	NA	NA	NA	NA	NA	NA
comp26169_c0_seq2	2694	tr|M5Y3P4|M5Y3P4_PRUPE	725	91.88	320	35.63	44.14	26	0	353	1312	1	320	0	Uncharacterized protein	PRUPE_ppa002039mg	Prunus persica (Peach) (Amygdalus persica)	NA	PAS complex; regulation of lipid kinase activity	GO:0070772; GO:0043550	NA	GO:0043550~regulation of lipid kinase activity	GO:0070772~PAS complex
comp26169_c0_seq3	2875	tr|M5Y3P4|M5Y3P4_PRUPE	725	91.88	320	33.39	44.14	26	0	353	1312	1	320	0	Uncharacterized protein	PRUPE_ppa002039mg	Prunus persica (Peach) (Amygdalus persica)	NA	PAS complex; regulation of lipid kinase activity	GO:0070772; GO:0043550	NA	GO:0043550~regulation of lipid kinase activity	GO:0070772~PAS complex
comp30455_c1_seq3	2980	tr|Q5K6M7|Q5K6M7_LACSA	737	91.85	736	74.09	99.86	56	3	2567	369	1	735	0	Putative ethylene receptor ETR1	ETR1	Lactuca sativa (Garden lettuce)	NA	ATP binding; endoplasmic reticulum membrane; ethylene-activated signaling pathway; phosphorelay response regulator activity; phosphorelay sensor kinase activity	GO:0005524; GO:0005789; GO:0009873; GO:0000156; GO:0000155	GO:0005524~ATP binding;GO:0000156~phosphorelay response regulator activity;GO:0000155~phosphorelay sensor kinase activity	GO:0009873~ethylene-activated signaling pathway	GO:0005789~endoplasmic reticulum membrane
comp30455_c1_seq2	3145	tr|Q5K6M7|Q5K6M7_LACSA	737	91.85	736	70.21	99.86	56	3	2567	369	1	735	0	Putative ethylene receptor ETR1	ETR1	Lactuca sativa (Garden lettuce)	NA	ATP binding; endoplasmic reticulum membrane; ethylene-activated signaling pathway; phosphorelay response regulator activity; phosphorelay sensor kinase activity	GO:0005524; GO:0005789; GO:0009873; GO:0000156; GO:0000155	GO:0005524~ATP binding;GO:0000156~phosphorelay response regulator activity;GO:0000155~phosphorelay sensor kinase activity	GO:0009873~ethylene-activated signaling pathway	GO:0005789~endoplasmic reticulum membrane
comp33214_c0_seq10	2002	tr|C0SU68|C0SU68_ZINVI	476	91.85	319	47.8	67.02	26	0	234	1190	4	322	0	Auxin influx carrier protein	ZeLAX1	Zinnia violacea (Garden zinnia) (Zinnia elegans)	NA	integral component of membrane	GO:0016021	NA	NA	GO:0016021~integral component of membrane
comp23491_c0_seq2	1144	tr|A0A061EG49|A0A061EG49_THECC	476	91.84	343	89.95	72.06	28	0	116	1144	25	367	0	6-phosphogluconate dehydrogenase family protein isoform 3 (Fragment)	TCM_019085	Theobroma cacao (Cacao) (Cocoa)	NA	NA	NA	NA	NA	NA
comp30849_c0_seq2	1809	tr|V4SQN9|V4SQN9_9ROSI	664	91.83	514	85.24	77.41	42	0	1808	267	151	664	0	Uncharacterized protein	CICLE_v10025088mg	Citrus clementina	NA	ATP binding; gluconeogenesis; phosphoenolpyruvate carboxykinase (ATP) activity	GO:0005524; GO:0006094; GO:0004612	GO:0005524~ATP binding;GO:0004612~phosphoenolpyruvate carboxykinase (ATP) activity	GO:0006094~gluconeogenesis	NA
comp29989_c0_seq2	834	tr|A0A061FWV0|A0A061FWV0_THECC	284	91.82	269	96.76	94.72	22	0	809	3	1	269	0	SPFH/Band 7/PHB domain-containing membrane-associated protein family isoform 1	TCM_013826	Theobroma cacao (Cacao) (Cocoa)	NA	NA	NA	NA	NA	NA
comp31338_c0_seq1	1511	tr|A0A059A4C7|A0A059A4C7_EUCGR	372	91.81	342	67.9	91.94	28	0	245	1270	20	361	0	Uncharacterized protein	EUGRSUZ_K02544	Eucalyptus grandis (Flooded gum)	NA	NA	NA	NA	NA	NA
comp33840_c1_seq2	2140	tr|M1AHD8|M1AHD8_SOLTU	559	91.77	498	69.81	89.09	41	0	1873	380	46	543	0	Uncharacterized protein	PGSC0003DMG400008871	Solanum tuberosum (Potato)	NA	7S RNA binding; GTPase activity; GTP binding; signal recognition particle, chloroplast targeting; SRP-dependent cotranslational protein targeting to membrane	GO:0008312; GO:0005525; GO:0003924; GO:0006614; GO:0080085	GO:0008312~7S RNA binding;GO:0005525~GTP binding;GO:0003924~GTPase activity	GO:0006614~SRP-dependent cotranslational protein targeting to membrane	GO:0080085~signal recognition particle, chloroplast targeting
comp34485_c1_seq1	982	tr|D6BK25|D6BK25_CYNCS	449	91.77	328	100	73.05	26	1	2	982	107	434	0	Hydroxycinnamoyl CoA quinate transferase (Hydroxycinnamoyl CoA quinate transferase 1)	hqt1	Cynara cardunculus var. scolymus (Artichoke) (Cynara scolymus)	NA	transferase activity, transferring acyl groups other than amino-acyl groups	GO:0016747	GO:0016747~transferase activity, transferring acyl groups other than amino-acyl groups	NA	NA
comp32013_c0_seq10	1365	tr|M1A8S7|M1A8S7_SOLTU	304	91.75	303	66.59	99.67	25	0	1126	218	1	303	0	Serine/threonine-protein phosphatase (EC 3.1.3.16)	PGSC0003DMG400006739	Solanum tuberosum (Potato)	NA	protein serine/threonine phosphatase activity	GO:0004722	GO:0004722~protein serine/threonine phosphatase activity	NA	NA
comp32206_c0_seq1	1565	tr|F6HHF5|F6HHF5_VITVI	415	91.73	411	78.79	99.04	30	2	1537	317	5	415	0	Putative uncharacterized protein	VIT_06s0080g00550	Vitis vinifera (Grape)	NA	ATP binding; exon-exon junction complex; helicase activity; membrane; mRNA processing; nuclear speck; nucleic acid binding; response to hypoxia	GO:0005524; GO:0035145; GO:0004386; GO:0006397; GO:0016020; GO:0016607; GO:0003676; GO:0001666	GO:0005524~ATP binding;GO:0004386~helicase activity;GO:0003676~nucleic acid binding	GO:0006397~mRNA processing;GO:0001666~response to hypoxia	GO:0035145~exon-exon junction complex;GO:0016020~membrane;GO:0016607~nuclear speck
comp30810_c0_seq2	1363	tr|B6CAT1|B6CAT1_GERHY	287	91.72	290	63.83	100	21	1	1146	277	1	287	0	Aquaporin	NA	Gerbera hybrida (Daisy)	NA	integral component of membrane; transporter activity	GO:0016021; GO:0005215	GO:0005215~transporter activity	NA	GO:0016021~integral component of membrane
comp22823_c0_seq1	1702	tr|B9T0F2|B9T0F2_RICCO	386	91.71	386	68.04	100	32	0	252	1409	1	386	0	Hydroxypyruvate reductase, putative (EC 1.1.1.29)	RCOM_1112510	Ricinus communis (Castor bean)	NA	glycerate dehydrogenase activity; NAD binding	GO:0051287; GO:0008465	GO:0051287~NAD binding;GO:0008465~glycerate dehydrogenase activity	NA	NA
comp28896_c0_seq3	1955	tr|F4YIB5|F4YIB5_HELAN	466	91.65	467	71.66	100	38	1	1660	260	1	466	0	Delta-8 sphingolipid desaturase	SLD2	Helianthus annuus (Common sunflower)	NA	fatty acid biosynthetic process; heme binding; iron ion binding; oxidoreductase activity, acting on paired donors, with oxidation of a pair of donors resulting in the reduction of molecular oxygen to two molecules of water	GO:0006633; GO:0020037; GO:0005506; GO:0016717	GO:0020037~heme binding;GO:0005506~iron ion binding;GO:0016717~oxidoreductase activity, acting on paired donors, with oxidation of a pair of donors resulting in the reduction of molecular oxygen to two molecules of water	GO:0006633~fatty acid biosynthetic process	NA
comp32622_c0_seq1	1855	tr|Q6W6X6|Q6W6X6_HELAN	449	91.61	453	73.26	100	34	1	1583	225	1	449	0	Acetoacetyl CoA thiolase (EC 2.3.1.16)	NA	Helianthus annuus (Common sunflower)	NA	acetyl-CoA C-acyltransferase activity	GO:0003988	GO:0003988~acetyl-CoA C-acyltransferase activity	NA	NA
comp34082_c0_seq6	1763	tr|A0A059DC56|A0A059DC56_EUCGR	578	91.6	369	62.79	63.84	27	1	1	1095	197	565	0	Uncharacterized protein	EUGRSUZ_A00348	Eucalyptus grandis (Flooded gum)	NA	NA	NA	NA	NA	NA
comp30454_c0_seq3	2112	tr|V4SY74|V4SY74_9ROSI	535	91.59	535	75.99	100	45	0	162	1766	1	535	0	Uncharacterized protein	CICLE_v10011450mg	Citrus clementina	NA	ATP binding; cytoplasm; protein folding	GO:0005524; GO:0005737; GO:0006457	GO:0005524~ATP binding	GO:0006457~protein folding	GO:0005737~cytoplasm
comp34630_c0_seq1	4410	tr|A5BRS2|A5BRS2_VITVI	988	91.59	880	59.86	89.07	74	0	1389	4028	109	988	0	Putative uncharacterized protein	VIT_11s0118g00720 VITISV_031170	Vitis vinifera (Grape)	NA	cell wall; embryo development ending in seed dormancy; GTPase activity; GTP binding; nuclear speck; nucleolus; plasma membrane; plasmodesma; regulation of embryo sac egg cell differentiation	GO:0005525; GO:0003924; GO:0005618; GO:0009793; GO:0016607; GO:0005730; GO:0005886; GO:0009506; GO:0045694	GO:0005525~GTP binding;GO:0003924~GTPase activity	GO:0009793~embryo development ending in seed dormancy;GO:0045694~regulation of embryo sac egg cell differentiation	GO:0005618~cell wall;GO:0016607~nuclear speck;GO:0005730~nucleolus;GO:0005886~plasma membrane;GO:0009506~plasmodesma
comp34630_c0_seq37	4460	tr|A5BRS2|A5BRS2_VITVI	988	91.59	880	59.19	89.07	74	0	1439	4078	109	988	0	Putative uncharacterized protein	VIT_11s0118g00720 VITISV_031170	Vitis vinifera (Grape)	NA	cell wall; embryo development ending in seed dormancy; GTPase activity; GTP binding; nuclear speck; nucleolus; plasma membrane; plasmodesma; regulation of embryo sac egg cell differentiation	GO:0005525; GO:0003924; GO:0005618; GO:0009793; GO:0016607; GO:0005730; GO:0005886; GO:0009506; GO:0045694	GO:0005525~GTP binding;GO:0003924~GTPase activity	GO:0009793~embryo development ending in seed dormancy;GO:0045694~regulation of embryo sac egg cell differentiation	GO:0005618~cell wall;GO:0016607~nuclear speck;GO:0005730~nucleolus;GO:0005886~plasma membrane;GO:0009506~plasmodesma
comp34630_c0_seq2	4519	tr|A5BRS2|A5BRS2_VITVI	988	91.59	880	58.42	89.07	74	0	1498	4137	109	988	0	Putative uncharacterized protein	VIT_11s0118g00720 VITISV_031170	Vitis vinifera (Grape)	NA	cell wall; embryo development ending in seed dormancy; GTPase activity; GTP binding; nuclear speck; nucleolus; plasma membrane; plasmodesma; regulation of embryo sac egg cell differentiation	GO:0005525; GO:0003924; GO:0005618; GO:0009793; GO:0016607; GO:0005730; GO:0005886; GO:0009506; GO:0045694	GO:0005525~GTP binding;GO:0003924~GTPase activity	GO:0009793~embryo development ending in seed dormancy;GO:0045694~regulation of embryo sac egg cell differentiation	GO:0005618~cell wall;GO:0016607~nuclear speck;GO:0005730~nucleolus;GO:0005886~plasma membrane;GO:0009506~plasmodesma
comp34630_c0_seq66	4543	tr|A5BRS2|A5BRS2_VITVI	988	91.59	880	58.11	89.07	74	0	1522	4161	109	988	0	Putative uncharacterized protein	VIT_11s0118g00720 VITISV_031170	Vitis vinifera (Grape)	NA	cell wall; embryo development ending in seed dormancy; GTPase activity; GTP binding; nuclear speck; nucleolus; plasma membrane; plasmodesma; regulation of embryo sac egg cell differentiation	GO:0005525; GO:0003924; GO:0005618; GO:0009793; GO:0016607; GO:0005730; GO:0005886; GO:0009506; GO:0045694	GO:0005525~GTP binding;GO:0003924~GTPase activity	GO:0009793~embryo development ending in seed dormancy;GO:0045694~regulation of embryo sac egg cell differentiation	GO:0005618~cell wall;GO:0016607~nuclear speck;GO:0005730~nucleolus;GO:0005886~plasma membrane;GO:0009506~plasmodesma
comp34630_c0_seq24	4569	tr|A5BRS2|A5BRS2_VITVI	988	91.59	880	57.78	89.07	74	0	1548	4187	109	988	0	Putative uncharacterized protein	VIT_11s0118g00720 VITISV_031170	Vitis vinifera (Grape)	NA	cell wall; embryo development ending in seed dormancy; GTPase activity; GTP binding; nuclear speck; nucleolus; plasma membrane; plasmodesma; regulation of embryo sac egg cell differentiation	GO:0005525; GO:0003924; GO:0005618; GO:0009793; GO:0016607; GO:0005730; GO:0005886; GO:0009506; GO:0045694	GO:0005525~GTP binding;GO:0003924~GTPase activity	GO:0009793~embryo development ending in seed dormancy;GO:0045694~regulation of embryo sac egg cell differentiation	GO:0005618~cell wall;GO:0016607~nuclear speck;GO:0005730~nucleolus;GO:0005886~plasma membrane;GO:0009506~plasmodesma
comp34630_c0_seq51	4596	tr|A5BRS2|A5BRS2_VITVI	988	91.59	880	57.44	89.07	74	0	1575	4214	109	988	0	Putative uncharacterized protein	VIT_11s0118g00720 VITISV_031170	Vitis vinifera (Grape)	NA	cell wall; embryo development ending in seed dormancy; GTPase activity; GTP binding; nuclear speck; nucleolus; plasma membrane; plasmodesma; regulation of embryo sac egg cell differentiation	GO:0005525; GO:0003924; GO:0005618; GO:0009793; GO:0016607; GO:0005730; GO:0005886; GO:0009506; GO:0045694	GO:0005525~GTP binding;GO:0003924~GTPase activity	GO:0009793~embryo development ending in seed dormancy;GO:0045694~regulation of embryo sac egg cell differentiation	GO:0005618~cell wall;GO:0016607~nuclear speck;GO:0005730~nucleolus;GO:0005886~plasma membrane;GO:0009506~plasmodesma
comp34630_c0_seq57	4620	tr|A5BRS2|A5BRS2_VITVI	988	91.59	880	57.14	89.07	74	0	1599	4238	109	988	0	Putative uncharacterized protein	VIT_11s0118g00720 VITISV_031170	Vitis vinifera (Grape)	NA	cell wall; embryo development ending in seed dormancy; GTPase activity; GTP binding; nuclear speck; nucleolus; plasma membrane; plasmodesma; regulation of embryo sac egg cell differentiation	GO:0005525; GO:0003924; GO:0005618; GO:0009793; GO:0016607; GO:0005730; GO:0005886; GO:0009506; GO:0045694	GO:0005525~GTP binding;GO:0003924~GTPase activity	GO:0009793~embryo development ending in seed dormancy;GO:0045694~regulation of embryo sac egg cell differentiation	GO:0005618~cell wall;GO:0016607~nuclear speck;GO:0005730~nucleolus;GO:0005886~plasma membrane;GO:0009506~plasmodesma
comp34630_c0_seq4	4646	tr|A5BRS2|A5BRS2_VITVI	988	91.59	880	56.82	89.07	74	0	1625	4264	109	988	0	Putative uncharacterized protein	VIT_11s0118g00720 VITISV_031170	Vitis vinifera (Grape)	NA	cell wall; embryo development ending in seed dormancy; GTPase activity; GTP binding; nuclear speck; nucleolus; plasma membrane; plasmodesma; regulation of embryo sac egg cell differentiation	GO:0005525; GO:0003924; GO:0005618; GO:0009793; GO:0016607; GO:0005730; GO:0005886; GO:0009506; GO:0045694	GO:0005525~GTP binding;GO:0003924~GTPase activity	GO:0009793~embryo development ending in seed dormancy;GO:0045694~regulation of embryo sac egg cell differentiation	GO:0005618~cell wall;GO:0016607~nuclear speck;GO:0005730~nucleolus;GO:0005886~plasma membrane;GO:0009506~plasmodesma
comp34630_c0_seq78	4670	tr|A5BRS2|A5BRS2_VITVI	988	91.59	880	56.53	89.07	74	0	1649	4288	109	988	0	Putative uncharacterized protein	VIT_11s0118g00720 VITISV_031170	Vitis vinifera (Grape)	NA	cell wall; embryo development ending in seed dormancy; GTPase activity; GTP binding; nuclear speck; nucleolus; plasma membrane; plasmodesma; regulation of embryo sac egg cell differentiation	GO:0005525; GO:0003924; GO:0005618; GO:0009793; GO:0016607; GO:0005730; GO:0005886; GO:0009506; GO:0045694	GO:0005525~GTP binding;GO:0003924~GTPase activity	GO:0009793~embryo development ending in seed dormancy;GO:0045694~regulation of embryo sac egg cell differentiation	GO:0005618~cell wall;GO:0016607~nuclear speck;GO:0005730~nucleolus;GO:0005886~plasma membrane;GO:0009506~plasmodesma
comp19192_c0_seq1	1448	tr|A0A022RQ89|A0A022RQ89_ERYGU	404	91.59	333	68.99	82.43	28	0	220	1218	72	404	0	Uncharacterized protein	MIMGU_mgv1a007461mg	Erythranthe guttata (Yellow monkey flower) (Mimulus guttatus)	NA	NA	NA	NA	NA	NA
comp16807_c0_seq1	1003	tr|M0ZLZ2|M0ZLZ2_SOLTU	987	91.59	333	99.6	33.74	28	0	1003	5	7	339	0	Uncharacterized protein	PGSC0003DMG400001419	Solanum tuberosum (Potato)	NA	acropetal auxin transport; anthocyanin accumulation in tissues in response to UV light; ATPase activity, coupled to transmembrane movement of substances; ATP binding; auxin efflux transmembrane transporter activity; basipetal auxin transport; formation of organ boundary; integral component of membrane; lateral root development; photomorphogenesis; positive gravitropism; regulation of cell size; r…	GO:0005524; GO:0042626; GO:0010541; GO:0043481; GO:0010329; GO:0010540; GO:0010160; GO:0016021; GO:0048527; GO:0009640; GO:0009958; GO:0008361; GO:0009733; GO:0009637; GO:0010218; GO:0048443	GO:0005524~ATP binding;GO:0042626~ATPase activity, coupled to transmembrane movement of substances;GO:0010329~auxin efflux transmembrane transporter activity	GO:0010541~acropetal auxin transport;GO:0043481~anthocyanin accumulation in tissues in response to UV light;GO:0010540~basipetal auxin transport;GO:0010160~formation of organ boundary;GO:0048527~lateral root development;GO:0009640~photomorphogenesis;GO:0009958~positive gravitropism;GO:0008361~regulation of cell size;GO:0009733~response to auxin;GO:0009637~response to blue light;GO:0010218~respons…	GO:0016021~integral component of membrane
comp29586_c0_seq1	2659	tr|A0A022QAN5|A0A022QAN5_ERYGU	625	91.58	499	56.3	79.84	42	0	785	2281	93	591	0	Uncharacterized protein	MIMGU_mgv1a002918mg	Erythranthe guttata (Yellow monkey flower) (Mimulus guttatus)	NA	NA	NA	NA	NA	NA
comp34082_c0_seq3	1860	tr|A0A059DC56|A0A059DC56_EUCGR	578	91.58	368	59.35	63.67	27	1	1	1092	197	564	0	Uncharacterized protein	EUGRSUZ_A00348	Eucalyptus grandis (Flooded gum)	NA	NA	NA	NA	NA	NA
comp30738_c1_seq34	2437	sp|P23980|PMA2_SOLLC	704	91.54	461	56.75	65.48	39	0	2436	1054	70	530	0	Plasma membrane ATPase 2 (EC 3.6.3.6) (Proton pump 2) (Fragment)	LHA2	Solanum lycopersicum (Tomato) (Lycopersicon esculentum)	NA	ATP binding; ATP biosynthetic process; hydrogen-exporting ATPase activity, phosphorylative mechanism; integral component of membrane; metal ion binding; plasma membrane	GO:0005524; GO:0006754; GO:0008553; GO:0016021; GO:0046872; GO:0005886	GO:0005524~ATP binding;GO:0008553~hydrogen-exporting ATPase activity, phosphorylative mechanism;GO:0046872~metal ion binding	GO:0006754~ATP biosynthetic process	GO:0016021~integral component of membrane;GO:0005886~plasma membrane
comp30738_c1_seq43	2553	sp|P23980|PMA2_SOLLC	704	91.54	461	54.17	65.48	39	0	2552	1170	70	530	0	Plasma membrane ATPase 2 (EC 3.6.3.6) (Proton pump 2) (Fragment)	LHA2	Solanum lycopersicum (Tomato) (Lycopersicon esculentum)	NA	ATP binding; ATP biosynthetic process; hydrogen-exporting ATPase activity, phosphorylative mechanism; integral component of membrane; metal ion binding; plasma membrane	GO:0005524; GO:0006754; GO:0008553; GO:0016021; GO:0046872; GO:0005886	GO:0005524~ATP binding;GO:0008553~hydrogen-exporting ATPase activity, phosphorylative mechanism;GO:0046872~metal ion binding	GO:0006754~ATP biosynthetic process	GO:0016021~integral component of membrane;GO:0005886~plasma membrane
comp31540_c0_seq1	1541	tr|N0A414|N0A414_POPTO	343	91.52	342	66.58	99.71	28	1	165	1187	1	342	0	UDP-glucuronate decarboxylase protein 3	UXS3	Populus tomentosa (Chinese white poplar)	NA	catalytic activity; cellular metabolic process; coenzyme binding	GO:0003824; GO:0044237; GO:0050662	GO:0003824~catalytic activity;GO:0050662~coenzyme binding	GO:0044237~cellular metabolic process	NA
comp34719_c0_seq3	2024	tr|Q94G03|Q94G03_FLAPR	589	91.51	589	87.3	100	46	1	90	1844	1	589	0	Malic enzyme	CytMeA	Flaveria pringlei	NA	malate dehydrogenase (decarboxylating) (NAD+) activity; malate metabolic process; metal ion binding; NAD binding	GO:0051287; GO:0004471; GO:0006108; GO:0046872	GO:0051287~NAD binding;GO:0004471~malate dehydrogenase (decarboxylating) (NAD+) activity;GO:0046872~metal ion binding	GO:0006108~malate metabolic process	NA
comp33234_c0_seq8	3024	tr|R4PWG1|R4PWG1_CHRMO	1145	91.51	966	95.83	84.37	77	3	3022	137	181	1145	0	Gigantea-like protein	NA	Chrysanthemum morifolium (Florist's daisy) (Dendranthema grandiflorum)	NA	regulation of photoperiodism, flowering	GO:2000028	NA	GO:2000028~regulation of photoperiodism, flowering	NA
comp30522_c0_seq4	1829	tr|B9I2I4|B9I2I4_POPTR	531	91.49	529	86.77	99.62	45	0	1742	156	3	531	0	T-complex protein 1 subunit delta	POPTR_0012s04860g	Populus trichocarpa (Western balsam poplar) (Populus balsamifera subsp. trichocarpa)	NA	ATP binding; cytosol; protein folding; response to cadmium ion	GO:0005524; GO:0005829; GO:0006457; GO:0046686	GO:0005524~ATP binding	GO:0006457~protein folding;GO:0046686~response to cadmium ion	GO:0005829~cytosol
comp26738_c0_seq7	2011	tr|I1U4L2|I1U4L2_9ERIC	471	91.49	376	56.09	79.83	32	0	639	1766	96	471	0	Citrate synthase	CS	Rhododendron micranthum	NA	cellular carbohydrate metabolic process; citrate (Si)-synthase activity; tricarboxylic acid cycle	GO:0044262; GO:0004108; GO:0006099	GO:0004108~citrate (Si)-synthase activity	GO:0044262~cellular carbohydrate metabolic process;GO:0006099~tricarboxylic acid cycle	NA
comp26738_c0_seq2	2116	tr|I1U4L2|I1U4L2_9ERIC	471	91.49	376	53.31	79.83	32	0	744	1871	96	471	0	Citrate synthase	CS	Rhododendron micranthum	NA	cellular carbohydrate metabolic process; citrate (Si)-synthase activity; tricarboxylic acid cycle	GO:0044262; GO:0004108; GO:0006099	GO:0004108~citrate (Si)-synthase activity	GO:0044262~cellular carbohydrate metabolic process;GO:0006099~tricarboxylic acid cycle	NA
comp27394_c0_seq1	1538	tr|A5AYZ7|A5AYZ7_VITVI	392	91.48	352	68.66	89.8	30	0	286	1341	40	391	0	Putative uncharacterized protein	VITISV_034030	Vitis vinifera (Grape)	NA	ATP binding; cytosol; protein serine/threonine kinase activity	GO:0005524; GO:0005829; GO:0004674	GO:0005524~ATP binding;GO:0004674~protein serine/threonine kinase activity	NA	GO:0005829~cytosol
comp34767_c1_seq8	1373	tr|V4T4J1|V4T4J1_9ROSI	322	91.47	293	64.02	90.99	24	1	1097	222	1	293	0	Uncharacterized protein (Fragment)	CICLE_v100116001mg	Citrus clementina	NA	ATP binding; protein serine/threonine kinase activity	GO:0005524; GO:0004674	GO:0005524~ATP binding;GO:0004674~protein serine/threonine kinase activity	NA	NA
comp31636_c0_seq1	2322	tr|I1NAH7|I1NAH7_SOYBN	527	91.46	527	68.09	100	45	0	281	1861	1	527	0	Pyruvate kinase (EC 2.7.1.40)	NA	Glycine max (Soybean) (Glycine hispida)	Carbohydrate degradation; glycolysis; pyruvate from D-glyceraldehyde 3-phosphate: step 5/5. {ECO:0000256|RuleBase:RU000504}.	glycolytic process; magnesium ion binding; potassium ion binding; pyruvate kinase activity	GO:0006096; GO:0000287; GO:0030955; GO:0004743	GO:0000287~magnesium ion binding;GO:0030955~potassium ion binding;GO:0004743~pyruvate kinase activity	GO:0006096~glycolytic process	NA
comp23787_c0_seq1	1647	tr|A0A067KQI5|A0A067KQI5_JATCU	397	91.44	397	72.31	100	34	0	33	1223	1	397	0	Uncharacterized protein	JCGZ_04406	Jatropha curcas (Barbados nut)	NA	NA	NA	NA	NA	NA
comp32714_c0_seq1	1776	tr|A0A068U1P7|A0A068U1P7_COFCA	410	91.44	409	69.09	99.76	35	0	1454	228	1	409	0	Coffea canephora DH200=94 genomic scaffold, scaffold_8	GSCOC_T00039378001	Coffea canephora (Robusta coffee)	NA	NA	NA	NA	NA	NA
comp34780_c0_seq2	4208	tr|H6UJ40|H6UJ40_CAMSI	1212	91.43	1213	86.48	100	102	2	4106	471	1	1212	0	Spliceosomal-like protein	NA	Camellia sinensis (Tea)	NA	nucleic acid binding; nucleus	GO:0003676; GO:0005634	GO:0003676~nucleic acid binding	NA	GO:0005634~nucleus
comp24499_c0_seq1	1392	tr|F2X0U3|F2X0U3_HELAN	313	91.43	315	67.89	100	20	5	160	1092	1	312	0	HD-Zip subfamily I trancription factor	HB1	Helianthus annuus (Common sunflower)	NA	nucleus; sequence-specific DNA binding transcription factor activity; transcription, DNA-templated; transcription regulatory region sequence-specific DNA binding	GO:0005634; GO:0003700; GO:0000976; GO:0006351	GO:0003700~sequence-specific DNA binding transcription factor activity;GO:0000976~transcription regulatory region sequence-specific DNA binding	GO:0006351~transcription, DNA-templated	GO:0005634~nucleus
comp34719_c0_seq7	1925	tr|A0A068UK53|A0A068UK53_COFCA	488	91.4	430	67.01	88.11	34	1	202	1482	59	488	0	Coffea canephora DH200=94 genomic scaffold, scaffold_35	GSCOC_T00027951001	Coffea canephora (Robusta coffee)	NA	NA	NA	NA	NA	NA
comp33880_c0_seq2	2629	tr|A0A068TQN0|A0A068TQN0_COFCA	725	91.39	697	79.54	96.14	56	2	2389	305	31	725	0	Coffea canephora DH200=94 genomic scaffold, scaffold_2	GSCOC_T00022706001	Coffea canephora (Robusta coffee)	NA	NA	NA	NA	NA	NA
comp31486_c0_seq2	1870	tr|A0A022RUV0|A0A022RUV0_ERYGU	554	91.39	476	76.36	85.92	41	0	195	1622	79	554	0	Uncharacterized protein	MIMGU_mgv1a003928mg	Erythranthe guttata (Yellow monkey flower) (Mimulus guttatus)	NA	NA	NA	NA	NA	NA
comp21010_c0_seq2	1705	tr|A0A059B3Y0|A0A059B3Y0_EUCGR	325	91.38	325	57.18	100	28	0	1346	372	1	325	0	Cysteine synthase (EC 2.5.1.47)	EUGRSUZ_H03464	Eucalyptus grandis (Flooded gum)	NA	NA	NA	NA	NA	NA
comp31676_c0_seq3	2273	tr|F6GUF7|F6GUF7_VITVI	714	91.38	603	79.59	84.45	52	0	2092	284	112	714	0	Putative uncharacterized protein	VIT_06s0004g01090	Vitis vinifera (Grape)	NA	ATP binding; protein serine/threonine kinase activity	GO:0005524; GO:0004674	GO:0005524~ATP binding;GO:0004674~protein serine/threonine kinase activity	NA	NA
comp31676_c0_seq10	2450	tr|F6GUF7|F6GUF7_VITVI	714	91.38	603	73.84	84.45	52	0	2269	461	112	714	0	Putative uncharacterized protein	VIT_06s0004g01090	Vitis vinifera (Grape)	NA	ATP binding; protein serine/threonine kinase activity	GO:0005524; GO:0004674	GO:0005524~ATP binding;GO:0004674~protein serine/threonine kinase activity	NA	NA
comp31151_c0_seq2	1006	tr|A0A059PYD5|A0A059PYD5_ARTAN	550	91.38	325	96.92	59.09	28	0	975	1	1	325	0	Caryophyllene synthase	CPS	Artemisia annua (Sweet wormwood)	NA	NA	NA	NA	NA	NA
comp34615_c1_seq5	2991	tr|Q8VX31|Q8VX31_ZINVI	835	91.35	821	82.35	98.32	69	2	377	2833	15	835	0	HD-Zip protein	hb1	Zinnia violacea (Garden zinnia) (Zinnia elegans)	NA	lipid binding; nucleus; sequence-specific DNA binding; sequence-specific DNA binding transcription factor activity	GO:0008289; GO:0005634; GO:0043565; GO:0003700	GO:0008289~lipid binding;GO:0043565~sequence-specific DNA binding;GO:0003700~sequence-specific DNA binding transcription factor activity	NA	GO:0005634~nucleus
comp34259_c0_seq23	3174	tr|E6Y2I1|E6Y2I1_HELAN	382	91.35	370	34.97	96.86	32	0	1526	417	11	380	0	1-acyl-sn-glycerol-3-phosphate acyltransferase	LPAAT2	Helianthus annuus (Common sunflower)	NA	transferase activity, transferring acyl groups	GO:0016746	GO:0016746~transferase activity, transferring acyl groups	NA	NA
comp34259_c0_seq40	3269	tr|E6Y2I1|E6Y2I1_HELAN	382	91.35	370	33.96	96.86	32	0	1526	417	11	380	0	1-acyl-sn-glycerol-3-phosphate acyltransferase	LPAAT2	Helianthus annuus (Common sunflower)	NA	transferase activity, transferring acyl groups	GO:0016746	GO:0016746~transferase activity, transferring acyl groups	NA	NA
comp32714_c0_seq6	1883	tr|A0A068U1P7|A0A068U1P7_COFCA	410	91.35	393	62.61	95.85	34	0	1450	272	17	409	0	Coffea canephora DH200=94 genomic scaffold, scaffold_8	GSCOC_T00039378001	Coffea canephora (Robusta coffee)	NA	NA	NA	NA	NA	NA
comp28243_c0_seq1	2105	tr|R9WS12|R9WS12_TANCI	531	91.34	531	75.68	100	46	0	1956	364	1	531	0	Cytochrome P450-like protein	NA	Tanacetum cinerariifolium (Dalmatian daisy) (Chrysanthemum cinerariifolium)	NA	heme binding; iron ion binding; monooxygenase activity; oxidoreductase activity, acting on paired donors, with incorporation or reduction of molecular oxygen	GO:0020037; GO:0005506; GO:0004497; GO:0016705	GO:0020037~heme binding;GO:0005506~iron ion binding;GO:0004497~monooxygenase activity;GO:0016705~oxidoreductase activity, acting on paired donors, with incorporation or reduction of molecular oxygen	NA	NA
comp34082_c0_seq2	2099	tr|A0A059DC56|A0A059DC56_EUCGR	578	91.33	369	52.74	63.84	28	1	1	1095	197	565	0	Uncharacterized protein	EUGRSUZ_A00348	Eucalyptus grandis (Flooded gum)	NA	NA	NA	NA	NA	NA
comp33247_c1_seq13	2178	tr|A0A061GI18|A0A061GI18_THECC	523	91.32	334	46.01	63.86	28	1	275	1273	11	344	0	Na+/H+ antiporter 6 isoform 2	TCM_030490	Theobroma cacao (Cacao) (Cocoa)	NA	NA	NA	NA	NA	NA
comp31232_c1_seq22	3820	tr|A0A068U232|A0A068U232_COFCA	1048	91.32	576	45.24	54.96	48	1	972	2693	182	757	0	Coffea canephora DH200=94 genomic scaffold, scaffold_8	GSCOC_T00039507001	Coffea canephora (Robusta coffee)	NA	NA	NA	NA	NA	NA
comp31232_c1_seq2	4256	tr|A0A068U232|A0A068U232_COFCA	1048	91.32	576	40.6	54.96	48	1	972	2693	182	757	0	Coffea canephora DH200=94 genomic scaffold, scaffold_8	GSCOC_T00039507001	Coffea canephora (Robusta coffee)	NA	NA	NA	NA	NA	NA
comp31232_c1_seq30	4332	tr|A0A068U232|A0A068U232_COFCA	1048	91.32	576	39.89	54.96	48	1	972	2693	182	757	0	Coffea canephora DH200=94 genomic scaffold, scaffold_8	GSCOC_T00039507001	Coffea canephora (Robusta coffee)	NA	NA	NA	NA	NA	NA
comp33247_c1_seq28	2260	tr|A0A061GI18|A0A061GI18_THECC	523	91.27	229	30.4	43.79	19	1	275	958	11	239	0	Na+/H+ antiporter 6 isoform 2	TCM_030490	Theobroma cacao (Cacao) (Cocoa)	NA	NA	NA	NA	NA	NA
comp34594_c0_seq28	2750	tr|B9HND2|B9HND2_POPTR	747	91.25	400	43.64	53.55	35	0	1494	295	348	747	0	Uncharacterized protein	POPTR_0009s07790g	Populus trichocarpa (Western balsam poplar) (Populus balsamifera subsp. trichocarpa)	NA	6-phosphofructo-2-kinase activity; ATP binding; fructose-2,6-bisphosphate 2-phosphatase activity; fructose 2,6-bisphosphate metabolic process; fructose metabolic process; starch binding	GO:0003873; GO:0005524; GO:0006003; GO:0006000; GO:0004331; GO:2001070	GO:0003873~6-phosphofructo-2-kinase activity;GO:0005524~ATP binding;GO:0004331~fructose-2,6-bisphosphate 2-phosphatase activity;GO:2001070~starch binding	GO:0006003~fructose 2,6-bisphosphate metabolic process;GO:0006000~fructose metabolic process	NA
comp31847_c0_seq1	1431	tr|A9PEZ8|A9PEZ8_POPTR	368	91.24	354	74.21	96.2	30	1	1389	328	16	368	0	GDP-mannose 4 family protein	POPTR_0007s13960g	Populus trichocarpa (Western balsam poplar) (Populus balsamifera subsp. trichocarpa)	NA	coenzyme binding; GDP-mannose 4,6-dehydratase activity; GDP-mannose metabolic process; intracellular	GO:0008446; GO:0019673; GO:0050662; GO:0005622	GO:0008446~GDP-mannose 4,6-dehydratase activity;GO:0050662~coenzyme binding	GO:0019673~GDP-mannose metabolic process	GO:0005622~intracellular
comp32581_c0_seq2	2180	tr|F8WRL3|F8WRL3_FLABI	523	91.2	523	71.97	100	40	2	278	1828	1	523	0	Sodium:hydrogen antiporter 1 (Fragment)	NHD1	Flaveria bidentis (Coastal plain yellowtops) (Ethulia bidentis)	NA	integral component of membrane; transmembrane transport	GO:0016021; GO:0055085	NA	GO:0055085~transmembrane transport	GO:0016021~integral component of membrane
comp408679_c0_seq1	1070	tr|A0A022RBC6|A0A022RBC6_ERYGU	991	91.2	341	95.61	34.41	30	0	4	1026	42	382	0	Uncharacterized protein (Fragment)	MIMGU_mgv1a0005932mg	Erythranthe guttata (Yellow monkey flower) (Mimulus guttatus)	NA	NA	NA	NA	NA	NA
comp26077_c0_seq1	3217	tr|Q7Y067|Q7Y067_SESRO	954	91.19	954	88.96	100	84	0	3108	247	1	954	0	Plasma membrane H+-ATPase	srha4	Sesbania rostrata	NA	ATP binding; ATP biosynthetic process; cation-transporting ATPase activity; integral component of membrane; metal ion binding	GO:0005524; GO:0006754; GO:0019829; GO:0016021; GO:0046872	GO:0005524~ATP binding;GO:0019829~cation-transporting ATPase activity;GO:0046872~metal ion binding	GO:0006754~ATP biosynthetic process	GO:0016021~integral component of membrane
comp27625_c1_seq1	2240	tr|Q38HT9|Q38HT9_SOLTU	419	91.19	420	56.25	100	36	1	192	1451	1	419	0	DnaJ-like protein (Uncharacterized protein)	PGSC0003DMG400023400	Solanum tuberosum (Potato)	NA	ATP binding; metal ion binding; protein folding; response to heat	GO:0005524; GO:0046872; GO:0006457; GO:0009408	GO:0005524~ATP binding;GO:0046872~metal ion binding	GO:0006457~protein folding;GO:0009408~response to heat	NA
comp14561_c0_seq1	2138	tr|A0A072U6J8|A0A072U6J8_MEDTR	1250	91.19	658	92.33	52.64	58	0	2137	164	593	1250	0	ABC transporter B family protein	MTR_6g011680	Medicago truncatula (Barrel medic) (Medicago tribuloides)	NA	NA	NA	NA	NA	NA
comp31379_c0_seq1	1662	tr|A0A022QPY9|A0A022QPY9_ERYGU	428	91.18	408	73.65	95.33	36	0	190	1413	21	428	0	Aspartate aminotransferase (EC 2.6.1.1)	MIMGU_mgv1a006861mg	Erythranthe guttata (Yellow monkey flower) (Mimulus guttatus)	NA	NA	NA	NA	NA	NA
comp33234_c0_seq19	4219	tr|V5K784|V5K784_9ASTR	949	91.17	951	67.62	100	79	2	3810	967	1	949	0	GIGANTEA-like protein (Fragment)	NA	Chrysanthemum boreale	NA	regulation of photoperiodism, flowering	GO:2000028	NA	GO:2000028~regulation of photoperiodism, flowering	NA
comp34594_c0_seq11	3168	tr|O81398|O81398_SOLTU	501	91.16	396	37.5	79.04	35	0	1485	298	106	501	0	Fructose-6-phosphate 2-kinase/fructose-2,6-bisphosphatase (EC 2.7.1.105) (EC 3.1.3.46) (Fragment)	F2KP1	Solanum tuberosum (Potato)	NA	6-phosphofructo-2-kinase activity; ATP binding; cytosol; fructose-2,6-bisphosphate 2-phosphatase activity; fructose 2,6-bisphosphate metabolic process; fructose 6-phosphate metabolic process; fructose metabolic process; regulation of carbon utilization	GO:0003873; GO:0005524; GO:0005829; GO:0006003; GO:0006002; GO:0006000; GO:0004331; GO:0043609	GO:0003873~6-phosphofructo-2-kinase activity;GO:0005524~ATP binding;GO:0004331~fructose-2,6-bisphosphate 2-phosphatase activity	GO:0006003~fructose 2,6-bisphosphate metabolic process;GO:0006002~fructose 6-phosphate metabolic process;GO:0006000~fructose metabolic process;GO:0043609~regulation of carbon utilization	GO:0005829~cytosol
comp31338_c0_seq3	1482	tr|A0A059A4C7|A0A059A4C7_EUCGR	372	91.14	350	70.85	94.09	31	0	245	1294	20	369	0	Uncharacterized protein	EUGRSUZ_K02544	Eucalyptus grandis (Flooded gum)	NA	NA	NA	NA	NA	NA
comp31953_c1_seq13	1645	tr|B9RAS6|B9RAS6_RICCO	435	91.12	338	61.64	77.7	30	0	247	1260	98	435	0	Afc, putative (EC 2.7.12.1)	RCOM_1508280	Ricinus communis (Castor bean)	NA	ATP binding; protein serine/threonine/tyrosine kinase activity; protein serine/threonine kinase activity	GO:0005524; GO:0004674; GO:0004712	GO:0005524~ATP binding;GO:0004674~protein serine/threonine kinase activity;GO:0004712~protein serine/threonine/tyrosine kinase activity	NA	NA
comp35021_c0_seq18	1305	tr|A0A067F4I9|A0A067F4I9_CITSI	301	91.1	292	67.13	97.01	26	0	1127	252	6	297	0	Uncharacterized protein	CISIN_1g022174mg	Citrus sinensis (Sweet orange) (Citrus aurantium var. sinensis)	NA	NA	NA	NA	NA	NA
comp22161_c1_seq1	1368	tr|A9PF64|A9PF64_POPTR	396	91.1	326	71.49	82.32	29	0	1367	390	30	355	0	Putative uncharacterized protein	NA	Populus trichocarpa (Western balsam poplar) (Populus balsamifera subsp. trichocarpa)	NA	aminopeptidase activity; metalloexopeptidase activity	GO:0004177; GO:0008235	GO:0004177~aminopeptidase activity;GO:0008235~metalloexopeptidase activity	NA	NA
comp32994_c0_seq17	2549	tr|K4CGX7|K4CGX7_SOLLC	716	91.1	281	33.07	39.25	25	0	200	1042	1	281	0	Uncharacterized protein	Solyc07g062940.2	Solanum lycopersicum (Tomato) (Lycopersicon esculentum)	NA	ATP binding; cytoplasm; protein kinase activity; spindle	GO:0005524; GO:0005737; GO:0004672; GO:0005819	GO:0005524~ATP binding;GO:0004672~protein kinase activity	NA	GO:0005737~cytoplasm;GO:0005819~spindle
comp30637_c0_seq2	1536	tr|A0A067EDB5|A0A067EDB5_CITSI	363	91.08	314	61.33	86.5	27	1	939	1	2	315	0	Uncharacterized protein	CISIN_1g017936mg	Citrus sinensis (Sweet orange) (Citrus aurantium var. sinensis)	NA	NA	NA	NA	NA	NA
comp26895_c0_seq2	1414	tr|A0A061EQM1|A0A061EQM1_THECC	427	91.08	213	45.19	49.88	19	0	854	216	212	424	0	Mitogen-activated protein kinase 6	TCM_019832	Theobroma cacao (Cacao) (Cocoa)	NA	NA	NA	NA	NA	NA
comp34594_c0_seq13	1970	tr|B9HND2|B9HND2_POPTR	747	91.04	201	30.61	26.91	18	0	897	295	547	747	0	Uncharacterized protein	POPTR_0009s07790g	Populus trichocarpa (Western balsam poplar) (Populus balsamifera subsp. trichocarpa)	NA	6-phosphofructo-2-kinase activity; ATP binding; fructose-2,6-bisphosphate 2-phosphatase activity; fructose 2,6-bisphosphate metabolic process; fructose metabolic process; starch binding	GO:0003873; GO:0005524; GO:0006003; GO:0006000; GO:0004331; GO:2001070	GO:0003873~6-phosphofructo-2-kinase activity;GO:0005524~ATP binding;GO:0004331~fructose-2,6-bisphosphate 2-phosphatase activity;GO:2001070~starch binding	GO:0006003~fructose 2,6-bisphosphate metabolic process;GO:0006000~fructose metabolic process	NA
comp34594_c0_seq14	2099	tr|B9HND2|B9HND2_POPTR	747	91.04	201	28.73	26.91	18	0	1559	957	351	551	0	Uncharacterized protein	POPTR_0009s07790g	Populus trichocarpa (Western balsam poplar) (Populus balsamifera subsp. trichocarpa)	NA	6-phosphofructo-2-kinase activity; ATP binding; fructose-2,6-bisphosphate 2-phosphatase activity; fructose 2,6-bisphosphate metabolic process; fructose metabolic process; starch binding	GO:0003873; GO:0005524; GO:0006003; GO:0006000; GO:0004331; GO:2001070	GO:0003873~6-phosphofructo-2-kinase activity;GO:0005524~ATP binding;GO:0004331~fructose-2,6-bisphosphate 2-phosphatase activity;GO:2001070~starch binding	GO:0006003~fructose 2,6-bisphosphate metabolic process;GO:0006000~fructose metabolic process	NA
comp30108_c0_seq3	3307	tr|A0A068UQS2|A0A068UQS2_COFCA	948	91.03	948	86	100	85	0	3187	344	1	948	0	Coffea canephora DH200=94 genomic scaffold, scaffold_45	GSCOC_T00031372001	Coffea canephora (Robusta coffee)	NA	NA	NA	NA	NA	NA
comp34719_c0_seq4	3044	tr|Q94G03|Q94G03_FLAPR	589	91.01	556	54.8	94.4	46	1	90	1745	1	556	0	Malic enzyme	CytMeA	Flaveria pringlei	NA	malate dehydrogenase (decarboxylating) (NAD+) activity; malate metabolic process; metal ion binding; NAD binding	GO:0051287; GO:0004471; GO:0006108; GO:0046872	GO:0051287~NAD binding;GO:0004471~malate dehydrogenase (decarboxylating) (NAD+) activity;GO:0046872~metal ion binding	GO:0006108~malate metabolic process	NA
comp34719_c0_seq14	3125	tr|Q94G03|Q94G03_FLAPR	589	91.01	556	53.38	94.4	46	1	90	1745	1	556	0	Malic enzyme	CytMeA	Flaveria pringlei	NA	malate dehydrogenase (decarboxylating) (NAD+) activity; malate metabolic process; metal ion binding; NAD binding	GO:0051287; GO:0004471; GO:0006108; GO:0046872	GO:0051287~NAD binding;GO:0004471~malate dehydrogenase (decarboxylating) (NAD+) activity;GO:0046872~metal ion binding	GO:0006108~malate metabolic process	NA
comp24522_c0_seq2	3029	tr|F6GYH2|F6GYH2_VITVI	709	90.97	587	58.14	82.79	53	0	477	2237	123	709	0	Putative uncharacterized protein	VIT_09s0054g01810	Vitis vinifera (Grape)	NA	ATP binding; ATP-dependent helicase activity; nucleic acid binding	GO:0005524; GO:0008026; GO:0003676	GO:0005524~ATP binding;GO:0008026~ATP-dependent helicase activity;GO:0003676~nucleic acid binding	NA	NA
comp24522_c0_seq1	3117	tr|F6GYH2|F6GYH2_VITVI	709	90.97	587	56.5	82.79	53	0	477	2237	123	709	0	Putative uncharacterized protein	VIT_09s0054g01810	Vitis vinifera (Grape)	NA	ATP binding; ATP-dependent helicase activity; nucleic acid binding	GO:0005524; GO:0008026; GO:0003676	GO:0005524~ATP binding;GO:0008026~ATP-dependent helicase activity;GO:0003676~nucleic acid binding	NA	NA
comp30499_c0_seq12	2057	tr|W0FGD1|W0FGD1_HELAN	510	90.96	354	51.63	69.41	7	1	1450	464	1	354	0	ATP synthase subunit alpha	atp1	Helianthus annuus (Common sunflower)	NA	ATP binding; ATP hydrolysis coupled proton transport; ATP synthesis coupled proton transport; mitochondrion; proton-transporting ATPase activity, rotational mechanism; proton-transporting ATP synthase activity, rotational mechanism; proton-transporting ATP synthase complex, catalytic core F(1)	GO:0005524; GO:0015991; GO:0015986; GO:0005739; GO:0046933; GO:0045261; GO:0046961	GO:0005524~ATP binding;GO:0046933~proton-transporting ATP synthase activity, rotational mechanism;GO:0046961~proton-transporting ATPase activity, rotational mechanism	GO:0015991~ATP hydrolysis coupled proton transport;GO:0015986~ATP synthesis coupled proton transport	GO:0005739~mitochondrion;GO:0045261~proton-transporting ATP synthase complex, catalytic core F(1)
comp33811_c0_seq1	2368	tr|M1B744|M1B744_SOLTU	630	90.95	630	79.81	100	57	0	164	2053	1	630	0	Uncharacterized protein	PGSC0003DMG400014901	Solanum tuberosum (Potato)	NA	ATP binding; cell wall; cobalt ion binding; electron transport chain; flavin adenine dinucleotide binding; oxidoreductase activity, acting on the CH-CH group of donors; tricarboxylic acid cycle	GO:0005524; GO:0005618; GO:0050897; GO:0022900; GO:0050660; GO:0016627; GO:0006099	GO:0005524~ATP binding;GO:0050897~cobalt ion binding;GO:0050660~flavin adenine dinucleotide binding;GO:0016627~oxidoreductase activity, acting on the CH-CH group of donors	GO:0022900~electron transport chain;GO:0006099~tricarboxylic acid cycle	GO:0005618~cell wall
comp28660_c0_seq1	1827	tr|W5G328|W5G328_WHEAT	464	90.95	464	76.19	100	42	0	210	1601	1	464	0	Uncharacterized protein	NA	Triticum aestivum (Wheat)	NA	GTPase activity; GTP binding	GO:0005525; GO:0003924	GO:0005525~GTP binding;GO:0003924~GTPase activity	NA	NA
comp32207_c0_seq1	1600	tr|F6HT17|F6HT17_VITVI	386	90.93	386	72.38	100	35	0	117	1274	1	386	0	Putative uncharacterized protein	VIT_02s0012g02660	Vitis vinifera (Grape)	NA	cytosol	GO:0005829	NA	NA	GO:0005829~cytosol
comp5959_c0_seq1	1735	tr|A0A022PYQ6|A0A022PYQ6_ERYGU	587	90.93	430	74.35	73.25	37	1	1733	444	160	587	0	DNA polymerase (EC 2.7.7.7) (Fragment)	MIMGU_mgv1a0005871mg	Erythranthe guttata (Yellow monkey flower) (Mimulus guttatus)	NA	NA	NA	NA	NA	NA
comp31568_c0_seq10	2074	tr|A0A059CVI9|A0A059CVI9_EUCGR	362	90.91	286	41.37	79.01	26	0	1455	598	77	362	0	Lactoylglutathione lyase (EC 4.4.1.5) (Glyoxalase I)	EUGRSUZ_C03791	Eucalyptus grandis (Flooded gum)	Secondary metabolite metabolism; methylglyoxal degradation; (R)-lactate from methylglyoxal: step 1/2. {ECO:0000256|RuleBase:RU361179}.	NA	NA	NA	NA	NA
comp31568_c0_seq7	2176	tr|A0A059CVI9|A0A059CVI9_EUCGR	362	90.91	286	39.43	79.01	26	0	1455	598	77	362	0	Lactoylglutathione lyase (EC 4.4.1.5) (Glyoxalase I)	EUGRSUZ_C03791	Eucalyptus grandis (Flooded gum)	Secondary metabolite metabolism; methylglyoxal degradation; (R)-lactate from methylglyoxal: step 1/2. {ECO:0000256|RuleBase:RU361179}.	NA	NA	NA	NA	NA
comp31568_c0_seq19	2692	tr|A0A059CVI9|A0A059CVI9_EUCGR	362	90.91	286	31.87	79.01	26	0	1455	598	77	362	0	Lactoylglutathione lyase (EC 4.4.1.5) (Glyoxalase I)	EUGRSUZ_C03791	Eucalyptus grandis (Flooded gum)	Secondary metabolite metabolism; methylglyoxal degradation; (R)-lactate from methylglyoxal: step 1/2. {ECO:0000256|RuleBase:RU361179}.	NA	NA	NA	NA	NA
comp31568_c0_seq25	2783	tr|A0A059CVI9|A0A059CVI9_EUCGR	362	90.91	286	30.83	79.01	26	0	1455	598	77	362	0	Lactoylglutathione lyase (EC 4.4.1.5) (Glyoxalase I)	EUGRSUZ_C03791	Eucalyptus grandis (Flooded gum)	Secondary metabolite metabolism; methylglyoxal degradation; (R)-lactate from methylglyoxal: step 1/2. {ECO:0000256|RuleBase:RU361179}.	NA	NA	NA	NA	NA
comp31568_c0_seq23	2794	tr|A0A059CVI9|A0A059CVI9_EUCGR	362	90.91	286	30.71	79.01	26	0	1455	598	77	362	0	Lactoylglutathione lyase (EC 4.4.1.5) (Glyoxalase I)	EUGRSUZ_C03791	Eucalyptus grandis (Flooded gum)	Secondary metabolite metabolism; methylglyoxal degradation; (R)-lactate from methylglyoxal: step 1/2. {ECO:0000256|RuleBase:RU361179}.	NA	NA	NA	NA	NA
comp30235_c0_seq5	1475	tr|K9JTB0|K9JTB0_HELAN	447	90.91	319	64.88	71.36	29	0	1005	49	127	445	0	Chloroplast glycerol-3-phosphate acyltransferase	PLSB	Helianthus annuus (Common sunflower)	NA	glycerol-3-phosphate O-acyltransferase activity; glycerophospholipid metabolic process	GO:0004366; GO:0006650	GO:0004366~glycerol-3-phosphate O-acyltransferase activity	GO:0006650~glycerophospholipid metabolic process	NA
comp31568_c0_seq22	2885	tr|A0A059CVI9|A0A059CVI9_EUCGR	362	90.91	286	29.74	79.01	26	0	1455	598	77	362	0	Lactoylglutathione lyase (EC 4.4.1.5) (Glyoxalase I)	EUGRSUZ_C03791	Eucalyptus grandis (Flooded gum)	Secondary metabolite metabolism; methylglyoxal degradation; (R)-lactate from methylglyoxal: step 1/2. {ECO:0000256|RuleBase:RU361179}.	NA	NA	NA	NA	NA
comp31568_c0_seq20	2940	tr|A0A059CVI9|A0A059CVI9_EUCGR	362	90.91	286	29.18	79.01	26	0	1455	598	77	362	0	Lactoylglutathione lyase (EC 4.4.1.5) (Glyoxalase I)	EUGRSUZ_C03791	Eucalyptus grandis (Flooded gum)	Secondary metabolite metabolism; methylglyoxal degradation; (R)-lactate from methylglyoxal: step 1/2. {ECO:0000256|RuleBase:RU361179}.	NA	NA	NA	NA	NA
comp31568_c0_seq5	3042	tr|A0A059CVI9|A0A059CVI9_EUCGR	362	90.91	286	28.21	79.01	26	0	1455	598	77	362	0	Lactoylglutathione lyase (EC 4.4.1.5) (Glyoxalase I)	EUGRSUZ_C03791	Eucalyptus grandis (Flooded gum)	Secondary metabolite metabolism; methylglyoxal degradation; (R)-lactate from methylglyoxal: step 1/2. {ECO:0000256|RuleBase:RU361179}.	NA	NA	NA	NA	NA
comp28119_c0_seq2	2467	tr|A0A068TNK0|A0A068TNK0_COFCA	639	90.86	613	74.54	95.93	56	0	2288	450	27	639	0	Coffea canephora DH200=94 genomic scaffold, scaffold_2	GSCOC_T00021861001	Coffea canephora (Robusta coffee)	NA	NA	NA	NA	NA	NA
comp28710_c0_seq4	2168	tr|Q14TE3|Q14TE3_TOBAC	489	90.85	306	42.34	62.58	28	0	1320	403	184	489	0	Serine palmitpoyltransferase subunit2	NtLCB2	Nicotiana tabacum (Common tobacco)	NA	biosynthetic process; pyridoxal phosphate binding; transferase activity	GO:0009058; GO:0030170; GO:0016740	GO:0030170~pyridoxal phosphate binding;GO:0016740~transferase activity	GO:0009058~biosynthetic process	NA
comp26278_c0_seq1	2716	tr|K4CBN0|K4CBN0_SOLLC	765	90.83	763	84.28	99.74	68	1	2608	326	1	763	0	Uncharacterized protein	Solyc07g007600.2	Solanum lycopersicum (Tomato) (Lycopersicon esculentum)	NA	hydrogen-translocating pyrophosphatase activity; inorganic diphosphatase activity; membrane; proton transport	GO:0009678; GO:0004427; GO:0016020; GO:0015992	GO:0009678~hydrogen-translocating pyrophosphatase activity;GO:0004427~inorganic diphosphatase activity	GO:0015992~proton transport	GO:0016020~membrane
comp34817_c0_seq1	3787	tr|E0CV68|E0CV68_VITVI	950	90.83	872	69.08	91.79	80	0	231	2846	79	950	0	Putative uncharacterized protein	VIT_16s0098g01630	Vitis vinifera (Grape)	NA	chloroplast; nucleus; protein import into nucleus	GO:0009507; GO:0005634; GO:0006606	NA	GO:0006606~protein import into nucleus	GO:0009507~chloroplast;GO:0005634~nucleus
comp34615_c1_seq3	2934	tr|Q8H962|Q8H962_ZINVI	848	90.81	849	86.81	100	75	3	236	2776	1	848	0	Homeobox leucine-zipper protein	ZeHB-12	Zinnia violacea (Garden zinnia) (Zinnia elegans)	NA	lipid binding; nucleus; sequence-specific DNA binding; sequence-specific DNA binding transcription factor activity	GO:0008289; GO:0005634; GO:0043565; GO:0003700	GO:0008289~lipid binding;GO:0043565~sequence-specific DNA binding;GO:0003700~sequence-specific DNA binding transcription factor activity	NA	GO:0005634~nucleus
comp21393_c1_seq1	1055	tr|Q2PEW1|Q2PEW1_TRIPR	300	90.81	272	77.35	90.67	24	1	2	814	29	300	0	Putative Argonaute protein (Fragment)	NA	Trifolium pratense (Red clover)	NA	nucleic acid binding	GO:0003676	GO:0003676~nucleic acid binding	NA	NA
comp21850_c0_seq1	1739	tr|A0A072UJY1|A0A072UJY1_MEDTR	590	90.81	479	82.63	81.19	44	0	1438	2	46	524	0	ABC transporter family protein	MTR_4g057795	Medicago truncatula (Barrel medic) (Medicago tribuloides)	NA	NA	NA	NA	NA	NA
comp31103_c0_seq1	1691	tr|A0A059B1M2|A0A059B1M2_EUCGR	575	90.79	456	80.9	79.3	40	1	2	1363	120	575	0	Uncharacterized protein	EUGRSUZ_H02866	Eucalyptus grandis (Flooded gum)	NA	NA	NA	NA	NA	NA
comp34594_c0_seq27	2714	tr|A0A068ULY3|A0A068ULY3_COFCA	753	90.75	335	37.03	44.49	31	0	1302	298	419	753	0	Coffea canephora DH200=94 genomic scaffold, scaffold_36	GSCOC_T00028451001	Coffea canephora (Robusta coffee)	NA	NA	NA	NA	NA	NA
comp34836_c0_seq4	2053	tr|A0A067FR87|A0A067FR87_CITSI	561	90.73	496	72.48	88.41	46	0	247	1734	65	560	0	Uncharacterized protein	CISIN_1g008561mg	Citrus sinensis (Sweet orange) (Citrus aurantium var. sinensis)	NA	NA	NA	NA	NA	NA
comp26898_c0_seq2	1715	tr|M1CGD0|M1CGD0_SOLTU	402	90.73	259	45.31	64.43	24	0	1077	301	142	400	0	Methionine aminopeptidase 1 (MAP 1) (MetAP 1) (EC 3.4.11.18) (Peptidase M 1)	PGSC0003DMG400026008	Solanum tuberosum (Potato)	NA	cytosol; metal ion binding; metalloaminopeptidase activity; protein initiator methionine removal	GO:0005829; GO:0046872; GO:0070006; GO:0070084	GO:0046872~metal ion binding;GO:0070006~metalloaminopeptidase activity	GO:0070084~protein initiator methionine removal	GO:0005829~cytosol
comp35019_c0_seq1	2716	tr|B2VQE0|B2VQE0_ORORA	765	90.69	752	83.06	98.3	70	0	190	2445	1	752	0	Methionine synthase	met1	Orobanche ramosa (Hemp broomrape) (Phelipanche ramosa)	NA	5-methyltetrahydropteroyltriglutamate-homocysteine S-methyltransferase activity; methionine biosynthetic process; zinc ion binding	GO:0003871; GO:0009086; GO:0008270	GO:0003871~5-methyltetrahydropteroyltriglutamate-homocysteine S-methyltransferase activity;GO:0008270~zinc ion binding	GO:0009086~methionine biosynthetic process	NA
comp16807_c0_seq2	1708	tr|A1KXD8|A1KXD8_LACSA	1251	90.69	569	99.94	45.48	52	1	1706	3	111	679	0	Putative MDR-like P-glycoprotein	MDR1	Lactuca sativa (Garden lettuce)	NA	ATPase activity, coupled to transmembrane movement of substances; ATP binding; integral component of membrane	GO:0005524; GO:0042626; GO:0016021	GO:0005524~ATP binding;GO:0042626~ATPase activity, coupled to transmembrane movement of substances	NA	GO:0016021~integral component of membrane
comp30207_c0_seq1	2621	tr|F6HUL9|F6HUL9_VITVI	771	90.68	719	82.3	93.26	58	3	2260	125	54	770	0	Putative uncharacterized protein	VIT_02s0025g00110	Vitis vinifera (Grape)	NA	ATP binding; ATP-dependent DNA helicase activity; cytoplasm; DNA binding; nucleotide-excision repair; response to UV-B	GO:0005524; GO:0004003; GO:0003677; GO:0005737; GO:0006289; GO:0010224	GO:0005524~ATP binding;GO:0004003~ATP-dependent DNA helicase activity;GO:0003677~DNA binding	GO:0006289~nucleotide-excision repair;GO:0010224~response to UV-B	GO:0005737~cytoplasm
comp23915_c0_seq1	1486	tr|M1CBS3|M1CBS3_SOLTU	389	90.67	386	77.93	99.23	36	0	1404	247	1	386	0	Uncharacterized protein	PGSC0003DMG400024915	Solanum tuberosum (Potato)	NA	cytosolic large ribosomal subunit; membrane; structural constituent of ribosome; translation	GO:0022625; GO:0016020; GO:0003735; GO:0006412	GO:0003735~structural constituent of ribosome	GO:0006412~translation	GO:0022625~cytosolic large ribosomal subunit;GO:0016020~membrane
comp26738_c0_seq15	1822	tr|I1U4L2|I1U4L2_9ERIC	471	90.66	471	77.55	100	44	0	165	1577	1	471	0	Citrate synthase	CS	Rhododendron micranthum	NA	cellular carbohydrate metabolic process; citrate (Si)-synthase activity; tricarboxylic acid cycle	GO:0044262; GO:0004108; GO:0006099	GO:0004108~citrate (Si)-synthase activity	GO:0044262~cellular carbohydrate metabolic process;GO:0006099~tricarboxylic acid cycle	NA
comp27396_c0_seq2	1536	tr|B9T0A9|B9T0A9_RICCO	342	90.62	341	66.6	99.71	32	0	178	1200	2	342	0	Adenosine kinase, putative (EC 2.7.1.20)	RCOM_0262240	Ricinus communis (Castor bean)	NA	adenosine kinase activity; phosphotransferase activity, alcohol group as acceptor; purine ribonucleoside salvage	GO:0004001; GO:0016773; GO:0006166	GO:0004001~adenosine kinase activity;GO:0016773~phosphotransferase activity, alcohol group as acceptor	GO:0006166~purine ribonucleoside salvage	NA
comp31877_c0_seq2	2663	tr|C4P7W7|C4P7W7_VITVI	439	90.6	415	46.75	94.53	39	0	2537	1293	1	415	0	CBL-interacting protein kinase 18	CIPK018 VIT_06s0009g01840	Vitis vinifera (Grape)	NA	ATP binding; cytosol; nucleus; protein serine/threonine kinase activity; response to abscisic acid; response to cytokinin; signal transduction	GO:0005524; GO:0005829; GO:0005634; GO:0004674; GO:0009737; GO:0009735; GO:0007165	GO:0005524~ATP binding;GO:0004674~protein serine/threonine kinase activity	GO:0009737~response to abscisic acid;GO:0009735~response to cytokinin;GO:0007165~signal transduction	GO:0005829~cytosol;GO:0005634~nucleus
comp33919_c0_seq1	2298	tr|D7SU25|D7SU25_VITVI	662	90.57	594	77.55	89.73	49	1	2073	313	69	662	0	Putative uncharacterized protein	VIT_04s0008g02560	Vitis vinifera (Grape)	NA	ATP binding; chlorophyll catabolic process; protein kinase activity; response to photooxidative stress	GO:0005524; GO:0015996; GO:0004672; GO:0080183	GO:0005524~ATP binding;GO:0004672~protein kinase activity	GO:0015996~chlorophyll catabolic process;GO:0080183~response to photooxidative stress	NA
comp25485_c0_seq2	1939	sp|P48392|CHS3_GERHY	403	90.52	401	62.04	99.5	38	0	244	1446	1	401	0	Chalcone synthase 3 (EC 2.3.1.74) (Naringenin-chalcone synthase 3)	CHS3	Gerbera hybrida (Daisy)	Secondary metabolite biosynthesis; flavonoid biosynthesis.	flavonoid biosynthetic process; naringenin-chalcone synthase activity	GO:0009813; GO:0016210	GO:0016210~naringenin-chalcone synthase activity	GO:0009813~flavonoid biosynthetic process	NA
comp30056_c0_seq1	1942	tr|A0A022QVS6|A0A022QVS6_ERYGU	512	90.52	496	76.62	96.88	47	0	1693	206	17	512	0	Pyruvate kinase (EC 2.7.1.40)	MIMGU_mgv1a004734mg	Erythranthe guttata (Yellow monkey flower) (Mimulus guttatus)	Carbohydrate degradation; glycolysis; pyruvate from D-glyceraldehyde 3-phosphate: step 5/5. {ECO:0000256|RuleBase:RU000504}.	NA	NA	NA	NA	NA
comp34767_c1_seq12	2400	tr|W0D447|W0D447_CAMSI	514	90.52	348	43.5	67.7	32	1	2124	1084	1	348	0	Sucrose non-fermenting 1	SNF1	Camellia sinensis (Tea)	NA	ATP binding; protein serine/threonine kinase activity	GO:0005524; GO:0004674	GO:0005524~ATP binding;GO:0004674~protein serine/threonine kinase activity	NA	NA
comp34974_c0_seq1	2886	tr|A0A068UWP9|A0A068UWP9_COFCA	808	90.51	811	84.3	100	74	1	2628	196	1	808	0	Coffea canephora DH200=94 genomic scaffold, scaffold_71	GSCOC_T00037524001	Coffea canephora (Robusta coffee)	NA	NA	NA	NA	NA	NA
comp34040_c0_seq4	2158	tr|B9RTH5|B9RTH5_RICCO	583	90.49	515	71.59	88.34	49	0	325	1869	69	583	0	Pyruvate kinase (EC 2.7.1.40)	RCOM_0910580	Ricinus communis (Castor bean)	Carbohydrate degradation; glycolysis; pyruvate from D-glyceraldehyde 3-phosphate: step 5/5. {ECO:0000256|RuleBase:RU000504}.	glycolytic process; magnesium ion binding; potassium ion binding; pyruvate kinase activity	GO:0006096; GO:0000287; GO:0030955; GO:0004743	GO:0000287~magnesium ion binding;GO:0030955~potassium ion binding;GO:0004743~pyruvate kinase activity	GO:0006096~glycolytic process	NA
comp31676_c0_seq1	2424	tr|A5AZA1|A5AZA1_VITVI	670	90.46	608	75.25	90.75	58	0	2107	284	63	670	0	Putative uncharacterized protein	VITISV_040873	Vitis vinifera (Grape)	NA	ATP binding; protein serine/threonine kinase activity	GO:0005524; GO:0004674	GO:0005524~ATP binding;GO:0004674~protein serine/threonine kinase activity	NA	NA
comp31676_c0_seq15	2601	tr|A5AZA1|A5AZA1_VITVI	670	90.46	608	70.13	90.75	58	0	2284	461	63	670	0	Putative uncharacterized protein	VITISV_040873	Vitis vinifera (Grape)	NA	ATP binding; protein serine/threonine kinase activity	GO:0005524; GO:0004674	GO:0005524~ATP binding;GO:0004674~protein serine/threonine kinase activity	NA	NA
comp29791_c0_seq1	1597	tr|A0A067LBG9|A0A067LBG9_JATCU	369	90.46	325	61.05	88.08	27	3	221	1186	45	368	0	Uncharacterized protein	JCGZ_26858	Jatropha curcas (Barbados nut)	NA	NA	NA	NA	NA	NA
comp34594_c0_seq4	3173	tr|O81398|O81398_SOLTU	501	90.45	335	31.67	66.87	32	0	1302	298	167	501	0	Fructose-6-phosphate 2-kinase/fructose-2,6-bisphosphatase (EC 2.7.1.105) (EC 3.1.3.46) (Fragment)	F2KP1	Solanum tuberosum (Potato)	NA	6-phosphofructo-2-kinase activity; ATP binding; cytosol; fructose-2,6-bisphosphate 2-phosphatase activity; fructose 2,6-bisphosphate metabolic process; fructose 6-phosphate metabolic process; fructose metabolic process; regulation of carbon utilization	GO:0003873; GO:0005524; GO:0005829; GO:0006003; GO:0006002; GO:0006000; GO:0004331; GO:0043609	GO:0003873~6-phosphofructo-2-kinase activity;GO:0005524~ATP binding;GO:0004331~fructose-2,6-bisphosphate 2-phosphatase activity	GO:0006003~fructose 2,6-bisphosphate metabolic process;GO:0006002~fructose 6-phosphate metabolic process;GO:0006000~fructose metabolic process;GO:0043609~regulation of carbon utilization	GO:0005829~cytosol
comp32756_c0_seq1	1972	tr|D7SHM1|D7SHM1_VITVI	514	90.43	512	77.89	99.61	49	0	222	1757	3	514	0	Putative uncharacterized protein	VIT_17s0000g08930	Vitis vinifera (Grape)	NA	nucleus; RNA splicing	GO:0008380; GO:0005634	NA	GO:0008380~RNA splicing	GO:0005634~nucleus
comp32756_c0_seq2	1899	tr|D7SHM1|D7SHM1_VITVI	514	90.42	501	79.15	97.47	48	0	208	1710	3	503	0	Putative uncharacterized protein	VIT_17s0000g08930	Vitis vinifera (Grape)	NA	nucleus; RNA splicing	GO:0008380; GO:0005634	NA	GO:0008380~RNA splicing	GO:0005634~nucleus
comp22886_c0_seq1	1776	tr|A0A022QLY5|A0A022QLY5_ERYGU	360	90.42	334	56.42	92.78	32	0	298	1299	1	334	0	Uncharacterized protein	MIMGU_mgv1a008862mg	Erythranthe guttata (Yellow monkey flower) (Mimulus guttatus)	NA	NA	NA	NA	NA	NA
comp33781_c1_seq1	2121	tr|A0A068ULZ8|A0A068ULZ8_COFCA	608	90.41	365	51.63	60.03	35	0	754	1848	237	601	0	Coffea canephora DH200=94 genomic scaffold, scaffold_35	GSCOC_T00027663001	Coffea canephora (Robusta coffee)	NA	NA	NA	NA	NA	NA
comp34318_c0_seq1	1755	tr|A0A061DRE9|A0A061DRE9_THECC	409	90.39	406	69.4	99.27	39	0	1516	299	1	406	0	Shaggy-related kinase 11, 11 isoform 1	TCM_004896	Theobroma cacao (Cacao) (Cocoa)	NA	NA	NA	NA	NA	NA
comp32438_c0_seq2	1436	tr|D7L8X6|D7L8X6_ARALL	312	90.38	312	65.18	100	30	0	1353	418	1	312	0	Transcription initiation factor IIB-2	ARALYDRAFT_478363	Arabidopsis lyrata subsp. lyrata (Lyre-leaved rock-cress)	NA	cytoplasm; DNA-templated transcription, initiation; regulation of transcription, DNA-templated; translation initiation factor activity; zinc ion binding	GO:0006352; GO:0005737; GO:0006355; GO:0003743; GO:0008270	GO:0003743~translation initiation factor activity;GO:0008270~zinc ion binding	GO:0006352~DNA-templated transcription, initiation;GO:0006355~regulation of transcription, DNA-templated	GO:0005737~cytoplasm
comp28119_c0_seq1	2361	tr|A0A061GD83|A0A061GD83_THECC	635	90.38	613	77.89	96.54	59	0	2182	344	23	635	0	Transmembrane nine 7 isoform 1	TCM_029034	Theobroma cacao (Cacao) (Cocoa)	NA	NA	NA	NA	NA	NA
comp27940_c0_seq1	1885	tr|A0A067K695|A0A067K695_JATCU	301	90.37	301	47.9	100	29	0	715	1617	1	301	0	Uncharacterized protein	JCGZ_20830	Jatropha curcas (Barbados nut)	NA	NA	NA	NA	NA	NA
comp34082_c0_seq5	1849	tr|A0A059DC56|A0A059DC56_EUCGR	578	90.37	187	30.34	32.35	18	0	621	1181	379	565	0	Uncharacterized protein	EUGRSUZ_A00348	Eucalyptus grandis (Flooded gum)	NA	NA	NA	NA	NA	NA
comp23059_c0_seq2	1427	tr|A0A022Q4I0|A0A022Q4I0_ERYGU	428	90.36	415	87.25	96.96	40	0	1246	2	2	416	0	Uncharacterized protein	MIMGU_mgv1a006868mg	Erythranthe guttata (Yellow monkey flower) (Mimulus guttatus)	NA	NA	NA	NA	NA	NA
comp33335_c0_seq1	1500	tr|V4KX54|V4KX54_EUTSA	404	90.34	414	82.8	100	30	1	1444	203	1	404	0	Uncharacterized protein	EUTSA_v10013708mg	Eutrema salsugineum (Saltwater cress) (Sisymbrium salsugineum)	NA	ATP binding; cytoplasm; nucleoside-triphosphatase activity; protein catabolic process	GO:0005524; GO:0005737; GO:0017111; GO:0030163	GO:0005524~ATP binding;GO:0017111~nucleoside-triphosphatase activity	GO:0030163~protein catabolic process	GO:0005737~cytoplasm
comp35030_c1_seq8	3402	tr|F6GUN0|F6GUN0_VITVI	1116	90.34	828	73.02	74.19	79	1	2920	440	272	1099	0	Putative uncharacterized protein	VIT_06s0004g00500	Vitis vinifera (Grape)	NA	cell wall; cytosol; intracellular protein transport; nucleus	GO:0005618; GO:0005829; GO:0006886; GO:0005634	NA	GO:0006886~intracellular protein transport	GO:0005618~cell wall;GO:0005829~cytosol;GO:0005634~nucleus
comp11576_c0_seq1	1099	tr|G8XWY6|G8XWY6_9ASTR	321	90.32	310	84.62	96.57	30	0	105	1034	12	321	0	Peroxidase protein	NA	Mikania micrantha	NA	extracellular region; heme binding; metal ion binding; peroxidase activity; response to oxidative stress	GO:0005576; GO:0020037; GO:0046872; GO:0004601; GO:0006979	GO:0020037~heme binding;GO:0046872~metal ion binding;GO:0004601~peroxidase activity	GO:0006979~response to oxidative stress	GO:0005576~extracellular region
comp29499_c0_seq1	2211	tr|I6LNU0|I6LNU0_HELAN	481	90.32	444	60.24	92.31	33	3	629	1945	30	468	0	Phosphoglycerate kinase (EC 2.7.2.3)	PGK3	Helianthus annuus (Common sunflower)	NA	ATP binding; glycolytic process; phosphoglycerate kinase activity	GO:0005524; GO:0006096; GO:0004618	GO:0005524~ATP binding;GO:0004618~phosphoglycerate kinase activity	GO:0006096~glycolytic process	NA
comp32154_c0_seq1	1685	tr|K4BP15|K4BP15_SOLLC	408	90.32	372	66.23	91.18	36	0	1400	285	36	407	0	Uncharacterized protein	Solyc04g008590.2	Solanum lycopersicum (Tomato) (Lycopersicon esculentum)	NA	catalytic activity	GO:0003824	GO:0003824~catalytic activity	NA	NA
comp31417_c0_seq3	1393	tr|A0A022R8L4|A0A022R8L4_ERYGU	387	90.3	361	77.75	93.28	35	0	1180	98	27	387	0	Uroporphyrinogen decarboxylase (EC 4.1.1.37)	MIMGU_mgv1a008029mg	Erythranthe guttata (Yellow monkey flower) (Mimulus guttatus)	Porphyrin-containing compound metabolism; protoporphyrin-IX biosynthesis; coproporphyrinogen-III from 5-aminolevulinate: step 4/4. {ECO:0000256|RuleBase:RU000554}.	NA	NA	NA	NA	NA
comp91998_c0_seq1	1437	tr|O04849|O04849_BRANA	640	90.3	371	77.45	57.97	36	0	323	1435	13	383	0	Acetyl-CoA carboxylase (EC 6.4.1.2) (Fragment)	NA	Brassica napus (Rape)	NA	acetyl-CoA carboxylase activity; ATP binding; biotin carboxylase activity; metal ion binding	GO:0005524; GO:0003989; GO:0004075; GO:0046872	GO:0005524~ATP binding;GO:0003989~acetyl-CoA carboxylase activity;GO:0004075~biotin carboxylase activity;GO:0046872~metal ion binding	NA	NA
comp31153_c0_seq1	2028	tr|B9SHF8|B9SHF8_RICCO	411	90.27	411	60.8	100	40	0	1698	466	1	411	0	Glutamate dehydrogenase	RCOM_1121650	Ricinus communis (Castor bean)	NA	cellular amino acid metabolic process; oxidoreductase activity, acting on the CH-NH2 group of donors, NAD or NADP as acceptor	GO:0006520; GO:0016639	GO:0016639~oxidoreductase activity, acting on the CH-NH2 group of donors, NAD or NADP as acceptor	GO:0006520~cellular amino acid metabolic process	NA
comp30030_c0_seq1	1689	tr|A5BNS7|A5BNS7_VITVI	557	90.27	442	78.51	79.35	42	1	3	1325	116	557	0	T-complex protein 1 subunit gamma	VITISV_000290	Vitis vinifera (Grape)	NA	ATP binding; cytosol; protein folding	GO:0005524; GO:0005829; GO:0006457	GO:0005524~ATP binding	GO:0006457~protein folding	GO:0005829~cytosol
comp30653_c0_seq1	2047	tr|Q6F4I8|Q6F4I8_ZINVI	523	90.25	523	76.65	100	48	2	1959	400	1	523	0	Gamma-glutamylcysteine synthetase (EC 6.3.2.2)	ZeGSH1	Zinnia violacea (Garden zinnia) (Zinnia elegans)	NA	glutamate-cysteine ligase activity; glutathione biosynthetic process	GO:0004357; GO:0006750	GO:0004357~glutamate-cysteine ligase activity	GO:0006750~glutathione biosynthetic process	NA
comp31780_c0_seq1	1737	tr|W0C960|W0C960_CARTI	462	90.24	461	79.62	99.78	45	0	92	1474	1	461	0	Acyl-CoA:lysophosphatidylcholine acyltransferase (EC 2.3.1.23)	LPCAT	Carthamus tinctorius (Safflower)	NA	1-acylglycerophosphocholine O-acyltransferase activity; integral component of membrane	GO:0047184; GO:0016021	GO:0047184~1-acylglycerophosphocholine O-acyltransferase activity	NA	GO:0016021~integral component of membrane
comp32908_c0_seq3	1460	tr|Q2WFL1|Q2WFL1_9ASTR	336	90.24	328	67.4	97.62	29	1	236	1210	9	336	0	Cinnamoyl-CoA reductase	NA	Codonopsis lanceolata	NA	catalytic activity; cellular metabolic process; coenzyme binding	GO:0003824; GO:0044237; GO:0050662	GO:0003824~catalytic activity;GO:0050662~coenzyme binding	GO:0044237~cellular metabolic process	NA
comp215254_c0_seq1	1610	tr|B9REG0|B9REG0_RICCO	480	90.21	480	89.44	100	47	0	1561	122	1	480	0	UDP-glucose 6-dehydrogenase (EC 1.1.1.22)	RCOM_1621050	Ricinus communis (Castor bean)	NA	NAD binding; UDP-glucose 6-dehydrogenase activity	GO:0051287; GO:0003979	GO:0051287~NAD binding;GO:0003979~UDP-glucose 6-dehydrogenase activity	NA	NA
comp32308_c0_seq3	2006	tr|A5BF93|A5BF93_VITVI	423	90.21	419	62.66	99.05	41	0	117	1373	1	419	0	Putative uncharacterized protein	VIT_07s0005g03790 VITISV_037293	Vitis vinifera (Grape)	NA	ATP binding; copper ion binding; ligase activity; response to cadmium ion	GO:0005524; GO:0005507; GO:0016874; GO:0046686	GO:0005524~ATP binding;GO:0005507~copper ion binding;GO:0016874~ligase activity	GO:0046686~response to cadmium ion	NA
comp30715_c0_seq4	1960	tr|V7BVD4|V7BVD4_PHAVU	630	90.18	550	84.18	87.3	53	1	2	1648	81	630	0	Uncharacterized protein	PHAVU_006G216500g	Phaseolus vulgaris (Kidney bean) (French bean)	NA	integral component of membrane	GO:0016021	NA	NA	GO:0016021~integral component of membrane
comp30782_c0_seq1	1531	tr|K4CXT4|K4CXT4_SOLLC	439	90.16	386	75.64	87.93	38	0	113	1270	14	399	0	DEAD-box RNA helicases protein (Uncharacterized protein)	Solyc10g007550.2 DEAD31	Solanum lycopersicum (Tomato) (Lycopersicon esculentum)	NA	ATP binding; ATP-dependent helicase activity; nucleic acid binding	GO:0005524; GO:0008026; GO:0003676	GO:0005524~ATP binding;GO:0008026~ATP-dependent helicase activity;GO:0003676~nucleic acid binding	NA	NA
comp22714_c0_seq1	2601	tr|E9KL86|E9KL86_ARTAN	493	90.15	335	38.64	67.95	33	0	1299	2303	159	493	0	Gland-specific fatty acyl-CoA reductase 1	GFAR1	Artemisia annua (Sweet wormwood)	NA	fatty-acyl-CoA reductase (alcohol-forming) activity	GO:0080019	GO:0080019~fatty-acyl-CoA reductase (alcohol-forming) activity	NA	NA
comp29743_c0_seq3	1661	tr|A0A068U255|A0A068U255_COFCA	467	90.13	466	84.17	99.79	41	2	82	1467	1	465	0	Coffea canephora DH200=94 genomic scaffold, scaffold_8	GSCOC_T00040066001	Coffea canephora (Robusta coffee)	NA	NA	NA	NA	NA	NA
comp27563_c0_seq1	1490	tr|L0AR29|L0AR29_CHRMO	335	90.12	334	67.25	99.7	32	1	1313	315	1	334	0	BRANCHED1A isoform 1	BRC1	Chrysanthemum morifolium (Florist's daisy) (Dendranthema grandiflorum)	NA	NA	NA	NA	NA	NA
comp33437_c0_seq2	1943	tr|C9VYH7|C9VYH7_HELAN	498	90.12	496	76.58	99.6	49	0	170	1657	1	496	0	3-ketoacyl-CoA synthase (EC 2.3.1.-)	KCS1	Helianthus annuus (Common sunflower)	Lipid metabolism; fatty acid biosynthesis. {ECO:0000256|PIRNR:PIRNR036417}.	fatty acid biosynthetic process; membrane; transferase activity, transferring acyl groups other than amino-acyl groups	GO:0006633; GO:0016020; GO:0016747	GO:0016747~transferase activity, transferring acyl groups other than amino-acyl groups	GO:0006633~fatty acid biosynthetic process	GO:0016020~membrane
comp34977_c0_seq6	2372	tr|K4ASW3|K4ASW3_SOLLC	352	90.11	374	47.3	100	15	1	2173	1052	1	352	0	Uncharacterized protein	rpl2	Solanum lycopersicum (Tomato) (Lycopersicon esculentum)	NA	large ribosomal subunit; nucleotide binding; RNA binding; structural constituent of ribosome; transferase activity; translation	GO:0003723; GO:0015934; GO:0000166; GO:0003735; GO:0016740; GO:0006412	GO:0003723~RNA binding;GO:0000166~nucleotide binding;GO:0003735~structural constituent of ribosome;GO:0016740~transferase activity	GO:0006412~translation	GO:0015934~large ribosomal subunit
comp34977_c0_seq8	2673	tr|K4ASW3|K4ASW3_SOLLC	352	90.11	374	41.98	100	15	1	2474	1353	1	352	0	Uncharacterized protein	rpl2	Solanum lycopersicum (Tomato) (Lycopersicon esculentum)	NA	large ribosomal subunit; nucleotide binding; RNA binding; structural constituent of ribosome; transferase activity; translation	GO:0003723; GO:0015934; GO:0000166; GO:0003735; GO:0016740; GO:0006412	GO:0003723~RNA binding;GO:0000166~nucleotide binding;GO:0003735~structural constituent of ribosome;GO:0016740~transferase activity	GO:0006412~translation	GO:0015934~large ribosomal subunit
comp31232_c1_seq5	3723	tr|A0A068U232|A0A068U232_COFCA	1048	90.11	748	60.27	71.37	72	1	359	2596	10	757	0	Coffea canephora DH200=94 genomic scaffold, scaffold_8	GSCOC_T00039507001	Coffea canephora (Robusta coffee)	NA	NA	NA	NA	NA	NA
comp31232_c1_seq6	4159	tr|A0A068U232|A0A068U232_COFCA	1048	90.11	748	53.96	71.37	72	1	359	2596	10	757	0	Coffea canephora DH200=94 genomic scaffold, scaffold_8	GSCOC_T00039507001	Coffea canephora (Robusta coffee)	NA	NA	NA	NA	NA	NA
comp31232_c1_seq15	4235	tr|A0A068U232|A0A068U232_COFCA	1048	90.11	748	52.99	71.37	72	1	359	2596	10	757	0	Coffea canephora DH200=94 genomic scaffold, scaffold_8	GSCOC_T00039507001	Coffea canephora (Robusta coffee)	NA	NA	NA	NA	NA	NA
comp34966_c0_seq4	1189	tr|K7N8E9|K7N8E9_ARTAN	516	90.11	364	91.84	70.54	35	1	1189	101	153	516	0	Cytochrome P450 mono-oxygenase	cyp03	Artemisia annua (Sweet wormwood)	NA	heme binding; iron ion binding; monooxygenase activity; oxidoreductase activity, acting on paired donors, with incorporation or reduction of molecular oxygen	GO:0020037; GO:0005506; GO:0004497; GO:0016705	GO:0020037~heme binding;GO:0005506~iron ion binding;GO:0004497~monooxygenase activity;GO:0016705~oxidoreductase activity, acting on paired donors, with incorporation or reduction of molecular oxygen	NA	NA
comp14085_c0_seq1	1282	tr|B9A0T9|B9A0T9_LACSA	311	90.1	313	73.24	100	28	2	56	991	1	311	0	ACC oxidase 2	Ls-ACO2	Lactuca sativa (Garden lettuce)	NA	oxidoreductase activity, acting on paired donors, with incorporation or reduction of molecular oxygen, 2-oxoglutarate as one donor, and incorporation of one atom each of oxygen into both donors	GO:0016706	GO:0016706~oxidoreductase activity, acting on paired donors, with incorporation or reduction of molecular oxygen, 2-oxoglutarate as one donor, and incorporation of one atom each of oxygen into both donors	NA	NA
comp22182_c0_seq5	1938	tr|B9GZ15|B9GZ15_POPTR	436	90.1	303	46.9	69.5	30	0	221	1129	57	359	0	Transaldolase family protein	POPTR_0003s16030g	Populus trichocarpa (Western balsam poplar) (Populus balsamifera subsp. trichocarpa)	NA	cytoplasm; pentose-phosphate shunt; sedoheptulose-7-phosphate:D-glyceraldehyde-3-phosphate glyceronetransferase activity	GO:0005737; GO:0006098; GO:0004801	GO:0004801~sedoheptulose-7-phosphate:D-glyceraldehyde-3-phosphate glyceronetransferase activity	GO:0006098~pentose-phosphate shunt	GO:0005737~cytoplasm
comp25934_c0_seq1	1380	tr|I1VWI6|I1VWI6_CHRMO	331	90.09	333	72.39	100	31	2	1217	219	1	331	0	Isopentenyl transferases protein	NA	Chrysanthemum morifolium (Florist's daisy) (Dendranthema grandiflorum)	NA	ATP binding; transferase activity; tRNA processing	GO:0005524; GO:0008033; GO:0016740	GO:0005524~ATP binding;GO:0016740~transferase activity	GO:0008033~tRNA processing	NA
comp32188_c0_seq9	1482	tr|Q2XV86|Q2XV86_HELAN	343	90.09	343	69.43	100	34	0	178	1206	1	343	0	MPBQ/MSBQ methyltransferase 2	MT-2	Helianthus annuus (Common sunflower)	NA	methyltransferase activity	GO:0008168	GO:0008168~methyltransferase activity	NA	NA
comp32188_c0_seq7	1620	tr|Q2XV86|Q2XV86_HELAN	343	90.09	343	63.52	100	34	0	156	1184	1	343	0	MPBQ/MSBQ methyltransferase 2	MT-2	Helianthus annuus (Common sunflower)	NA	methyltransferase activity	GO:0008168	GO:0008168~methyltransferase activity	NA	NA
comp32188_c0_seq2	1984	tr|Q2XV86|Q2XV86_HELAN	343	90.09	343	51.86	100	34	0	520	1548	1	343	0	MPBQ/MSBQ methyltransferase 2	MT-2	Helianthus annuus (Common sunflower)	NA	methyltransferase activity	GO:0008168	GO:0008168~methyltransferase activity	NA	NA
comp33234_c0_seq2	4110	tr|K9LJ62|K9LJ62_CHRMO	1151	90.09	1150	83.94	99.91	103	3	3674	246	1	1146	0	GIGANTEA (Fragment)	GI	Chrysanthemum morifolium (Florist's daisy) (Dendranthema grandiflorum)	NA	regulation of photoperiodism, flowering	GO:2000028	NA	GO:2000028~regulation of photoperiodism, flowering	NA
comp34620_c0_seq4	3311	tr|A0A022QYB8|A0A022QYB8_ERYGU	1084	90.07	544	49.29	50.18	54	0	1	1632	541	1084	0	Cellulose synthase (EC 2.4.1.12)	MIMGU_mgv1a000544mg	Erythranthe guttata (Yellow monkey flower) (Mimulus guttatus)	Glycan metabolism; plant cellulose biosynthesis. {ECO:0000256|RuleBase:RU361116}.	NA	NA	NA	NA	NA
comp28783_c0_seq1	1270	tr|E3WHA1|E3WHA1_DAHPI	369	90.06	362	85.51	98.1	24	2	1159	98	12	369	0	WD-repeats transcriptional factor	DvWDR2	Dahlia pinnata (Pinnate dahlia) (Dahlia variabilis)	NA	NA	NA	NA	NA	NA
comp34424_c0_seq1	1428	tr|A0A061EWS3|A0A061EWS3_THECC	984	90.06	312	65.55	31.71	30	1	1064	132	53	364	0	P-loop containing nucleoside triphosphate hydrolases superfamily protein isoform 1	TCM_024960	Theobroma cacao (Cacao) (Cocoa)	NA	NA	NA	NA	NA	NA
comp34705_c0_seq4	1465	tr|M4VPF7|M4VPF7_HELTU	1130	90.05	412	84.37	36.46	41	0	1237	2	5	416	0	Salt overly sensitive	SOS1	Helianthus tuberosus (Jerusalem artichoke) (Helianthus tomentosus)	NA	integral component of membrane; solute:proton antiporter activity	GO:0016021; GO:0015299	GO:0015299~solute:proton antiporter activity	NA	GO:0016021~integral component of membrane
comp32517_c0_seq2	1764	tr|F6GVJ5|F6GVJ5_VITVI	428	90.02	431	73.3	100	40	2	1580	288	1	428	0	Putative uncharacterized protein	VIT_01s0137g00280	Vitis vinifera (Grape)	NA	Arp2/3 complex-mediated actin nucleation; Arp2/3 protein complex; ATP binding; cytosol; multidimensional cell growth; trichome morphogenesis	GO:0005524; GO:0034314; GO:0005885; GO:0005829; GO:0009825; GO:0010090	GO:0005524~ATP binding	GO:0034314~Arp2/3 complex-mediated actin nucleation;GO:0009825~multidimensional cell growth;GO:0010090~trichome morphogenesis	GO:0005885~Arp2/3 protein complex;GO:0005829~cytosol
comp30810_c0_seq7	1551	tr|Q06Z30|Q06Z30_GOSHI	287	90	290	56.09	100	26	1	1334	465	1	287	0	Aquaporin 1	AQP1	Gossypium hirsutum (Upland cotton) (Gossypium mexicanum)	NA	integral component of membrane; transporter activity	GO:0016021; GO:0005215	GO:0005215~transporter activity	NA	GO:0016021~integral component of membrane
comp28381_c0_seq2	1941	tr|A0A067GLP7|A0A067GLP7_CITSI	321	90	320	49.46	99.69	32	0	400	1359	1	320	0	Uncharacterized protein	CISIN_1g019125mg	Citrus sinensis (Sweet orange) (Citrus aurantium var. sinensis)	NA	NA	NA	NA	NA	NA
comp33483_c0_seq1	1902	tr|A0A059C1W0|A0A059C1W0_EUCGR	539	90	460	72.56	85.34	46	0	1637	258	68	527	0	Uncharacterized protein	EUGRSUZ_E00806	Eucalyptus grandis (Flooded gum)	NA	NA	NA	NA	NA	NA
comp29071_c0_seq2	2393	tr|A0A022RYQ5|A0A022RYQ5_ERYGU	654	90	210	26.33	32.11	21	0	1520	2149	441	650	0	Uncharacterized protein	MIMGU_mgv1a002605mg	Erythranthe guttata (Yellow monkey flower) (Mimulus guttatus)	NA	NA	NA	NA	NA	NA
comp23700_c0_seq1	2059	tr|L0HP42|L0HP42_9ERIC	397	89.97	399	58.14	100	36	2	507	1697	1	397	0	Fructose-bisphosphate aldolase 3	NA	Camellia oleifera	NA	fructose-bisphosphate aldolase activity; glycolytic process	GO:0004332; GO:0006096	GO:0004332~fructose-bisphosphate aldolase activity	GO:0006096~glycolytic process	NA
comp25766_c0_seq2	1492	tr|I1JLC4|I1JLC4_SOYBN	390	89.95	378	76.01	96.92	38	0	139	1272	7	384	0	Uncharacterized protein	NA	Glycine max (Soybean) (Glycine hispida)	NA	aminopeptidase activity; metalloexopeptidase activity	GO:0004177; GO:0008235	GO:0004177~aminopeptidase activity;GO:0008235~metalloexopeptidase activity	NA	NA
comp32752_c0_seq1	1931	tr|A0A067KPM2|A0A067KPM2_JATCU	525	89.94	497	77.21	94.67	50	0	168	1658	27	523	0	Uncharacterized protein	JCGZ_07776	Jatropha curcas (Barbados nut)	NA	NA	NA	NA	NA	NA
comp29727_c0_seq1	1447	tr|F6HT17|F6HT17_VITVI	386	89.94	348	72.15	90.16	35	0	1446	403	39	386	0	Putative uncharacterized protein	VIT_02s0012g02660	Vitis vinifera (Grape)	NA	cytosol	GO:0005829	NA	NA	GO:0005829~cytosol
comp31187_c0_seq2	2427	tr|E3TPZ7|E3TPZ7_HELAN	580	89.93	586	72.44	100	50	1	2127	370	3	579	0	Flavin-binding kelch repeat F-box 1 (Fragment)	NA	Helianthus annuus (Common sunflower)	NA	signal transducer activity	GO:0004871	GO:0004871~signal transducer activity	NA	NA
comp31877_c0_seq10	1733	tr|A0A067KHL5|A0A067KHL5_JATCU	439	89.93	437	75.65	99.54	44	0	1607	297	1	437	0	Uncharacterized protein	JCGZ_11063	Jatropha curcas (Barbados nut)	NA	NA	NA	NA	NA	NA
comp34966_c0_seq3	3156	tr|K7N8E9|K7N8E9_ARTAN	516	89.92	516	49.05	100	51	1	3029	1485	1	516	0	Cytochrome P450 mono-oxygenase	cyp03	Artemisia annua (Sweet wormwood)	NA	heme binding; iron ion binding; monooxygenase activity; oxidoreductase activity, acting on paired donors, with incorporation or reduction of molecular oxygen	GO:0020037; GO:0005506; GO:0004497; GO:0016705	GO:0020037~heme binding;GO:0005506~iron ion binding;GO:0004497~monooxygenase activity;GO:0016705~oxidoreductase activity, acting on paired donors, with incorporation or reduction of molecular oxygen	NA	NA
comp23941_c0_seq1	1609	tr|U5TZD6|U5TZD6_9ASTR	392	89.9	396	73.83	100	35	2	1451	267	1	392	0	Putative Avr9 elicitor response protein (Fragment)	NA	Taraxacum brevicorniculatum	NA	galactosyltransferase activity; Golgi apparatus; integral component of membrane; protein glycosylation	GO:0005794; GO:0008378; GO:0016021; GO:0006486	GO:0008378~galactosyltransferase activity	GO:0006486~protein glycosylation	GO:0005794~Golgi apparatus;GO:0016021~integral component of membrane
comp26528_c0_seq1	2186	tr|Q9SP93|Q9SP93_9ASTR	501	89.88	504	69.17	100	47	1	215	1726	1	500	0	Thiol protease	ctp	Matricaria chamomilla	NA	cysteine-type peptidase activity	GO:0008234	GO:0008234~cysteine-type peptidase activity	NA	NA
comp24251_c0_seq1	2119	tr|Q8H964|Q8H964_ZINVI	836	89.88	642	90.89	76.79	61	3	2119	194	190	827	0	Homeobox leucine-zipper protein	ZeHB-10	Zinnia violacea (Garden zinnia) (Zinnia elegans)	NA	lipid binding; nucleus; sequence-specific DNA binding; sequence-specific DNA binding transcription factor activity	GO:0008289; GO:0005634; GO:0043565; GO:0003700	GO:0008289~lipid binding;GO:0043565~sequence-specific DNA binding;GO:0003700~sequence-specific DNA binding transcription factor activity	NA	GO:0005634~nucleus
comp33437_c0_seq1	1938	tr|C9VYH7|C9VYH7_HELAN	498	89.86	493	76.32	99	50	0	174	1652	4	496	0	3-ketoacyl-CoA synthase (EC 2.3.1.-)	KCS1	Helianthus annuus (Common sunflower)	Lipid metabolism; fatty acid biosynthesis. {ECO:0000256|PIRNR:PIRNR036417}.	fatty acid biosynthetic process; membrane; transferase activity, transferring acyl groups other than amino-acyl groups	GO:0006633; GO:0016020; GO:0016747	GO:0016747~transferase activity, transferring acyl groups other than amino-acyl groups	GO:0006633~fatty acid biosynthetic process	GO:0016020~membrane
comp22810_c0_seq1	1000	tr|R0IEI7|R0IEI7_9BRAS	462	89.86	276	82.8	59.74	28	0	172	999	1	276	0	Uncharacterized protein	CARUB_v10020258mg	Capsella rubella	NA	NA	NA	NA	NA	NA
comp34895_c0_seq23	1263	sp|P36444|MAOC_FLAPR	647	89.85	335	79.57	51.78	30	3	257	1261	20	350	0	NADP-dependent malic enzyme, chloroplastic (NADP-ME) (EC 1.1.1.40)	MODA	Flaveria pringlei	Photosynthesis; C3 acid pathway.	chloroplast; malate dehydrogenase (decarboxylating) (NAD+) activity; malate dehydrogenase (decarboxylating) (NADP+) activity; malate metabolic process; metal ion binding; NAD binding; oxaloacetate decarboxylase activity	GO:0051287; GO:0009507; GO:0004471; GO:0004473; GO:0006108; GO:0046872; GO:0008948	GO:0051287~NAD binding;GO:0004471~malate dehydrogenase (decarboxylating) (NAD+) activity;GO:0004473~malate dehydrogenase (decarboxylating) (NADP+) activity;GO:0046872~metal ion binding;GO:0008948~oxaloacetate decarboxylase activity	GO:0006108~malate metabolic process	GO:0009507~chloroplast
comp33291_c0_seq2	1431	tr|A0A067LCH2|A0A067LCH2_JATCU	489	89.84	384	80.5	78.53	38	1	1431	280	107	489	0	Uncharacterized protein	JCGZ_26782	Jatropha curcas (Barbados nut)	NA	NA	NA	NA	NA	NA
comp32357_c1_seq1	1732	tr|A0A061ES58|A0A061ES58_THECC	471	89.81	471	81.58	100	48	0	1658	246	1	471	0	Serine hydroxymethyltransferase 4 isoform 1	TCM_020228	Theobroma cacao (Cacao) (Cocoa)	NA	NA	NA	NA	NA	NA
comp33517_c0_seq8	3518	tr|Q6F4I7|Q6F4I7_ZINVI	472	89.81	471	40.16	99.79	48	0	303	1715	1	471	0	Glutathione synthetase (EC 6.3.2.3)	ZeGSH2	Zinnia violacea (Garden zinnia) (Zinnia elegans)	NA	ATP binding; glutathione synthase activity	GO:0005524; GO:0004363	GO:0005524~ATP binding;GO:0004363~glutathione synthase activity	NA	NA
comp28710_c0_seq2	2095	tr|Q14TE3|Q14TE3_TOBAC	489	89.78	489	70.02	100	50	0	1869	403	1	489	0	Serine palmitpoyltransferase subunit2	NtLCB2	Nicotiana tabacum (Common tobacco)	NA	biosynthetic process; pyridoxal phosphate binding; transferase activity	GO:0009058; GO:0030170; GO:0016740	GO:0030170~pyridoxal phosphate binding;GO:0016740~transferase activity	GO:0009058~biosynthetic process	NA
comp32210_c0_seq2	1398	tr|I1MYV9|I1MYV9_SOYBN	323	89.78	323	69.31	100	32	1	117	1082	1	323	0	Uncharacterized protein	NA	Glycine max (Soybean) (Glycine hispida)	NA	zinc ion binding	GO:0008270	GO:0008270~zinc ion binding	NA	NA
comp34836_c0_seq1	2259	tr|A0A067FR87|A0A067FR87_CITSI	561	89.78	499	66.27	88.95	51	0	444	1940	62	560	0	Uncharacterized protein	CISIN_1g008561mg	Citrus sinensis (Sweet orange) (Citrus aurantium var. sinensis)	NA	NA	NA	NA	NA	NA
comp21988_c0_seq1	1120	tr|A4PHY4|A4PHY4_CHRMO	454	89.78	372	99.64	81.94	38	0	1120	5	43	414	0	Anthocyanin malonyltransferase homolog	Dm3MaT3	Chrysanthemum morifolium (Florist's daisy) (Dendranthema grandiflorum)	NA	transferase activity, transferring acyl groups other than amino-acyl groups	GO:0016747	GO:0016747~transferase activity, transferring acyl groups other than amino-acyl groups	NA	NA
comp31676_c0_seq7	2575	tr|F6GUF7|F6GUF7_VITVI	714	89.77	596	69.44	83.47	59	2	2068	284	120	714	0	Putative uncharacterized protein	VIT_06s0004g01090	Vitis vinifera (Grape)	NA	ATP binding; protein serine/threonine kinase activity	GO:0005524; GO:0004674	GO:0005524~ATP binding;GO:0004674~protein serine/threonine kinase activity	NA	NA
comp31676_c0_seq9	2752	tr|F6GUF7|F6GUF7_VITVI	714	89.77	596	64.97	83.47	59	2	2245	461	120	714	0	Putative uncharacterized protein	VIT_06s0004g01090	Vitis vinifera (Grape)	NA	ATP binding; protein serine/threonine kinase activity	GO:0005524; GO:0004674	GO:0005524~ATP binding;GO:0004674~protein serine/threonine kinase activity	NA	NA
comp29975_c0_seq2	1759	tr|A5BEJ8|A5BEJ8_VITVI	356	89.74	351	59.86	98.6	36	0	1309	257	6	356	0	Malate dehydrogenase (EC 1.1.1.37)	VIT_03s0088g01190 VITISV_033330	Vitis vinifera (Grape)	NA	apoplast; cellular carbohydrate metabolic process; chloroplast envelope; L-malate dehydrogenase activity; malate metabolic process; peroxisome; regulation of fatty acid beta-oxidation; regulation of photorespiration; tricarboxylic acid cycle; vacuole	GO:0030060; GO:0048046; GO:0044262; GO:0009941; GO:0006108; GO:0005777; GO:0031998; GO:0080093; GO:0006099; GO:0005773	GO:0030060~L-malate dehydrogenase activity	GO:0044262~cellular carbohydrate metabolic process;GO:0006108~malate metabolic process;GO:0031998~regulation of fatty acid beta-oxidation;GO:0080093~regulation of photorespiration;GO:0006099~tricarboxylic acid cycle	GO:0048046~apoplast;GO:0009941~chloroplast envelope;GO:0005777~peroxisome;GO:0005773~vacuole
comp34767_c1_seq5	1628	tr|W0D447|W0D447_CAMSI	514	89.74	351	64.68	68.29	35	1	1352	303	1	351	0	Sucrose non-fermenting 1	SNF1	Camellia sinensis (Tea)	NA	ATP binding; protein serine/threonine kinase activity	GO:0005524; GO:0004674	GO:0005524~ATP binding;GO:0004674~protein serine/threonine kinase activity	NA	NA
comp33125_c0_seq1	1806	sp|P43101|NIA_CICIN	920	89.74	458	76.08	49.78	38	2	200	1546	463	920	0	Nitrate reductase [NADH] (NR) (EC 1.7.1.1)	NIA	Cichorium intybus (Chicory)	NA	electron carrier activity; flavin adenine dinucleotide binding; heme binding; iron ion binding; molybdenum ion binding; molybdopterin cofactor binding; nitrate assimilation; nitrate reductase (NADH) activity	GO:0009055; GO:0050660; GO:0020037; GO:0005506; GO:0030151; GO:0043546; GO:0042128; GO:0009703	GO:0009055~electron carrier activity;GO:0050660~flavin adenine dinucleotide binding;GO:0020037~heme binding;GO:0005506~iron ion binding;GO:0030151~molybdenum ion binding;GO:0043546~molybdopterin cofactor binding;GO:0009703~nitrate reductase (NADH) activity	GO:0042128~nitrate assimilation	NA
comp27999_c0_seq1	2024	tr|A0A068UM76|A0A068UM76_COFCA	492	89.72	496	73.52	100	43	3	1775	297	1	491	0	Coffea canephora DH200=94 genomic scaffold, scaffold_38	GSCOC_T00028670001	Coffea canephora (Robusta coffee)	NA	NA	NA	NA	NA	NA
comp34920_c0_seq14	1414	tr|W9RJN0|W9RJN0_9ROSA	1113	89.72	321	68.1	28.84	33	0	6	968	793	1113	0	Serine/threonine-protein kinase	L484_022895	Morus notabilis	NA	ATP binding; protein serine/threonine kinase activity	GO:0005524; GO:0004674	GO:0005524~ATP binding;GO:0004674~protein serine/threonine kinase activity	NA	NA
comp32787_c0_seq1	1979	tr|F6HUQ8|F6HUQ8_VITVI	494	89.71	486	73.67	98.38	50	0	259	1716	1	486	0	6-phosphogluconate dehydrogenase, decarboxylating (EC 1.1.1.44)	VIT_02s0025g00900	Vitis vinifera (Grape)	Carbohydrate degradation; pentose phosphate pathway; D-ribulose 5-phosphate from D-glucose 6-phosphate (oxidative stage): step 3/3. {ECO:0000256|PIRNR:PIRNR000109, ECO:0000256|RuleBase:RU000485}.	chloroplast stroma; cytosol; membrane; mitochondrion; NADP binding; pentose-phosphate shunt; phosphogluconate dehydrogenase (decarboxylating) activity; plasmodesma; response to cadmium ion; response to fructose; response to glucose; response to salt stress; response to sucrose	GO:0050661; GO:0009570; GO:0005829; GO:0016020; GO:0005739; GO:0006098; GO:0004616; GO:0009506; GO:0046686; GO:0009750; GO:0009749; GO:0009651; GO:0009744	GO:0050661~NADP binding;GO:0004616~phosphogluconate dehydrogenase (decarboxylating) activity	GO:0006098~pentose-phosphate shunt;GO:0046686~response to cadmium ion;GO:0009750~response to fructose;GO:0009749~response to glucose;GO:0009651~response to salt stress;GO:0009744~response to sucrose	GO:0009570~chloroplast stroma;GO:0005829~cytosol;GO:0016020~membrane;GO:0005739~mitochondrion;GO:0009506~plasmodesma
comp22748_c0_seq1	1298	tr|B9H5A1|B9H5A1_POPTR	353	89.7	330	76.27	93.48	30	2	126	1103	24	353	0	Cytoplasmic tRNA 2-thiolation protein 1 (EC 2.7.7.-) (Cytoplasmic tRNA adenylyltransferase 1)	NCS6 CTU1 POPTR_0005s08520g	Populus trichocarpa (Western balsam poplar) (Populus balsamifera subsp. trichocarpa)	tRNA modification; 5-methoxycarbonylmethyl-2-thiouridine-tRNA biosynthesis. {ECO:0000256|HAMAP-Rule:MF_03053}.	cytoplasm; nucleotidyltransferase activity; protein urmylation; tRNA binding; tRNA thio-modification; tRNA wobble uridine modification	GO:0005737; GO:0016779; GO:0032447; GO:0000049; GO:0034227; GO:0002098	GO:0016779~nucleotidyltransferase activity;GO:0000049~tRNA binding	GO:0032447~protein urmylation;GO:0034227~tRNA thio-modification;GO:0002098~tRNA wobble uridine modification	GO:0005737~cytoplasm
comp17132_c0_seq1	1282	tr|S8D574|S8D574_9LAMI	593	89.7	427	99.92	72.01	44	0	1281	1	160	586	0	Uncharacterized protein	M569_02186	Genlisea aurea	NA	oxoglutarate dehydrogenase (succinyl-transferring) activity; thiamine pyrophosphate binding; tricarboxylic acid cycle	GO:0004591; GO:0030976; GO:0006099	GO:0004591~oxoglutarate dehydrogenase (succinyl-transferring) activity;GO:0030976~thiamine pyrophosphate binding	GO:0006099~tricarboxylic acid cycle	NA
comp26568_c0_seq3	1580	tr|A0A068VIE0|A0A068VIE0_COFCA	378	89.68	378	71.77	100	39	0	1314	181	1	378	0	Coffea canephora DH200=94 genomic scaffold, scaffold_1151	GSCOC_T00008904001	Coffea canephora (Robusta coffee)	NA	NA	NA	NA	NA	NA
comp26549_c0_seq1	1636	tr|M5WSE1|M5WSE1_PRUPE	380	89.68	339	62.16	89.21	34	1	1302	286	38	375	0	Lipoyl synthase, mitochondrial (EC 2.8.1.8) (Lipoate synthase) (Lipoic acid synthase)	LIP1 PRUPE_ppa007143mg	Prunus persica (Peach) (Amygdalus persica)	Protein modification; protein lipoylation via endogenous pathway; protein N(6)-(lipoyl)lysine from octanoyl-[acyl-carrier-protein]: step 2/2. {ECO:0000256|HAMAP-Rule:MF_03128}.	4 iron, 4 sulfur cluster binding; lipoate synthase activity; metal ion binding; mitochondrion; protein lipoylation	GO:0051539; GO:0016992; GO:0046872; GO:0005739; GO:0009249	GO:0051539~4 iron, 4 sulfur cluster binding;GO:0016992~lipoate synthase activity;GO:0046872~metal ion binding	GO:0009249~protein lipoylation	GO:0005739~mitochondrion
comp30803_c0_seq1	4626	tr|M1CPW3|M1CPW3_SOLTU	1259	89.67	1268	82.23	100	118	9	4550	759	1	1259	0	Uncharacterized protein	PGSC0003DMG400028106	Solanum tuberosum (Potato)	NA	NA	NA	NA	NA	NA
comp29767_c0_seq1	1866	tr|A0A061ENH4|A0A061ENH4_THECC	485	89.67	484	77.81	99.79	50	0	193	1644	2	485	0	6-phosphogluconate dehydrogenase family protein isoform 1	TCM_019085	Theobroma cacao (Cacao) (Cocoa)	NA	NA	NA	NA	NA	NA
comp17816_c0_seq1	1427	tr|M0ZLZ2|M0ZLZ2_SOLTU	987	89.62	443	93.13	44.88	45	1	2	1330	546	987	0	Uncharacterized protein	PGSC0003DMG400001419	Solanum tuberosum (Potato)	NA	acropetal auxin transport; anthocyanin accumulation in tissues in response to UV light; ATPase activity, coupled to transmembrane movement of substances; ATP binding; auxin efflux transmembrane transporter activity; basipetal auxin transport; formation of organ boundary; integral component of membrane; lateral root development; photomorphogenesis; positive gravitropism; regulation of cell size; r…	GO:0005524; GO:0042626; GO:0010541; GO:0043481; GO:0010329; GO:0010540; GO:0010160; GO:0016021; GO:0048527; GO:0009640; GO:0009958; GO:0008361; GO:0009733; GO:0009637; GO:0010218; GO:0048443	GO:0005524~ATP binding;GO:0042626~ATPase activity, coupled to transmembrane movement of substances;GO:0010329~auxin efflux transmembrane transporter activity	GO:0010541~acropetal auxin transport;GO:0043481~anthocyanin accumulation in tissues in response to UV light;GO:0010540~basipetal auxin transport;GO:0010160~formation of organ boundary;GO:0048527~lateral root development;GO:0009640~photomorphogenesis;GO:0009958~positive gravitropism;GO:0008361~regulation of cell size;GO:0009733~response to auxin;GO:0009637~response to blue light;GO:0010218~respons…	GO:0016021~integral component of membrane
comp27607_c0_seq1	1330	tr|A0A022RRM7|A0A022RRM7_ERYGU	559	89.61	356	80.3	63.69	37	0	1329	262	198	553	0	Uncharacterized protein	MIMGU_mgv1a003856mg	Erythranthe guttata (Yellow monkey flower) (Mimulus guttatus)	NA	NA	NA	NA	NA	NA
comp34129_c0_seq4	1458	tr|A0A061GPK5|A0A061GPK5_THECC	1085	89.6	452	93	41.66	47	0	1	1356	634	1085	0	Cellulose synthase 1	TCM_038394	Theobroma cacao (Cacao) (Cocoa)	NA	NA	NA	NA	NA	NA
comp27699_c0_seq2	2050	tr|Q0GN93|Q0GN93_HELAN	491	89.59	442	64.68	90.02	46	0	1650	325	50	491	0	Plastid 3-keto-acyl-ACP synthase II	KASII	Helianthus annuus (Common sunflower)	NA	fatty acid biosynthetic process; transferase activity, transferring acyl groups other than amino-acyl groups	GO:0006633; GO:0016747	GO:0016747~transferase activity, transferring acyl groups other than amino-acyl groups	GO:0006633~fatty acid biosynthetic process	NA
comp33491_c0_seq2	2202	tr|B9HS53|B9HS53_POPTR	597	89.57	556	75.75	93.13	58	0	185	1852	42	597	0	D-3-phosphoglycerate dehydrogenase family protein	POPTR_0009s09950g	Populus trichocarpa (Western balsam poplar) (Populus balsamifera subsp. trichocarpa)	NA	amino acid binding; L-serine biosynthetic process; NAD binding; phosphoglycerate dehydrogenase activity	GO:0006564; GO:0051287; GO:0016597; GO:0004617	GO:0051287~NAD binding;GO:0016597~amino acid binding;GO:0004617~phosphoglycerate dehydrogenase activity	GO:0006564~L-serine biosynthetic process	NA
comp25584_c0_seq1	1806	tr|A0A061FZU3|A0A061FZU3_THECC	364	89.56	364	60.47	100	33	1	492	1568	1	364	0	GroES-like zinc-binding alcohol dehydrogenase family protein isoform 3	TCM_015075	Theobroma cacao (Cacao) (Cocoa)	NA	NA	NA	NA	NA	NA
comp34325_c0_seq2	2158	tr|A0A068TTN2|A0A068TTN2_COFCA	616	89.56	565	78.54	91.72	59	0	2144	450	50	614	0	Coffea canephora DH200=94 genomic scaffold, scaffold_3	GSCOC_T00026576001	Coffea canephora (Robusta coffee)	NA	NA	NA	NA	NA	NA
comp34303_c0_seq1	2611	tr|D5KXW3|D5KXW3_9ASTR	617	89.55	507	58.25	82.17	51	1	385	1905	10	514	0	Somatic embryogenesis receptor-like kinase 1	SERK1	Ageratina adenophora	NA	ATP binding; integral component of membrane; protein serine/threonine kinase activity	GO:0005524; GO:0016021; GO:0004674	GO:0005524~ATP binding;GO:0004674~protein serine/threonine kinase activity	NA	GO:0016021~integral component of membrane
comp10630_c0_seq1	1578	tr|B9SYQ5|B9SYQ5_RICCO	401	89.53	401	76.24	100	42	0	156	1358	1	401	0	Serine-pyruvate aminotransferase, putative (EC 2.6.1.45)	RCOM_0063050	Ricinus communis (Castor bean)	NA	pyridoxal phosphate binding; serine-glyoxylate transaminase activity	GO:0030170; GO:0050281	GO:0030170~pyridoxal phosphate binding;GO:0050281~serine-glyoxylate transaminase activity	NA	NA
comp28919_c0_seq3	1756	tr|K4BBJ0|K4BBJ0_SOLLC	430	89.53	363	62.02	84.42	35	1	1414	335	68	430	0	Uncharacterized protein	Solyc02g086830.2	Solanum lycopersicum (Tomato) (Lycopersicon esculentum)	NA	chloroplast thylakoid; nucleus; photosystem II repair; serine-type endopeptidase activity; thylakoid lumen	GO:0009534; GO:0005634; GO:0010206; GO:0004252; GO:0031977	GO:0004252~serine-type endopeptidase activity	GO:0010206~photosystem II repair	GO:0009534~chloroplast thylakoid;GO:0005634~nucleus;GO:0031977~thylakoid lumen
comp31917_c0_seq4	2208	tr|A0A061DVC6|A0A061DVC6_THECC	545	89.5	543	73.78	99.63	57	0	2037	409	1	543	0	T-complex protein 1 alpha subunit	TCM_005616	Theobroma cacao (Cacao) (Cocoa)	NA	NA	NA	NA	NA	NA
comp26413_c0_seq1	1500	tr|D7SKV8|D7SKV8_VITVI	404	89.5	381	76.2	94.31	40	0	1238	96	24	404	0	Putative uncharacterized protein	VIT_06s0004g03140	Vitis vinifera (Grape)	NA	acyl-CoA dehydrogenase activity; ATP binding; branched-chain amino acid catabolic process; flavin adenine dinucleotide binding; mitochondrial matrix	GO:0005524; GO:0003995; GO:0009083; GO:0050660; GO:0005759	GO:0005524~ATP binding;GO:0003995~acyl-CoA dehydrogenase activity;GO:0050660~flavin adenine dinucleotide binding	GO:0009083~branched-chain amino acid catabolic process	GO:0005759~mitochondrial matrix
comp32124_c0_seq2	2977	tr|A0A068UXS6|A0A068UXS6_COFCA	815	89.49	818	82.43	100	83	1	211	2664	1	815	0	Coffea canephora DH200=94 genomic scaffold, scaffold_74	GSCOC_T00038036001	Coffea canephora (Robusta coffee)	NA	NA	NA	NA	NA	NA
comp25094_c1_seq1	1177	tr|A0A067LKX4|A0A067LKX4_JATCU	378	89.49	314	80.03	83.07	32	1	2	943	66	378	0	Uncharacterized protein	JCGZ_09614	Jatropha curcas (Barbados nut)	NA	NA	NA	NA	NA	NA
comp32346_c0_seq1	1801	tr|W6E675|W6E675_HELTU	469	89.47	475	79.12	100	42	3	247	1665	1	469	0	OAT	NA	Helianthus tuberosus (Jerusalem artichoke) (Helianthus tomentosus)	NA	pyridoxal phosphate binding; transaminase activity	GO:0030170; GO:0008483	GO:0030170~pyridoxal phosphate binding;GO:0008483~transaminase activity	NA	NA
comp32987_c0_seq5	1287	tr|M4QEJ8|M4QEJ8_PRUPE	417	89.47	323	75.29	77.46	34	0	4	972	88	410	0	UDP-D-xylose 4-epimerase (Uncharacterized protein)	UXE PRUPE_ppa006315mg	Prunus persica (Peach) (Amygdalus persica)	NA	cellular metabolic process; coenzyme binding; galactose metabolic process; UDP-glucose 4-epimerase activity	GO:0003978; GO:0044237; GO:0050662; GO:0006012	GO:0003978~UDP-glucose 4-epimerase activity;GO:0050662~coenzyme binding	GO:0044237~cellular metabolic process;GO:0006012~galactose metabolic process	NA
comp34999_c1_seq1	2420	tr|C6KGT3|C6KGT3_SOLLC	565	89.47	323	40.04	57.17	33	1	1425	457	238	559	0	Calcium-dependent protein kinase (Uncharacterized protein)	LOC100316879	Solanum lycopersicum (Tomato) (Lycopersicon esculentum)	NA	ATP binding; calcium ion binding; protein serine/threonine kinase activity	GO:0005524; GO:0005509; GO:0004674	GO:0005524~ATP binding;GO:0005509~calcium ion binding;GO:0004674~protein serine/threonine kinase activity	NA	NA
comp25918_c0_seq2	3520	tr|K4ASV3|K4ASV3_SOLLC	553	89.46	598	50.97	100	14	1	900	2693	1	549	0	Uncharacterized protein	psbB	Solanum lycopersicum (Tomato) (Lycopersicon esculentum)	NA	chlorophyll binding; integral component of membrane; photosynthetic electron transport chain; photosystem II; protein-chromophore linkage	GO:0016168; GO:0016021; GO:0009767; GO:0009523; GO:0018298	GO:0016168~chlorophyll binding	GO:0009767~photosynthetic electron transport chain;GO:0018298~protein-chromophore linkage	GO:0016021~integral component of membrane;GO:0009523~photosystem II
comp34444_c1_seq2	3852	tr|A0A061GVT6|A0A061GVT6_THECC	1019	89.46	683	53.19	67.03	61	2	3392	1347	81	753	0	BRI1 suppressor 1 (BSU1)-like 2 isoform 1	TCM_041219	Theobroma cacao (Cacao) (Cocoa)	NA	NA	NA	NA	NA	NA
comp30037_c0_seq1	1313	tr|A0A068U2C5|A0A068U2C5_COFCA	602	89.46	332	75.86	55.15	34	1	1312	317	268	598	0	Coffea canephora DH200=94 genomic scaffold, scaffold_8	GSCOC_T00039864001	Coffea canephora (Robusta coffee)	NA	NA	NA	NA	NA	NA
comp27802_c0_seq2	1996	tr|Q84SA4|Q84SA4_TRIPM	493	89.45	493	74.1	100	52	0	1713	235	1	493	0	Phosphoethanolamine N-methyltransferase	NA	Tripolium pannonicum (Sea aster) (Aster tripolium)	NA	phosphatidylcholine biosynthetic process; phosphoethanolamine N-methyltransferase activity	GO:0006656; GO:0000234	GO:0000234~phosphoethanolamine N-methyltransferase activity	GO:0006656~phosphatidylcholine biosynthetic process	NA
comp27588_c0_seq1	1790	tr|D7MFK2|D7MFK2_ARALL	476	89.45	417	69.89	87.61	43	1	1495	245	61	476	0	Elongation factor Tu	ARALYDRAFT_914622	Arabidopsis lyrata subsp. lyrata (Lyre-leaved rock-cress)	NA	apoplast; chloroplast envelope; chloroplast thylakoid membrane; GTPase activity; GTP binding; nucleoid; nucleolus; translation elongation factor activity	GO:0005525; GO:0003924; GO:0048046; GO:0009941; GO:0009535; GO:0009295; GO:0005730; GO:0003746	GO:0005525~GTP binding;GO:0003924~GTPase activity;GO:0003746~translation elongation factor activity	NA	GO:0048046~apoplast;GO:0009941~chloroplast envelope;GO:0009535~chloroplast thylakoid membrane;GO:0009295~nucleoid;GO:0005730~nucleolus
comp29810_c0_seq5	1644	tr|F6HWM1|F6HWM1_VITVI	369	89.43	369	67.34	100	38	1	1313	207	1	368	0	Ubiquitin carboxyl-terminal hydrolase (EC 3.4.19.12)	VIT_07s0141g00230	Vitis vinifera (Grape)	NA	cysteine-type peptidase activity; ubiquitin-dependent protein catabolic process; ubiquitinyl hydrolase activity	GO:0008234; GO:0006511; GO:0036459	GO:0008234~cysteine-type peptidase activity;GO:0036459~ubiquitinyl hydrolase activity	GO:0006511~ubiquitin-dependent protein catabolic process	NA
comp29810_c0_seq1	1746	tr|F6HWM1|F6HWM1_VITVI	369	89.43	369	63.4	100	38	1	1415	309	1	368	0	Ubiquitin carboxyl-terminal hydrolase (EC 3.4.19.12)	VIT_07s0141g00230	Vitis vinifera (Grape)	NA	cysteine-type peptidase activity; ubiquitin-dependent protein catabolic process; ubiquitinyl hydrolase activity	GO:0008234; GO:0006511; GO:0036459	GO:0008234~cysteine-type peptidase activity;GO:0036459~ubiquitinyl hydrolase activity	GO:0006511~ubiquitin-dependent protein catabolic process	NA
comp35831_c0_seq1	2195	tr|B8K2W7|B8K2W7_HELAN	498	89.43	473	64.65	94.98	50	0	1926	508	25	497	0	Hexokinase	HXK1	Helianthus annuus (Common sunflower)	NA	ATP binding; glycolytic process; kinase activity; phosphotransferase activity, alcohol group as acceptor	GO:0005524; GO:0006096; GO:0016301; GO:0016773	GO:0005524~ATP binding;GO:0016301~kinase activity;GO:0016773~phosphotransferase activity, alcohol group as acceptor	GO:0006096~glycolytic process	NA
comp33123_c0_seq1	2112	tr|B9I1N8|B9I1N8_POPTR	593	89.43	558	79.26	94.1	59	0	208	1881	36	593	0	Pyruvate decarboxylase family protein	POPTR_0011s07630g	Populus trichocarpa (Western balsam poplar) (Populus balsamifera subsp. trichocarpa)	NA	catalytic activity; magnesium ion binding; thiamine pyrophosphate binding	GO:0003824; GO:0000287; GO:0030976	GO:0003824~catalytic activity;GO:0000287~magnesium ion binding;GO:0030976~thiamine pyrophosphate binding	NA	NA
comp15522_c0_seq2	2724	tr|E7BSR8|E7BSR8_9ASTR	772	89.42	775	85.35	100	74	3	201	2510	1	772	0	Potassium transporter	HAK1	Ageratina adenophora	NA	integral component of membrane; potassium ion transmembrane transporter activity	GO:0016021; GO:0015079	GO:0015079~potassium ion transmembrane transporter activity	NA	GO:0016021~integral component of membrane
comp32987_c0_seq3	1366	tr|M4QEJ8|M4QEJ8_PRUPE	417	89.42	274	60.18	65.71	29	0	230	1051	137	410	0	UDP-D-xylose 4-epimerase (Uncharacterized protein)	UXE PRUPE_ppa006315mg	Prunus persica (Peach) (Amygdalus persica)	NA	cellular metabolic process; coenzyme binding; galactose metabolic process; UDP-glucose 4-epimerase activity	GO:0003978; GO:0044237; GO:0050662; GO:0006012	GO:0003978~UDP-glucose 4-epimerase activity;GO:0050662~coenzyme binding	GO:0044237~cellular metabolic process;GO:0006012~galactose metabolic process	NA
comp33408_c0_seq1	3875	tr|A5BVQ5|A5BVQ5_VITVI	1076	89.41	1076	83.3	100	111	1	231	3449	1	1076	0	Putative uncharacterized protein	VIT_16s0039g02220 VITISV_008353	Vitis vinifera (Grape)	NA	intracellular protein transport; nucleus	GO:0006886; GO:0005634	NA	GO:0006886~intracellular protein transport	GO:0005634~nucleus
comp23052_c0_seq1	1320	tr|M4CKM3|M4CKM3_BRARP	375	89.41	340	77.27	90.67	36	0	120	1139	35	374	0	Uncharacterized protein	Bra004758	Brassica rapa subsp. pekinensis (Chinese cabbage) (Brassica pekinensis)	NA	2 iron, 2 sulfur cluster binding; 4 iron, 4 sulfur cluster binding; biotin biosynthetic process; biotin synthase activity; metal ion binding	GO:0051537; GO:0051539; GO:0009102; GO:0004076; GO:0046872	GO:0051537~2 iron, 2 sulfur cluster binding;GO:0051539~4 iron, 4 sulfur cluster binding;GO:0004076~biotin synthase activity;GO:0046872~metal ion binding	GO:0009102~biotin biosynthetic process	NA
comp29753_c0_seq1	1347	tr|M5WTA2|M5WTA2_PRUPE	307	89.4	302	67.26	98.37	29	2	128	1033	2	300	0	Uncharacterized protein	PRUPE_ppa009069mg	Prunus persica (Peach) (Amygdalus persica)	NA	electron carrier activity; heme binding; iron ion binding	GO:0009055; GO:0020037; GO:0005506	GO:0009055~electron carrier activity;GO:0020037~heme binding;GO:0005506~iron ion binding	NA	NA
comp28367_c0_seq1	2050	tr|A0A061GBY9|A0A061GBY9_THECC	539	89.4	481	70.39	89.24	51	0	315	1757	59	539	0	Alanine aminotransferase 2	TCM_029248	Theobroma cacao (Cacao) (Cocoa)	NA	NA	NA	NA	NA	NA
comp27785_c0_seq1	2333	tr|A0A068UIA3|A0A068UIA3_COFCA	528	89.39	528	67.9	100	53	2	2027	453	1	528	0	Coffea canephora DH200=94 genomic scaffold, scaffold_31	GSCOC_T00027019001	Coffea canephora (Robusta coffee)	NA	NA	NA	NA	NA	NA
comp31516_c0_seq3	1428	tr|Q5UNS2|Q5UNS2_SOLLC	338	89.39	330	69.33	97.63	30	2	245	1228	12	338	0	Arginase 1 (Uncharacterized protein)	ARG1	Solanum lycopersicum (Tomato) (Lycopersicon esculentum)	NA	arginine catabolic process; chloroplast; cobalt ion binding; defense response to bacterium; defense response to fungus; hydrolase activity, acting on carbon-nitrogen (but not peptide) bonds, in linear amidines; mitochondrion; ornithine metabolic process; proline metabolic process; putrescine metabolic process; tyrosine metabolic process	GO:0006527; GO:0009507; GO:0050897; GO:0042742; GO:0050832; GO:0016813; GO:0005739; GO:0006591; GO:0006560; GO:0009445; GO:0006570	GO:0050897~cobalt ion binding;GO:0016813~hydrolase activity, acting on carbon-nitrogen (but not peptide) bonds, in linear amidines	GO:0006527~arginine catabolic process;GO:0042742~defense response to bacterium;GO:0050832~defense response to fungus;GO:0006591~ornithine metabolic process;GO:0006560~proline metabolic process;GO:0009445~putrescine metabolic process;GO:0006570~tyrosine metabolic process	GO:0009507~chloroplast;GO:0005739~mitochondrion
comp33946_c0_seq3	3356	tr|A5BH09|A5BH09_VITVI	784	89.36	376	33.61	47.96	35	3	1556	444	405	780	0	Putative uncharacterized protein	VITISV_023503	Vitis vinifera (Grape)	NA	anthocyanin accumulation in tissues in response to UV light; cuticle development; lipid binding; maintenance of floral organ identity; nucleus; root hair cell differentiation; sequence-specific DNA binding; sequence-specific DNA binding transcription factor activity	GO:0043481; GO:0042335; GO:0008289; GO:0048497; GO:0005634; GO:0048765; GO:0043565; GO:0003700	GO:0008289~lipid binding;GO:0043565~sequence-specific DNA binding;GO:0003700~sequence-specific DNA binding transcription factor activity	GO:0043481~anthocyanin accumulation in tissues in response to UV light;GO:0042335~cuticle development;GO:0048497~maintenance of floral organ identity;GO:0048765~root hair cell differentiation	GO:0005634~nucleus
comp29100_c0_seq1	2586	tr|Q9ZP50|Q9ZP50_TOBAC	693	89.35	695	80.63	100	69	2	2317	242	1	693	0	FtsH-like protein Pftf	Pftf	Nicotiana tabacum (Common tobacco)	NA	ATP binding; membrane; metalloendopeptidase activity; nucleoside-triphosphatase activity	GO:0005524; GO:0016020; GO:0004222; GO:0017111	GO:0005524~ATP binding;GO:0004222~metalloendopeptidase activity;GO:0017111~nucleoside-triphosphatase activity	NA	GO:0016020~membrane
comp25863_c1_seq1	2335	tr|A0A068V127|A0A068V127_COFCA	412	89.35	413	53.06	100	42	2	239	1474	1	412	0	Coffea canephora DH200=94 genomic scaffold, scaffold_81	GSCOC_T00040527001	Coffea canephora (Robusta coffee)	NA	NA	NA	NA	NA	NA
comp30738_c0_seq2	1225	tr|A0A067GKP8|A0A067GKP8_CITSI	672	89.33	328	80.33	48.81	35	0	984	1	1	328	0	Uncharacterized protein	CISIN_1g005866mg	Citrus sinensis (Sweet orange) (Citrus aurantium var. sinensis)	NA	NA	NA	NA	NA	NA
comp30738_c0_seq5	1276	tr|A0A067GKP8|A0A067GKP8_CITSI	672	89.33	328	77.12	48.81	35	0	984	1	1	328	0	Uncharacterized protein	CISIN_1g005866mg	Citrus sinensis (Sweet orange) (Citrus aurantium var. sinensis)	NA	NA	NA	NA	NA	NA
comp30738_c0_seq3	1314	tr|A0A067GKP8|A0A067GKP8_CITSI	672	89.33	328	74.89	48.81	35	0	984	1	1	328	0	Uncharacterized protein	CISIN_1g005866mg	Citrus sinensis (Sweet orange) (Citrus aurantium var. sinensis)	NA	NA	NA	NA	NA	NA
comp30738_c0_seq4	1335	tr|A0A067GKP8|A0A067GKP8_CITSI	672	89.33	328	73.71	48.81	35	0	984	1	1	328	0	Uncharacterized protein	CISIN_1g005866mg	Citrus sinensis (Sweet orange) (Citrus aurantium var. sinensis)	NA	NA	NA	NA	NA	NA
comp31575_c0_seq1	3806	tr|A0A059BCG3|A0A059BCG3_EUCGR	1021	89.31	1020	80.4	99.9	109	0	3566	507	1	1020	0	Uncharacterized protein	EUGRSUZ_G01375	Eucalyptus grandis (Flooded gum)	NA	NA	NA	NA	NA	NA
comp28156_c0_seq2	2339	tr|Q40495|Q40495_TOBAC	739	89.31	524	67.21	70.91	56	0	2	1573	106	629	0	N-ethylmaleimide sensitive fusion protein	NtNSF-1	Nicotiana tabacum (Common tobacco)	NA	ATP binding; nucleoside-triphosphatase activity	GO:0005524; GO:0017111	GO:0005524~ATP binding;GO:0017111~nucleoside-triphosphatase activity	NA	NA
comp15614_c0_seq1	1709	tr|E6Y2H3|E6Y2H3_HELAN	506	89.29	504	88.47	99.6	54	0	1662	151	1	504	0	Phospholipid/glycerol acyltransferase	GPAT2	Helianthus annuus (Common sunflower)	NA	transferase activity, transferring acyl groups	GO:0016746	GO:0016746~transferase activity, transferring acyl groups	NA	NA
comp32038_c0_seq1	1897	tr|A0A067K8V6|A0A067K8V6_JATCU	495	89.29	476	75.28	96.16	48	2	103	1527	22	495	0	Uncharacterized protein	JCGZ_13975	Jatropha curcas (Barbados nut)	NA	NA	NA	NA	NA	NA
comp29283_c0_seq2	1292	tr|A0A022RRG1|A0A022RRG1_ERYGU	904	89.29	336	78.02	37.17	30	1	1147	158	569	904	0	Uncharacterized protein	MIMGU_mgv1a001050mg	Erythranthe guttata (Yellow monkey flower) (Mimulus guttatus)	NA	NA	NA	NA	NA	NA
comp34507_c0_seq4	1714	tr|A1Z3W6|A1Z3W6_HELAN	462	89.27	466	81.56	100	44	3	314	1708	2	462	0	3-oxoacyl-[acyl-carrier-protein] synthase	KASI	Helianthus annuus (Common sunflower)	NA	fatty acid biosynthetic process; transferase activity, transferring acyl groups other than amino-acyl groups	GO:0006633; GO:0016747	GO:0016747~transferase activity, transferring acyl groups other than amino-acyl groups	GO:0006633~fatty acid biosynthetic process	NA
comp11154_c0_seq1	1249	tr|A0A059BR40|A0A059BR40_EUCGR	483	89.27	354	85.03	73.29	38	0	1062	1	1	354	0	Uncharacterized protein (Fragment)	EUGRSUZ_F022371	Eucalyptus grandis (Flooded gum)	NA	NA	NA	NA	NA	NA
comp31636_c0_seq5	1657	tr|A0A067FCR0|A0A067FCR0_CITSI	527	89.27	354	64.09	67.17	38	0	137	1198	1	354	0	Uncharacterized protein	CISIN_1g036921mg	Citrus sinensis (Sweet orange) (Citrus aurantium var. sinensis)	NA	NA	NA	NA	NA	NA
comp27650_c0_seq2	2792	tr|A0A061F0C2|A0A061F0C2_THECC	559	89.27	233	25.04	41.68	24	1	2603	1908	124	356	0	Peptidase M50 family protein isoform 1	TCM_025846	Theobroma cacao (Cacao) (Cocoa)	NA	NA	NA	NA	NA	NA
comp34072_c1_seq1	3969	tr|B0I545|B0I545_ZINVI	1090	89.26	1099	83.07	100	93	9	3507	259	1	1090	0	Cellulose synthase (EC 2.4.1.12)	Z632	Zinnia violacea (Garden zinnia) (Zinnia elegans)	Glycan metabolism; plant cellulose biosynthesis. {ECO:0000256|RuleBase:RU361116}.	cellulose biosynthetic process; cellulose synthase (UDP-forming) activity; integral component of membrane; plasma membrane; zinc ion binding	GO:0030244; GO:0016760; GO:0016021; GO:0005886; GO:0008270	GO:0016760~cellulose synthase (UDP-forming) activity;GO:0008270~zinc ion binding	GO:0030244~cellulose biosynthetic process	GO:0016021~integral component of membrane;GO:0005886~plasma membrane
comp33048_c0_seq7	3744	tr|M1A2W7|M1A2W7_SOLTU	478	89.26	419	33.57	87.66	38	2	1855	599	67	478	0	Uncharacterized protein	PGSC0003DMG402005259	Solanum tuberosum (Potato)	NA	NA	NA	NA	NA	NA
comp33048_c0_seq16	3950	tr|M1A2W7|M1A2W7_SOLTU	478	89.26	419	31.82	87.66	38	2	1855	599	67	478	0	Uncharacterized protein	PGSC0003DMG402005259	Solanum tuberosum (Potato)	NA	NA	NA	NA	NA	NA
comp31140_c0_seq1	1677	tr|V4SKE1|V4SKE1_9ROSI	429	89.24	409	73.17	95.34	43	1	1547	321	5	412	0	Histone deacetylase (EC 3.5.1.98)	CICLE_v10029823mg	Citrus clementina	NA	NAD-dependent histone deacetylase activity (H3-K14 specific); NAD-dependent histone deacetylase activity (H3-K18 specific); NAD-dependent histone deacetylase activity (H3-K9 specific); NAD-dependent histone deacetylase activity (H4-K16 specific); nucleus; regulation of transcription, DNA-templated; transcription, DNA-templated	GO:0032041; GO:0097372; GO:0046969; GO:0046970; GO:0005634; GO:0006355; GO:0006351	GO:0032041~NAD-dependent histone deacetylase activity (H3-K14 specific);GO:0097372~NAD-dependent histone deacetylase activity (H3-K18 specific);GO:0046969~NAD-dependent histone deacetylase activity (H3-K9 specific);GO:0046970~NAD-dependent histone deacetylase activity (H4-K16 specific)	GO:0006355~regulation of transcription, DNA-templated;GO:0006351~transcription, DNA-templated	GO:0005634~nucleus
comp29555_c0_seq1	3177	tr|B9SPA7|B9SPA7_RICCO	1218	89.19	888	83.85	72.91	96	0	3172	509	331	1218	0	Tip120, putative	RCOM_0495920	Ricinus communis (Castor bean)	NA	NA	NA	NA	NA	NA
comp27153_c0_seq2	2643	tr|B9SI51|B9SI51_RICCO	705	89.18	693	78.66	98.3	75	0	2357	279	9	701	0	ATP-binding cassette transporter, putative (EC 3.6.3.28)	RCOM_0612740	Ricinus communis (Castor bean)	NA	ATP binding; membrane; organic phosphonate transmembrane-transporting ATPase activity	GO:0005524; GO:0016020; GO:0015416	GO:0005524~ATP binding;GO:0015416~organic phosphonate transmembrane-transporting ATPase activity	NA	GO:0016020~membrane
comp29989_c0_seq3	1179	tr|J3MAB6|J3MAB6_ORYBR	287	89.16	286	72.77	99.65	31	0	1057	200	1	286	0	Uncharacterized protein	OB05G35400	Oryza brachyantha	NA	membrane	GO:0016020	NA	NA	GO:0016020~membrane
comp30738_c1_seq18	2206	tr|A0A067KG17|A0A067KG17_JATCU	956	89.13	635	86.36	66.42	68	1	2205	304	322	956	0	Uncharacterized protein	JCGZ_11571	Jatropha curcas (Barbados nut)	NA	NA	NA	NA	NA	NA
comp32130_c0_seq2	1715	tr|M1CJ43|M1CJ43_SOLTU	427	89.12	386	67.52	90.4	40	1	266	1417	40	425	0	Uncharacterized protein	PGSC0003DMG400026627	Solanum tuberosum (Potato)	NA	ATPase activity; ATP binding; cell wall; chlorophyll biosynthetic process; chloroplast stroma; magnesium chelatase activity; photosynthesis	GO:0005524; GO:0016887; GO:0005618; GO:0015995; GO:0009570; GO:0016851; GO:0015979	GO:0005524~ATP binding;GO:0016887~ATPase activity;GO:0016851~magnesium chelatase activity	GO:0015995~chlorophyll biosynthetic process;GO:0015979~photosynthesis	GO:0005618~cell wall;GO:0009570~chloroplast stroma
comp22390_c0_seq1	2032	tr|Q9M4W7|Q9M4W7_PERFR	523	89.1	468	69.09	89.48	51	0	1722	319	56	523	0	Glucose-1-phosphate adenylyltransferase (EC 2.7.7.27)	NA	Perilla frutescens (Beefsteak mint) (Perilla ocymoides)	Glycan biosynthesis; starch biosynthesis. {ECO:0000256|RuleBase:RU003743}.	chloroplast; glucose-1-phosphate adenylyltransferase activity; glycogen biosynthetic process; starch biosynthetic process	GO:0009507; GO:0008878; GO:0005978; GO:0019252	GO:0008878~glucose-1-phosphate adenylyltransferase activity	GO:0005978~glycogen biosynthetic process;GO:0019252~starch biosynthetic process	GO:0009507~chloroplast
comp23052_c0_seq2	1895	tr|M4CKM3|M4CKM3_BRARP	375	89.1	312	49.39	83.2	34	0	779	1714	63	374	0	Uncharacterized protein	Bra004758	Brassica rapa subsp. pekinensis (Chinese cabbage) (Brassica pekinensis)	NA	2 iron, 2 sulfur cluster binding; 4 iron, 4 sulfur cluster binding; biotin biosynthetic process; biotin synthase activity; metal ion binding	GO:0051537; GO:0051539; GO:0009102; GO:0004076; GO:0046872	GO:0051537~2 iron, 2 sulfur cluster binding;GO:0051539~4 iron, 4 sulfur cluster binding;GO:0004076~biotin synthase activity;GO:0046872~metal ion binding	GO:0009102~biotin biosynthetic process	NA
comp20263_c0_seq1	2168	tr|B2LX02|B2LX02_CICEN	478	89.08	476	65.87	99.58	51	1	515	1939	3	478	0	Mannitol transporter (Fragment)	MaT2	Cichorium endivia (Endive)	NA	integral component of membrane; substrate-specific transmembrane transporter activity	GO:0016021; GO:0022891	GO:0022891~substrate-specific transmembrane transporter activity	NA	GO:0016021~integral component of membrane
comp33111_c0_seq3	3615	tr|A0A067E841|A0A067E841_CITSI	588	89.08	577	47.88	98.13	63	0	237	1967	12	588	0	Uncharacterized protein	CISIN_1g007831mg	Citrus sinensis (Sweet orange) (Citrus aurantium var. sinensis)	NA	NA	NA	NA	NA	NA
comp29641_c0_seq10	1762	tr|W9SD00|W9SD00_9ROSA	333	89.08	293	49.89	87.99	32	0	573	1451	41	333	0	WD repeat-containing protein 82-B	L484_026689	Morus notabilis	NA	NA	NA	NA	NA	NA
comp31557_c0_seq1	2131	tr|Q6F4I4|Q6F4I4_ZINVI	568	89.07	549	77.29	96.65	45	5	2000	390	23	568	0	Glutathione reductase (EC 1.8.1.7)	ZeGR2	Zinnia violacea (Garden zinnia) (Zinnia elegans)	NA	cell redox homeostasis; flavin adenine dinucleotide binding; glutathione-disulfide reductase activity; glutathione metabolic process; NADP binding	GO:0050661; GO:0045454; GO:0050660; GO:0006749; GO:0004362	GO:0050661~NADP binding;GO:0050660~flavin adenine dinucleotide binding;GO:0004362~glutathione-disulfide reductase activity	GO:0045454~cell redox homeostasis;GO:0006749~glutathione metabolic process	NA
comp28029_c0_seq2	2438	tr|A0A022QXN2|A0A022QXN2_ERYGU	463	89.07	439	54.02	94.82	47	1	643	1956	23	461	0	Uncharacterized protein	MIMGU_mgv1a005956mg	Erythranthe guttata (Yellow monkey flower) (Mimulus guttatus)	NA	NA	NA	NA	NA	NA
comp27369_c0_seq2	1776	tr|D7STD2|D7STD2_VITVI	350	89.07	302	51.01	86.29	33	0	475	1380	49	350	0	Putative uncharacterized protein	VIT_12s0055g00900	Vitis vinifera (Grape)	NA	NA	NA	NA	NA	NA
comp34625_c0_seq32	1703	tr|A0A068TWG9|A0A068TWG9_COFCA	560	89.07	430	75.75	76.79	47	0	23	1312	131	560	0	Coffea canephora DH200=94 genomic scaffold, scaffold_5	GSCOC_T00032327001	Coffea canephora (Robusta coffee)	NA	NA	NA	NA	NA	NA
comp33270_c0_seq1	2314	tr|M5W4S7|M5W4S7_PRUPE	639	89.03	629	81.55	98.44	69	0	2145	259	11	639	0	Uncharacterized protein	PRUPE_ppa002733mg	Prunus persica (Peach) (Amygdalus persica)	NA	ATP binding; folic acid-containing compound biosynthetic process; formate-tetrahydrofolate ligase activity	GO:0005524; GO:0009396; GO:0004329	GO:0005524~ATP binding;GO:0004329~formate-tetrahydrofolate ligase activity	GO:0009396~folic acid-containing compound biosynthetic process	NA
comp30369_c0_seq1	1205	tr|A5BVQ5|A5BVQ5_VITVI	1076	89.03	401	99.83	37.27	44	0	3	1205	153	553	0	Putative uncharacterized protein	VIT_16s0039g02220 VITISV_008353	Vitis vinifera (Grape)	NA	intracellular protein transport; nucleus	GO:0006886; GO:0005634	NA	GO:0006886~intracellular protein transport	GO:0005634~nucleus
comp35116_c1_seq3	4673	tr|O24515|O24515_HELAN	1120	89.02	1120	71.9	100	100	5	3536	246	1	1120	0	Unconventional myosin	hamy1	Helianthus annuus (Common sunflower)	NA	ATP binding; motor activity; myosin complex	GO:0005524; GO:0003774; GO:0016459	GO:0005524~ATP binding;GO:0003774~motor activity	NA	GO:0016459~myosin complex
comp27650_c0_seq1	2700	tr|A0A061F0C2|A0A061F0C2_THECC	559	89.02	437	48.56	78.18	47	1	2514	1207	123	559	0	Peptidase M50 family protein isoform 1	TCM_025846	Theobroma cacao (Cacao) (Cocoa)	NA	NA	NA	NA	NA	NA
comp32335_c0_seq2	2061	tr|A0A068TU79|A0A068TU79_COFCA	595	89.02	346	50.36	58.15	36	2	1318	287	227	572	0	Coffea canephora DH200=94 genomic scaffold, scaffold_4	GSCOC_T00029223001	Coffea canephora (Robusta coffee)	NA	NA	NA	NA	NA	NA
comp29283_c0_seq5	1415	tr|A0A022RRG1|A0A022RRG1_ERYGU	904	89.02	337	71.45	37.28	31	1	1150	158	568	904	0	Uncharacterized protein	MIMGU_mgv1a001050mg	Erythranthe guttata (Yellow monkey flower) (Mimulus guttatus)	NA	NA	NA	NA	NA	NA
comp33280_c0_seq14	2452	tr|A0A061E1X1|A0A061E1X1_THECC	677	89.01	637	77.94	94.09	70	0	2186	276	41	677	0	Mitochondrial HSO70 2 isoform 2	TCM_007119	Theobroma cacao (Cacao) (Cocoa)	NA	NA	NA	NA	NA	NA
comp27000_c0_seq1	1636	tr|A0A068VG59|A0A068VG59_COFCA	331	88.99	327	59.96	98.79	36	0	365	1345	1	327	0	Coffea canephora DH200=94 genomic scaffold, scaffold_701	GSCOC_T00005841001	Coffea canephora (Robusta coffee)	NA	NA	NA	NA	NA	NA
comp33470_c1_seq50	1009	tr|F6GZK4|F6GZK4_VITVI	516	88.99	336	99.9	65.12	37	0	1008	1	172	507	0	Serine hydroxymethyltransferase (EC 2.1.2.1)	VIT_18s0001g07960	Vitis vinifera (Grape)	One-carbon metabolism; tetrahydrofolate interconversion. {ECO:0000256|RuleBase:RU000585}.	glycine hydroxymethyltransferase activity; glycine metabolic process; L-serine metabolic process; pyridoxal phosphate binding; tetrahydrofolate interconversion	GO:0006563; GO:0004372; GO:0006544; GO:0030170; GO:0035999	GO:0004372~glycine hydroxymethyltransferase activity;GO:0030170~pyridoxal phosphate binding	GO:0006563~L-serine metabolic process;GO:0006544~glycine metabolic process;GO:0035999~tetrahydrofolate interconversion	NA
comp33425_c0_seq1	2658	tr|Q5K6M5|Q5K6M5_LACSA	763	88.98	744	83.97	97.51	79	3	278	2506	22	763	0	Putative ethylene receptor ETR3	ETR3	Lactuca sativa (Garden lettuce)	NA	ATP binding; endoplasmic reticulum membrane; ethylene-activated signaling pathway; phosphorelay response regulator activity; phosphorelay sensor kinase activity	GO:0005524; GO:0005789; GO:0009873; GO:0000156; GO:0000155	GO:0005524~ATP binding;GO:0000156~phosphorelay response regulator activity;GO:0000155~phosphorelay sensor kinase activity	GO:0009873~ethylene-activated signaling pathway	GO:0005789~endoplasmic reticulum membrane
comp13007_c0_seq1	1026	tr|Q84VQ7|Q84VQ7_HELAN	428	88.97	290	84.8	67.76	32	0	153	1022	65	354	0	Alpha-galactosidase (EC 3.2.1.22) (Melibiase)	GLA	Helianthus annuus (Common sunflower)	NA	carbohydrate metabolic process; hydrolase activity, hydrolyzing O-glycosyl compounds	GO:0005975; GO:0004553	GO:0004553~hydrolase activity, hydrolyzing O-glycosyl compounds	GO:0005975~carbohydrate metabolic process	NA
comp32994_c0_seq1	2495	tr|A0A067FGG8|A0A067FGG8_CITSI	702	88.97	281	33.79	40.03	31	0	200	1042	1	281	0	Uncharacterized protein	CISIN_1g005298mg	Citrus sinensis (Sweet orange) (Citrus aurantium var. sinensis)	NA	NA	NA	NA	NA	NA
comp33971_c0_seq1	1550	tr|F6I0N0|F6I0N0_VITVI	360	88.95	362	70.06	100	38	2	1431	346	1	360	0	Putative uncharacterized protein	VIT_03s0038g04360	Vitis vinifera (Grape)	NA	COP9 signalosome assembly; cullin deneddylation; negative regulation of photomorphogenesis; positive regulation of G2/M transition of mitotic cell cycle; positive regulation of protein catabolic process; regulation of defense response; regulation of L-ascorbic acid biosynthetic process; response to auxin; specification of floral organ identity	GO:0010387; GO:0010388; GO:0010100; GO:0010971; GO:0045732; GO:2000082; GO:0031347; GO:0009733; GO:0010093	NA	GO:0010387~COP9 signalosome assembly;GO:0010388~cullin deneddylation;GO:0010100~negative regulation of photomorphogenesis;GO:0010971~positive regulation of G2/M transition of mitotic cell cycle;GO:0045732~positive regulation of protein catabolic process;GO:2000082~regulation of L-ascorbic acid biosynthetic process;GO:0031347~regulation of defense response;GO:0009733~response to auxin;GO:0010093~s…	NA
comp13737_c0_seq1	2069	tr|M5X0L5|M5X0L5_PRUPE	588	88.95	525	76.12	89.29	56	1	257	1831	65	587	0	Ketol-acid reductoisomerase (EC 1.1.1.86) (Acetohydroxy-acid reductoisomerase) (Alpha-keto-beta-hydroxylacyl reductoisomerase)	PRUPE_ppa003271mg	Prunus persica (Peach) (Amygdalus persica)	Amino-acid biosynthesis; L-isoleucine biosynthesis; L-isoleucine from 2-oxobutanoate: step 2/4. {ECO:0000256|PIRNR:PIRNR000118}.; Amino-acid biosynthesis; L-valine biosynthesis; L-valine from pyruvate: step 2/4. {ECO:0000256|PIRNR:PIRNR000118}.	coenzyme binding; isoleucine biosynthetic process; ketol-acid reductoisomerase activity; metal ion binding; valine biosynthetic process	GO:0050662; GO:0009097; GO:0004455; GO:0046872; GO:0009099	GO:0050662~coenzyme binding;GO:0004455~ketol-acid reductoisomerase activity;GO:0046872~metal ion binding	GO:0009097~isoleucine biosynthetic process;GO:0009099~valine biosynthetic process	NA
comp27613_c0_seq1	1357	tr|A0A022QH98|A0A022QH98_ERYGU	305	88.93	307	67.87	100	32	2	161	1081	1	305	0	Uncharacterized protein	MIMGU_mgv1a0106722mg	Erythranthe guttata (Yellow monkey flower) (Mimulus guttatus)	NA	NA	NA	NA	NA	NA
comp29586_c0_seq7	2560	tr|K4BME6|K4BME6_SOLLC	625	88.93	515	60.35	82.4	57	0	785	2329	90	604	0	Uncharacterized protein	Solyc03g119970.2	Solanum lycopersicum (Tomato) (Lycopersicon esculentum)	NA	ATP:ADP antiporter activity; ATP binding; chloroplast envelope; integral component of membrane	GO:0005524; GO:0005471; GO:0009941; GO:0016021	GO:0005524~ATP binding;GO:0005471~ATP:ADP antiporter activity	NA	GO:0009941~chloroplast envelope;GO:0016021~integral component of membrane
comp35039_c0_seq4	2381	tr|K4CPC9|K4CPC9_SOLLC	896	88.93	723	91.1	80.69	78	2	2168	3	1	722	0	Uncharacterized protein	Solyc08g081320.2	Solanum lycopersicum (Tomato) (Lycopersicon esculentum)	NA	clathrin adaptor complex; intracellular protein transport; plasmodesma; protein transporter activity; vesicle-mediated transport	GO:0030131; GO:0006886; GO:0009506; GO:0008565; GO:0016192	GO:0008565~protein transporter activity	GO:0006886~intracellular protein transport;GO:0016192~vesicle-mediated transport	GO:0030131~clathrin adaptor complex;GO:0009506~plasmodesma
comp33770_c0_seq4	2020	tr|R9WTS6|R9WTS6_TANCI	907	88.93	614	91.19	67.7	68	0	2019	178	294	907	0	Lipoxygenase (EC 1.13.11.-)	NA	Tanacetum cinerariifolium (Dalmatian daisy) (Chrysanthemum cinerariifolium)	Lipid metabolism; oxylipin biosynthesis.	iron ion binding; linoleate 13S-lipoxygenase activity; oxylipin biosynthetic process	GO:0005506; GO:0016165; GO:0031408	GO:0005506~iron ion binding;GO:0016165~linoleate 13S-lipoxygenase activity	GO:0031408~oxylipin biosynthetic process	NA
comp33437_c0_seq3	959	tr|A0A068TUX6|A0A068TUX6_COFCA	521	88.93	280	87.59	53.74	31	0	2	841	242	521	0	Coffea canephora DH200=94 genomic scaffold, scaffold_3	GSCOC_T00026182001	Coffea canephora (Robusta coffee)	NA	NA	NA	NA	NA	NA
comp27559_c2_seq1	1624	tr|E0D3H5|E0D3H5_FLATR	414	88.92	415	76.66	100	42	2	1293	58	1	414	0	Sodium-dependent pyruvate transporter	BASS2	Flaveria trinervia (Clustered yellowtops) (Oedera trinervia)	NA	bile acid:sodium symporter activity; membrane	GO:0008508; GO:0016020	GO:0008508~bile acid:sodium symporter activity	NA	GO:0016020~membrane
comp30828_c0_seq1	2625	tr|K9JT52|K9JT52_HELAN	697	88.92	695	79.43	99.71	72	2	2292	223	1	695	0	Long-chain acyl-CoA synthetase 1	LACS1	Helianthus annuus (Common sunflower)	NA	catalytic activity	GO:0003824	GO:0003824~catalytic activity	NA	NA
comp33111_c0_seq4	2216	tr|A0A067E841|A0A067E841_CITSI	588	88.91	568	76.9	96.6	63	0	237	1940	12	579	0	Uncharacterized protein	CISIN_1g007831mg	Citrus sinensis (Sweet orange) (Citrus aurantium var. sinensis)	NA	NA	NA	NA	NA	NA
comp31676_c0_seq8	2489	tr|A5AZA1|A5AZA1_VITVI	670	88.89	342	41.22	51.04	38	0	2172	1147	63	404	0	Putative uncharacterized protein	VITISV_040873	Vitis vinifera (Grape)	NA	ATP binding; protein serine/threonine kinase activity	GO:0005524; GO:0004674	GO:0005524~ATP binding;GO:0004674~protein serine/threonine kinase activity	NA	NA
comp31676_c0_seq2	2666	tr|A5AZA1|A5AZA1_VITVI	670	88.89	342	38.48	51.04	38	0	2349	1324	63	404	0	Putative uncharacterized protein	VITISV_040873	Vitis vinifera (Grape)	NA	ATP binding; protein serine/threonine kinase activity	GO:0005524; GO:0004674	GO:0005524~ATP binding;GO:0004674~protein serine/threonine kinase activity	NA	NA
comp125091_c0_seq1	2034	tr|I1W1T8|I1W1T8_PRUPE	557	88.87	557	82.15	100	59	1	187	1848	1	557	0	Cytosolic invertase 1 (Uncharacterized protein)	CINV1 PRUPE_ppa003670mg	Prunus persica (Peach) (Amygdalus persica)	NA	glycopeptide alpha-N-acetylgalactosaminidase activity	GO:0033926	GO:0033926~glycopeptide alpha-N-acetylgalactosaminidase activity	NA	NA
comp34583_c0_seq2	2587	tr|K9JSA8|K9JSA8_HELAN	711	88.87	710	82.33	99.86	76	1	249	2369	1	710	0	Long-chain acyl-CoA synthetase 2	LACS2	Helianthus annuus (Common sunflower)	NA	catalytic activity	GO:0003824	GO:0003824~catalytic activity	NA	NA
comp32883_c0_seq1	1965	tr|Q6F4I5|Q6F4I5_ZINVI	490	88.84	493	75.27	100	51	1	81	1559	1	489	0	Glutathione reductase (EC 1.8.1.7)	ZeGR1	Zinnia violacea (Garden zinnia) (Zinnia elegans)	NA	cell redox homeostasis; flavin adenine dinucleotide binding; glutathione-disulfide reductase activity; glutathione metabolic process; NADP binding	GO:0050661; GO:0045454; GO:0050660; GO:0006749; GO:0004362	GO:0050661~NADP binding;GO:0050660~flavin adenine dinucleotide binding;GO:0004362~glutathione-disulfide reductase activity	GO:0045454~cell redox homeostasis;GO:0006749~glutathione metabolic process	NA
comp34650_c0_seq1	1707	tr|A0A068VE28|A0A068VE28_COFCA	432	88.84	430	75.57	99.54	48	0	188	1477	3	432	0	Coffea canephora DH200=94 genomic scaffold, scaffold_192	GSCOC_T00005606001	Coffea canephora (Robusta coffee)	NA	NA	NA	NA	NA	NA
comp5644_c0_seq1	1260	tr|K4B2T3|K4B2T3_SOLLC	340	88.82	340	80.95	100	35	1	1174	164	1	340	0	Uncharacterized protein	Solyc01g107160.2	Solanum lycopersicum (Tomato) (Lycopersicon esculentum)	NA	kinetochore microtubule; mitotic spindle assembly checkpoint	GO:0005828; GO:0007094	NA	GO:0007094~mitotic spindle assembly checkpoint	GO:0005828~kinetochore microtubule
comp28567_c0_seq1	1643	tr|A0A061E7U0|A0A061E7U0_THECC	318	88.82	313	57.15	98.43	34	1	1494	556	5	316	0	DNA-directed RNA polymerase family protein	TCM_007121	Theobroma cacao (Cacao) (Cocoa)	NA	NA	NA	NA	NA	NA
comp31417_c0_seq2	1601	tr|A0A022R8L4|A0A022R8L4_ERYGU	387	88.82	331	62.02	85.53	37	0	1388	396	27	357	0	Uroporphyrinogen decarboxylase (EC 4.1.1.37)	MIMGU_mgv1a008029mg	Erythranthe guttata (Yellow monkey flower) (Mimulus guttatus)	Porphyrin-containing compound metabolism; protoporphyrin-IX biosynthesis; coproporphyrinogen-III from 5-aminolevulinate: step 4/4. {ECO:0000256|RuleBase:RU000554}.	NA	NA	NA	NA	NA
comp34466_c0_seq1	1943	tr|Q4ACU2|Q4ACU2_ZINVI	563	88.81	563	86.93	100	63	0	1860	172	1	563	0	Sterol C-24 reductase	ZeDIM	Zinnia violacea (Garden zinnia) (Zinnia elegans)	NA	flavin adenine dinucleotide binding; UDP-N-acetylmuramate dehydrogenase activity	GO:0008762; GO:0050660	GO:0008762~UDP-N-acetylmuramate dehydrogenase activity;GO:0050660~flavin adenine dinucleotide binding	NA	NA
comp33918_c0_seq4	2458	tr|K4DFG5|K4DFG5_SOLLC	516	88.78	499	60.9	96.71	52	4	2081	591	20	516	0	Serine/threonine-protein phosphatase 2A 55 kDa regulatory subunit B	Solyc12g044800.1	Solanum lycopersicum (Tomato) (Lycopersicon esculentum)	NA	protein phosphatase type 2A complex; protein phosphatase type 2A regulator activity; signal transduction	GO:0000159; GO:0008601; GO:0007165	GO:0008601~protein phosphatase type 2A regulator activity	GO:0007165~signal transduction	GO:0000159~protein phosphatase type 2A complex
comp24582_c0_seq1	1308	tr|B9T459|B9T459_RICCO	339	88.78	312	71.56	92.04	35	0	156	1091	27	338	0	Putative uncharacterized protein	RCOM_0290900	Ricinus communis (Castor bean)	NA	nucleus; phosphoprotein phosphatase activity	GO:0005634; GO:0004721	GO:0004721~phosphoprotein phosphatase activity	NA	GO:0005634~nucleus
comp29303_c0_seq1	2133	tr|M4CKI3|M4CKI3_BRARP	484	88.75	480	67.51	99.17	54	0	1878	439	5	484	0	Uncharacterized protein	Bra004718	Brassica rapa subsp. pekinensis (Chinese cabbage) (Brassica pekinensis)	NA	cytoplasm; metal ion binding; nucleus; phosphoprotein phosphatase activity; protein dephosphorylation	GO:0005737; GO:0046872; GO:0005634; GO:0004721; GO:0006470	GO:0046872~metal ion binding;GO:0004721~phosphoprotein phosphatase activity	GO:0006470~protein dephosphorylation	GO:0005737~cytoplasm;GO:0005634~nucleus
comp31406_c0_seq1	1771	tr|F6H1J2|F6H1J2_VITVI	376	88.74	364	61.66	96.81	41	0	1384	293	4	367	0	Mitogen-activated protein kinase (EC 2.7.11.24)	VIT_18s0001g13010	Vitis vinifera (Grape)	NA	ATP binding; MAP kinase activity	GO:0005524; GO:0004707	GO:0005524~ATP binding;GO:0004707~MAP kinase activity	NA	NA
comp31957_c0_seq1	1848	tr|D3JX88|D3JX88_PANGI	496	88.73	497	80.68	100	53	2	162	1646	1	496	0	Glutamate decarboxylase (EC 4.1.1.15)	GAD	Panax ginseng (Korean ginseng)	NA	glutamate decarboxylase activity; glutamate metabolic process; pyridoxal phosphate binding	GO:0004351; GO:0006536; GO:0030170	GO:0004351~glutamate decarboxylase activity;GO:0030170~pyridoxal phosphate binding	GO:0006536~glutamate metabolic process	NA
comp30463_c0_seq1	3094	tr|A0A067LP51|A0A067LP51_JATCU	887	88.71	886	85.91	99.89	97	3	109	2757	1	886	0	Uncharacterized protein	JCGZ_10084	Jatropha curcas (Barbados nut)	NA	NA	NA	NA	NA	NA
comp32944_c1_seq12	4318	tr|A0A067JU88|A0A067JU88_JATCU	1115	88.69	1105	76.77	99.1	123	1	3779	465	13	1115	0	Uncharacterized protein	JCGZ_20169	Jatropha curcas (Barbados nut)	NA	NA	NA	NA	NA	NA
comp34403_c0_seq2	4487	tr|D7TTH5|D7TTH5_VITVI	1267	88.69	1149	76.82	90.69	119	7	4165	743	92	1237	0	Putative uncharacterized protein	VIT_02s0012g00480	Vitis vinifera (Grape)	NA	ATP binding; cytosol; defense response to bacterium; DNA binding; helicase activity; jasmonic acid mediated signaling pathway; long-day photoperiodism; nuclear-transcribed mRNA catabolic process, nonsense-mediated decay; plasma membrane; plasmodesma; response to sucrose; response to wounding; RNA interference; salicylic acid mediated signaling pathway; sugar mediated signaling pathway; zinc ion b…	GO:0005524; GO:0003677; GO:0016246; GO:0005829; GO:0042742; GO:0004386; GO:0009867; GO:0048571; GO:0000184; GO:0005886; GO:0009506; GO:0009744; GO:0009611; GO:0009863; GO:0010182; GO:0008270	GO:0005524~ATP binding;GO:0003677~DNA binding;GO:0004386~helicase activity;GO:0008270~zinc ion binding	GO:0016246~RNA interference;GO:0042742~defense response to bacterium;GO:0009867~jasmonic acid mediated signaling pathway;GO:0048571~long-day photoperiodism;GO:0000184~nuclear-transcribed mRNA catabolic process, nonsense-mediated decay;GO:0009744~response to sucrose;GO:0009611~response to wounding;GO:0009863~salicylic acid mediated signaling pathway;GO:0010182~sugar mediated signaling pathway	GO:0005829~cytosol;GO:0005886~plasma membrane;GO:0009506~plasmodesma
comp34650_c0_seq7	2173	tr|A0A068VE28|A0A068VE28_COFCA	432	88.69	336	46.39	77.78	38	0	936	1943	97	432	0	Coffea canephora DH200=94 genomic scaffold, scaffold_192	GSCOC_T00005606001	Coffea canephora (Robusta coffee)	NA	NA	NA	NA	NA	NA
comp459526_c0_seq1	1043	tr|Q9FV39|Q9FV39_TARER	725	88.69	336	96.64	46.34	38	0	1010	3	69	404	0	1-deoxy-D-xylulose-5-phosphate synthase	NA	Tagetes erecta (African marigold)	NA	1-deoxy-D-xylulose-5-phosphate synthase activity; terpenoid biosynthetic process	GO:0008661; GO:0016114	GO:0008661~1-deoxy-D-xylulose-5-phosphate synthase activity	GO:0016114~terpenoid biosynthetic process	NA
comp29080_c0_seq1	1837	tr|A0A067KX23|A0A067KX23_JATCU	468	88.68	468	76.43	100	53	0	1683	280	1	468	0	Uncharacterized protein	JCGZ_02568	Jatropha curcas (Barbados nut)	NA	NA	NA	NA	NA	NA
comp23874_c1_seq1	1602	tr|Q2I6K1|Q2I6K1_STERE	458	88.67	459	85.96	100	44	3	155	1513	1	457	0	IPP/DMAPP synthase	ispH	Stevia rebaudiana (Stevia) (Eupatorium rebaudianum)	NA	isopentenyl diphosphate biosynthetic process, methylerythritol 4-phosphate pathway; oxidation-reduction process	GO:0019288; GO:0055114	NA	GO:0019288~isopentenyl diphosphate biosynthetic process, methylerythritol 4-phosphate pathway;GO:0055114~oxidation-reduction process	NA
comp35021_c0_seq24	1329	tr|A0A067F4I9|A0A067F4I9_CITSI	301	88.67	300	67.72	99.67	26	1	1151	252	6	297	0	Uncharacterized protein	CISIN_1g022174mg	Citrus sinensis (Sweet orange) (Citrus aurantium var. sinensis)	NA	NA	NA	NA	NA	NA
comp29790_c1_seq1	1218	tr|A0A061DT51|A0A061DT51_THECC	844	88.67	406	100	48.1	45	1	1218	1	397	801	0	Vacuoleless1 (VCL1) isoform 2	TCM_001991	Theobroma cacao (Cacao) (Cocoa)	NA	NA	NA	NA	NA	NA
comp33048_c0_seq9	3352	tr|A0A068V029|A0A068V029_COFCA	477	88.62	413	36.96	86.58	44	2	1463	228	67	477	0	Coffea canephora DH200=94 genomic scaffold, scaffold_78	GSCOC_T00038998001	Coffea canephora (Robusta coffee)	NA	NA	NA	NA	NA	NA
comp33048_c0_seq5	3558	tr|A0A068V029|A0A068V029_COFCA	477	88.62	413	34.82	86.58	44	2	1463	228	67	477	0	Coffea canephora DH200=94 genomic scaffold, scaffold_78	GSCOC_T00038998001	Coffea canephora (Robusta coffee)	NA	NA	NA	NA	NA	NA
comp30408_c0_seq8	3040	tr|M5W9U7|M5W9U7_PRUPE	356	88.61	360	35.53	100	31	5	1525	464	1	356	0	Uncharacterized protein	PRUPE_ppa007764mg	Prunus persica (Peach) (Amygdalus persica)	NA	integral component of membrane; transmembrane transport	GO:0016021; GO:0055085	NA	GO:0055085~transmembrane transport	GO:0016021~integral component of membrane
comp33918_c1_seq1	1645	tr|A0A022Q1M3|A0A022Q1M3_ERYGU	390	88.61	360	65.65	92.31	41	0	1473	394	31	390	0	Pyruvate dehydrogenase E1 component subunit alpha (EC 1.2.4.1)	MIMGU_mgv1a007945mg	Erythranthe guttata (Yellow monkey flower) (Mimulus guttatus)	NA	NA	NA	NA	NA	NA
comp30320_c0_seq1	1318	tr|M5XXB6|M5XXB6_PRUPE	326	88.58	324	73.75	99.39	37	0	137	1108	1	324	0	Eukaryotic translation initiation factor 3 subunit I (eIF3i)	PRUPE_ppa008567mg	Prunus persica (Peach) (Amygdalus persica)	NA	eukaryotic 43S preinitiation complex; eukaryotic 48S preinitiation complex; eukaryotic translation initiation factor 3 complex; formation of translation preinitiation complex; regulation of translational initiation; translation initiation factor activity	GO:0016282; GO:0033290; GO:0005852; GO:0001731; GO:0006446; GO:0003743	GO:0003743~translation initiation factor activity	GO:0001731~formation of translation preinitiation complex;GO:0006446~regulation of translational initiation	GO:0016282~eukaryotic 43S preinitiation complex;GO:0033290~eukaryotic 48S preinitiation complex;GO:0005852~eukaryotic translation initiation factor 3 complex
comp31232_c1_seq7	4099	tr|A0A068U232|A0A068U232_COFCA	1048	88.58	709	51.89	67.65	74	2	972	3092	182	885	0	Coffea canephora DH200=94 genomic scaffold, scaffold_8	GSCOC_T00039507001	Coffea canephora (Robusta coffee)	NA	NA	NA	NA	NA	NA
comp29690_c0_seq1	2073	tr|E0D6S5|E0D6S5_9ASTR	542	88.54	541	78.29	99.82	61	1	218	1840	3	542	0	4-coumarate:CoA ligase	Gb4CL	Gynura bicolor	NA	ligase activity	GO:0016874	GO:0016874~ligase activity	NA	NA
comp22890_c0_seq1	1939	tr|M1CVH1|M1CVH1_SOLTU	450	88.54	445	68.85	98.89	47	2	1579	245	10	450	0	Glyceraldehyde-3-phosphate dehydrogenase (EC 1.2.1.-)	PGSC0003DMG400029406	Solanum tuberosum (Potato)	NA	apoplast; chloroplast envelope; chloroplast thylakoid membrane; glucose metabolic process; NAD binding; NADP binding; oxidoreductase activity, acting on the aldehyde or oxo group of donors, NAD or NADP as acceptor; response to cadmium ion; response to cold; response to light stimulus; response to sucrose; stromule	GO:0051287; GO:0050661; GO:0048046; GO:0009941; GO:0009535; GO:0006006; GO:0016620; GO:0046686; GO:0009409; GO:0009416; GO:0009744; GO:0010319	GO:0051287~NAD binding;GO:0050661~NADP binding;GO:0016620~oxidoreductase activity, acting on the aldehyde or oxo group of donors, NAD or NADP as acceptor	GO:0006006~glucose metabolic process;GO:0046686~response to cadmium ion;GO:0009409~response to cold;GO:0009416~response to light stimulus;GO:0009744~response to sucrose	GO:0048046~apoplast;GO:0009941~chloroplast envelope;GO:0009535~chloroplast thylakoid membrane;GO:0010319~stromule
comp32364_c0_seq3	2011	tr|A0A068UC38|A0A068UC38_COFCA	620	88.54	384	57.28	61.94	44	0	2000	849	2	385	0	Coffea canephora DH200=94 genomic scaffold, scaffold_19	GSCOC_T00021424001	Coffea canephora (Robusta coffee)	NA	NA	NA	NA	NA	NA
comp28032_c0_seq1	1544	tr|A0A067JWG4|A0A067JWG4_JATCU	361	88.52	331	64.31	91.69	36	1	1417	425	20	348	0	Uncharacterized protein	JCGZ_25641	Jatropha curcas (Barbados nut)	NA	NA	NA	NA	NA	NA
comp23142_c0_seq1	1597	tr|Q6T7F2|Q6T7F2_SOLTU	404	88.51	322	60.49	79.7	34	1	1243	287	82	403	0	Phosphoribosylformylglycinamidine cyclo-ligase (EC 6.3.3.1)	purM	Solanum tuberosum (Potato)	Purine metabolism; IMP biosynthesis via de novo pathway; 5-amino-1-(5-phospho-D-ribosyl)imidazole from N(2)-formyl-N(1)-(5-phospho-D-ribosyl)glycinamide: step 2/2. {ECO:0000256|RuleBase:RU004371}.	'de novo' IMP biosynthetic process; chloroplast stroma; copper ion binding; mitochondrion; phosphoribosylformylglycinamidine cyclo-ligase activity	GO:0006189; GO:0009570; GO:0005507; GO:0005739; GO:0004641	GO:0005507~copper ion binding;GO:0004641~phosphoribosylformylglycinamidine cyclo-ligase activity	GO:0006189~'de novo' IMP biosynthetic process	GO:0009570~chloroplast stroma;GO:0005739~mitochondrion
comp23886_c0_seq1	1623	tr|A0A022RI82|A0A022RI82_ERYGU	390	88.48	382	70.61	97.95	42	1	1431	286	11	390	0	Uncharacterized protein	MIMGU_mgv1a007931mg	Erythranthe guttata (Yellow monkey flower) (Mimulus guttatus)	NA	NA	NA	NA	NA	NA
comp26247_c0_seq2	1550	tr|M1APT6|M1APT6_SOLTU	306	88.47	295	57.1	96.41	34	0	251	1135	1	295	0	Uncharacterized protein	PGSC0003DMG400010619	Solanum tuberosum (Potato)	NA	nucleotide binding	GO:0000166	GO:0000166~nucleotide binding	NA	NA
comp31539_c0_seq1	1559	tr|M5X1L5|M5X1L5_PRUPE	360	88.47	295	56.77	81.94	34	0	343	1227	66	360	0	Uncharacterized protein	PRUPE_ppa007647mg	Prunus persica (Peach) (Amygdalus persica)	NA	folic acid-containing compound biosynthetic process; methylenetetrahydrofolate dehydrogenase (NADP+) activity	GO:0009396; GO:0004488	GO:0004488~methylenetetrahydrofolate dehydrogenase (NADP+) activity	GO:0009396~folic acid-containing compound biosynthetic process	NA
comp21614_c0_seq1	1372	tr|W0GJC8|W0GJC8_CHRLV	717	88.47	425	92.93	59.27	49	0	98	1372	1	425	0	Delta 1-pyrroline-5-carboxylate synthetase 2	NA	Chrysanthemum lavandulifolium (Daisy) (Dendranthema lavandulifolium)	NA	cytoplasm; glutamate 5-kinase activity; glutamate-5-semialdehyde dehydrogenase activity; proline biosynthetic process	GO:0005737; GO:0004349; GO:0004350; GO:0006561	GO:0004349~glutamate 5-kinase activity;GO:0004350~glutamate-5-semialdehyde dehydrogenase activity	GO:0006561~proline biosynthetic process	GO:0005737~cytoplasm
comp25466_c0_seq1	2214	tr|A0A067L5E5|A0A067L5E5_JATCU	580	88.45	528	71.54	91.03	61	0	342	1925	53	580	0	Uncharacterized protein	JCGZ_00255	Jatropha curcas (Barbados nut)	NA	NA	NA	NA	NA	NA
comp34263_c0_seq8	4449	tr|D7SLL2|D7SLL2_VITVI	2159	88.45	1195	80.58	55.35	137	1	534	4115	965	2159	0	Putative uncharacterized protein	VIT_06s0004g00420	Vitis vinifera (Grape)	NA	calcium-dependent cysteine-type endopeptidase activity; intracellular	GO:0004198; GO:0005622	GO:0004198~calcium-dependent cysteine-type endopeptidase activity	NA	GO:0005622~intracellular
comp31636_c0_seq4	1985	tr|A0A068TV42|A0A068TV42_COFCA	527	88.43	527	79.65	100	61	0	177	1757	1	527	0	Coffea canephora DH200=94 genomic scaffold, scaffold_4	GSCOC_T00029540001	Coffea canephora (Robusta coffee)	NA	NA	NA	NA	NA	NA
comp34325_c0_seq7	2187	tr|K4DF90|K4DF90_SOLLC	615	88.43	432	59.26	70.24	50	0	1745	450	184	615	0	Uncharacterized protein	Solyc12g043020.1	Solanum lycopersicum (Tomato) (Lycopersicon esculentum)	NA	branched-chain amino acid biosynthetic process; dihydroxy-acid dehydratase activity	GO:0009082; GO:0004160	GO:0004160~dihydroxy-acid dehydratase activity	GO:0009082~branched-chain amino acid biosynthetic process	NA
comp32398_c0_seq2	1419	tr|D7U8I2|D7U8I2_VITVI	354	88.42	354	74.84	100	41	0	36	1097	1	354	0	Putative uncharacterized protein	VIT_08s0032g00090	Vitis vinifera (Grape)	NA	DNA binding; DNA replication; nucleoside-triphosphatase activity; nucleotide binding	GO:0003677; GO:0006260; GO:0017111; GO:0000166	GO:0003677~DNA binding;GO:0017111~nucleoside-triphosphatase activity;GO:0000166~nucleotide binding	GO:0006260~DNA replication	NA
comp35216_c0_seq1	1733	tr|B9GZT5|B9GZT5_POPTR	405	88.42	406	70.28	100	44	2	183	1394	1	405	0	Phosphoribulokinase (EC 2.7.1.19)	POPTR_0003s09830g	Populus trichocarpa (Western balsam poplar) (Populus balsamifera subsp. trichocarpa)	NA	apoplast; ATP binding; carbohydrate metabolic process; chloroplast envelope; chloroplast stroma; chloroplast thylakoid membrane; defense response to bacterium; phosphoribulokinase activity; response to cold; stromule	GO:0005524; GO:0048046; GO:0005975; GO:0009941; GO:0009570; GO:0009535; GO:0042742; GO:0008974; GO:0009409; GO:0010319	GO:0005524~ATP binding;GO:0008974~phosphoribulokinase activity	GO:0005975~carbohydrate metabolic process;GO:0042742~defense response to bacterium;GO:0009409~response to cold	GO:0048046~apoplast;GO:0009941~chloroplast envelope;GO:0009570~chloroplast stroma;GO:0009535~chloroplast thylakoid membrane;GO:0010319~stromule
comp22182_c0_seq1	1516	tr|B9GZ15|B9GZ15_POPTR	436	88.42	380	75.2	87.16	44	0	221	1360	57	436	0	Transaldolase family protein	POPTR_0003s16030g	Populus trichocarpa (Western balsam poplar) (Populus balsamifera subsp. trichocarpa)	NA	cytoplasm; pentose-phosphate shunt; sedoheptulose-7-phosphate:D-glyceraldehyde-3-phosphate glyceronetransferase activity	GO:0005737; GO:0006098; GO:0004801	GO:0004801~sedoheptulose-7-phosphate:D-glyceraldehyde-3-phosphate glyceronetransferase activity	GO:0006098~pentose-phosphate shunt	GO:0005737~cytoplasm
comp30647_c0_seq1	1382	tr|A0A022RUD9|A0A022RUD9_ERYGU	386	88.39	336	72.94	87.05	39	0	2	1009	51	386	0	Uncharacterized protein (Fragment)	MIMGU_mgv1a0052332mg	Erythranthe guttata (Yellow monkey flower) (Mimulus guttatus)	NA	NA	NA	NA	NA	NA
comp27441_c0_seq11	1215	tr|A0A059AFB8|A0A059AFB8_EUCGR	386	88.39	310	76.54	80.31	36	0	1213	284	73	382	0	Mitogen-activated protein kinase (EC 2.7.11.24)	EUGRSUZ_J021122	Eucalyptus grandis (Flooded gum)	NA	NA	NA	NA	NA	NA
comp32188_c0_seq3	1590	tr|Q2XV86|Q2XV86_HELAN	343	88.37	344	64.91	100	37	1	123	1154	3	343	0	MPBQ/MSBQ methyltransferase 2	MT-2	Helianthus annuus (Common sunflower)	NA	methyltransferase activity	GO:0008168	GO:0008168~methyltransferase activity	NA	NA
comp29318_c0_seq1	1615	tr|V4UQP3|V4UQP3_9ROSI	411	88.37	404	75.05	98.3	47	0	1454	243	1	404	0	Uncharacterized protein	CICLE_v10011861mg	Citrus clementina	NA	NA	NA	NA	NA	NA
comp30935_c0_seq1	1722	tr|W9QLE0|W9QLE0_9ROSA	425	88.36	318	55.4	74.82	37	0	333	1286	2	319	0	UDP-galactose/UDP-glucose transporter 4	L484_003946	Morus notabilis	NA	carbohydrate transport; integral component of membrane; transmembrane transport	GO:0008643; GO:0016021; GO:0055085	NA	GO:0008643~carbohydrate transport;GO:0055085~transmembrane transport	GO:0016021~integral component of membrane
comp27125_c0_seq1	1314	tr|A0A022QIZ3|A0A022QIZ3_ERYGU	844	88.35	309	70.55	36.61	36	0	1	927	536	844	0	Uncharacterized protein	MIMGU_mgv1a001302mg	Erythranthe guttata (Yellow monkey flower) (Mimulus guttatus)	NA	NA	NA	NA	NA	NA
comp29805_c0_seq1	1242	tr|M5XEH2|M5XEH2_PRUPE	326	88.34	326	78.74	100	37	1	108	1085	1	325	0	Uncharacterized protein	PRUPE_ppa008583mg	Prunus persica (Peach) (Amygdalus persica)	NA	hydrolase activity	GO:0016787	GO:0016787~hydrolase activity	NA	NA
comp22369_c0_seq1	2418	tr|K4C192|K4C192_SOLLC	609	88.34	609	75.56	100	71	0	143	1969	1	609	0	Uncharacterized protein	Solyc05g050600.2	Solanum lycopersicum (Tomato) (Lycopersicon esculentum)	NA	GTPase activity; GTP binding	GO:0005525; GO:0003924	GO:0005525~GTP binding;GO:0003924~GTPase activity	NA	NA
comp30396_c0_seq1	1974	tr|A0A059CQY1|A0A059CQY1_EUCGR	497	88.33	497	75.53	100	58	0	168	1658	1	497	0	Uncharacterized protein	EUGRSUZ_C01947	Eucalyptus grandis (Flooded gum)	NA	NA	NA	NA	NA	NA
comp29256_c0_seq1	1059	tr|M1CTD9|M1CTD9_SOLTU	399	88.33	300	84.99	75.19	35	0	29	928	100	399	0	Uncharacterized protein	PGSC0003DMG400028851	Solanum tuberosum (Potato)	NA	cellular metabolic process	GO:0044237	NA	GO:0044237~cellular metabolic process	NA
comp32915_c0_seq1	3811	tr|M5WSC2|M5WSC2_PRUPE	1139	88.32	1122	88.32	98.51	121	8	3673	317	1	1115	0	Uncharacterized protein	PRUPE_ppa000478mg	Prunus persica (Peach) (Amygdalus persica)	NA	regulation of transcription, DNA-templated	GO:0006355	NA	GO:0006355~regulation of transcription, DNA-templated	NA
comp29209_c0_seq2	1498	tr|F6I4J0|F6I4J0_VITVI	384	88.32	368	73.7	95.83	43	0	1399	296	1	368	0	Flap endonuclease 1 (FEN-1) (EC 3.1.-.-) (Flap structure-specific endonuclease 1)	FEN1 VIT_14s0060g00210	Vitis vinifera (Grape)	NA	5'-3' exonuclease activity; 5'-flap endonuclease activity; base-excision repair; cytosol; DNA binding; DNA replication, removal of RNA primer; magnesium ion binding; mitochondrion; nucleolus; nucleoplasm	GO:0008409; GO:0017108; GO:0003677; GO:0043137; GO:0006284; GO:0005829; GO:0000287; GO:0005739; GO:0005730; GO:0005654	GO:0008409~5'-3' exonuclease activity;GO:0017108~5'-flap endonuclease activity;GO:0003677~DNA binding;GO:0000287~magnesium ion binding	GO:0043137~DNA replication, removal of RNA primer;GO:0006284~base-excision repair	GO:0005829~cytosol;GO:0005739~mitochondrion;GO:0005730~nucleolus;GO:0005654~nucleoplasm
comp29913_c0_seq2	2129	tr|A0A061GQT7|A0A061GQT7_THECC	535	88.29	521	73.41	97.38	59	1	278	1840	17	535	0	Biotin carboxylase 1, chloroplastic isoform 1	TCM_039756	Theobroma cacao (Cacao) (Cocoa)	NA	NA	NA	NA	NA	NA
comp35168_c0_seq2	2145	tr|A0A068UME7|A0A068UME7_COFCA	2422	88.29	444	62.1	18.33	51	1	605	1933	1979	2422	0	Coffea canephora DH200=94 genomic scaffold, scaffold_38	GSCOC_T00028863001	Coffea canephora (Robusta coffee)	NA	NA	NA	NA	NA	NA
comp28239_c0_seq1	1597	tr|I3ST49|I3ST49_LOTJA	290	88.28	290	54.48	100	34	0	188	1057	1	290	0	Uncharacterized protein	NA	Lotus japonicus (Lotus corniculatus var. japonicus)	NA	3-deoxy-8-phosphooctulonate synthase activity; biosynthetic process; cytoplasm	GO:0008676; GO:0009058; GO:0005737	GO:0008676~3-deoxy-8-phosphooctulonate synthase activity	GO:0009058~biosynthetic process	GO:0005737~cytoplasm
comp31181_c0_seq4	1695	tr|A0A061FSY7|A0A061FSY7_THECC	469	88.28	367	64.96	78.25	43	0	298	1398	103	469	0	NAD-dependent glycerol-3-phosphate dehydrogenase family protein	TCM_045473	Theobroma cacao (Cacao) (Cocoa)	NA	NA	NA	NA	NA	NA
comp29537_c0_seq2	1126	tr|M5W9A1|M5W9A1_PRUPE	401	88.25	315	83.93	78.55	37	0	1125	181	87	401	0	Uncharacterized protein	PRUPE_ppa006645mg	Prunus persica (Peach) (Amygdalus persica)	NA	cytoplasm; protein methyltransferase activity	GO:0005737; GO:0008276	GO:0008276~protein methyltransferase activity	NA	GO:0005737~cytoplasm
comp34969_c0_seq8	1568	tr|A0A061DQ04|A0A061DQ04_THECC	887	88.25	400	76.53	45.1	46	1	1567	368	489	887	0	BRI1 suppressor 1 (BSU1)-like 1	TCM_004502	Theobroma cacao (Cacao) (Cocoa)	NA	NA	NA	NA	NA	NA
comp32179_c0_seq5	2330	tr|D7TYA2|D7TYA2_VITVI	594	88.24	272	35.02	45.79	32	0	127	942	1	272	0	Putative uncharacterized protein	VIT_17s0119g00350	Vitis vinifera (Grape)	NA	ATP binding; glycerol metabolic process; glycerone kinase activity	GO:0005524; GO:0006071; GO:0004371	GO:0005524~ATP binding;GO:0004371~glycerone kinase activity	GO:0006071~glycerol metabolic process	NA
comp25537_c0_seq1	1335	tr|M5X1Q5|M5X1Q5_PRUPE	350	88.22	314	70.56	89.71	37	0	1185	244	21	334	0	Uncharacterized protein	PRUPE_ppa007963mg	Prunus persica (Peach) (Amygdalus persica)	NA	3-methyl-2-oxobutanoate hydroxymethyltransferase activity; pantothenate biosynthetic process	GO:0003864; GO:0015940	GO:0003864~3-methyl-2-oxobutanoate hydroxymethyltransferase activity	GO:0015940~pantothenate biosynthetic process	NA
comp30595_c0_seq1	1915	sp|O22506|GLNA2_DAUCA	432	88.19	432	67.68	100	48	1	217	1503	1	432	0	Glutamine synthetase, chloroplastic (EC 6.3.1.2) (GS2) (Glutamate--ammonia ligase)	GLN2	Daucus carota (Wild carrot)	NA	ATP binding; chloroplast; glutamate-ammonia ligase activity; glutamine biosynthetic process	GO:0005524; GO:0009507; GO:0004356; GO:0006542	GO:0005524~ATP binding;GO:0004356~glutamate-ammonia ligase activity	GO:0006542~glutamine biosynthetic process	GO:0009507~chloroplast
comp35134_c0_seq13	5120	tr|A0A067L810|A0A067L810_JATCU	2429	88.18	1506	88.24	62	173	2	411	4913	924	2429	0	Uncharacterized protein	JCGZ_16390	Jatropha curcas (Barbados nut)	NA	NA	NA	NA	NA	NA
comp18240_c0_seq2	2292	tr|M1CC20|M1CC20_SOLTU	463	88.17	448	58.64	96.76	53	0	1669	326	1	448	0	Uncharacterized protein	PGSC0003DMG400024965	Solanum tuberosum (Potato)	NA	hydrolase activity, acting on carbon-nitrogen (but not peptide) bonds, in linear amides; vacuole	GO:0016811; GO:0005773	GO:0016811~hydrolase activity, acting on carbon-nitrogen (but not peptide) bonds, in linear amides	NA	GO:0005773~vacuole
comp31872_c0_seq1	2919	tr|A0A068UWH8|A0A068UWH8_COFCA	773	88.17	727	74.72	94.05	83	2	2499	319	50	773	0	Coffea canephora DH200=94 genomic scaffold, scaffold_70	GSCOC_T00037379001	Coffea canephora (Robusta coffee)	NA	NA	NA	NA	NA	NA
comp27613_c0_seq2	1455	tr|A9PAU0|A9PAU0_POPTR	305	88.16	304	62.68	99.67	36	0	174	1085	1	304	0	UNCOUPLING family protein	POPTR_0006s09660g	Populus trichocarpa (Western balsam poplar) (Populus balsamifera subsp. trichocarpa)	NA	integral component of membrane; mitochondrial membrane; mitochondrial transport	GO:0016021; GO:0031966; GO:0006839	NA	GO:0006839~mitochondrial transport	GO:0016021~integral component of membrane;GO:0031966~mitochondrial membrane
comp20734_c0_seq2	1938	tr|V4U5Q6|V4U5Q6_9ROSI	544	88.16	456	70.59	83.82	54	0	1634	267	89	544	0	Thioredoxin reductase (EC 1.8.1.9)	CICLE_v10004686mg	Citrus clementina	NA	cell redox homeostasis; cytoplasm; flavin adenine dinucleotide binding; removal of superoxide radicals; thioredoxin-disulfide reductase activity	GO:0045454; GO:0005737; GO:0050660; GO:0019430; GO:0004791	GO:0050660~flavin adenine dinucleotide binding;GO:0004791~thioredoxin-disulfide reductase activity	GO:0045454~cell redox homeostasis;GO:0019430~removal of superoxide radicals	GO:0005737~cytoplasm
comp28158_c0_seq3	1783	tr|M5XE62|M5XE62_PRUPE	422	88.15	422	71	100	49	1	1520	258	1	422	0	Uncharacterized protein	PRUPE_ppa006204mg	Prunus persica (Peach) (Amygdalus persica)	NA	NA	NA	NA	NA	NA
comp34190_c1_seq1	1715	tr|D7U7B0|D7U7B0_VITVI	458	88.14	447	78.19	97.6	52	1	155	1495	1	446	0	Putative uncharacterized protein	VIT_16s0013g01510	Vitis vinifera (Grape)	NA	NA	NA	NA	NA	NA
comp33021_c0_seq8	2393	tr|A0A061EJC4|A0A061EJC4_THECC	366	88.14	312	39.11	85.25	37	0	1071	2006	36	347	0	Kinase superfamily protein isoform 2	TCM_020104	Theobroma cacao (Cacao) (Cocoa)	NA	NA	NA	NA	NA	NA
comp33021_c0_seq28	2479	tr|A0A061EJC4|A0A061EJC4_THECC	366	88.14	312	37.76	85.25	37	0	1157	2092	36	347	0	Kinase superfamily protein isoform 2	TCM_020104	Theobroma cacao (Cacao) (Cocoa)	NA	NA	NA	NA	NA	NA
comp34923_c0_seq1	3340	sp|Q39734|PPDK_FLABR	955	88.12	951	85.42	99.58	102	5	3123	295	1	948	0	Pyruvate, phosphate dikinase, chloroplastic (EC 2.7.9.1) (Cold-sensitive pyruvate, orthophosphate dikinase) (Pyruvate, orthophosphate dikinase)	PPDK PDK	Flaveria brownii (Brown's yellowtops)	Photosynthesis; C4 acid pathway.	ATP binding; chloroplast; kinase activity; metal ion binding; photosynthesis; pyruvate, phosphate dikinase activity; pyruvate metabolic process	GO:0005524; GO:0009507; GO:0016301; GO:0046872; GO:0015979; GO:0006090; GO:0050242	GO:0005524~ATP binding;GO:0016301~kinase activity;GO:0046872~metal ion binding;GO:0050242~pyruvate, phosphate dikinase activity	GO:0015979~photosynthesis;GO:0006090~pyruvate metabolic process	GO:0009507~chloroplast
comp33644_c0_seq1	1885	tr|A5ARV8|A5ARV8_VITVI	472	88.12	446	70.98	94.49	53	0	97	1434	1	446	0	Putative uncharacterized protein	VITISV_038844	Vitis vinifera (Grape)	NA	membrane; plasmodesma	GO:0016020; GO:0009506	NA	NA	GO:0016020~membrane;GO:0009506~plasmodesma
comp14256_c0_seq1	1688	tr|K4B8K4|K4B8K4_SOLLC	382	88.11	370	65.76	96.86	44	0	224	1333	1	370	0	Uncharacterized protein	Solyc02g072300.2	Solanum lycopersicum (Tomato) (Lycopersicon esculentum)	NA	ATP binding; brassinosteroid mediated signaling pathway; detection of brassinosteroid stimulus; leaf morphogenesis; multidimensional cell growth; plasma membrane; positive regulation of protein export from nucleus; protein autophosphorylation; protein serine/threonine kinase activity; response to auxin	GO:0005524; GO:0009742; GO:0009729; GO:0009965; GO:0009825; GO:0005886; GO:0046827; GO:0046777; GO:0004674; GO:0009733	GO:0005524~ATP binding;GO:0004674~protein serine/threonine kinase activity	GO:0009742~brassinosteroid mediated signaling pathway;GO:0009729~detection of brassinosteroid stimulus;GO:0009965~leaf morphogenesis;GO:0009825~multidimensional cell growth;GO:0046827~positive regulation of protein export from nucleus;GO:0046777~protein autophosphorylation;GO:0009733~response to auxin	GO:0005886~plasma membrane
comp30686_c0_seq3	1405	tr|A0A067KYR1|A0A067KYR1_JATCU	327	88.1	311	66.41	95.11	35	1	197	1129	9	317	0	Uncharacterized protein	JCGZ_15684	Jatropha curcas (Barbados nut)	NA	NA	NA	NA	NA	NA
comp34623_c0_seq5	1144	tr|M1D8C5|M1D8C5_SOLTU	801	88.1	378	99.13	47.19	27	1	1142	63	116	493	0	Uncharacterized protein	PGSC0003DMG400034487	Solanum tuberosum (Potato)	NA	ATP binding; ATP-dependent helicase activity; nucleic acid binding	GO:0005524; GO:0008026; GO:0003676	GO:0005524~ATP binding;GO:0008026~ATP-dependent helicase activity;GO:0003676~nucleic acid binding	NA	NA
comp34861_c0_seq49	2181	tr|A0A068UD85|A0A068UD85_COFCA	603	88.08	604	83.08	100	71	1	208	2019	1	603	0	Coffea canephora DH200=94 genomic scaffold, scaffold_22	GSCOC_T00023316001	Coffea canephora (Robusta coffee)	NA	NA	NA	NA	NA	NA
comp33138_c0_seq2	1590	tr|M5WMC9|M5WMC9_PRUPE	386	88.08	386	72.83	100	46	0	1463	306	1	386	0	Uncharacterized protein	PRUPE_ppa006999mg	Prunus persica (Peach) (Amygdalus persica)	NA	NA	NA	NA	NA	NA
comp31232_c1_seq23	4002	tr|A0A068U232|A0A068U232_COFCA	1048	88.08	881	66.04	84.06	98	2	359	2995	10	885	0	Coffea canephora DH200=94 genomic scaffold, scaffold_8	GSCOC_T00039507001	Coffea canephora (Robusta coffee)	NA	NA	NA	NA	NA	NA
comp35029_c0_seq5	2904	tr|B9RX36|B9RX36_RICCO	760	88.08	260	26.86	34.21	31	0	1045	1824	219	478	0	Glutathione-regulated potassium-efflux system protein kefB, putative	RCOM_0816870	Ricinus communis (Castor bean)	NA	integral component of membrane; potassium ion transport; solute:proton antiporter activity	GO:0016021; GO:0006813; GO:0015299	GO:0015299~solute:proton antiporter activity	GO:0006813~potassium ion transport	GO:0016021~integral component of membrane
comp31593_c0_seq1	6812	tr|A0A068U1E9|A0A068U1E9_COFCA	2152	88.07	2155	94.91	100	249	6	6588	136	1	2151	0	Coffea canephora DH200=94 genomic scaffold, scaffold_8	GSCOC_T00039722001	Coffea canephora (Robusta coffee)	NA	NA	NA	NA	NA	NA
comp34147_c1_seq1	2142	sp|Q9SPN1|LLOS5_ARTAN	583	88.06	653	91.46	100	8	2	57	2015	1	583	0	R-linalool synthase QH5, chloroplastic (EC 4.2.3.26)	QH5	Artemisia annua (Sweet wormwood)	Secondary metabolite biosynthesis; terpenoid biosynthesis.	chloroplast; geranyl diphosphate metabolic process; magnesium ion binding; response to wounding; R-linalool synthase activity; terpene synthase activity; terpenoid biosynthetic process	GO:0034008; GO:0009507; GO:0033383; GO:0000287; GO:0009611; GO:0010333; GO:0016114	GO:0034008~R-linalool synthase activity;GO:0000287~magnesium ion binding;GO:0010333~terpene synthase activity	GO:0033383~geranyl diphosphate metabolic process;GO:0009611~response to wounding;GO:0016114~terpenoid biosynthetic process	GO:0009507~chloroplast
comp30916_c0_seq10	1090	tr|K4DFQ6|K4DFQ6_SOLLC	434	88.06	360	99.08	82.95	43	0	1090	11	69	428	0	Uncharacterized protein	Solyc12g055750.1	Solanum lycopersicum (Tomato) (Lycopersicon esculentum)	NA	calcium:proton antiporter activity; integral component of membrane	GO:0015369; GO:0016021	GO:0015369~calcium:proton antiporter activity	NA	GO:0016021~integral component of membrane
comp17985_c0_seq1	1497	tr|E0CQF4|E0CQF4_VITVI	378	88.06	310	62.12	82.01	37	0	342	1271	69	378	0	Putative uncharacterized protein	VIT_18s0001g12780	Vitis vinifera (Grape)	NA	amino acid binding; chloroplast stroma; ornithine carbamoyltransferase activity	GO:0016597; GO:0009570; GO:0004585	GO:0016597~amino acid binding;GO:0004585~ornithine carbamoyltransferase activity	NA	GO:0009570~chloroplast stroma
comp25451_c0_seq1	2216	tr|A0A061FI98|A0A061FI98_THECC	568	88.03	568	76.9	100	68	0	171	1874	1	568	0	Vacuolar protein sorting 45	TCM_035451	Theobroma cacao (Cacao) (Cocoa)	NA	NA	NA	NA	NA	NA
comp30385_c0_seq9	2058	tr|A0A067K0L9|A0A067K0L9_JATCU	487	88.03	493	71.87	100	52	2	126	1601	1	487	0	Uncharacterized protein	JCGZ_18844	Jatropha curcas (Barbados nut)	NA	NA	NA	NA	NA	NA
comp34131_c0_seq1	1751	tr|J3KVN9|J3KVN9_ORYBR	472	88.03	142	24.33	30.08	17	0	1226	801	185	326	0	Uncharacterized protein	OB01G10450	Oryza brachyantha	NA	1-deoxy-D-xylulose-5-phosphate reductoisomerase activity; isoprenoid biosynthetic process; metal ion binding; NADPH binding	GO:0030604; GO:0070402; GO:0008299; GO:0046872	GO:0030604~1-deoxy-D-xylulose-5-phosphate reductoisomerase activity;GO:0070402~NADPH binding;GO:0046872~metal ion binding	GO:0008299~isoprenoid biosynthetic process	NA
comp32393_c0_seq4	1132	tr|Q42714|Q42714_CARTI	385	87.99	308	81.63	80	37	0	1	924	78	385	0	Oleoyl-acyl carrier protein thioesterase (EC 3.1.2.14)	NA	Carthamus tinctorius (Safflower)	NA	fatty acid biosynthetic process; myristoyl-[acyl-carrier-protein] hydrolase activity; oleoyl-[acyl-carrier-protein] hydrolase activity; palmitoyl-[acyl-carrier-protein] hydrolase activity	GO:0006633; GO:0016295; GO:0004320; GO:0016296	GO:0016295~myristoyl-[acyl-carrier-protein] hydrolase activity;GO:0004320~oleoyl-[acyl-carrier-protein] hydrolase activity;GO:0016296~palmitoyl-[acyl-carrier-protein] hydrolase activity	GO:0006633~fatty acid biosynthetic process	NA
comp13744_c0_seq1	2053	tr|W9RCI8|W9RCI8_9ROSA	481	87.97	482	70.43	100	57	1	1752	307	1	481	0	Glutamate--glyoxylate aminotransferase 2	L484_027698	Morus notabilis	NA	biosynthetic process; pyridoxal phosphate binding; transaminase activity	GO:0009058; GO:0030170; GO:0008483	GO:0030170~pyridoxal phosphate binding;GO:0008483~transaminase activity	GO:0009058~biosynthetic process	NA
comp33747_c0_seq2	2557	tr|A0A067K0F3|A0A067K0F3_JATCU	718	87.97	715	83.89	99.58	84	2	219	2363	6	718	0	Uncharacterized protein	JCGZ_20410	Jatropha curcas (Barbados nut)	NA	NA	NA	NA	NA	NA
comp34252_c1_seq3	2269	tr|D7SN66|D7SN66_VITVI	1015	87.96	490	64.79	48.28	36	2	170	1639	1	467	0	Putative uncharacterized protein	VIT_06s0061g01170	Vitis vinifera (Grape)	NA	clathrin adaptor complex; intracellular protein transport; protein transporter activity; vesicle-mediated transport	GO:0030131; GO:0006886; GO:0008565; GO:0016192	GO:0008565~protein transporter activity	GO:0006886~intracellular protein transport;GO:0016192~vesicle-mediated transport	GO:0030131~clathrin adaptor complex
comp30580_c0_seq4	1602	tr|D7TGS5|D7TGS5_VITVI	422	87.94	423	79.21	100	49	2	1448	180	1	421	0	Putative uncharacterized protein	VIT_12s0035g01060	Vitis vinifera (Grape)	NA	ATP binding; plasma membrane; protein serine/threonine kinase activity	GO:0005524; GO:0005886; GO:0004674	GO:0005524~ATP binding;GO:0004674~protein serine/threonine kinase activity	NA	GO:0005886~plasma membrane
comp28958_c0_seq1	2459	tr|B1A010|B1A010_IPONI	700	87.94	647	78.93	92.43	78	0	2130	190	53	699	0	Chloroplast heat shock protein 70-2	NA	Ipomoea nil (Japanese morning glory) (Pharbitis nil)	NA	ATP binding; protein folding; response to stress	GO:0005524; GO:0006457; GO:0006950	GO:0005524~ATP binding	GO:0006457~protein folding;GO:0006950~response to stress	NA
comp10690_c0_seq1	3549	tr|A0A072UWI1|A0A072UWI1_MEDTR	651	87.93	646	54.61	99.23	76	2	147	2078	1	646	0	Thiamine biosynthesis protein ThiC	MTR_3g462950	Medicago truncatula (Barrel medic) (Medicago tribuloides)	NA	NA	NA	NA	NA	NA
comp30778_c1_seq1	2356	tr|B9SDW5|B9SDW5_RICCO	997	87.92	687	87.48	68.91	80	1	2061	1	68	751	0	Aconitase, putative (EC 4.2.1.3)	RCOM_0487910	Ricinus communis (Castor bean)	NA	4 iron, 4 sulfur cluster binding; aconitate hydratase activity	GO:0051539; GO:0003994	GO:0051539~4 iron, 4 sulfur cluster binding;GO:0003994~aconitate hydratase activity	NA	NA
comp26641_c1_seq7	2090	tr|A7YVW1|A7YVW1_ACTCH	554	87.92	356	51.1	64.26	43	0	1340	273	199	554	0	P5CDH1	P5CDH1	Actinidia chinensis (Kiwi) (Yangtao)	NA	oxidoreductase activity, acting on the aldehyde or oxo group of donors, NAD or NADP as acceptor	GO:0016620	GO:0016620~oxidoreductase activity, acting on the aldehyde or oxo group of donors, NAD or NADP as acceptor	NA	NA
comp26641_c1_seq1	2362	tr|A7YVW1|A7YVW1_ACTCH	554	87.92	356	45.22	64.26	43	0	1340	273	199	554	0	P5CDH1	P5CDH1	Actinidia chinensis (Kiwi) (Yangtao)	NA	oxidoreductase activity, acting on the aldehyde or oxo group of donors, NAD or NADP as acceptor	GO:0016620	GO:0016620~oxidoreductase activity, acting on the aldehyde or oxo group of donors, NAD or NADP as acceptor	NA	NA
comp26641_c1_seq6	2450	tr|A7YVW1|A7YVW1_ACTCH	554	87.92	356	43.59	64.26	43	0	1340	273	199	554	0	P5CDH1	P5CDH1	Actinidia chinensis (Kiwi) (Yangtao)	NA	oxidoreductase activity, acting on the aldehyde or oxo group of donors, NAD or NADP as acceptor	GO:0016620	GO:0016620~oxidoreductase activity, acting on the aldehyde or oxo group of donors, NAD or NADP as acceptor	NA	NA
comp26641_c1_seq14	2722	tr|A7YVW1|A7YVW1_ACTCH	554	87.92	356	39.24	64.26	43	0	1340	273	199	554	0	P5CDH1	P5CDH1	Actinidia chinensis (Kiwi) (Yangtao)	NA	oxidoreductase activity, acting on the aldehyde or oxo group of donors, NAD or NADP as acceptor	GO:0016620	GO:0016620~oxidoreductase activity, acting on the aldehyde or oxo group of donors, NAD or NADP as acceptor	NA	NA
comp34691_c0_seq18	1162	tr|V9PEM0|V9PEM0_9ASTR	417	87.9	347	89.59	83.21	38	1	1065	25	1	343	0	Mevalonate decarboxylase	MVD	Platycodon grandiflorus	NA	ATP binding; diphosphomevalonate decarboxylase activity; isoprenoid biosynthetic process	GO:0005524; GO:0004163; GO:0008299	GO:0005524~ATP binding;GO:0004163~diphosphomevalonate decarboxylase activity	GO:0008299~isoprenoid biosynthetic process	NA
comp31678_c0_seq3	2395	tr|B9GP43|B9GP43_POPTR	627	87.88	627	78.54	100	64	1	161	2005	1	627	0	Malic enzyme	POPTR_0002s13630g	Populus trichocarpa (Western balsam poplar) (Populus balsamifera subsp. trichocarpa)	NA	ATP binding; chloroplast; cobalt ion binding; malate dehydrogenase (decarboxylating) (NAD+) activity; malate metabolic process; NAD binding; response to salt stress; zinc ion binding	GO:0005524; GO:0051287; GO:0009507; GO:0050897; GO:0004471; GO:0006108; GO:0009651; GO:0008270	GO:0005524~ATP binding;GO:0051287~NAD binding;GO:0050897~cobalt ion binding;GO:0004471~malate dehydrogenase (decarboxylating) (NAD+) activity;GO:0008270~zinc ion binding	GO:0006108~malate metabolic process;GO:0009651~response to salt stress	GO:0009507~chloroplast
comp31520_c0_seq1	1923	tr|A0A068UD47|A0A068UD47_COFCA	509	87.87	511	79.72	100	60	1	1906	374	1	509	0	Coffea canephora DH200=94 genomic scaffold, scaffold_22	GSCOC_T00023354001	Coffea canephora (Robusta coffee)	NA	NA	NA	NA	NA	NA
comp23899_c0_seq2	1726	tr|M5W8Y1|M5W8Y1_PRUPE	437	87.87	437	75.96	100	53	0	1580	270	1	437	0	Eukaryotic translation initiation factor 3 subunit E (eIF3e) (Eukaryotic translation initiation factor 3 subunit 6)	PRUPE_ppa005923mg	Prunus persica (Peach) (Amygdalus persica)	NA	eukaryotic 43S preinitiation complex; eukaryotic 48S preinitiation complex; eukaryotic translation initiation factor 3 complex; formation of translation preinitiation complex; regulation of translational initiation; translation initiation factor activity	GO:0016282; GO:0033290; GO:0005852; GO:0001731; GO:0006446; GO:0003743	GO:0003743~translation initiation factor activity	GO:0001731~formation of translation preinitiation complex;GO:0006446~regulation of translational initiation	GO:0016282~eukaryotic 43S preinitiation complex;GO:0033290~eukaryotic 48S preinitiation complex;GO:0005852~eukaryotic translation initiation factor 3 complex
comp15928_c0_seq1	1606	tr|B2CZK8|B2CZK8_HIEPL	513	87.87	511	95.45	99.61	62	0	1575	43	1	511	0	Flavone synthase II	NA	Hieracium pilosella (Mouse-ear hawkweed) (Pilosella officinarum)	NA	heme binding; iron ion binding; monooxygenase activity; oxidoreductase activity, acting on paired donors, with incorporation or reduction of molecular oxygen	GO:0020037; GO:0005506; GO:0004497; GO:0016705	GO:0020037~heme binding;GO:0005506~iron ion binding;GO:0004497~monooxygenase activity;GO:0016705~oxidoreductase activity, acting on paired donors, with incorporation or reduction of molecular oxygen	NA	NA
comp30235_c0_seq7	1377	tr|K9JTB0|K9JTB0_HELAN	447	87.87	371	80.83	83	44	1	1161	49	76	445	0	Chloroplast glycerol-3-phosphate acyltransferase	PLSB	Helianthus annuus (Common sunflower)	NA	glycerol-3-phosphate O-acyltransferase activity; glycerophospholipid metabolic process	GO:0004366; GO:0006650	GO:0004366~glycerol-3-phosphate O-acyltransferase activity	GO:0006650~glycerophospholipid metabolic process	NA
comp27958_c0_seq1	1635	tr|A0A059D9F0|A0A059D9F0_EUCGR	377	87.86	346	63.49	91.78	40	1	217	1248	32	377	0	Uncharacterized protein	EUGRSUZ_B03437	Eucalyptus grandis (Flooded gum)	NA	NA	NA	NA	NA	NA
comp27092_c0_seq1	2712	tr|A0A067KGL3|A0A067KGL3_JATCU	613	87.85	601	66.48	98.04	67	3	243	2033	1	599	0	Uncharacterized protein	JCGZ_10355	Jatropha curcas (Barbados nut)	NA	NA	NA	NA	NA	NA
comp28156_c0_seq1	2248	tr|Q40495|Q40495_TOBAC	739	87.85	634	84.61	85.79	77	0	2	1903	106	739	0	N-ethylmaleimide sensitive fusion protein	NtNSF-1	Nicotiana tabacum (Common tobacco)	NA	ATP binding; nucleoside-triphosphatase activity	GO:0005524; GO:0017111	GO:0005524~ATP binding;GO:0017111~nucleoside-triphosphatase activity	NA	NA
comp34485_c1_seq4	1630	tr|A4U7G0|A4U7G0_CYNCA	436	87.84	436	80.25	100	47	1	115	1404	1	436	0	Hydroxycinnamoyl-CoA:quinate hydroxycinnamoyltransferase	HCT	Cynara cardunculus (Cardoon)	NA	transferase activity, transferring acyl groups other than amino-acyl groups	GO:0016747	GO:0016747~transferase activity, transferring acyl groups other than amino-acyl groups	NA	NA
comp20224_c0_seq1	2032	tr|A0A061E5S9|A0A061E5S9_THECC	485	87.84	485	71.6	100	59	0	157	1611	1	485	0	Pre-mRNA processing ribonucleoprotein binding region-containing protein isoform 1	TCM_010249	Theobroma cacao (Cacao) (Cocoa)	NA	NA	NA	NA	NA	NA
comp34284_c0_seq2	1678	tr|A0A022QIW2|A0A022QIW2_ERYGU	469	87.83	452	80.81	96.38	45	3	2	1333	20	469	0	Uridine kinase (EC 2.7.1.48)	MIMGU_mgv1a005825mg	Erythranthe guttata (Yellow monkey flower) (Mimulus guttatus)	Pyrimidine metabolism; CTP biosynthesis via salvage pathway; CTP from cytidine: step 1/3. {ECO:0000256|RuleBase:RU003825}.; Pyrimidine metabolism; UMP biosynthesis via salvage pathway; UMP from uridine: step 1/1. {ECO:0000256|RuleBase:RU003825}.	NA	NA	NA	NA	NA
comp25466_c0_seq2	2188	tr|A0A067L5E5|A0A067L5E5_JATCU	580	87.83	452	61.97	77.93	55	0	544	1899	129	580	0	Uncharacterized protein	JCGZ_00255	Jatropha curcas (Barbados nut)	NA	NA	NA	NA	NA	NA
comp33772_c0_seq45	2965	tr|B2KNE6|B2KNE6_HELAN	810	87.79	811	82.06	100	96	3	318	2744	1	810	0	Phospholipase D (EC 3.1.4.4)	PLD1	Helianthus annuus (Common sunflower)	NA	calcium ion binding; lipid catabolic process; membrane; N-acylphosphatidylethanolamine-specific phospholipase D activity; phosphatidylcholine metabolic process; phospholipase D activity	GO:0070290; GO:0005509; GO:0016042; GO:0016020; GO:0046470; GO:0004630	GO:0070290~NAPE-specific phospholipase D activity;GO:0005509~calcium ion binding;GO:0004630~phospholipase D activity	GO:0016042~lipid catabolic process;GO:0046470~phosphatidylcholine metabolic process	GO:0016020~membrane
comp31232_c1_seq27	4023	tr|A0A068U232|A0A068U232_COFCA	1048	87.79	868	64.73	82.82	98	3	972	3566	182	1044	0	Coffea canephora DH200=94 genomic scaffold, scaffold_8	GSCOC_T00039507001	Coffea canephora (Robusta coffee)	NA	NA	NA	NA	NA	NA
comp34352_c0_seq3	2823	tr|A0A061DI83|A0A061DI83_THECC	775	87.79	614	65.25	79.23	75	0	2292	451	162	775	0	ABC2 isoform 2	TCM_001223	Theobroma cacao (Cacao) (Cocoa)	NA	NA	NA	NA	NA	NA
comp22939_c0_seq1	1407	tr|F6HNY8|F6HNY8_VITVI	326	87.77	319	68.02	97.85	38	1	135	1091	9	326	0	Putative uncharacterized protein	VIT_12s0142g00090	Vitis vinifera (Grape)	NA	cytosol; nucleoside metabolic process; plasma membrane; plasmodesma; transferase activity	GO:0005829; GO:0009116; GO:0005886; GO:0009506; GO:0016740	GO:0016740~transferase activity	GO:0009116~nucleoside metabolic process	GO:0005829~cytosol;GO:0005886~plasma membrane;GO:0009506~plasmodesma
comp32358_c0_seq3	1573	tr|F2VTN5|F2VTN5_HELAN	392	87.76	392	74.76	100	48	0	227	1402	1	392	0	Enoyl-ACP reductase 2	ENR2	Helianthus annuus (Common sunflower)	NA	NA	NA	NA	NA	NA
comp30044_c0_seq2	2521	tr|B9SP64|B9SP64_RICCO	581	87.76	580	69.02	99.83	69	2	238	1974	3	581	0	Phosphoglucomutase, putative (EC 5.4.2.2)	RCOM_0628900	Ricinus communis (Castor bean)	NA	carbohydrate metabolic process; magnesium ion binding; phosphoglucomutase activity	GO:0005975; GO:0000287; GO:0004614	GO:0000287~magnesium ion binding;GO:0004614~phosphoglucomutase activity	GO:0005975~carbohydrate metabolic process	NA
comp36789_c0_seq1	2017	tr|M5WRK6|M5WRK6_PRUPE	514	87.76	441	65.59	85.8	54	0	251	1573	61	501	0	Uncharacterized protein	PRUPE_ppa004369mg	Prunus persica (Peach) (Amygdalus persica)	NA	pyridoxal phosphate binding; transaminase activity	GO:0030170; GO:0008483	GO:0030170~pyridoxal phosphate binding;GO:0008483~transaminase activity	NA	NA
comp33125_c0_seq2	3251	sp|P43101|NIA_CICIN	920	87.73	921	84.99	100	98	4	271	2991	1	920	0	Nitrate reductase [NADH] (NR) (EC 1.7.1.1)	NIA	Cichorium intybus (Chicory)	NA	electron carrier activity; flavin adenine dinucleotide binding; heme binding; iron ion binding; molybdenum ion binding; molybdopterin cofactor binding; nitrate assimilation; nitrate reductase (NADH) activity	GO:0009055; GO:0050660; GO:0020037; GO:0005506; GO:0030151; GO:0043546; GO:0042128; GO:0009703	GO:0009055~electron carrier activity;GO:0050660~flavin adenine dinucleotide binding;GO:0020037~heme binding;GO:0005506~iron ion binding;GO:0030151~molybdenum ion binding;GO:0043546~molybdopterin cofactor binding;GO:0009703~nitrate reductase (NADH) activity	GO:0042128~nitrate assimilation	NA
comp31203_c0_seq3	2279	tr|G7IC40|G7IC40_MEDTR	628	87.72	342	45.02	54.46	42	0	1331	306	287	628	0	Phosphogluco-mutase	MTR_1g102010	Medicago truncatula (Barrel medic) (Medicago tribuloides)	NA	carbohydrate metabolic process; intramolecular transferase activity, phosphotransferases; magnesium ion binding	GO:0005975; GO:0016868; GO:0000287	GO:0016868~intramolecular transferase activity, phosphotransferases;GO:0000287~magnesium ion binding	GO:0005975~carbohydrate metabolic process	NA
comp28705_c0_seq1	1652	tr|A0A067K2Y2|A0A067K2Y2_JATCU	496	87.7	496	90.07	100	61	0	1585	98	1	496	0	Uncharacterized protein	JCGZ_18324	Jatropha curcas (Barbados nut)	NA	NA	NA	NA	NA	NA
comp31051_c0_seq1	1625	tr|M1BCU6|M1BCU6_SOLTU	332	87.69	333	61.48	100	40	1	132	1130	1	332	0	Uncharacterized protein	PGSC0003DMG400016412	Solanum tuberosum (Potato)	NA	ATP citrate synthase activity; cell wall; cofactor binding; copper ion binding; response to cadmium ion; succinate-CoA ligase (ADP-forming) activity	GO:0003878; GO:0005618; GO:0048037; GO:0005507; GO:0046686; GO:0004775	GO:0003878~ATP citrate synthase activity;GO:0048037~cofactor binding;GO:0005507~copper ion binding;GO:0004775~succinate-CoA ligase (ADP-forming) activity	GO:0046686~response to cadmium ion	GO:0005618~cell wall
comp32915_c0_seq5	3784	tr|M5WSC2|M5WSC2_PRUPE	1139	87.69	1121	88.87	98.42	121	7	3646	317	1	1115	0	Uncharacterized protein	PRUPE_ppa000478mg	Prunus persica (Peach) (Amygdalus persica)	NA	regulation of transcription, DNA-templated	GO:0006355	NA	GO:0006355~regulation of transcription, DNA-templated	NA
comp28929_c0_seq1	1405	tr|W9R4Z4|W9R4Z4_9ROSA	353	87.68	357	76.23	100	36	2	109	1176	1	350	0	Probable tRNA N6-adenosine threonylcarbamoyltransferase (EC 2.3.1.-) (Glycoprotease 2) (t(6)A37 threonylcarbamoyladenosine biosynthesis protein GCP2) (tRNA threonylcarbamoyladenosine biosynthesis protein GCP2)	GCP2 L484_024755	Morus notabilis	NA	cytoplasm; metal ion binding; nucleus; threonylcarbamoyladenosine biosynthetic process; transferase activity, transferring acyl groups other than amino-acyl groups	GO:0005737; GO:0046872; GO:0005634; GO:0070526; GO:0016747	GO:0046872~metal ion binding;GO:0016747~transferase activity, transferring acyl groups other than amino-acyl groups	GO:0070526~threonylcarbamoyladenosine biosynthetic process	GO:0005737~cytoplasm;GO:0005634~nucleus
comp33227_c0_seq6	928	sp|Q9SC14|DHYS_SENVE	371	87.68	276	89.22	74.39	33	1	830	3	2	276	0	Deoxyhypusine synthase (DHS) (EC 2.5.1.46)	DHS1	Senecio vernalis (Spring groundsel)	Protein modification; eIF5A hypusination.	deoxyhypusine biosynthetic process from spermidine; deoxyhypusine synthase activity; peptidyl-lysine modification to peptidyl-hypusine	GO:0050983; GO:0034038; GO:0008612	GO:0034038~deoxyhypusine synthase activity	GO:0050983~deoxyhypusine biosynthetic process from spermidine;GO:0008612~peptidyl-lysine modification to peptidyl-hypusine	NA
comp26398_c0_seq3	1638	tr|A0A068UZ89|A0A068UZ89_COFCA	389	87.67	365	66.85	93.83	44	1	1389	295	11	374	0	Coffea canephora DH200=94 genomic scaffold, scaffold_76	GSCOC_T00038623001	Coffea canephora (Robusta coffee)	NA	NA	NA	NA	NA	NA
comp31800_c0_seq1	1441	tr|V4UST7|V4UST7_9ROSI	529	87.67	365	75.99	69	44	1	1	1092	165	529	0	Uncharacterized protein	CICLE_v10007983mg	Citrus clementina	NA	ATP binding; calcium ion binding; protein serine/threonine kinase activity	GO:0005524; GO:0005509; GO:0004674	GO:0005524~ATP binding;GO:0005509~calcium ion binding;GO:0004674~protein serine/threonine kinase activity	NA	NA
comp29842_c0_seq1	1100	tr|K4BBV6|K4BBV6_SOLLC	768	87.67	300	81.82	39.06	37	0	1098	199	469	768	0	Uncharacterized protein	Solyc02g088000.2	Solanum lycopersicum (Tomato) (Lycopersicon esculentum)	NA	amylopectin biosynthetic process; glucan biosynthetic process; starch synthase activity	GO:0010021; GO:0009250; GO:0009011	GO:0009011~starch synthase activity	GO:0010021~amylopectin biosynthetic process;GO:0009250~glucan biosynthetic process	NA
comp25438_c0_seq1	1228	tr|D7U5G1|D7U5G1_VITVI	309	87.66	308	75.24	99.68	38	0	55	978	2	309	0	Putative uncharacterized protein	VIT_03s0038g00800	Vitis vinifera (Grape)	NA	cytosol; oxidoreductase activity; response to cadmium ion	GO:0005829; GO:0016491; GO:0046686	GO:0016491~oxidoreductase activity	GO:0046686~response to cadmium ion	GO:0005829~cytosol
comp27624_c0_seq1	1450	tr|I0B7J1|I0B7J1_NICBE	332	87.65	332	68.69	100	36	2	253	1233	1	332	0	Chloroplast PsbO1	psbO1	Nicotiana benthamiana	NA	calcium ion binding; cell outer membrane; extrinsic component of membrane; integral component of membrane; photosynthesis; photosystem II oxygen evolving complex; photosystem II stabilization	GO:0005509; GO:0009279; GO:0019898; GO:0016021; GO:0015979; GO:0009654; GO:0042549	GO:0005509~calcium ion binding	GO:0015979~photosynthesis;GO:0042549~photosystem II stabilization	GO:0009279~cell outer membrane;GO:0019898~extrinsic component of membrane;GO:0016021~integral component of membrane;GO:0009654~photosystem II oxygen evolving complex
comp32517_c0_seq1	1770	tr|A0A022QPI3|A0A022QPI3_ERYGU	430	87.65	405	68.64	94.19	49	1	1586	372	1	404	0	Uncharacterized protein	MIMGU_mgv1a006817mg	Erythranthe guttata (Yellow monkey flower) (Mimulus guttatus)	NA	NA	NA	NA	NA	NA
comp34841_c0_seq2	2319	tr|A0A067JY43|A0A067JY43_JATCU	503	87.65	340	43.98	67.59	38	1	937	1944	164	503	0	Uncharacterized protein	JCGZ_14662	Jatropha curcas (Barbados nut)	NA	NA	NA	NA	NA	NA
comp31246_c0_seq4	2183	tr|F6H1M7|F6H1M7_VITVI	790	87.64	696	95.65	88.1	85	1	96	2183	2	696	0	Vacuolar protein sorting-associated protein 35	VIT_18s0001g14680	Vitis vinifera (Grape)	NA	protein transport; retrograde transport, endosome to Golgi; retromer complex	GO:0015031; GO:0042147; GO:0030904	NA	GO:0015031~protein transport;GO:0042147~retrograde transport, endosome to Golgi	GO:0030904~retromer complex
comp34252_c1_seq6	1814	tr|F6HBD2|F6HBD2_VITVI	477	87.63	477	78.89	100	59	0	140	1570	1	477	0	Putative uncharacterized protein	VIT_13s0064g00360	Vitis vinifera (Grape)	NA	embryo sac development; nucleus	GO:0009553; GO:0005634	NA	GO:0009553~embryo sac development	GO:0005634~nucleus
comp33693_c0_seq6	1994	tr|B9SN43|B9SN43_RICCO	505	87.63	477	71.77	94.46	59	0	1814	384	1	477	0	Dead box ATP-dependent RNA helicase, putative	RCOM_0312580	Ricinus communis (Castor bean)	NA	ATP binding; ATP-dependent helicase activity; nucleic acid binding	GO:0005524; GO:0008026; GO:0003676	GO:0005524~ATP binding;GO:0008026~ATP-dependent helicase activity;GO:0003676~nucleic acid binding	NA	NA
comp31156_c0_seq2	2014	tr|B9SLG6|B9SLG6_RICCO	473	87.61	444	66.14	93.87	54	1	1776	445	31	473	0	Glutamate-1-semialdehyde 2,1-aminomutase, putative (EC 5.4.3.8)	RCOM_0686430	Ricinus communis (Castor bean)	NA	glutamate-1-semialdehyde 2,1-aminomutase activity; pyridoxal phosphate binding; tetrapyrrole biosynthetic process; transaminase activity	GO:0042286; GO:0030170; GO:0033014; GO:0008483	GO:0042286~glutamate-1-semialdehyde 2,1-aminomutase activity;GO:0030170~pyridoxal phosphate binding;GO:0008483~transaminase activity	GO:0033014~tetrapyrrole biosynthetic process	NA
comp32471_c0_seq1	1640	tr|F8UTV2|F8UTV2_HELAN	497	87.6	492	90	98.99	60	1	14	1486	1	492	0	Phospholipid/glycerol acyltransferase	GPAT4	Helianthus annuus (Common sunflower)	NA	transferase activity, transferring acyl groups	GO:0016746	GO:0016746~transferase activity, transferring acyl groups	NA	NA
comp33584_c0_seq5	4228	tr|M5X602|M5X602_PRUPE	1217	87.59	1217	86.35	100	150	1	141	3788	1	1217	0	Coatomer subunit alpha	PRUPE_ppa000388mg	Prunus persica (Peach) (Amygdalus persica)	NA	COPI vesicle coat; intracellular protein transport; structural molecule activity; vesicle-mediated transport	GO:0030126; GO:0006886; GO:0005198; GO:0016192	GO:0005198~structural molecule activity	GO:0006886~intracellular protein transport;GO:0016192~vesicle-mediated transport	GO:0030126~COPI vesicle coat
comp27593_c0_seq1	1609	tr|A1KXE1|A1KXE1_LACSA	395	87.59	395	73.65	100	45	2	187	1359	1	395	0	Pectin acetylesterase	NA	Lactuca sativa (Garden lettuce)	NA	NA	NA	NA	NA	NA
comp27593_c0_seq2	1671	tr|A1KXE1|A1KXE1_LACSA	395	87.59	395	70.92	100	45	2	249	1421	1	395	0	Pectin acetylesterase	NA	Lactuca sativa (Garden lettuce)	NA	NA	NA	NA	NA	NA
comp27539_c0_seq1	1464	tr|D7SXF6|D7SXF6_VITVI	316	87.58	314	64.34	99.37	39	0	278	1219	3	316	0	Pectinesterase (EC 3.1.1.11)	VIT_14s0108g01170	Vitis vinifera (Grape)	NA	aspartyl esterase activity; cell wall; cell wall modification; pectinesterase activity; pectin metabolic process	GO:0045330; GO:0005618; GO:0042545; GO:0045488; GO:0030599	GO:0045330~aspartyl esterase activity;GO:0030599~pectinesterase activity	GO:0042545~cell wall modification;GO:0045488~pectin metabolic process	GO:0005618~cell wall
comp18240_c0_seq3	1905	tr|A0A022QPX8|A0A022QPX8_ERYGU	454	87.58	451	71.02	99.34	55	1	1666	317	3	453	0	Uncharacterized protein	MIMGU_mgv1a006181mg	Erythranthe guttata (Yellow monkey flower) (Mimulus guttatus)	NA	NA	NA	NA	NA	NA
comp29641_c0_seq9	1367	tr|W9SD00|W9SD00_9ROSA	333	87.58	330	72.42	99.1	41	0	67	1056	4	333	0	WD repeat-containing protein 82-B	L484_026689	Morus notabilis	NA	NA	NA	NA	NA	NA
comp29398_c0_seq1	1459	tr|A0A059BZY9|A0A059BZY9_EUCGR	342	87.57	338	69.5	98.83	41	1	1356	346	1	338	0	Uncharacterized protein	EUGRSUZ_F04332	Eucalyptus grandis (Flooded gum)	NA	NA	NA	NA	NA	NA
comp10874_c0_seq2	1800	tr|A0A067EX17|A0A067EX17_CITSI	465	87.56	426	71	91.61	53	0	1593	316	40	465	0	Uncharacterized protein	CISIN_1g011872mg	Citrus sinensis (Sweet orange) (Citrus aurantium var. sinensis)	NA	NA	NA	NA	NA	NA
comp34082_c0_seq4	1946	tr|B9RZN2|B9RZN2_RICCO	566	87.56	193	29.75	34.1	24	0	621	1199	367	559	0	Dihydrolipoamide dehydrogenase, putative (EC 1.8.1.4)	RCOM_0999900	Ricinus communis (Castor bean)	NA	cell redox homeostasis; dihydrolipoyl dehydrogenase activity; flavin adenine dinucleotide binding	GO:0045454; GO:0004148; GO:0050660	GO:0004148~dihydrolipoyl dehydrogenase activity;GO:0050660~flavin adenine dinucleotide binding	GO:0045454~cell redox homeostasis	NA
comp20734_c0_seq1	1961	tr|V4U5Q6|V4U5Q6_9ROSI	544	87.55	257	39.32	47.24	32	0	1037	267	288	544	0	Thioredoxin reductase (EC 1.8.1.9)	CICLE_v10004686mg	Citrus clementina	NA	cell redox homeostasis; cytoplasm; flavin adenine dinucleotide binding; removal of superoxide radicals; thioredoxin-disulfide reductase activity	GO:0045454; GO:0005737; GO:0050660; GO:0019430; GO:0004791	GO:0050660~flavin adenine dinucleotide binding;GO:0004791~thioredoxin-disulfide reductase activity	GO:0045454~cell redox homeostasis;GO:0019430~removal of superoxide radicals	GO:0005737~cytoplasm
comp244899_c0_seq1	965	tr|A0A061E5S0|A0A061E5S0_THECC	536	87.54	321	99.79	59.89	40	0	1	963	162	482	0	Nucleobase-ascorbate transporter 7	TCM_010231	Theobroma cacao (Cacao) (Cocoa)	NA	NA	NA	NA	NA	NA
comp335780_c0_seq1	993	tr|A5BPE4|A5BPE4_VITVI	731	87.54	329	99.4	45.01	41	0	987	1	299	627	0	Putative uncharacterized protein	VITISV_038667	Vitis vinifera (Grape)	NA	integral component of membrane; ion channel activity	GO:0016021; GO:0005216	GO:0005216~ion channel activity	NA	GO:0016021~integral component of membrane
comp31232_c1_seq17	3926	tr|A0A068U232|A0A068U232_COFCA	1048	87.5	1040	79.47	99.24	122	3	359	3469	10	1044	0	Coffea canephora DH200=94 genomic scaffold, scaffold_8	GSCOC_T00039507001	Coffea canephora (Robusta coffee)	NA	NA	NA	NA	NA	NA
comp32514_c0_seq1	1888	tr|J3RY32|J3RY32_AMBAR	550	87.5	472	75	85.82	57	1	292	1701	79	550	0	Plastid protoporphyrinogen IX oxidase (Fragment)	PPX1	Ambrosia artemisiifolia (Short ragweed)	NA	oxygen-dependent protoporphyrinogen oxidase activity; porphyrin-containing compound biosynthetic process	GO:0004729; GO:0006779	GO:0004729~oxygen-dependent protoporphyrinogen oxidase activity	GO:0006779~porphyrin-containing compound biosynthetic process	NA
comp34224_c0_seq2	2115	tr|G7KGK1|G7KGK1_MEDTR	415	87.5	352	49.93	84.82	44	0	424	1479	64	415	0	Glycosyltransferase family protein	MTR_5g031480	Medicago truncatula (Barrel medic) (Medicago tribuloides)	NA	NA	NA	NA	NA	NA
comp33165_c1_seq7	2432	tr|A0A061G4U0|A0A061G4U0_THECC	2099	87.5	680	83.88	32.4	85	0	207	2246	423	1102	0	U5 small nuclear ribonucleoprotein helicase isoform 1	TCM_014243	Theobroma cacao (Cacao) (Cocoa)	NA	NA	NA	NA	NA	NA
comp30550_c0_seq1	3422	sp|Q9SWR3|MMT1_WEDBI	1088	87.48	607	53.21	55.79	70	2	3373	1571	2	608	0	Methionine S-methyltransferase (EC 2.1.1.12) (AdoMet:Met S-methyltransferase)	MMT1 MMT	Wedelia biflora (Beach sunflower) (Wollastonia biflora)	NA	biosynthetic process; cytoplasm; methionine S-methyltransferase activity; pyridoxal phosphate binding	GO:0009058; GO:0005737; GO:0030732; GO:0030170	GO:0030732~methionine S-methyltransferase activity;GO:0030170~pyridoxal phosphate binding	GO:0009058~biosynthetic process	GO:0005737~cytoplasm
comp34932_c0_seq3	3483	tr|A0A022RWV0|A0A022RWV0_ERYGU	358	87.47	359	30.92	100	40	2	2201	3265	1	358	0	Malate dehydrogenase (EC 1.1.1.37)	MIMGU_mgv1a008933mg	Erythranthe guttata (Yellow monkey flower) (Mimulus guttatus)	NA	NA	NA	NA	NA	NA
comp34932_c0_seq9	3772	tr|A0A022RWV0|A0A022RWV0_ERYGU	358	87.47	359	28.55	100	40	2	2490	3554	1	358	0	Malate dehydrogenase (EC 1.1.1.37)	MIMGU_mgv1a008933mg	Erythranthe guttata (Yellow monkey flower) (Mimulus guttatus)	NA	NA	NA	NA	NA	NA
comp34937_c0_seq2	3291	tr|H6UJ39|H6UJ39_CAMSI	1023	87.46	861	78.49	84.16	105	2	86	2659	163	1023	0	Putative pre-mRNA splicing factor	NA	Camellia sinensis (Tea)	NA	mRNA splicing, via spliceosome; nucleus	GO:0000398; GO:0005634	NA	GO:0000398~mRNA splicing, via spliceosome	GO:0005634~nucleus
comp34719_c0_seq6	1391	tr|Q94G03|Q94G03_FLAPR	589	87.46	303	65.35	51.44	34	1	303	1211	291	589	0	Malic enzyme	CytMeA	Flaveria pringlei	NA	malate dehydrogenase (decarboxylating) (NAD+) activity; malate metabolic process; metal ion binding; NAD binding	GO:0051287; GO:0004471; GO:0006108; GO:0046872	GO:0051287~NAD binding;GO:0004471~malate dehydrogenase (decarboxylating) (NAD+) activity;GO:0046872~metal ion binding	GO:0006108~malate metabolic process	NA
comp24191_c0_seq2	3762	tr|A0A067KWK8|A0A067KWK8_JATCU	1051	87.45	1052	83.89	100	130	2	3409	257	1	1051	0	Uncharacterized protein	JCGZ_24595	Jatropha curcas (Barbados nut)	NA	NA	NA	NA	NA	NA
comp16958_c0_seq2	2097	tr|A0A067KNV5|A0A067KNV5_JATCU	517	87.44	430	61.52	83.17	54	0	357	1646	83	512	0	Uncharacterized protein	JCGZ_05350	Jatropha curcas (Barbados nut)	NA	NA	NA	NA	NA	NA
comp16958_c0_seq1	2172	tr|A0A067KNV5|A0A067KNV5_JATCU	517	87.44	430	59.39	83.17	54	0	432	1721	83	512	0	Uncharacterized protein	JCGZ_05350	Jatropha curcas (Barbados nut)	NA	NA	NA	NA	NA	NA
comp32013_c0_seq3	1497	tr|M1A8S7|M1A8S7_SOLTU	304	87.42	310	62.12	100	33	1	1388	459	1	304	0	Serine/threonine-protein phosphatase (EC 3.1.3.16)	PGSC0003DMG400006739	Solanum tuberosum (Potato)	NA	protein serine/threonine phosphatase activity	GO:0004722	GO:0004722~protein serine/threonine phosphatase activity	NA	NA
comp34615_c1_seq4	3102	tr|Q8VX31|Q8VX31_ZINVI	835	87.41	858	82.98	100	69	3	377	2944	15	835	0	HD-Zip protein	hb1	Zinnia violacea (Garden zinnia) (Zinnia elegans)	NA	lipid binding; nucleus; sequence-specific DNA binding; sequence-specific DNA binding transcription factor activity	GO:0008289; GO:0005634; GO:0043565; GO:0003700	GO:0008289~lipid binding;GO:0043565~sequence-specific DNA binding;GO:0003700~sequence-specific DNA binding transcription factor activity	NA	GO:0005634~nucleus
comp34884_c0_seq13	1528	tr|U3LWD1|U3LWD1_PANGI	449	87.4	381	74.8	84.86	48	0	100	1242	15	395	0	Lysine histidine transporter	LHT	Panax ginseng (Korean ginseng)	NA	integral component of membrane	GO:0016021	NA	NA	GO:0016021~integral component of membrane
comp34507_c0_seq1	1531	tr|A1Z3W6|A1Z3W6_HELAN	462	87.39	476	93.27	100	42	2	110	1525	1	462	0	3-oxoacyl-[acyl-carrier-protein] synthase	KASI	Helianthus annuus (Common sunflower)	NA	fatty acid biosynthetic process; transferase activity, transferring acyl groups other than amino-acyl groups	GO:0006633; GO:0016747	GO:0016747~transferase activity, transferring acyl groups other than amino-acyl groups	GO:0006633~fatty acid biosynthetic process	NA
comp30368_c0_seq1	2359	tr|A0A061E1R7|A0A061E1R7_THECC	562	87.39	563	71.6	100	63	3	391	2058	1	562	0	Calmodulin-domain protein kinase 5 isoform 1	TCM_007580	Theobroma cacao (Cacao) (Cocoa)	NA	NA	NA	NA	NA	NA
comp29449_c0_seq1	1766	tr|A0A068U7F7|A0A068U7F7_COFCA	341	87.39	341	57.93	100	41	1	1681	659	1	339	0	Coffea canephora DH200=94 genomic scaffold, scaffold_12	GSCOC_T00017905001	Coffea canephora (Robusta coffee)	NA	NA	NA	NA	NA	NA
comp30550_c0_seq7	2607	sp|Q9SWR3|MMT1_WEDBI	1088	87.39	666	76.64	61.21	78	2	2558	579	2	667	0	Methionine S-methyltransferase (EC 2.1.1.12) (AdoMet:Met S-methyltransferase)	MMT1 MMT	Wedelia biflora (Beach sunflower) (Wollastonia biflora)	NA	biosynthetic process; cytoplasm; methionine S-methyltransferase activity; pyridoxal phosphate binding	GO:0009058; GO:0005737; GO:0030732; GO:0030170	GO:0030732~methionine S-methyltransferase activity;GO:0030170~pyridoxal phosphate binding	GO:0009058~biosynthetic process	GO:0005737~cytoplasm
comp33677_c0_seq2	2415	tr|A0A068TYU3|A0A068TYU3_COFCA	627	87.38	626	77.76	99.84	79	0	2149	272	1	626	0	Coffea canephora DH200=94 genomic scaffold, scaffold_7	GSCOC_T00036490001	Coffea canephora (Robusta coffee)	NA	NA	NA	NA	NA	NA
comp34294_c0_seq6	1401	tr|K4BS21|K4BS21_SOLLC	1314	87.38	325	69.59	24.73	41	0	1258	284	31	355	0	Uncharacterized protein	Solyc04g050510.2	Solanum lycopersicum (Tomato) (Lycopersicon esculentum)	NA	NA	NA	NA	NA	NA
comp33705_c0_seq1	2413	tr|V4JPY4|V4JPY4_EUTSA	669	87.37	673	83.67	100	81	3	142	2160	1	669	0	Uncharacterized protein	EUTSA_v10018232mg	Eutrema salsugineum (Saltwater cress) (Sisymbrium salsugineum)	NA	coenzyme binding; dTDP-4-dehydrorhamnose reductase activity; dTDP-glucose 4,6-dehydratase activity; extracellular polysaccharide biosynthetic process; nucleotide-sugar metabolic process	GO:0050662; GO:0008831; GO:0008460; GO:0045226; GO:0009225	GO:0050662~coenzyme binding;GO:0008831~dTDP-4-dehydrorhamnose reductase activity;GO:0008460~dTDP-glucose 4,6-dehydratase activity	GO:0045226~extracellular polysaccharide biosynthetic process;GO:0009225~nucleotide-sugar metabolic process	NA
comp34026_c0_seq2	2039	tr|A0A068VI34|A0A068VI34_COFCA	562	87.37	562	82.69	100	71	0	118	1803	1	562	0	Coffea canephora DH200=94 genomic scaffold, scaffold_1152	GSCOC_T00012606001	Coffea canephora (Robusta coffee)	NA	NA	NA	NA	NA	NA
comp30715_c0_seq5	2164	tr|B9SXF5|B9SXF5_RICCO	602	87.37	586	81.24	97.34	71	2	104	1852	17	602	0	Endomembrane protein emp70, putative	RCOM_0321070	Ricinus communis (Castor bean)	NA	integral component of membrane	GO:0016021	NA	NA	GO:0016021~integral component of membrane
comp33247_c1_seq11	2084	tr|U5FJH8|U5FJH8_POPTR	537	87.37	491	70.68	91.43	61	1	275	1747	26	515	0	Sodium/hydrogen exchanger	POPTR_0016s00210g	Populus trichocarpa (Western balsam poplar) (Populus balsamifera subsp. trichocarpa)	NA	integral component of membrane; regulation of pH; sodium:proton antiporter activity	GO:0016021; GO:0006885; GO:0015385	GO:0015385~sodium:proton antiporter activity	GO:0006885~regulation of pH	GO:0016021~integral component of membrane
comp21010_c0_seq1	1750	tr|A0A059B3Y0|A0A059B3Y0_EUCGR	325	87.35	340	58.29	100	28	1	1391	372	1	325	0	Cysteine synthase (EC 2.5.1.47)	EUGRSUZ_H03464	Eucalyptus grandis (Flooded gum)	NA	NA	NA	NA	NA	NA
comp31519_c0_seq1	1781	tr|A0A022RHN0|A0A022RHN0_ERYGU	426	87.35	332	55.92	77.93	42	0	161	1156	27	358	0	Uncharacterized protein	MIMGU_mgv1a006920mg	Erythranthe guttata (Yellow monkey flower) (Mimulus guttatus)	NA	NA	NA	NA	NA	NA
comp31308_c0_seq1	3317	tr|A0A067EUS4|A0A067EUS4_CITSI	996	87.34	924	83.57	92.77	114	1	221	2992	76	996	0	Uncharacterized protein	CISIN_1g001917mg	Citrus sinensis (Sweet orange) (Citrus aurantium var. sinensis)	NA	NA	NA	NA	NA	NA
comp14044_c0_seq1	1747	tr|Q9LRJ3|Q9LRJ3_TAGPA	466	87.33	434	74.53	93.13	54	1	224	1522	22	455	0	Acid phosphatase (EC 3.1.3.2)	TpPAP1	Tagetes patula (French marigold)	NA	acid phosphatase activity; metal ion binding	GO:0003993; GO:0046872	GO:0003993~acid phosphatase activity;GO:0046872~metal ion binding	NA	NA
comp21211_c0_seq1	1201	tr|A0A022QP10|A0A022QP10_ERYGU	287	87.32	284	70.94	98.95	36	0	188	1039	1	284	0	Uncharacterized protein	MIMGU_mgv1a011257mg	Erythranthe guttata (Yellow monkey flower) (Mimulus guttatus)	NA	NA	NA	NA	NA	NA
comp35039_c0_seq2	3231	tr|K4CPC9|K4CPC9_SOLLC	896	87.31	898	83.38	100	109	4	3018	334	1	896	0	Uncharacterized protein	Solyc08g081320.2	Solanum lycopersicum (Tomato) (Lycopersicon esculentum)	NA	clathrin adaptor complex; intracellular protein transport; plasmodesma; protein transporter activity; vesicle-mediated transport	GO:0030131; GO:0006886; GO:0009506; GO:0008565; GO:0016192	GO:0008565~protein transporter activity	GO:0006886~intracellular protein transport;GO:0016192~vesicle-mediated transport	GO:0030131~clathrin adaptor complex;GO:0009506~plasmodesma
comp26246_c0_seq1	1648	tr|B5LAT0|B5LAT0_CAPAN	427	87.31	386	70.27	90.4	41	2	183	1334	46	425	0	Putative arogenate dehydratase	NA	Capsicum annuum (Bell pepper)	NA	amino acid binding; L-phenylalanine biosynthetic process; prephenate dehydratase activity	GO:0009094; GO:0016597; GO:0004664	GO:0016597~amino acid binding;GO:0004664~prephenate dehydratase activity	GO:0009094~L-phenylalanine biosynthetic process	NA
comp28152_c1_seq1	2275	tr|M5XAC8|M5XAC8_PRUPE	616	87.31	331	43.65	53.73	38	3	2	988	288	616	0	Uncharacterized protein	PRUPE_ppa002965mg	Prunus persica (Peach) (Amygdalus persica)	NA	ATP binding; protein serine/threonine kinase activity	GO:0005524; GO:0004674	GO:0005524~ATP binding;GO:0004674~protein serine/threonine kinase activity	NA	NA
comp33815_c0_seq6	2200	tr|K4BRP4|K4BRP4_SOLLC	508	87.29	480	65.45	94.49	60	1	457	1893	26	505	0	Uncharacterized protein	Solyc04g049160.2	Solanum lycopersicum (Tomato) (Lycopersicon esculentum)	NA	ATP binding; calcium ion binding; protein serine/threonine kinase activity	GO:0005524; GO:0005509; GO:0004674	GO:0005524~ATP binding;GO:0005509~calcium ion binding;GO:0004674~protein serine/threonine kinase activity	NA	NA
comp34514_c0_seq17	1776	tr|A0A061GYV3|A0A061GYV3_THECC	590	87.28	228	38.51	38.64	29	0	1455	772	16	243	0	No lysine kinase 4 isoform 2	TCM_042277	Theobroma cacao (Cacao) (Cocoa)	NA	NA	NA	NA	NA	NA
comp34514_c0_seq16	2476	tr|A0A061GXY9|A0A061GXY9_THECC	652	87.28	228	27.63	34.97	29	0	2077	1394	63	290	0	No lysine kinase 4 isoform 1	TCM_042277	Theobroma cacao (Cacao) (Cocoa)	NA	NA	NA	NA	NA	NA
comp22780_c0_seq4	1567	tr|V4RGH5|V4RGH5_9ROSI	348	87.27	322	61.65	92.53	41	0	1264	299	27	348	0	Uncharacterized protein	CICLE_v10005323mg	Citrus clementina	NA	deoxyribonucleoside diphosphate metabolic process; oxidoreductase activity	GO:0009186; GO:0016491	GO:0016491~oxidoreductase activity	GO:0009186~deoxyribonucleoside diphosphate metabolic process	NA
comp30328_c0_seq2	2232	tr|A0A022QK52|A0A022QK52_ERYGU	479	87.27	267	35.89	55.74	34	0	207	1007	33	299	0	Histidinol dehydrogenase, chloroplastic (HDH) (EC 1.1.1.23)	MIMGU_mgv1a005550mg	Erythranthe guttata (Yellow monkey flower) (Mimulus guttatus)	Amino-acid biosynthesis; L-histidine biosynthesis; L-histidine from 5-phospho-alpha-D-ribose 1-diphosphate: step 9/9. {ECO:0000256|PIRNR:PIRNR000099}.	NA	NA	NA	NA	NA
comp31203_c0_seq5	2311	tr|G7IC40|G7IC40_MEDTR	628	87.26	565	73.34	89.97	72	0	2000	306	64	628	0	Phosphogluco-mutase	MTR_1g102010	Medicago truncatula (Barrel medic) (Medicago tribuloides)	NA	carbohydrate metabolic process; intramolecular transferase activity, phosphotransferases; magnesium ion binding	GO:0005975; GO:0016868; GO:0000287	GO:0016868~intramolecular transferase activity, phosphotransferases;GO:0000287~magnesium ion binding	GO:0005975~carbohydrate metabolic process	NA
comp22794_c0_seq1	1784	tr|Q673E9|Q673E9_SOLCH	487	87.26	424	71.3	87.06	53	1	1462	191	44	466	0	Obtusifoliol 14alpha-demethylase	Cyp51	Solanum chacoense (Chaco potato)	NA	heme binding; iron ion binding; methyltransferase activity; monooxygenase activity; oxidoreductase activity, acting on paired donors, with incorporation or reduction of molecular oxygen	GO:0020037; GO:0005506; GO:0008168; GO:0004497; GO:0016705	GO:0020037~heme binding;GO:0005506~iron ion binding;GO:0008168~methyltransferase activity;GO:0004497~monooxygenase activity;GO:0016705~oxidoreductase activity, acting on paired donors, with incorporation or reduction of molecular oxygen	NA	NA
comp32884_c0_seq2	3137	tr|H6WP28|H6WP28_VITVI	720	87.26	416	39.78	57.78	53	0	836	2083	1	416	0	Boron transporter	BOR1	Vitis vinifera (Grape)	NA	inorganic anion exchanger activity; integral component of membrane	GO:0005452; GO:0016021	GO:0005452~inorganic anion exchanger activity	NA	GO:0016021~integral component of membrane
comp25009_c0_seq1	1319	tr|A5CAJ5|A5CAJ5_VITVI	305	87.25	306	69.6	100	36	1	1116	199	3	305	0	E3 ubiquitin-protein ligase (EC 6.3.2.-)	VIT_13s0139g00150 VITISV_003067	Vitis vinifera (Grape)	Protein modification; protein ubiquitination. {ECO:0000256|RuleBase:RU201113}.	ligase activity; multicellular organismal development; nucleus; ubiquitin-dependent protein catabolic process; ubiquitin-protein transferase activity; zinc ion binding	GO:0016874; GO:0007275; GO:0005634; GO:0006511; GO:0004842; GO:0008270	GO:0016874~ligase activity;GO:0004842~ubiquitin-protein transferase activity;GO:0008270~zinc ion binding	GO:0007275~multicellular organismal development;GO:0006511~ubiquitin-dependent protein catabolic process	GO:0005634~nucleus
comp29283_c0_seq1	3139	tr|F6GSM7|F6GSM7_VITVI	921	87.25	737	70.44	80.02	73	2	2308	161	184	920	0	Putative uncharacterized protein	VIT_17s0000g08520	Vitis vinifera (Grape)	NA	ATP binding; coenzyme A biosynthetic process; cytosol; pantothenate kinase activity	GO:0005524; GO:0015937; GO:0005829; GO:0004594	GO:0005524~ATP binding;GO:0004594~pantothenate kinase activity	GO:0015937~coenzyme A biosynthetic process	GO:0005829~cytosol
comp33048_c0_seq17	2069	tr|K4BIV1|K4BIV1_SOLLC	478	87.24	486	70.47	100	54	3	2056	599	1	478	0	Uncharacterized protein	Solyc03g095260.2	Solanum lycopersicum (Tomato) (Lycopersicon esculentum)	NA	NA	NA	NA	NA	NA
comp32731_c0_seq6	1685	tr|B1ABR8|B1ABR8_HIEPI	370	87.23	368	65.52	99.46	17	1	129	1142	3	370	0	Fertilization-independent endosperm (Fragment)	FIE	Hieracium piloselloides (King devil hawkweed)	NA	NA	NA	NA	NA	NA
comp208943_c0_seq1	1664	tr|A0A061FFS9|A0A061FFS9_THECC	398	87.22	266	47.96	66.83	34	0	498	1295	133	398	0	Queuine tRNA-ribosyltransferase	TCM_034847	Theobroma cacao (Cacao) (Cocoa)	NA	NA	NA	NA	NA	NA
comp33076_c0_seq1	2384	tr|K4CBH4|K4CBH4_SOLLC	657	87.21	657	82.68	100	84	0	117	2087	1	657	0	Uncharacterized protein	Solyc07g007030.1	Solanum lycopersicum (Tomato) (Lycopersicon esculentum)	NA	integral component of membrane	GO:0016021	NA	NA	GO:0016021~integral component of membrane
comp29006_c0_seq3	1383	tr|M5XCN9|M5XCN9_PRUPE	324	87.21	305	66.16	94.14	39	0	224	1138	20	324	0	Uncharacterized protein	PRUPE_ppa008630mg	Prunus persica (Peach) (Amygdalus persica)	NA	'de novo' GDP-L-fucose biosynthetic process; coenzyme binding; GDP-L-fucose synthase activity	GO:0042351; GO:0050577; GO:0050662	GO:0050577~GDP-L-fucose synthase activity;GO:0050662~coenzyme binding	GO:0042351~'de novo' GDP-L-fucose biosynthetic process	NA
comp31236_c0_seq1	2219	tr|A0A061DM54|A0A061DM54_THECC	616	87.18	616	83.28	100	79	0	2103	256	1	616	0	Gb:AAB97010.1 isoform 2	TCM_002681	Theobroma cacao (Cacao) (Cocoa)	NA	NA	NA	NA	NA	NA
comp28381_c0_seq10	1703	tr|I1JR93|I1JR93_SOYBN	324	87.14	311	54.79	95.99	40	0	312	1244	12	322	0	Serine/threonine-protein phosphatase (EC 3.1.3.16)	NA	Glycine max (Soybean) (Glycine hispida)	NA	protein serine/threonine phosphatase activity	GO:0004722	GO:0004722~protein serine/threonine phosphatase activity	NA	NA
comp34615_c1_seq1	3045	tr|Q8H962|Q8H962_ZINVI	848	87.13	886	87.29	100	74	4	236	2887	1	848	0	Homeobox leucine-zipper protein	ZeHB-12	Zinnia violacea (Garden zinnia) (Zinnia elegans)	NA	lipid binding; nucleus; sequence-specific DNA binding; sequence-specific DNA binding transcription factor activity	GO:0008289; GO:0005634; GO:0043565; GO:0003700	GO:0008289~lipid binding;GO:0043565~sequence-specific DNA binding;GO:0003700~sequence-specific DNA binding transcription factor activity	NA	GO:0005634~nucleus
comp25872_c0_seq1	1396	sp|B9RX57|LISC_RICCO	364	87.12	326	70.06	89.56	42	0	1154	177	36	361	0	Lipoyl synthase, chloroplastic (EC 2.8.1.8) (Lipoate synthase) (LS) (Lip-syn) (Lipoate synthase, plastidial) (LIP1p) (Lipoic acid synthase)	LIP1P RCOM_0817880	Ricinus communis (Castor bean)	Protein modification; protein lipoylation via endogenous pathway; protein N(6)-(lipoyl)lysine from octanoyl-[acyl-carrier-protein]: step 2/2. {ECO:0000255|HAMAP-Rule:MF_03129}.	4 iron, 4 sulfur cluster binding; chloroplast; lipoate synthase activity; metal ion binding; protein lipoylation	GO:0051539; GO:0009507; GO:0016992; GO:0046872; GO:0009249	GO:0051539~4 iron, 4 sulfur cluster binding;GO:0016992~lipoate synthase activity;GO:0046872~metal ion binding	GO:0009249~protein lipoylation	GO:0009507~chloroplast
comp37563_c0_seq1	1559	tr|W9QPT8|W9QPT8_9ROSA	434	87.1	434	83.52	100	56	0	1431	130	1	434	0	7-dehydrocholesterol reductase	L484_002509	Morus notabilis	NA	membrane; oxidoreductase activity, acting on the CH-CH group of donors, NAD or NADP as acceptor	GO:0016020; GO:0016628	GO:0016628~oxidoreductase activity, acting on the CH-CH group of donors, NAD or NADP as acceptor	NA	GO:0016020~membrane
comp33143_c0_seq6	3144	tr|M1AJV5|M1AJV5_SOLTU	896	87.1	845	80.63	94.31	109	0	276	2810	51	895	0	Uncharacterized protein	PGSC0003DMG402009395	Solanum tuberosum (Potato)	NA	cytosol; enzyme regulator activity; plasma membrane; plasmodesma; proteasome complex; regulation of cell cycle; regulation of protein catabolic process; response to salicylic acid	GO:0005829; GO:0030234; GO:0005886; GO:0009506; GO:0000502; GO:0051726; GO:0042176; GO:0009751	GO:0030234~enzyme regulator activity	GO:0051726~regulation of cell cycle;GO:0042176~regulation of protein catabolic process;GO:0009751~response to salicylic acid	GO:0005829~cytosol;GO:0005886~plasma membrane;GO:0009506~plasmodesma;GO:0000502~proteasome complex
comp10874_c0_seq1	1820	tr|D7TS42|D7TS42_VITVI	457	87.1	248	40.88	54.27	32	0	1059	316	210	457	0	Putative uncharacterized protein	VIT_05s0051g00070	Vitis vinifera (Grape)	NA	7-hydroxymethyl chlorophyll a reductase activity; chlorophyll cycle	GO:0090415; GO:0033354	GO:0090415~7-hydroxymethyl chlorophyll a reductase activity	GO:0033354~chlorophyll cycle	NA
comp34457_c1_seq2	5427	tr|D7SK33|D7SK33_VITVI	843	87.09	844	46.66	100	108	1	5139	2608	1	843	0	Phosphorylase (EC 2.4.1.1)	VIT_06s0004g06020	Vitis vinifera (Grape)	NA	carbohydrate metabolic process; chloroplast; glycogen phosphorylase activity; pyridoxal phosphate binding; response to cadmium ion; response to water deprivation	GO:0005975; GO:0009507; GO:0008184; GO:0030170; GO:0046686; GO:0009414	GO:0008184~glycogen phosphorylase activity;GO:0030170~pyridoxal phosphate binding	GO:0005975~carbohydrate metabolic process;GO:0046686~response to cadmium ion;GO:0009414~response to water deprivation	GO:0009507~chloroplast
comp25870_c0_seq1	1600	tr|K4CHA9|K4CHA9_SOLLC	456	87.07	441	82.69	96.71	48	1	1457	135	25	456	0	Uncharacterized protein	Solyc07g064280.2	Solanum lycopersicum (Tomato) (Lycopersicon esculentum)	NA	tryptophan synthase activity	GO:0004834	GO:0004834~tryptophan synthase activity	NA	NA
comp27764_c0_seq1	1258	tr|A0A068U5D9|A0A068U5D9_COFCA	554	87.07	317	75.6	57.22	38	2	2	946	200	515	0	Coffea canephora DH200=94 genomic scaffold, scaffold_11	GSCOC_T00016239001	Coffea canephora (Robusta coffee)	NA	NA	NA	NA	NA	NA
comp21894_c0_seq1	1890	tr|M0ZVM7|M0ZVM7_SOLTU	402	87.06	402	63.81	100	52	0	1606	401	1	402	0	Uncharacterized protein	PGSC0003DMG400003547	Solanum tuberosum (Potato)	NA	NA	NA	NA	NA	NA
comp31312_c0_seq1	2165	tr|V4SHC8|V4SHC8_9ROSI	619	87.06	572	79.26	92.41	71	1	1945	239	47	618	0	Glucose-6-phosphate isomerase (EC 5.3.1.9)	CICLE_v10000603mg	Citrus clementina	Carbohydrate degradation; glycolysis; D-glyceraldehyde 3-phosphate and glycerone phosphate from D-glucose: step 2/4. {ECO:0000256|RuleBase:RU000612}.	gluconeogenesis; glucose-6-phosphate isomerase activity; glycolytic process	GO:0006094; GO:0004347; GO:0006096	GO:0004347~glucose-6-phosphate isomerase activity	GO:0006094~gluconeogenesis;GO:0006096~glycolytic process	NA
comp33168_c0_seq3	1595	tr|K4CN59|K4CN59_SOLLC	438	87.06	371	69.78	84.7	48	0	1240	128	65	435	0	Uncharacterized protein	Solyc08g076990.2	Solanum lycopersicum (Tomato) (Lycopersicon esculentum)	NA	hydrolase activity	GO:0016787	GO:0016787~hydrolase activity	NA	NA
comp33727_c0_seq1	2295	tr|A9PE93|A9PE93_POPTR	585	87.06	487	63.66	83.25	62	1	1853	396	86	572	0	Amidophosphoribosyltransferase (ATase) (EC 2.4.2.14) (Glutamine phosphoribosylpyrophosphate amidotransferase)	POPTR_0009s12850g	Populus trichocarpa (Western balsam poplar) (Populus balsamifera subsp. trichocarpa)	Purine metabolism; IMP biosynthesis via de novo pathway; N(1)-(5-phospho-D-ribosyl)glycinamide from 5-phospho-alpha-D-ribose 1-diphosphate: step 1/2. {ECO:0000256|PIRNR:PIRNR000485}.	'de novo' IMP biosynthetic process; amidophosphoribosyltransferase activity; iron-sulfur cluster binding; metal ion binding; nucleoside metabolic process; purine nucleobase biosynthetic process	GO:0006189; GO:0004044; GO:0051536; GO:0046872; GO:0009116; GO:0009113	GO:0004044~amidophosphoribosyltransferase activity;GO:0051536~iron-sulfur cluster binding;GO:0046872~metal ion binding	GO:0006189~'de novo' IMP biosynthetic process;GO:0009116~nucleoside metabolic process;GO:0009113~purine nucleobase biosynthetic process	NA
comp26919_c0_seq1	1368	tr|A0A067ER35|A0A067ER35_CITSI	334	87.05	332	72.81	99.4	43	0	1298	303	1	332	0	Uncharacterized protein	CISIN_1g019907mg	Citrus sinensis (Sweet orange) (Citrus aurantium var. sinensis)	NA	NA	NA	NA	NA	NA
comp30844_c0_seq1	1720	tr|V4VXT0|V4VXT0_9ROSI	463	87.05	417	72.73	90.06	54	0	43	1293	36	452	0	Uncharacterized protein	CICLE_v10020054mg	Citrus clementina	NA	CAAX-box protein processing; membrane; metalloendopeptidase activity	GO:0071586; GO:0016020; GO:0004222	GO:0004222~metalloendopeptidase activity	GO:0071586~CAAX-box protein processing	GO:0016020~membrane
comp25907_c0_seq1	1333	tr|A0A068UKY4|A0A068UKY4_COFCA	359	87.04	355	79.89	98.89	45	1	1265	204	5	359	0	Coffea canephora DH200=94 genomic scaffold, scaffold_35	GSCOC_T00028037001	Coffea canephora (Robusta coffee)	NA	NA	NA	NA	NA	NA
comp33168_c0_seq5	1451	tr|K4CN59|K4CN59_SOLLC	438	87.04	324	66.99	73.97	42	0	1099	128	112	435	0	Uncharacterized protein	Solyc08g076990.2	Solanum lycopersicum (Tomato) (Lycopersicon esculentum)	NA	hydrolase activity	GO:0016787	GO:0016787~hydrolase activity	NA	NA
comp28941_c0_seq1	1692	tr|I2FGB7|I2FGB7_LACSA	348	87.03	347	61.52	99.71	42	1	219	1250	1	347	0	GA Insensitive Dwarf1 A	LsGID1A	Lactuca sativa (Garden lettuce)	NA	hydrolase activity	GO:0016787	GO:0016787~hydrolase activity	NA	NA
comp35013_c1_seq1	2049	tr|I1LFZ3|I1LFZ3_SOYBN	1143	87.03	632	92.53	55.29	81	1	1	1893	512	1143	0	Uncharacterized protein	NA	Glycine max (Soybean) (Glycine hispida)	NA	cellulose biosynthetic process; cellulose synthase (UDP-forming) activity; endoplasmic reticulum; endosome; integral component of Golgi membrane; mannan synthase activity; plasma membrane; response to cold; root hair elongation; trans-Golgi network	GO:0030244; GO:0016760; GO:0005783; GO:0005768; GO:0030173; GO:0051753; GO:0005886; GO:0009409; GO:0048767; GO:0005802	GO:0016760~cellulose synthase (UDP-forming) activity;GO:0051753~mannan synthase activity	GO:0030244~cellulose biosynthetic process;GO:0009409~response to cold;GO:0048767~root hair elongation	GO:0005783~endoplasmic reticulum;GO:0005768~endosome;GO:0030173~integral component of Golgi membrane;GO:0005886~plasma membrane;GO:0005802~trans-Golgi network
comp33816_c0_seq1	2828	tr|G9MD86|G9MD86_TOBAC	811	87	777	82.43	95.81	101	0	2646	316	1	777	0	Heat shock protein 90	NtHsp90er-1	Nicotiana tabacum (Common tobacco)	NA	ATP binding; protein folding; response to stress	GO:0005524; GO:0006457; GO:0006950	GO:0005524~ATP binding	GO:0006457~protein folding;GO:0006950~response to stress	NA
comp28388_c0_seq1	2908	tr|K4BEF6|K4BEF6_SOLLC	812	87	654	67.47	80.54	81	1	2297	348	137	790	0	Uncharacterized protein	Solyc03g007330.2	Solanum lycopersicum (Tomato) (Lycopersicon esculentum)	NA	ATP binding; chloroplast envelope; membrane; metalloendopeptidase activity; nucleoside-triphosphatase activity; response to heat	GO:0005524; GO:0009941; GO:0016020; GO:0004222; GO:0017111; GO:0009408	GO:0005524~ATP binding;GO:0004222~metalloendopeptidase activity;GO:0017111~nucleoside-triphosphatase activity	GO:0009408~response to heat	GO:0009941~chloroplast envelope;GO:0016020~membrane
comp33257_c0_seq1	2291	tr|D7T7Q3|D7T7Q3_VITVI	631	86.97	568	74.38	90.02	74	0	175	1878	61	628	0	Putative uncharacterized protein	VIT_16s0039g02110	Vitis vinifera (Grape)	NA	ATP binding; mitochondrion; nucleoside-triphosphatase activity; plant-type cell wall; zinc ion binding	GO:0005524; GO:0005739; GO:0017111; GO:0009505; GO:0008270	GO:0005524~ATP binding;GO:0017111~nucleoside-triphosphatase activity;GO:0008270~zinc ion binding	NA	GO:0005739~mitochondrion;GO:0009505~plant-type cell wall
comp33682_c0_seq1	2179	tr|M1B6E3|M1B6E3_SOLTU	659	86.97	468	64.43	71.02	61	0	1959	556	192	659	0	Uncharacterized protein	PGSC0003DMG400014711	Solanum tuberosum (Potato)	NA	NA	NA	NA	NA	NA
comp33125_c0_seq3	1445	sp|P43101|NIA_CICIN	920	86.97	422	87.61	45.87	44	3	1	1239	501	920	0	Nitrate reductase [NADH] (NR) (EC 1.7.1.1)	NIA	Cichorium intybus (Chicory)	NA	electron carrier activity; flavin adenine dinucleotide binding; heme binding; iron ion binding; molybdenum ion binding; molybdopterin cofactor binding; nitrate assimilation; nitrate reductase (NADH) activity	GO:0009055; GO:0050660; GO:0020037; GO:0005506; GO:0030151; GO:0043546; GO:0042128; GO:0009703	GO:0009055~electron carrier activity;GO:0050660~flavin adenine dinucleotide binding;GO:0020037~heme binding;GO:0005506~iron ion binding;GO:0030151~molybdenum ion binding;GO:0043546~molybdopterin cofactor binding;GO:0009703~nitrate reductase (NADH) activity	GO:0042128~nitrate assimilation	NA
comp33584_c0_seq1	4302	tr|A0A067L3H5|A0A067L3H5_JATCU	1218	86.95	1218	84.94	100	157	2	162	3809	1	1218	0	Uncharacterized protein	JCGZ_26756	Jatropha curcas (Barbados nut)	NA	NA	NA	NA	NA	NA
comp28379_c0_seq2	1282	sp|Q42896|SCRK2_SOLLC	328	86.92	321	75.12	97.87	42	0	1216	254	4	324	0	Fructokinase-2 (EC 2.7.1.4)	FRK2	Solanum lycopersicum (Tomato) (Lycopersicon esculentum)	Glycan biosynthesis; starch biosynthesis.	ATP binding; D-ribose metabolic process; fructokinase activity; ribokinase activity; starch biosynthetic process	GO:0005524; GO:0006014; GO:0008865; GO:0004747; GO:0019252	GO:0005524~ATP binding;GO:0008865~fructokinase activity;GO:0004747~ribokinase activity	GO:0006014~D-ribose metabolic process;GO:0019252~starch biosynthetic process	NA
comp33151_c0_seq1	1488	tr|A5ASV4|A5ASV4_VITVI	309	86.9	290	58.47	93.85	38	0	1205	336	20	309	0	Putative uncharacterized protein	VITISV_027855	Vitis vinifera (Grape)	NA	mitochondrial inner membrane; mitochondrial outer membrane translocase complex; transmembrane transport; vacuolar membrane	GO:0005743; GO:0005742; GO:0055085; GO:0005774	NA	GO:0055085~transmembrane transport	GO:0005743~mitochondrial inner membrane;GO:0005742~mitochondrial outer membrane translocase complex;GO:0005774~vacuolar membrane
comp28764_c0_seq1	1565	tr|G7IUP0|G7IUP0_MEDTR	465	86.89	328	62.88	70.54	41	1	419	1402	138	463	0	Transmembrane protein, putative	MTR_2g101480	Medicago truncatula (Barrel medic) (Medicago tribuloides)	NA	endosome; trans-Golgi network	GO:0005768; GO:0005802	NA	NA	GO:0005768~endosome;GO:0005802~trans-Golgi network
comp32692_c0_seq7	2112	tr|M5WGC7|M5WGC7_PRUPE	515	86.88	381	54.12	73.98	50	0	548	1690	131	511	0	Uncharacterized protein	PRUPE_ppa026241mg	Prunus persica (Peach) (Amygdalus persica)	NA	NA	NA	NA	NA	NA
comp30465_c0_seq1	1121	tr|A0A067H8K0|A0A067H8K0_CITSI	299	86.87	297	79.48	99.33	39	0	73	963	1	297	0	Uncharacterized protein	CISIN_1g022295mg	Citrus sinensis (Sweet orange) (Citrus aurantium var. sinensis)	NA	NA	NA	NA	NA	NA
comp35039_c0_seq1	3170	tr|K4CPC9|K4CPC9_SOLLC	896	86.86	898	84.98	100	113	4	2957	273	1	896	0	Uncharacterized protein	Solyc08g081320.2	Solanum lycopersicum (Tomato) (Lycopersicon esculentum)	NA	clathrin adaptor complex; intracellular protein transport; plasmodesma; protein transporter activity; vesicle-mediated transport	GO:0030131; GO:0006886; GO:0009506; GO:0008565; GO:0016192	GO:0008565~protein transporter activity	GO:0006886~intracellular protein transport;GO:0016192~vesicle-mediated transport	GO:0030131~clathrin adaptor complex;GO:0009506~plasmodesma
comp27303_c0_seq4	1716	tr|A0A061FU19|A0A061FU19_THECC	415	86.86	411	71.85	99.04	54	0	1498	266	5	415	0	ADP-glucose pyrophosphorylase family protein isoform 1	TCM_011970	Theobroma cacao (Cacao) (Cocoa)	NA	NA	NA	NA	NA	NA
comp33048_c0_seq6	1677	tr|K4BIV1|K4BIV1_SOLLC	478	86.85	479	85.69	100	62	1	1664	228	1	478	0	Uncharacterized protein	Solyc03g095260.2	Solanum lycopersicum (Tomato) (Lycopersicon esculentum)	NA	NA	NA	NA	NA	NA
comp34363_c0_seq1	2682	tr|A0A061GMF8|A0A061GMF8_THECC	819	86.85	745	83.33	90.96	94	3	2602	368	20	760	0	Staurosporin and temperature sensitive 3-like A isoform 1	TCM_037807	Theobroma cacao (Cacao) (Cocoa)	NA	NA	NA	NA	NA	NA
comp28553_c0_seq2	1471	tr|F6HBC7|F6HBC7_VITVI	411	86.85	327	66.69	79.56	43	0	1207	227	58	384	0	Putative uncharacterized protein	VIT_13s0064g00440	Vitis vinifera (Grape)	NA	embryo development ending in seed dormancy; endoplasmic reticulum; plasmodesma; steroid biosynthetic process; sterol 24-C-methyltransferase activity; vacuole	GO:0009793; GO:0005783; GO:0009506; GO:0006694; GO:0003838; GO:0005773	GO:0003838~sterol 24-C-methyltransferase activity	GO:0009793~embryo development ending in seed dormancy;GO:0006694~steroid biosynthetic process	GO:0005783~endoplasmic reticulum;GO:0009506~plasmodesma;GO:0005773~vacuole
comp35057_c0_seq4	1953	tr|K4D879|K4D879_SOLLC	517	86.84	395	60.68	76.4	51	1	1412	228	124	517	0	Uncharacterized protein	Solyc11g043120.1	Solanum lycopersicum (Tomato) (Lycopersicon esculentum)	NA	chloroplast; phosphatidylinositol-mediated signaling; phosphatidylinositol phosphorylation; phosphotransferase activity, alcohol group as acceptor	GO:0009507; GO:0046854; GO:0048015; GO:0016773	GO:0016773~phosphotransferase activity, alcohol group as acceptor	GO:0046854~phosphatidylinositol phosphorylation;GO:0048015~phosphatidylinositol-mediated signaling	GO:0009507~chloroplast
comp16139_c0_seq1	1825	tr|K4DCW7|K4DCW7_SOLLC	551	86.83	539	88.6	97.82	70	1	46	1659	1	539	0	Uncharacterized protein	Solyc12g014320.1	Solanum lycopersicum (Tomato) (Lycopersicon esculentum)	NA	phloem or xylem histogenesis; regulation of DNA endoreduplication	GO:0010087; GO:0032875	NA	GO:0010087~phloem or xylem histogenesis;GO:0032875~regulation of DNA endoreduplication	NA
comp32994_c0_seq13	2611	tr|Q9ZPD6|Q9ZPD6_BRANA	676	86.83	281	32.29	41.57	37	0	200	1042	1	281	0	BnMAP4K alpha2	NA	Brassica napus (Rape)	NA	ATP binding; protein kinase activity	GO:0005524; GO:0004672	GO:0005524~ATP binding;GO:0004672~protein kinase activity	NA	NA
comp32994_c0_seq14	2665	tr|Q9ZPD6|Q9ZPD6_BRANA	676	86.83	281	31.63	41.57	37	0	200	1042	1	281	0	BnMAP4K alpha2	NA	Brassica napus (Rape)	NA	ATP binding; protein kinase activity	GO:0005524; GO:0004672	GO:0005524~ATP binding;GO:0004672~protein kinase activity	NA	NA
[truncated: 40,659 more rows]

## Sheet: SALT (SA, 100MS FROZEN)
Transcript_ID (Query)	Transcript_length	Protein ID(Subject ID)	Protein_Length	% Identity	Alignment length (aa)	Query_coverage	Subject_coverage	Mismatches	Gaps	Q. start	Q. end	S. start	S. end	E-value	Protein Names	Gene Name	Organism Name	Pathway	Gene Ontology (GO)	Gene Ontology IDs	GO_MF	GO_BP	GO_CC
[truncated: 38,047 more rows]

## Sheet: COLD (CD)
Transcript_ID (Query)	Transcript_length	Protein ID(Subject ID)	Protein_Length	% Identity	Alignment length (aa)	Query_coverage	Subject_coverage	Mismatches	Gaps	Q. start	Q. end	S. start	S. end	E-value	Protein Names	Gene Name	Organism Name	Pathway	Gene Ontology (GO)	Gene Ontology IDs	GO_MF	GO_BP	GO_CC
[truncated: 39,863 more rows]

[truncated: 2 more sheets: DROUGHT (SD), WATER-LOGGING (SW)]
