# Supplementary material for: Transcriptome changes induced by abiotic stresses in Artemisia annua
Source: Sci Rep. 2018 Feb 21;8:3423. doi: 10.1038/s41598-018-21598-1 (PMC5821844; doi:10.1038/s41598-018-21598-1)
Supplement: Supplementary file 7 — Dataset 6 [file 41598_2018_21598_MOESM7_ESM.xlsx]

## Sheet: CONTROL (CA)
Transcript_ID	KO_ID	Pathway	Organism	Organism ID	Pathway Function	Description	Major_Group
comp29914_c1_seq8	K03848	00510 N-Glycan biosynthesis[PATH:ath00510]	Arabidopsis thaliana (thale cress)	ath	Metabolism	ALG6; alpha-1,3-glucosyltransferase [EC:2.4.1.267]	Glycan biosynthesis and metabolism
comp29914_c1_seq8	K03848	00510 N-Glycan biosynthesis[PATH:sly00510]	Solanum lycopersicum (tomato)	sly	Metabolism	ALG6; alpha-1,3-glucosyltransferase [EC:2.4.1.267]	Glycan biosynthesis and metabolism
comp24789_c0_seq2	K03937	00190 Oxidative phosphorylation[PATH:ath00190]	Arabidopsis thaliana (thale cress)	ath	Metabolism	NDUFS4; NADH dehydrogenase (ubiquinone) Fe-S protein 4	Energy metabolism
comp24789_c0_seq2	K03937	00190 Oxidative phosphorylation[PATH:sly00190]	Solanum lycopersicum (tomato)	sly	Metabolism	NDUFS4; NADH dehydrogenase (ubiquinone) Fe-S protein 4	Energy metabolism
comp30247_c0_seq5	K08101	00860 Porphyrin and chlorophyll metabolism[PATH:ath00860]	Arabidopsis thaliana (thale cress)	ath	Metabolism	E1.3.7.4; phytochromobilin:ferredoxin oxidoreductase [EC:1.3.7.4]	Metabolism of cofactors and vitamins
comp30247_c0_seq5	K08101	00860 Porphyrin and chlorophyll metabolism[PATH:sly00860]	Solanum lycopersicum (tomato)	sly	Metabolism	E1.3.7.4; phytochromobilin:ferredoxin oxidoreductase [EC:1.3.7.4]	Metabolism of cofactors and vitamins
comp32013_c0_seq9	K06269	03015 mRNA surveillance pathway[PATH:ath03015]	Arabidopsis thaliana (thale cress)	ath	Genetic Information Processing	PPP1C; serine/threonine-protein phosphatase PP1 catalytic subunit [EC:3.1.3.16]	Translation
comp32013_c0_seq9	K06269	03015 mRNA surveillance pathway[PATH:sly03015]	Solanum lycopersicum (tomato)	sly	Genetic Information Processing	PPP1C; serine/threonine-protein phosphatase PP1 catalytic subunit [EC:3.1.3.16]	Translation
comp22431_c0_seq2	K08081	00960 Tropane, piperidine and pyridine alkaloid biosynthesis[PATH:sly00960]	Solanum lycopersicum (tomato)	sly	Metabolism	TR1; Tropinone reductase 1 [EC:1.1.1.206]	Biosynthesis of other secondary metabolites
comp22431_c0_seq2	K08081	00960 Tropane, piperidine and pyridine alkaloid biosynthesis[PATH:ath00960]	Arabidopsis thaliana (thale cress)	ath	Metabolism	TR1; Tropinone reductase 1 [EC:1.1.1.206]	Biosynthesis of other secondary metabolites
comp31073_c0_seq2	K04079	04141 Protein processing in endoplasmic reticulum[PATH:sly04141]	Solanum lycopersicum (tomato)	sly	Genetic Information Processing	htpG; molecular chaperone HtpG	Folding, sorting and degradation
comp31073_c0_seq2	K04079	04141 Protein processing in endoplasmic reticulum[PATH:ath04141]	Arabidopsis thaliana (thale cress)	ath	Genetic Information Processing	htpG; molecular chaperone HtpG	Folding, sorting and degradation
comp31073_c0_seq2	K04079	04626 Plant-pathogen interaction[PATH:sly04626]	Solanum lycopersicum (tomato)	sly	Organismal Systems	htpG; molecular chaperone HtpG	Environmental adaptation
comp31073_c0_seq2	K04079	04626 Plant-pathogen interaction[PATH:ath04626]	Arabidopsis thaliana (thale cress)	ath	Organismal Systems	htpG; molecular chaperone HtpG	Environmental adaptation
comp26766_c0_seq1	K02136	00190 Oxidative phosphorylation[PATH:ath00190]	Arabidopsis thaliana (thale cress)	ath	Metabolism	ATPeF1G; F-type H+-transporting ATPase subunit gamma	Energy metabolism
comp26766_c0_seq1	K02136	00190 Oxidative phosphorylation[PATH:sly00190]	Solanum lycopersicum (tomato)	sly	Metabolism	ATPeF1G; F-type H+-transporting ATPase subunit gamma	Energy metabolism
comp31781_c0_seq1	K03849	00510 N-Glycan biosynthesis[PATH:ath00510]	Arabidopsis thaliana (thale cress)	ath	Metabolism	ALG8; alpha-1,3-glucosyltransferase [EC:2.4.1.265]	Glycan biosynthesis and metabolism
comp31781_c0_seq1	K03849	00510 N-Glycan biosynthesis[PATH:sly00510]	Solanum lycopersicum (tomato)	sly	Metabolism	ALG8; alpha-1,3-glucosyltransferase [EC:2.4.1.265]	Glycan biosynthesis and metabolism
comp30198_c0_seq1	K14641	00230 Purine metabolism[PATH:ath00230]	Arabidopsis thaliana (thale cress)	ath	Metabolism	APY1_2; apyrase [EC:3.6.1.5]	Nucleotide metabolism
comp30198_c0_seq1	K14641	00230 Purine metabolism[PATH:sly00230]	Solanum lycopersicum (tomato)	sly	Metabolism	APY1_2; apyrase [EC:3.6.1.5]	Nucleotide metabolism
comp30198_c0_seq1	K14641	00240 Pyrimidine metabolism[PATH:ath00240]	Arabidopsis thaliana (thale cress)	ath	Metabolism	APY1_2; apyrase [EC:3.6.1.5]	Nucleotide metabolism
comp30198_c0_seq1	K14641	00240 Pyrimidine metabolism[PATH:sly00240]	Solanum lycopersicum (tomato)	sly	Metabolism	APY1_2; apyrase [EC:3.6.1.5]	Nucleotide metabolism
comp33808_c0_seq8	K02291	00906 Carotenoid biosynthesis[PATH:sly00906]	Solanum lycopersicum (tomato)	sly	Metabolism	crtB; phytoene synthase [EC:2.5.1.32]	Metabolism of terpenoids and polyketides
comp33808_c0_seq8	K02291	00906 Carotenoid biosynthesis[PATH:ath00906]	Arabidopsis thaliana (thale cress)	ath	Metabolism	crtB; phytoene synthase [EC:2.5.1.32]	Metabolism of terpenoids and polyketides
comp33626_c0_seq2	K12657	01230 Biosynthesis of amino acids[PATH:sly01230]	Solanum lycopersicum (tomato)	sly	Metabolism	ALDH18A1; delta-1-pyrroline-5-carboxylate synthetase [EC:2.7.2.11 1.2.1.41]	Metabolism
comp33626_c0_seq2	K12657	00330 Arginine and proline metabolism[PATH:sly00330]	Solanum lycopersicum (tomato)	sly	Metabolism	ALDH18A1; delta-1-pyrroline-5-carboxylate synthetase [EC:2.7.2.11 1.2.1.41]	Amino acid metabolism
comp33626_c0_seq2	K12657	01230 Biosynthesis of amino acids[PATH:ath01230]	Arabidopsis thaliana (thale cress)	ath	Metabolism	ALDH18A1; delta-1-pyrroline-5-carboxylate synthetase [EC:2.7.2.11 1.2.1.41]	Metabolism
comp33626_c0_seq2	K12657	00330 Arginine and proline metabolism[PATH:ath00330]	Arabidopsis thaliana (thale cress)	ath	Metabolism	ALDH18A1; delta-1-pyrroline-5-carboxylate synthetase [EC:2.7.2.11 1.2.1.41]	Amino acid metabolism
comp27303_c0_seq4	K00966	00051 Fructose and mannose metabolism[PATH:ath00051]	Arabidopsis thaliana (thale cress)	ath	Metabolism	GMPP; mannose-1-phosphate guanylyltransferase [EC:2.7.7.13]	Carbohydrate metabolism
comp27303_c0_seq4	K00966	00051 Fructose and mannose metabolism[PATH:sly00051]	Solanum lycopersicum (tomato)	sly	Metabolism	GMPP; mannose-1-phosphate guanylyltransferase [EC:2.7.7.13]	Carbohydrate metabolism
comp27303_c0_seq4	K00966	00520 Amino sugar and nucleotide sugar metabolism[PATH:ath00520]	Arabidopsis thaliana (thale cress)	ath	Metabolism	GMPP; mannose-1-phosphate guanylyltransferase [EC:2.7.7.13]	Carbohydrate metabolism
comp27303_c0_seq4	K00966	00520 Amino sugar and nucleotide sugar metabolism[PATH:sly00520]	Solanum lycopersicum (tomato)	sly	Metabolism	GMPP; mannose-1-phosphate guanylyltransferase [EC:2.7.7.13]	Carbohydrate metabolism
comp33705_c0_seq2	K12450	00520 Amino sugar and nucleotide sugar metabolism[PATH:ath00520]	Arabidopsis thaliana (thale cress)	ath	Metabolism	RHM; UDP-glucose 4,6-dehydratase [EC:4.2.1.76]	Carbohydrate metabolism
comp33705_c0_seq2	K12450	00520 Amino sugar and nucleotide sugar metabolism[PATH:sly00520]	Solanum lycopersicum (tomato)	sly	Metabolism	RHM; UDP-glucose 4,6-dehydratase [EC:4.2.1.76]	Carbohydrate metabolism
comp29451_c0_seq1	K00705	00500 Starch and sucrose metabolism[PATH:ath00500]	Arabidopsis thaliana (thale cress)	ath	Metabolism	malQ; 4-alpha-glucanotransferase [EC:2.4.1.25]	Carbohydrate metabolism
comp29451_c0_seq1	K00705	00500 Starch and sucrose metabolism[PATH:sly00500]	Solanum lycopersicum (tomato)	sly	Metabolism	malQ; 4-alpha-glucanotransferase [EC:2.4.1.25]	Carbohydrate metabolism
comp24675_c0_seq1	K01653	00650 Butanoate metabolism[PATH:ath00650]	Arabidopsis thaliana (thale cress)	ath	Metabolism	E2.2.1.6S; acetolactate synthase I/III small subunit [EC:2.2.1.6]	Carbohydrate metabolism
comp24675_c0_seq1	K01653	00650 Butanoate metabolism[PATH:sly00650]	Solanum lycopersicum (tomato)	sly	Metabolism	E2.2.1.6S; acetolactate synthase I/III small subunit [EC:2.2.1.6]	Carbohydrate metabolism
comp24675_c0_seq1	K01653	00660 C5-Branched dibasic acid metabolism[PATH:sly00660]	Solanum lycopersicum (tomato)	sly	Metabolism	E2.2.1.6S; acetolactate synthase I/III small subunit [EC:2.2.1.6]	Carbohydrate metabolism
comp24675_c0_seq1	K01653	01210 2-Oxocarboxylic acid metabolism[PATH:ath01210]	Arabidopsis thaliana (thale cress)	ath	Metabolism	E2.2.1.6S; acetolactate synthase I/III small subunit [EC:2.2.1.6]	Metabolism
comp24675_c0_seq1	K01653	00770 Pantothenate and CoA biosynthesis[PATH:ath00770]	Arabidopsis thaliana (thale cress)	ath	Metabolism	E2.2.1.6S; acetolactate synthase I/III small subunit [EC:2.2.1.6]	Metabolism of cofactors and vitamins
comp24675_c0_seq1	K01653	00660 C5-Branched dibasic acid metabolism[PATH:ath00660]	Arabidopsis thaliana (thale cress)	ath	Metabolism	E2.2.1.6S; acetolactate synthase I/III small subunit [EC:2.2.1.6]	Carbohydrate metabolism
comp24675_c0_seq1	K01653	00290 Valine, leucine and isoleucine biosynthesis[PATH:ath00290]	Arabidopsis thaliana (thale cress)	ath	Metabolism	E2.2.1.6S; acetolactate synthase I/III small subunit [EC:2.2.1.6]	Amino acid metabolism
comp24675_c0_seq1	K01653	01210 2-Oxocarboxylic acid metabolism[PATH:sly01210]	Solanum lycopersicum (tomato)	sly	Metabolism	E2.2.1.6S; acetolactate synthase I/III small subunit [EC:2.2.1.6]	Metabolism
comp24675_c0_seq1	K01653	00770 Pantothenate and CoA biosynthesis[PATH:sly00770]	Solanum lycopersicum (tomato)	sly	Metabolism	E2.2.1.6S; acetolactate synthase I/III small subunit [EC:2.2.1.6]	Metabolism of cofactors and vitamins
comp24675_c0_seq1	K01653	01230 Biosynthesis of amino acids[PATH:sly01230]	Solanum lycopersicum (tomato)	sly	Metabolism	E2.2.1.6S; acetolactate synthase I/III small subunit [EC:2.2.1.6]	Metabolism
comp24675_c0_seq1	K01653	01230 Biosynthesis of amino acids[PATH:ath01230]	Arabidopsis thaliana (thale cress)	ath	Metabolism	E2.2.1.6S; acetolactate synthase I/III small subunit [EC:2.2.1.6]	Metabolism
comp24675_c0_seq1	K01653	00290 Valine, leucine and isoleucine biosynthesis[PATH:sly00290]	Solanum lycopersicum (tomato)	sly	Metabolism	E2.2.1.6S; acetolactate synthase I/III small subunit [EC:2.2.1.6]	Amino acid metabolism
comp25930_c0_seq4	K12896	03040 Spliceosome[PATH:ath03040]	Arabidopsis thaliana (thale cress)	ath	Genetic Information Processing	SFRS7; splicing factor, arginine/serine-rich 7	Transcription
comp25930_c0_seq4	K12896	03040 Spliceosome[PATH:sly03040]	Solanum lycopersicum (tomato)	sly	Genetic Information Processing	SFRS7; splicing factor, arginine/serine-rich 7	Transcription
comp25421_c0_seq1	K02732	03050 Proteasome[PATH:sly03050]	Solanum lycopersicum (tomato)	sly	Genetic Information Processing	PSMB1; 20S proteasome subunit beta 6 [EC:3.4.25.1]	Folding, sorting and degradation
comp25421_c0_seq1	K02732	03050 Proteasome[PATH:ath03050]	Arabidopsis thaliana (thale cress)	ath	Genetic Information Processing	PSMB1; 20S proteasome subunit beta 6 [EC:3.4.25.1]	Folding, sorting and degradation
comp31383_c0_seq3	K12893	03040 Spliceosome[PATH:ath03040]	Arabidopsis thaliana (thale cress)	ath	Genetic Information Processing	SFRS4_5_6; splicing factor, arginine/serine-rich 4/5/6	Transcription
comp31383_c0_seq3	K12893	03040 Spliceosome[PATH:sly03040]	Solanum lycopersicum (tomato)	sly	Genetic Information Processing	SFRS4_5_6; splicing factor, arginine/serine-rich 4/5/6	Transcription
comp24359_c0_seq2	K02552	00130 Ubiquinone and other terpenoid-quinone biosynthesis[PATH:sly00130]	Solanum lycopersicum (tomato)	sly	Metabolism	menF; menaquinone-specific isochorismate synthase [EC:5.4.4.2]	Metabolism of cofactors and vitamins
comp24359_c0_seq2	K02552	00130 Ubiquinone and other terpenoid-quinone biosynthesis[PATH:ath00130]	Arabidopsis thaliana (thale cress)	ath	Metabolism	menF; menaquinone-specific isochorismate synthase [EC:5.4.4.2]	Metabolism of cofactors and vitamins
comp25019_c0_seq1	K01069	00620 Pyruvate metabolism[PATH:sly00620]	Solanum lycopersicum (tomato)	sly	Metabolism	E3.1.2.6; hydroxyacylglutathione hydrolase [EC:3.1.2.6]	Carbohydrate metabolism
comp25019_c0_seq1	K01069	00620 Pyruvate metabolism[PATH:ath00620]	Arabidopsis thaliana (thale cress)	ath	Metabolism	E3.1.2.6; hydroxyacylglutathione hydrolase [EC:3.1.2.6]	Carbohydrate metabolism
comp30373_c0_seq6	K13412	04626 Plant-pathogen interaction[PATH:sly04626]	Solanum lycopersicum (tomato)	sly	Organismal Systems	CPK; calcium-dependent protein kinase [EC:2.7.11.1]	Environmental adaptation
comp30373_c0_seq6	K13412	04626 Plant-pathogen interaction[PATH:ath04626]	Arabidopsis thaliana (thale cress)	ath	Organismal Systems	CPK; calcium-dependent protein kinase [EC:2.7.11.1]	Environmental adaptation
comp29143_c0_seq1	K15919	00260 Glycine, serine and threonine metabolism[PATH:sly00260]	Solanum lycopersicum (tomato)	sly	Metabolism	HPR2; hydroxypyruvate reductase 2	Amino acid metabolism
comp29143_c0_seq1	K15919	00630 Glyoxylate and dicarboxylate metabolism[PATH:sly00630]	Solanum lycopersicum (tomato)	sly	Metabolism	HPR2; hydroxypyruvate reductase 2	Carbohydrate metabolism
comp29143_c0_seq1	K15919	00630 Glyoxylate and dicarboxylate metabolism[PATH:ath00630]	Arabidopsis thaliana (thale cress)	ath	Metabolism	HPR2; hydroxypyruvate reductase 2	Carbohydrate metabolism
comp29143_c0_seq1	K15919	00260 Glycine, serine and threonine metabolism[PATH:ath00260]	Arabidopsis thaliana (thale cress)	ath	Metabolism	HPR2; hydroxypyruvate reductase 2	Amino acid metabolism
comp34356_c0_seq6	K13339	04146 Peroxisome[PATH:sly04146]	Solanum lycopersicum (tomato)	sly	Cellular Processes	PEX6; peroxin-6	Transport and catabolism
comp34356_c0_seq6	K13339	04146 Peroxisome[PATH:ath04146]	Arabidopsis thaliana (thale cress)	ath	Cellular Processes	PEX6; peroxin-6	Transport and catabolism
comp13830_c0_seq1	K13993	04141 Protein processing in endoplasmic reticulum[PATH:sly04141]	Solanum lycopersicum (tomato)	sly	Genetic Information Processing	HSP20; HSP20 family protein	Folding, sorting and degradation
comp13830_c0_seq1	K13993	04141 Protein processing in endoplasmic reticulum[PATH:ath04141]	Arabidopsis thaliana (thale cress)	ath	Genetic Information Processing	HSP20; HSP20 family protein	Folding, sorting and degradation
comp32290_c0_seq2	K09518	04141 Protein processing in endoplasmic reticulum[PATH:sly04141]	Solanum lycopersicum (tomato)	sly	Genetic Information Processing	DNAJB12; DnaJ homolog subfamily B member 12	Folding, sorting and degradation
comp32290_c0_seq2	K09518	04141 Protein processing in endoplasmic reticulum[PATH:ath04141]	Arabidopsis thaliana (thale cress)	ath	Genetic Information Processing	DNAJB12; DnaJ homolog subfamily B member 12	Folding, sorting and degradation
comp33461_c0_seq2	K15634	01200 Carbon metabolism[PATH:ath01200]	Arabidopsis thaliana (thale cress)	ath	Metabolism	gpmB; probable phosphoglycerate mutase [EC:5.4.2.12]	Metabolism
comp33461_c0_seq2	K15634	00010 Glycolysis / Gluconeogenesis[PATH:sly00010]	Solanum lycopersicum (tomato)	sly	Metabolism	gpmB; probable phosphoglycerate mutase [EC:5.4.2.12]	Carbohydrate metabolism
comp33461_c0_seq2	K15634	00260 Glycine, serine and threonine metabolism[PATH:ath00260]	Arabidopsis thaliana (thale cress)	ath	Metabolism	gpmB; probable phosphoglycerate mutase [EC:5.4.2.12]	Amino acid metabolism
comp33461_c0_seq2	K15634	00260 Glycine, serine and threonine metabolism[PATH:sly00260]	Solanum lycopersicum (tomato)	sly	Metabolism	gpmB; probable phosphoglycerate mutase [EC:5.4.2.12]	Amino acid metabolism
comp33461_c0_seq2	K15634	01230 Biosynthesis of amino acids[PATH:sly01230]	Solanum lycopersicum (tomato)	sly	Metabolism	gpmB; probable phosphoglycerate mutase [EC:5.4.2.12]	Metabolism
comp33461_c0_seq2	K15634	01200 Carbon metabolism[PATH:sly01200]	Solanum lycopersicum (tomato)	sly	Metabolism	gpmB; probable phosphoglycerate mutase [EC:5.4.2.12]	Metabolism
comp33461_c0_seq2	K15634	01230 Biosynthesis of amino acids[PATH:ath01230]	Arabidopsis thaliana (thale cress)	ath	Metabolism	gpmB; probable phosphoglycerate mutase [EC:5.4.2.12]	Metabolism
comp33461_c0_seq2	K15634	00010 Glycolysis / Gluconeogenesis[PATH:ath00010]	Arabidopsis thaliana (thale cress)	ath	Metabolism	gpmB; probable phosphoglycerate mutase [EC:5.4.2.12]	Carbohydrate metabolism
comp32572_c0_seq8	K01148	03018 RNA degradation[PATH:sly03018]	Solanum lycopersicum (tomato)	sly	Genetic Information Processing	PARN; poly(A)-specific ribonuclease [EC:3.1.13.4]	Folding, sorting and degradation
comp32572_c0_seq8	K01148	03018 RNA degradation[PATH:ath03018]	Arabidopsis thaliana (thale cress)	ath	Genetic Information Processing	PARN; poly(A)-specific ribonuclease [EC:3.1.13.4]	Folding, sorting and degradation
comp13402_c0_seq1	K03116	03060 Protein export[PATH:sly03060]	Solanum lycopersicum (tomato)	sly	Genetic Information Processing	tatA; sec-independent protein translocase protein TatA	Folding, sorting and degradation
comp13402_c0_seq1	K03116	03060 Protein export[PATH:ath03060]	Arabidopsis thaliana (thale cress)	ath	Genetic Information Processing	tatA; sec-independent protein translocase protein TatA	Folding, sorting and degradation
comp32785_c0_seq9	K14376	03015 mRNA surveillance pathway[PATH:ath03015]	Arabidopsis thaliana (thale cress)	ath	Genetic Information Processing	PAP; poly(A) polymerase [EC:2.7.7.19]	Translation
comp32785_c0_seq9	K14376	03015 mRNA surveillance pathway[PATH:sly03015]	Solanum lycopersicum (tomato)	sly	Genetic Information Processing	PAP; poly(A) polymerase [EC:2.7.7.19]	Translation
comp31515_c0_seq3	K01875	00970 Aminoacyl-tRNA biosynthesis[PATH:ath00970]	Arabidopsis thaliana (thale cress)	ath	Genetic Information Processing	SARS; seryl-tRNA synthetase [EC:6.1.1.11]	Translation
comp31515_c0_seq3	K01875	00970 Aminoacyl-tRNA biosynthesis[PATH:sly00970]	Solanum lycopersicum (tomato)	sly	Genetic Information Processing	SARS; seryl-tRNA synthetase [EC:6.1.1.11]	Translation
comp28568_c0_seq1	K14568	03008 Ribosome biogenesis in eukaryotes[PATH:sly03008]	Solanum lycopersicum (tomato)	sly	Genetic Information Processing	EMG1; rRNA small subunit pseudouridine methyltransferase Nep1 [EC:2.1.1.260]	Translation
comp28568_c0_seq1	K14568	03008 Ribosome biogenesis in eukaryotes[PATH:ath03008]	Arabidopsis thaliana (thale cress)	ath	Genetic Information Processing	EMG1; rRNA small subunit pseudouridine methyltransferase Nep1 [EC:2.1.1.260]	Translation
comp28422_c0_seq2	K00943	00240 Pyrimidine metabolism[PATH:sly00240]	Solanum lycopersicum (tomato)	sly	Metabolism	tmk; dTMP kinase [EC:2.7.4.9]	Nucleotide metabolism
comp28422_c0_seq2	K00943	00240 Pyrimidine metabolism[PATH:ath00240]	Arabidopsis thaliana (thale cress)	ath	Metabolism	tmk; dTMP kinase [EC:2.7.4.9]	Nucleotide metabolism
comp25485_c0_seq2	K00660	04712 Circadian rhythm - plant[PATH:sly04712]	Solanum lycopersicum (tomato)	sly	Organismal Systems	CHS; chalcone synthase [EC:2.3.1.74]	Environmental adaptation
comp25485_c0_seq2	K00660	00941 Flavonoid biosynthesis[PATH:sly00941]	Solanum lycopersicum (tomato)	sly	Metabolism	CHS; chalcone synthase [EC:2.3.1.74]	Biosynthesis of other secondary metabolites
comp25485_c0_seq2	K00660	00941 Flavonoid biosynthesis[PATH:ath00941]	Arabidopsis thaliana (thale cress)	ath	Metabolism	CHS; chalcone synthase [EC:2.3.1.74]	Biosynthesis of other secondary metabolites
comp25485_c0_seq2	K00660	04712 Circadian rhythm - plant[PATH:ath04712]	Arabidopsis thaliana (thale cress)	ath	Organismal Systems	CHS; chalcone synthase [EC:2.3.1.74]	Environmental adaptation
comp25125_c0_seq1	K02952	03010 Ribosome[PATH:ath03010]	Arabidopsis thaliana (thale cress)	ath	Genetic Information Processing	RP-S13; small subunit ribosomal protein S13	Translation
comp25125_c0_seq1	K02952	03010 Ribosome[PATH:sly03010]	Solanum lycopersicum (tomato)	sly	Genetic Information Processing	RP-S13; small subunit ribosomal protein S13	Translation
comp31187_c0_seq2	K12116	04712 Circadian rhythm - plant[PATH:sly04712]	Solanum lycopersicum (tomato)	sly	Organismal Systems	FKF1; flavin-binding kelch repeat F-box protein 1	Environmental adaptation
comp31187_c0_seq2	K12116	04712 Circadian rhythm - plant[PATH:ath04712]	Arabidopsis thaliana (thale cress)	ath	Organismal Systems	FKF1; flavin-binding kelch repeat F-box protein 1	Environmental adaptation
comp30032_c0_seq4	K01693	01230 Biosynthesis of amino acids[PATH:sly01230]	Solanum lycopersicum (tomato)	sly	Metabolism	E4.2.1.19; imidazoleglycerol-phosphate dehydratase [EC:4.2.1.19]	Metabolism
comp30032_c0_seq4	K01693	01230 Biosynthesis of amino acids[PATH:ath01230]	Arabidopsis thaliana (thale cress)	ath	Metabolism	E4.2.1.19; imidazoleglycerol-phosphate dehydratase [EC:4.2.1.19]	Metabolism
comp30032_c0_seq4	K01693	00340 Histidine metabolism[PATH:ath00340]	Arabidopsis thaliana (thale cress)	ath	Metabolism	E4.2.1.19; imidazoleglycerol-phosphate dehydratase [EC:4.2.1.19]	Amino acid metabolism
comp30032_c0_seq4	K01693	00340 Histidine metabolism[PATH:sly00340]	Solanum lycopersicum (tomato)	sly	Metabolism	E4.2.1.19; imidazoleglycerol-phosphate dehydratase [EC:4.2.1.19]	Amino acid metabolism
comp21239_c0_seq1	K03236	03013 RNA transport[PATH:sly03013]	Solanum lycopersicum (tomato)	sly	Genetic Information Processing	EIF1A; translation initiation factor 1A	Translation
comp21239_c0_seq1	K03236	03013 RNA transport[PATH:ath03013]	Arabidopsis thaliana (thale cress)	ath	Genetic Information Processing	EIF1A; translation initiation factor 1A	Translation
comp30690_c0_seq1	K14311	03013 RNA transport[PATH:sly03013]	Solanum lycopersicum (tomato)	sly	Genetic Information Processing	NUP188; nuclear pore complex protein Nup188	Translation
comp30690_c0_seq1	K14311	03013 RNA transport[PATH:ath03013]	Arabidopsis thaliana (thale cress)	ath	Genetic Information Processing	NUP188; nuclear pore complex protein Nup188	Translation
comp32876_c1_seq10	K11086	03040 Spliceosome[PATH:ath03040]	Arabidopsis thaliana (thale cress)	ath	Genetic Information Processing	SNRPB; small nuclear ribonucleoprotein B and B'	Transcription
comp32876_c1_seq10	K11086	03040 Spliceosome[PATH:sly03040]	Solanum lycopersicum (tomato)	sly	Genetic Information Processing	SNRPB; small nuclear ribonucleoprotein B and B'	Transcription
comp29704_c0_seq1	K01228	04141 Protein processing in endoplasmic reticulum[PATH:sly04141]	Solanum lycopersicum (tomato)	sly	Genetic Information Processing	GCS1; mannosyl-oligosaccharide glucosidase [EC:3.2.1.106]	Folding, sorting and degradation
comp29704_c0_seq1	K01228	04141 Protein processing in endoplasmic reticulum[PATH:ath04141]	Arabidopsis thaliana (thale cress)	ath	Genetic Information Processing	GCS1; mannosyl-oligosaccharide glucosidase [EC:3.2.1.106]	Folding, sorting and degradation
comp29704_c0_seq1	K01228	00510 N-Glycan biosynthesis[PATH:ath00510]	Arabidopsis thaliana (thale cress)	ath	Metabolism	GCS1; mannosyl-oligosaccharide glucosidase [EC:3.2.1.106]	Glycan biosynthesis and metabolism
comp29704_c0_seq1	K01228	00510 N-Glycan biosynthesis[PATH:sly00510]	Solanum lycopersicum (tomato)	sly	Metabolism	GCS1; mannosyl-oligosaccharide glucosidase [EC:3.2.1.106]	Glycan biosynthesis and metabolism
comp29999_c0_seq17	K13993	04141 Protein processing in endoplasmic reticulum[PATH:sly04141]	Solanum lycopersicum (tomato)	sly	Genetic Information Processing	HSP20; HSP20 family protein	Folding, sorting and degradation
comp29999_c0_seq17	K13993	04141 Protein processing in endoplasmic reticulum[PATH:ath04141]	Arabidopsis thaliana (thale cress)	ath	Genetic Information Processing	HSP20; HSP20 family protein	Folding, sorting and degradation
comp20144_c0_seq1	K01809	00051 Fructose and mannose metabolism[PATH:ath00051]	Arabidopsis thaliana (thale cress)	ath	Metabolism	manA; mannose-6-phosphate isomerase [EC:5.3.1.8]	Carbohydrate metabolism
comp20144_c0_seq1	K01809	00051 Fructose and mannose metabolism[PATH:sly00051]	Solanum lycopersicum (tomato)	sly	Metabolism	manA; mannose-6-phosphate isomerase [EC:5.3.1.8]	Carbohydrate metabolism
comp20144_c0_seq1	K01809	00520 Amino sugar and nucleotide sugar metabolism[PATH:ath00520]	Arabidopsis thaliana (thale cress)	ath	Metabolism	manA; mannose-6-phosphate isomerase [EC:5.3.1.8]	Carbohydrate metabolism
comp20144_c0_seq1	K01809	00520 Amino sugar and nucleotide sugar metabolism[PATH:sly00520]	Solanum lycopersicum (tomato)	sly	Metabolism	manA; mannose-6-phosphate isomerase [EC:5.3.1.8]	Carbohydrate metabolism
comp26654_c0_seq1	K13789	00900 Terpenoid backbone biosynthesis[PATH:ath00900]	Arabidopsis thaliana (thale cress)	ath	Metabolism	GGPS; geranylgeranyl diphosphate synthase, type II [EC:2.5.1.1 2.5.1.10 2.5.1.29]	Metabolism of terpenoids and polyketides
comp26654_c0_seq1	K13789	00900 Terpenoid backbone biosynthesis[PATH:sly00900]	Solanum lycopersicum (tomato)	sly	Metabolism	GGPS; geranylgeranyl diphosphate synthase, type II [EC:2.5.1.1 2.5.1.10 2.5.1.29]	Metabolism of terpenoids and polyketides
comp26107_c0_seq1	K02437	00260 Glycine, serine and threonine metabolism[PATH:sly00260]	Solanum lycopersicum (tomato)	sly	Metabolism	gcvH; glycine cleavage system H protein	Amino acid metabolism
comp26107_c0_seq1	K02437	00630 Glyoxylate and dicarboxylate metabolism[PATH:sly00630]	Solanum lycopersicum (tomato)	sly	Metabolism	gcvH; glycine cleavage system H protein	Carbohydrate metabolism
comp26107_c0_seq1	K02437	00630 Glyoxylate and dicarboxylate metabolism[PATH:ath00630]	Arabidopsis thaliana (thale cress)	ath	Metabolism	gcvH; glycine cleavage system H protein	Carbohydrate metabolism
comp26107_c0_seq1	K02437	00260 Glycine, serine and threonine metabolism[PATH:ath00260]	Arabidopsis thaliana (thale cress)	ath	Metabolism	gcvH; glycine cleavage system H protein	Amino acid metabolism
comp33114_c0_seq2	K00705	00500 Starch and sucrose metabolism[PATH:ath00500]	Arabidopsis thaliana (thale cress)	ath	Metabolism	malQ; 4-alpha-glucanotransferase [EC:2.4.1.25]	Carbohydrate metabolism
comp33114_c0_seq2	K00705	00500 Starch and sucrose metabolism[PATH:sly00500]	Solanum lycopersicum (tomato)	sly	Metabolism	malQ; 4-alpha-glucanotransferase [EC:2.4.1.25]	Carbohydrate metabolism
comp32525_c0_seq1	K11600	03018 RNA degradation[PATH:sly03018]	Solanum lycopersicum (tomato)	sly	Genetic Information Processing	RRP41; exosome complex component RRP41	Folding, sorting and degradation
comp32525_c0_seq1	K11600	03018 RNA degradation[PATH:ath03018]	Arabidopsis thaliana (thale cress)	ath	Genetic Information Processing	RRP41; exosome complex component RRP41	Folding, sorting and degradation
comp23847_c0_seq1	K10802	03410 Base excision repair[PATH:ath03410]	Arabidopsis thaliana (thale cress)	ath	Genetic Information Processing	HMGB1; high mobility group protein B1	Replication and repair
comp23847_c0_seq1	K10802	03410 Base excision repair[PATH:sly03410]	Solanum lycopersicum (tomato)	sly	Genetic Information Processing	HMGB1; high mobility group protein B1	Replication and repair
comp35156_c0_seq4	K08333	04140 Regulation of autophagy[PATH:sly04140]	Solanum lycopersicum (tomato)	sly	Cellular Processes	PIK3R4; phosphoinositide-3-kinase, regulatory subunit 4 [EC:2.7.11.1]	Transport and catabolism
comp35156_c0_seq4	K08333	04140 Regulation of autophagy[PATH:ath04140]	Arabidopsis thaliana (thale cress)	ath	Cellular Processes	PIK3R4; phosphoinositide-3-kinase, regulatory subunit 4 [EC:2.7.11.1]	Transport and catabolism
comp35156_c0_seq7	K08333	04140 Regulation of autophagy[PATH:sly04140]	Solanum lycopersicum (tomato)	sly	Cellular Processes	PIK3R4; phosphoinositide-3-kinase, regulatory subunit 4 [EC:2.7.11.1]	Transport and catabolism
comp35156_c0_seq7	K08333	04140 Regulation of autophagy[PATH:ath04140]	Arabidopsis thaliana (thale cress)	ath	Cellular Processes	PIK3R4; phosphoinositide-3-kinase, regulatory subunit 4 [EC:2.7.11.1]	Transport and catabolism
comp32130_c0_seq1	K03405	00860 Porphyrin and chlorophyll metabolism[PATH:ath00860]	Arabidopsis thaliana (thale cress)	ath	Metabolism	chlI; magnesium chelatase subunit I [EC:6.6.1.1]	Metabolism of cofactors and vitamins
comp32130_c0_seq1	K03405	00860 Porphyrin and chlorophyll metabolism[PATH:sly00860]	Solanum lycopersicum (tomato)	sly	Metabolism	chlI; magnesium chelatase subunit I [EC:6.6.1.1]	Metabolism of cofactors and vitamins
comp29520_c0_seq2	K08343	04140 Regulation of autophagy[PATH:sly04140]	Solanum lycopersicum (tomato)	sly	Cellular Processes	ATG3; ubiquitin-like-conjugating enzyme ATG3 [EC:6.3.2.19]	Transport and catabolism
comp29520_c0_seq2	K08343	04140 Regulation of autophagy[PATH:ath04140]	Arabidopsis thaliana (thale cress)	ath	Cellular Processes	ATG3; ubiquitin-like-conjugating enzyme ATG3 [EC:6.3.2.19]	Transport and catabolism
comp31627_c0_seq4	K00799	00480 Glutathione metabolism[PATH:ath00480]	Arabidopsis thaliana (thale cress)	ath	Metabolism	GST; glutathione S-transferase [EC:2.5.1.18]	Metabolism of other amino acids
comp31627_c0_seq4	K00799	00480 Glutathione metabolism[PATH:sly00480]	Solanum lycopersicum (tomato)	sly	Metabolism	GST; glutathione S-transferase [EC:2.5.1.18]	Metabolism of other amino acids
comp31383_c0_seq19	K12893	03040 Spliceosome[PATH:ath03040]	Arabidopsis thaliana (thale cress)	ath	Genetic Information Processing	SFRS4_5_6; splicing factor, arginine/serine-rich 4/5/6	Transcription
comp31383_c0_seq19	K12893	03040 Spliceosome[PATH:sly03040]	Solanum lycopersicum (tomato)	sly	Genetic Information Processing	SFRS4_5_6; splicing factor, arginine/serine-rich 4/5/6	Transcription
comp34145_c0_seq4	K01939	00230 Purine metabolism[PATH:ath00230]	Arabidopsis thaliana (thale cress)	ath	Metabolism	purA; adenylosuccinate synthase [EC:6.3.4.4]	Nucleotide metabolism
comp34145_c0_seq4	K01939	00230 Purine metabolism[PATH:sly00230]	Solanum lycopersicum (tomato)	sly	Metabolism	purA; adenylosuccinate synthase [EC:6.3.4.4]	Nucleotide metabolism
comp34145_c0_seq4	K01939	00250 Alanine, aspartate and glutamate metabolism[PATH:sly00250]	Solanum lycopersicum (tomato)	sly	Metabolism	purA; adenylosuccinate synthase [EC:6.3.4.4]	Amino acid metabolism
comp34145_c0_seq4	K01939	00250 Alanine, aspartate and glutamate metabolism[PATH:ath00250]	Arabidopsis thaliana (thale cress)	ath	Metabolism	purA; adenylosuccinate synthase [EC:6.3.4.4]	Amino acid metabolism
comp24786_c0_seq3	K00001	00071 Fatty acid degradation[PATH:sly00071]	Solanum lycopersicum (tomato)	sly	Metabolism	E1.1.1.1; alcohol dehydrogenase [EC:1.1.1.1]	Lipid metabolism
comp24786_c0_seq3	K00001	00071 Fatty acid degradation[PATH:ath00071]	Arabidopsis thaliana (thale cress)	ath	Metabolism	E1.1.1.1; alcohol dehydrogenase [EC:1.1.1.1]	Lipid metabolism
comp24786_c0_seq3	K00001	00350 Tyrosine metabolism[PATH:ath00350]	Arabidopsis thaliana (thale cress)	ath	Metabolism	E1.1.1.1; alcohol dehydrogenase [EC:1.1.1.1]	Amino acid metabolism
comp24786_c0_seq3	K00001	00350 Tyrosine metabolism[PATH:sly00350]	Solanum lycopersicum (tomato)	sly	Metabolism	E1.1.1.1; alcohol dehydrogenase [EC:1.1.1.1]	Amino acid metabolism
comp24786_c0_seq3	K00001	01220 Degradation of aromatic compounds[PATH:ath01220]	Arabidopsis thaliana (thale cress)	ath	Metabolism	E1.1.1.1; alcohol dehydrogenase [EC:1.1.1.1]	Metabolism
comp24786_c0_seq3	K00001	00010 Glycolysis / Gluconeogenesis[PATH:sly00010]	Solanum lycopersicum (tomato)	sly	Metabolism	E1.1.1.1; alcohol dehydrogenase [EC:1.1.1.1]	Carbohydrate metabolism
comp24786_c0_seq3	K00001	01220 Degradation of aromatic compounds[PATH:sly01220]	Solanum lycopersicum (tomato)	sly	Metabolism	E1.1.1.1; alcohol dehydrogenase [EC:1.1.1.1]	Metabolism
comp24786_c0_seq3	K00001	00010 Glycolysis / Gluconeogenesis[PATH:ath00010]	Arabidopsis thaliana (thale cress)	ath	Metabolism	E1.1.1.1; alcohol dehydrogenase [EC:1.1.1.1]	Carbohydrate metabolism
comp34568_c0_seq1	K01892	00970 Aminoacyl-tRNA biosynthesis[PATH:ath00970]	Arabidopsis thaliana (thale cress)	ath	Genetic Information Processing	HARS; histidyl-tRNA synthetase [EC:6.1.1.21]	Translation
comp34568_c0_seq1	K01892	00970 Aminoacyl-tRNA biosynthesis[PATH:sly00970]	Solanum lycopersicum (tomato)	sly	Genetic Information Processing	HARS; histidyl-tRNA synthetase [EC:6.1.1.21]	Translation
comp34977_c0_seq17	K02886	03010 Ribosome[PATH:ath03010]	Arabidopsis thaliana (thale cress)	ath	Genetic Information Processing	RP-L2; large subunit ribosomal protein L2	Translation
comp34977_c0_seq17	K02886	03010 Ribosome[PATH:sly03010]	Solanum lycopersicum (tomato)	sly	Genetic Information Processing	RP-L2; large subunit ribosomal protein L2	Translation
comp14735_c0_seq1	K00279	00908 Zeatin biosynthesis[PATH:sly00908]	Solanum lycopersicum (tomato)	sly	Metabolism	CKX; cytokinin dehydrogenase [EC:1.5.99.12]	Metabolism of terpenoids and polyketides
comp14735_c0_seq1	K00279	00908 Zeatin biosynthesis[PATH:ath00908]	Arabidopsis thaliana (thale cress)	ath	Metabolism	CKX; cytokinin dehydrogenase [EC:1.5.99.12]	Metabolism of terpenoids and polyketides
comp30077_c0_seq1	K02641	00195 Photosynthesis[PATH:sly00195]	Solanum lycopersicum (tomato)	sly	Metabolism	petH; ferredoxin--NADP+ reductase [EC:1.18.1.2]	Energy metabolism
comp30077_c0_seq1	K02641	00195 Photosynthesis[PATH:ath00195]	Arabidopsis thaliana (thale cress)	ath	Metabolism	petH; ferredoxin--NADP+ reductase [EC:1.18.1.2]	Energy metabolism
comp35084_c0_seq1	K14288	03013 RNA transport[PATH:sly03013]	Solanum lycopersicum (tomato)	sly	Genetic Information Processing	XPOT; exportin-T	Translation
comp35084_c0_seq1	K14288	03013 RNA transport[PATH:ath03013]	Arabidopsis thaliana (thale cress)	ath	Genetic Information Processing	XPOT; exportin-T	Translation
comp35068_c0_seq2	K01955	00250 Alanine, aspartate and glutamate metabolism[PATH:sly00250]	Solanum lycopersicum (tomato)	sly	Metabolism	carB; carbamoyl-phosphate synthase large subunit [EC:6.3.5.5]	Amino acid metabolism
comp35068_c0_seq2	K01955	00250 Alanine, aspartate and glutamate metabolism[PATH:ath00250]	Arabidopsis thaliana (thale cress)	ath	Metabolism	carB; carbamoyl-phosphate synthase large subunit [EC:6.3.5.5]	Amino acid metabolism
comp35068_c0_seq2	K01955	00240 Pyrimidine metabolism[PATH:ath00240]	Arabidopsis thaliana (thale cress)	ath	Metabolism	carB; carbamoyl-phosphate synthase large subunit [EC:6.3.5.5]	Nucleotide metabolism
comp35068_c0_seq2	K01955	00240 Pyrimidine metabolism[PATH:sly00240]	Solanum lycopersicum (tomato)	sly	Metabolism	carB; carbamoyl-phosphate synthase large subunit [EC:6.3.5.5]	Nucleotide metabolism
comp31585_c0_seq1	K02435	00970 Aminoacyl-tRNA biosynthesis[PATH:ath00970]	Arabidopsis thaliana (thale cress)	ath	Genetic Information Processing	gatC; aspartyl-tRNA(Asn)/glutamyl-tRNA(Gln) amidotransferase subunit C [EC:6.3.5.6 6.3.5.7]	Translation
comp31585_c0_seq1	K02435	00970 Aminoacyl-tRNA biosynthesis[PATH:sly00970]	Solanum lycopersicum (tomato)	sly	Genetic Information Processing	gatC; aspartyl-tRNA(Asn)/glutamyl-tRNA(Gln) amidotransferase subunit C [EC:6.3.5.6 6.3.5.7]	Translation
comp31654_c0_seq1	K10143	04712 Circadian rhythm - plant[PATH:sly04712]	Solanum lycopersicum (tomato)	sly	Organismal Systems	RFWD2; E3 ubiquitin-protein ligase RFWD2 [EC:6.3.2.19]	Environmental adaptation
comp31654_c0_seq1	K10143	04120 Ubiquitin mediated proteolysis[PATH:sly04120]	Solanum lycopersicum (tomato)	sly	Genetic Information Processing	RFWD2; E3 ubiquitin-protein ligase RFWD2 [EC:6.3.2.19]	Folding, sorting and degradation
comp31654_c0_seq1	K10143	04712 Circadian rhythm - plant[PATH:ath04712]	Arabidopsis thaliana (thale cress)	ath	Organismal Systems	RFWD2; E3 ubiquitin-protein ligase RFWD2 [EC:6.3.2.19]	Environmental adaptation
comp31654_c0_seq1	K10143	04120 Ubiquitin mediated proteolysis[PATH:ath04120]	Arabidopsis thaliana (thale cress)	ath	Genetic Information Processing	RFWD2; E3 ubiquitin-protein ligase RFWD2 [EC:6.3.2.19]	Folding, sorting and degradation
comp15009_c0_seq2	K04716	00600 Sphingolipid metabolism[PATH:sly00600]	Solanum lycopersicum (tomato)	sly	Metabolism	SGPP1; sphingosine-1-phosphate phosphatase 1 [EC:3.1.3.-]	Lipid metabolism
comp23010_c0_seq1	K10867	03440 Homologous recombination[PATH:sly03440]	Solanum lycopersicum (tomato)	sly	Genetic Information Processing	NBN; nijmegen breakage syndrome protein 1	Replication and repair
comp23010_c0_seq1	K10867	03440 Homologous recombination[PATH:ath03440]	Arabidopsis thaliana (thale cress)	ath	Genetic Information Processing	NBN; nijmegen breakage syndrome protein 1	Replication and repair
comp28941_c0_seq1	K14493	04075 Plant hormone signal transduction[PATH:sly04075]	Solanum lycopersicum (tomato)	sly	Environmental Information Processing	GID1; gibberellin receptor GID1 [EC:3.-.-.-]	Signal transduction
comp28941_c0_seq1	K14493	04075 Plant hormone signal transduction[PATH:ath04075]	Arabidopsis thaliana (thale cress)	ath	Environmental Information Processing	GID1; gibberellin receptor GID1 [EC:3.-.-.-]	Signal transduction
comp34218_c0_seq17	K09659	00510 N-Glycan biosynthesis[PATH:ath00510]	Arabidopsis thaliana (thale cress)	ath	Metabolism	DPM3; dolichyl-phosphate mannosyltransferase polypeptide 3	Glycan biosynthesis and metabolism
comp34218_c0_seq17	K09659	00510 N-Glycan biosynthesis[PATH:sly00510]	Solanum lycopersicum (tomato)	sly	Metabolism	DPM3; dolichyl-phosphate mannosyltransferase polypeptide 3	Glycan biosynthesis and metabolism
comp26830_c0_seq4	K05349	00460 Cyanoamino acid metabolism[PATH:ath00460]	Arabidopsis thaliana (thale cress)	ath	Metabolism	bglX; beta-glucosidase [EC:3.2.1.21]	Metabolism of other amino acids
comp26830_c0_seq4	K05349	00500 Starch and sucrose metabolism[PATH:sly00500]	Solanum lycopersicum (tomato)	sly	Metabolism	bglX; beta-glucosidase [EC:3.2.1.21]	Carbohydrate metabolism
comp26830_c0_seq4	K05349	00940 Phenylpropanoid biosynthesis[PATH:sly00940]	Solanum lycopersicum (tomato)	sly	Metabolism	bglX; beta-glucosidase [EC:3.2.1.21]	Biosynthesis of other secondary metabolites
comp26830_c0_seq4	K05349	00500 Starch and sucrose metabolism[PATH:ath00500]	Arabidopsis thaliana (thale cress)	ath	Metabolism	bglX; beta-glucosidase [EC:3.2.1.21]	Carbohydrate metabolism
comp26830_c0_seq4	K05349	00940 Phenylpropanoid biosynthesis[PATH:ath00940]	Arabidopsis thaliana (thale cress)	ath	Metabolism	bglX; beta-glucosidase [EC:3.2.1.21]	Biosynthesis of other secondary metabolites
comp26830_c0_seq4	K05349	00460 Cyanoamino acid metabolism[PATH:sly00460]	Solanum lycopersicum (tomato)	sly	Metabolism	bglX; beta-glucosidase [EC:3.2.1.21]	Metabolism of other amino acids
comp35156_c0_seq11	K08333	04140 Regulation of autophagy[PATH:sly04140]	Solanum lycopersicum (tomato)	sly	Cellular Processes	PIK3R4; phosphoinositide-3-kinase, regulatory subunit 4 [EC:2.7.11.1]	Transport and catabolism
comp35156_c0_seq11	K08333	04140 Regulation of autophagy[PATH:ath04140]	Arabidopsis thaliana (thale cress)	ath	Cellular Processes	PIK3R4; phosphoinositide-3-kinase, regulatory subunit 4 [EC:2.7.11.1]	Transport and catabolism
comp30032_c0_seq2	K01693	01230 Biosynthesis of amino acids[PATH:sly01230]	Solanum lycopersicum (tomato)	sly	Metabolism	E4.2.1.19; imidazoleglycerol-phosphate dehydratase [EC:4.2.1.19]	Metabolism
comp30032_c0_seq2	K01693	01230 Biosynthesis of amino acids[PATH:ath01230]	Arabidopsis thaliana (thale cress)	ath	Metabolism	E4.2.1.19; imidazoleglycerol-phosphate dehydratase [EC:4.2.1.19]	Metabolism
comp30032_c0_seq2	K01693	00340 Histidine metabolism[PATH:ath00340]	Arabidopsis thaliana (thale cress)	ath	Metabolism	E4.2.1.19; imidazoleglycerol-phosphate dehydratase [EC:4.2.1.19]	Amino acid metabolism
comp30032_c0_seq2	K01693	00340 Histidine metabolism[PATH:sly00340]	Solanum lycopersicum (tomato)	sly	Metabolism	E4.2.1.19; imidazoleglycerol-phosphate dehydratase [EC:4.2.1.19]	Amino acid metabolism
comp33444_c0_seq3	K01126	00564 Glycerophospholipid metabolism[PATH:sly00564]	Solanum lycopersicum (tomato)	sly	Metabolism	E3.1.4.46; glycerophosphoryl diester phosphodiesterase [EC:3.1.4.46]	Lipid metabolism
comp33444_c0_seq3	K01126	00564 Glycerophospholipid metabolism[PATH:ath00564]	Arabidopsis thaliana (thale cress)	ath	Metabolism	E3.1.4.46; glycerophosphoryl diester phosphodiesterase [EC:3.1.4.46]	Lipid metabolism
comp29999_c0_seq4	K13993	04141 Protein processing in endoplasmic reticulum[PATH:sly04141]	Solanum lycopersicum (tomato)	sly	Genetic Information Processing	HSP20; HSP20 family protein	Folding, sorting and degradation
comp29999_c0_seq4	K13993	04141 Protein processing in endoplasmic reticulum[PATH:ath04141]	Arabidopsis thaliana (thale cress)	ath	Genetic Information Processing	HSP20; HSP20 family protein	Folding, sorting and degradation
comp32310_c0_seq1	K12871	03040 Spliceosome[PATH:ath03040]	Arabidopsis thaliana (thale cress)	ath	Genetic Information Processing	CCDC12; coiled-coil domain-containing protein 12	Transcription
comp32310_c0_seq1	K12871	03040 Spliceosome[PATH:sly03040]	Solanum lycopersicum (tomato)	sly	Genetic Information Processing	CCDC12; coiled-coil domain-containing protein 12	Transcription
comp34107_c0_seq2	K01968	00280 Valine, leucine and isoleucine degradation[PATH:ath00280]	Arabidopsis thaliana (thale cress)	ath	Metabolism	E6.4.1.4A; 3-methylcrotonyl-CoA carboxylase alpha subunit [EC:6.4.1.4]	Amino acid metabolism
comp34107_c0_seq2	K01968	00280 Valine, leucine and isoleucine degradation[PATH:sly00280]	Solanum lycopersicum (tomato)	sly	Metabolism	E6.4.1.4A; 3-methylcrotonyl-CoA carboxylase alpha subunit [EC:6.4.1.4]	Amino acid metabolism
comp29333_c0_seq1	K12125	04712 Circadian rhythm - plant[PATH:sly04712]	Solanum lycopersicum (tomato)	sly	Organismal Systems	ELF3; protein EARLY FLOWERING 3	Environmental adaptation
comp29333_c0_seq1	K12125	04712 Circadian rhythm - plant[PATH:ath04712]	Arabidopsis thaliana (thale cress)	ath	Organismal Systems	ELF3; protein EARLY FLOWERING 3	Environmental adaptation
comp33307_c0_seq4	K14292	03013 RNA transport[PATH:sly03013]	Solanum lycopersicum (tomato)	sly	Genetic Information Processing	TGS1; trimethylguanosine synthase [EC:2.1.1.-]	Translation
comp33307_c0_seq4	K14292	03013 RNA transport[PATH:ath03013]	Arabidopsis thaliana (thale cress)	ath	Genetic Information Processing	TGS1; trimethylguanosine synthase [EC:2.1.1.-]	Translation
comp34895_c0_seq71	K04077	03018 RNA degradation[PATH:sly03018]	Solanum lycopersicum (tomato)	sly	Genetic Information Processing	groEL; chaperonin GroEL	Folding, sorting and degradation
comp34895_c0_seq71	K04077	03018 RNA degradation[PATH:ath03018]	Arabidopsis thaliana (thale cress)	ath	Genetic Information Processing	groEL; chaperonin GroEL	Folding, sorting and degradation
comp35121_c0_seq2	K12811	03040 Spliceosome[PATH:ath03040]	Arabidopsis thaliana (thale cress)	ath	Genetic Information Processing	DDX46; ATP-dependent RNA helicase DDX46/PRP5 [EC:3.6.4.13]	Transcription
comp35121_c0_seq2	K12811	03040 Spliceosome[PATH:sly03040]	Solanum lycopersicum (tomato)	sly	Genetic Information Processing	DDX46; ATP-dependent RNA helicase DDX46/PRP5 [EC:3.6.4.13]	Transcription
comp32013_c0_seq7	K06269	03015 mRNA surveillance pathway[PATH:ath03015]	Arabidopsis thaliana (thale cress)	ath	Genetic Information Processing	PPP1C; serine/threonine-protein phosphatase PP1 catalytic subunit [EC:3.1.3.16]	Translation
comp32013_c0_seq7	K06269	03015 mRNA surveillance pathway[PATH:sly03015]	Solanum lycopersicum (tomato)	sly	Genetic Information Processing	PPP1C; serine/threonine-protein phosphatase PP1 catalytic subunit [EC:3.1.3.16]	Translation
comp32188_c0_seq3	K12502	00130 Ubiquinone and other terpenoid-quinone biosynthesis[PATH:sly00130]	Solanum lycopersicum (tomato)	sly	Metabolism	VTE3; MPBQ/MSBQ methyltransferase [EC:2.1.1.295]	Metabolism of cofactors and vitamins
comp32188_c0_seq3	K12502	00130 Ubiquinone and other terpenoid-quinone biosynthesis[PATH:ath00130]	Arabidopsis thaliana (thale cress)	ath	Metabolism	VTE3; MPBQ/MSBQ methyltransferase [EC:2.1.1.295]	Metabolism of cofactors and vitamins
comp21562_c0_seq1	K12600	03018 RNA degradation[PATH:sly03018]	Solanum lycopersicum (tomato)	sly	Genetic Information Processing	SKI3; superkiller protein 3	Folding, sorting and degradation
comp21562_c0_seq1	K12600	03018 RNA degradation[PATH:ath03018]	Arabidopsis thaliana (thale cress)	ath	Genetic Information Processing	SKI3; superkiller protein 3	Folding, sorting and degradation
comp34708_c2_seq9	K00326	00520 Amino sugar and nucleotide sugar metabolism[PATH:ath00520]	Arabidopsis thaliana (thale cress)	ath	Metabolism	E1.6.2.2; cytochrome-b5 reductase [EC:1.6.2.2]	Carbohydrate metabolism
comp34708_c2_seq9	K00326	00520 Amino sugar and nucleotide sugar metabolism[PATH:sly00520]	Solanum lycopersicum (tomato)	sly	Metabolism	E1.6.2.2; cytochrome-b5 reductase [EC:1.6.2.2]	Carbohydrate metabolism
comp27664_c0_seq4	K18453	00740 Riboflavin metabolism[PATH:ath00740]	Arabidopsis thaliana (thale cress)	ath	Metabolism	NUDT23; ADP-ribose/FAD diphosphatase [EC:3.6.1.13 3.6.1.18]	Metabolism of cofactors and vitamins
comp27664_c0_seq4	K18453	00230 Purine metabolism[PATH:ath00230]	Arabidopsis thaliana (thale cress)	ath	Metabolism	NUDT23; ADP-ribose/FAD diphosphatase [EC:3.6.1.13 3.6.1.18]	Nucleotide metabolism
comp27664_c0_seq4	K18453	00230 Purine metabolism[PATH:sly00230]	Solanum lycopersicum (tomato)	sly	Metabolism	NUDT23; ADP-ribose/FAD diphosphatase [EC:3.6.1.13 3.6.1.18]	Nucleotide metabolism
comp27664_c0_seq4	K18453	00740 Riboflavin metabolism[PATH:sly00740]	Solanum lycopersicum (tomato)	sly	Metabolism	NUDT23; ADP-ribose/FAD diphosphatase [EC:3.6.1.13 3.6.1.18]	Metabolism of cofactors and vitamins
comp32920_c0_seq1	K14328	03013 RNA transport[PATH:sly03013]	Solanum lycopersicum (tomato)	sly	Genetic Information Processing	UPF3; regulator of nonsense transcripts 3	Translation
comp32920_c0_seq1	K14328	03015 mRNA surveillance pathway[PATH:sly03015]	Solanum lycopersicum (tomato)	sly	Genetic Information Processing	UPF3; regulator of nonsense transcripts 3	Translation
comp32920_c0_seq1	K14328	03013 RNA transport[PATH:ath03013]	Arabidopsis thaliana (thale cress)	ath	Genetic Information Processing	UPF3; regulator of nonsense transcripts 3	Translation
comp32920_c0_seq1	K14328	03015 mRNA surveillance pathway[PATH:ath03015]	Arabidopsis thaliana (thale cress)	ath	Genetic Information Processing	UPF3; regulator of nonsense transcripts 3	Translation
comp576531_c0_seq1	K01246	03410 Base excision repair[PATH:ath03410]	Arabidopsis thaliana (thale cress)	ath	Genetic Information Processing	tag; DNA-3-methyladenine glycosylase I [EC:3.2.2.20]	Replication and repair
comp576531_c0_seq1	K01246	03410 Base excision repair[PATH:sly03410]	Solanum lycopersicum (tomato)	sly	Genetic Information Processing	tag; DNA-3-methyladenine glycosylase I [EC:3.2.2.20]	Replication and repair
comp31486_c0_seq2	K01703	00660 C5-Branched dibasic acid metabolism[PATH:sly00660]	Solanum lycopersicum (tomato)	sly	Metabolism	leuC; 3-isopropylmalate/(R)-2-methylmalate dehydratase large subunit [EC:4.2.1.33 4.2.1.35]	Carbohydrate metabolism
comp31486_c0_seq2	K01703	01210 2-Oxocarboxylic acid metabolism[PATH:ath01210]	Arabidopsis thaliana (thale cress)	ath	Metabolism	leuC; 3-isopropylmalate/(R)-2-methylmalate dehydratase large subunit [EC:4.2.1.33 4.2.1.35]	Metabolism
comp31486_c0_seq2	K01703	00660 C5-Branched dibasic acid metabolism[PATH:ath00660]	Arabidopsis thaliana (thale cress)	ath	Metabolism	leuC; 3-isopropylmalate/(R)-2-methylmalate dehydratase large subunit [EC:4.2.1.33 4.2.1.35]	Carbohydrate metabolism
comp31486_c0_seq2	K01703	01210 2-Oxocarboxylic acid metabolism[PATH:sly01210]	Solanum lycopersicum (tomato)	sly	Metabolism	leuC; 3-isopropylmalate/(R)-2-methylmalate dehydratase large subunit [EC:4.2.1.33 4.2.1.35]	Metabolism
comp31486_c0_seq2	K01703	00290 Valine, leucine and isoleucine biosynthesis[PATH:ath00290]	Arabidopsis thaliana (thale cress)	ath	Metabolism	leuC; 3-isopropylmalate/(R)-2-methylmalate dehydratase large subunit [EC:4.2.1.33 4.2.1.35]	Amino acid metabolism
comp31486_c0_seq2	K01703	01230 Biosynthesis of amino acids[PATH:sly01230]	Solanum lycopersicum (tomato)	sly	Metabolism	leuC; 3-isopropylmalate/(R)-2-methylmalate dehydratase large subunit [EC:4.2.1.33 4.2.1.35]	Metabolism
comp31486_c0_seq2	K01703	01230 Biosynthesis of amino acids[PATH:ath01230]	Arabidopsis thaliana (thale cress)	ath	Metabolism	leuC; 3-isopropylmalate/(R)-2-methylmalate dehydratase large subunit [EC:4.2.1.33 4.2.1.35]	Metabolism
comp31486_c0_seq2	K01703	00290 Valine, leucine and isoleucine biosynthesis[PATH:sly00290]	Solanum lycopersicum (tomato)	sly	Metabolism	leuC; 3-isopropylmalate/(R)-2-methylmalate dehydratase large subunit [EC:4.2.1.33 4.2.1.35]	Amino acid metabolism
comp27179_c0_seq1	K14401	03015 mRNA surveillance pathway[PATH:ath03015]	Arabidopsis thaliana (thale cress)	ath	Genetic Information Processing	CPSF1; cleavage and polyadenylation specificity factor subunit 1	Translation
comp27179_c0_seq1	K14401	03015 mRNA surveillance pathway[PATH:sly03015]	Solanum lycopersicum (tomato)	sly	Genetic Information Processing	CPSF1; cleavage and polyadenylation specificity factor subunit 1	Translation
comp32043_c1_seq4	K00052	00660 C5-Branched dibasic acid metabolism[PATH:sly00660]	Solanum lycopersicum (tomato)	sly	Metabolism	leuB; 3-isopropylmalate dehydrogenase [EC:1.1.1.85]	Carbohydrate metabolism
comp32043_c1_seq4	K00052	01210 2-Oxocarboxylic acid metabolism[PATH:ath01210]	Arabidopsis thaliana (thale cress)	ath	Metabolism	leuB; 3-isopropylmalate dehydrogenase [EC:1.1.1.85]	Metabolism
comp32043_c1_seq4	K00052	00660 C5-Branched dibasic acid metabolism[PATH:ath00660]	Arabidopsis thaliana (thale cress)	ath	Metabolism	leuB; 3-isopropylmalate dehydrogenase [EC:1.1.1.85]	Carbohydrate metabolism
comp32043_c1_seq4	K00052	01210 2-Oxocarboxylic acid metabolism[PATH:sly01210]	Solanum lycopersicum (tomato)	sly	Metabolism	leuB; 3-isopropylmalate dehydrogenase [EC:1.1.1.85]	Metabolism
comp32043_c1_seq4	K00052	00290 Valine, leucine and isoleucine biosynthesis[PATH:ath00290]	Arabidopsis thaliana (thale cress)	ath	Metabolism	leuB; 3-isopropylmalate dehydrogenase [EC:1.1.1.85]	Amino acid metabolism
comp32043_c1_seq4	K00052	01230 Biosynthesis of amino acids[PATH:sly01230]	Solanum lycopersicum (tomato)	sly	Metabolism	leuB; 3-isopropylmalate dehydrogenase [EC:1.1.1.85]	Metabolism
comp32043_c1_seq4	K00052	01230 Biosynthesis of amino acids[PATH:ath01230]	Arabidopsis thaliana (thale cress)	ath	Metabolism	leuB; 3-isopropylmalate dehydrogenase [EC:1.1.1.85]	Metabolism
comp32043_c1_seq4	K00052	00290 Valine, leucine and isoleucine biosynthesis[PATH:sly00290]	Solanum lycopersicum (tomato)	sly	Metabolism	leuB; 3-isopropylmalate dehydrogenase [EC:1.1.1.85]	Amino acid metabolism
comp34774_c2_seq16	K13354	04146 Peroxisome[PATH:sly04146]	Solanum lycopersicum (tomato)	sly	Cellular Processes	SLC25A17; solute carrier family 25 (peroxisomal adenine nucleotide transporter), member 17	Transport and catabolism
comp34774_c2_seq16	K13354	04146 Peroxisome[PATH:ath04146]	Arabidopsis thaliana (thale cress)	ath	Cellular Processes	SLC25A17; solute carrier family 25 (peroxisomal adenine nucleotide transporter), member 17	Transport and catabolism
comp33020_c0_seq2	K13343	04146 Peroxisome[PATH:sly04146]	Solanum lycopersicum (tomato)	sly	Cellular Processes	PEX14; peroxin-14	Transport and catabolism
comp33020_c0_seq2	K13343	04146 Peroxisome[PATH:ath04146]	Arabidopsis thaliana (thale cress)	ath	Cellular Processes	PEX14; peroxin-14	Transport and catabolism
comp31462_c0_seq5	K00640	01200 Carbon metabolism[PATH:ath01200]	Arabidopsis thaliana (thale cress)	ath	Metabolism	cysE; serine O-acetyltransferase [EC:2.3.1.30]	Metabolism
comp31462_c0_seq5	K00640	00270 Cysteine and methionine metabolism[PATH:ath00270]	Arabidopsis thaliana (thale cress)	ath	Metabolism	cysE; serine O-acetyltransferase [EC:2.3.1.30]	Amino acid metabolism
comp31462_c0_seq5	K00640	00920 Sulfur metabolism[PATH:ath00920]	Arabidopsis thaliana (thale cress)	ath	Metabolism	cysE; serine O-acetyltransferase [EC:2.3.1.30]	Energy metabolism
comp31462_c0_seq5	K00640	01230 Biosynthesis of amino acids[PATH:sly01230]	Solanum lycopersicum (tomato)	sly	Metabolism	cysE; serine O-acetyltransferase [EC:2.3.1.30]	Metabolism
comp31462_c0_seq5	K00640	00920 Sulfur metabolism[PATH:sly00920]	Solanum lycopersicum (tomato)	sly	Metabolism	cysE; serine O-acetyltransferase [EC:2.3.1.30]	Energy metabolism
comp31462_c0_seq5	K00640	01200 Carbon metabolism[PATH:sly01200]	Solanum lycopersicum (tomato)	sly	Metabolism	cysE; serine O-acetyltransferase [EC:2.3.1.30]	Metabolism
comp31462_c0_seq5	K00640	01230 Biosynthesis of amino acids[PATH:ath01230]	Arabidopsis thaliana (thale cress)	ath	Metabolism	cysE; serine O-acetyltransferase [EC:2.3.1.30]	Metabolism
comp31462_c0_seq5	K00640	00270 Cysteine and methionine metabolism[PATH:sly00270]	Solanum lycopersicum (tomato)	sly	Metabolism	cysE; serine O-acetyltransferase [EC:2.3.1.30]	Amino acid metabolism
comp31519_c0_seq1	K08057	04141 Protein processing in endoplasmic reticulum[PATH:sly04141]	Solanum lycopersicum (tomato)	sly	Genetic Information Processing	CALR; calreticulin	Folding, sorting and degradation
comp31519_c0_seq1	K08057	04145 Phagosome[PATH:ath04145]	Arabidopsis thaliana (thale cress)	ath	Cellular Processes	CALR; calreticulin	Transport and catabolism
comp31519_c0_seq1	K08057	04141 Protein processing in endoplasmic reticulum[PATH:ath04141]	Arabidopsis thaliana (thale cress)	ath	Genetic Information Processing	CALR; calreticulin	Folding, sorting and degradation
comp31519_c0_seq1	K08057	04145 Phagosome[PATH:sly04145]	Solanum lycopersicum (tomato)	sly	Cellular Processes	CALR; calreticulin	Transport and catabolism
comp24705_c0_seq3	K02266	00190 Oxidative phosphorylation[PATH:ath00190]	Arabidopsis thaliana (thale cress)	ath	Metabolism	COX6A; cytochrome c oxidase subunit 6a	Energy metabolism
comp24705_c0_seq3	K02266	00190 Oxidative phosphorylation[PATH:sly00190]	Solanum lycopersicum (tomato)	sly	Metabolism	COX6A; cytochrome c oxidase subunit 6a	Energy metabolism
comp33281_c0_seq2	K02729	03050 Proteasome[PATH:sly03050]	Solanum lycopersicum (tomato)	sly	Genetic Information Processing	PSMA5; 20S proteasome subunit alpha 5 [EC:3.4.25.1]	Folding, sorting and degradation
comp33281_c0_seq2	K02729	03050 Proteasome[PATH:ath03050]	Arabidopsis thaliana (thale cress)	ath	Genetic Information Processing	PSMA5; 20S proteasome subunit alpha 5 [EC:3.4.25.1]	Folding, sorting and degradation
comp35101_c0_seq10	K01689	03018 RNA degradation[PATH:sly03018]	Solanum lycopersicum (tomato)	sly	Genetic Information Processing	ENO; enolase [EC:4.2.1.11]	Folding, sorting and degradation
comp35101_c0_seq10	K01689	03018 RNA degradation[PATH:ath03018]	Arabidopsis thaliana (thale cress)	ath	Genetic Information Processing	ENO; enolase [EC:4.2.1.11]	Folding, sorting and degradation
comp35101_c0_seq10	K01689	01200 Carbon metabolism[PATH:ath01200]	Arabidopsis thaliana (thale cress)	ath	Metabolism	ENO; enolase [EC:4.2.1.11]	Metabolism
comp35101_c0_seq10	K01689	00010 Glycolysis / Gluconeogenesis[PATH:sly00010]	Solanum lycopersicum (tomato)	sly	Metabolism	ENO; enolase [EC:4.2.1.11]	Carbohydrate metabolism
comp35101_c0_seq10	K01689	01230 Biosynthesis of amino acids[PATH:sly01230]	Solanum lycopersicum (tomato)	sly	Metabolism	ENO; enolase [EC:4.2.1.11]	Metabolism
comp35101_c0_seq10	K01689	01200 Carbon metabolism[PATH:sly01200]	Solanum lycopersicum (tomato)	sly	Metabolism	ENO; enolase [EC:4.2.1.11]	Metabolism
comp35101_c0_seq10	K01689	01230 Biosynthesis of amino acids[PATH:ath01230]	Arabidopsis thaliana (thale cress)	ath	Metabolism	ENO; enolase [EC:4.2.1.11]	Metabolism
comp35101_c0_seq10	K01689	00010 Glycolysis / Gluconeogenesis[PATH:ath00010]	Arabidopsis thaliana (thale cress)	ath	Metabolism	ENO; enolase [EC:4.2.1.11]	Carbohydrate metabolism
comp31902_c0_seq7	K12850	03040 Spliceosome[PATH:ath03040]	Arabidopsis thaliana (thale cress)	ath	Genetic Information Processing	PRPF38B; pre-mRNA-splicing factor 38B	Transcription
comp31902_c0_seq7	K12850	03040 Spliceosome[PATH:sly03040]	Solanum lycopersicum (tomato)	sly	Genetic Information Processing	PRPF38B; pre-mRNA-splicing factor 38B	Transcription
comp29152_c0_seq4	K14321	03013 RNA transport[PATH:sly03013]	Solanum lycopersicum (tomato)	sly	Genetic Information Processing	NUPL2; nucleoporin-like protein 2	Translation
comp29152_c0_seq4	K14321	03013 RNA transport[PATH:ath03013]	Arabidopsis thaliana (thale cress)	ath	Genetic Information Processing	NUPL2; nucleoporin-like protein 2	Translation
comp21847_c0_seq1	K12890	03040 Spliceosome[PATH:ath03040]	Arabidopsis thaliana (thale cress)	ath	Genetic Information Processing	SFRS1_9; splicing factor, arginine/serine-rich 1/9	Transcription
comp21847_c0_seq1	K12890	03040 Spliceosome[PATH:sly03040]	Solanum lycopersicum (tomato)	sly	Genetic Information Processing	SFRS1_9; splicing factor, arginine/serine-rich 1/9	Transcription
comp31777_c0_seq4	K14009	04141 Protein processing in endoplasmic reticulum[PATH:sly04141]	Solanum lycopersicum (tomato)	sly	Genetic Information Processing	BCAP31; B-cell receptor-associated protein 31	Folding, sorting and degradation
comp31777_c0_seq4	K14009	04141 Protein processing in endoplasmic reticulum[PATH:ath04141]	Arabidopsis thaliana (thale cress)	ath	Genetic Information Processing	BCAP31; B-cell receptor-associated protein 31	Folding, sorting and degradation
comp30230_c0_seq2	K11996	04122 Sulfur relay system[PATH:sly04122]	Solanum lycopersicum (tomato)	sly	Genetic Information Processing	MOCS3; adenylyltransferase and sulfurtransferase	Folding, sorting and degradation
comp30230_c0_seq2	K11996	04122 Sulfur relay system[PATH:ath04122]	Arabidopsis thaliana (thale cress)	ath	Genetic Information Processing	MOCS3; adenylyltransferase and sulfurtransferase	Folding, sorting and degradation
comp34232_c0_seq1	K09667	00514 Other types of O-glycan biosynthesis[PATH:ath00514]	Arabidopsis thaliana (thale cress)	ath	Metabolism	OGT; protein O-GlcNAc transferase [EC:2.4.1.255]	Glycan biosynthesis and metabolism
comp34232_c0_seq1	K09667	00514 Other types of O-glycan biosynthesis[PATH:sly00514]	Solanum lycopersicum (tomato)	sly	Metabolism	OGT; protein O-GlcNAc transferase [EC:2.4.1.255]	Glycan biosynthesis and metabolism
comp34457_c1_seq1	K00688	00500 Starch and sucrose metabolism[PATH:ath00500]	Arabidopsis thaliana (thale cress)	ath	Metabolism	E2.4.1.1; starch phosphorylase [EC:2.4.1.1]	Carbohydrate metabolism
comp34457_c1_seq1	K00688	00500 Starch and sucrose metabolism[PATH:sly00500]	Solanum lycopersicum (tomato)	sly	Metabolism	E2.4.1.1; starch phosphorylase [EC:2.4.1.1]	Carbohydrate metabolism
comp30608_c0_seq3	K01535	00190 Oxidative phosphorylation[PATH:ath00190]	Arabidopsis thaliana (thale cress)	ath	Metabolism	E3.6.3.6; H+-transporting ATPase [EC:3.6.3.6]	Energy metabolism
comp30608_c0_seq3	K01535	00190 Oxidative phosphorylation[PATH:sly00190]	Solanum lycopersicum (tomato)	sly	Metabolism	E3.6.3.6; H+-transporting ATPase [EC:3.6.3.6]	Energy metabolism
comp29645_c0_seq2	K02942	03010 Ribosome[PATH:ath03010]	Arabidopsis thaliana (thale cress)	ath	Genetic Information Processing	RP-LP1; large subunit ribosomal protein LP1	Translation
comp29645_c0_seq2	K02942	03010 Ribosome[PATH:sly03010]	Solanum lycopersicum (tomato)	sly	Genetic Information Processing	RP-LP1; large subunit ribosomal protein LP1	Translation
comp28195_c0_seq4	K00799	00480 Glutathione metabolism[PATH:ath00480]	Arabidopsis thaliana (thale cress)	ath	Metabolism	GST; glutathione S-transferase [EC:2.5.1.18]	Metabolism of other amino acids
comp28195_c0_seq4	K00799	00480 Glutathione metabolism[PATH:sly00480]	Solanum lycopersicum (tomato)	sly	Metabolism	GST; glutathione S-transferase [EC:2.5.1.18]	Metabolism of other amino acids
comp27688_c0_seq1	K00432	00480 Glutathione metabolism[PATH:sly00480]	Solanum lycopersicum (tomato)	sly	Metabolism	E1.11.1.9; glutathione peroxidase [EC:1.11.1.9]	Metabolism of other amino acids
comp27688_c0_seq1	K00432	00590 Arachidonic acid metabolism[PATH:ath00590]	Arabidopsis thaliana (thale cress)	ath	Metabolism	E1.11.1.9; glutathione peroxidase [EC:1.11.1.9]	Lipid metabolism
comp27688_c0_seq1	K00432	00480 Glutathione metabolism[PATH:ath00480]	Arabidopsis thaliana (thale cress)	ath	Metabolism	E1.11.1.9; glutathione peroxidase [EC:1.11.1.9]	Metabolism of other amino acids
comp27688_c0_seq1	K00432	00590 Arachidonic acid metabolism[PATH:sly00590]	Solanum lycopersicum (tomato)	sly	Metabolism	E1.11.1.9; glutathione peroxidase [EC:1.11.1.9]	Lipid metabolism
comp20905_c0_seq6	K07466	03030 DNA replication[PATH:sly03030]	Solanum lycopersicum (tomato)	sly	Genetic Information Processing	RFA1; replication factor A1	Replication and repair
comp20905_c0_seq6	K07466	03440 Homologous recombination[PATH:sly03440]	Solanum lycopersicum (tomato)	sly	Genetic Information Processing	RFA1; replication factor A1	Replication and repair
comp20905_c0_seq6	K07466	03420 Nucleotide excision repair[PATH:ath03420]	Arabidopsis thaliana (thale cress)	ath	Genetic Information Processing	RFA1; replication factor A1	Replication and repair
comp20905_c0_seq6	K07466	03030 DNA replication[PATH:ath03030]	Arabidopsis thaliana (thale cress)	ath	Genetic Information Processing	RFA1; replication factor A1	Replication and repair
comp20905_c0_seq6	K07466	03420 Nucleotide excision repair[PATH:sly03420]	Solanum lycopersicum (tomato)	sly	Genetic Information Processing	RFA1; replication factor A1	Replication and repair
comp20905_c0_seq6	K07466	03440 Homologous recombination[PATH:ath03440]	Arabidopsis thaliana (thale cress)	ath	Genetic Information Processing	RFA1; replication factor A1	Replication and repair
comp20905_c0_seq6	K07466	03430 Mismatch repair[PATH:sly03430]	Solanum lycopersicum (tomato)	sly	Genetic Information Processing	RFA1; replication factor A1	Replication and repair
comp20905_c0_seq6	K07466	03430 Mismatch repair[PATH:ath03430]	Arabidopsis thaliana (thale cress)	ath	Genetic Information Processing	RFA1; replication factor A1	Replication and repair
comp27755_c1_seq1	K04564	04146 Peroxisome[PATH:sly04146]	Solanum lycopersicum (tomato)	sly	Cellular Processes	SOD2; superoxide dismutase, Fe-Mn family [EC:1.15.1.1]	Transport and catabolism
comp27755_c1_seq1	K04564	04146 Peroxisome[PATH:ath04146]	Arabidopsis thaliana (thale cress)	ath	Cellular Processes	SOD2; superoxide dismutase, Fe-Mn family [EC:1.15.1.1]	Transport and catabolism
comp30550_c0_seq4	K01942	00780 Biotin metabolism[PATH:sly00780]	Solanum lycopersicum (tomato)	sly	Metabolism	HLCS; biotin--protein ligase [EC:6.3.4.9 6.3.4.10 6.3.4.11 6.3.4.15]	Metabolism of cofactors and vitamins
comp30135_c0_seq12	K12129	04712 Circadian rhythm - plant[PATH:sly04712]	Solanum lycopersicum (tomato)	sly	Organismal Systems	PRR7; pseudo-response regulator 7	Environmental adaptation
comp30135_c0_seq12	K12129	04712 Circadian rhythm - plant[PATH:ath04712]	Arabidopsis thaliana (thale cress)	ath	Organismal Systems	PRR7; pseudo-response regulator 7	Environmental adaptation
comp29380_c0_seq1	K00799	00480 Glutathione metabolism[PATH:ath00480]	Arabidopsis thaliana (thale cress)	ath	Metabolism	GST; glutathione S-transferase [EC:2.5.1.18]	Metabolism of other amino acids
comp29380_c0_seq1	K00799	00480 Glutathione metabolism[PATH:sly00480]	Solanum lycopersicum (tomato)	sly	Metabolism	GST; glutathione S-transferase [EC:2.5.1.18]	Metabolism of other amino acids
comp19445_c0_seq1	K00558	00270 Cysteine and methionine metabolism[PATH:ath00270]	Arabidopsis thaliana (thale cress)	ath	Metabolism	DNMT1; DNA (cytosine-5)-methyltransferase 1 [EC:2.1.1.37]	Amino acid metabolism
comp19445_c0_seq1	K00558	00270 Cysteine and methionine metabolism[PATH:sly00270]	Solanum lycopersicum (tomato)	sly	Metabolism	DNMT1; DNA (cytosine-5)-methyltransferase 1 [EC:2.1.1.37]	Amino acid metabolism
comp24652_c0_seq2	K02140	00190 Oxidative phosphorylation[PATH:ath00190]	Arabidopsis thaliana (thale cress)	ath	Metabolism	ATPeFG; F-type H+-transporting ATPase subunit g	Energy metabolism
comp24652_c0_seq2	K02140	00190 Oxidative phosphorylation[PATH:sly00190]	Solanum lycopersicum (tomato)	sly	Metabolism	ATPeFG; F-type H+-transporting ATPase subunit g	Energy metabolism
comp25343_c0_seq5	K15639	00905 Brassinosteroid biosynthesis[PATH:ath00905]	Arabidopsis thaliana (thale cress)	ath	Metabolism	CYP734A1; PHYB activation tagged suppressor 1 [EC:1.14.-.-]	Metabolism of terpenoids and polyketides
comp25343_c0_seq5	K15639	00905 Brassinosteroid biosynthesis[PATH:sly00905]	Solanum lycopersicum (tomato)	sly	Metabolism	CYP734A1; PHYB activation tagged suppressor 1 [EC:1.14.-.-]	Metabolism of terpenoids and polyketides
comp29430_c0_seq1	K17744	00053 Ascorbate and aldarate metabolism[PATH:ath00053]	Arabidopsis thaliana (thale cress)	ath	Metabolism	GalDH; L-galactose dehydrogenase [EC:1.1.1.316]	Carbohydrate metabolism
comp29430_c0_seq1	K17744	00053 Ascorbate and aldarate metabolism[PATH:sly00053]	Solanum lycopersicum (tomato)	sly	Metabolism	GalDH; L-galactose dehydrogenase [EC:1.1.1.316]	Carbohydrate metabolism
comp34525_c0_seq4	K10581	04120 Ubiquitin mediated proteolysis[PATH:sly04120]	Solanum lycopersicum (tomato)	sly	Genetic Information Processing	UBE2O; ubiquitin-conjugating enzyme E2 O [EC:6.3.2.19]	Folding, sorting and degradation
comp34525_c0_seq4	K10581	04120 Ubiquitin mediated proteolysis[PATH:ath04120]	Arabidopsis thaliana (thale cress)	ath	Genetic Information Processing	UBE2O; ubiquitin-conjugating enzyme E2 O [EC:6.3.2.19]	Folding, sorting and degradation
comp34112_c0_seq3	K02925	03010 Ribosome[PATH:ath03010]	Arabidopsis thaliana (thale cress)	ath	Genetic Information Processing	RP-L3e; large subunit ribosomal protein L3e	Translation
comp34112_c0_seq3	K02925	03010 Ribosome[PATH:sly03010]	Solanum lycopersicum (tomato)	sly	Genetic Information Processing	RP-L3e; large subunit ribosomal protein L3e	Translation
comp23958_c0_seq2	K03955	00190 Oxidative phosphorylation[PATH:ath00190]	Arabidopsis thaliana (thale cress)	ath	Metabolism	NDUFAB1; NADH dehydrogenase (ubiquinone) 1 alpha/beta subcomplex 1	Energy metabolism
comp23958_c0_seq2	K03955	00190 Oxidative phosphorylation[PATH:sly00190]	Solanum lycopersicum (tomato)	sly	Metabolism	NDUFAB1; NADH dehydrogenase (ubiquinone) 1 alpha/beta subcomplex 1	Energy metabolism
comp31656_c0_seq14	K17839	00410 beta-Alanine metabolism[PATH:ath00410]	Arabidopsis thaliana (thale cress)	ath	Metabolism	PAO4; polyamine oxidase [EC:1.5.3.17 1.5.3.-]	Metabolism of other amino acids
comp31656_c0_seq14	K17839	00330 Arginine and proline metabolism[PATH:sly00330]	Solanum lycopersicum (tomato)	sly	Metabolism	PAO4; polyamine oxidase [EC:1.5.3.17 1.5.3.-]	Amino acid metabolism
comp31656_c0_seq14	K17839	00410 beta-Alanine metabolism[PATH:sly00410]	Solanum lycopersicum (tomato)	sly	Metabolism	PAO4; polyamine oxidase [EC:1.5.3.17 1.5.3.-]	Metabolism of other amino acids
comp31656_c0_seq14	K17839	00330 Arginine and proline metabolism[PATH:ath00330]	Arabidopsis thaliana (thale cress)	ath	Metabolism	PAO4; polyamine oxidase [EC:1.5.3.17 1.5.3.-]	Amino acid metabolism
comp33280_c0_seq4	K03283	04141 Protein processing in endoplasmic reticulum[PATH:sly04141]	Solanum lycopersicum (tomato)	sly	Genetic Information Processing	HSPA1_8; heat shock 70kDa protein 1/8	Folding, sorting and degradation
comp33280_c0_seq4	K03283	03040 Spliceosome[PATH:ath03040]	Arabidopsis thaliana (thale cress)	ath	Genetic Information Processing	HSPA1_8; heat shock 70kDa protein 1/8	Transcription
comp33280_c0_seq4	K03283	04144 Endocytosis[PATH:sly04144]	Solanum lycopersicum (tomato)	sly	Cellular Processes	HSPA1_8; heat shock 70kDa protein 1/8	Transport and catabolism
comp33280_c0_seq4	K03283	04141 Protein processing in endoplasmic reticulum[PATH:ath04141]	Arabidopsis thaliana (thale cress)	ath	Genetic Information Processing	HSPA1_8; heat shock 70kDa protein 1/8	Folding, sorting and degradation
comp33280_c0_seq4	K03283	03040 Spliceosome[PATH:sly03040]	Solanum lycopersicum (tomato)	sly	Genetic Information Processing	HSPA1_8; heat shock 70kDa protein 1/8	Transcription
comp33280_c0_seq4	K03283	04144 Endocytosis[PATH:ath04144]	Arabidopsis thaliana (thale cress)	ath	Cellular Processes	HSPA1_8; heat shock 70kDa protein 1/8	Transport and catabolism
comp22811_c0_seq1	K00026	00620 Pyruvate metabolism[PATH:ath00620]	Arabidopsis thaliana (thale cress)	ath	Metabolism	MDH2; malate dehydrogenase [EC:1.1.1.37]	Carbohydrate metabolism
comp22811_c0_seq1	K00026	00630 Glyoxylate and dicarboxylate metabolism[PATH:sly00630]	Solanum lycopersicum (tomato)	sly	Metabolism	MDH2; malate dehydrogenase [EC:1.1.1.37]	Carbohydrate metabolism
comp22811_c0_seq1	K00026	00630 Glyoxylate and dicarboxylate metabolism[PATH:ath00630]	Arabidopsis thaliana (thale cress)	ath	Metabolism	MDH2; malate dehydrogenase [EC:1.1.1.37]	Carbohydrate metabolism
comp22811_c0_seq1	K00026	00710 Carbon fixation in photosynthetic organisms[PATH:ath00710]	Arabidopsis thaliana (thale cress)	ath	Metabolism	MDH2; malate dehydrogenase [EC:1.1.1.37]	Energy metabolism
comp22811_c0_seq1	K00026	01200 Carbon metabolism[PATH:sly01200]	Solanum lycopersicum (tomato)	sly	Metabolism	MDH2; malate dehydrogenase [EC:1.1.1.37]	Metabolism
comp22811_c0_seq1	K00026	00270 Cysteine and methionine metabolism[PATH:sly00270]	Solanum lycopersicum (tomato)	sly	Metabolism	MDH2; malate dehydrogenase [EC:1.1.1.37]	Amino acid metabolism
comp22811_c0_seq1	K00026	01200 Carbon metabolism[PATH:ath01200]	Arabidopsis thaliana (thale cress)	ath	Metabolism	MDH2; malate dehydrogenase [EC:1.1.1.37]	Metabolism
comp22811_c0_seq1	K00026	00710 Carbon fixation in photosynthetic organisms[PATH:sly00710]	Solanum lycopersicum (tomato)	sly	Metabolism	MDH2; malate dehydrogenase [EC:1.1.1.37]	Energy metabolism
comp22811_c0_seq1	K00026	00620 Pyruvate metabolism[PATH:sly00620]	Solanum lycopersicum (tomato)	sly	Metabolism	MDH2; malate dehydrogenase [EC:1.1.1.37]	Carbohydrate metabolism
comp22811_c0_seq1	K00026	00020 Citrate cycle (TCA cycle)[PATH:sly00020]	Solanum lycopersicum (tomato)	sly	Metabolism	MDH2; malate dehydrogenase [EC:1.1.1.37]	Carbohydrate metabolism
comp22811_c0_seq1	K00026	00270 Cysteine and methionine metabolism[PATH:ath00270]	Arabidopsis thaliana (thale cress)	ath	Metabolism	MDH2; malate dehydrogenase [EC:1.1.1.37]	Amino acid metabolism
comp22811_c0_seq1	K00026	00020 Citrate cycle (TCA cycle)[PATH:ath00020]	Arabidopsis thaliana (thale cress)	ath	Metabolism	MDH2; malate dehydrogenase [EC:1.1.1.37]	Carbohydrate metabolism
comp25665_c0_seq1	K12741	03040 Spliceosome[PATH:ath03040]	Arabidopsis thaliana (thale cress)	ath	Genetic Information Processing	HNRNPA1_3; heterogeneous nuclear ribonucleoprotein A1/A3	Transcription
comp25665_c0_seq1	K12741	03040 Spliceosome[PATH:sly03040]	Solanum lycopersicum (tomato)	sly	Genetic Information Processing	HNRNPA1_3; heterogeneous nuclear ribonucleoprotein A1/A3	Transcription
comp243465_c0_seq1	K00279	00908 Zeatin biosynthesis[PATH:sly00908]	Solanum lycopersicum (tomato)	sly	Metabolism	CKX; cytokinin dehydrogenase [EC:1.5.99.12]	Metabolism of terpenoids and polyketides
comp243465_c0_seq1	K00279	00908 Zeatin biosynthesis[PATH:ath00908]	Arabidopsis thaliana (thale cress)	ath	Metabolism	CKX; cytokinin dehydrogenase [EC:1.5.99.12]	Metabolism of terpenoids and polyketides
comp27285_c0_seq1	K13176	03013 RNA transport[PATH:ath03013]	Arabidopsis thaliana (thale cress)	ath	Genetic Information Processing	THOC7; THO complex subunit 7	Translation
comp26046_c0_seq2	K03858	00563 Glycosylphosphatidylinositol(GPI)-anchor biosynthesis[PATH:sly00563]	Solanum lycopersicum (tomato)	sly	Metabolism	PIGH; phosphatidylinositol glycan, class H	Glycan biosynthesis and metabolism
comp26046_c0_seq2	K03858	00563 Glycosylphosphatidylinositol(GPI)-anchor biosynthesis[PATH:ath00563]	Arabidopsis thaliana (thale cress)	ath	Metabolism	PIGH; phosphatidylinositol glycan, class H	Glycan biosynthesis and metabolism
comp29999_c0_seq12	K13993	04141 Protein processing in endoplasmic reticulum[PATH:sly04141]	Solanum lycopersicum (tomato)	sly	Genetic Information Processing	HSP20; HSP20 family protein	Folding, sorting and degradation
comp29999_c0_seq12	K13993	04141 Protein processing in endoplasmic reticulum[PATH:ath04141]	Arabidopsis thaliana (thale cress)	ath	Genetic Information Processing	HSP20; HSP20 family protein	Folding, sorting and degradation
comp28603_c0_seq2	K01209	00520 Amino sugar and nucleotide sugar metabolism[PATH:ath00520]	Arabidopsis thaliana (thale cress)	ath	Metabolism	E3.2.1.55; alpha-N-arabinofuranosidase [EC:3.2.1.55]	Carbohydrate metabolism
comp28603_c0_seq2	K01209	00520 Amino sugar and nucleotide sugar metabolism[PATH:sly00520]	Solanum lycopersicum (tomato)	sly	Metabolism	E3.2.1.55; alpha-N-arabinofuranosidase [EC:3.2.1.55]	Carbohydrate metabolism
comp25488_c0_seq1	K00384	00450 Selenocompound metabolism[PATH:ath00450]	Arabidopsis thaliana (thale cress)	ath	Metabolism	trxB; thioredoxin reductase (NADPH) [EC:1.8.1.9]	Metabolism of other amino acids
comp25488_c0_seq1	K00384	00450 Selenocompound metabolism[PATH:sly00450]	Solanum lycopersicum (tomato)	sly	Metabolism	trxB; thioredoxin reductase (NADPH) [EC:1.8.1.9]	Metabolism of other amino acids
comp25488_c0_seq1	K00384	00240 Pyrimidine metabolism[PATH:ath00240]	Arabidopsis thaliana (thale cress)	ath	Metabolism	trxB; thioredoxin reductase (NADPH) [EC:1.8.1.9]	Nucleotide metabolism
comp25488_c0_seq1	K00384	00240 Pyrimidine metabolism[PATH:sly00240]	Solanum lycopersicum (tomato)	sly	Metabolism	trxB; thioredoxin reductase (NADPH) [EC:1.8.1.9]	Nucleotide metabolism
comp32154_c0_seq1	K00162	00620 Pyruvate metabolism[PATH:ath00620]	Arabidopsis thaliana (thale cress)	ath	Metabolism	PDHB; pyruvate dehydrogenase E1 component beta subunit [EC:1.2.4.1]	Carbohydrate metabolism
comp32154_c0_seq1	K00162	01200 Carbon metabolism[PATH:ath01200]	Arabidopsis thaliana (thale cress)	ath	Metabolism	PDHB; pyruvate dehydrogenase E1 component beta subunit [EC:1.2.4.1]	Metabolism
comp32154_c0_seq1	K00162	00620 Pyruvate metabolism[PATH:sly00620]	Solanum lycopersicum (tomato)	sly	Metabolism	PDHB; pyruvate dehydrogenase E1 component beta subunit [EC:1.2.4.1]	Carbohydrate metabolism
comp32154_c0_seq1	K00162	00010 Glycolysis / Gluconeogenesis[PATH:sly00010]	Solanum lycopersicum (tomato)	sly	Metabolism	PDHB; pyruvate dehydrogenase E1 component beta subunit [EC:1.2.4.1]	Carbohydrate metabolism
comp32154_c0_seq1	K00162	00020 Citrate cycle (TCA cycle)[PATH:sly00020]	Solanum lycopersicum (tomato)	sly	Metabolism	PDHB; pyruvate dehydrogenase E1 component beta subunit [EC:1.2.4.1]	Carbohydrate metabolism
comp32154_c0_seq1	K00162	00020 Citrate cycle (TCA cycle)[PATH:ath00020]	Arabidopsis thaliana (thale cress)	ath	Metabolism	PDHB; pyruvate dehydrogenase E1 component beta subunit [EC:1.2.4.1]	Carbohydrate metabolism
comp32154_c0_seq1	K00162	01200 Carbon metabolism[PATH:sly01200]	Solanum lycopersicum (tomato)	sly	Metabolism	PDHB; pyruvate dehydrogenase E1 component beta subunit [EC:1.2.4.1]	Metabolism
comp32154_c0_seq1	K00162	00010 Glycolysis / Gluconeogenesis[PATH:ath00010]	Arabidopsis thaliana (thale cress)	ath	Metabolism	PDHB; pyruvate dehydrogenase E1 component beta subunit [EC:1.2.4.1]	Carbohydrate metabolism
comp31705_c0_seq1	K10772	03410 Base excision repair[PATH:ath03410]	Arabidopsis thaliana (thale cress)	ath	Genetic Information Processing	APEX2; AP endonuclease 2 [EC:4.2.99.18]	Replication and repair
comp31705_c0_seq1	K10772	03410 Base excision repair[PATH:sly03410]	Solanum lycopersicum (tomato)	sly	Genetic Information Processing	APEX2; AP endonuclease 2 [EC:4.2.99.18]	Replication and repair
comp25762_c0_seq1	K12492	04144 Endocytosis[PATH:sly04144]	Solanum lycopersicum (tomato)	sly	Cellular Processes	ARFGAP1; ADP-ribosylation factor GTPase-activating protein 1	Transport and catabolism
comp25762_c0_seq1	K12492	04144 Endocytosis[PATH:ath04144]	Arabidopsis thaliana (thale cress)	ath	Cellular Processes	ARFGAP1; ADP-ribosylation factor GTPase-activating protein 1	Transport and catabolism
comp27567_c0_seq2	K03105	03060 Protein export[PATH:sly03060]	Solanum lycopersicum (tomato)	sly	Genetic Information Processing	SRP19; signal recognition particle subunit SRP19	Folding, sorting and degradation
comp27567_c0_seq2	K03105	03060 Protein export[PATH:ath03060]	Arabidopsis thaliana (thale cress)	ath	Genetic Information Processing	SRP19; signal recognition particle subunit SRP19	Folding, sorting and degradation
comp28025_c0_seq9	K10583	04120 Ubiquitin mediated proteolysis[PATH:sly04120]	Solanum lycopersicum (tomato)	sly	Genetic Information Processing	UBE2S; ubiquitin-conjugating enzyme E2 S [EC:6.3.2.19]	Folding, sorting and degradation
comp28025_c0_seq9	K10583	04120 Ubiquitin mediated proteolysis[PATH:ath04120]	Arabidopsis thaliana (thale cress)	ath	Genetic Information Processing	UBE2S; ubiquitin-conjugating enzyme E2 S [EC:6.3.2.19]	Folding, sorting and degradation
comp34686_c1_seq1	K14398	03015 mRNA surveillance pathway[PATH:ath03015]	Arabidopsis thaliana (thale cress)	ath	Genetic Information Processing	CPSF6_7; cleavage and polyadenylation specificity factor subunit 6/7	Translation
comp34686_c1_seq1	K14398	03015 mRNA surveillance pathway[PATH:sly03015]	Solanum lycopersicum (tomato)	sly	Genetic Information Processing	CPSF6_7; cleavage and polyadenylation specificity factor subunit 6/7	Translation
comp23055_c0_seq1	K01824	00100 Steroid biosynthesis[PATH:ath00100]	Arabidopsis thaliana (thale cress)	ath	Metabolism	EBP; cholestenol delta-isomerase [EC:5.3.3.5]	Lipid metabolism
comp23055_c0_seq1	K01824	00100 Steroid biosynthesis[PATH:sly00100]	Solanum lycopersicum (tomato)	sly	Metabolism	EBP; cholestenol delta-isomerase [EC:5.3.3.5]	Lipid metabolism
comp22059_c0_seq3	K10875	03440 Homologous recombination[PATH:sly03440]	Solanum lycopersicum (tomato)	sly	Genetic Information Processing	RAD54L; DNA repair and recombination protein RAD54 and RAD54-like protein [EC:3.6.4.-]	Replication and repair
comp22059_c0_seq3	K10875	03440 Homologous recombination[PATH:ath03440]	Arabidopsis thaliana (thale cress)	ath	Genetic Information Processing	RAD54L; DNA repair and recombination protein RAD54 and RAD54-like protein [EC:3.6.4.-]	Replication and repair
comp31863_c0_seq1	K10773	03410 Base excision repair[PATH:ath03410]	Arabidopsis thaliana (thale cress)	ath	Genetic Information Processing	NTH; endonuclease III [EC:4.2.99.18]	Replication and repair
comp31863_c0_seq1	K10773	03410 Base excision repair[PATH:sly03410]	Solanum lycopersicum (tomato)	sly	Genetic Information Processing	NTH; endonuclease III [EC:4.2.99.18]	Replication and repair
comp25161_c0_seq1	K08492	04145 Phagosome[PATH:ath04145]	Arabidopsis thaliana (thale cress)	ath	Cellular Processes	STX18; syntaxin 18	Transport and catabolism
comp25161_c0_seq1	K08492	04130 SNARE interactions in vesicular transport[PATH:sly04130]	Solanum lycopersicum (tomato)	sly	Genetic Information Processing	STX18; syntaxin 18	Folding, sorting and degradation
comp25161_c0_seq1	K08492	04145 Phagosome[PATH:sly04145]	Solanum lycopersicum (tomato)	sly	Cellular Processes	STX18; syntaxin 18	Transport and catabolism
comp25161_c0_seq1	K08492	04130 SNARE interactions in vesicular transport[PATH:ath04130]	Arabidopsis thaliana (thale cress)	ath	Genetic Information Processing	STX18; syntaxin 18	Folding, sorting and degradation
comp31243_c0_seq1	K00029	00620 Pyruvate metabolism[PATH:ath00620]	Arabidopsis thaliana (thale cress)	ath	Metabolism	E1.1.1.40; malate dehydrogenase (oxaloacetate-decarboxylating)(NADP+) [EC:1.1.1.40]	Carbohydrate metabolism
comp31243_c0_seq1	K00029	00710 Carbon fixation in photosynthetic organisms[PATH:sly00710]	Solanum lycopersicum (tomato)	sly	Metabolism	E1.1.1.40; malate dehydrogenase (oxaloacetate-decarboxylating)(NADP+) [EC:1.1.1.40]	Energy metabolism
comp31243_c0_seq1	K00029	01200 Carbon metabolism[PATH:ath01200]	Arabidopsis thaliana (thale cress)	ath	Metabolism	E1.1.1.40; malate dehydrogenase (oxaloacetate-decarboxylating)(NADP+) [EC:1.1.1.40]	Metabolism
comp31243_c0_seq1	K00029	00620 Pyruvate metabolism[PATH:sly00620]	Solanum lycopersicum (tomato)	sly	Metabolism	E1.1.1.40; malate dehydrogenase (oxaloacetate-decarboxylating)(NADP+) [EC:1.1.1.40]	Carbohydrate metabolism
comp31243_c0_seq1	K00029	00710 Carbon fixation in photosynthetic organisms[PATH:ath00710]	Arabidopsis thaliana (thale cress)	ath	Metabolism	E1.1.1.40; malate dehydrogenase (oxaloacetate-decarboxylating)(NADP+) [EC:1.1.1.40]	Energy metabolism
comp31243_c0_seq1	K00029	01200 Carbon metabolism[PATH:sly01200]	Solanum lycopersicum (tomato)	sly	Metabolism	E1.1.1.40; malate dehydrogenase (oxaloacetate-decarboxylating)(NADP+) [EC:1.1.1.40]	Metabolism
comp267764_c0_seq1	K01206	00511 Other glycan degradation[PATH:sly00511]	Solanum lycopersicum (tomato)	sly	Metabolism	FUCA; alpha-L-fucosidase [EC:3.2.1.51]	Glycan biosynthesis and metabolism
comp267764_c0_seq1	K01206	00511 Other glycan degradation[PATH:ath00511]	Arabidopsis thaliana (thale cress)	ath	Metabolism	FUCA; alpha-L-fucosidase [EC:3.2.1.51]	Glycan biosynthesis and metabolism
comp31828_c0_seq2	K13459	04626 Plant-pathogen interaction[PATH:sly04626]	Solanum lycopersicum (tomato)	sly	Organismal Systems	RPS2; disease resistance protein RPS2	Environmental adaptation
comp31828_c0_seq2	K13459	04626 Plant-pathogen interaction[PATH:ath04626]	Arabidopsis thaliana (thale cress)	ath	Organismal Systems	RPS2; disease resistance protein RPS2	Environmental adaptation
comp22933_c0_seq1	K03681	03018 RNA degradation[PATH:sly03018]	Solanum lycopersicum (tomato)	sly	Genetic Information Processing	RRP40; exosome complex component RRP40	Folding, sorting and degradation
comp22933_c0_seq1	K03681	03018 RNA degradation[PATH:ath03018]	Arabidopsis thaliana (thale cress)	ath	Genetic Information Processing	RRP40; exosome complex component RRP40	Folding, sorting and degradation
comp23800_c0_seq1	K12873	03040 Spliceosome[PATH:ath03040]	Arabidopsis thaliana (thale cress)	ath	Genetic Information Processing	BUD31; bud site selection protein 31	Transcription
comp23800_c0_seq1	K12873	03040 Spliceosome[PATH:sly03040]	Solanum lycopersicum (tomato)	sly	Genetic Information Processing	BUD31; bud site selection protein 31	Transcription
comp34535_c0_seq14	K08737	03430 Mismatch repair[PATH:sly03430]	Solanum lycopersicum (tomato)	sly	Genetic Information Processing	MSH6; DNA mismatch repair protein MSH6	Replication and repair
comp34535_c0_seq14	K08737	03430 Mismatch repair[PATH:ath03430]	Arabidopsis thaliana (thale cress)	ath	Genetic Information Processing	MSH6; DNA mismatch repair protein MSH6	Replication and repair
comp33715_c0_seq1	K10527	00071 Fatty acid degradation[PATH:sly00071]	Solanum lycopersicum (tomato)	sly	Metabolism	MFP2; enoyl-CoA hydratase/3-hydroxyacyl-CoA dehydrogenase [EC:4.2.1.17 1.1.1.35 1.1.1.211]	Lipid metabolism
comp33715_c0_seq1	K10527	00071 Fatty acid degradation[PATH:ath00071]	Arabidopsis thaliana (thale cress)	ath	Metabolism	MFP2; enoyl-CoA hydratase/3-hydroxyacyl-CoA dehydrogenase [EC:4.2.1.17 1.1.1.35 1.1.1.211]	Lipid metabolism
comp33715_c0_seq1	K10527	01212 Fatty acid metabolism[PATH:ath01212]	Arabidopsis thaliana (thale cress)	ath	Metabolism	MFP2; enoyl-CoA hydratase/3-hydroxyacyl-CoA dehydrogenase [EC:4.2.1.17 1.1.1.35 1.1.1.211]	Metabolism
comp33715_c0_seq1	K10527	00592 alpha-Linolenic acid metabolism[PATH:sly00592]	Solanum lycopersicum (tomato)	sly	Metabolism	MFP2; enoyl-CoA hydratase/3-hydroxyacyl-CoA dehydrogenase [EC:4.2.1.17 1.1.1.35 1.1.1.211]	Lipid metabolism
comp33715_c0_seq1	K10527	00592 alpha-Linolenic acid metabolism[PATH:ath00592]	Arabidopsis thaliana (thale cress)	ath	Metabolism	MFP2; enoyl-CoA hydratase/3-hydroxyacyl-CoA dehydrogenase [EC:4.2.1.17 1.1.1.35 1.1.1.211]	Lipid metabolism
comp33715_c0_seq1	K10527	01212 Fatty acid metabolism[PATH:sly01212]	Solanum lycopersicum (tomato)	sly	Metabolism	MFP2; enoyl-CoA hydratase/3-hydroxyacyl-CoA dehydrogenase [EC:4.2.1.17 1.1.1.35 1.1.1.211]	Metabolism
comp25489_c0_seq1	K14495	04075 Plant hormone signal transduction[PATH:sly04075]	Solanum lycopersicum (tomato)	sly	Environmental Information Processing	GID2; F-box protein GID2	Signal transduction
comp25489_c0_seq1	K14495	04075 Plant hormone signal transduction[PATH:ath04075]	Arabidopsis thaliana (thale cress)	ath	Environmental Information Processing	GID2; F-box protein GID2	Signal transduction
comp32664_c0_seq9	K00627	00620 Pyruvate metabolism[PATH:ath00620]	Arabidopsis thaliana (thale cress)	ath	Metabolism	DLAT; pyruvate dehydrogenase E2 component (dihydrolipoamide acetyltransferase) [EC:2.3.1.12]	Carbohydrate metabolism
comp32664_c0_seq9	K00627	01200 Carbon metabolism[PATH:ath01200]	Arabidopsis thaliana (thale cress)	ath	Metabolism	DLAT; pyruvate dehydrogenase E2 component (dihydrolipoamide acetyltransferase) [EC:2.3.1.12]	Metabolism
comp32664_c0_seq9	K00627	00620 Pyruvate metabolism[PATH:sly00620]	Solanum lycopersicum (tomato)	sly	Metabolism	DLAT; pyruvate dehydrogenase E2 component (dihydrolipoamide acetyltransferase) [EC:2.3.1.12]	Carbohydrate metabolism
comp32664_c0_seq9	K00627	00010 Glycolysis / Gluconeogenesis[PATH:sly00010]	Solanum lycopersicum (tomato)	sly	Metabolism	DLAT; pyruvate dehydrogenase E2 component (dihydrolipoamide acetyltransferase) [EC:2.3.1.12]	Carbohydrate metabolism
comp32664_c0_seq9	K00627	00020 Citrate cycle (TCA cycle)[PATH:sly00020]	Solanum lycopersicum (tomato)	sly	Metabolism	DLAT; pyruvate dehydrogenase E2 component (dihydrolipoamide acetyltransferase) [EC:2.3.1.12]	Carbohydrate metabolism
comp32664_c0_seq9	K00627	00020 Citrate cycle (TCA cycle)[PATH:ath00020]	Arabidopsis thaliana (thale cress)	ath	Metabolism	DLAT; pyruvate dehydrogenase E2 component (dihydrolipoamide acetyltransferase) [EC:2.3.1.12]	Carbohydrate metabolism
comp32664_c0_seq9	K00627	01200 Carbon metabolism[PATH:sly01200]	Solanum lycopersicum (tomato)	sly	Metabolism	DLAT; pyruvate dehydrogenase E2 component (dihydrolipoamide acetyltransferase) [EC:2.3.1.12]	Metabolism
comp32664_c0_seq9	K00627	00010 Glycolysis / Gluconeogenesis[PATH:ath00010]	Arabidopsis thaliana (thale cress)	ath	Metabolism	DLAT; pyruvate dehydrogenase E2 component (dihydrolipoamide acetyltransferase) [EC:2.3.1.12]	Carbohydrate metabolism
comp22789_c0_seq2	K02735	03050 Proteasome[PATH:sly03050]	Solanum lycopersicum (tomato)	sly	Genetic Information Processing	PSMB3; 20S proteasome subunit beta 3 [EC:3.4.25.1]	Folding, sorting and degradation
comp22789_c0_seq2	K02735	03050 Proteasome[PATH:ath03050]	Arabidopsis thaliana (thale cress)	ath	Genetic Information Processing	PSMB3; 20S proteasome subunit beta 3 [EC:3.4.25.1]	Folding, sorting and degradation
comp30828_c0_seq1	K01897	00071 Fatty acid degradation[PATH:sly00071]	Solanum lycopersicum (tomato)	sly	Metabolism	ACSL; long-chain acyl-CoA synthetase [EC:6.2.1.3]	Lipid metabolism
comp30828_c0_seq1	K01897	00071 Fatty acid degradation[PATH:ath00071]	Arabidopsis thaliana (thale cress)	ath	Metabolism	ACSL; long-chain acyl-CoA synthetase [EC:6.2.1.3]	Lipid metabolism
comp30828_c0_seq1	K01897	01212 Fatty acid metabolism[PATH:ath01212]	Arabidopsis thaliana (thale cress)	ath	Metabolism	ACSL; long-chain acyl-CoA synthetase [EC:6.2.1.3]	Metabolism
comp30828_c0_seq1	K01897	04146 Peroxisome[PATH:ath04146]	Arabidopsis thaliana (thale cress)	ath	Cellular Processes	ACSL; long-chain acyl-CoA synthetase [EC:6.2.1.3]	Transport and catabolism
comp30828_c0_seq1	K01897	04146 Peroxisome[PATH:sly04146]	Solanum lycopersicum (tomato)	sly	Cellular Processes	ACSL; long-chain acyl-CoA synthetase [EC:6.2.1.3]	Transport and catabolism
comp30828_c0_seq1	K01897	00061 Fatty acid biosynthesis[PATH:sly00061]	Solanum lycopersicum (tomato)	sly	Metabolism	ACSL; long-chain acyl-CoA synthetase [EC:6.2.1.3]	Lipid metabolism
comp30828_c0_seq1	K01897	01212 Fatty acid metabolism[PATH:sly01212]	Solanum lycopersicum (tomato)	sly	Metabolism	ACSL; long-chain acyl-CoA synthetase [EC:6.2.1.3]	Metabolism
comp30828_c0_seq1	K01897	00061 Fatty acid biosynthesis[PATH:ath00061]	Arabidopsis thaliana (thale cress)	ath	Metabolism	ACSL; long-chain acyl-CoA synthetase [EC:6.2.1.3]	Lipid metabolism
comp34528_c0_seq4	K12338	00942 Anthocyanin biosynthesis[PATH:sly00942]	Solanum lycopersicum (tomato)	sly	Metabolism	UGT75C1; anthocyanidin 3-O-glucoside 5-O-glucosyltransferase [EC:2.4.1.298]	Biosynthesis of other secondary metabolites
comp34528_c0_seq4	K12338	00942 Anthocyanin biosynthesis[PATH:ath00942]	Arabidopsis thaliana (thale cress)	ath	Metabolism	UGT75C1; anthocyanidin 3-O-glucoside 5-O-glucosyltransferase [EC:2.4.1.298]	Biosynthesis of other secondary metabolites
comp28569_c0_seq5	K13126	03018 RNA degradation[PATH:sly03018]	Solanum lycopersicum (tomato)	sly	Genetic Information Processing	PABPC; polyadenylate-binding protein	Folding, sorting and degradation
comp28569_c0_seq5	K13126	03015 mRNA surveillance pathway[PATH:sly03015]	Solanum lycopersicum (tomato)	sly	Genetic Information Processing	PABPC; polyadenylate-binding protein	Translation
comp28569_c0_seq5	K13126	03018 RNA degradation[PATH:ath03018]	Arabidopsis thaliana (thale cress)	ath	Genetic Information Processing	PABPC; polyadenylate-binding protein	Folding, sorting and degradation
comp28569_c0_seq5	K13126	03013 RNA transport[PATH:sly03013]	Solanum lycopersicum (tomato)	sly	Genetic Information Processing	PABPC; polyadenylate-binding protein	Translation
comp28569_c0_seq5	K13126	03013 RNA transport[PATH:ath03013]	Arabidopsis thaliana (thale cress)	ath	Genetic Information Processing	PABPC; polyadenylate-binding protein	Translation
comp28569_c0_seq5	K13126	03015 mRNA surveillance pathway[PATH:ath03015]	Arabidopsis thaliana (thale cress)	ath	Genetic Information Processing	PABPC; polyadenylate-binding protein	Translation
comp30000_c0_seq2	K01673	00910 Nitrogen metabolism[PATH:ath00910]	Arabidopsis thaliana (thale cress)	ath	Metabolism	cynT; carbonic anhydrase [EC:4.2.1.1]	Energy metabolism
comp30000_c0_seq2	K01673	00910 Nitrogen metabolism[PATH:sly00910]	Solanum lycopersicum (tomato)	sly	Metabolism	cynT; carbonic anhydrase [EC:4.2.1.1]	Energy metabolism
comp26066_c0_seq4	K02879	03010 Ribosome[PATH:ath03010]	Arabidopsis thaliana (thale cress)	ath	Genetic Information Processing	RP-L17; large subunit ribosomal protein L17	Translation
comp26066_c0_seq4	K02879	03010 Ribosome[PATH:sly03010]	Solanum lycopersicum (tomato)	sly	Genetic Information Processing	RP-L17; large subunit ribosomal protein L17	Translation
comp30766_c1_seq1	K07904	04144 Endocytosis[PATH:sly04144]	Solanum lycopersicum (tomato)	sly	Cellular Processes	RAB11A; Ras-related protein Rab-11A	Transport and catabolism
comp30766_c1_seq1	K07904	04144 Endocytosis[PATH:ath04144]	Arabidopsis thaliana (thale cress)	ath	Cellular Processes	RAB11A; Ras-related protein Rab-11A	Transport and catabolism
comp26830_c0_seq11	K05349	00460 Cyanoamino acid metabolism[PATH:ath00460]	Arabidopsis thaliana (thale cress)	ath	Metabolism	bglX; beta-glucosidase [EC:3.2.1.21]	Metabolism of other amino acids
comp26830_c0_seq11	K05349	00500 Starch and sucrose metabolism[PATH:sly00500]	Solanum lycopersicum (tomato)	sly	Metabolism	bglX; beta-glucosidase [EC:3.2.1.21]	Carbohydrate metabolism
comp26830_c0_seq11	K05349	00940 Phenylpropanoid biosynthesis[PATH:sly00940]	Solanum lycopersicum (tomato)	sly	Metabolism	bglX; beta-glucosidase [EC:3.2.1.21]	Biosynthesis of other secondary metabolites
comp26830_c0_seq11	K05349	00500 Starch and sucrose metabolism[PATH:ath00500]	Arabidopsis thaliana (thale cress)	ath	Metabolism	bglX; beta-glucosidase [EC:3.2.1.21]	Carbohydrate metabolism
comp26830_c0_seq11	K05349	00940 Phenylpropanoid biosynthesis[PATH:ath00940]	Arabidopsis thaliana (thale cress)	ath	Metabolism	bglX; beta-glucosidase [EC:3.2.1.21]	Biosynthesis of other secondary metabolites
comp26830_c0_seq11	K05349	00460 Cyanoamino acid metabolism[PATH:sly00460]	Solanum lycopersicum (tomato)	sly	Metabolism	bglX; beta-glucosidase [EC:3.2.1.21]	Metabolism of other amino acids
comp33234_c0_seq24	K12124	04712 Circadian rhythm - plant[PATH:sly04712]	Solanum lycopersicum (tomato)	sly	Organismal Systems	GI; GIGANTEA	Environmental adaptation
comp33234_c0_seq24	K12124	04712 Circadian rhythm - plant[PATH:ath04712]	Arabidopsis thaliana (thale cress)	ath	Organismal Systems	GI; GIGANTEA	Environmental adaptation
comp25340_c0_seq3	K08906	00195 Photosynthesis[PATH:sly00195]	Solanum lycopersicum (tomato)	sly	Metabolism	petJ; cytochrome c6	Energy metabolism
comp25340_c0_seq3	K08906	00195 Photosynthesis[PATH:ath00195]	Arabidopsis thaliana (thale cress)	ath	Metabolism	petJ; cytochrome c6	Energy metabolism
comp34164_c0_seq1	K14442	03018 RNA degradation[PATH:sly03018]	Solanum lycopersicum (tomato)	sly	Genetic Information Processing	DHX36; ATP-dependent RNA helicase DHX36 [EC:3.6.4.13]	Folding, sorting and degradation
comp34164_c0_seq1	K14442	03018 RNA degradation[PATH:ath03018]	Arabidopsis thaliana (thale cress)	ath	Genetic Information Processing	DHX36; ATP-dependent RNA helicase DHX36 [EC:3.6.4.13]	Folding, sorting and degradation
comp22000_c0_seq7	K04371	04626 Plant-pathogen interaction[PATH:ath04626]	Arabidopsis thaliana (thale cress)	ath	Organismal Systems	MAPK1_3; mitogen-activated protein kinase 1/3 [EC:2.7.11.24]	Environmental adaptation
comp31946_c0_seq3	K01897	00071 Fatty acid degradation[PATH:sly00071]	Solanum lycopersicum (tomato)	sly	Metabolism	ACSL; long-chain acyl-CoA synthetase [EC:6.2.1.3]	Lipid metabolism
comp31946_c0_seq3	K01897	00071 Fatty acid degradation[PATH:ath00071]	Arabidopsis thaliana (thale cress)	ath	Metabolism	ACSL; long-chain acyl-CoA synthetase [EC:6.2.1.3]	Lipid metabolism
comp31946_c0_seq3	K01897	01212 Fatty acid metabolism[PATH:ath01212]	Arabidopsis thaliana (thale cress)	ath	Metabolism	ACSL; long-chain acyl-CoA synthetase [EC:6.2.1.3]	Metabolism
comp31946_c0_seq3	K01897	04146 Peroxisome[PATH:ath04146]	Arabidopsis thaliana (thale cress)	ath	Cellular Processes	ACSL; long-chain acyl-CoA synthetase [EC:6.2.1.3]	Transport and catabolism
comp31946_c0_seq3	K01897	04146 Peroxisome[PATH:sly04146]	Solanum lycopersicum (tomato)	sly	Cellular Processes	ACSL; long-chain acyl-CoA synthetase [EC:6.2.1.3]	Transport and catabolism
comp31946_c0_seq3	K01897	00061 Fatty acid biosynthesis[PATH:sly00061]	Solanum lycopersicum (tomato)	sly	Metabolism	ACSL; long-chain acyl-CoA synthetase [EC:6.2.1.3]	Lipid metabolism
comp31946_c0_seq3	K01897	01212 Fatty acid metabolism[PATH:sly01212]	Solanum lycopersicum (tomato)	sly	Metabolism	ACSL; long-chain acyl-CoA synthetase [EC:6.2.1.3]	Metabolism
comp31946_c0_seq3	K01897	00061 Fatty acid biosynthesis[PATH:ath00061]	Arabidopsis thaliana (thale cress)	ath	Metabolism	ACSL; long-chain acyl-CoA synthetase [EC:6.2.1.3]	Lipid metabolism
comp14962_c0_seq1	K00799	00480 Glutathione metabolism[PATH:ath00480]	Arabidopsis thaliana (thale cress)	ath	Metabolism	GST; glutathione S-transferase [EC:2.5.1.18]	Metabolism of other amino acids
comp14962_c0_seq1	K00799	00480 Glutathione metabolism[PATH:sly00480]	Solanum lycopersicum (tomato)	sly	Metabolism	GST; glutathione S-transferase [EC:2.5.1.18]	Metabolism of other amino acids
comp29835_c0_seq4	K13463	04075 Plant hormone signal transduction[PATH:sly04075]	Solanum lycopersicum (tomato)	sly	Environmental Information Processing	COI-1; coronatine-insensitive protein 1	Signal transduction
comp29835_c0_seq4	K13463	04075 Plant hormone signal transduction[PATH:ath04075]	Arabidopsis thaliana (thale cress)	ath	Environmental Information Processing	COI-1; coronatine-insensitive protein 1	Signal transduction
comp29835_c0_seq4	K13463	04626 Plant-pathogen interaction[PATH:sly04626]	Solanum lycopersicum (tomato)	sly	Organismal Systems	COI-1; coronatine-insensitive protein 1	Environmental adaptation
comp29835_c0_seq4	K13463	04626 Plant-pathogen interaction[PATH:ath04626]	Arabidopsis thaliana (thale cress)	ath	Organismal Systems	COI-1; coronatine-insensitive protein 1	Environmental adaptation
comp34269_c0_seq3	K14411	03015 mRNA surveillance pathway[PATH:ath03015]	Arabidopsis thaliana (thale cress)	ath	Genetic Information Processing	MSI; RNA-binding protein Musashi	Translation
comp34269_c0_seq3	K14411	03015 mRNA surveillance pathway[PATH:sly03015]	Solanum lycopersicum (tomato)	sly	Genetic Information Processing	MSI; RNA-binding protein Musashi	Translation
comp29999_c0_seq5	K13993	04141 Protein processing in endoplasmic reticulum[PATH:sly04141]	Solanum lycopersicum (tomato)	sly	Genetic Information Processing	HSP20; HSP20 family protein	Folding, sorting and degradation
comp29999_c0_seq5	K13993	04141 Protein processing in endoplasmic reticulum[PATH:ath04141]	Arabidopsis thaliana (thale cress)	ath	Genetic Information Processing	HSP20; HSP20 family protein	Folding, sorting and degradation
comp23501_c0_seq1	K14411	03015 mRNA surveillance pathway[PATH:ath03015]	Arabidopsis thaliana (thale cress)	ath	Genetic Information Processing	MSI; RNA-binding protein Musashi	Translation
comp23501_c0_seq1	K14411	03015 mRNA surveillance pathway[PATH:sly03015]	Solanum lycopersicum (tomato)	sly	Genetic Information Processing	MSI; RNA-binding protein Musashi	Translation
comp20640_c0_seq1	K14292	03013 RNA transport[PATH:sly03013]	Solanum lycopersicum (tomato)	sly	Genetic Information Processing	TGS1; trimethylguanosine synthase [EC:2.1.1.-]	Translation
comp20640_c0_seq1	K14292	03013 RNA transport[PATH:ath03013]	Arabidopsis thaliana (thale cress)	ath	Genetic Information Processing	TGS1; trimethylguanosine synthase [EC:2.1.1.-]	Translation
comp33406_c0_seq7	K12897	03040 Spliceosome[PATH:ath03040]	Arabidopsis thaliana (thale cress)	ath	Genetic Information Processing	TRA2; transformer-2 protein	Transcription
comp33406_c0_seq7	K12897	03040 Spliceosome[PATH:sly03040]	Solanum lycopersicum (tomato)	sly	Genetic Information Processing	TRA2; transformer-2 protein	Transcription
comp35079_c2_seq2	K14677	00330 Arginine and proline metabolism[PATH:sly00330]	Solanum lycopersicum (tomato)	sly	Metabolism	ACY1; aminoacylase [EC:3.5.1.14]	Amino acid metabolism
comp35079_c2_seq2	K14677	01210 2-Oxocarboxylic acid metabolism[PATH:ath01210]	Arabidopsis thaliana (thale cress)	ath	Metabolism	ACY1; aminoacylase [EC:3.5.1.14]	Metabolism
comp35079_c2_seq2	K14677	01210 2-Oxocarboxylic acid metabolism[PATH:sly01210]	Solanum lycopersicum (tomato)	sly	Metabolism	ACY1; aminoacylase [EC:3.5.1.14]	Metabolism
comp35079_c2_seq2	K14677	01230 Biosynthesis of amino acids[PATH:sly01230]	Solanum lycopersicum (tomato)	sly	Metabolism	ACY1; aminoacylase [EC:3.5.1.14]	Metabolism
comp35079_c2_seq2	K14677	00330 Arginine and proline metabolism[PATH:ath00330]	Arabidopsis thaliana (thale cress)	ath	Metabolism	ACY1; aminoacylase [EC:3.5.1.14]	Amino acid metabolism
comp35079_c2_seq2	K14677	01230 Biosynthesis of amino acids[PATH:ath01230]	Arabidopsis thaliana (thale cress)	ath	Metabolism	ACY1; aminoacylase [EC:3.5.1.14]	Metabolism
comp24905_c0_seq1	K03137	03022 Basal transcription factors[PATH:ath03022]	Arabidopsis thaliana (thale cress)	ath	Genetic Information Processing	TFIIE2; transcription initiation factor TFIIE subunit beta	Transcription
comp24905_c0_seq1	K03137	03022 Basal transcription factors[PATH:sly03022]	Solanum lycopersicum (tomato)	sly	Genetic Information Processing	TFIIE2; transcription initiation factor TFIIE subunit beta	Transcription
comp32419_c0_seq1	K01962	00620 Pyruvate metabolism[PATH:ath00620]	Arabidopsis thaliana (thale cress)	ath	Metabolism	accA; acetyl-CoA carboxylase carboxyl transferase subunit alpha [EC:6.4.1.2]	Carbohydrate metabolism
comp32419_c0_seq1	K01962	01200 Carbon metabolism[PATH:sly01200]	Solanum lycopersicum (tomato)	sly	Metabolism	accA; acetyl-CoA carboxylase carboxyl transferase subunit alpha [EC:6.4.1.2]	Metabolism
comp32419_c0_seq1	K01962	00061 Fatty acid biosynthesis[PATH:ath00061]	Arabidopsis thaliana (thale cress)	ath	Metabolism	accA; acetyl-CoA carboxylase carboxyl transferase subunit alpha [EC:6.4.1.2]	Lipid metabolism
comp32419_c0_seq1	K01962	01212 Fatty acid metabolism[PATH:ath01212]	Arabidopsis thaliana (thale cress)	ath	Metabolism	accA; acetyl-CoA carboxylase carboxyl transferase subunit alpha [EC:6.4.1.2]	Metabolism
comp32419_c0_seq1	K01962	00640 Propanoate metabolism[PATH:ath00640]	Arabidopsis thaliana (thale cress)	ath	Metabolism	accA; acetyl-CoA carboxylase carboxyl transferase subunit alpha [EC:6.4.1.2]	Carbohydrate metabolism
comp32419_c0_seq1	K01962	01200 Carbon metabolism[PATH:ath01200]	Arabidopsis thaliana (thale cress)	ath	Metabolism	accA; acetyl-CoA carboxylase carboxyl transferase subunit alpha [EC:6.4.1.2]	Metabolism
comp32419_c0_seq1	K01962	00620 Pyruvate metabolism[PATH:sly00620]	Solanum lycopersicum (tomato)	sly	Metabolism	accA; acetyl-CoA carboxylase carboxyl transferase subunit alpha [EC:6.4.1.2]	Carbohydrate metabolism
comp32419_c0_seq1	K01962	01212 Fatty acid metabolism[PATH:sly01212]	Solanum lycopersicum (tomato)	sly	Metabolism	accA; acetyl-CoA carboxylase carboxyl transferase subunit alpha [EC:6.4.1.2]	Metabolism
comp32419_c0_seq1	K01962	00061 Fatty acid biosynthesis[PATH:sly00061]	Solanum lycopersicum (tomato)	sly	Metabolism	accA; acetyl-CoA carboxylase carboxyl transferase subunit alpha [EC:6.4.1.2]	Lipid metabolism
comp32419_c0_seq1	K01962	00640 Propanoate metabolism[PATH:sly00640]	Solanum lycopersicum (tomato)	sly	Metabolism	accA; acetyl-CoA carboxylase carboxyl transferase subunit alpha [EC:6.4.1.2]	Carbohydrate metabolism
comp34547_c0_seq1	K03934	00190 Oxidative phosphorylation[PATH:ath00190]	Arabidopsis thaliana (thale cress)	ath	Metabolism	NDUFS1; NADH dehydrogenase (ubiquinone) Fe-S protein 1 [EC:1.6.5.3 1.6.99.3]	Energy metabolism
comp34547_c0_seq1	K03934	00190 Oxidative phosphorylation[PATH:sly00190]	Solanum lycopersicum (tomato)	sly	Metabolism	NDUFS1; NADH dehydrogenase (ubiquinone) Fe-S protein 1 [EC:1.6.5.3 1.6.99.3]	Energy metabolism
comp35057_c0_seq9	K00888	00562 Inositol phosphate metabolism[PATH:sly00562]	Solanum lycopersicum (tomato)	sly	Metabolism	PI4K; phosphatidylinositol 4-kinase [EC:2.7.1.67]	Carbohydrate metabolism
comp35057_c0_seq9	K00888	04070 Phosphatidylinositol signaling system[PATH:ath04070]	Arabidopsis thaliana (thale cress)	ath	Environmental Information Processing	PI4K; phosphatidylinositol 4-kinase [EC:2.7.1.67]	Signal transduction
comp35057_c0_seq9	K00888	04070 Phosphatidylinositol signaling system[PATH:sly04070]	Solanum lycopersicum (tomato)	sly	Environmental Information Processing	PI4K; phosphatidylinositol 4-kinase [EC:2.7.1.67]	Signal transduction
comp35057_c0_seq9	K00888	00562 Inositol phosphate metabolism[PATH:ath00562]	Arabidopsis thaliana (thale cress)	ath	Metabolism	PI4K; phosphatidylinositol 4-kinase [EC:2.7.1.67]	Carbohydrate metabolism
comp28343_c0_seq1	K07179	03008 Ribosome biogenesis in eukaryotes[PATH:sly03008]	Solanum lycopersicum (tomato)	sly	Genetic Information Processing	RIOK2; RIO kinase 2 [EC:2.7.11.1]	Translation
comp28343_c0_seq1	K07179	03008 Ribosome biogenesis in eukaryotes[PATH:ath03008]	Arabidopsis thaliana (thale cress)	ath	Genetic Information Processing	RIOK2; RIO kinase 2 [EC:2.7.11.1]	Translation
comp28599_c0_seq2	K11092	03040 Spliceosome[PATH:ath03040]	Arabidopsis thaliana (thale cress)	ath	Genetic Information Processing	SNRPA1; U2 small nuclear ribonucleoprotein A'	Transcription
comp28599_c0_seq2	K11092	03040 Spliceosome[PATH:sly03040]	Solanum lycopersicum (tomato)	sly	Genetic Information Processing	SNRPA1; U2 small nuclear ribonucleoprotein A'	Transcription
comp28422_c0_seq7	K00943	00240 Pyrimidine metabolism[PATH:sly00240]	Solanum lycopersicum (tomato)	sly	Metabolism	tmk; dTMP kinase [EC:2.7.4.9]	Nucleotide metabolism
comp28422_c0_seq7	K00943	00240 Pyrimidine metabolism[PATH:ath00240]	Arabidopsis thaliana (thale cress)	ath	Metabolism	tmk; dTMP kinase [EC:2.7.4.9]	Nucleotide metabolism
comp28980_c0_seq1	K03165	03440 Homologous recombination[PATH:sly03440]	Solanum lycopersicum (tomato)	sly	Genetic Information Processing	TOP3; DNA topoisomerase III [EC:5.99.1.2]	Replication and repair
comp28980_c0_seq1	K03165	03440 Homologous recombination[PATH:ath03440]	Arabidopsis thaliana (thale cress)	ath	Genetic Information Processing	TOP3; DNA topoisomerase III [EC:5.99.1.2]	Replication and repair
comp27394_c0_seq2	K03097	04712 Circadian rhythm - plant[PATH:sly04712]	Solanum lycopersicum (tomato)	sly	Organismal Systems	CSNK2A; casein kinase II subunit alpha [EC:2.7.11.1]	Environmental adaptation
comp27394_c0_seq2	K03097	03008 Ribosome biogenesis in eukaryotes[PATH:sly03008]	Solanum lycopersicum (tomato)	sly	Genetic Information Processing	CSNK2A; casein kinase II subunit alpha [EC:2.7.11.1]	Translation
comp27394_c0_seq2	K03097	04712 Circadian rhythm - plant[PATH:ath04712]	Arabidopsis thaliana (thale cress)	ath	Organismal Systems	CSNK2A; casein kinase II subunit alpha [EC:2.7.11.1]	Environmental adaptation
comp27394_c0_seq2	K03097	03008 Ribosome biogenesis in eukaryotes[PATH:ath03008]	Arabidopsis thaliana (thale cress)	ath	Genetic Information Processing	CSNK2A; casein kinase II subunit alpha [EC:2.7.11.1]	Translation
comp30526_c0_seq3	K13510	00565 Ether lipid metabolism[PATH:sly00565]	Solanum lycopersicum (tomato)	sly	Metabolism	LPCAT1_2; lysophosphatidylcholine acyltransferase / lyso-PAF acetyltransferase [EC:2.3.1.23 2.3.1.67]	Lipid metabolism
comp30526_c0_seq3	K13510	00565 Ether lipid metabolism[PATH:ath00565]	Arabidopsis thaliana (thale cress)	ath	Metabolism	LPCAT1_2; lysophosphatidylcholine acyltransferase / lyso-PAF acetyltransferase [EC:2.3.1.23 2.3.1.67]	Lipid metabolism
comp30526_c0_seq3	K13510	00564 Glycerophospholipid metabolism[PATH:sly00564]	Solanum lycopersicum (tomato)	sly	Metabolism	LPCAT1_2; lysophosphatidylcholine acyltransferase / lyso-PAF acetyltransferase [EC:2.3.1.23 2.3.1.67]	Lipid metabolism
comp30526_c0_seq3	K13510	00564 Glycerophospholipid metabolism[PATH:ath00564]	Arabidopsis thaliana (thale cress)	ath	Metabolism	LPCAT1_2; lysophosphatidylcholine acyltransferase / lyso-PAF acetyltransferase [EC:2.3.1.23 2.3.1.67]	Lipid metabolism
comp32438_c0_seq2	K03124	03022 Basal transcription factors[PATH:ath03022]	Arabidopsis thaliana (thale cress)	ath	Genetic Information Processing	TFIIB; transcription initiation factor TFIIB	Transcription
comp32438_c0_seq2	K03124	03022 Basal transcription factors[PATH:sly03022]	Solanum lycopersicum (tomato)	sly	Genetic Information Processing	TFIIB; transcription initiation factor TFIIB	Transcription
comp27260_c0_seq2	K01051	00040 Pentose and glucuronate interconversions[PATH:sly00040]	Solanum lycopersicum (tomato)	sly	Metabolism	E3.1.1.11; pectinesterase [EC:3.1.1.11]	Carbohydrate metabolism
comp27260_c0_seq2	K01051	00500 Starch and sucrose metabolism[PATH:ath00500]	Arabidopsis thaliana (thale cress)	ath	Metabolism	E3.1.1.11; pectinesterase [EC:3.1.1.11]	Carbohydrate metabolism
comp27260_c0_seq2	K01051	00500 Starch and sucrose metabolism[PATH:sly00500]	Solanum lycopersicum (tomato)	sly	Metabolism	E3.1.1.11; pectinesterase [EC:3.1.1.11]	Carbohydrate metabolism
comp27260_c0_seq2	K01051	00040 Pentose and glucuronate interconversions[PATH:ath00040]	Arabidopsis thaliana (thale cress)	ath	Metabolism	E3.1.1.11; pectinesterase [EC:3.1.1.11]	Carbohydrate metabolism
comp23831_c0_seq1	K02267	00190 Oxidative phosphorylation[PATH:ath00190]	Arabidopsis thaliana (thale cress)	ath	Metabolism	COX6B; cytochrome c oxidase subunit 6b	Energy metabolism
comp23831_c0_seq1	K02267	00190 Oxidative phosphorylation[PATH:sly00190]	Solanum lycopersicum (tomato)	sly	Metabolism	COX6B; cytochrome c oxidase subunit 6b	Energy metabolism
comp29192_c0_seq2	K08516	04130 SNARE interactions in vesicular transport[PATH:ath04130]	Arabidopsis thaliana (thale cress)	ath	Genetic Information Processing	YKT6; synaptobrevin homolog YKT6	Folding, sorting and degradation
comp29192_c0_seq2	K08516	04130 SNARE interactions in vesicular transport[PATH:sly04130]	Solanum lycopersicum (tomato)	sly	Genetic Information Processing	YKT6; synaptobrevin homolog YKT6	Folding, sorting and degradation
comp25832_c0_seq1	K03869	04120 Ubiquitin mediated proteolysis[PATH:sly04120]	Solanum lycopersicum (tomato)	sly	Genetic Information Processing	CUL3; cullin 3	Folding, sorting and degradation
comp25832_c0_seq1	K03869	04120 Ubiquitin mediated proteolysis[PATH:ath04120]	Arabidopsis thaliana (thale cress)	ath	Genetic Information Processing	CUL3; cullin 3	Folding, sorting and degradation
comp23747_c0_seq1	K02900	03010 Ribosome[PATH:ath03010]	Arabidopsis thaliana (thale cress)	ath	Genetic Information Processing	RP-L27Ae; large subunit ribosomal protein L27Ae	Translation
comp23747_c0_seq1	K02900	03010 Ribosome[PATH:sly03010]	Solanum lycopersicum (tomato)	sly	Genetic Information Processing	RP-L27Ae; large subunit ribosomal protein L27Ae	Translation
comp35041_c0_seq70	K13832	00400 Phenylalanine, tyrosine and tryptophan biosynthesis[PATH:sly00400]	Solanum lycopersicum (tomato)	sly	Metabolism	aroDE; 3-dehydroquinate dehydratase / shikimate dehydrogenase [EC:4.2.1.10 1.1.1.25]	Amino acid metabolism
comp35041_c0_seq70	K13832	00400 Phenylalanine, tyrosine and tryptophan biosynthesis[PATH:ath00400]	Arabidopsis thaliana (thale cress)	ath	Metabolism	aroDE; 3-dehydroquinate dehydratase / shikimate dehydrogenase [EC:4.2.1.10 1.1.1.25]	Amino acid metabolism
comp35041_c0_seq70	K13832	01230 Biosynthesis of amino acids[PATH:sly01230]	Solanum lycopersicum (tomato)	sly	Metabolism	aroDE; 3-dehydroquinate dehydratase / shikimate dehydrogenase [EC:4.2.1.10 1.1.1.25]	Metabolism
comp35041_c0_seq70	K13832	01230 Biosynthesis of amino acids[PATH:ath01230]	Arabidopsis thaliana (thale cress)	ath	Metabolism	aroDE; 3-dehydroquinate dehydratase / shikimate dehydrogenase [EC:4.2.1.10 1.1.1.25]	Metabolism
comp33529_c0_seq10	K00588	00941 Flavonoid biosynthesis[PATH:sly00941]	Solanum lycopersicum (tomato)	sly	Metabolism	E2.1.1.104; caffeoyl-CoA O-methyltransferase [EC:2.1.1.104]	Biosynthesis of other secondary metabolites
comp33529_c0_seq10	K00588	00941 Flavonoid biosynthesis[PATH:ath00941]	Arabidopsis thaliana (thale cress)	ath	Metabolism	E2.1.1.104; caffeoyl-CoA O-methyltransferase [EC:2.1.1.104]	Biosynthesis of other secondary metabolites
comp33529_c0_seq10	K00588	00360 Phenylalanine metabolism[PATH:ath00360]	Arabidopsis thaliana (thale cress)	ath	Metabolism	E2.1.1.104; caffeoyl-CoA O-methyltransferase [EC:2.1.1.104]	Amino acid metabolism
comp33529_c0_seq10	K00588	00940 Phenylpropanoid biosynthesis[PATH:sly00940]	Solanum lycopersicum (tomato)	sly	Metabolism	E2.1.1.104; caffeoyl-CoA O-methyltransferase [EC:2.1.1.104]	Biosynthesis of other secondary metabolites
comp33529_c0_seq10	K00588	00945 Stilbenoid, diarylheptanoid and gingerol biosynthesis[PATH:sly00945]	Solanum lycopersicum (tomato)	sly	Metabolism	E2.1.1.104; caffeoyl-CoA O-methyltransferase [EC:2.1.1.104]	Biosynthesis of other secondary metabolites
comp33529_c0_seq10	K00588	00945 Stilbenoid, diarylheptanoid and gingerol biosynthesis[PATH:ath00945]	Arabidopsis thaliana (thale cress)	ath	Metabolism	E2.1.1.104; caffeoyl-CoA O-methyltransferase [EC:2.1.1.104]	Biosynthesis of other secondary metabolites
comp33529_c0_seq10	K00588	00940 Phenylpropanoid biosynthesis[PATH:ath00940]	Arabidopsis thaliana (thale cress)	ath	Metabolism	E2.1.1.104; caffeoyl-CoA O-methyltransferase [EC:2.1.1.104]	Biosynthesis of other secondary metabolites
comp33529_c0_seq10	K00588	00360 Phenylalanine metabolism[PATH:sly00360]	Solanum lycopersicum (tomato)	sly	Metabolism	E2.1.1.104; caffeoyl-CoA O-methyltransferase [EC:2.1.1.104]	Amino acid metabolism
comp28659_c0_seq2	K12621	03018 RNA degradation[PATH:sly03018]	Solanum lycopersicum (tomato)	sly	Genetic Information Processing	LSM2; U6 snRNA-associated Sm-like protein LSm2	Folding, sorting and degradation
comp28659_c0_seq2	K12621	03040 Spliceosome[PATH:ath03040]	Arabidopsis thaliana (thale cress)	ath	Genetic Information Processing	LSM2; U6 snRNA-associated Sm-like protein LSm2	Transcription
comp28659_c0_seq2	K12621	03040 Spliceosome[PATH:sly03040]	Solanum lycopersicum (tomato)	sly	Genetic Information Processing	LSM2; U6 snRNA-associated Sm-like protein LSm2	Transcription
comp28659_c0_seq2	K12621	03018 RNA degradation[PATH:ath03018]	Arabidopsis thaliana (thale cress)	ath	Genetic Information Processing	LSM2; U6 snRNA-associated Sm-like protein LSm2	Folding, sorting and degradation
comp33344_c0_seq3	K03002	00240 Pyrimidine metabolism[PATH:ath00240]	Arabidopsis thaliana (thale cress)	ath	Metabolism	RPA2; DNA-directed RNA polymerase I subunit RPA2 [EC:2.7.7.6]	Nucleotide metabolism
comp33344_c0_seq3	K03002	00240 Pyrimidine metabolism[PATH:sly00240]	Solanum lycopersicum (tomato)	sly	Metabolism	RPA2; DNA-directed RNA polymerase I subunit RPA2 [EC:2.7.7.6]	Nucleotide metabolism
comp33344_c0_seq3	K03002	00230 Purine metabolism[PATH:ath00230]	Arabidopsis thaliana (thale cress)	ath	Metabolism	RPA2; DNA-directed RNA polymerase I subunit RPA2 [EC:2.7.7.6]	Nucleotide metabolism
comp33344_c0_seq3	K03002	00230 Purine metabolism[PATH:sly00230]	Solanum lycopersicum (tomato)	sly	Metabolism	RPA2; DNA-directed RNA polymerase I subunit RPA2 [EC:2.7.7.6]	Nucleotide metabolism
comp33344_c0_seq3	K03002	03020 RNA polymerase[PATH:ath03020]	Arabidopsis thaliana (thale cress)	ath	Genetic Information Processing	RPA2; DNA-directed RNA polymerase I subunit RPA2 [EC:2.7.7.6]	Transcription
comp33344_c0_seq3	K03002	03020 RNA polymerase[PATH:sly03020]	Solanum lycopersicum (tomato)	sly	Genetic Information Processing	RPA2; DNA-directed RNA polymerase I subunit RPA2 [EC:2.7.7.6]	Transcription
comp34298_c0_seq2	K12524	00300 Lysine biosynthesis[PATH:sly00300]	Solanum lycopersicum (tomato)	sly	Metabolism	thrA; bifunctional aspartokinase / homoserine dehydrogenase 1 [EC:2.7.2.4 1.1.1.3]	Amino acid metabolism
comp34298_c0_seq2	K12524	00260 Glycine, serine and threonine metabolism[PATH:ath00260]	Arabidopsis thaliana (thale cress)	ath	Metabolism	thrA; bifunctional aspartokinase / homoserine dehydrogenase 1 [EC:2.7.2.4 1.1.1.3]	Amino acid metabolism
comp34298_c0_seq2	K12524	00270 Cysteine and methionine metabolism[PATH:ath00270]	Arabidopsis thaliana (thale cress)	ath	Metabolism	thrA; bifunctional aspartokinase / homoserine dehydrogenase 1 [EC:2.7.2.4 1.1.1.3]	Amino acid metabolism
comp34298_c0_seq2	K12524	00260 Glycine, serine and threonine metabolism[PATH:sly00260]	Solanum lycopersicum (tomato)	sly	Metabolism	thrA; bifunctional aspartokinase / homoserine dehydrogenase 1 [EC:2.7.2.4 1.1.1.3]	Amino acid metabolism
comp34298_c0_seq2	K12524	01230 Biosynthesis of amino acids[PATH:sly01230]	Solanum lycopersicum (tomato)	sly	Metabolism	thrA; bifunctional aspartokinase / homoserine dehydrogenase 1 [EC:2.7.2.4 1.1.1.3]	Metabolism
comp34298_c0_seq2	K12524	00300 Lysine biosynthesis[PATH:ath00300]	Arabidopsis thaliana (thale cress)	ath	Metabolism	thrA; bifunctional aspartokinase / homoserine dehydrogenase 1 [EC:2.7.2.4 1.1.1.3]	Amino acid metabolism
comp34298_c0_seq2	K12524	01230 Biosynthesis of amino acids[PATH:ath01230]	Arabidopsis thaliana (thale cress)	ath	Metabolism	thrA; bifunctional aspartokinase / homoserine dehydrogenase 1 [EC:2.7.2.4 1.1.1.3]	Metabolism
comp34298_c0_seq2	K12524	00270 Cysteine and methionine metabolism[PATH:sly00270]	Solanum lycopersicum (tomato)	sly	Metabolism	thrA; bifunctional aspartokinase / homoserine dehydrogenase 1 [EC:2.7.2.4 1.1.1.3]	Amino acid metabolism
comp33716_c1_seq2	K00648	01212 Fatty acid metabolism[PATH:ath01212]	Arabidopsis thaliana (thale cress)	ath	Metabolism	fabH; 3-oxoacyl-[acyl-carrier-protein] synthase III [EC:2.3.1.180]	Metabolism
comp33716_c1_seq2	K00648	00061 Fatty acid biosynthesis[PATH:sly00061]	Solanum lycopersicum (tomato)	sly	Metabolism	fabH; 3-oxoacyl-[acyl-carrier-protein] synthase III [EC:2.3.1.180]	Lipid metabolism
comp33716_c1_seq2	K00648	01212 Fatty acid metabolism[PATH:sly01212]	Solanum lycopersicum (tomato)	sly	Metabolism	fabH; 3-oxoacyl-[acyl-carrier-protein] synthase III [EC:2.3.1.180]	Metabolism
comp33716_c1_seq2	K00648	00061 Fatty acid biosynthesis[PATH:ath00061]	Arabidopsis thaliana (thale cress)	ath	Metabolism	fabH; 3-oxoacyl-[acyl-carrier-protein] synthase III [EC:2.3.1.180]	Lipid metabolism
comp24289_c0_seq1	K00679	00561 Glycerolipid metabolism[PATH:sly00561]	Solanum lycopersicum (tomato)	sly	Metabolism	E2.3.1.158; phospholipid:diacylglycerol acyltransferase [EC:2.3.1.158]	Lipid metabolism
comp24289_c0_seq1	K00679	00561 Glycerolipid metabolism[PATH:ath00561]	Arabidopsis thaliana (thale cress)	ath	Metabolism	E2.3.1.158; phospholipid:diacylglycerol acyltransferase [EC:2.3.1.158]	Lipid metabolism
comp23617_c0_seq1	K01183	00520 Amino sugar and nucleotide sugar metabolism[PATH:ath00520]	Arabidopsis thaliana (thale cress)	ath	Metabolism	E3.2.1.14; chitinase [EC:3.2.1.14]	Carbohydrate metabolism
comp23617_c0_seq1	K01183	00520 Amino sugar and nucleotide sugar metabolism[PATH:sly00520]	Solanum lycopersicum (tomato)	sly	Metabolism	E3.2.1.14; chitinase [EC:3.2.1.14]	Carbohydrate metabolism
comp1744666_c0_seq1	K02967	03010 Ribosome[PATH:ath03010]	Arabidopsis thaliana (thale cress)	ath	Genetic Information Processing	RP-S2; small subunit ribosomal protein S2	Translation
comp1744666_c0_seq1	K02967	03010 Ribosome[PATH:sly03010]	Solanum lycopersicum (tomato)	sly	Genetic Information Processing	RP-S2; small subunit ribosomal protein S2	Translation
comp33121_c0_seq1	K00058	01200 Carbon metabolism[PATH:ath01200]	Arabidopsis thaliana (thale cress)	ath	Metabolism	serA; D-3-phosphoglycerate dehydrogenase [EC:1.1.1.95]	Metabolism
comp33121_c0_seq1	K00058	00260 Glycine, serine and threonine metabolism[PATH:ath00260]	Arabidopsis thaliana (thale cress)	ath	Metabolism	serA; D-3-phosphoglycerate dehydrogenase [EC:1.1.1.95]	Amino acid metabolism
comp33121_c0_seq1	K00058	01230 Biosynthesis of amino acids[PATH:sly01230]	Solanum lycopersicum (tomato)	sly	Metabolism	serA; D-3-phosphoglycerate dehydrogenase [EC:1.1.1.95]	Metabolism
comp33121_c0_seq1	K00058	00260 Glycine, serine and threonine metabolism[PATH:sly00260]	Solanum lycopersicum (tomato)	sly	Metabolism	serA; D-3-phosphoglycerate dehydrogenase [EC:1.1.1.95]	Amino acid metabolism
comp33121_c0_seq1	K00058	01230 Biosynthesis of amino acids[PATH:ath01230]	Arabidopsis thaliana (thale cress)	ath	Metabolism	serA; D-3-phosphoglycerate dehydrogenase [EC:1.1.1.95]	Metabolism
comp33121_c0_seq1	K00058	01200 Carbon metabolism[PATH:sly01200]	Solanum lycopersicum (tomato)	sly	Metabolism	serA; D-3-phosphoglycerate dehydrogenase [EC:1.1.1.95]	Metabolism
comp26930_c0_seq1	K01803	00051 Fructose and mannose metabolism[PATH:ath00051]	Arabidopsis thaliana (thale cress)	ath	Metabolism	TPI; triosephosphate isomerase (TIM) [EC:5.3.1.1]	Carbohydrate metabolism
comp26930_c0_seq1	K01803	00010 Glycolysis / Gluconeogenesis[PATH:sly00010]	Solanum lycopersicum (tomato)	sly	Metabolism	TPI; triosephosphate isomerase (TIM) [EC:5.3.1.1]	Carbohydrate metabolism
comp26930_c0_seq1	K01803	00710 Carbon fixation in photosynthetic organisms[PATH:ath00710]	Arabidopsis thaliana (thale cress)	ath	Metabolism	TPI; triosephosphate isomerase (TIM) [EC:5.3.1.1]	Energy metabolism
comp26930_c0_seq1	K01803	00051 Fructose and mannose metabolism[PATH:sly00051]	Solanum lycopersicum (tomato)	sly	Metabolism	TPI; triosephosphate isomerase (TIM) [EC:5.3.1.1]	Carbohydrate metabolism
comp26930_c0_seq1	K01803	01200 Carbon metabolism[PATH:sly01200]	Solanum lycopersicum (tomato)	sly	Metabolism	TPI; triosephosphate isomerase (TIM) [EC:5.3.1.1]	Metabolism
comp26930_c0_seq1	K01803	00010 Glycolysis / Gluconeogenesis[PATH:ath00010]	Arabidopsis thaliana (thale cress)	ath	Metabolism	TPI; triosephosphate isomerase (TIM) [EC:5.3.1.1]	Carbohydrate metabolism
comp26930_c0_seq1	K01803	00562 Inositol phosphate metabolism[PATH:sly00562]	Solanum lycopersicum (tomato)	sly	Metabolism	TPI; triosephosphate isomerase (TIM) [EC:5.3.1.1]	Carbohydrate metabolism
comp26930_c0_seq1	K01803	01200 Carbon metabolism[PATH:ath01200]	Arabidopsis thaliana (thale cress)	ath	Metabolism	TPI; triosephosphate isomerase (TIM) [EC:5.3.1.1]	Metabolism
comp26930_c0_seq1	K01803	00710 Carbon fixation in photosynthetic organisms[PATH:sly00710]	Solanum lycopersicum (tomato)	sly	Metabolism	TPI; triosephosphate isomerase (TIM) [EC:5.3.1.1]	Energy metabolism
comp26930_c0_seq1	K01803	01230 Biosynthesis of amino acids[PATH:sly01230]	Solanum lycopersicum (tomato)	sly	Metabolism	TPI; triosephosphate isomerase (TIM) [EC:5.3.1.1]	Metabolism
comp26930_c0_seq1	K01803	00562 Inositol phosphate metabolism[PATH:ath00562]	Arabidopsis thaliana (thale cress)	ath	Metabolism	TPI; triosephosphate isomerase (TIM) [EC:5.3.1.1]	Carbohydrate metabolism
comp26930_c0_seq1	K01803	01230 Biosynthesis of amino acids[PATH:ath01230]	Arabidopsis thaliana (thale cress)	ath	Metabolism	TPI; triosephosphate isomerase (TIM) [EC:5.3.1.1]	Metabolism
comp33989_c0_seq1	K13422	04075 Plant hormone signal transduction[PATH:sly04075]	Solanum lycopersicum (tomato)	sly	Environmental Information Processing	MYC2; transcription factor MYC2	Signal transduction
comp33989_c0_seq1	K13422	04075 Plant hormone signal transduction[PATH:ath04075]	Arabidopsis thaliana (thale cress)	ath	Environmental Information Processing	MYC2; transcription factor MYC2	Signal transduction
comp33989_c0_seq1	K13422	04626 Plant-pathogen interaction[PATH:sly04626]	Solanum lycopersicum (tomato)	sly	Organismal Systems	MYC2; transcription factor MYC2	Environmental adaptation
comp33989_c0_seq1	K13422	04626 Plant-pathogen interaction[PATH:ath04626]	Arabidopsis thaliana (thale cress)	ath	Organismal Systems	MYC2; transcription factor MYC2	Environmental adaptation
comp31902_c0_seq4	K12850	03040 Spliceosome[PATH:ath03040]	Arabidopsis thaliana (thale cress)	ath	Genetic Information Processing	PRPF38B; pre-mRNA-splicing factor 38B	Transcription
comp31902_c0_seq4	K12850	03040 Spliceosome[PATH:sly03040]	Solanum lycopersicum (tomato)	sly	Genetic Information Processing	PRPF38B; pre-mRNA-splicing factor 38B	Transcription
comp33031_c0_seq4	K04354	03015 mRNA surveillance pathway[PATH:ath03015]	Arabidopsis thaliana (thale cress)	ath	Genetic Information Processing	PPP2R2; serine/threonine-protein phosphatase 2A regulatory subunit B	Translation
comp33031_c0_seq4	K04354	03015 mRNA surveillance pathway[PATH:sly03015]	Solanum lycopersicum (tomato)	sly	Genetic Information Processing	PPP2R2; serine/threonine-protein phosphatase 2A regulatory subunit B	Translation
comp32394_c0_seq7	K02891	03010 Ribosome[PATH:ath03010]	Arabidopsis thaliana (thale cress)	ath	Genetic Information Processing	RP-L22e; large subunit ribosomal protein L22e	Translation
comp32394_c0_seq7	K02891	03010 Ribosome[PATH:sly03010]	Solanum lycopersicum (tomato)	sly	Genetic Information Processing	RP-L22e; large subunit ribosomal protein L22e	Translation
comp29746_c0_seq2	K00938	00900 Terpenoid backbone biosynthesis[PATH:ath00900]	Arabidopsis thaliana (thale cress)	ath	Metabolism	E2.7.4.2; phosphomevalonate kinase [EC:2.7.4.2]	Metabolism of terpenoids and polyketides
comp29746_c0_seq2	K00938	00900 Terpenoid backbone biosynthesis[PATH:sly00900]	Solanum lycopersicum (tomato)	sly	Metabolism	E2.7.4.2; phosphomevalonate kinase [EC:2.7.4.2]	Metabolism of terpenoids and polyketides
comp28379_c0_seq2	K00847	00051 Fructose and mannose metabolism[PATH:ath00051]	Arabidopsis thaliana (thale cress)	ath	Metabolism	E2.7.1.4; fructokinase [EC:2.7.1.4]	Carbohydrate metabolism
comp28379_c0_seq2	K00847	00520 Amino sugar and nucleotide sugar metabolism[PATH:ath00520]	Arabidopsis thaliana (thale cress)	ath	Metabolism	E2.7.1.4; fructokinase [EC:2.7.1.4]	Carbohydrate metabolism
comp28379_c0_seq2	K00847	00500 Starch and sucrose metabolism[PATH:sly00500]	Solanum lycopersicum (tomato)	sly	Metabolism	E2.7.1.4; fructokinase [EC:2.7.1.4]	Carbohydrate metabolism
comp28379_c0_seq2	K00847	00500 Starch and sucrose metabolism[PATH:ath00500]	Arabidopsis thaliana (thale cress)	ath	Metabolism	E2.7.1.4; fructokinase [EC:2.7.1.4]	Carbohydrate metabolism
comp28379_c0_seq2	K00847	00051 Fructose and mannose metabolism[PATH:sly00051]	Solanum lycopersicum (tomato)	sly	Metabolism	E2.7.1.4; fructokinase [EC:2.7.1.4]	Carbohydrate metabolism
comp28379_c0_seq2	K00847	00520 Amino sugar and nucleotide sugar metabolism[PATH:sly00520]	Solanum lycopersicum (tomato)	sly	Metabolism	E2.7.1.4; fructokinase [EC:2.7.1.4]	Carbohydrate metabolism
comp17299_c1_seq2	K15095	00902 Monoterpenoid biosynthesis[PATH:ath00902]	Arabidopsis thaliana (thale cress)	ath	Metabolism	E1.1.1.208; (+)-neomenthol dehydrogenase [EC:1.1.1.208]	Metabolism of terpenoids and polyketides
comp17299_c1_seq2	K15095	00902 Monoterpenoid biosynthesis[PATH:sly00902]	Solanum lycopersicum (tomato)	sly	Metabolism	E1.1.1.208; (+)-neomenthol dehydrogenase [EC:1.1.1.208]	Metabolism of terpenoids and polyketides
comp34460_c0_seq4	K12447	00040 Pentose and glucuronate interconversions[PATH:sly00040]	Solanum lycopersicum (tomato)	sly	Metabolism	USP; UDP-sugar pyrophosphorylase [EC:2.7.7.64]	Carbohydrate metabolism
comp34460_c0_seq4	K12447	00053 Ascorbate and aldarate metabolism[PATH:ath00053]	Arabidopsis thaliana (thale cress)	ath	Metabolism	USP; UDP-sugar pyrophosphorylase [EC:2.7.7.64]	Carbohydrate metabolism
comp34460_c0_seq4	K12447	00052 Galactose metabolism[PATH:sly00052]	Solanum lycopersicum (tomato)	sly	Metabolism	USP; UDP-sugar pyrophosphorylase [EC:2.7.7.64]	Carbohydrate metabolism
comp34460_c0_seq4	K12447	00053 Ascorbate and aldarate metabolism[PATH:sly00053]	Solanum lycopersicum (tomato)	sly	Metabolism	USP; UDP-sugar pyrophosphorylase [EC:2.7.7.64]	Carbohydrate metabolism
comp34460_c0_seq4	K12447	00520 Amino sugar and nucleotide sugar metabolism[PATH:ath00520]	Arabidopsis thaliana (thale cress)	ath	Metabolism	USP; UDP-sugar pyrophosphorylase [EC:2.7.7.64]	Carbohydrate metabolism
comp34460_c0_seq4	K12447	00040 Pentose and glucuronate interconversions[PATH:ath00040]	Arabidopsis thaliana (thale cress)	ath	Metabolism	USP; UDP-sugar pyrophosphorylase [EC:2.7.7.64]	Carbohydrate metabolism
comp34460_c0_seq4	K12447	00520 Amino sugar and nucleotide sugar metabolism[PATH:sly00520]	Solanum lycopersicum (tomato)	sly	Metabolism	USP; UDP-sugar pyrophosphorylase [EC:2.7.7.64]	Carbohydrate metabolism
comp34460_c0_seq4	K12447	00052 Galactose metabolism[PATH:ath00052]	Arabidopsis thaliana (thale cress)	ath	Metabolism	USP; UDP-sugar pyrophosphorylase [EC:2.7.7.64]	Carbohydrate metabolism
comp26838_c0_seq1	K13447	04626 Plant-pathogen interaction[PATH:sly04626]	Solanum lycopersicum (tomato)	sly	Organismal Systems	RBOH; respiratory burst oxidase [EC:1.6.3.- 1.11.1.-]	Environmental adaptation
comp26838_c0_seq1	K13447	04626 Plant-pathogen interaction[PATH:ath04626]	Arabidopsis thaliana (thale cress)	ath	Organismal Systems	RBOH; respiratory burst oxidase [EC:1.6.3.- 1.11.1.-]	Environmental adaptation
comp31636_c0_seq3	K00873	00620 Pyruvate metabolism[PATH:ath00620]	Arabidopsis thaliana (thale cress)	ath	Metabolism	PK; pyruvate kinase [EC:2.7.1.40]	Carbohydrate metabolism
comp31636_c0_seq3	K00873	00010 Glycolysis / Gluconeogenesis[PATH:sly00010]	Solanum lycopersicum (tomato)	sly	Metabolism	PK; pyruvate kinase [EC:2.7.1.40]	Carbohydrate metabolism
comp31636_c0_seq3	K00873	00230 Purine metabolism[PATH:ath00230]	Arabidopsis thaliana (thale cress)	ath	Metabolism	PK; pyruvate kinase [EC:2.7.1.40]	Nucleotide metabolism
comp31636_c0_seq3	K00873	01200 Carbon metabolism[PATH:sly01200]	Solanum lycopersicum (tomato)	sly	Metabolism	PK; pyruvate kinase [EC:2.7.1.40]	Metabolism
comp31636_c0_seq3	K00873	00010 Glycolysis / Gluconeogenesis[PATH:ath00010]	Arabidopsis thaliana (thale cress)	ath	Metabolism	PK; pyruvate kinase [EC:2.7.1.40]	Carbohydrate metabolism
comp31636_c0_seq3	K00873	01200 Carbon metabolism[PATH:ath01200]	Arabidopsis thaliana (thale cress)	ath	Metabolism	PK; pyruvate kinase [EC:2.7.1.40]	Metabolism
comp31636_c0_seq3	K00873	00620 Pyruvate metabolism[PATH:sly00620]	Solanum lycopersicum (tomato)	sly	Metabolism	PK; pyruvate kinase [EC:2.7.1.40]	Carbohydrate metabolism
comp31636_c0_seq3	K00873	00230 Purine metabolism[PATH:sly00230]	Solanum lycopersicum (tomato)	sly	Metabolism	PK; pyruvate kinase [EC:2.7.1.40]	Nucleotide metabolism
comp31636_c0_seq3	K00873	01230 Biosynthesis of amino acids[PATH:sly01230]	Solanum lycopersicum (tomato)	sly	Metabolism	PK; pyruvate kinase [EC:2.7.1.40]	Metabolism
comp31636_c0_seq3	K00873	01230 Biosynthesis of amino acids[PATH:ath01230]	Arabidopsis thaliana (thale cress)	ath	Metabolism	PK; pyruvate kinase [EC:2.7.1.40]	Metabolism
comp29242_c0_seq3	K07748	00100 Steroid biosynthesis[PATH:ath00100]	Arabidopsis thaliana (thale cress)	ath	Metabolism	E1.1.1.170; sterol-4alpha-carboxylate 3-dehydrogenase (decarboxylating) [EC:1.1.1.170]	Lipid metabolism
comp29242_c0_seq3	K07748	00100 Steroid biosynthesis[PATH:sly00100]	Solanum lycopersicum (tomato)	sly	Metabolism	E1.1.1.170; sterol-4alpha-carboxylate 3-dehydrogenase (decarboxylating) [EC:1.1.1.170]	Lipid metabolism
comp34733_c0_seq5	K12842	03040 Spliceosome[PATH:ath03040]	Arabidopsis thaliana (thale cress)	ath	Genetic Information Processing	SR140; U2-associated protein SR140	Transcription
comp34733_c0_seq5	K12842	03040 Spliceosome[PATH:sly03040]	Solanum lycopersicum (tomato)	sly	Genetic Information Processing	SR140; U2-associated protein SR140	Transcription
comp33808_c0_seq9	K02291	00906 Carotenoid biosynthesis[PATH:sly00906]	Solanum lycopersicum (tomato)	sly	Metabolism	crtB; phytoene synthase [EC:2.5.1.32]	Metabolism of terpenoids and polyketides
comp33808_c0_seq9	K02291	00906 Carotenoid biosynthesis[PATH:ath00906]	Arabidopsis thaliana (thale cress)	ath	Metabolism	crtB; phytoene synthase [EC:2.5.1.32]	Metabolism of terpenoids and polyketides
comp33270_c0_seq1	K01938	00670 One carbon pool by folate[PATH:sly00670]	Solanum lycopersicum (tomato)	sly	Metabolism	fhs; formate--tetrahydrofolate ligase [EC:6.3.4.3]	Metabolism of cofactors and vitamins
comp33270_c0_seq1	K01938	01200 Carbon metabolism[PATH:ath01200]	Arabidopsis thaliana (thale cress)	ath	Metabolism	fhs; formate--tetrahydrofolate ligase [EC:6.3.4.3]	Metabolism
comp33270_c0_seq1	K01938	01200 Carbon metabolism[PATH:sly01200]	Solanum lycopersicum (tomato)	sly	Metabolism	fhs; formate--tetrahydrofolate ligase [EC:6.3.4.3]	Metabolism
comp33270_c0_seq1	K01938	00670 One carbon pool by folate[PATH:ath00670]	Arabidopsis thaliana (thale cress)	ath	Metabolism	fhs; formate--tetrahydrofolate ligase [EC:6.3.4.3]	Metabolism of cofactors and vitamins
comp32093_c0_seq2	K12120	04712 Circadian rhythm - plant[PATH:sly04712]	Solanum lycopersicum (tomato)	sly	Organismal Systems	PHYA; phytochrome A	Environmental adaptation
comp32093_c0_seq2	K12120	04712 Circadian rhythm - plant[PATH:ath04712]	Arabidopsis thaliana (thale cress)	ath	Organismal Systems	PHYA; phytochrome A	Environmental adaptation
comp27118_c0_seq1	K01640	00072 Synthesis and degradation of ketone bodies[PATH:sly00072]	Solanum lycopersicum (tomato)	sly	Metabolism	E4.1.3.4; hydroxymethylglutaryl-CoA lyase [EC:4.1.3.4]	Lipid metabolism
comp27118_c0_seq1	K01640	00280 Valine, leucine and isoleucine degradation[PATH:sly00280]	Solanum lycopersicum (tomato)	sly	Metabolism	E4.1.3.4; hydroxymethylglutaryl-CoA lyase [EC:4.1.3.4]	Amino acid metabolism
comp27118_c0_seq1	K01640	04146 Peroxisome[PATH:ath04146]	Arabidopsis thaliana (thale cress)	ath	Cellular Processes	E4.1.3.4; hydroxymethylglutaryl-CoA lyase [EC:4.1.3.4]	Transport and catabolism
comp27118_c0_seq1	K01640	00650 Butanoate metabolism[PATH:ath00650]	Arabidopsis thaliana (thale cress)	ath	Metabolism	E4.1.3.4; hydroxymethylglutaryl-CoA lyase [EC:4.1.3.4]	Carbohydrate metabolism
comp27118_c0_seq1	K01640	00280 Valine, leucine and isoleucine degradation[PATH:ath00280]	Arabidopsis thaliana (thale cress)	ath	Metabolism	E4.1.3.4; hydroxymethylglutaryl-CoA lyase [EC:4.1.3.4]	Amino acid metabolism
comp27118_c0_seq1	K01640	04146 Peroxisome[PATH:sly04146]	Solanum lycopersicum (tomato)	sly	Cellular Processes	E4.1.3.4; hydroxymethylglutaryl-CoA lyase [EC:4.1.3.4]	Transport and catabolism
comp27118_c0_seq1	K01640	00650 Butanoate metabolism[PATH:sly00650]	Solanum lycopersicum (tomato)	sly	Metabolism	E4.1.3.4; hydroxymethylglutaryl-CoA lyase [EC:4.1.3.4]	Carbohydrate metabolism
comp27118_c0_seq1	K01640	00072 Synthesis and degradation of ketone bodies[PATH:ath00072]	Arabidopsis thaliana (thale cress)	ath	Metabolism	E4.1.3.4; hydroxymethylglutaryl-CoA lyase [EC:4.1.3.4]	Lipid metabolism
comp25451_c0_seq1	K12479	04144 Endocytosis[PATH:sly04144]	Solanum lycopersicum (tomato)	sly	Cellular Processes	VPS45; vacuolar protein sorting-associated protein 45	Transport and catabolism
comp25451_c0_seq1	K12479	04144 Endocytosis[PATH:ath04144]	Arabidopsis thaliana (thale cress)	ath	Cellular Processes	VPS45; vacuolar protein sorting-associated protein 45	Transport and catabolism
comp24629_c0_seq1	K02693	00195 Photosynthesis[PATH:sly00195]	Solanum lycopersicum (tomato)	sly	Metabolism	psaE; photosystem I subunit IV	Energy metabolism
comp24629_c0_seq1	K02693	00195 Photosynthesis[PATH:ath00195]	Arabidopsis thaliana (thale cress)	ath	Metabolism	psaE; photosystem I subunit IV	Energy metabolism
comp26592_c0_seq5	K08081	00960 Tropane, piperidine and pyridine alkaloid biosynthesis[PATH:sly00960]	Solanum lycopersicum (tomato)	sly	Metabolism	TR1; Tropinone reductase 1 [EC:1.1.1.206]	Biosynthesis of other secondary metabolites
comp26592_c0_seq5	K08081	00960 Tropane, piperidine and pyridine alkaloid biosynthesis[PATH:ath00960]	Arabidopsis thaliana (thale cress)	ath	Metabolism	TR1; Tropinone reductase 1 [EC:1.1.1.206]	Biosynthesis of other secondary metabolites
comp24786_c0_seq2	K00001	00071 Fatty acid degradation[PATH:sly00071]	Solanum lycopersicum (tomato)	sly	Metabolism	E1.1.1.1; alcohol dehydrogenase [EC:1.1.1.1]	Lipid metabolism
comp24786_c0_seq2	K00001	00071 Fatty acid degradation[PATH:ath00071]	Arabidopsis thaliana (thale cress)	ath	Metabolism	E1.1.1.1; alcohol dehydrogenase [EC:1.1.1.1]	Lipid metabolism
comp24786_c0_seq2	K00001	00350 Tyrosine metabolism[PATH:ath00350]	Arabidopsis thaliana (thale cress)	ath	Metabolism	E1.1.1.1; alcohol dehydrogenase [EC:1.1.1.1]	Amino acid metabolism
comp24786_c0_seq2	K00001	00350 Tyrosine metabolism[PATH:sly00350]	Solanum lycopersicum (tomato)	sly	Metabolism	E1.1.1.1; alcohol dehydrogenase [EC:1.1.1.1]	Amino acid metabolism
comp24786_c0_seq2	K00001	01220 Degradation of aromatic compounds[PATH:ath01220]	Arabidopsis thaliana (thale cress)	ath	Metabolism	E1.1.1.1; alcohol dehydrogenase [EC:1.1.1.1]	Metabolism
comp24786_c0_seq2	K00001	00010 Glycolysis / Gluconeogenesis[PATH:sly00010]	Solanum lycopersicum (tomato)	sly	Metabolism	E1.1.1.1; alcohol dehydrogenase [EC:1.1.1.1]	Carbohydrate metabolism
comp24786_c0_seq2	K00001	01220 Degradation of aromatic compounds[PATH:sly01220]	Solanum lycopersicum (tomato)	sly	Metabolism	E1.1.1.1; alcohol dehydrogenase [EC:1.1.1.1]	Metabolism
comp24786_c0_seq2	K00001	00010 Glycolysis / Gluconeogenesis[PATH:ath00010]	Arabidopsis thaliana (thale cress)	ath	Metabolism	E1.1.1.1; alcohol dehydrogenase [EC:1.1.1.1]	Carbohydrate metabolism
comp33782_c0_seq1	K01177	00500 Starch and sucrose metabolism[PATH:ath00500]	Arabidopsis thaliana (thale cress)	ath	Metabolism	E3.2.1.2; beta-amylase [EC:3.2.1.2]	Carbohydrate metabolism
comp33782_c0_seq1	K01177	00500 Starch and sucrose metabolism[PATH:sly00500]	Solanum lycopersicum (tomato)	sly	Metabolism	E3.2.1.2; beta-amylase [EC:3.2.1.2]	Carbohydrate metabolism
comp35958_c0_seq1	K02881	03010 Ribosome[PATH:ath03010]	Arabidopsis thaliana (thale cress)	ath	Genetic Information Processing	RP-L18; large subunit ribosomal protein L18	Translation
comp35958_c0_seq1	K02881	03010 Ribosome[PATH:sly03010]	Solanum lycopersicum (tomato)	sly	Genetic Information Processing	RP-L18; large subunit ribosomal protein L18	Translation
comp26032_c0_seq4	K00797	00480 Glutathione metabolism[PATH:sly00480]	Solanum lycopersicum (tomato)	sly	Metabolism	speE; spermidine synthase [EC:2.5.1.16]	Metabolism of other amino acids
comp26032_c0_seq4	K00797	00330 Arginine and proline metabolism[PATH:sly00330]	Solanum lycopersicum (tomato)	sly	Metabolism	speE; spermidine synthase [EC:2.5.1.16]	Amino acid metabolism
comp26032_c0_seq4	K00797	00270 Cysteine and methionine metabolism[PATH:ath00270]	Arabidopsis thaliana (thale cress)	ath	Metabolism	speE; spermidine synthase [EC:2.5.1.16]	Amino acid metabolism
comp26032_c0_seq4	K00797	00410 beta-Alanine metabolism[PATH:ath00410]	Arabidopsis thaliana (thale cress)	ath	Metabolism	speE; spermidine synthase [EC:2.5.1.16]	Metabolism of other amino acids
comp26032_c0_seq4	K00797	00480 Glutathione metabolism[PATH:ath00480]	Arabidopsis thaliana (thale cress)	ath	Metabolism	speE; spermidine synthase [EC:2.5.1.16]	Metabolism of other amino acids
comp26032_c0_seq4	K00797	00410 beta-Alanine metabolism[PATH:sly00410]	Solanum lycopersicum (tomato)	sly	Metabolism	speE; spermidine synthase [EC:2.5.1.16]	Metabolism of other amino acids
comp26032_c0_seq4	K00797	00330 Arginine and proline metabolism[PATH:ath00330]	Arabidopsis thaliana (thale cress)	ath	Metabolism	speE; spermidine synthase [EC:2.5.1.16]	Amino acid metabolism
comp26032_c0_seq4	K00797	00270 Cysteine and methionine metabolism[PATH:sly00270]	Solanum lycopersicum (tomato)	sly	Metabolism	speE; spermidine synthase [EC:2.5.1.16]	Amino acid metabolism
comp22856_c0_seq3	K02905	03010 Ribosome[PATH:ath03010]	Arabidopsis thaliana (thale cress)	ath	Genetic Information Processing	RP-L29e; large subunit ribosomal protein L29e	Translation
comp22856_c0_seq3	K02905	03010 Ribosome[PATH:sly03010]	Solanum lycopersicum (tomato)	sly	Genetic Information Processing	RP-L29e; large subunit ribosomal protein L29e	Translation
comp26992_c0_seq2	K02991	03010 Ribosome[PATH:ath03010]	Arabidopsis thaliana (thale cress)	ath	Genetic Information Processing	RP-S6e; small subunit ribosomal protein S6e	Translation
comp26992_c0_seq2	K02991	03010 Ribosome[PATH:sly03010]	Solanum lycopersicum (tomato)	sly	Genetic Information Processing	RP-S6e; small subunit ribosomal protein S6e	Translation
comp28195_c0_seq1	K00799	00480 Glutathione metabolism[PATH:ath00480]	Arabidopsis thaliana (thale cress)	ath	Metabolism	GST; glutathione S-transferase [EC:2.5.1.18]	Metabolism of other amino acids
comp28195_c0_seq1	K00799	00480 Glutathione metabolism[PATH:sly00480]	Solanum lycopersicum (tomato)	sly	Metabolism	GST; glutathione S-transferase [EC:2.5.1.18]	Metabolism of other amino acids
comp34892_c0_seq6	K17761	00650 Butanoate metabolism[PATH:sly00650]	Solanum lycopersicum (tomato)	sly	Metabolism	SSADH; succinate-semialdehyde dehydrogenase, mitochondrial [EC:1.2.1.24]	Carbohydrate metabolism
comp34892_c0_seq6	K17761	00250 Alanine, aspartate and glutamate metabolism[PATH:sly00250]	Solanum lycopersicum (tomato)	sly	Metabolism	SSADH; succinate-semialdehyde dehydrogenase, mitochondrial [EC:1.2.1.24]	Amino acid metabolism
comp34892_c0_seq6	K17761	00250 Alanine, aspartate and glutamate metabolism[PATH:ath00250]	Arabidopsis thaliana (thale cress)	ath	Metabolism	SSADH; succinate-semialdehyde dehydrogenase, mitochondrial [EC:1.2.1.24]	Amino acid metabolism
comp34892_c0_seq6	K17761	00650 Butanoate metabolism[PATH:ath00650]	Arabidopsis thaliana (thale cress)	ath	Metabolism	SSADH; succinate-semialdehyde dehydrogenase, mitochondrial [EC:1.2.1.24]	Carbohydrate metabolism
comp24885_c0_seq1	K14416	03015 mRNA surveillance pathway[PATH:ath03015]	Arabidopsis thaliana (thale cress)	ath	Genetic Information Processing	HBS1; elongation factor 1 alpha-like protein	Translation
comp24885_c0_seq1	K14416	03015 mRNA surveillance pathway[PATH:sly03015]	Solanum lycopersicum (tomato)	sly	Genetic Information Processing	HBS1; elongation factor 1 alpha-like protein	Translation
comp22751_c0_seq2	K02976	03010 Ribosome[PATH:ath03010]	Arabidopsis thaliana (thale cress)	ath	Genetic Information Processing	RP-S26e; small subunit ribosomal protein S26e	Translation
comp22751_c0_seq2	K02976	03010 Ribosome[PATH:sly03010]	Solanum lycopersicum (tomato)	sly	Genetic Information Processing	RP-S26e; small subunit ribosomal protein S26e	Translation
comp34691_c0_seq9	K03122	03022 Basal transcription factors[PATH:ath03022]	Arabidopsis thaliana (thale cress)	ath	Genetic Information Processing	TFIIA1; transcription initiation factor TFIIA large subunit	Transcription
comp34691_c0_seq9	K03122	03022 Basal transcription factors[PATH:sly03022]	Solanum lycopersicum (tomato)	sly	Genetic Information Processing	TFIIA1; transcription initiation factor TFIIA large subunit	Transcription
comp27221_c0_seq2	K16222	04712 Circadian rhythm - plant[PATH:ath04712]	Arabidopsis thaliana (thale cress)	ath	Organismal Systems	CDF1; Dof zinc finger protein DOF5.5	Environmental adaptation
comp215576_c0_seq1	K16904	00240 Pyrimidine metabolism[PATH:sly00240]	Solanum lycopersicum (tomato)	sly	Metabolism	DCTPP1; dCTP diphosphatase [EC:3.6.1.12]	Nucleotide metabolism
comp25349_c0_seq1	K00621	00520 Amino sugar and nucleotide sugar metabolism[PATH:ath00520]	Arabidopsis thaliana (thale cress)	ath	Metabolism	E2.3.1.4; glucosamine-phosphate N-acetyltransferase [EC:2.3.1.4]	Carbohydrate metabolism
comp25349_c0_seq1	K00621	00520 Amino sugar and nucleotide sugar metabolism[PATH:sly00520]	Solanum lycopersicum (tomato)	sly	Metabolism	E2.3.1.4; glucosamine-phosphate N-acetyltransferase [EC:2.3.1.4]	Carbohydrate metabolism
comp25359_c0_seq1	K10756	03030 DNA replication[PATH:sly03030]	Solanum lycopersicum (tomato)	sly	Genetic Information Processing	RFC3_5; replication factor C subunit 3/5	Replication and repair
comp25359_c0_seq1	K10756	03420 Nucleotide excision repair[PATH:ath03420]	Arabidopsis thaliana (thale cress)	ath	Genetic Information Processing	RFC3_5; replication factor C subunit 3/5	Replication and repair
comp25359_c0_seq1	K10756	03030 DNA replication[PATH:ath03030]	Arabidopsis thaliana (thale cress)	ath	Genetic Information Processing	RFC3_5; replication factor C subunit 3/5	Replication and repair
comp25359_c0_seq1	K10756	03420 Nucleotide excision repair[PATH:sly03420]	Solanum lycopersicum (tomato)	sly	Genetic Information Processing	RFC3_5; replication factor C subunit 3/5	Replication and repair
comp25359_c0_seq1	K10756	03430 Mismatch repair[PATH:sly03430]	Solanum lycopersicum (tomato)	sly	Genetic Information Processing	RFC3_5; replication factor C subunit 3/5	Replication and repair
comp25359_c0_seq1	K10756	03430 Mismatch repair[PATH:ath03430]	Arabidopsis thaliana (thale cress)	ath	Genetic Information Processing	RFC3_5; replication factor C subunit 3/5	Replication and repair
comp20988_c0_seq1	K12623	03018 RNA degradation[PATH:sly03018]	Solanum lycopersicum (tomato)	sly	Genetic Information Processing	LSM4; U6 snRNA-associated Sm-like protein LSm4	Folding, sorting and degradation
comp20988_c0_seq1	K12623	03040 Spliceosome[PATH:ath03040]	Arabidopsis thaliana (thale cress)	ath	Genetic Information Processing	LSM4; U6 snRNA-associated Sm-like protein LSm4	Transcription
comp20988_c0_seq1	K12623	03040 Spliceosome[PATH:sly03040]	Solanum lycopersicum (tomato)	sly	Genetic Information Processing	LSM4; U6 snRNA-associated Sm-like protein LSm4	Transcription
comp20988_c0_seq1	K12623	03018 RNA degradation[PATH:ath03018]	Arabidopsis thaliana (thale cress)	ath	Genetic Information Processing	LSM4; U6 snRNA-associated Sm-like protein LSm4	Folding, sorting and degradation
comp11270_c0_seq1	K15803	00909 Sesquiterpenoid and triterpenoid biosynthesis[PATH:sly00909]	Solanum lycopersicum (tomato)	sly	Metabolism	GERD; (-)-germacrene D synthase [EC:4.2.3.22 4.2.3.75]	Metabolism of terpenoids and polyketides
comp30745_c0_seq1	K08917	00196 Photosynthesis - antenna proteins[PATH:ath00196]	Arabidopsis thaliana (thale cress)	ath	Metabolism	LHCB6; light-harvesting complex II chlorophyll a/b binding protein 6	Energy metabolism
comp30745_c0_seq1	K08917	00196 Photosynthesis - antenna proteins[PATH:sly00196]	Solanum lycopersicum (tomato)	sly	Metabolism	LHCB6; light-harvesting complex II chlorophyll a/b binding protein 6	Energy metabolism
comp34035_c0_seq2	K05605	00280 Valine, leucine and isoleucine degradation[PATH:sly00280]	Solanum lycopersicum (tomato)	sly	Metabolism	HIBCH; 3-hydroxyisobutyryl-CoA hydrolase [EC:3.1.2.4]	Amino acid metabolism
comp34035_c0_seq2	K05605	00640 Propanoate metabolism[PATH:ath00640]	Arabidopsis thaliana (thale cress)	ath	Metabolism	HIBCH; 3-hydroxyisobutyryl-CoA hydrolase [EC:3.1.2.4]	Carbohydrate metabolism
comp34035_c0_seq2	K05605	01200 Carbon metabolism[PATH:ath01200]	Arabidopsis thaliana (thale cress)	ath	Metabolism	HIBCH; 3-hydroxyisobutyryl-CoA hydrolase [EC:3.1.2.4]	Metabolism
comp34035_c0_seq2	K05605	00280 Valine, leucine and isoleucine degradation[PATH:ath00280]	Arabidopsis thaliana (thale cress)	ath	Metabolism	HIBCH; 3-hydroxyisobutyryl-CoA hydrolase [EC:3.1.2.4]	Amino acid metabolism
comp34035_c0_seq2	K05605	00410 beta-Alanine metabolism[PATH:ath00410]	Arabidopsis thaliana (thale cress)	ath	Metabolism	HIBCH; 3-hydroxyisobutyryl-CoA hydrolase [EC:3.1.2.4]	Metabolism of other amino acids
comp34035_c0_seq2	K05605	00410 beta-Alanine metabolism[PATH:sly00410]	Solanum lycopersicum (tomato)	sly	Metabolism	HIBCH; 3-hydroxyisobutyryl-CoA hydrolase [EC:3.1.2.4]	Metabolism of other amino acids
comp34035_c0_seq2	K05605	01200 Carbon metabolism[PATH:sly01200]	Solanum lycopersicum (tomato)	sly	Metabolism	HIBCH; 3-hydroxyisobutyryl-CoA hydrolase [EC:3.1.2.4]	Metabolism
comp34035_c0_seq2	K05605	00640 Propanoate metabolism[PATH:sly00640]	Solanum lycopersicum (tomato)	sly	Metabolism	HIBCH; 3-hydroxyisobutyryl-CoA hydrolase [EC:3.1.2.4]	Carbohydrate metabolism
comp30734_c0_seq2	K06689	04141 Protein processing in endoplasmic reticulum[PATH:sly04141]	Solanum lycopersicum (tomato)	sly	Genetic Information Processing	UBE2D_E; ubiquitin-conjugating enzyme E2 D/E [EC:6.3.2.19]	Folding, sorting and degradation
comp30734_c0_seq2	K06689	04141 Protein processing in endoplasmic reticulum[PATH:ath04141]	Arabidopsis thaliana (thale cress)	ath	Genetic Information Processing	UBE2D_E; ubiquitin-conjugating enzyme E2 D/E [EC:6.3.2.19]	Folding, sorting and degradation
comp30734_c0_seq2	K06689	04120 Ubiquitin mediated proteolysis[PATH:sly04120]	Solanum lycopersicum (tomato)	sly	Genetic Information Processing	UBE2D_E; ubiquitin-conjugating enzyme E2 D/E [EC:6.3.2.19]	Folding, sorting and degradation
comp30734_c0_seq2	K06689	04120 Ubiquitin mediated proteolysis[PATH:ath04120]	Arabidopsis thaliana (thale cress)	ath	Genetic Information Processing	UBE2D_E; ubiquitin-conjugating enzyme E2 D/E [EC:6.3.2.19]	Folding, sorting and degradation
comp28067_c0_seq1	K12272	03060 Protein export[PATH:sly03060]	Solanum lycopersicum (tomato)	sly	Genetic Information Processing	SRPRB; signal recognition particle receptor subunit beta	Folding, sorting and degradation
comp28067_c0_seq1	K12272	03060 Protein export[PATH:ath03060]	Arabidopsis thaliana (thale cress)	ath	Genetic Information Processing	SRPRB; signal recognition particle receptor subunit beta	Folding, sorting and degradation
comp30748_c0_seq1	K00972	00520 Amino sugar and nucleotide sugar metabolism[PATH:ath00520]	Arabidopsis thaliana (thale cress)	ath	Metabolism	UAP1; UDP-N-acetylglucosamine pyrophosphorylase [EC:2.7.7.23]	Carbohydrate metabolism
comp30748_c0_seq1	K00972	00520 Amino sugar and nucleotide sugar metabolism[PATH:sly00520]	Solanum lycopersicum (tomato)	sly	Metabolism	UAP1; UDP-N-acetylglucosamine pyrophosphorylase [EC:2.7.7.23]	Carbohydrate metabolism
comp26504_c0_seq1	K09648	03060 Protein export[PATH:sly03060]	Solanum lycopersicum (tomato)	sly	Genetic Information Processing	IMP2; mitochondrial inner membrane protease subunit 2 [EC:3.4.21.-]	Folding, sorting and degradation
comp26504_c0_seq1	K09648	03060 Protein export[PATH:ath03060]	Arabidopsis thaliana (thale cress)	ath	Genetic Information Processing	IMP2; mitochondrial inner membrane protease subunit 2 [EC:3.4.21.-]	Folding, sorting and degradation
comp25783_c0_seq3	K14432	04075 Plant hormone signal transduction[PATH:sly04075]	Solanum lycopersicum (tomato)	sly	Environmental Information Processing	ABF; ABA responsive element binding factor	Signal transduction
comp25783_c0_seq3	K14432	04075 Plant hormone signal transduction[PATH:ath04075]	Arabidopsis thaliana (thale cress)	ath	Environmental Information Processing	ABF; ABA responsive element binding factor	Signal transduction
comp34565_c0_seq4	K01528	04144 Endocytosis[PATH:sly04144]	Solanum lycopersicum (tomato)	sly	Cellular Processes	DNM; dynamin GTPase [EC:3.6.5.5]	Transport and catabolism
comp34565_c0_seq4	K01528	04144 Endocytosis[PATH:ath04144]	Arabidopsis thaliana (thale cress)	ath	Cellular Processes	DNM; dynamin GTPase [EC:3.6.5.5]	Transport and catabolism
comp20593_c0_seq1	K14508	04075 Plant hormone signal transduction[PATH:sly04075]	Solanum lycopersicum (tomato)	sly	Environmental Information Processing	NPR1; regulatory protein NPR1	Signal transduction
comp20593_c0_seq1	K14508	04075 Plant hormone signal transduction[PATH:ath04075]	Arabidopsis thaliana (thale cress)	ath	Environmental Information Processing	NPR1; regulatory protein NPR1	Signal transduction
comp34655_c0_seq10	K03144	03022 Basal transcription factors[PATH:sly03022]	Solanum lycopersicum (tomato)	sly	Genetic Information Processing	TFIIH4; transcription initiation factor TFIIH subunit 4	Transcription
comp34655_c0_seq10	K03144	03420 Nucleotide excision repair[PATH:ath03420]	Arabidopsis thaliana (thale cress)	ath	Genetic Information Processing	TFIIH4; transcription initiation factor TFIIH subunit 4	Replication and repair
comp34655_c0_seq10	K03144	03022 Basal transcription factors[PATH:ath03022]	Arabidopsis thaliana (thale cress)	ath	Genetic Information Processing	TFIIH4; transcription initiation factor TFIIH subunit 4	Transcription
comp34655_c0_seq10	K03144	03420 Nucleotide excision repair[PATH:sly03420]	Solanum lycopersicum (tomato)	sly	Genetic Information Processing	TFIIH4; transcription initiation factor TFIIH subunit 4	Replication and repair
comp33808_c0_seq2	K02291	00906 Carotenoid biosynthesis[PATH:sly00906]	Solanum lycopersicum (tomato)	sly	Metabolism	crtB; phytoene synthase [EC:2.5.1.32]	Metabolism of terpenoids and polyketides
comp33808_c0_seq2	K02291	00906 Carotenoid biosynthesis[PATH:ath00906]	Arabidopsis thaliana (thale cress)	ath	Metabolism	crtB; phytoene synthase [EC:2.5.1.32]	Metabolism of terpenoids and polyketides
comp31602_c1_seq4	K05350	00460 Cyanoamino acid metabolism[PATH:ath00460]	Arabidopsis thaliana (thale cress)	ath	Metabolism	bglB; beta-glucosidase [EC:3.2.1.21]	Metabolism of other amino acids
comp31602_c1_seq4	K05350	00500 Starch and sucrose metabolism[PATH:sly00500]	Solanum lycopersicum (tomato)	sly	Metabolism	bglB; beta-glucosidase [EC:3.2.1.21]	Carbohydrate metabolism
comp31602_c1_seq4	K05350	00940 Phenylpropanoid biosynthesis[PATH:sly00940]	Solanum lycopersicum (tomato)	sly	Metabolism	bglB; beta-glucosidase [EC:3.2.1.21]	Biosynthesis of other secondary metabolites
comp31602_c1_seq4	K05350	00500 Starch and sucrose metabolism[PATH:ath00500]	Arabidopsis thaliana (thale cress)	ath	Metabolism	bglB; beta-glucosidase [EC:3.2.1.21]	Carbohydrate metabolism
comp31602_c1_seq4	K05350	00940 Phenylpropanoid biosynthesis[PATH:ath00940]	Arabidopsis thaliana (thale cress)	ath	Metabolism	bglB; beta-glucosidase [EC:3.2.1.21]	Biosynthesis of other secondary metabolites
comp31602_c1_seq4	K05350	00460 Cyanoamino acid metabolism[PATH:sly00460]	Solanum lycopersicum (tomato)	sly	Metabolism	bglB; beta-glucosidase [EC:3.2.1.21]	Metabolism of other amino acids
comp24104_c0_seq2	K01188	00460 Cyanoamino acid metabolism[PATH:ath00460]	Arabidopsis thaliana (thale cress)	ath	Metabolism	E3.2.1.21; beta-glucosidase [EC:3.2.1.21]	Metabolism of other amino acids
comp24104_c0_seq2	K01188	00500 Starch and sucrose metabolism[PATH:sly00500]	Solanum lycopersicum (tomato)	sly	Metabolism	E3.2.1.21; beta-glucosidase [EC:3.2.1.21]	Carbohydrate metabolism
comp24104_c0_seq2	K01188	00940 Phenylpropanoid biosynthesis[PATH:sly00940]	Solanum lycopersicum (tomato)	sly	Metabolism	E3.2.1.21; beta-glucosidase [EC:3.2.1.21]	Biosynthesis of other secondary metabolites
comp24104_c0_seq2	K01188	00500 Starch and sucrose metabolism[PATH:ath00500]	Arabidopsis thaliana (thale cress)	ath	Metabolism	E3.2.1.21; beta-glucosidase [EC:3.2.1.21]	Carbohydrate metabolism
comp24104_c0_seq2	K01188	00940 Phenylpropanoid biosynthesis[PATH:ath00940]	Arabidopsis thaliana (thale cress)	ath	Metabolism	E3.2.1.21; beta-glucosidase [EC:3.2.1.21]	Biosynthesis of other secondary metabolites
comp24104_c0_seq2	K01188	00460 Cyanoamino acid metabolism[PATH:sly00460]	Solanum lycopersicum (tomato)	sly	Metabolism	E3.2.1.21; beta-glucosidase [EC:3.2.1.21]	Metabolism of other amino acids
comp30499_c0_seq11	K02126	00190 Oxidative phosphorylation[PATH:ath00190]	Arabidopsis thaliana (thale cress)	ath	Metabolism	ATPeF0A; F-type H+-transporting ATPase subunit a	Energy metabolism
comp30499_c0_seq11	K02126	00190 Oxidative phosphorylation[PATH:sly00190]	Solanum lycopersicum (tomato)	sly	Metabolism	ATPeF0A; F-type H+-transporting ATPase subunit a	Energy metabolism
comp34528_c0_seq1	K12338	00942 Anthocyanin biosynthesis[PATH:sly00942]	Solanum lycopersicum (tomato)	sly	Metabolism	UGT75C1; anthocyanidin 3-O-glucoside 5-O-glucosyltransferase [EC:2.4.1.298]	Biosynthesis of other secondary metabolites
comp34528_c0_seq1	K12338	00942 Anthocyanin biosynthesis[PATH:ath00942]	Arabidopsis thaliana (thale cress)	ath	Metabolism	UGT75C1; anthocyanidin 3-O-glucoside 5-O-glucosyltransferase [EC:2.4.1.298]	Biosynthesis of other secondary metabolites
comp30690_c0_seq3	K14311	03013 RNA transport[PATH:sly03013]	Solanum lycopersicum (tomato)	sly	Genetic Information Processing	NUP188; nuclear pore complex protein Nup188	Translation
comp30690_c0_seq3	K14311	03013 RNA transport[PATH:ath03013]	Arabidopsis thaliana (thale cress)	ath	Genetic Information Processing	NUP188; nuclear pore complex protein Nup188	Translation
comp30000_c0_seq10	K01673	00910 Nitrogen metabolism[PATH:ath00910]	Arabidopsis thaliana (thale cress)	ath	Metabolism	cynT; carbonic anhydrase [EC:4.2.1.1]	Energy metabolism
comp30000_c0_seq10	K01673	00910 Nitrogen metabolism[PATH:sly00910]	Solanum lycopersicum (tomato)	sly	Metabolism	cynT; carbonic anhydrase [EC:4.2.1.1]	Energy metabolism
comp34931_c0_seq3	K14001	04141 Protein processing in endoplasmic reticulum[PATH:sly04141]	Solanum lycopersicum (tomato)	sly	Genetic Information Processing	SIL1; nucleotide exchange factor SIL1	Folding, sorting and degradation
comp34931_c0_seq3	K14001	04141 Protein processing in endoplasmic reticulum[PATH:ath04141]	Arabidopsis thaliana (thale cress)	ath	Genetic Information Processing	SIL1; nucleotide exchange factor SIL1	Folding, sorting and degradation
comp23909_c0_seq1	K02974	03010 Ribosome[PATH:ath03010]	Arabidopsis thaliana (thale cress)	ath	Genetic Information Processing	RP-S24e; small subunit ribosomal protein S24e	Translation
comp23909_c0_seq1	K02974	03010 Ribosome[PATH:sly03010]	Solanum lycopersicum (tomato)	sly	Genetic Information Processing	RP-S24e; small subunit ribosomal protein S24e	Translation
comp28367_c0_seq1	K00814	00710 Carbon fixation in photosynthetic organisms[PATH:ath00710]	Arabidopsis thaliana (thale cress)	ath	Metabolism	GPT; alanine transaminase [EC:2.6.1.2]	Energy metabolism
comp28367_c0_seq1	K00814	01200 Carbon metabolism[PATH:sly01200]	Solanum lycopersicum (tomato)	sly	Metabolism	GPT; alanine transaminase [EC:2.6.1.2]	Metabolism
comp28367_c0_seq1	K00814	00250 Alanine, aspartate and glutamate metabolism[PATH:sly00250]	Solanum lycopersicum (tomato)	sly	Metabolism	GPT; alanine transaminase [EC:2.6.1.2]	Amino acid metabolism
comp28367_c0_seq1	K00814	01200 Carbon metabolism[PATH:ath01200]	Arabidopsis thaliana (thale cress)	ath	Metabolism	GPT; alanine transaminase [EC:2.6.1.2]	Metabolism
comp28367_c0_seq1	K00814	00710 Carbon fixation in photosynthetic organisms[PATH:sly00710]	Solanum lycopersicum (tomato)	sly	Metabolism	GPT; alanine transaminase [EC:2.6.1.2]	Energy metabolism
comp28367_c0_seq1	K00814	01210 2-Oxocarboxylic acid metabolism[PATH:ath01210]	Arabidopsis thaliana (thale cress)	ath	Metabolism	GPT; alanine transaminase [EC:2.6.1.2]	Metabolism
comp28367_c0_seq1	K00814	01210 2-Oxocarboxylic acid metabolism[PATH:sly01210]	Solanum lycopersicum (tomato)	sly	Metabolism	GPT; alanine transaminase [EC:2.6.1.2]	Metabolism
comp28367_c0_seq1	K00814	00250 Alanine, aspartate and glutamate metabolism[PATH:ath00250]	Arabidopsis thaliana (thale cress)	ath	Metabolism	GPT; alanine transaminase [EC:2.6.1.2]	Amino acid metabolism
comp28367_c0_seq1	K00814	01230 Biosynthesis of amino acids[PATH:sly01230]	Solanum lycopersicum (tomato)	sly	Metabolism	GPT; alanine transaminase [EC:2.6.1.2]	Metabolism
comp28367_c0_seq1	K00814	01230 Biosynthesis of amino acids[PATH:ath01230]	Arabidopsis thaliana (thale cress)	ath	Metabolism	GPT; alanine transaminase [EC:2.6.1.2]	Metabolism
comp27832_c0_seq1	K00457	00360 Phenylalanine metabolism[PATH:ath00360]	Arabidopsis thaliana (thale cress)	ath	Metabolism	HPD; 4-hydroxyphenylpyruvate dioxygenase [EC:1.13.11.27]	Amino acid metabolism
comp27832_c0_seq1	K00457	00130 Ubiquinone and other terpenoid-quinone biosynthesis[PATH:ath00130]	Arabidopsis thaliana (thale cress)	ath	Metabolism	HPD; 4-hydroxyphenylpyruvate dioxygenase [EC:1.13.11.27]	Metabolism of cofactors and vitamins
comp27832_c0_seq1	K00457	00350 Tyrosine metabolism[PATH:ath00350]	Arabidopsis thaliana (thale cress)	ath	Metabolism	HPD; 4-hydroxyphenylpyruvate dioxygenase [EC:1.13.11.27]	Amino acid metabolism
comp27832_c0_seq1	K00457	00350 Tyrosine metabolism[PATH:sly00350]	Solanum lycopersicum (tomato)	sly	Metabolism	HPD; 4-hydroxyphenylpyruvate dioxygenase [EC:1.13.11.27]	Amino acid metabolism
comp27832_c0_seq1	K00457	00130 Ubiquinone and other terpenoid-quinone biosynthesis[PATH:sly00130]	Solanum lycopersicum (tomato)	sly	Metabolism	HPD; 4-hydroxyphenylpyruvate dioxygenase [EC:1.13.11.27]	Metabolism of cofactors and vitamins
comp27832_c0_seq1	K00457	00360 Phenylalanine metabolism[PATH:sly00360]	Solanum lycopersicum (tomato)	sly	Metabolism	HPD; 4-hydroxyphenylpyruvate dioxygenase [EC:1.13.11.27]	Amino acid metabolism
comp25783_c0_seq2	K14432	04075 Plant hormone signal transduction[PATH:sly04075]	Solanum lycopersicum (tomato)	sly	Environmental Information Processing	ABF; ABA responsive element binding factor	Signal transduction
comp25783_c0_seq2	K14432	04075 Plant hormone signal transduction[PATH:ath04075]	Arabidopsis thaliana (thale cress)	ath	Environmental Information Processing	ABF; ABA responsive element binding factor	Signal transduction
comp288906_c0_seq1	K01183	00520 Amino sugar and nucleotide sugar metabolism[PATH:ath00520]	Arabidopsis thaliana (thale cress)	ath	Metabolism	E3.2.1.14; chitinase [EC:3.2.1.14]	Carbohydrate metabolism
comp288906_c0_seq1	K01183	00520 Amino sugar and nucleotide sugar metabolism[PATH:sly00520]	Solanum lycopersicum (tomato)	sly	Metabolism	E3.2.1.14; chitinase [EC:3.2.1.14]	Carbohydrate metabolism
comp32784_c0_seq1	K00615	00030 Pentose phosphate pathway[PATH:sly00030]	Solanum lycopersicum (tomato)	sly	Metabolism	E2.2.1.1; transketolase [EC:2.2.1.1]	Carbohydrate metabolism
comp32784_c0_seq1	K00615	00710 Carbon fixation in photosynthetic organisms[PATH:sly00710]	Solanum lycopersicum (tomato)	sly	Metabolism	E2.2.1.1; transketolase [EC:2.2.1.1]	Energy metabolism
comp32784_c0_seq1	K00615	01200 Carbon metabolism[PATH:ath01200]	Arabidopsis thaliana (thale cress)	ath	Metabolism	E2.2.1.1; transketolase [EC:2.2.1.1]	Metabolism
comp32784_c0_seq1	K00615	00030 Pentose phosphate pathway[PATH:ath00030]	Arabidopsis thaliana (thale cress)	ath	Metabolism	E2.2.1.1; transketolase [EC:2.2.1.1]	Carbohydrate metabolism
comp32784_c0_seq1	K00615	01230 Biosynthesis of amino acids[PATH:sly01230]	Solanum lycopersicum (tomato)	sly	Metabolism	E2.2.1.1; transketolase [EC:2.2.1.1]	Metabolism
comp32784_c0_seq1	K00615	00710 Carbon fixation in photosynthetic organisms[PATH:ath00710]	Arabidopsis thaliana (thale cress)	ath	Metabolism	E2.2.1.1; transketolase [EC:2.2.1.1]	Energy metabolism
comp32784_c0_seq1	K00615	01200 Carbon metabolism[PATH:sly01200]	Solanum lycopersicum (tomato)	sly	Metabolism	E2.2.1.1; transketolase [EC:2.2.1.1]	Metabolism
comp32784_c0_seq1	K00615	01230 Biosynthesis of amino acids[PATH:ath01230]	Arabidopsis thaliana (thale cress)	ath	Metabolism	E2.2.1.1; transketolase [EC:2.2.1.1]	Metabolism
comp22465_c0_seq1	K03019	00240 Pyrimidine metabolism[PATH:ath00240]	Arabidopsis thaliana (thale cress)	ath	Metabolism	RPC11; DNA-directed RNA polymerase III subunit RPC10	Nucleotide metabolism
comp22465_c0_seq1	K03019	00240 Pyrimidine metabolism[PATH:sly00240]	Solanum lycopersicum (tomato)	sly	Metabolism	RPC11; DNA-directed RNA polymerase III subunit RPC10	Nucleotide metabolism
comp22465_c0_seq1	K03019	00230 Purine metabolism[PATH:ath00230]	Arabidopsis thaliana (thale cress)	ath	Metabolism	RPC11; DNA-directed RNA polymerase III subunit RPC10	Nucleotide metabolism
comp22465_c0_seq1	K03019	00230 Purine metabolism[PATH:sly00230]	Solanum lycopersicum (tomato)	sly	Metabolism	RPC11; DNA-directed RNA polymerase III subunit RPC10	Nucleotide metabolism
comp22465_c0_seq1	K03019	03020 RNA polymerase[PATH:ath03020]	Arabidopsis thaliana (thale cress)	ath	Genetic Information Processing	RPC11; DNA-directed RNA polymerase III subunit RPC10	Transcription
comp22465_c0_seq1	K03019	03020 RNA polymerase[PATH:sly03020]	Solanum lycopersicum (tomato)	sly	Genetic Information Processing	RPC11; DNA-directed RNA polymerase III subunit RPC10	Transcription
comp34877_c0_seq4	K01427	00230 Purine metabolism[PATH:ath00230]	Arabidopsis thaliana (thale cress)	ath	Metabolism	URE; urease [EC:3.5.1.5]	Nucleotide metabolism
comp34877_c0_seq4	K01427	00230 Purine metabolism[PATH:sly00230]	Solanum lycopersicum (tomato)	sly	Metabolism	URE; urease [EC:3.5.1.5]	Nucleotide metabolism
comp34877_c0_seq4	K01427	00330 Arginine and proline metabolism[PATH:sly00330]	Solanum lycopersicum (tomato)	sly	Metabolism	URE; urease [EC:3.5.1.5]	Amino acid metabolism
comp34877_c0_seq4	K01427	00330 Arginine and proline metabolism[PATH:ath00330]	Arabidopsis thaliana (thale cress)	ath	Metabolism	URE; urease [EC:3.5.1.5]	Amino acid metabolism
comp25218_c0_seq1	K14574	03008 Ribosome biogenesis in eukaryotes[PATH:sly03008]	Solanum lycopersicum (tomato)	sly	Genetic Information Processing	SDO1; ribosome maturation protein SDO1	Translation
comp25218_c0_seq1	K14574	03008 Ribosome biogenesis in eukaryotes[PATH:ath03008]	Arabidopsis thaliana (thale cress)	ath	Genetic Information Processing	SDO1; ribosome maturation protein SDO1	Translation
comp27007_c0_seq1	K12846	03040 Spliceosome[PATH:ath03040]	Arabidopsis thaliana (thale cress)	ath	Genetic Information Processing	SNRNP27; U4/U6.U5 tri-snRNP-associated protein 3	Transcription
comp27007_c0_seq1	K12846	03040 Spliceosome[PATH:sly03040]	Solanum lycopersicum (tomato)	sly	Genetic Information Processing	SNRNP27; U4/U6.U5 tri-snRNP-associated protein 3	Transcription
comp33411_c0_seq2	K04371	04626 Plant-pathogen interaction[PATH:ath04626]	Arabidopsis thaliana (thale cress)	ath	Organismal Systems	MAPK1_3; mitogen-activated protein kinase 1/3 [EC:2.7.11.24]	Environmental adaptation
comp34655_c0_seq6	K03144	03022 Basal transcription factors[PATH:sly03022]	Solanum lycopersicum (tomato)	sly	Genetic Information Processing	TFIIH4; transcription initiation factor TFIIH subunit 4	Transcription
comp34655_c0_seq6	K03144	03420 Nucleotide excision repair[PATH:ath03420]	Arabidopsis thaliana (thale cress)	ath	Genetic Information Processing	TFIIH4; transcription initiation factor TFIIH subunit 4	Replication and repair
comp34655_c0_seq6	K03144	03022 Basal transcription factors[PATH:ath03022]	Arabidopsis thaliana (thale cress)	ath	Genetic Information Processing	TFIIH4; transcription initiation factor TFIIH subunit 4	Transcription
comp34655_c0_seq6	K03144	03420 Nucleotide excision repair[PATH:sly03420]	Solanum lycopersicum (tomato)	sly	Genetic Information Processing	TFIIH4; transcription initiation factor TFIIH subunit 4	Replication and repair
comp29102_c0_seq1	K10563	03410 Base excision repair[PATH:ath03410]	Arabidopsis thaliana (thale cress)	ath	Genetic Information Processing	mutM; formamidopyrimidine-DNA glycosylase [EC:3.2.2.23 4.2.99.18]	Replication and repair
comp29102_c0_seq1	K10563	03410 Base excision repair[PATH:sly03410]	Solanum lycopersicum (tomato)	sly	Genetic Information Processing	mutM; formamidopyrimidine-DNA glycosylase [EC:3.2.2.23 4.2.99.18]	Replication and repair
comp24104_c0_seq1	K01188	00460 Cyanoamino acid metabolism[PATH:ath00460]	Arabidopsis thaliana (thale cress)	ath	Metabolism	E3.2.1.21; beta-glucosidase [EC:3.2.1.21]	Metabolism of other amino acids
comp24104_c0_seq1	K01188	00500 Starch and sucrose metabolism[PATH:sly00500]	Solanum lycopersicum (tomato)	sly	Metabolism	E3.2.1.21; beta-glucosidase [EC:3.2.1.21]	Carbohydrate metabolism
comp24104_c0_seq1	K01188	00940 Phenylpropanoid biosynthesis[PATH:sly00940]	Solanum lycopersicum (tomato)	sly	Metabolism	E3.2.1.21; beta-glucosidase [EC:3.2.1.21]	Biosynthesis of other secondary metabolites
comp24104_c0_seq1	K01188	00500 Starch and sucrose metabolism[PATH:ath00500]	Arabidopsis thaliana (thale cress)	ath	Metabolism	E3.2.1.21; beta-glucosidase [EC:3.2.1.21]	Carbohydrate metabolism
comp24104_c0_seq1	K01188	00940 Phenylpropanoid biosynthesis[PATH:ath00940]	Arabidopsis thaliana (thale cress)	ath	Metabolism	E3.2.1.21; beta-glucosidase [EC:3.2.1.21]	Biosynthesis of other secondary metabolites
comp24104_c0_seq1	K01188	00460 Cyanoamino acid metabolism[PATH:sly00460]	Solanum lycopersicum (tomato)	sly	Metabolism	E3.2.1.21; beta-glucosidase [EC:3.2.1.21]	Metabolism of other amino acids
comp34655_c0_seq13	K03144	03022 Basal transcription factors[PATH:sly03022]	Solanum lycopersicum (tomato)	sly	Genetic Information Processing	TFIIH4; transcription initiation factor TFIIH subunit 4	Transcription
comp34655_c0_seq13	K03144	03420 Nucleotide excision repair[PATH:ath03420]	Arabidopsis thaliana (thale cress)	ath	Genetic Information Processing	TFIIH4; transcription initiation factor TFIIH subunit 4	Replication and repair
comp34655_c0_seq13	K03144	03022 Basal transcription factors[PATH:ath03022]	Arabidopsis thaliana (thale cress)	ath	Genetic Information Processing	TFIIH4; transcription initiation factor TFIIH subunit 4	Transcription
comp34655_c0_seq13	K03144	03420 Nucleotide excision repair[PATH:sly03420]	Solanum lycopersicum (tomato)	sly	Genetic Information Processing	TFIIH4; transcription initiation factor TFIIH subunit 4	Replication and repair
comp22237_c0_seq2	K03537	03013 RNA transport[PATH:sly03013]	Solanum lycopersicum (tomato)	sly	Genetic Information Processing	POP5; ribonuclease P/MRP protein subunit POP5 [EC:3.1.26.5]	Translation
comp22237_c0_seq2	K03537	03008 Ribosome biogenesis in eukaryotes[PATH:sly03008]	Solanum lycopersicum (tomato)	sly	Genetic Information Processing	POP5; ribonuclease P/MRP protein subunit POP5 [EC:3.1.26.5]	Translation
comp22237_c0_seq2	K03537	03013 RNA transport[PATH:ath03013]	Arabidopsis thaliana (thale cress)	ath	Genetic Information Processing	POP5; ribonuclease P/MRP protein subunit POP5 [EC:3.1.26.5]	Translation
comp22237_c0_seq2	K03537	03008 Ribosome biogenesis in eukaryotes[PATH:ath03008]	Arabidopsis thaliana (thale cress)	ath	Genetic Information Processing	POP5; ribonuclease P/MRP protein subunit POP5 [EC:3.1.26.5]	Translation
comp19122_c0_seq2	K11863	04141 Protein processing in endoplasmic reticulum[PATH:sly04141]	Solanum lycopersicum (tomato)	sly	Genetic Information Processing	ATXN3; Ataxin-3 [EC:3.4.22.-]	Folding, sorting and degradation
comp19122_c0_seq2	K11863	04141 Protein processing in endoplasmic reticulum[PATH:ath04141]	Arabidopsis thaliana (thale cress)	ath	Genetic Information Processing	ATXN3; Ataxin-3 [EC:3.4.22.-]	Folding, sorting and degradation
comp22000_c0_seq1	K04371	04626 Plant-pathogen interaction[PATH:ath04626]	Arabidopsis thaliana (thale cress)	ath	Organismal Systems	MAPK1_3; mitogen-activated protein kinase 1/3 [EC:2.7.11.24]	Environmental adaptation
comp27780_c0_seq2	K13606	00860 Porphyrin and chlorophyll metabolism[PATH:ath00860]	Arabidopsis thaliana (thale cress)	ath	Metabolism	NOL; chlorophyll(ide) b reductase [EC:1.1.1.294]	Metabolism of cofactors and vitamins
comp27780_c0_seq2	K13606	00860 Porphyrin and chlorophyll metabolism[PATH:sly00860]	Solanum lycopersicum (tomato)	sly	Metabolism	NOL; chlorophyll(ide) b reductase [EC:1.1.1.294]	Metabolism of cofactors and vitamins
comp31547_c0_seq4	K00817	00360 Phenylalanine metabolism[PATH:ath00360]	Arabidopsis thaliana (thale cress)	ath	Metabolism	hisC; histidinol-phosphate aminotransferase [EC:2.6.1.9]	Amino acid metabolism
comp31547_c0_seq4	K00817	00350 Tyrosine metabolism[PATH:ath00350]	Arabidopsis thaliana (thale cress)	ath	Metabolism	hisC; histidinol-phosphate aminotransferase [EC:2.6.1.9]	Amino acid metabolism
comp31547_c0_seq4	K00817	00350 Tyrosine metabolism[PATH:sly00350]	Solanum lycopersicum (tomato)	sly	Metabolism	hisC; histidinol-phosphate aminotransferase [EC:2.6.1.9]	Amino acid metabolism
comp31547_c0_seq4	K00817	00340 Histidine metabolism[PATH:ath00340]	Arabidopsis thaliana (thale cress)	ath	Metabolism	hisC; histidinol-phosphate aminotransferase [EC:2.6.1.9]	Amino acid metabolism
comp31547_c0_seq4	K00817	00400 Phenylalanine, tyrosine and tryptophan biosynthesis[PATH:sly00400]	Solanum lycopersicum (tomato)	sly	Metabolism	hisC; histidinol-phosphate aminotransferase [EC:2.6.1.9]	Amino acid metabolism
comp31547_c0_seq4	K00817	00960 Tropane, piperidine and pyridine alkaloid biosynthesis[PATH:ath00960]	Arabidopsis thaliana (thale cress)	ath	Metabolism	hisC; histidinol-phosphate aminotransferase [EC:2.6.1.9]	Biosynthesis of other secondary metabolites
comp31547_c0_seq4	K00817	00960 Tropane, piperidine and pyridine alkaloid biosynthesis[PATH:sly00960]	Solanum lycopersicum (tomato)	sly	Metabolism	hisC; histidinol-phosphate aminotransferase [EC:2.6.1.9]	Biosynthesis of other secondary metabolites
comp31547_c0_seq4	K00817	00400 Phenylalanine, tyrosine and tryptophan biosynthesis[PATH:ath00400]	Arabidopsis thaliana (thale cress)	ath	Metabolism	hisC; histidinol-phosphate aminotransferase [EC:2.6.1.9]	Amino acid metabolism
comp31547_c0_seq4	K00817	00360 Phenylalanine metabolism[PATH:sly00360]	Solanum lycopersicum (tomato)	sly	Metabolism	hisC; histidinol-phosphate aminotransferase [EC:2.6.1.9]	Amino acid metabolism
comp31547_c0_seq4	K00817	01230 Biosynthesis of amino acids[PATH:sly01230]	Solanum lycopersicum (tomato)	sly	Metabolism	hisC; histidinol-phosphate aminotransferase [EC:2.6.1.9]	Metabolism
comp31547_c0_seq4	K00817	01230 Biosynthesis of amino acids[PATH:ath01230]	Arabidopsis thaliana (thale cress)	ath	Metabolism	hisC; histidinol-phosphate aminotransferase [EC:2.6.1.9]	Metabolism
comp31547_c0_seq4	K00817	00340 Histidine metabolism[PATH:sly00340]	Solanum lycopersicum (tomato)	sly	Metabolism	hisC; histidinol-phosphate aminotransferase [EC:2.6.1.9]	Amino acid metabolism
comp21921_c0_seq1	K11088	03040 Spliceosome[PATH:ath03040]	Arabidopsis thaliana (thale cress)	ath	Genetic Information Processing	SNRPD3; small nuclear ribonucleoprotein D3	Transcription
comp21921_c0_seq1	K11088	03040 Spliceosome[PATH:sly03040]	Solanum lycopersicum (tomato)	sly	Genetic Information Processing	SNRPD3; small nuclear ribonucleoprotein D3	Transcription
comp32831_c0_seq3	K02434	00970 Aminoacyl-tRNA biosynthesis[PATH:ath00970]	Arabidopsis thaliana (thale cress)	ath	Genetic Information Processing	gatB; aspartyl-tRNA(Asn)/glutamyl-tRNA(Gln) amidotransferase subunit B [EC:6.3.5.6 6.3.5.7]	Translation
comp32831_c0_seq3	K02434	00970 Aminoacyl-tRNA biosynthesis[PATH:sly00970]	Solanum lycopersicum (tomato)	sly	Genetic Information Processing	gatB; aspartyl-tRNA(Asn)/glutamyl-tRNA(Gln) amidotransferase subunit B [EC:6.3.5.6 6.3.5.7]	Translation
comp28611_c0_seq3	K11778	00900 Terpenoid backbone biosynthesis[PATH:ath00900]	Arabidopsis thaliana (thale cress)	ath	Metabolism	DHDDS; ditrans,polycis-polyprenyl diphosphate synthase [EC:2.5.1.87]	Metabolism of terpenoids and polyketides
comp28611_c0_seq3	K11778	00900 Terpenoid backbone biosynthesis[PATH:sly00900]	Solanum lycopersicum (tomato)	sly	Metabolism	DHDDS; ditrans,polycis-polyprenyl diphosphate synthase [EC:2.5.1.87]	Metabolism of terpenoids and polyketides
comp29328_c0_seq1	K03635	04122 Sulfur relay system[PATH:sly04122]	Solanum lycopersicum (tomato)	sly	Genetic Information Processing	MOCS2; molybdopterin synthase catalytic subunit [EC:2.8.1.12]	Folding, sorting and degradation
comp29328_c0_seq1	K03635	04122 Sulfur relay system[PATH:ath04122]	Arabidopsis thaliana (thale cress)	ath	Genetic Information Processing	MOCS2; molybdopterin synthase catalytic subunit [EC:2.8.1.12]	Folding, sorting and degradation
comp29328_c0_seq1	K03635	00790 Folate biosynthesis[PATH:ath00790]	Arabidopsis thaliana (thale cress)	ath	Metabolism	MOCS2; molybdopterin synthase catalytic subunit [EC:2.8.1.12]	Metabolism of cofactors and vitamins
comp29328_c0_seq1	K03635	00790 Folate biosynthesis[PATH:sly00790]	Solanum lycopersicum (tomato)	sly	Metabolism	MOCS2; molybdopterin synthase catalytic subunit [EC:2.8.1.12]	Metabolism of cofactors and vitamins
comp23484_c0_seq3	K01881	00970 Aminoacyl-tRNA biosynthesis[PATH:ath00970]	Arabidopsis thaliana (thale cress)	ath	Genetic Information Processing	PARS; prolyl-tRNA synthetase [EC:6.1.1.15]	Translation
comp23484_c0_seq3	K01881	00970 Aminoacyl-tRNA biosynthesis[PATH:sly00970]	Solanum lycopersicum (tomato)	sly	Genetic Information Processing	PARS; prolyl-tRNA synthetase [EC:6.1.1.15]	Translation
comp21718_c0_seq1	K00878	00730 Thiamine metabolism[PATH:sly00730]	Solanum lycopersicum (tomato)	sly	Metabolism	thiM; hydroxyethylthiazole kinase [EC:2.7.1.50]	Metabolism of cofactors and vitamins
comp21718_c0_seq1	K00878	00730 Thiamine metabolism[PATH:ath00730]	Arabidopsis thaliana (thale cress)	ath	Metabolism	thiM; hydroxyethylthiazole kinase [EC:2.7.1.50]	Metabolism of cofactors and vitamins
comp34117_c1_seq3	K00799	00480 Glutathione metabolism[PATH:ath00480]	Arabidopsis thaliana (thale cress)	ath	Metabolism	GST; glutathione S-transferase [EC:2.5.1.18]	Metabolism of other amino acids
comp34117_c1_seq3	K00799	00480 Glutathione metabolism[PATH:sly00480]	Solanum lycopersicum (tomato)	sly	Metabolism	GST; glutathione S-transferase [EC:2.5.1.18]	Metabolism of other amino acids
comp28788_c0_seq1	K03264	03008 Ribosome biogenesis in eukaryotes[PATH:sly03008]	Solanum lycopersicum (tomato)	sly	Genetic Information Processing	EIF6; translation initiation factor 6	Translation
comp28788_c0_seq1	K03264	03008 Ribosome biogenesis in eukaryotes[PATH:ath03008]	Arabidopsis thaliana (thale cress)	ath	Genetic Information Processing	EIF6; translation initiation factor 6	Translation
comp32576_c2_seq16	K02703	00195 Photosynthesis[PATH:sly00195]	Solanum lycopersicum (tomato)	sly	Metabolism	psbA; photosystem II P680 reaction center D1 protein	Energy metabolism
comp32576_c2_seq16	K02703	00195 Photosynthesis[PATH:ath00195]	Arabidopsis thaliana (thale cress)	ath	Metabolism	psbA; photosystem II P680 reaction center D1 protein	Energy metabolism
comp31866_c0_seq1	K11094	03040 Spliceosome[PATH:ath03040]	Arabidopsis thaliana (thale cress)	ath	Genetic Information Processing	SNRPB2; U2 small nuclear ribonucleoprotein B''	Transcription
comp31866_c0_seq1	K11094	03040 Spliceosome[PATH:sly03040]	Solanum lycopersicum (tomato)	sly	Genetic Information Processing	SNRPB2; U2 small nuclear ribonucleoprotein B''	Transcription
comp26235_c0_seq2	K18134	00514 Other types of O-glycan biosynthesis[PATH:sly00514]	Solanum lycopersicum (tomato)	sly	Metabolism	EOGT; protein O-GlcNAc transferase [EC:2.4.1.255]	Glycan biosynthesis and metabolism
comp28251_c0_seq1	K14493	04075 Plant hormone signal transduction[PATH:sly04075]	Solanum lycopersicum (tomato)	sly	Environmental Information Processing	GID1; gibberellin receptor GID1 [EC:3.-.-.-]	Signal transduction
comp28251_c0_seq1	K14493	04075 Plant hormone signal transduction[PATH:ath04075]	Arabidopsis thaliana (thale cress)	ath	Environmental Information Processing	GID1; gibberellin receptor GID1 [EC:3.-.-.-]	Signal transduction
comp35107_c0_seq33	K03128	03022 Basal transcription factors[PATH:ath03022]	Arabidopsis thaliana (thale cress)	ath	Genetic Information Processing	TAF2; transcription initiation factor TFIID subunit 2	Transcription
comp35107_c0_seq33	K03128	03022 Basal transcription factors[PATH:sly03022]	Solanum lycopersicum (tomato)	sly	Genetic Information Processing	TAF2; transcription initiation factor TFIID subunit 2	Transcription
comp31943_c0_seq55	K06130	00564 Glycerophospholipid metabolism[PATH:sly00564]	Solanum lycopersicum (tomato)	sly	Metabolism	LYPLA2; lysophospholipase II [EC:3.1.1.5]	Lipid metabolism
comp31943_c0_seq55	K06130	00564 Glycerophospholipid metabolism[PATH:ath00564]	Arabidopsis thaliana (thale cress)	ath	Metabolism	LYPLA2; lysophospholipase II [EC:3.1.1.5]	Lipid metabolism
comp31299_c0_seq1	K10901	03440 Homologous recombination[PATH:sly03440]	Solanum lycopersicum (tomato)	sly	Genetic Information Processing	BLM; bloom syndrome protein [EC:3.6.4.12]	Replication and repair
comp31299_c0_seq1	K10901	03440 Homologous recombination[PATH:ath03440]	Arabidopsis thaliana (thale cress)	ath	Genetic Information Processing	BLM; bloom syndrome protein [EC:3.6.4.12]	Replication and repair
comp33406_c0_seq8	K12897	03040 Spliceosome[PATH:ath03040]	Arabidopsis thaliana (thale cress)	ath	Genetic Information Processing	TRA2; transformer-2 protein	Transcription
comp33406_c0_seq8	K12897	03040 Spliceosome[PATH:sly03040]	Solanum lycopersicum (tomato)	sly	Genetic Information Processing	TRA2; transformer-2 protein	Transcription
comp15528_c0_seq1	K04713	00600 Sphingolipid metabolism[PATH:ath00600]	Arabidopsis thaliana (thale cress)	ath	Metabolism	SUR2; sphinganine C4-monooxygenase [EC:1.14.13.169]	Lipid metabolism
comp15528_c0_seq1	K04713	00600 Sphingolipid metabolism[PATH:sly00600]	Solanum lycopersicum (tomato)	sly	Metabolism	SUR2; sphinganine C4-monooxygenase [EC:1.14.13.169]	Lipid metabolism
comp28590_c2_seq3	K01074	01212 Fatty acid metabolism[PATH:ath01212]	Arabidopsis thaliana (thale cress)	ath	Metabolism	PPT; palmitoyl-protein thioesterase [EC:3.1.2.22]	Metabolism
comp28590_c2_seq3	K01074	01212 Fatty acid metabolism[PATH:sly01212]	Solanum lycopersicum (tomato)	sly	Metabolism	PPT; palmitoyl-protein thioesterase [EC:3.1.2.22]	Metabolism
comp28590_c2_seq3	K01074	00062 Fatty acid elongation[PATH:ath00062]	Arabidopsis thaliana (thale cress)	ath	Metabolism	PPT; palmitoyl-protein thioesterase [EC:3.1.2.22]	Lipid metabolism
comp28590_c2_seq3	K01074	00062 Fatty acid elongation[PATH:sly00062]	Solanum lycopersicum (tomato)	sly	Metabolism	PPT; palmitoyl-protein thioesterase [EC:3.1.2.22]	Lipid metabolism
comp21746_c0_seq1	K00432	00480 Glutathione metabolism[PATH:sly00480]	Solanum lycopersicum (tomato)	sly	Metabolism	E1.11.1.9; glutathione peroxidase [EC:1.11.1.9]	Metabolism of other amino acids
comp21746_c0_seq1	K00432	00590 Arachidonic acid metabolism[PATH:ath00590]	Arabidopsis thaliana (thale cress)	ath	Metabolism	E1.11.1.9; glutathione peroxidase [EC:1.11.1.9]	Lipid metabolism
comp21746_c0_seq1	K00432	00480 Glutathione metabolism[PATH:ath00480]	Arabidopsis thaliana (thale cress)	ath	Metabolism	E1.11.1.9; glutathione peroxidase [EC:1.11.1.9]	Metabolism of other amino acids
comp21746_c0_seq1	K00432	00590 Arachidonic acid metabolism[PATH:sly00590]	Solanum lycopersicum (tomato)	sly	Metabolism	E1.11.1.9; glutathione peroxidase [EC:1.11.1.9]	Lipid metabolism
comp32877_c0_seq1	K01761	00450 Selenocompound metabolism[PATH:ath00450]	Arabidopsis thaliana (thale cress)	ath	Metabolism	E4.4.1.11; methionine-gamma-lyase [EC:4.4.1.11]	Metabolism of other amino acids
comp32877_c0_seq1	K01761	00270 Cysteine and methionine metabolism[PATH:ath00270]	Arabidopsis thaliana (thale cress)	ath	Metabolism	E4.4.1.11; methionine-gamma-lyase [EC:4.4.1.11]	Amino acid metabolism
comp32877_c0_seq1	K01761	00450 Selenocompound metabolism[PATH:sly00450]	Solanum lycopersicum (tomato)	sly	Metabolism	E4.4.1.11; methionine-gamma-lyase [EC:4.4.1.11]	Metabolism of other amino acids
comp32877_c0_seq1	K01761	00270 Cysteine and methionine metabolism[PATH:sly00270]	Solanum lycopersicum (tomato)	sly	Metabolism	E4.4.1.11; methionine-gamma-lyase [EC:4.4.1.11]	Amino acid metabolism
comp33580_c0_seq5	K11583	03015 mRNA surveillance pathway[PATH:ath03015]	Arabidopsis thaliana (thale cress)	ath	Genetic Information Processing	PPP2R3; serine/threonine-protein phosphatase 2A regulatory subunit B''	Translation
comp33580_c0_seq5	K11583	03015 mRNA surveillance pathway[PATH:sly03015]	Solanum lycopersicum (tomato)	sly	Genetic Information Processing	PPP2R3; serine/threonine-protein phosphatase 2A regulatory subunit B''	Translation
comp21973_c0_seq1	K01759	00620 Pyruvate metabolism[PATH:sly00620]	Solanum lycopersicum (tomato)	sly	Metabolism	GLO1; lactoylglutathione lyase [EC:4.4.1.5]	Carbohydrate metabolism
comp21973_c0_seq1	K01759	00620 Pyruvate metabolism[PATH:ath00620]	Arabidopsis thaliana (thale cress)	ath	Metabolism	GLO1; lactoylglutathione lyase [EC:4.4.1.5]	Carbohydrate metabolism
comp34408_c0_seq5	K03129	03022 Basal transcription factors[PATH:ath03022]	Arabidopsis thaliana (thale cress)	ath	Genetic Information Processing	TAF4; transcription initiation factor TFIID subunit 4	Transcription
comp34408_c0_seq5	K03129	03022 Basal transcription factors[PATH:sly03022]	Solanum lycopersicum (tomato)	sly	Genetic Information Processing	TAF4; transcription initiation factor TFIID subunit 4	Transcription
comp26258_c0_seq1	K13345	04146 Peroxisome[PATH:sly04146]	Solanum lycopersicum (tomato)	sly	Cellular Processes	PEX12; peroxin-12	Transport and catabolism
comp26258_c0_seq1	K13345	04146 Peroxisome[PATH:ath04146]	Arabidopsis thaliana (thale cress)	ath	Cellular Processes	PEX12; peroxin-12	Transport and catabolism
comp20114_c0_seq1	K04122	00904 Diterpenoid biosynthesis[PATH:ath00904]	Arabidopsis thaliana (thale cress)	ath	Metabolism	GA3; ent-kaurene oxidase [EC:1.14.13.78]	Metabolism of terpenoids and polyketides
comp20114_c0_seq1	K04122	00904 Diterpenoid biosynthesis[PATH:sly00904]	Solanum lycopersicum (tomato)	sly	Metabolism	GA3; ent-kaurene oxidase [EC:1.14.13.78]	Metabolism of terpenoids and polyketides
comp19730_c0_seq1	K03141	03022 Basal transcription factors[PATH:sly03022]	Solanum lycopersicum (tomato)	sly	Genetic Information Processing	TFIIH1; transcription initiation factor TFIIH subunit 1	Transcription
comp19730_c0_seq1	K03141	03420 Nucleotide excision repair[PATH:ath03420]	Arabidopsis thaliana (thale cress)	ath	Genetic Information Processing	TFIIH1; transcription initiation factor TFIIH subunit 1	Replication and repair
comp19730_c0_seq1	K03141	03022 Basal transcription factors[PATH:ath03022]	Arabidopsis thaliana (thale cress)	ath	Genetic Information Processing	TFIIH1; transcription initiation factor TFIIH subunit 1	Transcription
comp19730_c0_seq1	K03141	03420 Nucleotide excision repair[PATH:sly03420]	Solanum lycopersicum (tomato)	sly	Genetic Information Processing	TFIIH1; transcription initiation factor TFIIH subunit 1	Replication and repair
comp25096_c0_seq1	K10576	04120 Ubiquitin mediated proteolysis[PATH:sly04120]	Solanum lycopersicum (tomato)	sly	Genetic Information Processing	UBE2H; ubiquitin-conjugating enzyme E2 H [EC:6.3.2.19]	Folding, sorting and degradation
comp25096_c0_seq1	K10576	04120 Ubiquitin mediated proteolysis[PATH:ath04120]	Arabidopsis thaliana (thale cress)	ath	Genetic Information Processing	UBE2H; ubiquitin-conjugating enzyme E2 H [EC:6.3.2.19]	Folding, sorting and degradation
comp31102_c1_seq2	K00511	00909 Sesquiterpenoid and triterpenoid biosynthesis[PATH:ath00909]	Arabidopsis thaliana (thale cress)	ath	Metabolism	SQLE; squalene monooxygenase [EC:1.14.13.132]	Metabolism of terpenoids and polyketides
comp31102_c1_seq2	K00511	00909 Sesquiterpenoid and triterpenoid biosynthesis[PATH:sly00909]	Solanum lycopersicum (tomato)	sly	Metabolism	SQLE; squalene monooxygenase [EC:1.14.13.132]	Metabolism of terpenoids and polyketides
comp31102_c1_seq2	K00511	00100 Steroid biosynthesis[PATH:ath00100]	Arabidopsis thaliana (thale cress)	ath	Metabolism	SQLE; squalene monooxygenase [EC:1.14.13.132]	Lipid metabolism
comp31102_c1_seq2	K00511	00100 Steroid biosynthesis[PATH:sly00100]	Solanum lycopersicum (tomato)	sly	Metabolism	SQLE; squalene monooxygenase [EC:1.14.13.132]	Lipid metabolism
comp27622_c0_seq2	K02873	03010 Ribosome[PATH:ath03010]	Arabidopsis thaliana (thale cress)	ath	Genetic Information Processing	RP-L13e; large subunit ribosomal protein L13e	Translation
comp27622_c0_seq2	K02873	03010 Ribosome[PATH:sly03010]	Solanum lycopersicum (tomato)	sly	Genetic Information Processing	RP-L13e; large subunit ribosomal protein L13e	Translation
comp32360_c0_seq1	K00121	00071 Fatty acid degradation[PATH:ath00071]	Arabidopsis thaliana (thale cress)	ath	Metabolism	frmA; S-(hydroxymethyl)glutathione dehydrogenase / alcohol dehydrogenase [EC:1.1.1.284 1.1.1.1]	Lipid metabolism
comp32360_c0_seq1	K00121	00350 Tyrosine metabolism[PATH:ath00350]	Arabidopsis thaliana (thale cress)	ath	Metabolism	frmA; S-(hydroxymethyl)glutathione dehydrogenase / alcohol dehydrogenase [EC:1.1.1.284 1.1.1.1]	Amino acid metabolism
comp32360_c0_seq1	K00121	00350 Tyrosine metabolism[PATH:sly00350]	Solanum lycopersicum (tomato)	sly	Metabolism	frmA; S-(hydroxymethyl)glutathione dehydrogenase / alcohol dehydrogenase [EC:1.1.1.284 1.1.1.1]	Amino acid metabolism
comp32360_c0_seq1	K00121	01220 Degradation of aromatic compounds[PATH:ath01220]	Arabidopsis thaliana (thale cress)	ath	Metabolism	frmA; S-(hydroxymethyl)glutathione dehydrogenase / alcohol dehydrogenase [EC:1.1.1.284 1.1.1.1]	Metabolism
comp32360_c0_seq1	K00121	00010 Glycolysis / Gluconeogenesis[PATH:sly00010]	Solanum lycopersicum (tomato)	sly	Metabolism	frmA; S-(hydroxymethyl)glutathione dehydrogenase / alcohol dehydrogenase [EC:1.1.1.284 1.1.1.1]	Carbohydrate metabolism
comp32360_c0_seq1	K00121	01220 Degradation of aromatic compounds[PATH:sly01220]	Solanum lycopersicum (tomato)	sly	Metabolism	frmA; S-(hydroxymethyl)glutathione dehydrogenase / alcohol dehydrogenase [EC:1.1.1.284 1.1.1.1]	Metabolism
comp32360_c0_seq1	K00121	01200 Carbon metabolism[PATH:sly01200]	Solanum lycopersicum (tomato)	sly	Metabolism	frmA; S-(hydroxymethyl)glutathione dehydrogenase / alcohol dehydrogenase [EC:1.1.1.284 1.1.1.1]	Metabolism
comp32360_c0_seq1	K00121	00010 Glycolysis / Gluconeogenesis[PATH:ath00010]	Arabidopsis thaliana (thale cress)	ath	Metabolism	frmA; S-(hydroxymethyl)glutathione dehydrogenase / alcohol dehydrogenase [EC:1.1.1.284 1.1.1.1]	Carbohydrate metabolism
comp32360_c0_seq1	K00121	00071 Fatty acid degradation[PATH:sly00071]	Solanum lycopersicum (tomato)	sly	Metabolism	frmA; S-(hydroxymethyl)glutathione dehydrogenase / alcohol dehydrogenase [EC:1.1.1.284 1.1.1.1]	Lipid metabolism
comp32360_c0_seq1	K00121	01200 Carbon metabolism[PATH:ath01200]	Arabidopsis thaliana (thale cress)	ath	Metabolism	frmA; S-(hydroxymethyl)glutathione dehydrogenase / alcohol dehydrogenase [EC:1.1.1.284 1.1.1.1]	Metabolism
comp32285_c0_seq1	K00432	00480 Glutathione metabolism[PATH:sly00480]	Solanum lycopersicum (tomato)	sly	Metabolism	E1.11.1.9; glutathione peroxidase [EC:1.11.1.9]	Metabolism of other amino acids
comp32285_c0_seq1	K00432	00590 Arachidonic acid metabolism[PATH:ath00590]	Arabidopsis thaliana (thale cress)	ath	Metabolism	E1.11.1.9; glutathione peroxidase [EC:1.11.1.9]	Lipid metabolism
comp32285_c0_seq1	K00432	00480 Glutathione metabolism[PATH:ath00480]	Arabidopsis thaliana (thale cress)	ath	Metabolism	E1.11.1.9; glutathione peroxidase [EC:1.11.1.9]	Metabolism of other amino acids
comp32285_c0_seq1	K00432	00590 Arachidonic acid metabolism[PATH:sly00590]	Solanum lycopersicum (tomato)	sly	Metabolism	E1.11.1.9; glutathione peroxidase [EC:1.11.1.9]	Lipid metabolism
comp33406_c0_seq3	K12897	03040 Spliceosome[PATH:ath03040]	Arabidopsis thaliana (thale cress)	ath	Genetic Information Processing	TRA2; transformer-2 protein	Transcription
comp33406_c0_seq3	K12897	03040 Spliceosome[PATH:sly03040]	Solanum lycopersicum (tomato)	sly	Genetic Information Processing	TRA2; transformer-2 protein	Transcription
comp34233_c0_seq26	K01866	00970 Aminoacyl-tRNA biosynthesis[PATH:ath00970]	Arabidopsis thaliana (thale cress)	ath	Genetic Information Processing	YARS; tyrosyl-tRNA synthetase [EC:6.1.1.1]	Translation
comp34233_c0_seq26	K01866	00970 Aminoacyl-tRNA biosynthesis[PATH:sly00970]	Solanum lycopersicum (tomato)	sly	Genetic Information Processing	YARS; tyrosyl-tRNA synthetase [EC:6.1.1.1]	Translation
comp25604_c0_seq1	K03357	04120 Ubiquitin mediated proteolysis[PATH:sly04120]	Solanum lycopersicum (tomato)	sly	Genetic Information Processing	APC10; anaphase-promoting complex subunit 10	Folding, sorting and degradation
comp25604_c0_seq1	K03357	04120 Ubiquitin mediated proteolysis[PATH:ath04120]	Arabidopsis thaliana (thale cress)	ath	Genetic Information Processing	APC10; anaphase-promoting complex subunit 10	Folding, sorting and degradation
comp30754_c0_seq1	K14485	04075 Plant hormone signal transduction[PATH:sly04075]	Solanum lycopersicum (tomato)	sly	Environmental Information Processing	TIR1; transport inhibitor response 1	Signal transduction
comp30754_c0_seq1	K14485	04075 Plant hormone signal transduction[PATH:ath04075]	Arabidopsis thaliana (thale cress)	ath	Environmental Information Processing	TIR1; transport inhibitor response 1	Signal transduction
comp21588_c0_seq1	K02639	00195 Photosynthesis[PATH:sly00195]	Solanum lycopersicum (tomato)	sly	Metabolism	petF; ferredoxin	Energy metabolism
comp21588_c0_seq1	K02639	00195 Photosynthesis[PATH:ath00195]	Arabidopsis thaliana (thale cress)	ath	Metabolism	petF; ferredoxin	Energy metabolism
comp33899_c0_seq20	K00231	00860 Porphyrin and chlorophyll metabolism[PATH:ath00860]	Arabidopsis thaliana (thale cress)	ath	Metabolism	PPOX; oxygen-dependent protoporphyrinogen oxidase [EC:1.3.3.4]	Metabolism of cofactors and vitamins
comp33899_c0_seq20	K00231	00860 Porphyrin and chlorophyll metabolism[PATH:sly00860]	Solanum lycopersicum (tomato)	sly	Metabolism	PPOX; oxygen-dependent protoporphyrinogen oxidase [EC:1.3.3.4]	Metabolism of cofactors and vitamins
comp13761_c0_seq1	K12160	03013 RNA transport[PATH:sly03013]	Solanum lycopersicum (tomato)	sly	Genetic Information Processing	SUMO; small ubiquitin-related modifier	Translation
comp13761_c0_seq1	K12160	03013 RNA transport[PATH:ath03013]	Arabidopsis thaliana (thale cress)	ath	Genetic Information Processing	SUMO; small ubiquitin-related modifier	Translation
comp1301_c0_seq1	K11816	00380 Tryptophan metabolism[PATH:sly00380]	Solanum lycopersicum (tomato)	sly	Metabolism	YUCCA; indole-3-pyruvate monooxygenase [EC:1.14.13.168]	Amino acid metabolism
comp1301_c0_seq1	K11816	00380 Tryptophan metabolism[PATH:ath00380]	Arabidopsis thaliana (thale cress)	ath	Metabolism	YUCCA; indole-3-pyruvate monooxygenase [EC:1.14.13.168]	Amino acid metabolism
comp32610_c0_seq1	K14297	03013 RNA transport[PATH:sly03013]	Solanum lycopersicum (tomato)	sly	Genetic Information Processing	NUP98; nuclear pore complex protein Nup98-Nup96	Translation
comp32610_c0_seq1	K14297	03013 RNA transport[PATH:ath03013]	Arabidopsis thaliana (thale cress)	ath	Genetic Information Processing	NUP98; nuclear pore complex protein Nup98-Nup96	Translation
comp28326_c0_seq48	K00726	00510 N-Glycan biosynthesis[PATH:ath00510]	Arabidopsis thaliana (thale cress)	ath	Metabolism	MGAT1; alpha-1,3-mannosyl-glycoprotein beta-1,2-N-acetylglucosaminyltransferase [EC:2.4.1.101]	Glycan biosynthesis and metabolism
comp28326_c0_seq48	K00726	00510 N-Glycan biosynthesis[PATH:sly00510]	Solanum lycopersicum (tomato)	sly	Metabolism	MGAT1; alpha-1,3-mannosyl-glycoprotein beta-1,2-N-acetylglucosaminyltransferase [EC:2.4.1.101]	Glycan biosynthesis and metabolism
comp19836_c0_seq1	K06129	00564 Glycerophospholipid metabolism[PATH:sly00564]	Solanum lycopersicum (tomato)	sly	Metabolism	LYPLA3; lysophospholipase III [EC:3.1.1.5]	Lipid metabolism
comp31073_c0_seq3	K04079	04141 Protein processing in endoplasmic reticulum[PATH:sly04141]	Solanum lycopersicum (tomato)	sly	Genetic Information Processing	htpG; molecular chaperone HtpG	Folding, sorting and degradation
comp31073_c0_seq3	K04079	04141 Protein processing in endoplasmic reticulum[PATH:ath04141]	Arabidopsis thaliana (thale cress)	ath	Genetic Information Processing	htpG; molecular chaperone HtpG	Folding, sorting and degradation
comp31073_c0_seq3	K04079	04626 Plant-pathogen interaction[PATH:sly04626]	Solanum lycopersicum (tomato)	sly	Organismal Systems	htpG; molecular chaperone HtpG	Environmental adaptation
comp31073_c0_seq3	K04079	04626 Plant-pathogen interaction[PATH:ath04626]	Arabidopsis thaliana (thale cress)	ath	Organismal Systems	htpG; molecular chaperone HtpG	Environmental adaptation
comp34626_c0_seq1	K09842	00906 Carotenoid biosynthesis[PATH:sly00906]	Solanum lycopersicum (tomato)	sly	Metabolism	AAO3; abscisic-aldehyde oxidase [EC:1.2.3.14]	Metabolism of terpenoids and polyketides
comp34626_c0_seq1	K09842	00906 Carotenoid biosynthesis[PATH:ath00906]	Arabidopsis thaliana (thale cress)	ath	Metabolism	AAO3; abscisic-aldehyde oxidase [EC:1.2.3.14]	Metabolism of terpenoids and polyketides
comp34252_c1_seq12	K11824	04144 Endocytosis[PATH:sly04144]	Solanum lycopersicum (tomato)	sly	Cellular Processes	AP2A; AP-2 complex subunit alpha	Transport and catabolism
comp34252_c1_seq12	K11824	04144 Endocytosis[PATH:ath04144]	Arabidopsis thaliana (thale cress)	ath	Cellular Processes	AP2A; AP-2 complex subunit alpha	Transport and catabolism
comp23348_c0_seq1	K13126	03018 RNA degradation[PATH:sly03018]	Solanum lycopersicum (tomato)	sly	Genetic Information Processing	PABPC; polyadenylate-binding protein	Folding, sorting and degradation
comp23348_c0_seq1	K13126	03015 mRNA surveillance pathway[PATH:sly03015]	Solanum lycopersicum (tomato)	sly	Genetic Information Processing	PABPC; polyadenylate-binding protein	Translation
comp23348_c0_seq1	K13126	03018 RNA degradation[PATH:ath03018]	Arabidopsis thaliana (thale cress)	ath	Genetic Information Processing	PABPC; polyadenylate-binding protein	Folding, sorting and degradation
comp23348_c0_seq1	K13126	03013 RNA transport[PATH:sly03013]	Solanum lycopersicum (tomato)	sly	Genetic Information Processing	PABPC; polyadenylate-binding protein	Translation
comp23348_c0_seq1	K13126	03013 RNA transport[PATH:ath03013]	Arabidopsis thaliana (thale cress)	ath	Genetic Information Processing	PABPC; polyadenylate-binding protein	Translation
comp23348_c0_seq1	K13126	03015 mRNA surveillance pathway[PATH:ath03015]	Arabidopsis thaliana (thale cress)	ath	Genetic Information Processing	PABPC; polyadenylate-binding protein	Translation
comp35077_c1_seq71	K00264	00250 Alanine, aspartate and glutamate metabolism[PATH:sly00250]	Solanum lycopersicum (tomato)	sly	Metabolism	GLT1; glutamate synthase (NADPH/NADH) [EC:1.4.1.13 1.4.1.14]	Amino acid metabolism
comp35077_c1_seq71	K00264	00250 Alanine, aspartate and glutamate metabolism[PATH:ath00250]	Arabidopsis thaliana (thale cress)	ath	Metabolism	GLT1; glutamate synthase (NADPH/NADH) [EC:1.4.1.13 1.4.1.14]	Amino acid metabolism
comp35077_c1_seq71	K00264	00910 Nitrogen metabolism[PATH:ath00910]	Arabidopsis thaliana (thale cress)	ath	Metabolism	GLT1; glutamate synthase (NADPH/NADH) [EC:1.4.1.13 1.4.1.14]	Energy metabolism
comp35077_c1_seq71	K00264	01230 Biosynthesis of amino acids[PATH:sly01230]	Solanum lycopersicum (tomato)	sly	Metabolism	GLT1; glutamate synthase (NADPH/NADH) [EC:1.4.1.13 1.4.1.14]	Metabolism
comp35077_c1_seq71	K00264	01230 Biosynthesis of amino acids[PATH:ath01230]	Arabidopsis thaliana (thale cress)	ath	Metabolism	GLT1; glutamate synthase (NADPH/NADH) [EC:1.4.1.13 1.4.1.14]	Metabolism
comp35077_c1_seq71	K00264	00910 Nitrogen metabolism[PATH:sly00910]	Solanum lycopersicum (tomato)	sly	Metabolism	GLT1; glutamate synthase (NADPH/NADH) [EC:1.4.1.13 1.4.1.14]	Energy metabolism
comp22160_c0_seq1	K14016	04141 Protein processing in endoplasmic reticulum[PATH:sly04141]	Solanum lycopersicum (tomato)	sly	Genetic Information Processing	UFD1; ubiquitin fusion degradation protein 1	Folding, sorting and degradation
comp22160_c0_seq1	K14016	04141 Protein processing in endoplasmic reticulum[PATH:ath04141]	Arabidopsis thaliana (thale cress)	ath	Genetic Information Processing	UFD1; ubiquitin fusion degradation protein 1	Folding, sorting and degradation
comp30253_c0_seq6	K00793	00740 Riboflavin metabolism[PATH:ath00740]	Arabidopsis thaliana (thale cress)	ath	Metabolism	ribE; riboflavin synthase [EC:2.5.1.9]	Metabolism of cofactors and vitamins
comp30253_c0_seq6	K00793	00740 Riboflavin metabolism[PATH:sly00740]	Solanum lycopersicum (tomato)	sly	Metabolism	ribE; riboflavin synthase [EC:2.5.1.9]	Metabolism of cofactors and vitamins
comp34455_c1_seq6	K03217	03060 Protein export[PATH:sly03060]	Solanum lycopersicum (tomato)	sly	Genetic Information Processing	yidC; YidC/Oxa1 family membrane protein insertase	Folding, sorting and degradation
comp34455_c1_seq6	K03217	03060 Protein export[PATH:ath03060]	Arabidopsis thaliana (thale cress)	ath	Genetic Information Processing	yidC; YidC/Oxa1 family membrane protein insertase	Folding, sorting and degradation
comp31568_c0_seq5	K01759	00620 Pyruvate metabolism[PATH:sly00620]	Solanum lycopersicum (tomato)	sly	Metabolism	GLO1; lactoylglutathione lyase [EC:4.4.1.5]	Carbohydrate metabolism
comp31568_c0_seq5	K01759	00620 Pyruvate metabolism[PATH:ath00620]	Arabidopsis thaliana (thale cress)	ath	Metabolism	GLO1; lactoylglutathione lyase [EC:4.4.1.5]	Carbohydrate metabolism
comp31828_c0_seq5	K13459	04626 Plant-pathogen interaction[PATH:sly04626]	Solanum lycopersicum (tomato)	sly	Organismal Systems	RPS2; disease resistance protein RPS2	Environmental adaptation
comp31828_c0_seq5	K13459	04626 Plant-pathogen interaction[PATH:ath04626]	Arabidopsis thaliana (thale cress)	ath	Organismal Systems	RPS2; disease resistance protein RPS2	Environmental adaptation
comp30732_c0_seq1	K18121	00650 Butanoate metabolism[PATH:sly00650]	Solanum lycopersicum (tomato)	sly	Metabolism	GLYR; glyoxylate/succinic semialdehyde reductase [EC:1.1.1.79 1.1.1.-]	Carbohydrate metabolism
comp30732_c0_seq1	K18121	01200 Carbon metabolism[PATH:ath01200]	Arabidopsis thaliana (thale cress)	ath	Metabolism	GLYR; glyoxylate/succinic semialdehyde reductase [EC:1.1.1.79 1.1.1.-]	Metabolism
comp30732_c0_seq1	K18121	00650 Butanoate metabolism[PATH:ath00650]	Arabidopsis thaliana (thale cress)	ath	Metabolism	GLYR; glyoxylate/succinic semialdehyde reductase [EC:1.1.1.79 1.1.1.-]	Carbohydrate metabolism
comp30732_c0_seq1	K18121	01200 Carbon metabolism[PATH:sly01200]	Solanum lycopersicum (tomato)	sly	Metabolism	GLYR; glyoxylate/succinic semialdehyde reductase [EC:1.1.1.79 1.1.1.-]	Metabolism
comp27035_c0_seq1	K03247	03013 RNA transport[PATH:sly03013]	Solanum lycopersicum (tomato)	sly	Genetic Information Processing	EIF3H; translation initiation factor 3 subunit H	Translation
comp27035_c0_seq1	K03247	03013 RNA transport[PATH:ath03013]	Arabidopsis thaliana (thale cress)	ath	Genetic Information Processing	EIF3H; translation initiation factor 3 subunit H	Translation
comp22780_c0_seq2	K10808	00480 Glutathione metabolism[PATH:sly00480]	Solanum lycopersicum (tomato)	sly	Metabolism	RRM2; ribonucleoside-diphosphate reductase subunit M2 [EC:1.17.4.1]	Metabolism of other amino acids
comp22780_c0_seq2	K10808	00240 Pyrimidine metabolism[PATH:ath00240]	Arabidopsis thaliana (thale cress)	ath	Metabolism	RRM2; ribonucleoside-diphosphate reductase subunit M2 [EC:1.17.4.1]	Nucleotide metabolism
comp22780_c0_seq2	K10808	00240 Pyrimidine metabolism[PATH:sly00240]	Solanum lycopersicum (tomato)	sly	Metabolism	RRM2; ribonucleoside-diphosphate reductase subunit M2 [EC:1.17.4.1]	Nucleotide metabolism
comp22780_c0_seq2	K10808	00230 Purine metabolism[PATH:ath00230]	Arabidopsis thaliana (thale cress)	ath	Metabolism	RRM2; ribonucleoside-diphosphate reductase subunit M2 [EC:1.17.4.1]	Nucleotide metabolism
comp22780_c0_seq2	K10808	00230 Purine metabolism[PATH:sly00230]	Solanum lycopersicum (tomato)	sly	Metabolism	RRM2; ribonucleoside-diphosphate reductase subunit M2 [EC:1.17.4.1]	Nucleotide metabolism
comp22780_c0_seq2	K10808	00480 Glutathione metabolism[PATH:ath00480]	Arabidopsis thaliana (thale cress)	ath	Metabolism	RRM2; ribonucleoside-diphosphate reductase subunit M2 [EC:1.17.4.1]	Metabolism of other amino acids
comp35019_c0_seq2	K00549	00450 Selenocompound metabolism[PATH:ath00450]	Arabidopsis thaliana (thale cress)	ath	Metabolism	metE; 5-methyltetrahydropteroyltriglutamate--homocysteine methyltransferase [EC:2.1.1.14]	Metabolism of other amino acids
comp35019_c0_seq2	K00549	00270 Cysteine and methionine metabolism[PATH:ath00270]	Arabidopsis thaliana (thale cress)	ath	Metabolism	metE; 5-methyltetrahydropteroyltriglutamate--homocysteine methyltransferase [EC:2.1.1.14]	Amino acid metabolism
comp35019_c0_seq2	K00549	00450 Selenocompound metabolism[PATH:sly00450]	Solanum lycopersicum (tomato)	sly	Metabolism	metE; 5-methyltetrahydropteroyltriglutamate--homocysteine methyltransferase [EC:2.1.1.14]	Metabolism of other amino acids
comp35019_c0_seq2	K00549	01230 Biosynthesis of amino acids[PATH:sly01230]	Solanum lycopersicum (tomato)	sly	Metabolism	metE; 5-methyltetrahydropteroyltriglutamate--homocysteine methyltransferase [EC:2.1.1.14]	Metabolism
comp35019_c0_seq2	K00549	01230 Biosynthesis of amino acids[PATH:ath01230]	Arabidopsis thaliana (thale cress)	ath	Metabolism	metE; 5-methyltetrahydropteroyltriglutamate--homocysteine methyltransferase [EC:2.1.1.14]	Metabolism
comp35019_c0_seq2	K00549	00270 Cysteine and methionine metabolism[PATH:sly00270]	Solanum lycopersicum (tomato)	sly	Metabolism	metE; 5-methyltetrahydropteroyltriglutamate--homocysteine methyltransferase [EC:2.1.1.14]	Amino acid metabolism
comp29631_c0_seq2	K13510	00565 Ether lipid metabolism[PATH:sly00565]	Solanum lycopersicum (tomato)	sly	Metabolism	LPCAT1_2; lysophosphatidylcholine acyltransferase / lyso-PAF acetyltransferase [EC:2.3.1.23 2.3.1.67]	Lipid metabolism
comp29631_c0_seq2	K13510	00565 Ether lipid metabolism[PATH:ath00565]	Arabidopsis thaliana (thale cress)	ath	Metabolism	LPCAT1_2; lysophosphatidylcholine acyltransferase / lyso-PAF acetyltransferase [EC:2.3.1.23 2.3.1.67]	Lipid metabolism
comp29631_c0_seq2	K13510	00564 Glycerophospholipid metabolism[PATH:sly00564]	Solanum lycopersicum (tomato)	sly	Metabolism	LPCAT1_2; lysophosphatidylcholine acyltransferase / lyso-PAF acetyltransferase [EC:2.3.1.23 2.3.1.67]	Lipid metabolism
comp29631_c0_seq2	K13510	00564 Glycerophospholipid metabolism[PATH:ath00564]	Arabidopsis thaliana (thale cress)	ath	Metabolism	LPCAT1_2; lysophosphatidylcholine acyltransferase / lyso-PAF acetyltransferase [EC:2.3.1.23 2.3.1.67]	Lipid metabolism
comp29456_c0_seq2	K01240	00760 Nicotinate and nicotinamide metabolism[PATH:ath00760]	Arabidopsis thaliana (thale cress)	ath	Metabolism	URH1; uridine nucleosidase [EC:3.2.2.3]	Metabolism of cofactors and vitamins
comp29456_c0_seq2	K01240	00760 Nicotinate and nicotinamide metabolism[PATH:sly00760]	Solanum lycopersicum (tomato)	sly	Metabolism	URH1; uridine nucleosidase [EC:3.2.2.3]	Metabolism of cofactors and vitamins
comp29456_c0_seq2	K01240	00240 Pyrimidine metabolism[PATH:ath00240]	Arabidopsis thaliana (thale cress)	ath	Metabolism	URH1; uridine nucleosidase [EC:3.2.2.3]	Nucleotide metabolism
comp29456_c0_seq2	K01240	00240 Pyrimidine metabolism[PATH:sly00240]	Solanum lycopersicum (tomato)	sly	Metabolism	URH1; uridine nucleosidase [EC:3.2.2.3]	Nucleotide metabolism
comp33444_c0_seq16	K01126	00564 Glycerophospholipid metabolism[PATH:sly00564]	Solanum lycopersicum (tomato)	sly	Metabolism	E3.1.4.46; glycerophosphoryl diester phosphodiesterase [EC:3.1.4.46]	Lipid metabolism
comp33444_c0_seq16	K01126	00564 Glycerophospholipid metabolism[PATH:ath00564]	Arabidopsis thaliana (thale cress)	ath	Metabolism	E3.1.4.46; glycerophosphoryl diester phosphodiesterase [EC:3.1.4.46]	Lipid metabolism
comp34221_c0_seq2	K01465	00240 Pyrimidine metabolism[PATH:sly00240]	Solanum lycopersicum (tomato)	sly	Metabolism	URA4; dihydroorotase [EC:3.5.2.3]	Nucleotide metabolism
comp34221_c0_seq2	K01465	00240 Pyrimidine metabolism[PATH:ath00240]	Arabidopsis thaliana (thale cress)	ath	Metabolism	URA4; dihydroorotase [EC:3.5.2.3]	Nucleotide metabolism
comp34719_c0_seq8	K00029	00620 Pyruvate metabolism[PATH:ath00620]	Arabidopsis thaliana (thale cress)	ath	Metabolism	E1.1.1.40; malate dehydrogenase (oxaloacetate-decarboxylating)(NADP+) [EC:1.1.1.40]	Carbohydrate metabolism
comp34719_c0_seq8	K00029	00710 Carbon fixation in photosynthetic organisms[PATH:sly00710]	Solanum lycopersicum (tomato)	sly	Metabolism	E1.1.1.40; malate dehydrogenase (oxaloacetate-decarboxylating)(NADP+) [EC:1.1.1.40]	Energy metabolism
comp34719_c0_seq8	K00029	01200 Carbon metabolism[PATH:ath01200]	Arabidopsis thaliana (thale cress)	ath	Metabolism	E1.1.1.40; malate dehydrogenase (oxaloacetate-decarboxylating)(NADP+) [EC:1.1.1.40]	Metabolism
comp34719_c0_seq8	K00029	00620 Pyruvate metabolism[PATH:sly00620]	Solanum lycopersicum (tomato)	sly	Metabolism	E1.1.1.40; malate dehydrogenase (oxaloacetate-decarboxylating)(NADP+) [EC:1.1.1.40]	Carbohydrate metabolism
comp34719_c0_seq8	K00029	00710 Carbon fixation in photosynthetic organisms[PATH:ath00710]	Arabidopsis thaliana (thale cress)	ath	Metabolism	E1.1.1.40; malate dehydrogenase (oxaloacetate-decarboxylating)(NADP+) [EC:1.1.1.40]	Energy metabolism
comp34719_c0_seq8	K00029	01200 Carbon metabolism[PATH:sly01200]	Solanum lycopersicum (tomato)	sly	Metabolism	E1.1.1.40; malate dehydrogenase (oxaloacetate-decarboxylating)(NADP+) [EC:1.1.1.40]	Metabolism
comp34561_c0_seq3	K00963	00040 Pentose and glucuronate interconversions[PATH:sly00040]	Solanum lycopersicum (tomato)	sly	Metabolism	UGP2; UTP--glucose-1-phosphate uridylyltransferase [EC:2.7.7.9]	Carbohydrate metabolism
comp34561_c0_seq3	K00963	00052 Galactose metabolism[PATH:sly00052]	Solanum lycopersicum (tomato)	sly	Metabolism	UGP2; UTP--glucose-1-phosphate uridylyltransferase [EC:2.7.7.9]	Carbohydrate metabolism
comp34561_c0_seq3	K00963	00520 Amino sugar and nucleotide sugar metabolism[PATH:ath00520]	Arabidopsis thaliana (thale cress)	ath	Metabolism	UGP2; UTP--glucose-1-phosphate uridylyltransferase [EC:2.7.7.9]	Carbohydrate metabolism
comp34561_c0_seq3	K00963	00500 Starch and sucrose metabolism[PATH:sly00500]	Solanum lycopersicum (tomato)	sly	Metabolism	UGP2; UTP--glucose-1-phosphate uridylyltransferase [EC:2.7.7.9]	Carbohydrate metabolism
comp34561_c0_seq3	K00963	00500 Starch and sucrose metabolism[PATH:ath00500]	Arabidopsis thaliana (thale cress)	ath	Metabolism	UGP2; UTP--glucose-1-phosphate uridylyltransferase [EC:2.7.7.9]	Carbohydrate metabolism
comp34561_c0_seq3	K00963	00040 Pentose and glucuronate interconversions[PATH:ath00040]	Arabidopsis thaliana (thale cress)	ath	Metabolism	UGP2; UTP--glucose-1-phosphate uridylyltransferase [EC:2.7.7.9]	Carbohydrate metabolism
comp34561_c0_seq3	K00963	00520 Amino sugar and nucleotide sugar metabolism[PATH:sly00520]	Solanum lycopersicum (tomato)	sly	Metabolism	UGP2; UTP--glucose-1-phosphate uridylyltransferase [EC:2.7.7.9]	Carbohydrate metabolism
comp34561_c0_seq3	K00963	00052 Galactose metabolism[PATH:ath00052]	Arabidopsis thaliana (thale cress)	ath	Metabolism	UGP2; UTP--glucose-1-phosphate uridylyltransferase [EC:2.7.7.9]	Carbohydrate metabolism
comp25858_c0_seq2	K07964	00531 Glycosaminoglycan degradation[PATH:sly00531]	Solanum lycopersicum (tomato)	sly	Metabolism	HPSE; heparanase 1 [EC:3.2.1.166]	Glycan biosynthesis and metabolism
comp29427_c0_seq2	K12184	04144 Endocytosis[PATH:sly04144]	Solanum lycopersicum (tomato)	sly	Cellular Processes	VPS28; ESCRT-I complex subunit VPS28	Transport and catabolism
comp29427_c0_seq2	K12184	04144 Endocytosis[PATH:ath04144]	Arabidopsis thaliana (thale cress)	ath	Cellular Processes	VPS28; ESCRT-I complex subunit VPS28	Transport and catabolism
comp33149_c1_seq17	K14497	04075 Plant hormone signal transduction[PATH:sly04075]	Solanum lycopersicum (tomato)	sly	Environmental Information Processing	PP2C; protein phosphatase 2C [EC:3.1.3.16]	Signal transduction
comp33149_c1_seq17	K14497	04075 Plant hormone signal transduction[PATH:ath04075]	Arabidopsis thaliana (thale cress)	ath	Environmental Information Processing	PP2C; protein phosphatase 2C [EC:3.1.3.16]	Signal transduction
comp30889_c0_seq3	K12890	03040 Spliceosome[PATH:ath03040]	Arabidopsis thaliana (thale cress)	ath	Genetic Information Processing	SFRS1_9; splicing factor, arginine/serine-rich 1/9	Transcription
comp30889_c0_seq3	K12890	03040 Spliceosome[PATH:sly03040]	Solanum lycopersicum (tomato)	sly	Genetic Information Processing	SFRS1_9; splicing factor, arginine/serine-rich 1/9	Transcription
comp31498_c0_seq1	K00889	04144 Endocytosis[PATH:sly04144]	Solanum lycopersicum (tomato)	sly	Cellular Processes	E2.7.1.68; 1-phosphatidylinositol-4-phosphate 5-kinase [EC:2.7.1.68]	Transport and catabolism
comp31498_c0_seq1	K00889	00562 Inositol phosphate metabolism[PATH:sly00562]	Solanum lycopersicum (tomato)	sly	Metabolism	E2.7.1.68; 1-phosphatidylinositol-4-phosphate 5-kinase [EC:2.7.1.68]	Carbohydrate metabolism
comp31498_c0_seq1	K00889	04070 Phosphatidylinositol signaling system[PATH:ath04070]	Arabidopsis thaliana (thale cress)	ath	Environmental Information Processing	E2.7.1.68; 1-phosphatidylinositol-4-phosphate 5-kinase [EC:2.7.1.68]	Signal transduction
comp31498_c0_seq1	K00889	04070 Phosphatidylinositol signaling system[PATH:sly04070]	Solanum lycopersicum (tomato)	sly	Environmental Information Processing	E2.7.1.68; 1-phosphatidylinositol-4-phosphate 5-kinase [EC:2.7.1.68]	Signal transduction
comp31498_c0_seq1	K00889	04144 Endocytosis[PATH:ath04144]	Arabidopsis thaliana (thale cress)	ath	Cellular Processes	E2.7.1.68; 1-phosphatidylinositol-4-phosphate 5-kinase [EC:2.7.1.68]	Transport and catabolism
comp31498_c0_seq1	K00889	00562 Inositol phosphate metabolism[PATH:ath00562]	Arabidopsis thaliana (thale cress)	ath	Metabolism	E2.7.1.68; 1-phosphatidylinositol-4-phosphate 5-kinase [EC:2.7.1.68]	Carbohydrate metabolism
comp24925_c0_seq1	K03939	00190 Oxidative phosphorylation[PATH:ath00190]	Arabidopsis thaliana (thale cress)	ath	Metabolism	NDUFS6; NADH dehydrogenase (ubiquinone) Fe-S protein 6	Energy metabolism
comp24925_c0_seq1	K03939	00190 Oxidative phosphorylation[PATH:sly00190]	Solanum lycopersicum (tomato)	sly	Metabolism	NDUFS6; NADH dehydrogenase (ubiquinone) Fe-S protein 6	Energy metabolism
comp33783_c0_seq2	K03231	03013 RNA transport[PATH:sly03013]	Solanum lycopersicum (tomato)	sly	Genetic Information Processing	EEF1A; elongation factor 1-alpha	Translation
comp33783_c0_seq2	K03231	03013 RNA transport[PATH:ath03013]	Arabidopsis thaliana (thale cress)	ath	Genetic Information Processing	EEF1A; elongation factor 1-alpha	Translation
comp479872_c0_seq1	K03881	00190 Oxidative phosphorylation[PATH:ath00190]	Arabidopsis thaliana (thale cress)	ath	Metabolism	ND4; NADH-ubiquinone oxidoreductase chain 4 [EC:1.6.5.3]	Energy metabolism
comp34107_c0_seq3	K01968	00280 Valine, leucine and isoleucine degradation[PATH:ath00280]	Arabidopsis thaliana (thale cress)	ath	Metabolism	E6.4.1.4A; 3-methylcrotonyl-CoA carboxylase alpha subunit [EC:6.4.1.4]	Amino acid metabolism
comp34107_c0_seq3	K01968	00280 Valine, leucine and isoleucine degradation[PATH:sly00280]	Solanum lycopersicum (tomato)	sly	Metabolism	E6.4.1.4A; 3-methylcrotonyl-CoA carboxylase alpha subunit [EC:6.4.1.4]	Amino acid metabolism
comp25104_c0_seq4	K00655	00561 Glycerolipid metabolism[PATH:sly00561]	Solanum lycopersicum (tomato)	sly	Metabolism	plsC; 1-acyl-sn-glycerol-3-phosphate acyltransferase [EC:2.3.1.51]	Lipid metabolism
comp25104_c0_seq4	K00655	00564 Glycerophospholipid metabolism[PATH:sly00564]	Solanum lycopersicum (tomato)	sly	Metabolism	plsC; 1-acyl-sn-glycerol-3-phosphate acyltransferase [EC:2.3.1.51]	Lipid metabolism
comp25104_c0_seq4	K00655	00564 Glycerophospholipid metabolism[PATH:ath00564]	Arabidopsis thaliana (thale cress)	ath	Metabolism	plsC; 1-acyl-sn-glycerol-3-phosphate acyltransferase [EC:2.3.1.51]	Lipid metabolism
comp25104_c0_seq4	K00655	00561 Glycerolipid metabolism[PATH:ath00561]	Arabidopsis thaliana (thale cress)	ath	Metabolism	plsC; 1-acyl-sn-glycerol-3-phosphate acyltransferase [EC:2.3.1.51]	Lipid metabolism
comp21978_c0_seq1	K07253	00350 Tyrosine metabolism[PATH:sly00350]	Solanum lycopersicum (tomato)	sly	Metabolism	MIF; phenylpyruvate tautomerase [EC:5.3.2.1]	Amino acid metabolism
comp21978_c0_seq1	K07253	00360 Phenylalanine metabolism[PATH:sly00360]	Solanum lycopersicum (tomato)	sly	Metabolism	MIF; phenylpyruvate tautomerase [EC:5.3.2.1]	Amino acid metabolism
comp34945_c0_seq4	K01191	00511 Other glycan degradation[PATH:sly00511]	Solanum lycopersicum (tomato)	sly	Metabolism	E3.2.1.24; alpha-mannosidase [EC:3.2.1.24]	Glycan biosynthesis and metabolism
comp34945_c0_seq4	K01191	00511 Other glycan degradation[PATH:ath00511]	Arabidopsis thaliana (thale cress)	ath	Metabolism	E3.2.1.24; alpha-mannosidase [EC:3.2.1.24]	Glycan biosynthesis and metabolism
comp30951_c0_seq1	K13811	00450 Selenocompound metabolism[PATH:ath00450]	Arabidopsis thaliana (thale cress)	ath	Metabolism	PAPSS; 3'-phosphoadenosine 5'-phosphosulfate synthase [EC:2.7.7.4 2.7.1.25]	Metabolism of other amino acids
comp30951_c0_seq1	K13811	00230 Purine metabolism[PATH:ath00230]	Arabidopsis thaliana (thale cress)	ath	Metabolism	PAPSS; 3'-phosphoadenosine 5'-phosphosulfate synthase [EC:2.7.7.4 2.7.1.25]	Nucleotide metabolism
comp30951_c0_seq1	K13811	00230 Purine metabolism[PATH:sly00230]	Solanum lycopersicum (tomato)	sly	Metabolism	PAPSS; 3'-phosphoadenosine 5'-phosphosulfate synthase [EC:2.7.7.4 2.7.1.25]	Nucleotide metabolism
comp30951_c0_seq1	K13811	00450 Selenocompound metabolism[PATH:sly00450]	Solanum lycopersicum (tomato)	sly	Metabolism	PAPSS; 3'-phosphoadenosine 5'-phosphosulfate synthase [EC:2.7.7.4 2.7.1.25]	Metabolism of other amino acids
comp30951_c0_seq1	K13811	00920 Sulfur metabolism[PATH:ath00920]	Arabidopsis thaliana (thale cress)	ath	Metabolism	PAPSS; 3'-phosphoadenosine 5'-phosphosulfate synthase [EC:2.7.7.4 2.7.1.25]	Energy metabolism
comp30951_c0_seq1	K13811	00920 Sulfur metabolism[PATH:sly00920]	Solanum lycopersicum (tomato)	sly	Metabolism	PAPSS; 3'-phosphoadenosine 5'-phosphosulfate synthase [EC:2.7.7.4 2.7.1.25]	Energy metabolism
comp14050_c0_seq1	K02140	00190 Oxidative phosphorylation[PATH:ath00190]	Arabidopsis thaliana (thale cress)	ath	Metabolism	ATPeFG; F-type H+-transporting ATPase subunit g	Energy metabolism
comp14050_c0_seq1	K02140	00190 Oxidative phosphorylation[PATH:sly00190]	Solanum lycopersicum (tomato)	sly	Metabolism	ATPeFG; F-type H+-transporting ATPase subunit g	Energy metabolism
comp27983_c0_seq1	K14561	03008 Ribosome biogenesis in eukaryotes[PATH:sly03008]	Solanum lycopersicum (tomato)	sly	Genetic Information Processing	IMP4; U3 small nucleolar ribonucleoprotein protein IMP4	Translation
comp27983_c0_seq1	K14561	03008 Ribosome biogenesis in eukaryotes[PATH:ath03008]	Arabidopsis thaliana (thale cress)	ath	Genetic Information Processing	IMP4; U3 small nucleolar ribonucleoprotein protein IMP4	Translation
comp30858_c0_seq7	K05359	00400 Phenylalanine, tyrosine and tryptophan biosynthesis[PATH:sly00400]	Solanum lycopersicum (tomato)	sly	Metabolism	ADT; arogenate/prephenate dehydratase [EC:4.2.1.91 4.2.1.51]	Amino acid metabolism
comp30858_c0_seq7	K05359	00400 Phenylalanine, tyrosine and tryptophan biosynthesis[PATH:ath00400]	Arabidopsis thaliana (thale cress)	ath	Metabolism	ADT; arogenate/prephenate dehydratase [EC:4.2.1.91 4.2.1.51]	Amino acid metabolism
comp30858_c0_seq7	K05359	01230 Biosynthesis of amino acids[PATH:sly01230]	Solanum lycopersicum (tomato)	sly	Metabolism	ADT; arogenate/prephenate dehydratase [EC:4.2.1.91 4.2.1.51]	Metabolism
comp30858_c0_seq7	K05359	01230 Biosynthesis of amino acids[PATH:ath01230]	Arabidopsis thaliana (thale cress)	ath	Metabolism	ADT; arogenate/prephenate dehydratase [EC:4.2.1.91 4.2.1.51]	Metabolism
comp35107_c0_seq32	K03128	03022 Basal transcription factors[PATH:ath03022]	Arabidopsis thaliana (thale cress)	ath	Genetic Information Processing	TAF2; transcription initiation factor TFIID subunit 2	Transcription
comp35107_c0_seq32	K03128	03022 Basal transcription factors[PATH:sly03022]	Solanum lycopersicum (tomato)	sly	Genetic Information Processing	TAF2; transcription initiation factor TFIID subunit 2	Transcription
comp33138_c0_seq1	K03037	03050 Proteasome[PATH:sly03050]	Solanum lycopersicum (tomato)	sly	Genetic Information Processing	PSMD6; 26S proteasome regulatory subunit N7	Folding, sorting and degradation
comp33138_c0_seq1	K03037	03050 Proteasome[PATH:ath03050]	Arabidopsis thaliana (thale cress)	ath	Genetic Information Processing	PSMD6; 26S proteasome regulatory subunit N7	Folding, sorting and degradation
comp31506_c0_seq4	K14500	04075 Plant hormone signal transduction[PATH:sly04075]	Solanum lycopersicum (tomato)	sly	Environmental Information Processing	BSK; BR-signaling kinase [EC:2.7.11.1]	Signal transduction
comp31506_c0_seq4	K14500	04075 Plant hormone signal transduction[PATH:ath04075]	Arabidopsis thaliana (thale cress)	ath	Environmental Information Processing	BSK; BR-signaling kinase [EC:2.7.11.1]	Signal transduction
comp30044_c0_seq2	K01835	00030 Pentose phosphate pathway[PATH:sly00030]	Solanum lycopersicum (tomato)	sly	Metabolism	pgm; phosphoglucomutase [EC:5.4.2.2]	Carbohydrate metabolism
comp30044_c0_seq2	K01835	00010 Glycolysis / Gluconeogenesis[PATH:sly00010]	Solanum lycopersicum (tomato)	sly	Metabolism	pgm; phosphoglucomutase [EC:5.4.2.2]	Carbohydrate metabolism
comp30044_c0_seq2	K01835	00500 Starch and sucrose metabolism[PATH:sly00500]	Solanum lycopersicum (tomato)	sly	Metabolism	pgm; phosphoglucomutase [EC:5.4.2.2]	Carbohydrate metabolism
comp30044_c0_seq2	K01835	00500 Starch and sucrose metabolism[PATH:ath00500]	Arabidopsis thaliana (thale cress)	ath	Metabolism	pgm; phosphoglucomutase [EC:5.4.2.2]	Carbohydrate metabolism
comp30044_c0_seq2	K01835	00230 Purine metabolism[PATH:ath00230]	Arabidopsis thaliana (thale cress)	ath	Metabolism	pgm; phosphoglucomutase [EC:5.4.2.2]	Nucleotide metabolism
comp30044_c0_seq2	K01835	00520 Amino sugar and nucleotide sugar metabolism[PATH:sly00520]	Solanum lycopersicum (tomato)	sly	Metabolism	pgm; phosphoglucomutase [EC:5.4.2.2]	Carbohydrate metabolism
comp30044_c0_seq2	K01835	00010 Glycolysis / Gluconeogenesis[PATH:ath00010]	Arabidopsis thaliana (thale cress)	ath	Metabolism	pgm; phosphoglucomutase [EC:5.4.2.2]	Carbohydrate metabolism
comp30044_c0_seq2	K01835	00052 Galactose metabolism[PATH:ath00052]	Arabidopsis thaliana (thale cress)	ath	Metabolism	pgm; phosphoglucomutase [EC:5.4.2.2]	Carbohydrate metabolism
comp30044_c0_seq2	K01835	00052 Galactose metabolism[PATH:sly00052]	Solanum lycopersicum (tomato)	sly	Metabolism	pgm; phosphoglucomutase [EC:5.4.2.2]	Carbohydrate metabolism
comp30044_c0_seq2	K01835	00520 Amino sugar and nucleotide sugar metabolism[PATH:ath00520]	Arabidopsis thaliana (thale cress)	ath	Metabolism	pgm; phosphoglucomutase [EC:5.4.2.2]	Carbohydrate metabolism
comp30044_c0_seq2	K01835	00230 Purine metabolism[PATH:sly00230]	Solanum lycopersicum (tomato)	sly	Metabolism	pgm; phosphoglucomutase [EC:5.4.2.2]	Nucleotide metabolism
comp30044_c0_seq2	K01835	00030 Pentose phosphate pathway[PATH:ath00030]	Arabidopsis thaliana (thale cress)	ath	Metabolism	pgm; phosphoglucomutase [EC:5.4.2.2]	Carbohydrate metabolism
comp27630_c0_seq1	K00616	00030 Pentose phosphate pathway[PATH:sly00030]	Solanum lycopersicum (tomato)	sly	Metabolism	E2.2.1.2; transaldolase [EC:2.2.1.2]	Carbohydrate metabolism
comp27630_c0_seq1	K00616	01200 Carbon metabolism[PATH:ath01200]	Arabidopsis thaliana (thale cress)	ath	Metabolism	E2.2.1.2; transaldolase [EC:2.2.1.2]	Metabolism
comp27630_c0_seq1	K00616	00030 Pentose phosphate pathway[PATH:ath00030]	Arabidopsis thaliana (thale cress)	ath	Metabolism	E2.2.1.2; transaldolase [EC:2.2.1.2]	Carbohydrate metabolism
comp27630_c0_seq1	K00616	01230 Biosynthesis of amino acids[PATH:sly01230]	Solanum lycopersicum (tomato)	sly	Metabolism	E2.2.1.2; transaldolase [EC:2.2.1.2]	Metabolism
comp27630_c0_seq1	K00616	01230 Biosynthesis of amino acids[PATH:ath01230]	Arabidopsis thaliana (thale cress)	ath	Metabolism	E2.2.1.2; transaldolase [EC:2.2.1.2]	Metabolism
comp27630_c0_seq1	K00616	01200 Carbon metabolism[PATH:sly01200]	Solanum lycopersicum (tomato)	sly	Metabolism	E2.2.1.2; transaldolase [EC:2.2.1.2]	Metabolism
comp33952_c0_seq2	K00128	00620 Pyruvate metabolism[PATH:ath00620]	Arabidopsis thaliana (thale cress)	ath	Metabolism	E1.2.1.3; aldehyde dehydrogenase (NAD+) [EC:1.2.1.3]	Carbohydrate metabolism
comp33952_c0_seq2	K00128	00561 Glycerolipid metabolism[PATH:ath00561]	Arabidopsis thaliana (thale cress)	ath	Metabolism	E1.2.1.3; aldehyde dehydrogenase (NAD+) [EC:1.2.1.3]	Lipid metabolism
comp33952_c0_seq2	K00128	00310 Lysine degradation[PATH:ath00310]	Arabidopsis thaliana (thale cress)	ath	Metabolism	E1.2.1.3; aldehyde dehydrogenase (NAD+) [EC:1.2.1.3]	Amino acid metabolism
comp33952_c0_seq2	K00128	00010 Glycolysis / Gluconeogenesis[PATH:ath00010]	Arabidopsis thaliana (thale cress)	ath	Metabolism	E1.2.1.3; aldehyde dehydrogenase (NAD+) [EC:1.2.1.3]	Carbohydrate metabolism
comp33952_c0_seq2	K00128	00380 Tryptophan metabolism[PATH:sly00380]	Solanum lycopersicum (tomato)	sly	Metabolism	E1.2.1.3; aldehyde dehydrogenase (NAD+) [EC:1.2.1.3]	Amino acid metabolism
comp33952_c0_seq2	K00128	00071 Fatty acid degradation[PATH:sly00071]	Solanum lycopersicum (tomato)	sly	Metabolism	E1.2.1.3; aldehyde dehydrogenase (NAD+) [EC:1.2.1.3]	Lipid metabolism
comp33952_c0_seq2	K00128	00330 Arginine and proline metabolism[PATH:sly00330]	Solanum lycopersicum (tomato)	sly	Metabolism	E1.2.1.3; aldehyde dehydrogenase (NAD+) [EC:1.2.1.3]	Amino acid metabolism
comp33952_c0_seq2	K00128	00903 Limonene and pinene degradation[PATH:sly00903]	Solanum lycopersicum (tomato)	sly	Metabolism	E1.2.1.3; aldehyde dehydrogenase (NAD+) [EC:1.2.1.3]	Metabolism of terpenoids and polyketides
comp33952_c0_seq2	K00128	00410 beta-Alanine metabolism[PATH:sly00410]	Solanum lycopersicum (tomato)	sly	Metabolism	E1.2.1.3; aldehyde dehydrogenase (NAD+) [EC:1.2.1.3]	Metabolism of other amino acids
comp33952_c0_seq2	K00128	00040 Pentose and glucuronate interconversions[PATH:ath00040]	Arabidopsis thaliana (thale cress)	ath	Metabolism	E1.2.1.3; aldehyde dehydrogenase (NAD+) [EC:1.2.1.3]	Carbohydrate metabolism
comp33952_c0_seq2	K00128	00330 Arginine and proline metabolism[PATH:ath00330]	Arabidopsis thaliana (thale cress)	ath	Metabolism	E1.2.1.3; aldehyde dehydrogenase (NAD+) [EC:1.2.1.3]	Amino acid metabolism
comp33952_c0_seq2	K00128	00340 Histidine metabolism[PATH:sly00340]	Solanum lycopersicum (tomato)	sly	Metabolism	E1.2.1.3; aldehyde dehydrogenase (NAD+) [EC:1.2.1.3]	Amino acid metabolism
comp33952_c0_seq2	K00128	00071 Fatty acid degradation[PATH:ath00071]	Arabidopsis thaliana (thale cress)	ath	Metabolism	E1.2.1.3; aldehyde dehydrogenase (NAD+) [EC:1.2.1.3]	Lipid metabolism
comp33952_c0_seq2	K00128	00040 Pentose and glucuronate interconversions[PATH:sly00040]	Solanum lycopersicum (tomato)	sly	Metabolism	E1.2.1.3; aldehyde dehydrogenase (NAD+) [EC:1.2.1.3]	Carbohydrate metabolism
comp33952_c0_seq2	K00128	00280 Valine, leucine and isoleucine degradation[PATH:sly00280]	Solanum lycopersicum (tomato)	sly	Metabolism	E1.2.1.3; aldehyde dehydrogenase (NAD+) [EC:1.2.1.3]	Amino acid metabolism
comp33952_c0_seq2	K00128	00280 Valine, leucine and isoleucine degradation[PATH:ath00280]	Arabidopsis thaliana (thale cress)	ath	Metabolism	E1.2.1.3; aldehyde dehydrogenase (NAD+) [EC:1.2.1.3]	Amino acid metabolism
comp33952_c0_seq2	K00128	00053 Ascorbate and aldarate metabolism[PATH:sly00053]	Solanum lycopersicum (tomato)	sly	Metabolism	E1.2.1.3; aldehyde dehydrogenase (NAD+) [EC:1.2.1.3]	Carbohydrate metabolism
comp33952_c0_seq2	K00128	00010 Glycolysis / Gluconeogenesis[PATH:sly00010]	Solanum lycopersicum (tomato)	sly	Metabolism	E1.2.1.3; aldehyde dehydrogenase (NAD+) [EC:1.2.1.3]	Carbohydrate metabolism
comp33952_c0_seq2	K00128	00310 Lysine degradation[PATH:sly00310]	Solanum lycopersicum (tomato)	sly	Metabolism	E1.2.1.3; aldehyde dehydrogenase (NAD+) [EC:1.2.1.3]	Amino acid metabolism
comp33952_c0_seq2	K00128	00340 Histidine metabolism[PATH:ath00340]	Arabidopsis thaliana (thale cress)	ath	Metabolism	E1.2.1.3; aldehyde dehydrogenase (NAD+) [EC:1.2.1.3]	Amino acid metabolism
comp33952_c0_seq2	K00128	00053 Ascorbate and aldarate metabolism[PATH:ath00053]	Arabidopsis thaliana (thale cress)	ath	Metabolism	E1.2.1.3; aldehyde dehydrogenase (NAD+) [EC:1.2.1.3]	Carbohydrate metabolism
comp33952_c0_seq2	K00128	00561 Glycerolipid metabolism[PATH:sly00561]	Solanum lycopersicum (tomato)	sly	Metabolism	E1.2.1.3; aldehyde dehydrogenase (NAD+) [EC:1.2.1.3]	Lipid metabolism
comp33952_c0_seq2	K00128	00620 Pyruvate metabolism[PATH:sly00620]	Solanum lycopersicum (tomato)	sly	Metabolism	E1.2.1.3; aldehyde dehydrogenase (NAD+) [EC:1.2.1.3]	Carbohydrate metabolism
comp33952_c0_seq2	K00128	00410 beta-Alanine metabolism[PATH:ath00410]	Arabidopsis thaliana (thale cress)	ath	Metabolism	E1.2.1.3; aldehyde dehydrogenase (NAD+) [EC:1.2.1.3]	Metabolism of other amino acids
comp33952_c0_seq2	K00128	00903 Limonene and pinene degradation[PATH:ath00903]	Arabidopsis thaliana (thale cress)	ath	Metabolism	E1.2.1.3; aldehyde dehydrogenase (NAD+) [EC:1.2.1.3]	Metabolism of terpenoids and polyketides
comp33952_c0_seq2	K00128	00380 Tryptophan metabolism[PATH:ath00380]	Arabidopsis thaliana (thale cress)	ath	Metabolism	E1.2.1.3; aldehyde dehydrogenase (NAD+) [EC:1.2.1.3]	Amino acid metabolism
comp29176_c0_seq1	K07953	04141 Protein processing in endoplasmic reticulum[PATH:sly04141]	Solanum lycopersicum (tomato)	sly	Genetic Information Processing	SAR1; GTP-binding protein SAR1 [EC:3.6.5.-]	Folding, sorting and degradation
comp29176_c0_seq1	K07953	04141 Protein processing in endoplasmic reticulum[PATH:ath04141]	Arabidopsis thaliana (thale cress)	ath	Genetic Information Processing	SAR1; GTP-binding protein SAR1 [EC:3.6.5.-]	Folding, sorting and degradation
comp32387_c0_seq2	K00318	00330 Arginine and proline metabolism[PATH:sly00330]	Solanum lycopersicum (tomato)	sly	Metabolism	PRODH; proline dehydrogenase [EC:1.5.-.-]	Amino acid metabolism
comp32387_c0_seq2	K00318	00330 Arginine and proline metabolism[PATH:ath00330]	Arabidopsis thaliana (thale cress)	ath	Metabolism	PRODH; proline dehydrogenase [EC:1.5.-.-]	Amino acid metabolism
comp34630_c0_seq51	K12852	03040 Spliceosome[PATH:ath03040]	Arabidopsis thaliana (thale cress)	ath	Genetic Information Processing	EFTUD2; 116 kDa U5 small nuclear ribonucleoprotein component	Transcription
comp34630_c0_seq51	K12852	03040 Spliceosome[PATH:sly03040]	Solanum lycopersicum (tomato)	sly	Genetic Information Processing	EFTUD2; 116 kDa U5 small nuclear ribonucleoprotein component	Transcription
comp31656_c0_seq11	K17839	00410 beta-Alanine metabolism[PATH:ath00410]	Arabidopsis thaliana (thale cress)	ath	Metabolism	PAO4; polyamine oxidase [EC:1.5.3.17 1.5.3.-]	Metabolism of other amino acids
comp31656_c0_seq11	K17839	00330 Arginine and proline metabolism[PATH:sly00330]	Solanum lycopersicum (tomato)	sly	Metabolism	PAO4; polyamine oxidase [EC:1.5.3.17 1.5.3.-]	Amino acid metabolism
comp31656_c0_seq11	K17839	00410 beta-Alanine metabolism[PATH:sly00410]	Solanum lycopersicum (tomato)	sly	Metabolism	PAO4; polyamine oxidase [EC:1.5.3.17 1.5.3.-]	Metabolism of other amino acids
comp31656_c0_seq11	K17839	00330 Arginine and proline metabolism[PATH:ath00330]	Arabidopsis thaliana (thale cress)	ath	Metabolism	PAO4; polyamine oxidase [EC:1.5.3.17 1.5.3.-]	Amino acid metabolism
comp30913_c0_seq1	K12587	03018 RNA degradation[PATH:sly03018]	Solanum lycopersicum (tomato)	sly	Genetic Information Processing	MTR3; exosome complex component MTR3	Folding, sorting and degradation
comp30913_c0_seq1	K12587	03018 RNA degradation[PATH:ath03018]	Arabidopsis thaliana (thale cress)	ath	Genetic Information Processing	MTR3; exosome complex component MTR3	Folding, sorting and degradation
comp26037_c0_seq2	K04077	03018 RNA degradation[PATH:sly03018]	Solanum lycopersicum (tomato)	sly	Genetic Information Processing	groEL; chaperonin GroEL	Folding, sorting and degradation
comp26037_c0_seq2	K04077	03018 RNA degradation[PATH:ath03018]	Arabidopsis thaliana (thale cress)	ath	Genetic Information Processing	groEL; chaperonin GroEL	Folding, sorting and degradation
comp32899_c0_seq4	K12821	03040 Spliceosome[PATH:ath03040]	Arabidopsis thaliana (thale cress)	ath	Genetic Information Processing	PRPF40; pre-mRNA-processing factor 40	Transcription
comp32899_c0_seq4	K12821	03040 Spliceosome[PATH:sly03040]	Solanum lycopersicum (tomato)	sly	Genetic Information Processing	PRPF40; pre-mRNA-processing factor 40	Transcription
comp30055_c0_seq2	K11866	04144 Endocytosis[PATH:sly04144]	Solanum lycopersicum (tomato)	sly	Cellular Processes	STAMBP; STAM-binding protein [EC:3.1.2.15]	Transport and catabolism
comp30055_c0_seq2	K11866	04144 Endocytosis[PATH:ath04144]	Arabidopsis thaliana (thale cress)	ath	Cellular Processes	STAMBP; STAM-binding protein [EC:3.1.2.15]	Transport and catabolism
comp24756_c0_seq1	K14567	03008 Ribosome biogenesis in eukaryotes[PATH:sly03008]	Solanum lycopersicum (tomato)	sly	Genetic Information Processing	UTP14; U3 small nucleolar RNA-associated protein 14	Translation
comp24756_c0_seq1	K14567	03008 Ribosome biogenesis in eukaryotes[PATH:ath03008]	Arabidopsis thaliana (thale cress)	ath	Genetic Information Processing	UTP14; U3 small nucleolar RNA-associated protein 14	Translation
comp29233_c0_seq1	K03217	03060 Protein export[PATH:sly03060]	Solanum lycopersicum (tomato)	sly	Genetic Information Processing	yidC; YidC/Oxa1 family membrane protein insertase	Folding, sorting and degradation
comp29233_c0_seq1	K03217	03060 Protein export[PATH:ath03060]	Arabidopsis thaliana (thale cress)	ath	Genetic Information Processing	yidC; YidC/Oxa1 family membrane protein insertase	Folding, sorting and degradation
comp20949_c0_seq1	K01783	00040 Pentose and glucuronate interconversions[PATH:sly00040]	Solanum lycopersicum (tomato)	sly	Metabolism	rpe; ribulose-phosphate 3-epimerase [EC:5.1.3.1]	Carbohydrate metabolism
comp20949_c0_seq1	K01783	00030 Pentose phosphate pathway[PATH:sly00030]	Solanum lycopersicum (tomato)	sly	Metabolism	rpe; ribulose-phosphate 3-epimerase [EC:5.1.3.1]	Carbohydrate metabolism
comp20949_c0_seq1	K01783	00710 Carbon fixation in photosynthetic organisms[PATH:ath00710]	Arabidopsis thaliana (thale cress)	ath	Metabolism	rpe; ribulose-phosphate 3-epimerase [EC:5.1.3.1]	Energy metabolism
comp20949_c0_seq1	K01783	01200 Carbon metabolism[PATH:sly01200]	Solanum lycopersicum (tomato)	sly	Metabolism	rpe; ribulose-phosphate 3-epimerase [EC:5.1.3.1]	Metabolism
comp20949_c0_seq1	K01783	01200 Carbon metabolism[PATH:ath01200]	Arabidopsis thaliana (thale cress)	ath	Metabolism	rpe; ribulose-phosphate 3-epimerase [EC:5.1.3.1]	Metabolism
comp20949_c0_seq1	K01783	00710 Carbon fixation in photosynthetic organisms[PATH:sly00710]	Solanum lycopersicum (tomato)	sly	Metabolism	rpe; ribulose-phosphate 3-epimerase [EC:5.1.3.1]	Energy metabolism
comp20949_c0_seq1	K01783	00030 Pentose phosphate pathway[PATH:ath00030]	Arabidopsis thaliana (thale cress)	ath	Metabolism	rpe; ribulose-phosphate 3-epimerase [EC:5.1.3.1]	Carbohydrate metabolism
comp20949_c0_seq1	K01783	01230 Biosynthesis of amino acids[PATH:sly01230]	Solanum lycopersicum (tomato)	sly	Metabolism	rpe; ribulose-phosphate 3-epimerase [EC:5.1.3.1]	Metabolism
comp20949_c0_seq1	K01783	00040 Pentose and glucuronate interconversions[PATH:ath00040]	Arabidopsis thaliana (thale cress)	ath	Metabolism	rpe; ribulose-phosphate 3-epimerase [EC:5.1.3.1]	Carbohydrate metabolism
comp20949_c0_seq1	K01783	01230 Biosynthesis of amino acids[PATH:ath01230]	Arabidopsis thaliana (thale cress)	ath	Metabolism	rpe; ribulose-phosphate 3-epimerase [EC:5.1.3.1]	Metabolism
comp34153_c0_seq2	K00654	00600 Sphingolipid metabolism[PATH:ath00600]	Arabidopsis thaliana (thale cress)	ath	Metabolism	E2.3.1.50; serine palmitoyltransferase [EC:2.3.1.50]	Lipid metabolism
comp34153_c0_seq2	K00654	00600 Sphingolipid metabolism[PATH:sly00600]	Solanum lycopersicum (tomato)	sly	Metabolism	E2.3.1.50; serine palmitoyltransferase [EC:2.3.1.50]	Lipid metabolism
comp22182_c0_seq1	K00616	00030 Pentose phosphate pathway[PATH:sly00030]	Solanum lycopersicum (tomato)	sly	Metabolism	E2.2.1.2; transaldolase [EC:2.2.1.2]	Carbohydrate metabolism
comp22182_c0_seq1	K00616	01200 Carbon metabolism[PATH:ath01200]	Arabidopsis thaliana (thale cress)	ath	Metabolism	E2.2.1.2; transaldolase [EC:2.2.1.2]	Metabolism
comp22182_c0_seq1	K00616	00030 Pentose phosphate pathway[PATH:ath00030]	Arabidopsis thaliana (thale cress)	ath	Metabolism	E2.2.1.2; transaldolase [EC:2.2.1.2]	Carbohydrate metabolism
comp22182_c0_seq1	K00616	01230 Biosynthesis of amino acids[PATH:sly01230]	Solanum lycopersicum (tomato)	sly	Metabolism	E2.2.1.2; transaldolase [EC:2.2.1.2]	Metabolism
comp22182_c0_seq1	K00616	01230 Biosynthesis of amino acids[PATH:ath01230]	Arabidopsis thaliana (thale cress)	ath	Metabolism	E2.2.1.2; transaldolase [EC:2.2.1.2]	Metabolism
comp22182_c0_seq1	K00616	01200 Carbon metabolism[PATH:sly01200]	Solanum lycopersicum (tomato)	sly	Metabolism	E2.2.1.2; transaldolase [EC:2.2.1.2]	Metabolism
comp26414_c0_seq1	K02989	03010 Ribosome[PATH:ath03010]	Arabidopsis thaliana (thale cress)	ath	Genetic Information Processing	RP-S5e; small subunit ribosomal protein S5e	Translation
comp26414_c0_seq1	K02989	03010 Ribosome[PATH:sly03010]	Solanum lycopersicum (tomato)	sly	Genetic Information Processing	RP-S5e; small subunit ribosomal protein S5e	Translation
comp30284_c0_seq7	K12640	00905 Brassinosteroid biosynthesis[PATH:ath00905]	Arabidopsis thaliana (thale cress)	ath	Metabolism	CYP85A2; brassinosteroid-6-oxidase 2 [EC:1.14.-.-]	Metabolism of terpenoids and polyketides
comp30284_c0_seq7	K12640	00905 Brassinosteroid biosynthesis[PATH:sly00905]	Solanum lycopersicum (tomato)	sly	Metabolism	CYP85A2; brassinosteroid-6-oxidase 2 [EC:1.14.-.-]	Metabolism of terpenoids and polyketides
comp34583_c0_seq1	K01897	00071 Fatty acid degradation[PATH:sly00071]	Solanum lycopersicum (tomato)	sly	Metabolism	ACSL; long-chain acyl-CoA synthetase [EC:6.2.1.3]	Lipid metabolism
comp34583_c0_seq1	K01897	00071 Fatty acid degradation[PATH:ath00071]	Arabidopsis thaliana (thale cress)	ath	Metabolism	ACSL; long-chain acyl-CoA synthetase [EC:6.2.1.3]	Lipid metabolism
comp34583_c0_seq1	K01897	01212 Fatty acid metabolism[PATH:ath01212]	Arabidopsis thaliana (thale cress)	ath	Metabolism	ACSL; long-chain acyl-CoA synthetase [EC:6.2.1.3]	Metabolism
comp34583_c0_seq1	K01897	04146 Peroxisome[PATH:ath04146]	Arabidopsis thaliana (thale cress)	ath	Cellular Processes	ACSL; long-chain acyl-CoA synthetase [EC:6.2.1.3]	Transport and catabolism
comp34583_c0_seq1	K01897	04146 Peroxisome[PATH:sly04146]	Solanum lycopersicum (tomato)	sly	Cellular Processes	ACSL; long-chain acyl-CoA synthetase [EC:6.2.1.3]	Transport and catabolism
comp34583_c0_seq1	K01897	00061 Fatty acid biosynthesis[PATH:sly00061]	Solanum lycopersicum (tomato)	sly	Metabolism	ACSL; long-chain acyl-CoA synthetase [EC:6.2.1.3]	Lipid metabolism
comp34583_c0_seq1	K01897	01212 Fatty acid metabolism[PATH:sly01212]	Solanum lycopersicum (tomato)	sly	Metabolism	ACSL; long-chain acyl-CoA synthetase [EC:6.2.1.3]	Metabolism
comp34583_c0_seq1	K01897	00061 Fatty acid biosynthesis[PATH:ath00061]	Arabidopsis thaliana (thale cress)	ath	Metabolism	ACSL; long-chain acyl-CoA synthetase [EC:6.2.1.3]	Lipid metabolism
comp30788_c0_seq54	K12603	03018 RNA degradation[PATH:sly03018]	Solanum lycopersicum (tomato)	sly	Genetic Information Processing	CNOT6; CCR4-NOT transcription complex subunit 6	Folding, sorting and degradation
comp30788_c0_seq54	K12603	03018 RNA degradation[PATH:ath03018]	Arabidopsis thaliana (thale cress)	ath	Genetic Information Processing	CNOT6; CCR4-NOT transcription complex subunit 6	Folding, sorting and degradation
comp31037_c0_seq1	K00791	00908 Zeatin biosynthesis[PATH:sly00908]	Solanum lycopersicum (tomato)	sly	Metabolism	miaA; tRNA dimethylallyltransferase [EC:2.5.1.75]	Metabolism of terpenoids and polyketides
comp31037_c0_seq1	K00791	00908 Zeatin biosynthesis[PATH:ath00908]	Arabidopsis thaliana (thale cress)	ath	Metabolism	miaA; tRNA dimethylallyltransferase [EC:2.5.1.75]	Metabolism of terpenoids and polyketides
comp30266_c0_seq6	K04354	03015 mRNA surveillance pathway[PATH:ath03015]	Arabidopsis thaliana (thale cress)	ath	Genetic Information Processing	PPP2R2; serine/threonine-protein phosphatase 2A regulatory subunit B	Translation
comp30266_c0_seq6	K04354	03015 mRNA surveillance pathway[PATH:sly03015]	Solanum lycopersicum (tomato)	sly	Genetic Information Processing	PPP2R2; serine/threonine-protein phosphatase 2A regulatory subunit B	Translation
comp24287_c0_seq1	K12586	03018 RNA degradation[PATH:sly03018]	Solanum lycopersicum (tomato)	sly	Genetic Information Processing	RRP43; exosome complex component RRP43	Folding, sorting and degradation
comp24287_c0_seq1	K12586	03018 RNA degradation[PATH:ath03018]	Arabidopsis thaliana (thale cress)	ath	Genetic Information Processing	RRP43; exosome complex component RRP43	Folding, sorting and degradation
comp31636_c0_seq1	K00873	00620 Pyruvate metabolism[PATH:ath00620]	Arabidopsis thaliana (thale cress)	ath	Metabolism	PK; pyruvate kinase [EC:2.7.1.40]	Carbohydrate metabolism
comp31636_c0_seq1	K00873	00010 Glycolysis / Gluconeogenesis[PATH:sly00010]	Solanum lycopersicum (tomato)	sly	Metabolism	PK; pyruvate kinase [EC:2.7.1.40]	Carbohydrate metabolism
comp31636_c0_seq1	K00873	00230 Purine metabolism[PATH:ath00230]	Arabidopsis thaliana (thale cress)	ath	Metabolism	PK; pyruvate kinase [EC:2.7.1.40]	Nucleotide metabolism
comp31636_c0_seq1	K00873	01200 Carbon metabolism[PATH:sly01200]	Solanum lycopersicum (tomato)	sly	Metabolism	PK; pyruvate kinase [EC:2.7.1.40]	Metabolism
comp31636_c0_seq1	K00873	00010 Glycolysis / Gluconeogenesis[PATH:ath00010]	Arabidopsis thaliana (thale cress)	ath	Metabolism	PK; pyruvate kinase [EC:2.7.1.40]	Carbohydrate metabolism
comp31636_c0_seq1	K00873	01200 Carbon metabolism[PATH:ath01200]	Arabidopsis thaliana (thale cress)	ath	Metabolism	PK; pyruvate kinase [EC:2.7.1.40]	Metabolism
comp31636_c0_seq1	K00873	00620 Pyruvate metabolism[PATH:sly00620]	Solanum lycopersicum (tomato)	sly	Metabolism	PK; pyruvate kinase [EC:2.7.1.40]	Carbohydrate metabolism
comp31636_c0_seq1	K00873	00230 Purine metabolism[PATH:sly00230]	Solanum lycopersicum (tomato)	sly	Metabolism	PK; pyruvate kinase [EC:2.7.1.40]	Nucleotide metabolism
comp31636_c0_seq1	K00873	01230 Biosynthesis of amino acids[PATH:sly01230]	Solanum lycopersicum (tomato)	sly	Metabolism	PK; pyruvate kinase [EC:2.7.1.40]	Metabolism
comp31636_c0_seq1	K00873	01230 Biosynthesis of amino acids[PATH:ath01230]	Arabidopsis thaliana (thale cress)	ath	Metabolism	PK; pyruvate kinase [EC:2.7.1.40]	Metabolism
comp23478_c0_seq1	K12840	03040 Spliceosome[PATH:ath03040]	Arabidopsis thaliana (thale cress)	ath	Genetic Information Processing	RBM17; splicing factor 45	Transcription
comp23478_c0_seq1	K12840	03040 Spliceosome[PATH:sly03040]	Solanum lycopersicum (tomato)	sly	Genetic Information Processing	RBM17; splicing factor 45	Transcription
comp34427_c0_seq1	K16240	04712 Circadian rhythm - plant[PATH:sly04712]	Solanum lycopersicum (tomato)	sly	Organismal Systems	SPA1; protein suppressor of PHYA-105 1	Environmental adaptation
comp34427_c0_seq1	K16240	04712 Circadian rhythm - plant[PATH:ath04712]	Arabidopsis thaliana (thale cress)	ath	Organismal Systems	SPA1; protein suppressor of PHYA-105 1	Environmental adaptation
comp28930_c0_seq1	K03021	00240 Pyrimidine metabolism[PATH:ath00240]	Arabidopsis thaliana (thale cress)	ath	Metabolism	RPC2; DNA-directed RNA polymerase III subunit RPC2 [EC:2.7.7.6]	Nucleotide metabolism
comp28930_c0_seq1	K03021	00240 Pyrimidine metabolism[PATH:sly00240]	Solanum lycopersicum (tomato)	sly	Metabolism	RPC2; DNA-directed RNA polymerase III subunit RPC2 [EC:2.7.7.6]	Nucleotide metabolism
comp28930_c0_seq1	K03021	00230 Purine metabolism[PATH:ath00230]	Arabidopsis thaliana (thale cress)	ath	Metabolism	RPC2; DNA-directed RNA polymerase III subunit RPC2 [EC:2.7.7.6]	Nucleotide metabolism
comp28930_c0_seq1	K03021	00230 Purine metabolism[PATH:sly00230]	Solanum lycopersicum (tomato)	sly	Metabolism	RPC2; DNA-directed RNA polymerase III subunit RPC2 [EC:2.7.7.6]	Nucleotide metabolism
comp28930_c0_seq1	K03021	03020 RNA polymerase[PATH:ath03020]	Arabidopsis thaliana (thale cress)	ath	Genetic Information Processing	RPC2; DNA-directed RNA polymerase III subunit RPC2 [EC:2.7.7.6]	Transcription
comp28930_c0_seq1	K03021	03020 RNA polymerase[PATH:sly03020]	Solanum lycopersicum (tomato)	sly	Genetic Information Processing	RPC2; DNA-directed RNA polymerase III subunit RPC2 [EC:2.7.7.6]	Transcription
comp28110_c0_seq1	K10884	03450 Non-homologous end-joining[PATH:sly03450]	Solanum lycopersicum (tomato)	sly	Genetic Information Processing	XRCC6; ATP-dependent DNA helicase 2 subunit 1	Replication and repair
comp28110_c0_seq1	K10884	03450 Non-homologous end-joining[PATH:ath03450]	Arabidopsis thaliana (thale cress)	ath	Genetic Information Processing	XRCC6; ATP-dependent DNA helicase 2 subunit 1	Replication and repair
comp28273_c0_seq1	K04802	03030 DNA replication[PATH:sly03030]	Solanum lycopersicum (tomato)	sly	Genetic Information Processing	PCNA; proliferating cell nuclear antigen	Replication and repair
comp28273_c0_seq1	K04802	03420 Nucleotide excision repair[PATH:ath03420]	Arabidopsis thaliana (thale cress)	ath	Genetic Information Processing	PCNA; proliferating cell nuclear antigen	Replication and repair
comp28273_c0_seq1	K04802	03030 DNA replication[PATH:ath03030]	Arabidopsis thaliana (thale cress)	ath	Genetic Information Processing	PCNA; proliferating cell nuclear antigen	Replication and repair
comp28273_c0_seq1	K04802	03410 Base excision repair[PATH:ath03410]	Arabidopsis thaliana (thale cress)	ath	Genetic Information Processing	PCNA; proliferating cell nuclear antigen	Replication and repair
comp28273_c0_seq1	K04802	03420 Nucleotide excision repair[PATH:sly03420]	Solanum lycopersicum (tomato)	sly	Genetic Information Processing	PCNA; proliferating cell nuclear antigen	Replication and repair
comp28273_c0_seq1	K04802	03430 Mismatch repair[PATH:sly03430]	Solanum lycopersicum (tomato)	sly	Genetic Information Processing	PCNA; proliferating cell nuclear antigen	Replication and repair
comp28273_c0_seq1	K04802	03430 Mismatch repair[PATH:ath03430]	Arabidopsis thaliana (thale cress)	ath	Genetic Information Processing	PCNA; proliferating cell nuclear antigen	Replication and repair
comp28273_c0_seq1	K04802	03410 Base excision repair[PATH:sly03410]	Solanum lycopersicum (tomato)	sly	Genetic Information Processing	PCNA; proliferating cell nuclear antigen	Replication and repair
comp27539_c0_seq1	K01051	00040 Pentose and glucuronate interconversions[PATH:sly00040]	Solanum lycopersicum (tomato)	sly	Metabolism	E3.1.1.11; pectinesterase [EC:3.1.1.11]	Carbohydrate metabolism
comp27539_c0_seq1	K01051	00500 Starch and sucrose metabolism[PATH:ath00500]	Arabidopsis thaliana (thale cress)	ath	Metabolism	E3.1.1.11; pectinesterase [EC:3.1.1.11]	Carbohydrate metabolism
comp27539_c0_seq1	K01051	00500 Starch and sucrose metabolism[PATH:sly00500]	Solanum lycopersicum (tomato)	sly	Metabolism	E3.1.1.11; pectinesterase [EC:3.1.1.11]	Carbohydrate metabolism
comp27539_c0_seq1	K01051	00040 Pentose and glucuronate interconversions[PATH:ath00040]	Arabidopsis thaliana (thale cress)	ath	Metabolism	E3.1.1.11; pectinesterase [EC:3.1.1.11]	Carbohydrate metabolism
comp26666_c0_seq1	K13456	04626 Plant-pathogen interaction[PATH:sly04626]	Solanum lycopersicum (tomato)	sly	Organismal Systems	RIN4; RPM1-interacting protein 4	Environmental adaptation
comp26666_c0_seq1	K13456	04626 Plant-pathogen interaction[PATH:ath04626]	Arabidopsis thaliana (thale cress)	ath	Organismal Systems	RIN4; RPM1-interacting protein 4	Environmental adaptation
comp34195_c1_seq3	K12836	03040 Spliceosome[PATH:ath03040]	Arabidopsis thaliana (thale cress)	ath	Genetic Information Processing	U2AF1; splicing factor U2AF 35 kDa subunit	Transcription
comp34195_c1_seq3	K12836	03040 Spliceosome[PATH:sly03040]	Solanum lycopersicum (tomato)	sly	Genetic Information Processing	U2AF1; splicing factor U2AF 35 kDa subunit	Transcription
comp30303_c0_seq3	K01522	00230 Purine metabolism[PATH:ath00230]	Arabidopsis thaliana (thale cress)	ath	Metabolism	FHIT; bis(5'-adenosyl)-triphosphatase [EC:3.6.1.29]	Nucleotide metabolism
comp30303_c0_seq3	K01522	00230 Purine metabolism[PATH:sly00230]	Solanum lycopersicum (tomato)	sly	Metabolism	FHIT; bis(5'-adenosyl)-triphosphatase [EC:3.6.1.29]	Nucleotide metabolism
comp23766_c0_seq1	K02636	00195 Photosynthesis[PATH:sly00195]	Solanum lycopersicum (tomato)	sly	Metabolism	petC; cytochrome b6-f complex iron-sulfur subunit [EC:1.10.9.1]	Energy metabolism
comp23766_c0_seq1	K02636	00195 Photosynthesis[PATH:ath00195]	Arabidopsis thaliana (thale cress)	ath	Metabolism	petC; cytochrome b6-f complex iron-sulfur subunit [EC:1.10.9.1]	Energy metabolism
comp26454_c0_seq1	K02739	03050 Proteasome[PATH:sly03050]	Solanum lycopersicum (tomato)	sly	Genetic Information Processing	PSMB7; 20S proteasome subunit beta 2 [EC:3.4.25.1]	Folding, sorting and degradation
comp26454_c0_seq1	K02739	03050 Proteasome[PATH:ath03050]	Arabidopsis thaliana (thale cress)	ath	Genetic Information Processing	PSMB7; 20S proteasome subunit beta 2 [EC:3.4.25.1]	Folding, sorting and degradation
comp21576_c0_seq1	K08909	00196 Photosynthesis - antenna proteins[PATH:ath00196]	Arabidopsis thaliana (thale cress)	ath	Metabolism	LHCA3; light-harvesting complex I chlorophyll a/b binding protein 3	Energy metabolism
comp21576_c0_seq1	K08909	00196 Photosynthesis - antenna proteins[PATH:sly00196]	Solanum lycopersicum (tomato)	sly	Metabolism	LHCA3; light-harvesting complex I chlorophyll a/b binding protein 3	Energy metabolism
comp33808_c0_seq6	K02291	00906 Carotenoid biosynthesis[PATH:sly00906]	Solanum lycopersicum (tomato)	sly	Metabolism	crtB; phytoene synthase [EC:2.5.1.32]	Metabolism of terpenoids and polyketides
comp33808_c0_seq6	K02291	00906 Carotenoid biosynthesis[PATH:ath00906]	Arabidopsis thaliana (thale cress)	ath	Metabolism	crtB; phytoene synthase [EC:2.5.1.32]	Metabolism of terpenoids and polyketides
comp29113_c0_seq1	K12818	03040 Spliceosome[PATH:ath03040]	Arabidopsis thaliana (thale cress)	ath	Genetic Information Processing	DHX8; ATP-dependent RNA helicase DHX8/PRP22 [EC:3.6.4.13]	Transcription
comp29113_c0_seq1	K12818	03040 Spliceosome[PATH:sly03040]	Solanum lycopersicum (tomato)	sly	Genetic Information Processing	DHX8; ATP-dependent RNA helicase DHX8/PRP22 [EC:3.6.4.13]	Transcription
comp32171_c0_seq1	K12876	03040 Spliceosome[PATH:ath03040]	Arabidopsis thaliana (thale cress)	ath	Genetic Information Processing	RBM8A; RNA-binding protein 8A	Transcription
comp32171_c0_seq1	K12876	03040 Spliceosome[PATH:sly03040]	Solanum lycopersicum (tomato)	sly	Genetic Information Processing	RBM8A; RNA-binding protein 8A	Transcription
comp32171_c0_seq1	K12876	03015 mRNA surveillance pathway[PATH:sly03015]	Solanum lycopersicum (tomato)	sly	Genetic Information Processing	RBM8A; RNA-binding protein 8A	Translation
comp32171_c0_seq1	K12876	03013 RNA transport[PATH:sly03013]	Solanum lycopersicum (tomato)	sly	Genetic Information Processing	RBM8A; RNA-binding protein 8A	Translation
comp32171_c0_seq1	K12876	03013 RNA transport[PATH:ath03013]	Arabidopsis thaliana (thale cress)	ath	Genetic Information Processing	RBM8A; RNA-binding protein 8A	Translation
comp32171_c0_seq1	K12876	03015 mRNA surveillance pathway[PATH:ath03015]	Arabidopsis thaliana (thale cress)	ath	Genetic Information Processing	RBM8A; RNA-binding protein 8A	Translation
comp25783_c0_seq5	K14432	04075 Plant hormone signal transduction[PATH:sly04075]	Solanum lycopersicum (tomato)	sly	Environmental Information Processing	ABF; ABA responsive element binding factor	Signal transduction
comp25783_c0_seq5	K14432	04075 Plant hormone signal transduction[PATH:ath04075]	Arabidopsis thaliana (thale cress)	ath	Environmental Information Processing	ABF; ABA responsive element binding factor	Signal transduction
comp31755_c0_seq2	K00588	00941 Flavonoid biosynthesis[PATH:sly00941]	Solanum lycopersicum (tomato)	sly	Metabolism	E2.1.1.104; caffeoyl-CoA O-methyltransferase [EC:2.1.1.104]	Biosynthesis of other secondary metabolites
comp31755_c0_seq2	K00588	00941 Flavonoid biosynthesis[PATH:ath00941]	Arabidopsis thaliana (thale cress)	ath	Metabolism	E2.1.1.104; caffeoyl-CoA O-methyltransferase [EC:2.1.1.104]	Biosynthesis of other secondary metabolites
comp31755_c0_seq2	K00588	00360 Phenylalanine metabolism[PATH:ath00360]	Arabidopsis thaliana (thale cress)	ath	Metabolism	E2.1.1.104; caffeoyl-CoA O-methyltransferase [EC:2.1.1.104]	Amino acid metabolism
comp31755_c0_seq2	K00588	00940 Phenylpropanoid biosynthesis[PATH:sly00940]	Solanum lycopersicum (tomato)	sly	Metabolism	E2.1.1.104; caffeoyl-CoA O-methyltransferase [EC:2.1.1.104]	Biosynthesis of other secondary metabolites
comp31755_c0_seq2	K00588	00945 Stilbenoid, diarylheptanoid and gingerol biosynthesis[PATH:sly00945]	Solanum lycopersicum (tomato)	sly	Metabolism	E2.1.1.104; caffeoyl-CoA O-methyltransferase [EC:2.1.1.104]	Biosynthesis of other secondary metabolites
comp31755_c0_seq2	K00588	00945 Stilbenoid, diarylheptanoid and gingerol biosynthesis[PATH:ath00945]	Arabidopsis thaliana (thale cress)	ath	Metabolism	E2.1.1.104; caffeoyl-CoA O-methyltransferase [EC:2.1.1.104]	Biosynthesis of other secondary metabolites
comp31755_c0_seq2	K00588	00940 Phenylpropanoid biosynthesis[PATH:ath00940]	Arabidopsis thaliana (thale cress)	ath	Metabolism	E2.1.1.104; caffeoyl-CoA O-methyltransferase [EC:2.1.1.104]	Biosynthesis of other secondary metabolites
comp31755_c0_seq2	K00588	00360 Phenylalanine metabolism[PATH:sly00360]	Solanum lycopersicum (tomato)	sly	Metabolism	E2.1.1.104; caffeoyl-CoA O-methyltransferase [EC:2.1.1.104]	Amino acid metabolism
comp14075_c0_seq1	K14537	03008 Ribosome biogenesis in eukaryotes[PATH:sly03008]	Solanum lycopersicum (tomato)	sly	Genetic Information Processing	NUG2; nuclear GTP-binding protein	Translation
comp14075_c0_seq1	K14537	03008 Ribosome biogenesis in eukaryotes[PATH:ath03008]	Arabidopsis thaliana (thale cress)	ath	Genetic Information Processing	NUG2; nuclear GTP-binding protein	Translation
comp32963_c0_seq13	K00942	00230 Purine metabolism[PATH:ath00230]	Arabidopsis thaliana (thale cress)	ath	Metabolism	E2.7.4.8; guanylate kinase [EC:2.7.4.8]	Nucleotide metabolism
comp32963_c0_seq13	K00942	00230 Purine metabolism[PATH:sly00230]	Solanum lycopersicum (tomato)	sly	Metabolism	E2.7.4.8; guanylate kinase [EC:2.7.4.8]	Nucleotide metabolism
comp31383_c0_seq10	K12893	03040 Spliceosome[PATH:ath03040]	Arabidopsis thaliana (thale cress)	ath	Genetic Information Processing	SFRS4_5_6; splicing factor, arginine/serine-rich 4/5/6	Transcription
comp31383_c0_seq10	K12893	03040 Spliceosome[PATH:sly03040]	Solanum lycopersicum (tomato)	sly	Genetic Information Processing	SFRS4_5_6; splicing factor, arginine/serine-rich 4/5/6	Transcription
comp27449_c0_seq1	K02265	00190 Oxidative phosphorylation[PATH:ath00190]	Arabidopsis thaliana (thale cress)	ath	Metabolism	COX5B; cytochrome c oxidase subunit 5b	Energy metabolism
comp27449_c0_seq1	K02265	00190 Oxidative phosphorylation[PATH:sly00190]	Solanum lycopersicum (tomato)	sly	Metabolism	COX5B; cytochrome c oxidase subunit 5b	Energy metabolism
comp31073_c0_seq1	K04079	04141 Protein processing in endoplasmic reticulum[PATH:sly04141]	Solanum lycopersicum (tomato)	sly	Genetic Information Processing	htpG; molecular chaperone HtpG	Folding, sorting and degradation
comp31073_c0_seq1	K04079	04141 Protein processing in endoplasmic reticulum[PATH:ath04141]	Arabidopsis thaliana (thale cress)	ath	Genetic Information Processing	htpG; molecular chaperone HtpG	Folding, sorting and degradation
comp31073_c0_seq1	K04079	04626 Plant-pathogen interaction[PATH:sly04626]	Solanum lycopersicum (tomato)	sly	Organismal Systems	htpG; molecular chaperone HtpG	Environmental adaptation
comp31073_c0_seq1	K04079	04626 Plant-pathogen interaction[PATH:ath04626]	Arabidopsis thaliana (thale cress)	ath	Organismal Systems	htpG; molecular chaperone HtpG	Environmental adaptation
comp26530_c0_seq3	K12356	00940 Phenylpropanoid biosynthesis[PATH:ath00940]	Arabidopsis thaliana (thale cress)	ath	Metabolism	UGT72E; coniferyl-alcohol glucosyltransferase [EC:2.4.1.111]	Biosynthesis of other secondary metabolites
comp26530_c0_seq3	K12356	00940 Phenylpropanoid biosynthesis[PATH:sly00940]	Solanum lycopersicum (tomato)	sly	Metabolism	UGT72E; coniferyl-alcohol glucosyltransferase [EC:2.4.1.111]	Biosynthesis of other secondary metabolites
comp25836_c0_seq1	K02996	03010 Ribosome[PATH:ath03010]	Arabidopsis thaliana (thale cress)	ath	Genetic Information Processing	RP-S9; small subunit ribosomal protein S9	Translation
comp25836_c0_seq1	K02996	03010 Ribosome[PATH:sly03010]	Solanum lycopersicum (tomato)	sly	Genetic Information Processing	RP-S9; small subunit ribosomal protein S9	Translation
comp30678_c0_seq6	K05605	00280 Valine, leucine and isoleucine degradation[PATH:sly00280]	Solanum lycopersicum (tomato)	sly	Metabolism	HIBCH; 3-hydroxyisobutyryl-CoA hydrolase [EC:3.1.2.4]	Amino acid metabolism
comp30678_c0_seq6	K05605	00640 Propanoate metabolism[PATH:ath00640]	Arabidopsis thaliana (thale cress)	ath	Metabolism	HIBCH; 3-hydroxyisobutyryl-CoA hydrolase [EC:3.1.2.4]	Carbohydrate metabolism
comp30678_c0_seq6	K05605	01200 Carbon metabolism[PATH:ath01200]	Arabidopsis thaliana (thale cress)	ath	Metabolism	HIBCH; 3-hydroxyisobutyryl-CoA hydrolase [EC:3.1.2.4]	Metabolism
comp30678_c0_seq6	K05605	00280 Valine, leucine and isoleucine degradation[PATH:ath00280]	Arabidopsis thaliana (thale cress)	ath	Metabolism	HIBCH; 3-hydroxyisobutyryl-CoA hydrolase [EC:3.1.2.4]	Amino acid metabolism
comp30678_c0_seq6	K05605	00410 beta-Alanine metabolism[PATH:ath00410]	Arabidopsis thaliana (thale cress)	ath	Metabolism	HIBCH; 3-hydroxyisobutyryl-CoA hydrolase [EC:3.1.2.4]	Metabolism of other amino acids
comp30678_c0_seq6	K05605	00410 beta-Alanine metabolism[PATH:sly00410]	Solanum lycopersicum (tomato)	sly	Metabolism	HIBCH; 3-hydroxyisobutyryl-CoA hydrolase [EC:3.1.2.4]	Metabolism of other amino acids
comp30678_c0_seq6	K05605	01200 Carbon metabolism[PATH:sly01200]	Solanum lycopersicum (tomato)	sly	Metabolism	HIBCH; 3-hydroxyisobutyryl-CoA hydrolase [EC:3.1.2.4]	Metabolism
comp30678_c0_seq6	K05605	00640 Propanoate metabolism[PATH:sly00640]	Solanum lycopersicum (tomato)	sly	Metabolism	HIBCH; 3-hydroxyisobutyryl-CoA hydrolase [EC:3.1.2.4]	Carbohydrate metabolism
comp23053_c0_seq3	K02929	03010 Ribosome[PATH:ath03010]	Arabidopsis thaliana (thale cress)	ath	Genetic Information Processing	RP-L44e; large subunit ribosomal protein L44e	Translation
comp23053_c0_seq3	K02929	03010 Ribosome[PATH:sly03010]	Solanum lycopersicum (tomato)	sly	Genetic Information Processing	RP-L44e; large subunit ribosomal protein L44e	Translation
comp23804_c0_seq4	K12129	04712 Circadian rhythm - plant[PATH:sly04712]	Solanum lycopersicum (tomato)	sly	Organismal Systems	PRR7; pseudo-response regulator 7	Environmental adaptation
comp23804_c0_seq4	K12129	04712 Circadian rhythm - plant[PATH:ath04712]	Arabidopsis thaliana (thale cress)	ath	Organismal Systems	PRR7; pseudo-response regulator 7	Environmental adaptation
comp32899_c0_seq7	K12821	03040 Spliceosome[PATH:ath03040]	Arabidopsis thaliana (thale cress)	ath	Genetic Information Processing	PRPF40; pre-mRNA-processing factor 40	Transcription
comp32899_c0_seq7	K12821	03040 Spliceosome[PATH:sly03040]	Solanum lycopersicum (tomato)	sly	Genetic Information Processing	PRPF40; pre-mRNA-processing factor 40	Transcription
comp29604_c0_seq1	K08496	04130 SNARE interactions in vesicular transport[PATH:ath04130]	Arabidopsis thaliana (thale cress)	ath	Genetic Information Processing	GOSR2; golgi SNAP receptor complex member 2	Folding, sorting and degradation
comp29604_c0_seq1	K08496	04130 SNARE interactions in vesicular transport[PATH:sly04130]	Solanum lycopersicum (tomato)	sly	Genetic Information Processing	GOSR2; golgi SNAP receptor complex member 2	Folding, sorting and degradation
comp27624_c0_seq1	K02716	00195 Photosynthesis[PATH:sly00195]	Solanum lycopersicum (tomato)	sly	Metabolism	psbO; photosystem II oxygen-evolving enhancer protein 1	Energy metabolism
comp27624_c0_seq1	K02716	00195 Photosynthesis[PATH:ath00195]	Arabidopsis thaliana (thale cress)	ath	Metabolism	psbO; photosystem II oxygen-evolving enhancer protein 1	Energy metabolism
comp29109_c0_seq5	K12160	03013 RNA transport[PATH:sly03013]	Solanum lycopersicum (tomato)	sly	Genetic Information Processing	SUMO; small ubiquitin-related modifier	Translation
comp29109_c0_seq5	K12160	03013 RNA transport[PATH:ath03013]	Arabidopsis thaliana (thale cress)	ath	Genetic Information Processing	SUMO; small ubiquitin-related modifier	Translation
comp18029_c0_seq1	K00797	00480 Glutathione metabolism[PATH:sly00480]	Solanum lycopersicum (tomato)	sly	Metabolism	speE; spermidine synthase [EC:2.5.1.16]	Metabolism of other amino acids
comp18029_c0_seq1	K00797	00330 Arginine and proline metabolism[PATH:sly00330]	Solanum lycopersicum (tomato)	sly	Metabolism	speE; spermidine synthase [EC:2.5.1.16]	Amino acid metabolism
comp18029_c0_seq1	K00797	00270 Cysteine and methionine metabolism[PATH:ath00270]	Arabidopsis thaliana (thale cress)	ath	Metabolism	speE; spermidine synthase [EC:2.5.1.16]	Amino acid metabolism
comp18029_c0_seq1	K00797	00410 beta-Alanine metabolism[PATH:ath00410]	Arabidopsis thaliana (thale cress)	ath	Metabolism	speE; spermidine synthase [EC:2.5.1.16]	Metabolism of other amino acids
comp18029_c0_seq1	K00797	00480 Glutathione metabolism[PATH:ath00480]	Arabidopsis thaliana (thale cress)	ath	Metabolism	speE; spermidine synthase [EC:2.5.1.16]	Metabolism of other amino acids
comp18029_c0_seq1	K00797	00410 beta-Alanine metabolism[PATH:sly00410]	Solanum lycopersicum (tomato)	sly	Metabolism	speE; spermidine synthase [EC:2.5.1.16]	Metabolism of other amino acids
comp18029_c0_seq1	K00797	00330 Arginine and proline metabolism[PATH:ath00330]	Arabidopsis thaliana (thale cress)	ath	Metabolism	speE; spermidine synthase [EC:2.5.1.16]	Amino acid metabolism
comp18029_c0_seq1	K00797	00270 Cysteine and methionine metabolism[PATH:sly00270]	Solanum lycopersicum (tomato)	sly	Metabolism	speE; spermidine synthase [EC:2.5.1.16]	Amino acid metabolism
comp33775_c0_seq15	K01738	01200 Carbon metabolism[PATH:ath01200]	Arabidopsis thaliana (thale cress)	ath	Metabolism	cysK; cysteine synthase A [EC:2.5.1.47]	Metabolism
comp33775_c0_seq15	K01738	00270 Cysteine and methionine metabolism[PATH:ath00270]	Arabidopsis thaliana (thale cress)	ath	Metabolism	cysK; cysteine synthase A [EC:2.5.1.47]	Amino acid metabolism
comp33775_c0_seq15	K01738	00920 Sulfur metabolism[PATH:ath00920]	Arabidopsis thaliana (thale cress)	ath	Metabolism	cysK; cysteine synthase A [EC:2.5.1.47]	Energy metabolism
comp33775_c0_seq15	K01738	01230 Biosynthesis of amino acids[PATH:sly01230]	Solanum lycopersicum (tomato)	sly	Metabolism	cysK; cysteine synthase A [EC:2.5.1.47]	Metabolism
comp33775_c0_seq15	K01738	00920 Sulfur metabolism[PATH:sly00920]	Solanum lycopersicum (tomato)	sly	Metabolism	cysK; cysteine synthase A [EC:2.5.1.47]	Energy metabolism
comp33775_c0_seq15	K01738	01200 Carbon metabolism[PATH:sly01200]	Solanum lycopersicum (tomato)	sly	Metabolism	cysK; cysteine synthase A [EC:2.5.1.47]	Metabolism
comp33775_c0_seq15	K01738	01230 Biosynthesis of amino acids[PATH:ath01230]	Arabidopsis thaliana (thale cress)	ath	Metabolism	cysK; cysteine synthase A [EC:2.5.1.47]	Metabolism
comp33775_c0_seq15	K01738	00270 Cysteine and methionine metabolism[PATH:sly00270]	Solanum lycopersicum (tomato)	sly	Metabolism	cysK; cysteine synthase A [EC:2.5.1.47]	Amino acid metabolism
comp30125_c0_seq1	K00021	00900 Terpenoid backbone biosynthesis[PATH:ath00900]	Arabidopsis thaliana (thale cress)	ath	Metabolism	HMGCR; hydroxymethylglutaryl-CoA reductase (NADPH) [EC:1.1.1.34]	Metabolism of terpenoids and polyketides
comp30125_c0_seq1	K00021	00900 Terpenoid backbone biosynthesis[PATH:sly00900]	Solanum lycopersicum (tomato)	sly	Metabolism	HMGCR; hydroxymethylglutaryl-CoA reductase (NADPH) [EC:1.1.1.34]	Metabolism of terpenoids and polyketides
comp29101_c0_seq1	K13648	00500 Starch and sucrose metabolism[PATH:ath00500]	Arabidopsis thaliana (thale cress)	ath	Metabolism	GAUT; alpha-1,4-galacturonosyltransferase [EC:2.4.1.43]	Carbohydrate metabolism
comp29101_c0_seq1	K13648	00520 Amino sugar and nucleotide sugar metabolism[PATH:ath00520]	Arabidopsis thaliana (thale cress)	ath	Metabolism	GAUT; alpha-1,4-galacturonosyltransferase [EC:2.4.1.43]	Carbohydrate metabolism
comp29101_c0_seq1	K13648	00500 Starch and sucrose metabolism[PATH:sly00500]	Solanum lycopersicum (tomato)	sly	Metabolism	GAUT; alpha-1,4-galacturonosyltransferase [EC:2.4.1.43]	Carbohydrate metabolism
comp29101_c0_seq1	K13648	00520 Amino sugar and nucleotide sugar metabolism[PATH:sly00520]	Solanum lycopersicum (tomato)	sly	Metabolism	GAUT; alpha-1,4-galacturonosyltransferase [EC:2.4.1.43]	Carbohydrate metabolism
comp18964_c1_seq5	K00006	00564 Glycerophospholipid metabolism[PATH:sly00564]	Solanum lycopersicum (tomato)	sly	Metabolism	GPD1; glycerol-3-phosphate dehydrogenase (NAD+) [EC:1.1.1.8]	Lipid metabolism
comp18964_c1_seq5	K00006	00564 Glycerophospholipid metabolism[PATH:ath00564]	Arabidopsis thaliana (thale cress)	ath	Metabolism	GPD1; glycerol-3-phosphate dehydrogenase (NAD+) [EC:1.1.1.8]	Lipid metabolism
comp32124_c0_seq2	K00914	00562 Inositol phosphate metabolism[PATH:sly00562]	Solanum lycopersicum (tomato)	sly	Metabolism	PIK3C3; phosphatidylinositol 3-kinase [EC:2.7.1.137]	Carbohydrate metabolism
comp32124_c0_seq2	K00914	04145 Phagosome[PATH:ath04145]	Arabidopsis thaliana (thale cress)	ath	Cellular Processes	PIK3C3; phosphatidylinositol 3-kinase [EC:2.7.1.137]	Transport and catabolism
comp32124_c0_seq2	K00914	04070 Phosphatidylinositol signaling system[PATH:ath04070]	Arabidopsis thaliana (thale cress)	ath	Environmental Information Processing	PIK3C3; phosphatidylinositol 3-kinase [EC:2.7.1.137]	Signal transduction
comp32124_c0_seq2	K00914	04070 Phosphatidylinositol signaling system[PATH:sly04070]	Solanum lycopersicum (tomato)	sly	Environmental Information Processing	PIK3C3; phosphatidylinositol 3-kinase [EC:2.7.1.137]	Signal transduction
comp32124_c0_seq2	K00914	04140 Regulation of autophagy[PATH:ath04140]	Arabidopsis thaliana (thale cress)	ath	Cellular Processes	PIK3C3; phosphatidylinositol 3-kinase [EC:2.7.1.137]	Transport and catabolism
comp32124_c0_seq2	K00914	04140 Regulation of autophagy[PATH:sly04140]	Solanum lycopersicum (tomato)	sly	Cellular Processes	PIK3C3; phosphatidylinositol 3-kinase [EC:2.7.1.137]	Transport and catabolism
comp32124_c0_seq2	K00914	04145 Phagosome[PATH:sly04145]	Solanum lycopersicum (tomato)	sly	Cellular Processes	PIK3C3; phosphatidylinositol 3-kinase [EC:2.7.1.137]	Transport and catabolism
comp32124_c0_seq2	K00914	00562 Inositol phosphate metabolism[PATH:ath00562]	Arabidopsis thaliana (thale cress)	ath	Metabolism	PIK3C3; phosphatidylinositol 3-kinase [EC:2.7.1.137]	Carbohydrate metabolism
comp32398_c0_seq2	K10756	03030 DNA replication[PATH:sly03030]	Solanum lycopersicum (tomato)	sly	Genetic Information Processing	RFC3_5; replication factor C subunit 3/5	Replication and repair
comp32398_c0_seq2	K10756	03420 Nucleotide excision repair[PATH:ath03420]	Arabidopsis thaliana (thale cress)	ath	Genetic Information Processing	RFC3_5; replication factor C subunit 3/5	Replication and repair
comp32398_c0_seq2	K10756	03030 DNA replication[PATH:ath03030]	Arabidopsis thaliana (thale cress)	ath	Genetic Information Processing	RFC3_5; replication factor C subunit 3/5	Replication and repair
comp32398_c0_seq2	K10756	03420 Nucleotide excision repair[PATH:sly03420]	Solanum lycopersicum (tomato)	sly	Genetic Information Processing	RFC3_5; replication factor C subunit 3/5	Replication and repair
comp32398_c0_seq2	K10756	03430 Mismatch repair[PATH:sly03430]	Solanum lycopersicum (tomato)	sly	Genetic Information Processing	RFC3_5; replication factor C subunit 3/5	Replication and repair
comp32398_c0_seq2	K10756	03430 Mismatch repair[PATH:ath03430]	Arabidopsis thaliana (thale cress)	ath	Genetic Information Processing	RFC3_5; replication factor C subunit 3/5	Replication and repair
comp34152_c0_seq1	K00517	00945 Stilbenoid, diarylheptanoid and gingerol biosynthesis[PATH:sly00945]	Solanum lycopersicum (tomato)	sly	Metabolism	E1.14.-.-	Biosynthesis of other secondary metabolites
comp34152_c0_seq1	K00517	00945 Stilbenoid, diarylheptanoid and gingerol biosynthesis[PATH:ath00945]	Arabidopsis thaliana (thale cress)	ath	Metabolism	E1.14.-.-	Biosynthesis of other secondary metabolites
comp34152_c0_seq1	K00517	00903 Limonene and pinene degradation[PATH:sly00903]	Solanum lycopersicum (tomato)	sly	Metabolism	E1.14.-.-	Metabolism of terpenoids and polyketides
comp34152_c0_seq1	K00517	00903 Limonene and pinene degradation[PATH:ath00903]	Arabidopsis thaliana (thale cress)	ath	Metabolism	E1.14.-.-	Metabolism of terpenoids and polyketides
comp29729_c0_seq2	K10140	04120 Ubiquitin mediated proteolysis[PATH:sly04120]	Solanum lycopersicum (tomato)	sly	Genetic Information Processing	DDB2; DNA damage-binding protein 2	Folding, sorting and degradation
comp29729_c0_seq2	K10140	03420 Nucleotide excision repair[PATH:ath03420]	Arabidopsis thaliana (thale cress)	ath	Genetic Information Processing	DDB2; DNA damage-binding protein 2	Replication and repair
comp29729_c0_seq2	K10140	03420 Nucleotide excision repair[PATH:sly03420]	Solanum lycopersicum (tomato)	sly	Genetic Information Processing	DDB2; DNA damage-binding protein 2	Replication and repair
comp29729_c0_seq2	K10140	04120 Ubiquitin mediated proteolysis[PATH:ath04120]	Arabidopsis thaliana (thale cress)	ath	Genetic Information Processing	DDB2; DNA damage-binding protein 2	Folding, sorting and degradation
comp34811_c0_seq1	K12616	03018 RNA degradation[PATH:sly03018]	Solanum lycopersicum (tomato)	sly	Genetic Information Processing	EDC4; enhancer of mRNA-decapping protein 4	Folding, sorting and degradation
comp34811_c0_seq1	K12616	03018 RNA degradation[PATH:ath03018]	Arabidopsis thaliana (thale cress)	ath	Genetic Information Processing	EDC4; enhancer of mRNA-decapping protein 4	Folding, sorting and degradation
comp30274_c0_seq5	K00901	00561 Glycerolipid metabolism[PATH:sly00561]	Solanum lycopersicum (tomato)	sly	Metabolism	E2.7.1.107; diacylglycerol kinase (ATP dependent) [EC:2.7.1.107]	Lipid metabolism
comp30274_c0_seq5	K00901	04070 Phosphatidylinositol signaling system[PATH:ath04070]	Arabidopsis thaliana (thale cress)	ath	Environmental Information Processing	E2.7.1.107; diacylglycerol kinase (ATP dependent) [EC:2.7.1.107]	Signal transduction
comp30274_c0_seq5	K00901	04070 Phosphatidylinositol signaling system[PATH:sly04070]	Solanum lycopersicum (tomato)	sly	Environmental Information Processing	E2.7.1.107; diacylglycerol kinase (ATP dependent) [EC:2.7.1.107]	Signal transduction
comp30274_c0_seq5	K00901	00564 Glycerophospholipid metabolism[PATH:ath00564]	Arabidopsis thaliana (thale cress)	ath	Metabolism	E2.7.1.107; diacylglycerol kinase (ATP dependent) [EC:2.7.1.107]	Lipid metabolism
comp30274_c0_seq5	K00901	00561 Glycerolipid metabolism[PATH:ath00561]	Arabidopsis thaliana (thale cress)	ath	Metabolism	E2.7.1.107; diacylglycerol kinase (ATP dependent) [EC:2.7.1.107]	Lipid metabolism
comp30274_c0_seq5	K00901	00564 Glycerophospholipid metabolism[PATH:sly00564]	Solanum lycopersicum (tomato)	sly	Metabolism	E2.7.1.107; diacylglycerol kinase (ATP dependent) [EC:2.7.1.107]	Lipid metabolism
comp24837_c0_seq1	K01520	00240 Pyrimidine metabolism[PATH:sly00240]	Solanum lycopersicum (tomato)	sly	Metabolism	dut; dUTP pyrophosphatase [EC:3.6.1.23]	Nucleotide metabolism
comp24837_c0_seq1	K01520	00240 Pyrimidine metabolism[PATH:ath00240]	Arabidopsis thaliana (thale cress)	ath	Metabolism	dut; dUTP pyrophosphatase [EC:3.6.1.23]	Nucleotide metabolism
comp19185_c0_seq1	K14488	04075 Plant hormone signal transduction[PATH:sly04075]	Solanum lycopersicum (tomato)	sly	Environmental Information Processing	SAUR; SAUR family protein	Signal transduction
comp19185_c0_seq1	K14488	04075 Plant hormone signal transduction[PATH:ath04075]	Arabidopsis thaliana (thale cress)	ath	Environmental Information Processing	SAUR; SAUR family protein	Signal transduction
comp25377_c0_seq1	K02895	03010 Ribosome[PATH:ath03010]	Arabidopsis thaliana (thale cress)	ath	Genetic Information Processing	RP-L24; large subunit ribosomal protein L24	Translation
comp25377_c0_seq1	K02895	03010 Ribosome[PATH:sly03010]	Solanum lycopersicum (tomato)	sly	Genetic Information Processing	RP-L24; large subunit ribosomal protein L24	Translation
comp34302_c0_seq1	K12446	00520 Amino sugar and nucleotide sugar metabolism[PATH:ath00520]	Arabidopsis thaliana (thale cress)	ath	Metabolism	E2.7.1.46; L-arabinokinase [EC:2.7.1.46]	Carbohydrate metabolism
comp34302_c0_seq1	K12446	00520 Amino sugar and nucleotide sugar metabolism[PATH:sly00520]	Solanum lycopersicum (tomato)	sly	Metabolism	E2.7.1.46; L-arabinokinase [EC:2.7.1.46]	Carbohydrate metabolism
comp30543_c0_seq1	K02930	03010 Ribosome[PATH:ath03010]	Arabidopsis thaliana (thale cress)	ath	Genetic Information Processing	RP-L4e; large subunit ribosomal protein L4e	Translation
comp30543_c0_seq1	K02930	03010 Ribosome[PATH:sly03010]	Solanum lycopersicum (tomato)	sly	Genetic Information Processing	RP-L4e; large subunit ribosomal protein L4e	Translation
comp23849_c0_seq3	K10688	04120 Ubiquitin mediated proteolysis[PATH:sly04120]	Solanum lycopersicum (tomato)	sly	Genetic Information Processing	UBE2W; ubiquitin-conjugating enzyme E2 W [EC:6.3.2.19]	Folding, sorting and degradation
comp23849_c0_seq3	K10688	04120 Ubiquitin mediated proteolysis[PATH:ath04120]	Arabidopsis thaliana (thale cress)	ath	Genetic Information Processing	UBE2W; ubiquitin-conjugating enzyme E2 W [EC:6.3.2.19]	Folding, sorting and degradation
comp13874_c0_seq1	K02943	03010 Ribosome[PATH:ath03010]	Arabidopsis thaliana (thale cress)	ath	Genetic Information Processing	RP-LP2; large subunit ribosomal protein LP2	Translation
comp13874_c0_seq1	K02943	03010 Ribosome[PATH:sly03010]	Solanum lycopersicum (tomato)	sly	Genetic Information Processing	RP-LP2; large subunit ribosomal protein LP2	Translation
comp33772_c0_seq49	K01115	00565 Ether lipid metabolism[PATH:sly00565]	Solanum lycopersicum (tomato)	sly	Metabolism	PLD1_2; phospholipase D1/2 [EC:3.1.4.4]	Lipid metabolism
comp33772_c0_seq49	K01115	04144 Endocytosis[PATH:sly04144]	Solanum lycopersicum (tomato)	sly	Cellular Processes	PLD1_2; phospholipase D1/2 [EC:3.1.4.4]	Transport and catabolism
comp33772_c0_seq49	K01115	00565 Ether lipid metabolism[PATH:ath00565]	Arabidopsis thaliana (thale cress)	ath	Metabolism	PLD1_2; phospholipase D1/2 [EC:3.1.4.4]	Lipid metabolism
comp33772_c0_seq49	K01115	00564 Glycerophospholipid metabolism[PATH:ath00564]	Arabidopsis thaliana (thale cress)	ath	Metabolism	PLD1_2; phospholipase D1/2 [EC:3.1.4.4]	Lipid metabolism
comp33772_c0_seq49	K01115	04144 Endocytosis[PATH:ath04144]	Arabidopsis thaliana (thale cress)	ath	Cellular Processes	PLD1_2; phospholipase D1/2 [EC:3.1.4.4]	Transport and catabolism
comp33772_c0_seq49	K01115	00564 Glycerophospholipid metabolism[PATH:sly00564]	Solanum lycopersicum (tomato)	sly	Metabolism	PLD1_2; phospholipase D1/2 [EC:3.1.4.4]	Lipid metabolism
comp34369_c0_seq1	K00849	00052 Galactose metabolism[PATH:sly00052]	Solanum lycopersicum (tomato)	sly	Metabolism	galK; galactokinase [EC:2.7.1.6]	Carbohydrate metabolism
comp34369_c0_seq1	K00849	00520 Amino sugar and nucleotide sugar metabolism[PATH:ath00520]	Arabidopsis thaliana (thale cress)	ath	Metabolism	galK; galactokinase [EC:2.7.1.6]	Carbohydrate metabolism
comp34369_c0_seq1	K00849	00520 Amino sugar and nucleotide sugar metabolism[PATH:sly00520]	Solanum lycopersicum (tomato)	sly	Metabolism	galK; galactokinase [EC:2.7.1.6]	Carbohydrate metabolism
comp34369_c0_seq1	K00849	00052 Galactose metabolism[PATH:ath00052]	Arabidopsis thaliana (thale cress)	ath	Metabolism	galK; galactokinase [EC:2.7.1.6]	Carbohydrate metabolism
comp34895_c0_seq73	K04077	03018 RNA degradation[PATH:sly03018]	Solanum lycopersicum (tomato)	sly	Genetic Information Processing	groEL; chaperonin GroEL	Folding, sorting and degradation
comp34895_c0_seq73	K04077	03018 RNA degradation[PATH:ath03018]	Arabidopsis thaliana (thale cress)	ath	Genetic Information Processing	groEL; chaperonin GroEL	Folding, sorting and degradation
comp32130_c0_seq2	K03405	00860 Porphyrin and chlorophyll metabolism[PATH:ath00860]	Arabidopsis thaliana (thale cress)	ath	Metabolism	chlI; magnesium chelatase subunit I [EC:6.6.1.1]	Metabolism of cofactors and vitamins
comp32130_c0_seq2	K03405	00860 Porphyrin and chlorophyll metabolism[PATH:sly00860]	Solanum lycopersicum (tomato)	sly	Metabolism	chlI; magnesium chelatase subunit I [EC:6.6.1.1]	Metabolism of cofactors and vitamins
comp21674_c0_seq4	K14506	04075 Plant hormone signal transduction[PATH:sly04075]	Solanum lycopersicum (tomato)	sly	Environmental Information Processing	JAR1; jasmonic acid-amino synthetase	Signal transduction
comp21674_c0_seq4	K14506	04075 Plant hormone signal transduction[PATH:ath04075]	Arabidopsis thaliana (thale cress)	ath	Environmental Information Processing	JAR1; jasmonic acid-amino synthetase	Signal transduction
comp28063_c0_seq1	K08081	00960 Tropane, piperidine and pyridine alkaloid biosynthesis[PATH:sly00960]	Solanum lycopersicum (tomato)	sly	Metabolism	TR1; Tropinone reductase 1 [EC:1.1.1.206]	Biosynthesis of other secondary metabolites
comp28063_c0_seq1	K08081	00960 Tropane, piperidine and pyridine alkaloid biosynthesis[PATH:ath00960]	Arabidopsis thaliana (thale cress)	ath	Metabolism	TR1; Tropinone reductase 1 [EC:1.1.1.206]	Biosynthesis of other secondary metabolites
comp26549_c0_seq1	K03644	00785 Lipoic acid metabolism[PATH:ath00785]	Arabidopsis thaliana (thale cress)	ath	Metabolism	lipA; lipoic acid synthetase [EC:2.8.1.8]	Metabolism of cofactors and vitamins
comp26549_c0_seq1	K03644	00785 Lipoic acid metabolism[PATH:sly00785]	Solanum lycopersicum (tomato)	sly	Metabolism	lipA; lipoic acid synthetase [EC:2.8.1.8]	Metabolism of cofactors and vitamins
comp21010_c0_seq2	K01738	01200 Carbon metabolism[PATH:ath01200]	Arabidopsis thaliana (thale cress)	ath	Metabolism	cysK; cysteine synthase A [EC:2.5.1.47]	Metabolism
comp21010_c0_seq2	K01738	00270 Cysteine and methionine metabolism[PATH:ath00270]	Arabidopsis thaliana (thale cress)	ath	Metabolism	cysK; cysteine synthase A [EC:2.5.1.47]	Amino acid metabolism
comp21010_c0_seq2	K01738	00920 Sulfur metabolism[PATH:ath00920]	Arabidopsis thaliana (thale cress)	ath	Metabolism	cysK; cysteine synthase A [EC:2.5.1.47]	Energy metabolism
comp21010_c0_seq2	K01738	01230 Biosynthesis of amino acids[PATH:sly01230]	Solanum lycopersicum (tomato)	sly	Metabolism	cysK; cysteine synthase A [EC:2.5.1.47]	Metabolism
comp21010_c0_seq2	K01738	00920 Sulfur metabolism[PATH:sly00920]	Solanum lycopersicum (tomato)	sly	Metabolism	cysK; cysteine synthase A [EC:2.5.1.47]	Energy metabolism
comp21010_c0_seq2	K01738	01200 Carbon metabolism[PATH:sly01200]	Solanum lycopersicum (tomato)	sly	Metabolism	cysK; cysteine synthase A [EC:2.5.1.47]	Metabolism
comp21010_c0_seq2	K01738	01230 Biosynthesis of amino acids[PATH:ath01230]	Arabidopsis thaliana (thale cress)	ath	Metabolism	cysK; cysteine synthase A [EC:2.5.1.47]	Metabolism
comp21010_c0_seq2	K01738	00270 Cysteine and methionine metabolism[PATH:sly00270]	Solanum lycopersicum (tomato)	sly	Metabolism	cysK; cysteine synthase A [EC:2.5.1.47]	Amino acid metabolism
comp22389_c1_seq1	K14004	03013 RNA transport[PATH:sly03013]	Solanum lycopersicum (tomato)	sly	Genetic Information Processing	SEC13; protein transport protein SEC13	Translation
comp22389_c1_seq1	K14004	04141 Protein processing in endoplasmic reticulum[PATH:sly04141]	Solanum lycopersicum (tomato)	sly	Genetic Information Processing	SEC13; protein transport protein SEC13	Folding, sorting and degradation
comp22389_c1_seq1	K14004	04141 Protein processing in endoplasmic reticulum[PATH:ath04141]	Arabidopsis thaliana (thale cress)	ath	Genetic Information Processing	SEC13; protein transport protein SEC13	Folding, sorting and degradation
comp22389_c1_seq1	K14004	03013 RNA transport[PATH:ath03013]	Arabidopsis thaliana (thale cress)	ath	Genetic Information Processing	SEC13; protein transport protein SEC13	Translation
comp30354_c0_seq4	K14442	03018 RNA degradation[PATH:sly03018]	Solanum lycopersicum (tomato)	sly	Genetic Information Processing	DHX36; ATP-dependent RNA helicase DHX36 [EC:3.6.4.13]	Folding, sorting and degradation
comp30354_c0_seq4	K14442	03018 RNA degradation[PATH:ath03018]	Arabidopsis thaliana (thale cress)	ath	Genetic Information Processing	DHX36; ATP-dependent RNA helicase DHX36 [EC:3.6.4.13]	Folding, sorting and degradation
comp22861_c0_seq1	K02877	03010 Ribosome[PATH:ath03010]	Arabidopsis thaliana (thale cress)	ath	Genetic Information Processing	RP-L15e; large subunit ribosomal protein L15e	Translation
comp22861_c0_seq1	K02877	03010 Ribosome[PATH:sly03010]	Solanum lycopersicum (tomato)	sly	Genetic Information Processing	RP-L15e; large subunit ribosomal protein L15e	Translation
comp34035_c0_seq37	K05605	00280 Valine, leucine and isoleucine degradation[PATH:sly00280]	Solanum lycopersicum (tomato)	sly	Metabolism	HIBCH; 3-hydroxyisobutyryl-CoA hydrolase [EC:3.1.2.4]	Amino acid metabolism
comp34035_c0_seq37	K05605	00640 Propanoate metabolism[PATH:ath00640]	Arabidopsis thaliana (thale cress)	ath	Metabolism	HIBCH; 3-hydroxyisobutyryl-CoA hydrolase [EC:3.1.2.4]	Carbohydrate metabolism
comp34035_c0_seq37	K05605	01200 Carbon metabolism[PATH:ath01200]	Arabidopsis thaliana (thale cress)	ath	Metabolism	HIBCH; 3-hydroxyisobutyryl-CoA hydrolase [EC:3.1.2.4]	Metabolism
comp34035_c0_seq37	K05605	00280 Valine, leucine and isoleucine degradation[PATH:ath00280]	Arabidopsis thaliana (thale cress)	ath	Metabolism	HIBCH; 3-hydroxyisobutyryl-CoA hydrolase [EC:3.1.2.4]	Amino acid metabolism
comp34035_c0_seq37	K05605	00410 beta-Alanine metabolism[PATH:ath00410]	Arabidopsis thaliana (thale cress)	ath	Metabolism	HIBCH; 3-hydroxyisobutyryl-CoA hydrolase [EC:3.1.2.4]	Metabolism of other amino acids
comp34035_c0_seq37	K05605	00410 beta-Alanine metabolism[PATH:sly00410]	Solanum lycopersicum (tomato)	sly	Metabolism	HIBCH; 3-hydroxyisobutyryl-CoA hydrolase [EC:3.1.2.4]	Metabolism of other amino acids
comp34035_c0_seq37	K05605	01200 Carbon metabolism[PATH:sly01200]	Solanum lycopersicum (tomato)	sly	Metabolism	HIBCH; 3-hydroxyisobutyryl-CoA hydrolase [EC:3.1.2.4]	Metabolism
comp34035_c0_seq37	K05605	00640 Propanoate metabolism[PATH:sly00640]	Solanum lycopersicum (tomato)	sly	Metabolism	HIBCH; 3-hydroxyisobutyryl-CoA hydrolase [EC:3.1.2.4]	Carbohydrate metabolism
comp13810_c0_seq2	K02641	00195 Photosynthesis[PATH:sly00195]	Solanum lycopersicum (tomato)	sly	Metabolism	petH; ferredoxin--NADP+ reductase [EC:1.18.1.2]	Energy metabolism
comp13810_c0_seq2	K02641	00195 Photosynthesis[PATH:ath00195]	Arabidopsis thaliana (thale cress)	ath	Metabolism	petH; ferredoxin--NADP+ reductase [EC:1.18.1.2]	Energy metabolism
comp33796_c0_seq3	K10777	03450 Non-homologous end-joining[PATH:sly03450]	Solanum lycopersicum (tomato)	sly	Genetic Information Processing	LIG4; DNA ligase 4 [EC:6.5.1.1]	Replication and repair
comp33796_c0_seq3	K10777	03450 Non-homologous end-joining[PATH:ath03450]	Arabidopsis thaliana (thale cress)	ath	Genetic Information Processing	LIG4; DNA ligase 4 [EC:6.5.1.1]	Replication and repair
comp22785_c0_seq1	K14490	04075 Plant hormone signal transduction[PATH:sly04075]	Solanum lycopersicum (tomato)	sly	Environmental Information Processing	AHP; histidine-containing phosphotransfer peotein	Signal transduction
comp22785_c0_seq1	K14490	04075 Plant hormone signal transduction[PATH:ath04075]	Arabidopsis thaliana (thale cress)	ath	Environmental Information Processing	AHP; histidine-containing phosphotransfer peotein	Signal transduction
comp27547_c0_seq2	K10578	04141 Protein processing in endoplasmic reticulum[PATH:sly04141]	Solanum lycopersicum (tomato)	sly	Genetic Information Processing	UBE2J1; ubiquitin-conjugating enzyme E2 J1 [EC:6.3.2.19]	Folding, sorting and degradation
comp27547_c0_seq2	K10578	04141 Protein processing in endoplasmic reticulum[PATH:ath04141]	Arabidopsis thaliana (thale cress)	ath	Genetic Information Processing	UBE2J1; ubiquitin-conjugating enzyme E2 J1 [EC:6.3.2.19]	Folding, sorting and degradation
comp27547_c0_seq2	K10578	04120 Ubiquitin mediated proteolysis[PATH:sly04120]	Solanum lycopersicum (tomato)	sly	Genetic Information Processing	UBE2J1; ubiquitin-conjugating enzyme E2 J1 [EC:6.3.2.19]	Folding, sorting and degradation
comp27547_c0_seq2	K10578	04120 Ubiquitin mediated proteolysis[PATH:ath04120]	Arabidopsis thaliana (thale cress)	ath	Genetic Information Processing	UBE2J1; ubiquitin-conjugating enzyme E2 J1 [EC:6.3.2.19]	Folding, sorting and degradation
comp35101_c0_seq16	K01689	03018 RNA degradation[PATH:sly03018]	Solanum lycopersicum (tomato)	sly	Genetic Information Processing	ENO; enolase [EC:4.2.1.11]	Folding, sorting and degradation
comp35101_c0_seq16	K01689	03018 RNA degradation[PATH:ath03018]	Arabidopsis thaliana (thale cress)	ath	Genetic Information Processing	ENO; enolase [EC:4.2.1.11]	Folding, sorting and degradation
comp35101_c0_seq16	K01689	01200 Carbon metabolism[PATH:ath01200]	Arabidopsis thaliana (thale cress)	ath	Metabolism	ENO; enolase [EC:4.2.1.11]	Metabolism
comp35101_c0_seq16	K01689	00010 Glycolysis / Gluconeogenesis[PATH:sly00010]	Solanum lycopersicum (tomato)	sly	Metabolism	ENO; enolase [EC:4.2.1.11]	Carbohydrate metabolism
comp35101_c0_seq16	K01689	01230 Biosynthesis of amino acids[PATH:sly01230]	Solanum lycopersicum (tomato)	sly	Metabolism	ENO; enolase [EC:4.2.1.11]	Metabolism
comp35101_c0_seq16	K01689	01200 Carbon metabolism[PATH:sly01200]	Solanum lycopersicum (tomato)	sly	Metabolism	ENO; enolase [EC:4.2.1.11]	Metabolism
comp35101_c0_seq16	K01689	01230 Biosynthesis of amino acids[PATH:ath01230]	Arabidopsis thaliana (thale cress)	ath	Metabolism	ENO; enolase [EC:4.2.1.11]	Metabolism
comp35101_c0_seq16	K01689	00010 Glycolysis / Gluconeogenesis[PATH:ath00010]	Arabidopsis thaliana (thale cress)	ath	Metabolism	ENO; enolase [EC:4.2.1.11]	Carbohydrate metabolism
comp32473_c0_seq1	K03248	03013 RNA transport[PATH:sly03013]	Solanum lycopersicum (tomato)	sly	Genetic Information Processing	EIF3G; translation initiation factor 3 subunit G	Translation
comp32473_c0_seq1	K03248	03013 RNA transport[PATH:ath03013]	Arabidopsis thaliana (thale cress)	ath	Genetic Information Processing	EIF3G; translation initiation factor 3 subunit G	Translation
comp31770_c0_seq1	K00284	00910 Nitrogen metabolism[PATH:ath00910]	Arabidopsis thaliana (thale cress)	ath	Metabolism	E1.4.7.1; glutamate synthase (ferredoxin) [EC:1.4.7.1]	Energy metabolism
comp31770_c0_seq1	K00284	00630 Glyoxylate and dicarboxylate metabolism[PATH:sly00630]	Solanum lycopersicum (tomato)	sly	Metabolism	E1.4.7.1; glutamate synthase (ferredoxin) [EC:1.4.7.1]	Carbohydrate metabolism
comp31770_c0_seq1	K00284	00630 Glyoxylate and dicarboxylate metabolism[PATH:ath00630]	Arabidopsis thaliana (thale cress)	ath	Metabolism	E1.4.7.1; glutamate synthase (ferredoxin) [EC:1.4.7.1]	Carbohydrate metabolism
comp31770_c0_seq1	K00284	00910 Nitrogen metabolism[PATH:sly00910]	Solanum lycopersicum (tomato)	sly	Metabolism	E1.4.7.1; glutamate synthase (ferredoxin) [EC:1.4.7.1]	Energy metabolism
comp34985_c2_seq4	K00921	00562 Inositol phosphate metabolism[PATH:sly00562]	Solanum lycopersicum (tomato)	sly	Metabolism	PIKFYVE; 1-phosphatidylinositol-3-phosphate 5-kinase [EC:2.7.1.150]	Carbohydrate metabolism
comp34985_c2_seq4	K00921	04145 Phagosome[PATH:ath04145]	Arabidopsis thaliana (thale cress)	ath	Cellular Processes	PIKFYVE; 1-phosphatidylinositol-3-phosphate 5-kinase [EC:2.7.1.150]	Transport and catabolism
comp34985_c2_seq4	K00921	04070 Phosphatidylinositol signaling system[PATH:ath04070]	Arabidopsis thaliana (thale cress)	ath	Environmental Information Processing	PIKFYVE; 1-phosphatidylinositol-3-phosphate 5-kinase [EC:2.7.1.150]	Signal transduction
comp34985_c2_seq4	K00921	04070 Phosphatidylinositol signaling system[PATH:sly04070]	Solanum lycopersicum (tomato)	sly	Environmental Information Processing	PIKFYVE; 1-phosphatidylinositol-3-phosphate 5-kinase [EC:2.7.1.150]	Signal transduction
comp34985_c2_seq4	K00921	04145 Phagosome[PATH:sly04145]	Solanum lycopersicum (tomato)	sly	Cellular Processes	PIKFYVE; 1-phosphatidylinositol-3-phosphate 5-kinase [EC:2.7.1.150]	Transport and catabolism
comp34985_c2_seq4	K00921	00562 Inositol phosphate metabolism[PATH:ath00562]	Arabidopsis thaliana (thale cress)	ath	Metabolism	PIKFYVE; 1-phosphatidylinositol-3-phosphate 5-kinase [EC:2.7.1.150]	Carbohydrate metabolism
comp1368_c0_seq1	K12492	04144 Endocytosis[PATH:sly04144]	Solanum lycopersicum (tomato)	sly	Cellular Processes	ARFGAP1; ADP-ribosylation factor GTPase-activating protein 1	Transport and catabolism
comp1368_c0_seq1	K12492	04144 Endocytosis[PATH:ath04144]	Arabidopsis thaliana (thale cress)	ath	Cellular Processes	ARFGAP1; ADP-ribosylation factor GTPase-activating protein 1	Transport and catabolism
comp27503_c0_seq1	K01807	00030 Pentose phosphate pathway[PATH:sly00030]	Solanum lycopersicum (tomato)	sly	Metabolism	rpiA; ribose 5-phosphate isomerase A [EC:5.3.1.6]	Carbohydrate metabolism
comp27503_c0_seq1	K01807	00710 Carbon fixation in photosynthetic organisms[PATH:sly00710]	Solanum lycopersicum (tomato)	sly	Metabolism	rpiA; ribose 5-phosphate isomerase A [EC:5.3.1.6]	Energy metabolism
comp27503_c0_seq1	K01807	01200 Carbon metabolism[PATH:ath01200]	Arabidopsis thaliana (thale cress)	ath	Metabolism	rpiA; ribose 5-phosphate isomerase A [EC:5.3.1.6]	Metabolism
comp27503_c0_seq1	K01807	00030 Pentose phosphate pathway[PATH:ath00030]	Arabidopsis thaliana (thale cress)	ath	Metabolism	rpiA; ribose 5-phosphate isomerase A [EC:5.3.1.6]	Carbohydrate metabolism
comp27503_c0_seq1	K01807	01230 Biosynthesis of amino acids[PATH:sly01230]	Solanum lycopersicum (tomato)	sly	Metabolism	rpiA; ribose 5-phosphate isomerase A [EC:5.3.1.6]	Metabolism
comp27503_c0_seq1	K01807	00710 Carbon fixation in photosynthetic organisms[PATH:ath00710]	Arabidopsis thaliana (thale cress)	ath	Metabolism	rpiA; ribose 5-phosphate isomerase A [EC:5.3.1.6]	Energy metabolism
comp27503_c0_seq1	K01807	01200 Carbon metabolism[PATH:sly01200]	Solanum lycopersicum (tomato)	sly	Metabolism	rpiA; ribose 5-phosphate isomerase A [EC:5.3.1.6]	Metabolism
comp27503_c0_seq1	K01807	01230 Biosynthesis of amino acids[PATH:ath01230]	Arabidopsis thaliana (thale cress)	ath	Metabolism	rpiA; ribose 5-phosphate isomerase A [EC:5.3.1.6]	Metabolism
comp32886_c0_seq1	K13648	00500 Starch and sucrose metabolism[PATH:ath00500]	Arabidopsis thaliana (thale cress)	ath	Metabolism	GAUT; alpha-1,4-galacturonosyltransferase [EC:2.4.1.43]	Carbohydrate metabolism
comp32886_c0_seq1	K13648	00520 Amino sugar and nucleotide sugar metabolism[PATH:ath00520]	Arabidopsis thaliana (thale cress)	ath	Metabolism	GAUT; alpha-1,4-galacturonosyltransferase [EC:2.4.1.43]	Carbohydrate metabolism
comp32886_c0_seq1	K13648	00500 Starch and sucrose metabolism[PATH:sly00500]	Solanum lycopersicum (tomato)	sly	Metabolism	GAUT; alpha-1,4-galacturonosyltransferase [EC:2.4.1.43]	Carbohydrate metabolism
comp32886_c0_seq1	K13648	00520 Amino sugar and nucleotide sugar metabolism[PATH:sly00520]	Solanum lycopersicum (tomato)	sly	Metabolism	GAUT; alpha-1,4-galacturonosyltransferase [EC:2.4.1.43]	Carbohydrate metabolism
comp31652_c0_seq5	K14484	04075 Plant hormone signal transduction[PATH:sly04075]	Solanum lycopersicum (tomato)	sly	Environmental Information Processing	IAA; auxin-responsive protein IAA	Signal transduction
comp31652_c0_seq5	K14484	04075 Plant hormone signal transduction[PATH:ath04075]	Arabidopsis thaliana (thale cress)	ath	Environmental Information Processing	IAA; auxin-responsive protein IAA	Signal transduction
comp20513_c0_seq1	K02966	03010 Ribosome[PATH:ath03010]	Arabidopsis thaliana (thale cress)	ath	Genetic Information Processing	RP-S19e; small subunit ribosomal protein S19e	Translation
comp20513_c0_seq1	K02966	03010 Ribosome[PATH:sly03010]	Solanum lycopersicum (tomato)	sly	Genetic Information Processing	RP-S19e; small subunit ribosomal protein S19e	Translation
comp29256_c0_seq1	K03239	03013 RNA transport[PATH:sly03013]	Solanum lycopersicum (tomato)	sly	Genetic Information Processing	EIF2B1; translation initiation factor eIF-2B subunit alpha	Translation
comp29256_c0_seq1	K03239	03013 RNA transport[PATH:ath03013]	Arabidopsis thaliana (thale cress)	ath	Genetic Information Processing	EIF2B1; translation initiation factor eIF-2B subunit alpha	Translation
comp26506_c0_seq2	K08658	00900 Terpenoid backbone biosynthesis[PATH:ath00900]	Arabidopsis thaliana (thale cress)	ath	Metabolism	RCE1; prenyl protein peptidase [EC:3.4.22.-]	Metabolism of terpenoids and polyketides
comp26506_c0_seq2	K08658	00900 Terpenoid backbone biosynthesis[PATH:sly00900]	Solanum lycopersicum (tomato)	sly	Metabolism	RCE1; prenyl protein peptidase [EC:3.4.22.-]	Metabolism of terpenoids and polyketides
comp31009_c0_seq4	K08341	04140 Regulation of autophagy[PATH:sly04140]	Solanum lycopersicum (tomato)	sly	Cellular Processes	GABARAP; GABA(A) receptor-associated protein	Transport and catabolism
comp31009_c0_seq4	K08341	04140 Regulation of autophagy[PATH:ath04140]	Arabidopsis thaliana (thale cress)	ath	Cellular Processes	GABARAP; GABA(A) receptor-associated protein	Transport and catabolism
comp25343_c0_seq7	K15639	00905 Brassinosteroid biosynthesis[PATH:ath00905]	Arabidopsis thaliana (thale cress)	ath	Metabolism	CYP734A1; PHYB activation tagged suppressor 1 [EC:1.14.-.-]	Metabolism of terpenoids and polyketides
comp25343_c0_seq7	K15639	00905 Brassinosteroid biosynthesis[PATH:sly00905]	Solanum lycopersicum (tomato)	sly	Metabolism	CYP734A1; PHYB activation tagged suppressor 1 [EC:1.14.-.-]	Metabolism of terpenoids and polyketides
comp33754_c0_seq1	K13508	00561 Glycerolipid metabolism[PATH:sly00561]	Solanum lycopersicum (tomato)	sly	Metabolism	GPAT; glycerol-3-phosphate acyltransferase [EC:2.3.1.15]	Lipid metabolism
comp33754_c0_seq1	K13508	00564 Glycerophospholipid metabolism[PATH:sly00564]	Solanum lycopersicum (tomato)	sly	Metabolism	GPAT; glycerol-3-phosphate acyltransferase [EC:2.3.1.15]	Lipid metabolism
comp33754_c0_seq1	K13508	00564 Glycerophospholipid metabolism[PATH:ath00564]	Arabidopsis thaliana (thale cress)	ath	Metabolism	GPAT; glycerol-3-phosphate acyltransferase [EC:2.3.1.15]	Lipid metabolism
comp33754_c0_seq1	K13508	00561 Glycerolipid metabolism[PATH:ath00561]	Arabidopsis thaliana (thale cress)	ath	Metabolism	GPAT; glycerol-3-phosphate acyltransferase [EC:2.3.1.15]	Lipid metabolism
comp33205_c0_seq7	K12837	03040 Spliceosome[PATH:ath03040]	Arabidopsis thaliana (thale cress)	ath	Genetic Information Processing	U2AF2; splicing factor U2AF 65 kDa subunit	Transcription
comp33205_c0_seq7	K12837	03040 Spliceosome[PATH:sly03040]	Solanum lycopersicum (tomato)	sly	Genetic Information Processing	U2AF2; splicing factor U2AF 65 kDa subunit	Transcription
comp32852_c0_seq1	K03115	04712 Circadian rhythm - plant[PATH:sly04712]	Solanum lycopersicum (tomato)	sly	Organismal Systems	CSNK2B; casein kinase II subunit beta	Environmental adaptation
comp32852_c0_seq1	K03115	03008 Ribosome biogenesis in eukaryotes[PATH:sly03008]	Solanum lycopersicum (tomato)	sly	Genetic Information Processing	CSNK2B; casein kinase II subunit beta	Translation
comp32852_c0_seq1	K03115	04712 Circadian rhythm - plant[PATH:ath04712]	Arabidopsis thaliana (thale cress)	ath	Organismal Systems	CSNK2B; casein kinase II subunit beta	Environmental adaptation
comp32852_c0_seq1	K03115	03008 Ribosome biogenesis in eukaryotes[PATH:ath03008]	Arabidopsis thaliana (thale cress)	ath	Genetic Information Processing	CSNK2B; casein kinase II subunit beta	Translation
comp33645_c2_seq1	K01507	00190 Oxidative phosphorylation[PATH:ath00190]	Arabidopsis thaliana (thale cress)	ath	Metabolism	ppa; inorganic pyrophosphatase [EC:3.6.1.1]	Energy metabolism
comp33645_c2_seq1	K01507	00190 Oxidative phosphorylation[PATH:sly00190]	Solanum lycopersicum (tomato)	sly	Metabolism	ppa; inorganic pyrophosphatase [EC:3.6.1.1]	Energy metabolism
comp34484_c0_seq1	K11420	00310 Lysine degradation[PATH:sly00310]	Solanum lycopersicum (tomato)	sly	Metabolism	EHMT; euchromatic histone-lysine N-methyltransferase [EC:2.1.1.43]	Amino acid metabolism
comp34484_c0_seq1	K11420	00310 Lysine degradation[PATH:ath00310]	Arabidopsis thaliana (thale cress)	ath	Metabolism	EHMT; euchromatic histone-lysine N-methyltransferase [EC:2.1.1.43]	Amino acid metabolism
comp32188_c0_seq4	K12502	00130 Ubiquinone and other terpenoid-quinone biosynthesis[PATH:sly00130]	Solanum lycopersicum (tomato)	sly	Metabolism	VTE3; MPBQ/MSBQ methyltransferase [EC:2.1.1.295]	Metabolism of cofactors and vitamins
comp32188_c0_seq4	K12502	00130 Ubiquinone and other terpenoid-quinone biosynthesis[PATH:ath00130]	Arabidopsis thaliana (thale cress)	ath	Metabolism	VTE3; MPBQ/MSBQ methyltransferase [EC:2.1.1.295]	Metabolism of cofactors and vitamins
comp27608_c0_seq2	K03661	00190 Oxidative phosphorylation[PATH:ath00190]	Arabidopsis thaliana (thale cress)	ath	Metabolism	ATPeV0B; V-type H+-transporting ATPase 21kDa proteolipid subunit	Energy metabolism
comp27608_c0_seq2	K03661	04145 Phagosome[PATH:ath04145]	Arabidopsis thaliana (thale cress)	ath	Cellular Processes	ATPeV0B; V-type H+-transporting ATPase 21kDa proteolipid subunit	Transport and catabolism
comp27608_c0_seq2	K03661	00190 Oxidative phosphorylation[PATH:sly00190]	Solanum lycopersicum (tomato)	sly	Metabolism	ATPeV0B; V-type H+-transporting ATPase 21kDa proteolipid subunit	Energy metabolism
comp27608_c0_seq2	K03661	04145 Phagosome[PATH:sly04145]	Solanum lycopersicum (tomato)	sly	Cellular Processes	ATPeV0B; V-type H+-transporting ATPase 21kDa proteolipid subunit	Transport and catabolism
comp33899_c0_seq17	K00231	00860 Porphyrin and chlorophyll metabolism[PATH:ath00860]	Arabidopsis thaliana (thale cress)	ath	Metabolism	PPOX; oxygen-dependent protoporphyrinogen oxidase [EC:1.3.3.4]	Metabolism of cofactors and vitamins
comp33899_c0_seq17	K00231	00860 Porphyrin and chlorophyll metabolism[PATH:sly00860]	Solanum lycopersicum (tomato)	sly	Metabolism	PPOX; oxygen-dependent protoporphyrinogen oxidase [EC:1.3.3.4]	Metabolism of cofactors and vitamins
comp32103_c0_seq1	K00145	00330 Arginine and proline metabolism[PATH:sly00330]	Solanum lycopersicum (tomato)	sly	Metabolism	argC; N-acetyl-gamma-glutamyl-phosphate reductase [EC:1.2.1.38]	Amino acid metabolism
comp32103_c0_seq1	K00145	01210 2-Oxocarboxylic acid metabolism[PATH:ath01210]	Arabidopsis thaliana (thale cress)	ath	Metabolism	argC; N-acetyl-gamma-glutamyl-phosphate reductase [EC:1.2.1.38]	Metabolism
comp32103_c0_seq1	K00145	01210 2-Oxocarboxylic acid metabolism[PATH:sly01210]	Solanum lycopersicum (tomato)	sly	Metabolism	argC; N-acetyl-gamma-glutamyl-phosphate reductase [EC:1.2.1.38]	Metabolism
comp32103_c0_seq1	K00145	01230 Biosynthesis of amino acids[PATH:sly01230]	Solanum lycopersicum (tomato)	sly	Metabolism	argC; N-acetyl-gamma-glutamyl-phosphate reductase [EC:1.2.1.38]	Metabolism
comp32103_c0_seq1	K00145	00330 Arginine and proline metabolism[PATH:ath00330]	Arabidopsis thaliana (thale cress)	ath	Metabolism	argC; N-acetyl-gamma-glutamyl-phosphate reductase [EC:1.2.1.38]	Amino acid metabolism
comp32103_c0_seq1	K00145	01230 Biosynthesis of amino acids[PATH:ath01230]	Arabidopsis thaliana (thale cress)	ath	Metabolism	argC; N-acetyl-gamma-glutamyl-phosphate reductase [EC:1.2.1.38]	Metabolism
comp20984_c1_seq2	K10601	04141 Protein processing in endoplasmic reticulum[PATH:sly04141]	Solanum lycopersicum (tomato)	sly	Genetic Information Processing	SYVN1; E3 ubiquitin-protein ligase synoviolin [EC:6.3.2.19]	Folding, sorting and degradation
comp20984_c1_seq2	K10601	04141 Protein processing in endoplasmic reticulum[PATH:ath04141]	Arabidopsis thaliana (thale cress)	ath	Genetic Information Processing	SYVN1; E3 ubiquitin-protein ligase synoviolin [EC:6.3.2.19]	Folding, sorting and degradation
comp20984_c1_seq2	K10601	04120 Ubiquitin mediated proteolysis[PATH:sly04120]	Solanum lycopersicum (tomato)	sly	Genetic Information Processing	SYVN1; E3 ubiquitin-protein ligase synoviolin [EC:6.3.2.19]	Folding, sorting and degradation
comp20984_c1_seq2	K10601	04120 Ubiquitin mediated proteolysis[PATH:ath04120]	Arabidopsis thaliana (thale cress)	ath	Genetic Information Processing	SYVN1; E3 ubiquitin-protein ligase synoviolin [EC:6.3.2.19]	Folding, sorting and degradation
comp32043_c1_seq3	K00052	00660 C5-Branched dibasic acid metabolism[PATH:sly00660]	Solanum lycopersicum (tomato)	sly	Metabolism	leuB; 3-isopropylmalate dehydrogenase [EC:1.1.1.85]	Carbohydrate metabolism
comp32043_c1_seq3	K00052	01210 2-Oxocarboxylic acid metabolism[PATH:ath01210]	Arabidopsis thaliana (thale cress)	ath	Metabolism	leuB; 3-isopropylmalate dehydrogenase [EC:1.1.1.85]	Metabolism
comp32043_c1_seq3	K00052	00660 C5-Branched dibasic acid metabolism[PATH:ath00660]	Arabidopsis thaliana (thale cress)	ath	Metabolism	leuB; 3-isopropylmalate dehydrogenase [EC:1.1.1.85]	Carbohydrate metabolism
comp32043_c1_seq3	K00052	01210 2-Oxocarboxylic acid metabolism[PATH:sly01210]	Solanum lycopersicum (tomato)	sly	Metabolism	leuB; 3-isopropylmalate dehydrogenase [EC:1.1.1.85]	Metabolism
comp32043_c1_seq3	K00052	00290 Valine, leucine and isoleucine biosynthesis[PATH:ath00290]	Arabidopsis thaliana (thale cress)	ath	Metabolism	leuB; 3-isopropylmalate dehydrogenase [EC:1.1.1.85]	Amino acid metabolism
comp32043_c1_seq3	K00052	01230 Biosynthesis of amino acids[PATH:sly01230]	Solanum lycopersicum (tomato)	sly	Metabolism	leuB; 3-isopropylmalate dehydrogenase [EC:1.1.1.85]	Metabolism
comp32043_c1_seq3	K00052	01230 Biosynthesis of amino acids[PATH:ath01230]	Arabidopsis thaliana (thale cress)	ath	Metabolism	leuB; 3-isopropylmalate dehydrogenase [EC:1.1.1.85]	Metabolism
comp32043_c1_seq3	K00052	00290 Valine, leucine and isoleucine biosynthesis[PATH:sly00290]	Solanum lycopersicum (tomato)	sly	Metabolism	leuB; 3-isopropylmalate dehydrogenase [EC:1.1.1.85]	Amino acid metabolism
comp30442_c0_seq1	K03262	03013 RNA transport[PATH:sly03013]	Solanum lycopersicum (tomato)	sly	Genetic Information Processing	EIF5; translation initiation factor 5	Translation
comp30442_c0_seq1	K03262	03013 RNA transport[PATH:ath03013]	Arabidopsis thaliana (thale cress)	ath	Genetic Information Processing	EIF5; translation initiation factor 5	Translation
comp32578_c0_seq2	K02890	03010 Ribosome[PATH:ath03010]	Arabidopsis thaliana (thale cress)	ath	Genetic Information Processing	RP-L22; large subunit ribosomal protein L22	Translation
comp32578_c0_seq2	K02890	03010 Ribosome[PATH:sly03010]	Solanum lycopersicum (tomato)	sly	Genetic Information Processing	RP-L22; large subunit ribosomal protein L22	Translation
comp22865_c0_seq3	K02183	04070 Phosphatidylinositol signaling system[PATH:ath04070]	Arabidopsis thaliana (thale cress)	ath	Environmental Information Processing	CALM; calmodulin	Signal transduction
comp22865_c0_seq3	K02183	04626 Plant-pathogen interaction[PATH:sly04626]	Solanum lycopersicum (tomato)	sly	Organismal Systems	CALM; calmodulin	Environmental adaptation
comp22865_c0_seq3	K02183	04070 Phosphatidylinositol signaling system[PATH:sly04070]	Solanum lycopersicum (tomato)	sly	Environmental Information Processing	CALM; calmodulin	Signal transduction
comp22865_c0_seq3	K02183	04626 Plant-pathogen interaction[PATH:ath04626]	Arabidopsis thaliana (thale cress)	ath	Organismal Systems	CALM; calmodulin	Environmental adaptation
comp29505_c0_seq2	K00001	00071 Fatty acid degradation[PATH:sly00071]	Solanum lycopersicum (tomato)	sly	Metabolism	E1.1.1.1; alcohol dehydrogenase [EC:1.1.1.1]	Lipid metabolism
comp29505_c0_seq2	K00001	00071 Fatty acid degradation[PATH:ath00071]	Arabidopsis thaliana (thale cress)	ath	Metabolism	E1.1.1.1; alcohol dehydrogenase [EC:1.1.1.1]	Lipid metabolism
comp29505_c0_seq2	K00001	00350 Tyrosine metabolism[PATH:ath00350]	Arabidopsis thaliana (thale cress)	ath	Metabolism	E1.1.1.1; alcohol dehydrogenase [EC:1.1.1.1]	Amino acid metabolism
comp29505_c0_seq2	K00001	00350 Tyrosine metabolism[PATH:sly00350]	Solanum lycopersicum (tomato)	sly	Metabolism	E1.1.1.1; alcohol dehydrogenase [EC:1.1.1.1]	Amino acid metabolism
comp29505_c0_seq2	K00001	01220 Degradation of aromatic compounds[PATH:ath01220]	Arabidopsis thaliana (thale cress)	ath	Metabolism	E1.1.1.1; alcohol dehydrogenase [EC:1.1.1.1]	Metabolism
comp29505_c0_seq2	K00001	00010 Glycolysis / Gluconeogenesis[PATH:sly00010]	Solanum lycopersicum (tomato)	sly	Metabolism	E1.1.1.1; alcohol dehydrogenase [EC:1.1.1.1]	Carbohydrate metabolism
comp29505_c0_seq2	K00001	01220 Degradation of aromatic compounds[PATH:sly01220]	Solanum lycopersicum (tomato)	sly	Metabolism	E1.1.1.1; alcohol dehydrogenase [EC:1.1.1.1]	Metabolism
comp29505_c0_seq2	K00001	00010 Glycolysis / Gluconeogenesis[PATH:ath00010]	Arabidopsis thaliana (thale cress)	ath	Metabolism	E1.1.1.1; alcohol dehydrogenase [EC:1.1.1.1]	Carbohydrate metabolism
comp34545_c0_seq3	K00975	00500 Starch and sucrose metabolism[PATH:ath00500]	Arabidopsis thaliana (thale cress)	ath	Metabolism	glgC; glucose-1-phosphate adenylyltransferase [EC:2.7.7.27]	Carbohydrate metabolism
comp34545_c0_seq3	K00975	00520 Amino sugar and nucleotide sugar metabolism[PATH:ath00520]	Arabidopsis thaliana (thale cress)	ath	Metabolism	glgC; glucose-1-phosphate adenylyltransferase [EC:2.7.7.27]	Carbohydrate metabolism
comp34545_c0_seq3	K00975	00500 Starch and sucrose metabolism[PATH:sly00500]	Solanum lycopersicum (tomato)	sly	Metabolism	glgC; glucose-1-phosphate adenylyltransferase [EC:2.7.7.27]	Carbohydrate metabolism
comp34545_c0_seq3	K00975	00520 Amino sugar and nucleotide sugar metabolism[PATH:sly00520]	Solanum lycopersicum (tomato)	sly	Metabolism	glgC; glucose-1-phosphate adenylyltransferase [EC:2.7.7.27]	Carbohydrate metabolism
comp30734_c0_seq1	K06689	04141 Protein processing in endoplasmic reticulum[PATH:sly04141]	Solanum lycopersicum (tomato)	sly	Genetic Information Processing	UBE2D_E; ubiquitin-conjugating enzyme E2 D/E [EC:6.3.2.19]	Folding, sorting and degradation
comp30734_c0_seq1	K06689	04141 Protein processing in endoplasmic reticulum[PATH:ath04141]	Arabidopsis thaliana (thale cress)	ath	Genetic Information Processing	UBE2D_E; ubiquitin-conjugating enzyme E2 D/E [EC:6.3.2.19]	Folding, sorting and degradation
comp30734_c0_seq1	K06689	04120 Ubiquitin mediated proteolysis[PATH:sly04120]	Solanum lycopersicum (tomato)	sly	Genetic Information Processing	UBE2D_E; ubiquitin-conjugating enzyme E2 D/E [EC:6.3.2.19]	Folding, sorting and degradation
comp30734_c0_seq1	K06689	04120 Ubiquitin mediated proteolysis[PATH:ath04120]	Arabidopsis thaliana (thale cress)	ath	Genetic Information Processing	UBE2D_E; ubiquitin-conjugating enzyme E2 D/E [EC:6.3.2.19]	Folding, sorting and degradation
comp25036_c0_seq1	K14003	04141 Protein processing in endoplasmic reticulum[PATH:sly04141]	Solanum lycopersicum (tomato)	sly	Genetic Information Processing	PREB; prolactin regulatory element-binding protein	Folding, sorting and degradation
comp25036_c0_seq1	K14003	04141 Protein processing in endoplasmic reticulum[PATH:ath04141]	Arabidopsis thaliana (thale cress)	ath	Genetic Information Processing	PREB; prolactin regulatory element-binding protein	Folding, sorting and degradation
comp29615_c0_seq1	K09503	04141 Protein processing in endoplasmic reticulum[PATH:sly04141]	Solanum lycopersicum (tomato)	sly	Genetic Information Processing	DNAJA2; DnaJ homolog subfamily A member 2	Folding, sorting and degradation
comp29615_c0_seq1	K09503	04141 Protein processing in endoplasmic reticulum[PATH:ath04141]	Arabidopsis thaliana (thale cress)	ath	Genetic Information Processing	DNAJA2; DnaJ homolog subfamily A member 2	Folding, sorting and degradation
comp21449_c0_seq2	K02971	03010 Ribosome[PATH:ath03010]	Arabidopsis thaliana (thale cress)	ath	Genetic Information Processing	RP-S21e; small subunit ribosomal protein S21e	Translation
comp21449_c0_seq2	K02971	03010 Ribosome[PATH:sly03010]	Solanum lycopersicum (tomato)	sly	Genetic Information Processing	RP-S21e; small subunit ribosomal protein S21e	Translation
comp23775_c0_seq1	K13035	00460 Cyanoamino acid metabolism[PATH:ath00460]	Arabidopsis thaliana (thale cress)	ath	Metabolism	NIT4; beta-cyano-L-alanine hydratase/nitrilase [EC:3.5.5.4 4.2.1.65]	Metabolism of other amino acids
comp23775_c0_seq1	K13035	00460 Cyanoamino acid metabolism[PATH:sly00460]	Solanum lycopersicum (tomato)	sly	Metabolism	NIT4; beta-cyano-L-alanine hydratase/nitrilase [EC:3.5.5.4 4.2.1.65]	Metabolism of other amino acids
comp34749_c0_seq10	K01850	00400 Phenylalanine, tyrosine and tryptophan biosynthesis[PATH:sly00400]	Solanum lycopersicum (tomato)	sly	Metabolism	E5.4.99.5; chorismate mutase [EC:5.4.99.5]	Amino acid metabolism
comp34749_c0_seq10	K01850	00400 Phenylalanine, tyrosine and tryptophan biosynthesis[PATH:ath00400]	Arabidopsis thaliana (thale cress)	ath	Metabolism	E5.4.99.5; chorismate mutase [EC:5.4.99.5]	Amino acid metabolism
comp34749_c0_seq10	K01850	01230 Biosynthesis of amino acids[PATH:sly01230]	Solanum lycopersicum (tomato)	sly	Metabolism	E5.4.99.5; chorismate mutase [EC:5.4.99.5]	Metabolism
comp34749_c0_seq10	K01850	01230 Biosynthesis of amino acids[PATH:ath01230]	Arabidopsis thaliana (thale cress)	ath	Metabolism	E5.4.99.5; chorismate mutase [EC:5.4.99.5]	Metabolism
comp31555_c0_seq1	K12617	03018 RNA degradation[PATH:sly03018]	Solanum lycopersicum (tomato)	sly	Genetic Information Processing	PATL1; DNA topoisomerase 2-associated protein PAT1	Folding, sorting and degradation
comp31555_c0_seq1	K12617	03018 RNA degradation[PATH:ath03018]	Arabidopsis thaliana (thale cress)	ath	Genetic Information Processing	PATL1; DNA topoisomerase 2-associated protein PAT1	Folding, sorting and degradation
comp32505_c0_seq4	K14005	04141 Protein processing in endoplasmic reticulum[PATH:sly04141]	Solanum lycopersicum (tomato)	sly	Genetic Information Processing	SEC31; protein transport protein SEC31	Folding, sorting and degradation
comp32505_c0_seq4	K14005	04141 Protein processing in endoplasmic reticulum[PATH:ath04141]	Arabidopsis thaliana (thale cress)	ath	Genetic Information Processing	SEC31; protein transport protein SEC31	Folding, sorting and degradation
comp27443_c0_seq2	K03131	03022 Basal transcription factors[PATH:ath03022]	Arabidopsis thaliana (thale cress)	ath	Genetic Information Processing	TAF6; transcription initiation factor TFIID subunit 6	Transcription
comp27443_c0_seq2	K03131	03022 Basal transcription factors[PATH:sly03022]	Solanum lycopersicum (tomato)	sly	Genetic Information Processing	TAF6; transcription initiation factor TFIID subunit 6	Transcription
comp34511_c0_seq30	K03363	04120 Ubiquitin mediated proteolysis[PATH:sly04120]	Solanum lycopersicum (tomato)	sly	Genetic Information Processing	CDC20; cell division cycle 20, cofactor of APC complex	Folding, sorting and degradation
comp34511_c0_seq30	K03363	04120 Ubiquitin mediated proteolysis[PATH:ath04120]	Arabidopsis thaliana (thale cress)	ath	Genetic Information Processing	CDC20; cell division cycle 20, cofactor of APC complex	Folding, sorting and degradation
comp35094_c0_seq2	K14164	00970 Aminoacyl-tRNA biosynthesis[PATH:ath00970]	Arabidopsis thaliana (thale cress)	ath	Genetic Information Processing	glyQS; glycyl-tRNA synthetase [EC:6.1.1.14]	Translation
comp35094_c0_seq2	K14164	00970 Aminoacyl-tRNA biosynthesis[PATH:sly00970]	Solanum lycopersicum (tomato)	sly	Genetic Information Processing	glyQS; glycyl-tRNA synthetase [EC:6.1.1.14]	Translation
comp22919_c0_seq1	K03542	00195 Photosynthesis[PATH:sly00195]	Solanum lycopersicum (tomato)	sly	Metabolism	psbS; photosystem II 22kDa protein	Energy metabolism
comp22919_c0_seq1	K03542	00195 Photosynthesis[PATH:ath00195]	Arabidopsis thaliana (thale cress)	ath	Metabolism	psbS; photosystem II 22kDa protein	Energy metabolism
comp34497_c0_seq2	K09291	03013 RNA transport[PATH:sly03013]	Solanum lycopersicum (tomato)	sly	Genetic Information Processing	TPR; nucleoprotein TPR	Translation
comp34497_c0_seq2	K09291	03013 RNA transport[PATH:ath03013]	Arabidopsis thaliana (thale cress)	ath	Genetic Information Processing	TPR; nucleoprotein TPR	Translation
comp31618_c0_seq23	K03254	03013 RNA transport[PATH:ath03013]	Arabidopsis thaliana (thale cress)	ath	Genetic Information Processing	EIF3A; translation initiation factor 3 subunit A	Translation
comp33433_c0_seq10	K00927	00710 Carbon fixation in photosynthetic organisms[PATH:sly00710]	Solanum lycopersicum (tomato)	sly	Metabolism	PGK; phosphoglycerate kinase [EC:2.7.2.3]	Energy metabolism
comp33433_c0_seq10	K00927	01200 Carbon metabolism[PATH:ath01200]	Arabidopsis thaliana (thale cress)	ath	Metabolism	PGK; phosphoglycerate kinase [EC:2.7.2.3]	Metabolism
comp33433_c0_seq10	K00927	00010 Glycolysis / Gluconeogenesis[PATH:sly00010]	Solanum lycopersicum (tomato)	sly	Metabolism	PGK; phosphoglycerate kinase [EC:2.7.2.3]	Carbohydrate metabolism
comp33433_c0_seq10	K00927	01230 Biosynthesis of amino acids[PATH:sly01230]	Solanum lycopersicum (tomato)	sly	Metabolism	PGK; phosphoglycerate kinase [EC:2.7.2.3]	Metabolism
comp33433_c0_seq10	K00927	00710 Carbon fixation in photosynthetic organisms[PATH:ath00710]	Arabidopsis thaliana (thale cress)	ath	Metabolism	PGK; phosphoglycerate kinase [EC:2.7.2.3]	Energy metabolism
comp33433_c0_seq10	K00927	01200 Carbon metabolism[PATH:sly01200]	Solanum lycopersicum (tomato)	sly	Metabolism	PGK; phosphoglycerate kinase [EC:2.7.2.3]	Metabolism
comp33433_c0_seq10	K00927	01230 Biosynthesis of amino acids[PATH:ath01230]	Arabidopsis thaliana (thale cress)	ath	Metabolism	PGK; phosphoglycerate kinase [EC:2.7.2.3]	Metabolism
comp33433_c0_seq10	K00927	00010 Glycolysis / Gluconeogenesis[PATH:ath00010]	Arabidopsis thaliana (thale cress)	ath	Metabolism	PGK; phosphoglycerate kinase [EC:2.7.2.3]	Carbohydrate metabolism
comp32569_c0_seq3	K01231	00510 N-Glycan biosynthesis[PATH:ath00510]	Arabidopsis thaliana (thale cress)	ath	Metabolism	MAN2; alpha-mannosidase II [EC:3.2.1.114]	Glycan biosynthesis and metabolism
comp32569_c0_seq3	K01231	00510 N-Glycan biosynthesis[PATH:sly00510]	Solanum lycopersicum (tomato)	sly	Metabolism	MAN2; alpha-mannosidase II [EC:3.2.1.114]	Glycan biosynthesis and metabolism
comp34895_c0_seq31	K04077	03018 RNA degradation[PATH:sly03018]	Solanum lycopersicum (tomato)	sly	Genetic Information Processing	groEL; chaperonin GroEL	Folding, sorting and degradation
comp34895_c0_seq31	K04077	03018 RNA degradation[PATH:ath03018]	Arabidopsis thaliana (thale cress)	ath	Genetic Information Processing	groEL; chaperonin GroEL	Folding, sorting and degradation
comp21402_c0_seq2	K02112	00190 Oxidative phosphorylation[PATH:ath00190]	Arabidopsis thaliana (thale cress)	ath	Metabolism	ATPF1B; F-type H+-transporting ATPase subunit beta [EC:3.6.3.14]	Energy metabolism
comp21402_c0_seq2	K02112	00195 Photosynthesis[PATH:sly00195]	Solanum lycopersicum (tomato)	sly	Metabolism	ATPF1B; F-type H+-transporting ATPase subunit beta [EC:3.6.3.14]	Energy metabolism
comp21402_c0_seq2	K02112	00190 Oxidative phosphorylation[PATH:sly00190]	Solanum lycopersicum (tomato)	sly	Metabolism	ATPF1B; F-type H+-transporting ATPase subunit beta [EC:3.6.3.14]	Energy metabolism
comp21402_c0_seq2	K02112	00195 Photosynthesis[PATH:ath00195]	Arabidopsis thaliana (thale cress)	ath	Metabolism	ATPF1B; F-type H+-transporting ATPase subunit beta [EC:3.6.3.14]	Energy metabolism
comp33444_c0_seq5	K01126	00564 Glycerophospholipid metabolism[PATH:sly00564]	Solanum lycopersicum (tomato)	sly	Metabolism	E3.1.4.46; glycerophosphoryl diester phosphodiesterase [EC:3.1.4.46]	Lipid metabolism
comp33444_c0_seq5	K01126	00564 Glycerophospholipid metabolism[PATH:ath00564]	Arabidopsis thaliana (thale cress)	ath	Metabolism	E3.1.4.46; glycerophosphoryl diester phosphodiesterase [EC:3.1.4.46]	Lipid metabolism
comp34655_c0_seq45	K03144	03022 Basal transcription factors[PATH:sly03022]	Solanum lycopersicum (tomato)	sly	Genetic Information Processing	TFIIH4; transcription initiation factor TFIIH subunit 4	Transcription
comp34655_c0_seq45	K03144	03420 Nucleotide excision repair[PATH:ath03420]	Arabidopsis thaliana (thale cress)	ath	Genetic Information Processing	TFIIH4; transcription initiation factor TFIIH subunit 4	Replication and repair
comp34655_c0_seq45	K03144	03022 Basal transcription factors[PATH:ath03022]	Arabidopsis thaliana (thale cress)	ath	Genetic Information Processing	TFIIH4; transcription initiation factor TFIIH subunit 4	Transcription
comp34655_c0_seq45	K03144	03420 Nucleotide excision repair[PATH:sly03420]	Solanum lycopersicum (tomato)	sly	Genetic Information Processing	TFIIH4; transcription initiation factor TFIIH subunit 4	Replication and repair
comp34772_c1_seq3	K01256	00480 Glutathione metabolism[PATH:ath00480]	Arabidopsis thaliana (thale cress)	ath	Metabolism	pepN; aminopeptidase N [EC:3.4.11.2]	Metabolism of other amino acids
comp34772_c1_seq3	K01256	00480 Glutathione metabolism[PATH:sly00480]	Solanum lycopersicum (tomato)	sly	Metabolism	pepN; aminopeptidase N [EC:3.4.11.2]	Metabolism of other amino acids
comp34683_c0_seq3	K14007	04141 Protein processing in endoplasmic reticulum[PATH:sly04141]	Solanum lycopersicum (tomato)	sly	Genetic Information Processing	SEC24; protein transport protein SEC24	Folding, sorting and degradation
comp34683_c0_seq3	K14007	04141 Protein processing in endoplasmic reticulum[PATH:ath04141]	Arabidopsis thaliana (thale cress)	ath	Genetic Information Processing	SEC24; protein transport protein SEC24	Folding, sorting and degradation
comp33381_c1_seq12	K01255	00480 Glutathione metabolism[PATH:ath00480]	Arabidopsis thaliana (thale cress)	ath	Metabolism	CARP; leucyl aminopeptidase [EC:3.4.11.1]	Metabolism of other amino acids
comp33381_c1_seq12	K01255	00480 Glutathione metabolism[PATH:sly00480]	Solanum lycopersicum (tomato)	sly	Metabolism	CARP; leucyl aminopeptidase [EC:3.4.11.1]	Metabolism of other amino acids
comp32189_c0_seq2	K12885	03040 Spliceosome[PATH:ath03040]	Arabidopsis thaliana (thale cress)	ath	Genetic Information Processing	RBMX; heterogeneous nuclear ribonucleoprotein G	Transcription
comp32189_c0_seq2	K12885	03040 Spliceosome[PATH:sly03040]	Solanum lycopersicum (tomato)	sly	Genetic Information Processing	RBMX; heterogeneous nuclear ribonucleoprotein G	Transcription
comp28994_c0_seq1	K01735	00400 Phenylalanine, tyrosine and tryptophan biosynthesis[PATH:sly00400]	Solanum lycopersicum (tomato)	sly	Metabolism	aroB; 3-dehydroquinate synthase [EC:4.2.3.4]	Amino acid metabolism
comp28994_c0_seq1	K01735	00400 Phenylalanine, tyrosine and tryptophan biosynthesis[PATH:ath00400]	Arabidopsis thaliana (thale cress)	ath	Metabolism	aroB; 3-dehydroquinate synthase [EC:4.2.3.4]	Amino acid metabolism
comp28994_c0_seq1	K01735	01230 Biosynthesis of amino acids[PATH:sly01230]	Solanum lycopersicum (tomato)	sly	Metabolism	aroB; 3-dehydroquinate synthase [EC:4.2.3.4]	Metabolism
comp28994_c0_seq1	K01735	01230 Biosynthesis of amino acids[PATH:ath01230]	Arabidopsis thaliana (thale cress)	ath	Metabolism	aroB; 3-dehydroquinate synthase [EC:4.2.3.4]	Metabolism
comp34156_c0_seq2	K14558	03008 Ribosome biogenesis in eukaryotes[PATH:sly03008]	Solanum lycopersicum (tomato)	sly	Genetic Information Processing	PWP2; periodic tryptophan protein 2	Translation
comp34156_c0_seq2	K14558	03008 Ribosome biogenesis in eukaryotes[PATH:ath03008]	Arabidopsis thaliana (thale cress)	ath	Genetic Information Processing	PWP2; periodic tryptophan protein 2	Translation
comp23458_c0_seq1	K03135	03022 Basal transcription factors[PATH:ath03022]	Arabidopsis thaliana (thale cress)	ath	Genetic Information Processing	TAF11; transcription initiation factor TFIID subunit 11	Transcription
comp23458_c0_seq1	K03135	03022 Basal transcription factors[PATH:sly03022]	Solanum lycopersicum (tomato)	sly	Genetic Information Processing	TAF11; transcription initiation factor TFIID subunit 11	Transcription
comp29999_c0_seq18	K13993	04141 Protein processing in endoplasmic reticulum[PATH:sly04141]	Solanum lycopersicum (tomato)	sly	Genetic Information Processing	HSP20; HSP20 family protein	Folding, sorting and degradation
comp29999_c0_seq18	K13993	04141 Protein processing in endoplasmic reticulum[PATH:ath04141]	Arabidopsis thaliana (thale cress)	ath	Genetic Information Processing	HSP20; HSP20 family protein	Folding, sorting and degradation
comp33406_c0_seq4	K12897	03040 Spliceosome[PATH:ath03040]	Arabidopsis thaliana (thale cress)	ath	Genetic Information Processing	TRA2; transformer-2 protein	Transcription
comp33406_c0_seq4	K12897	03040 Spliceosome[PATH:sly03040]	Solanum lycopersicum (tomato)	sly	Genetic Information Processing	TRA2; transformer-2 protein	Transcription
comp30282_c0_seq2	K00815	00360 Phenylalanine metabolism[PATH:ath00360]	Arabidopsis thaliana (thale cress)	ath	Metabolism	TAT; tyrosine aminotransferase [EC:2.6.1.5]	Amino acid metabolism
comp30282_c0_seq2	K00815	00350 Tyrosine metabolism[PATH:ath00350]	Arabidopsis thaliana (thale cress)	ath	Metabolism	TAT; tyrosine aminotransferase [EC:2.6.1.5]	Amino acid metabolism
comp30282_c0_seq2	K00815	00350 Tyrosine metabolism[PATH:sly00350]	Solanum lycopersicum (tomato)	sly	Metabolism	TAT; tyrosine aminotransferase [EC:2.6.1.5]	Amino acid metabolism
comp30282_c0_seq2	K00815	00270 Cysteine and methionine metabolism[PATH:sly00270]	Solanum lycopersicum (tomato)	sly	Metabolism	TAT; tyrosine aminotransferase [EC:2.6.1.5]	Amino acid metabolism
comp30282_c0_seq2	K00815	00130 Ubiquinone and other terpenoid-quinone biosynthesis[PATH:ath00130]	Arabidopsis thaliana (thale cress)	ath	Metabolism	TAT; tyrosine aminotransferase [EC:2.6.1.5]	Metabolism of cofactors and vitamins
comp30282_c0_seq2	K00815	00950 Isoquinoline alkaloid biosynthesis[PATH:sly00950]	Solanum lycopersicum (tomato)	sly	Metabolism	TAT; tyrosine aminotransferase [EC:2.6.1.5]	Biosynthesis of other secondary metabolites
comp30282_c0_seq2	K00815	00400 Phenylalanine, tyrosine and tryptophan biosynthesis[PATH:sly00400]	Solanum lycopersicum (tomato)	sly	Metabolism	TAT; tyrosine aminotransferase [EC:2.6.1.5]	Amino acid metabolism
comp30282_c0_seq2	K00815	00950 Isoquinoline alkaloid biosynthesis[PATH:ath00950]	Arabidopsis thaliana (thale cress)	ath	Metabolism	TAT; tyrosine aminotransferase [EC:2.6.1.5]	Biosynthesis of other secondary metabolites
comp30282_c0_seq2	K00815	00960 Tropane, piperidine and pyridine alkaloid biosynthesis[PATH:ath00960]	Arabidopsis thaliana (thale cress)	ath	Metabolism	TAT; tyrosine aminotransferase [EC:2.6.1.5]	Biosynthesis of other secondary metabolites
comp30282_c0_seq2	K00815	00960 Tropane, piperidine and pyridine alkaloid biosynthesis[PATH:sly00960]	Solanum lycopersicum (tomato)	sly	Metabolism	TAT; tyrosine aminotransferase [EC:2.6.1.5]	Biosynthesis of other secondary metabolites
comp30282_c0_seq2	K00815	00130 Ubiquinone and other terpenoid-quinone biosynthesis[PATH:sly00130]	Solanum lycopersicum (tomato)	sly	Metabolism	TAT; tyrosine aminotransferase [EC:2.6.1.5]	Metabolism of cofactors and vitamins
comp30282_c0_seq2	K00815	00270 Cysteine and methionine metabolism[PATH:ath00270]	Arabidopsis thaliana (thale cress)	ath	Metabolism	TAT; tyrosine aminotransferase [EC:2.6.1.5]	Amino acid metabolism
comp30282_c0_seq2	K00815	00400 Phenylalanine, tyrosine and tryptophan biosynthesis[PATH:ath00400]	Arabidopsis thaliana (thale cress)	ath	Metabolism	TAT; tyrosine aminotransferase [EC:2.6.1.5]	Amino acid metabolism
comp30282_c0_seq2	K00815	00360 Phenylalanine metabolism[PATH:sly00360]	Solanum lycopersicum (tomato)	sly	Metabolism	TAT; tyrosine aminotransferase [EC:2.6.1.5]	Amino acid metabolism
comp30282_c0_seq2	K00815	01230 Biosynthesis of amino acids[PATH:sly01230]	Solanum lycopersicum (tomato)	sly	Metabolism	TAT; tyrosine aminotransferase [EC:2.6.1.5]	Metabolism
comp30282_c0_seq2	K00815	01230 Biosynthesis of amino acids[PATH:ath01230]	Arabidopsis thaliana (thale cress)	ath	Metabolism	TAT; tyrosine aminotransferase [EC:2.6.1.5]	Metabolism
comp31199_c0_seq3	K11752	00740 Riboflavin metabolism[PATH:ath00740]	Arabidopsis thaliana (thale cress)	ath	Metabolism	ribD; diaminohydroxyphosphoribosylaminopyrimidine deaminase / 5-amino-6-(5-phosphoribosylamino)uracil reductase [EC:3.5.4.26 1.1.1.193]	Metabolism of cofactors and vitamins
comp31199_c0_seq3	K11752	00740 Riboflavin metabolism[PATH:sly00740]	Solanum lycopersicum (tomato)	sly	Metabolism	ribD; diaminohydroxyphosphoribosylaminopyrimidine deaminase / 5-amino-6-(5-phosphoribosylamino)uracil reductase [EC:3.5.4.26 1.1.1.193]	Metabolism of cofactors and vitamins
comp34218_c0_seq2	K09659	00510 N-Glycan biosynthesis[PATH:ath00510]	Arabidopsis thaliana (thale cress)	ath	Metabolism	DPM3; dolichyl-phosphate mannosyltransferase polypeptide 3	Glycan biosynthesis and metabolism
comp34218_c0_seq2	K09659	00510 N-Glycan biosynthesis[PATH:sly00510]	Solanum lycopersicum (tomato)	sly	Metabolism	DPM3; dolichyl-phosphate mannosyltransferase polypeptide 3	Glycan biosynthesis and metabolism
comp21545_c0_seq3	K00416	00190 Oxidative phosphorylation[PATH:ath00190]	Arabidopsis thaliana (thale cress)	ath	Metabolism	QCR6; ubiquinol-cytochrome c reductase subunit 6	Energy metabolism
comp21545_c0_seq3	K00416	00190 Oxidative phosphorylation[PATH:sly00190]	Solanum lycopersicum (tomato)	sly	Metabolism	QCR6; ubiquinol-cytochrome c reductase subunit 6	Energy metabolism
comp31602_c1_seq6	K05350	00460 Cyanoamino acid metabolism[PATH:ath00460]	Arabidopsis thaliana (thale cress)	ath	Metabolism	bglB; beta-glucosidase [EC:3.2.1.21]	Metabolism of other amino acids
comp31602_c1_seq6	K05350	00500 Starch and sucrose metabolism[PATH:sly00500]	Solanum lycopersicum (tomato)	sly	Metabolism	bglB; beta-glucosidase [EC:3.2.1.21]	Carbohydrate metabolism
comp31602_c1_seq6	K05350	00940 Phenylpropanoid biosynthesis[PATH:sly00940]	Solanum lycopersicum (tomato)	sly	Metabolism	bglB; beta-glucosidase [EC:3.2.1.21]	Biosynthesis of other secondary metabolites
comp31602_c1_seq6	K05350	00500 Starch and sucrose metabolism[PATH:ath00500]	Arabidopsis thaliana (thale cress)	ath	Metabolism	bglB; beta-glucosidase [EC:3.2.1.21]	Carbohydrate metabolism
comp31602_c1_seq6	K05350	00940 Phenylpropanoid biosynthesis[PATH:ath00940]	Arabidopsis thaliana (thale cress)	ath	Metabolism	bglB; beta-glucosidase [EC:3.2.1.21]	Biosynthesis of other secondary metabolites
comp31602_c1_seq6	K05350	00460 Cyanoamino acid metabolism[PATH:sly00460]	Solanum lycopersicum (tomato)	sly	Metabolism	bglB; beta-glucosidase [EC:3.2.1.21]	Metabolism of other amino acids
comp25062_c0_seq2	K03965	00190 Oxidative phosphorylation[PATH:ath00190]	Arabidopsis thaliana (thale cress)	ath	Metabolism	NDUFB9; NADH dehydrogenase (ubiquinone) 1 beta subcomplex subunit 9	Energy metabolism
comp25062_c0_seq2	K03965	00190 Oxidative phosphorylation[PATH:sly00190]	Solanum lycopersicum (tomato)	sly	Metabolism	NDUFB9; NADH dehydrogenase (ubiquinone) 1 beta subcomplex subunit 9	Energy metabolism
comp24156_c0_seq1	K00658	01200 Carbon metabolism[PATH:ath01200]	Arabidopsis thaliana (thale cress)	ath	Metabolism	DLST; 2-oxoglutarate dehydrogenase E2 component (dihydrolipoamide succinyltransferase) [EC:2.3.1.61]	Metabolism
comp24156_c0_seq1	K00658	00020 Citrate cycle (TCA cycle)[PATH:sly00020]	Solanum lycopersicum (tomato)	sly	Metabolism	DLST; 2-oxoglutarate dehydrogenase E2 component (dihydrolipoamide succinyltransferase) [EC:2.3.1.61]	Carbohydrate metabolism
comp24156_c0_seq1	K00658	00020 Citrate cycle (TCA cycle)[PATH:ath00020]	Arabidopsis thaliana (thale cress)	ath	Metabolism	DLST; 2-oxoglutarate dehydrogenase E2 component (dihydrolipoamide succinyltransferase) [EC:2.3.1.61]	Carbohydrate metabolism
comp24156_c0_seq1	K00658	00310 Lysine degradation[PATH:sly00310]	Solanum lycopersicum (tomato)	sly	Metabolism	DLST; 2-oxoglutarate dehydrogenase E2 component (dihydrolipoamide succinyltransferase) [EC:2.3.1.61]	Amino acid metabolism
comp24156_c0_seq1	K00658	00310 Lysine degradation[PATH:ath00310]	Arabidopsis thaliana (thale cress)	ath	Metabolism	DLST; 2-oxoglutarate dehydrogenase E2 component (dihydrolipoamide succinyltransferase) [EC:2.3.1.61]	Amino acid metabolism
comp24156_c0_seq1	K00658	01200 Carbon metabolism[PATH:sly01200]	Solanum lycopersicum (tomato)	sly	Metabolism	DLST; 2-oxoglutarate dehydrogenase E2 component (dihydrolipoamide succinyltransferase) [EC:2.3.1.61]	Metabolism
comp23613_c0_seq1	K01772	00860 Porphyrin and chlorophyll metabolism[PATH:ath00860]	Arabidopsis thaliana (thale cress)	ath	Metabolism	hemH; ferrochelatase [EC:4.99.1.1]	Metabolism of cofactors and vitamins
comp23613_c0_seq1	K01772	00860 Porphyrin and chlorophyll metabolism[PATH:sly00860]	Solanum lycopersicum (tomato)	sly	Metabolism	hemH; ferrochelatase [EC:4.99.1.1]	Metabolism of cofactors and vitamins
comp31902_c0_seq5	K12850	03040 Spliceosome[PATH:ath03040]	Arabidopsis thaliana (thale cress)	ath	Genetic Information Processing	PRPF38B; pre-mRNA-splicing factor 38B	Transcription
comp31902_c0_seq5	K12850	03040 Spliceosome[PATH:sly03040]	Solanum lycopersicum (tomato)	sly	Genetic Information Processing	PRPF38B; pre-mRNA-splicing factor 38B	Transcription
comp27440_c0_seq1	K14488	04075 Plant hormone signal transduction[PATH:sly04075]	Solanum lycopersicum (tomato)	sly	Environmental Information Processing	SAUR; SAUR family protein	Signal transduction
comp27440_c0_seq1	K14488	04075 Plant hormone signal transduction[PATH:ath04075]	Arabidopsis thaliana (thale cress)	ath	Environmental Information Processing	SAUR; SAUR family protein	Signal transduction
comp23536_c0_seq2	K12639	00905 Brassinosteroid biosynthesis[PATH:sly00905]	Solanum lycopersicum (tomato)	sly	Metabolism	CYP724B1; cytochrome P450, family 724, subfamily B, polypeptide 1 [EC:1.14.13.-]	Metabolism of terpenoids and polyketides
comp25633_c0_seq1	K01307	00790 Folate biosynthesis[PATH:ath00790]	Arabidopsis thaliana (thale cress)	ath	Metabolism	GGH; gamma-glutamyl hydrolase [EC:3.4.19.9]	Metabolism of cofactors and vitamins
comp25633_c0_seq1	K01307	00790 Folate biosynthesis[PATH:sly00790]	Solanum lycopersicum (tomato)	sly	Metabolism	GGH; gamma-glutamyl hydrolase [EC:3.4.19.9]	Metabolism of cofactors and vitamins
comp25096_c0_seq2	K10576	04120 Ubiquitin mediated proteolysis[PATH:sly04120]	Solanum lycopersicum (tomato)	sly	Genetic Information Processing	UBE2H; ubiquitin-conjugating enzyme E2 H [EC:6.3.2.19]	Folding, sorting and degradation
comp25096_c0_seq2	K10576	04120 Ubiquitin mediated proteolysis[PATH:ath04120]	Arabidopsis thaliana (thale cress)	ath	Genetic Information Processing	UBE2H; ubiquitin-conjugating enzyme E2 H [EC:6.3.2.19]	Folding, sorting and degradation
comp27142_c0_seq1	K15397	00062 Fatty acid elongation[PATH:sly00062]	Solanum lycopersicum (tomato)	sly	Metabolism	KCS; 3-ketoacyl-CoA synthase [EC:2.3.1.199]	Lipid metabolism
comp27142_c0_seq1	K15397	00062 Fatty acid elongation[PATH:ath00062]	Arabidopsis thaliana (thale cress)	ath	Metabolism	KCS; 3-ketoacyl-CoA synthase [EC:2.3.1.199]	Lipid metabolism
comp28663_c0_seq1	K00235	00190 Oxidative phosphorylation[PATH:ath00190]	Arabidopsis thaliana (thale cress)	ath	Metabolism	SDHB; succinate dehydrogenase (ubiquinone) iron-sulfur subunit [EC:1.3.5.1]	Energy metabolism
comp28663_c0_seq1	K00235	01200 Carbon metabolism[PATH:ath01200]	Arabidopsis thaliana (thale cress)	ath	Metabolism	SDHB; succinate dehydrogenase (ubiquinone) iron-sulfur subunit [EC:1.3.5.1]	Metabolism
comp28663_c0_seq1	K00235	00020 Citrate cycle (TCA cycle)[PATH:sly00020]	Solanum lycopersicum (tomato)	sly	Metabolism	SDHB; succinate dehydrogenase (ubiquinone) iron-sulfur subunit [EC:1.3.5.1]	Carbohydrate metabolism
comp28663_c0_seq1	K00235	00190 Oxidative phosphorylation[PATH:sly00190]	Solanum lycopersicum (tomato)	sly	Metabolism	SDHB; succinate dehydrogenase (ubiquinone) iron-sulfur subunit [EC:1.3.5.1]	Energy metabolism
comp28663_c0_seq1	K00235	00020 Citrate cycle (TCA cycle)[PATH:ath00020]	Arabidopsis thaliana (thale cress)	ath	Metabolism	SDHB; succinate dehydrogenase (ubiquinone) iron-sulfur subunit [EC:1.3.5.1]	Carbohydrate metabolism
comp28663_c0_seq1	K00235	01200 Carbon metabolism[PATH:sly01200]	Solanum lycopersicum (tomato)	sly	Metabolism	SDHB; succinate dehydrogenase (ubiquinone) iron-sulfur subunit [EC:1.3.5.1]	Metabolism
comp22342_c0_seq1	K01728	00040 Pentose and glucuronate interconversions[PATH:sly00040]	Solanum lycopersicum (tomato)	sly	Metabolism	E4.2.2.2; pectate lyase [EC:4.2.2.2]	Carbohydrate metabolism
comp22342_c0_seq1	K01728	00040 Pentose and glucuronate interconversions[PATH:ath00040]	Arabidopsis thaliana (thale cress)	ath	Metabolism	E4.2.2.2; pectate lyase [EC:4.2.2.2]	Carbohydrate metabolism
comp33465_c0_seq4	K12662	03040 Spliceosome[PATH:ath03040]	Arabidopsis thaliana (thale cress)	ath	Genetic Information Processing	PRPF4; U4/U6 small nuclear ribonucleoprotein PRP4	Transcription
comp33465_c0_seq4	K12662	03040 Spliceosome[PATH:sly03040]	Solanum lycopersicum (tomato)	sly	Genetic Information Processing	PRPF4; U4/U6 small nuclear ribonucleoprotein PRP4	Transcription
comp154853_c0_seq1	K07466	03030 DNA replication[PATH:sly03030]	Solanum lycopersicum (tomato)	sly	Genetic Information Processing	RFA1; replication factor A1	Replication and repair
comp154853_c0_seq1	K07466	03440 Homologous recombination[PATH:sly03440]	Solanum lycopersicum (tomato)	sly	Genetic Information Processing	RFA1; replication factor A1	Replication and repair
comp154853_c0_seq1	K07466	03420 Nucleotide excision repair[PATH:ath03420]	Arabidopsis thaliana (thale cress)	ath	Genetic Information Processing	RFA1; replication factor A1	Replication and repair
comp154853_c0_seq1	K07466	03030 DNA replication[PATH:ath03030]	Arabidopsis thaliana (thale cress)	ath	Genetic Information Processing	RFA1; replication factor A1	Replication and repair
comp154853_c0_seq1	K07466	03420 Nucleotide excision repair[PATH:sly03420]	Solanum lycopersicum (tomato)	sly	Genetic Information Processing	RFA1; replication factor A1	Replication and repair
comp154853_c0_seq1	K07466	03440 Homologous recombination[PATH:ath03440]	Arabidopsis thaliana (thale cress)	ath	Genetic Information Processing	RFA1; replication factor A1	Replication and repair
comp154853_c0_seq1	K07466	03430 Mismatch repair[PATH:sly03430]	Solanum lycopersicum (tomato)	sly	Genetic Information Processing	RFA1; replication factor A1	Replication and repair
comp154853_c0_seq1	K07466	03430 Mismatch repair[PATH:ath03430]	Arabidopsis thaliana (thale cress)	ath	Genetic Information Processing	RFA1; replication factor A1	Replication and repair
comp30763_c0_seq7	K00737	00510 N-Glycan biosynthesis[PATH:ath00510]	Arabidopsis thaliana (thale cress)	ath	Metabolism	MGAT3; beta-1,4-mannosyl-glycoprotein beta-1,4-N-acetylglucosaminyltransferase [EC:2.4.1.144]	Glycan biosynthesis and metabolism
comp30763_c0_seq7	K00737	00510 N-Glycan biosynthesis[PATH:sly00510]	Solanum lycopersicum (tomato)	sly	Metabolism	MGAT3; beta-1,4-mannosyl-glycoprotein beta-1,4-N-acetylglucosaminyltransferase [EC:2.4.1.144]	Glycan biosynthesis and metabolism
comp23803_c0_seq4	K11599	03050 Proteasome[PATH:sly03050]	Solanum lycopersicum (tomato)	sly	Genetic Information Processing	POMP; proteasome maturation protein	Folding, sorting and degradation
comp23803_c0_seq4	K11599	03050 Proteasome[PATH:ath03050]	Arabidopsis thaliana (thale cress)	ath	Genetic Information Processing	POMP; proteasome maturation protein	Folding, sorting and degradation
comp27092_c0_seq2	K12115	04712 Circadian rhythm - plant[PATH:sly04712]	Solanum lycopersicum (tomato)	sly	Organismal Systems	ZTL; clock-associated PAS protein ZTL	Environmental adaptation
comp27092_c0_seq2	K12115	04712 Circadian rhythm - plant[PATH:ath04712]	Arabidopsis thaliana (thale cress)	ath	Organismal Systems	ZTL; clock-associated PAS protein ZTL	Environmental adaptation
comp32070_c0_seq3	K15889	00900 Terpenoid backbone biosynthesis[PATH:ath00900]	Arabidopsis thaliana (thale cress)	ath	Metabolism	PCME; prenylcysteine alpha-carboxyl methylesterase [EC:3.1.1.-]	Metabolism of terpenoids and polyketides
comp32070_c0_seq3	K15889	00900 Terpenoid backbone biosynthesis[PATH:sly00900]	Solanum lycopersicum (tomato)	sly	Metabolism	PCME; prenylcysteine alpha-carboxyl methylesterase [EC:3.1.1.-]	Metabolism of terpenoids and polyketides
comp23751_c0_seq1	K00968	00564 Glycerophospholipid metabolism[PATH:sly00564]	Solanum lycopersicum (tomato)	sly	Metabolism	PCYT1; choline-phosphate cytidylyltransferase [EC:2.7.7.15]	Lipid metabolism
comp23751_c0_seq1	K00968	00564 Glycerophospholipid metabolism[PATH:ath00564]	Arabidopsis thaliana (thale cress)	ath	Metabolism	PCYT1; choline-phosphate cytidylyltransferase [EC:2.7.7.15]	Lipid metabolism
comp29424_c0_seq11	K13448	04626 Plant-pathogen interaction[PATH:sly04626]	Solanum lycopersicum (tomato)	sly	Organismal Systems	CML; calcium-binding protein CML	Environmental adaptation
comp29424_c0_seq11	K13448	04626 Plant-pathogen interaction[PATH:ath04626]	Arabidopsis thaliana (thale cress)	ath	Organismal Systems	CML; calcium-binding protein CML	Environmental adaptation
comp29499_c0_seq2	K00927	00710 Carbon fixation in photosynthetic organisms[PATH:sly00710]	Solanum lycopersicum (tomato)	sly	Metabolism	PGK; phosphoglycerate kinase [EC:2.7.2.3]	Energy metabolism
comp29499_c0_seq2	K00927	01200 Carbon metabolism[PATH:ath01200]	Arabidopsis thaliana (thale cress)	ath	Metabolism	PGK; phosphoglycerate kinase [EC:2.7.2.3]	Metabolism
comp29499_c0_seq2	K00927	00010 Glycolysis / Gluconeogenesis[PATH:sly00010]	Solanum lycopersicum (tomato)	sly	Metabolism	PGK; phosphoglycerate kinase [EC:2.7.2.3]	Carbohydrate metabolism
comp29499_c0_seq2	K00927	01230 Biosynthesis of amino acids[PATH:sly01230]	Solanum lycopersicum (tomato)	sly	Metabolism	PGK; phosphoglycerate kinase [EC:2.7.2.3]	Metabolism
comp29499_c0_seq2	K00927	00710 Carbon fixation in photosynthetic organisms[PATH:ath00710]	Arabidopsis thaliana (thale cress)	ath	Metabolism	PGK; phosphoglycerate kinase [EC:2.7.2.3]	Energy metabolism
comp29499_c0_seq2	K00927	01200 Carbon metabolism[PATH:sly01200]	Solanum lycopersicum (tomato)	sly	Metabolism	PGK; phosphoglycerate kinase [EC:2.7.2.3]	Metabolism
comp29499_c0_seq2	K00927	01230 Biosynthesis of amino acids[PATH:ath01230]	Arabidopsis thaliana (thale cress)	ath	Metabolism	PGK; phosphoglycerate kinase [EC:2.7.2.3]	Metabolism
comp29499_c0_seq2	K00927	00010 Glycolysis / Gluconeogenesis[PATH:ath00010]	Arabidopsis thaliana (thale cress)	ath	Metabolism	PGK; phosphoglycerate kinase [EC:2.7.2.3]	Carbohydrate metabolism
comp29123_c0_seq3	K12893	03040 Spliceosome[PATH:ath03040]	Arabidopsis thaliana (thale cress)	ath	Genetic Information Processing	SFRS4_5_6; splicing factor, arginine/serine-rich 4/5/6	Transcription
comp29123_c0_seq3	K12893	03040 Spliceosome[PATH:sly03040]	Solanum lycopersicum (tomato)	sly	Genetic Information Processing	SFRS4_5_6; splicing factor, arginine/serine-rich 4/5/6	Transcription
comp20036_c0_seq1	K05605	00280 Valine, leucine and isoleucine degradation[PATH:sly00280]	Solanum lycopersicum (tomato)	sly	Metabolism	HIBCH; 3-hydroxyisobutyryl-CoA hydrolase [EC:3.1.2.4]	Amino acid metabolism
comp20036_c0_seq1	K05605	00640 Propanoate metabolism[PATH:ath00640]	Arabidopsis thaliana (thale cress)	ath	Metabolism	HIBCH; 3-hydroxyisobutyryl-CoA hydrolase [EC:3.1.2.4]	Carbohydrate metabolism
comp20036_c0_seq1	K05605	01200 Carbon metabolism[PATH:ath01200]	Arabidopsis thaliana (thale cress)	ath	Metabolism	HIBCH; 3-hydroxyisobutyryl-CoA hydrolase [EC:3.1.2.4]	Metabolism
comp20036_c0_seq1	K05605	00280 Valine, leucine and isoleucine degradation[PATH:ath00280]	Arabidopsis thaliana (thale cress)	ath	Metabolism	HIBCH; 3-hydroxyisobutyryl-CoA hydrolase [EC:3.1.2.4]	Amino acid metabolism
comp20036_c0_seq1	K05605	00410 beta-Alanine metabolism[PATH:ath00410]	Arabidopsis thaliana (thale cress)	ath	Metabolism	HIBCH; 3-hydroxyisobutyryl-CoA hydrolase [EC:3.1.2.4]	Metabolism of other amino acids
comp20036_c0_seq1	K05605	00410 beta-Alanine metabolism[PATH:sly00410]	Solanum lycopersicum (tomato)	sly	Metabolism	HIBCH; 3-hydroxyisobutyryl-CoA hydrolase [EC:3.1.2.4]	Metabolism of other amino acids
comp20036_c0_seq1	K05605	01200 Carbon metabolism[PATH:sly01200]	Solanum lycopersicum (tomato)	sly	Metabolism	HIBCH; 3-hydroxyisobutyryl-CoA hydrolase [EC:3.1.2.4]	Metabolism
comp20036_c0_seq1	K05605	00640 Propanoate metabolism[PATH:sly00640]	Solanum lycopersicum (tomato)	sly	Metabolism	HIBCH; 3-hydroxyisobutyryl-CoA hydrolase [EC:3.1.2.4]	Carbohydrate metabolism
comp32323_c0_seq4	K14156	00564 Glycerophospholipid metabolism[PATH:sly00564]	Solanum lycopersicum (tomato)	sly	Metabolism	CHK; choline/ethanolamine kinase [EC:2.7.1.32 2.7.1.82]	Lipid metabolism
comp32323_c0_seq4	K14156	00564 Glycerophospholipid metabolism[PATH:ath00564]	Arabidopsis thaliana (thale cress)	ath	Metabolism	CHK; choline/ethanolamine kinase [EC:2.7.1.32 2.7.1.82]	Lipid metabolism
comp34106_c0_seq2	K10592	04120 Ubiquitin mediated proteolysis[PATH:sly04120]	Solanum lycopersicum (tomato)	sly	Genetic Information Processing	HUWE1; E3 ubiquitin-protein ligase HUWE1 [EC:6.3.2.19]	Folding, sorting and degradation
comp34106_c0_seq2	K10592	04120 Ubiquitin mediated proteolysis[PATH:ath04120]	Arabidopsis thaliana (thale cress)	ath	Genetic Information Processing	HUWE1; E3 ubiquitin-protein ligase HUWE1 [EC:6.3.2.19]	Folding, sorting and degradation
comp30455_c1_seq3	K14509	04075 Plant hormone signal transduction[PATH:sly04075]	Solanum lycopersicum (tomato)	sly	Environmental Information Processing	ETR; ethylene receptor [EC:2.7.13.-]	Signal transduction
comp30455_c1_seq3	K14509	04075 Plant hormone signal transduction[PATH:ath04075]	Arabidopsis thaliana (thale cress)	ath	Environmental Information Processing	ETR; ethylene receptor [EC:2.7.13.-]	Signal transduction
comp30633_c0_seq1	K12869	03040 Spliceosome[PATH:ath03040]	Arabidopsis thaliana (thale cress)	ath	Genetic Information Processing	CRN; crooked neck	Transcription
comp30633_c0_seq1	K12869	03040 Spliceosome[PATH:sly03040]	Solanum lycopersicum (tomato)	sly	Genetic Information Processing	CRN; crooked neck	Transcription
comp30405_c0_seq4	K07937	04144 Endocytosis[PATH:sly04144]	Solanum lycopersicum (tomato)	sly	Cellular Processes	ARF1; ADP-ribosylation factor 1	Transport and catabolism
comp30405_c0_seq4	K07937	04144 Endocytosis[PATH:ath04144]	Arabidopsis thaliana (thale cress)	ath	Cellular Processes	ARF1; ADP-ribosylation factor 1	Transport and catabolism
comp26321_c0_seq2	K06688	04120 Ubiquitin mediated proteolysis[PATH:sly04120]	Solanum lycopersicum (tomato)	sly	Genetic Information Processing	UBE2C; ubiquitin-conjugating enzyme E2 C [EC:6.3.2.19]	Folding, sorting and degradation
comp26321_c0_seq2	K06688	04120 Ubiquitin mediated proteolysis[PATH:ath04120]	Arabidopsis thaliana (thale cress)	ath	Genetic Information Processing	UBE2C; ubiquitin-conjugating enzyme E2 C [EC:6.3.2.19]	Folding, sorting and degradation
comp20440_c0_seq1	K13508	00561 Glycerolipid metabolism[PATH:sly00561]	Solanum lycopersicum (tomato)	sly	Metabolism	GPAT; glycerol-3-phosphate acyltransferase [EC:2.3.1.15]	Lipid metabolism
comp20440_c0_seq1	K13508	00564 Glycerophospholipid metabolism[PATH:sly00564]	Solanum lycopersicum (tomato)	sly	Metabolism	GPAT; glycerol-3-phosphate acyltransferase [EC:2.3.1.15]	Lipid metabolism
comp20440_c0_seq1	K13508	00564 Glycerophospholipid metabolism[PATH:ath00564]	Arabidopsis thaliana (thale cress)	ath	Metabolism	GPAT; glycerol-3-phosphate acyltransferase [EC:2.3.1.15]	Lipid metabolism
comp20440_c0_seq1	K13508	00561 Glycerolipid metabolism[PATH:ath00561]	Arabidopsis thaliana (thale cress)	ath	Metabolism	GPAT; glycerol-3-phosphate acyltransferase [EC:2.3.1.15]	Lipid metabolism
comp34233_c0_seq1	K01866	00970 Aminoacyl-tRNA biosynthesis[PATH:ath00970]	Arabidopsis thaliana (thale cress)	ath	Genetic Information Processing	YARS; tyrosyl-tRNA synthetase [EC:6.1.1.1]	Translation
comp34233_c0_seq1	K01866	00970 Aminoacyl-tRNA biosynthesis[PATH:sly00970]	Solanum lycopersicum (tomato)	sly	Genetic Information Processing	YARS; tyrosyl-tRNA synthetase [EC:6.1.1.1]	Translation
comp34755_c0_seq2	K10592	04120 Ubiquitin mediated proteolysis[PATH:sly04120]	Solanum lycopersicum (tomato)	sly	Genetic Information Processing	HUWE1; E3 ubiquitin-protein ligase HUWE1 [EC:6.3.2.19]	Folding, sorting and degradation
comp34755_c0_seq2	K10592	04120 Ubiquitin mediated proteolysis[PATH:ath04120]	Arabidopsis thaliana (thale cress)	ath	Genetic Information Processing	HUWE1; E3 ubiquitin-protein ligase HUWE1 [EC:6.3.2.19]	Folding, sorting and degradation
comp33444_c0_seq1	K01126	00564 Glycerophospholipid metabolism[PATH:sly00564]	Solanum lycopersicum (tomato)	sly	Metabolism	E3.1.4.46; glycerophosphoryl diester phosphodiesterase [EC:3.1.4.46]	Lipid metabolism
comp33444_c0_seq1	K01126	00564 Glycerophospholipid metabolism[PATH:ath00564]	Arabidopsis thaliana (thale cress)	ath	Metabolism	E3.1.4.46; glycerophosphoryl diester phosphodiesterase [EC:3.1.4.46]	Lipid metabolism
comp34896_c0_seq1	K01923	00230 Purine metabolism[PATH:ath00230]	Arabidopsis thaliana (thale cress)	ath	Metabolism	purC; phosphoribosylaminoimidazole-succinocarboxamide synthase [EC:6.3.2.6]	Nucleotide metabolism
comp34896_c0_seq1	K01923	00230 Purine metabolism[PATH:sly00230]	Solanum lycopersicum (tomato)	sly	Metabolism	purC; phosphoribosylaminoimidazole-succinocarboxamide synthase [EC:6.3.2.6]	Nucleotide metabolism
comp26256_c0_seq2	K08490	04130 SNARE interactions in vesicular transport[PATH:ath04130]	Arabidopsis thaliana (thale cress)	ath	Genetic Information Processing	STX5; syntaxin 5	Folding, sorting and degradation
comp26256_c0_seq2	K08490	04130 SNARE interactions in vesicular transport[PATH:sly04130]	Solanum lycopersicum (tomato)	sly	Genetic Information Processing	STX5; syntaxin 5	Folding, sorting and degradation
comp31311_c0_seq1	K01904	00360 Phenylalanine metabolism[PATH:ath00360]	Arabidopsis thaliana (thale cress)	ath	Metabolism	4CL; 4-coumarate--CoA ligase [EC:6.2.1.12]	Amino acid metabolism
comp31311_c0_seq1	K01904	00130 Ubiquinone and other terpenoid-quinone biosynthesis[PATH:ath00130]	Arabidopsis thaliana (thale cress)	ath	Metabolism	4CL; 4-coumarate--CoA ligase [EC:6.2.1.12]	Metabolism of cofactors and vitamins
comp31311_c0_seq1	K01904	00940 Phenylpropanoid biosynthesis[PATH:sly00940]	Solanum lycopersicum (tomato)	sly	Metabolism	4CL; 4-coumarate--CoA ligase [EC:6.2.1.12]	Biosynthesis of other secondary metabolites
comp31311_c0_seq1	K01904	00130 Ubiquinone and other terpenoid-quinone biosynthesis[PATH:sly00130]	Solanum lycopersicum (tomato)	sly	Metabolism	4CL; 4-coumarate--CoA ligase [EC:6.2.1.12]	Metabolism of cofactors and vitamins
comp31311_c0_seq1	K01904	00940 Phenylpropanoid biosynthesis[PATH:ath00940]	Arabidopsis thaliana (thale cress)	ath	Metabolism	4CL; 4-coumarate--CoA ligase [EC:6.2.1.12]	Biosynthesis of other secondary metabolites
comp31311_c0_seq1	K01904	00360 Phenylalanine metabolism[PATH:sly00360]	Solanum lycopersicum (tomato)	sly	Metabolism	4CL; 4-coumarate--CoA ligase [EC:6.2.1.12]	Amino acid metabolism
comp30746_c0_seq5	K01673	00910 Nitrogen metabolism[PATH:ath00910]	Arabidopsis thaliana (thale cress)	ath	Metabolism	cynT; carbonic anhydrase [EC:4.2.1.1]	Energy metabolism
comp30746_c0_seq5	K01673	00910 Nitrogen metabolism[PATH:sly00910]	Solanum lycopersicum (tomato)	sly	Metabolism	cynT; carbonic anhydrase [EC:4.2.1.1]	Energy metabolism
comp26299_c0_seq1	K00326	00520 Amino sugar and nucleotide sugar metabolism[PATH:ath00520]	Arabidopsis thaliana (thale cress)	ath	Metabolism	E1.6.2.2; cytochrome-b5 reductase [EC:1.6.2.2]	Carbohydrate metabolism
comp26299_c0_seq1	K00326	00520 Amino sugar and nucleotide sugar metabolism[PATH:sly00520]	Solanum lycopersicum (tomato)	sly	Metabolism	E1.6.2.2; cytochrome-b5 reductase [EC:1.6.2.2]	Carbohydrate metabolism
comp34655_c0_seq35	K03144	03022 Basal transcription factors[PATH:sly03022]	Solanum lycopersicum (tomato)	sly	Genetic Information Processing	TFIIH4; transcription initiation factor TFIIH subunit 4	Transcription
comp34655_c0_seq35	K03144	03420 Nucleotide excision repair[PATH:ath03420]	Arabidopsis thaliana (thale cress)	ath	Genetic Information Processing	TFIIH4; transcription initiation factor TFIIH subunit 4	Replication and repair
comp34655_c0_seq35	K03144	03022 Basal transcription factors[PATH:ath03022]	Arabidopsis thaliana (thale cress)	ath	Genetic Information Processing	TFIIH4; transcription initiation factor TFIIH subunit 4	Transcription
comp34655_c0_seq35	K03144	03420 Nucleotide excision repair[PATH:sly03420]	Solanum lycopersicum (tomato)	sly	Genetic Information Processing	TFIIH4; transcription initiation factor TFIIH subunit 4	Replication and repair
comp29900_c0_seq1	K09584	04141 Protein processing in endoplasmic reticulum[PATH:sly04141]	Solanum lycopersicum (tomato)	sly	Genetic Information Processing	PDIA6; protein disulfide-isomerase A6 [EC:5.3.4.1]	Folding, sorting and degradation
comp29900_c0_seq1	K09584	04141 Protein processing in endoplasmic reticulum[PATH:ath04141]	Arabidopsis thaliana (thale cress)	ath	Genetic Information Processing	PDIA6; protein disulfide-isomerase A6 [EC:5.3.4.1]	Folding, sorting and degradation
comp20903_c0_seq1	K10846	03420 Nucleotide excision repair[PATH:sly03420]	Solanum lycopersicum (tomato)	sly	Genetic Information Processing	ERCC5; DNA excision repair protein ERCC-5	Replication and repair
comp20903_c0_seq1	K10846	03420 Nucleotide excision repair[PATH:ath03420]	Arabidopsis thaliana (thale cress)	ath	Genetic Information Processing	ERCC5; DNA excision repair protein ERCC-5	Replication and repair
comp34752_c1_seq4	K03006	00240 Pyrimidine metabolism[PATH:ath00240]	Arabidopsis thaliana (thale cress)	ath	Metabolism	RPB1; DNA-directed RNA polymerase II subunit RPB1 [EC:2.7.7.6]	Nucleotide metabolism
comp34752_c1_seq4	K03006	00240 Pyrimidine metabolism[PATH:sly00240]	Solanum lycopersicum (tomato)	sly	Metabolism	RPB1; DNA-directed RNA polymerase II subunit RPB1 [EC:2.7.7.6]	Nucleotide metabolism
comp34752_c1_seq4	K03006	00230 Purine metabolism[PATH:ath00230]	Arabidopsis thaliana (thale cress)	ath	Metabolism	RPB1; DNA-directed RNA polymerase II subunit RPB1 [EC:2.7.7.6]	Nucleotide metabolism
comp34752_c1_seq4	K03006	00230 Purine metabolism[PATH:sly00230]	Solanum lycopersicum (tomato)	sly	Metabolism	RPB1; DNA-directed RNA polymerase II subunit RPB1 [EC:2.7.7.6]	Nucleotide metabolism
comp34752_c1_seq4	K03006	03020 RNA polymerase[PATH:ath03020]	Arabidopsis thaliana (thale cress)	ath	Genetic Information Processing	RPB1; DNA-directed RNA polymerase II subunit RPB1 [EC:2.7.7.6]	Transcription
comp34752_c1_seq4	K03006	03020 RNA polymerase[PATH:sly03020]	Solanum lycopersicum (tomato)	sly	Genetic Information Processing	RPB1; DNA-directed RNA polymerase II subunit RPB1 [EC:2.7.7.6]	Transcription
comp33125_c0_seq2	K10534	00910 Nitrogen metabolism[PATH:ath00910]	Arabidopsis thaliana (thale cress)	ath	Metabolism	NR; nitrate reductase (NAD(P)H) [EC:1.7.1.1 1.7.1.2 1.7.1.3]	Energy metabolism
comp33125_c0_seq2	K10534	00910 Nitrogen metabolism[PATH:sly00910]	Solanum lycopersicum (tomato)	sly	Metabolism	NR; nitrate reductase (NAD(P)H) [EC:1.7.1.1 1.7.1.2 1.7.1.3]	Energy metabolism
comp23521_c0_seq2	K01580	00430 Taurine and hypotaurine metabolism[PATH:ath00430]	Arabidopsis thaliana (thale cress)	ath	Metabolism	E4.1.1.15; glutamate decarboxylase [EC:4.1.1.15]	Metabolism of other amino acids
comp23521_c0_seq2	K01580	00250 Alanine, aspartate and glutamate metabolism[PATH:sly00250]	Solanum lycopersicum (tomato)	sly	Metabolism	E4.1.1.15; glutamate decarboxylase [EC:4.1.1.15]	Amino acid metabolism
comp23521_c0_seq2	K01580	00650 Butanoate metabolism[PATH:ath00650]	Arabidopsis thaliana (thale cress)	ath	Metabolism	E4.1.1.15; glutamate decarboxylase [EC:4.1.1.15]	Carbohydrate metabolism
comp23521_c0_seq2	K01580	00430 Taurine and hypotaurine metabolism[PATH:sly00430]	Solanum lycopersicum (tomato)	sly	Metabolism	E4.1.1.15; glutamate decarboxylase [EC:4.1.1.15]	Metabolism of other amino acids
comp23521_c0_seq2	K01580	00650 Butanoate metabolism[PATH:sly00650]	Solanum lycopersicum (tomato)	sly	Metabolism	E4.1.1.15; glutamate decarboxylase [EC:4.1.1.15]	Carbohydrate metabolism
comp23521_c0_seq2	K01580	00410 beta-Alanine metabolism[PATH:ath00410]	Arabidopsis thaliana (thale cress)	ath	Metabolism	E4.1.1.15; glutamate decarboxylase [EC:4.1.1.15]	Metabolism of other amino acids
comp23521_c0_seq2	K01580	00250 Alanine, aspartate and glutamate metabolism[PATH:ath00250]	Arabidopsis thaliana (thale cress)	ath	Metabolism	E4.1.1.15; glutamate decarboxylase [EC:4.1.1.15]	Amino acid metabolism
comp23521_c0_seq2	K01580	00410 beta-Alanine metabolism[PATH:sly00410]	Solanum lycopersicum (tomato)	sly	Metabolism	E4.1.1.15; glutamate decarboxylase [EC:4.1.1.15]	Metabolism of other amino acids
comp31440_c0_seq2	K10572	00562 Inositol phosphate metabolism[PATH:sly00562]	Solanum lycopersicum (tomato)	sly	Metabolism	IPPK; inositol-pentakisphosphate 2-kinase [EC:2.7.1.158]	Carbohydrate metabolism
comp31440_c0_seq2	K10572	04070 Phosphatidylinositol signaling system[PATH:ath04070]	Arabidopsis thaliana (thale cress)	ath	Environmental Information Processing	IPPK; inositol-pentakisphosphate 2-kinase [EC:2.7.1.158]	Signal transduction
comp31440_c0_seq2	K10572	04070 Phosphatidylinositol signaling system[PATH:sly04070]	Solanum lycopersicum (tomato)	sly	Environmental Information Processing	IPPK; inositol-pentakisphosphate 2-kinase [EC:2.7.1.158]	Signal transduction
comp31440_c0_seq2	K10572	00562 Inositol phosphate metabolism[PATH:ath00562]	Arabidopsis thaliana (thale cress)	ath	Metabolism	IPPK; inositol-pentakisphosphate 2-kinase [EC:2.7.1.158]	Carbohydrate metabolism
comp30253_c0_seq7	K00793	00740 Riboflavin metabolism[PATH:ath00740]	Arabidopsis thaliana (thale cress)	ath	Metabolism	ribE; riboflavin synthase [EC:2.5.1.9]	Metabolism of cofactors and vitamins
comp30253_c0_seq7	K00793	00740 Riboflavin metabolism[PATH:sly00740]	Solanum lycopersicum (tomato)	sly	Metabolism	ribE; riboflavin synthase [EC:2.5.1.9]	Metabolism of cofactors and vitamins
comp34895_c0_seq3	K04077	03018 RNA degradation[PATH:sly03018]	Solanum lycopersicum (tomato)	sly	Genetic Information Processing	groEL; chaperonin GroEL	Folding, sorting and degradation
comp34895_c0_seq3	K04077	03018 RNA degradation[PATH:ath03018]	Arabidopsis thaliana (thale cress)	ath	Genetic Information Processing	groEL; chaperonin GroEL	Folding, sorting and degradation
comp26378_c0_seq1	K13448	04626 Plant-pathogen interaction[PATH:sly04626]	Solanum lycopersicum (tomato)	sly	Organismal Systems	CML; calcium-binding protein CML	Environmental adaptation
comp26378_c0_seq1	K13448	04626 Plant-pathogen interaction[PATH:ath04626]	Arabidopsis thaliana (thale cress)	ath	Organismal Systems	CML; calcium-binding protein CML	Environmental adaptation
comp28968_c1_seq1	K02160	00620 Pyruvate metabolism[PATH:ath00620]	Arabidopsis thaliana (thale cress)	ath	Metabolism	accB; acetyl-CoA carboxylase biotin carboxyl carrier protein	Carbohydrate metabolism
comp28968_c1_seq1	K02160	01200 Carbon metabolism[PATH:sly01200]	Solanum lycopersicum (tomato)	sly	Metabolism	accB; acetyl-CoA carboxylase biotin carboxyl carrier protein	Metabolism
comp28968_c1_seq1	K02160	00061 Fatty acid biosynthesis[PATH:ath00061]	Arabidopsis thaliana (thale cress)	ath	Metabolism	accB; acetyl-CoA carboxylase biotin carboxyl carrier protein	Lipid metabolism
comp28968_c1_seq1	K02160	01212 Fatty acid metabolism[PATH:ath01212]	Arabidopsis thaliana (thale cress)	ath	Metabolism	accB; acetyl-CoA carboxylase biotin carboxyl carrier protein	Metabolism
comp28968_c1_seq1	K02160	00640 Propanoate metabolism[PATH:ath00640]	Arabidopsis thaliana (thale cress)	ath	Metabolism	accB; acetyl-CoA carboxylase biotin carboxyl carrier protein	Carbohydrate metabolism
comp28968_c1_seq1	K02160	01200 Carbon metabolism[PATH:ath01200]	Arabidopsis thaliana (thale cress)	ath	Metabolism	accB; acetyl-CoA carboxylase biotin carboxyl carrier protein	Metabolism
comp28968_c1_seq1	K02160	00620 Pyruvate metabolism[PATH:sly00620]	Solanum lycopersicum (tomato)	sly	Metabolism	accB; acetyl-CoA carboxylase biotin carboxyl carrier protein	Carbohydrate metabolism
comp28968_c1_seq1	K02160	01212 Fatty acid metabolism[PATH:sly01212]	Solanum lycopersicum (tomato)	sly	Metabolism	accB; acetyl-CoA carboxylase biotin carboxyl carrier protein	Metabolism
comp28968_c1_seq1	K02160	00061 Fatty acid biosynthesis[PATH:sly00061]	Solanum lycopersicum (tomato)	sly	Metabolism	accB; acetyl-CoA carboxylase biotin carboxyl carrier protein	Lipid metabolism
comp28968_c1_seq1	K02160	00640 Propanoate metabolism[PATH:sly00640]	Solanum lycopersicum (tomato)	sly	Metabolism	accB; acetyl-CoA carboxylase biotin carboxyl carrier protein	Carbohydrate metabolism
comp10465_c0_seq1	K02261	00190 Oxidative phosphorylation[PATH:ath00190]	Arabidopsis thaliana (thale cress)	ath	Metabolism	COX2; cytochrome c oxidase subunit 2	Energy metabolism
comp10465_c0_seq1	K02261	00190 Oxidative phosphorylation[PATH:sly00190]	Solanum lycopersicum (tomato)	sly	Metabolism	COX2; cytochrome c oxidase subunit 2	Energy metabolism
comp29893_c0_seq1	K03031	03050 Proteasome[PATH:sly03050]	Solanum lycopersicum (tomato)	sly	Genetic Information Processing	PSMD8; 26S proteasome regulatory subunit N12	Folding, sorting and degradation
comp29893_c0_seq1	K03031	03050 Proteasome[PATH:ath03050]	Arabidopsis thaliana (thale cress)	ath	Genetic Information Processing	PSMD8; 26S proteasome regulatory subunit N12	Folding, sorting and degradation
comp34708_c1_seq1	K14677	00330 Arginine and proline metabolism[PATH:sly00330]	Solanum lycopersicum (tomato)	sly	Metabolism	ACY1; aminoacylase [EC:3.5.1.14]	Amino acid metabolism
comp34708_c1_seq1	K14677	01210 2-Oxocarboxylic acid metabolism[PATH:ath01210]	Arabidopsis thaliana (thale cress)	ath	Metabolism	ACY1; aminoacylase [EC:3.5.1.14]	Metabolism
comp34708_c1_seq1	K14677	01210 2-Oxocarboxylic acid metabolism[PATH:sly01210]	Solanum lycopersicum (tomato)	sly	Metabolism	ACY1; aminoacylase [EC:3.5.1.14]	Metabolism
comp34708_c1_seq1	K14677	01230 Biosynthesis of amino acids[PATH:sly01230]	Solanum lycopersicum (tomato)	sly	Metabolism	ACY1; aminoacylase [EC:3.5.1.14]	Metabolism
comp34708_c1_seq1	K14677	00330 Arginine and proline metabolism[PATH:ath00330]	Arabidopsis thaliana (thale cress)	ath	Metabolism	ACY1; aminoacylase [EC:3.5.1.14]	Amino acid metabolism
comp34708_c1_seq1	K14677	01230 Biosynthesis of amino acids[PATH:ath01230]	Arabidopsis thaliana (thale cress)	ath	Metabolism	ACY1; aminoacylase [EC:3.5.1.14]	Metabolism
comp33580_c0_seq6	K11583	03015 mRNA surveillance pathway[PATH:ath03015]	Arabidopsis thaliana (thale cress)	ath	Genetic Information Processing	PPP2R3; serine/threonine-protein phosphatase 2A regulatory subunit B''	Translation
comp33580_c0_seq6	K11583	03015 mRNA surveillance pathway[PATH:sly03015]	Solanum lycopersicum (tomato)	sly	Genetic Information Processing	PPP2R3; serine/threonine-protein phosphatase 2A regulatory subunit B''	Translation
comp33656_c1_seq1	K12837	03040 Spliceosome[PATH:ath03040]	Arabidopsis thaliana (thale cress)	ath	Genetic Information Processing	U2AF2; splicing factor U2AF 65 kDa subunit	Transcription
comp33656_c1_seq1	K12837	03040 Spliceosome[PATH:sly03040]	Solanum lycopersicum (tomato)	sly	Genetic Information Processing	U2AF2; splicing factor U2AF 65 kDa subunit	Transcription
comp27673_c0_seq6	K02875	03010 Ribosome[PATH:ath03010]	Arabidopsis thaliana (thale cress)	ath	Genetic Information Processing	RP-L14e; large subunit ribosomal protein L14e	Translation
comp27673_c0_seq6	K02875	03010 Ribosome[PATH:sly03010]	Solanum lycopersicum (tomato)	sly	Genetic Information Processing	RP-L14e; large subunit ribosomal protein L14e	Translation
comp34149_c0_seq2	K10661	04141 Protein processing in endoplasmic reticulum[PATH:sly04141]	Solanum lycopersicum (tomato)	sly	Genetic Information Processing	MARCH6; E3 ubiquitin-protein ligase MARCH6 [EC:6.3.2.19]	Folding, sorting and degradation
comp34149_c0_seq2	K10661	04141 Protein processing in endoplasmic reticulum[PATH:ath04141]	Arabidopsis thaliana (thale cress)	ath	Genetic Information Processing	MARCH6; E3 ubiquitin-protein ligase MARCH6 [EC:6.3.2.19]	Folding, sorting and degradation
comp34655_c0_seq21	K03144	03022 Basal transcription factors[PATH:sly03022]	Solanum lycopersicum (tomato)	sly	Genetic Information Processing	TFIIH4; transcription initiation factor TFIIH subunit 4	Transcription
comp34655_c0_seq21	K03144	03420 Nucleotide excision repair[PATH:ath03420]	Arabidopsis thaliana (thale cress)	ath	Genetic Information Processing	TFIIH4; transcription initiation factor TFIIH subunit 4	Replication and repair
comp34655_c0_seq21	K03144	03022 Basal transcription factors[PATH:ath03022]	Arabidopsis thaliana (thale cress)	ath	Genetic Information Processing	TFIIH4; transcription initiation factor TFIIH subunit 4	Transcription
comp34655_c0_seq21	K03144	03420 Nucleotide excision repair[PATH:sly03420]	Solanum lycopersicum (tomato)	sly	Genetic Information Processing	TFIIH4; transcription initiation factor TFIIH subunit 4	Replication and repair
comp18611_c0_seq1	K00166	00280 Valine, leucine and isoleucine degradation[PATH:ath00280]	Arabidopsis thaliana (thale cress)	ath	Metabolism	BCKDHA; 2-oxoisovalerate dehydrogenase E1 component alpha subunit [EC:1.2.4.4]	Amino acid metabolism
comp18611_c0_seq1	K00166	00280 Valine, leucine and isoleucine degradation[PATH:sly00280]	Solanum lycopersicum (tomato)	sly	Metabolism	BCKDHA; 2-oxoisovalerate dehydrogenase E1 component alpha subunit [EC:1.2.4.4]	Amino acid metabolism
comp27586_c0_seq3	K00432	00480 Glutathione metabolism[PATH:sly00480]	Solanum lycopersicum (tomato)	sly	Metabolism	E1.11.1.9; glutathione peroxidase [EC:1.11.1.9]	Metabolism of other amino acids
comp27586_c0_seq3	K00432	00590 Arachidonic acid metabolism[PATH:ath00590]	Arabidopsis thaliana (thale cress)	ath	Metabolism	E1.11.1.9; glutathione peroxidase [EC:1.11.1.9]	Lipid metabolism
comp27586_c0_seq3	K00432	00480 Glutathione metabolism[PATH:ath00480]	Arabidopsis thaliana (thale cress)	ath	Metabolism	E1.11.1.9; glutathione peroxidase [EC:1.11.1.9]	Metabolism of other amino acids
comp27586_c0_seq3	K00432	00590 Arachidonic acid metabolism[PATH:sly00590]	Solanum lycopersicum (tomato)	sly	Metabolism	E1.11.1.9; glutathione peroxidase [EC:1.11.1.9]	Lipid metabolism
comp33201_c1_seq2	K00993	00565 Ether lipid metabolism[PATH:sly00565]	Solanum lycopersicum (tomato)	sly	Metabolism	EPT1; ethanolaminephosphotransferase [EC:2.7.8.1]	Lipid metabolism
comp33201_c1_seq2	K00993	00565 Ether lipid metabolism[PATH:ath00565]	Arabidopsis thaliana (thale cress)	ath	Metabolism	EPT1; ethanolaminephosphotransferase [EC:2.7.8.1]	Lipid metabolism
comp33201_c1_seq2	K00993	00564 Glycerophospholipid metabolism[PATH:sly00564]	Solanum lycopersicum (tomato)	sly	Metabolism	EPT1; ethanolaminephosphotransferase [EC:2.7.8.1]	Lipid metabolism
comp33201_c1_seq2	K00993	00564 Glycerophospholipid metabolism[PATH:ath00564]	Arabidopsis thaliana (thale cress)	ath	Metabolism	EPT1; ethanolaminephosphotransferase [EC:2.7.8.1]	Lipid metabolism
comp26050_c1_seq1	K02113	00190 Oxidative phosphorylation[PATH:ath00190]	Arabidopsis thaliana (thale cress)	ath	Metabolism	ATPF1D; F-type H+-transporting ATPase subunit delta	Energy metabolism
comp26050_c1_seq1	K02113	00195 Photosynthesis[PATH:sly00195]	Solanum lycopersicum (tomato)	sly	Metabolism	ATPF1D; F-type H+-transporting ATPase subunit delta	Energy metabolism
comp26050_c1_seq1	K02113	00190 Oxidative phosphorylation[PATH:sly00190]	Solanum lycopersicum (tomato)	sly	Metabolism	ATPF1D; F-type H+-transporting ATPase subunit delta	Energy metabolism
comp26050_c1_seq1	K02113	00195 Photosynthesis[PATH:ath00195]	Arabidopsis thaliana (thale cress)	ath	Metabolism	ATPF1D; F-type H+-transporting ATPase subunit delta	Energy metabolism
comp34453_c0_seq1	K14494	04075 Plant hormone signal transduction[PATH:sly04075]	Solanum lycopersicum (tomato)	sly	Environmental Information Processing	DELLA; DELLA protein	Signal transduction
comp34453_c0_seq1	K14494	04075 Plant hormone signal transduction[PATH:ath04075]	Arabidopsis thaliana (thale cress)	ath	Environmental Information Processing	DELLA; DELLA protein	Signal transduction
comp26826_c0_seq1	K13347	04146 Peroxisome[PATH:sly04146]	Solanum lycopersicum (tomato)	sly	Cellular Processes	PXMP2; peroxisomal membrane protein 2	Transport and catabolism
comp26826_c0_seq1	K13347	04146 Peroxisome[PATH:ath04146]	Arabidopsis thaliana (thale cress)	ath	Cellular Processes	PXMP2; peroxisomal membrane protein 2	Transport and catabolism
comp24693_c0_seq1	K13448	04626 Plant-pathogen interaction[PATH:sly04626]	Solanum lycopersicum (tomato)	sly	Organismal Systems	CML; calcium-binding protein CML	Environmental adaptation
comp24693_c0_seq1	K13448	04626 Plant-pathogen interaction[PATH:ath04626]	Arabidopsis thaliana (thale cress)	ath	Organismal Systems	CML; calcium-binding protein CML	Environmental adaptation
comp31088_c0_seq1	K00939	00230 Purine metabolism[PATH:ath00230]	Arabidopsis thaliana (thale cress)	ath	Metabolism	adk; adenylate kinase [EC:2.7.4.3]	Nucleotide metabolism
comp31088_c0_seq1	K00939	00230 Purine metabolism[PATH:sly00230]	Solanum lycopersicum (tomato)	sly	Metabolism	adk; adenylate kinase [EC:2.7.4.3]	Nucleotide metabolism
comp33837_c0_seq17	K02952	03010 Ribosome[PATH:ath03010]	Arabidopsis thaliana (thale cress)	ath	Genetic Information Processing	RP-S13; small subunit ribosomal protein S13	Translation
comp33837_c0_seq17	K02952	03010 Ribosome[PATH:sly03010]	Solanum lycopersicum (tomato)	sly	Genetic Information Processing	RP-S13; small subunit ribosomal protein S13	Translation
comp27141_c0_seq2	K03065	03050 Proteasome[PATH:sly03050]	Solanum lycopersicum (tomato)	sly	Genetic Information Processing	PSMC3; 26S proteasome regulatory subunit T5	Folding, sorting and degradation
comp27141_c0_seq2	K03065	03050 Proteasome[PATH:ath03050]	Arabidopsis thaliana (thale cress)	ath	Genetic Information Processing	PSMC3; 26S proteasome regulatory subunit T5	Folding, sorting and degradation
comp31892_c0_seq2	K02899	03010 Ribosome[PATH:ath03010]	Arabidopsis thaliana (thale cress)	ath	Genetic Information Processing	RP-L27; large subunit ribosomal protein L27	Translation
comp31892_c0_seq2	K02899	03010 Ribosome[PATH:sly03010]	Solanum lycopersicum (tomato)	sly	Genetic Information Processing	RP-L27; large subunit ribosomal protein L27	Translation
comp25881_c0_seq1	K17725	00920 Sulfur metabolism[PATH:ath00920]	Arabidopsis thaliana (thale cress)	ath	Metabolism	ETHE1; sulfur dioxygenase [EC:1.13.11.18]	Energy metabolism
comp25881_c0_seq1	K17725	00920 Sulfur metabolism[PATH:sly00920]	Solanum lycopersicum (tomato)	sly	Metabolism	ETHE1; sulfur dioxygenase [EC:1.13.11.18]	Energy metabolism
comp35150_c1_seq1	K03403	00860 Porphyrin and chlorophyll metabolism[PATH:ath00860]	Arabidopsis thaliana (thale cress)	ath	Metabolism	chlH; magnesium chelatase subunit H [EC:6.6.1.1]	Metabolism of cofactors and vitamins
comp35150_c1_seq1	K03403	00860 Porphyrin and chlorophyll metabolism[PATH:sly00860]	Solanum lycopersicum (tomato)	sly	Metabolism	chlH; magnesium chelatase subunit H [EC:6.6.1.1]	Metabolism of cofactors and vitamins
comp27295_c0_seq2	K07252	00510 N-Glycan biosynthesis[PATH:ath00510]	Arabidopsis thaliana (thale cress)	ath	Metabolism	E3.6.1.43; dolichyldiphosphatase [EC:3.6.1.43]	Glycan biosynthesis and metabolism
comp27295_c0_seq2	K07252	00510 N-Glycan biosynthesis[PATH:sly00510]	Solanum lycopersicum (tomato)	sly	Metabolism	E3.6.1.43; dolichyldiphosphatase [EC:3.6.1.43]	Glycan biosynthesis and metabolism
comp26316_c0_seq14	K09841	00906 Carotenoid biosynthesis[PATH:sly00906]	Solanum lycopersicum (tomato)	sly	Metabolism	ABA2; xanthoxin dehydrogenase [EC:1.1.1.288]	Metabolism of terpenoids and polyketides
comp26316_c0_seq14	K09841	00906 Carotenoid biosynthesis[PATH:ath00906]	Arabidopsis thaliana (thale cress)	ath	Metabolism	ABA2; xanthoxin dehydrogenase [EC:1.1.1.288]	Metabolism of terpenoids and polyketides
comp29123_c0_seq7	K12893	03040 Spliceosome[PATH:ath03040]	Arabidopsis thaliana (thale cress)	ath	Genetic Information Processing	SFRS4_5_6; splicing factor, arginine/serine-rich 4/5/6	Transcription
comp29123_c0_seq7	K12893	03040 Spliceosome[PATH:sly03040]	Solanum lycopersicum (tomato)	sly	Genetic Information Processing	SFRS4_5_6; splicing factor, arginine/serine-rich 4/5/6	Transcription
comp13939_c0_seq1	K13448	04626 Plant-pathogen interaction[PATH:sly04626]	Solanum lycopersicum (tomato)	sly	Organismal Systems	CML; calcium-binding protein CML	Environmental adaptation
comp13939_c0_seq1	K13448	04626 Plant-pathogen interaction[PATH:ath04626]	Arabidopsis thaliana (thale cress)	ath	Organismal Systems	CML; calcium-binding protein CML	Environmental adaptation
comp31075_c0_seq12	K14320	03013 RNA transport[PATH:sly03013]	Solanum lycopersicum (tomato)	sly	Genetic Information Processing	AAAS; aladin	Translation
comp31075_c0_seq12	K14320	03013 RNA transport[PATH:ath03013]	Arabidopsis thaliana (thale cress)	ath	Genetic Information Processing	AAAS; aladin	Translation
comp14788_c0_seq2	K12613	03018 RNA degradation[PATH:sly03018]	Solanum lycopersicum (tomato)	sly	Genetic Information Processing	DCP2; mRNA-decapping enzyme subunit 2 [EC:3.6.1.62]	Folding, sorting and degradation
comp14788_c0_seq2	K12613	03018 RNA degradation[PATH:ath03018]	Arabidopsis thaliana (thale cress)	ath	Genetic Information Processing	DCP2; mRNA-decapping enzyme subunit 2 [EC:3.6.1.62]	Folding, sorting and degradation
comp32181_c0_seq4	K12183	04144 Endocytosis[PATH:sly04144]	Solanum lycopersicum (tomato)	sly	Cellular Processes	TSG101; ESCRT-I complex subunit TSG101	Transport and catabolism
comp32181_c0_seq4	K12183	04144 Endocytosis[PATH:ath04144]	Arabidopsis thaliana (thale cress)	ath	Cellular Processes	TSG101; ESCRT-I complex subunit TSG101	Transport and catabolism
comp30744_c0_seq1	K10956	04141 Protein processing in endoplasmic reticulum[PATH:sly04141]	Solanum lycopersicum (tomato)	sly	Genetic Information Processing	SEC61A; protein transport protein SEC61 subunit alpha	Folding, sorting and degradation
comp30744_c0_seq1	K10956	04145 Phagosome[PATH:ath04145]	Arabidopsis thaliana (thale cress)	ath	Cellular Processes	SEC61A; protein transport protein SEC61 subunit alpha	Transport and catabolism
comp30744_c0_seq1	K10956	04141 Protein processing in endoplasmic reticulum[PATH:ath04141]	Arabidopsis thaliana (thale cress)	ath	Genetic Information Processing	SEC61A; protein transport protein SEC61 subunit alpha	Folding, sorting and degradation
comp30744_c0_seq1	K10956	03060 Protein export[PATH:sly03060]	Solanum lycopersicum (tomato)	sly	Genetic Information Processing	SEC61A; protein transport protein SEC61 subunit alpha	Folding, sorting and degradation
comp30744_c0_seq1	K10956	03060 Protein export[PATH:ath03060]	Arabidopsis thaliana (thale cress)	ath	Genetic Information Processing	SEC61A; protein transport protein SEC61 subunit alpha	Folding, sorting and degradation
comp30744_c0_seq1	K10956	04145 Phagosome[PATH:sly04145]	Solanum lycopersicum (tomato)	sly	Cellular Processes	SEC61A; protein transport protein SEC61 subunit alpha	Transport and catabolism
comp22284_c0_seq1	K02183	04070 Phosphatidylinositol signaling system[PATH:ath04070]	Arabidopsis thaliana (thale cress)	ath	Environmental Information Processing	CALM; calmodulin	Signal transduction
comp22284_c0_seq1	K02183	04626 Plant-pathogen interaction[PATH:sly04626]	Solanum lycopersicum (tomato)	sly	Organismal Systems	CALM; calmodulin	Environmental adaptation
comp22284_c0_seq1	K02183	04070 Phosphatidylinositol signaling system[PATH:sly04070]	Solanum lycopersicum (tomato)	sly	Environmental Information Processing	CALM; calmodulin	Signal transduction
comp22284_c0_seq1	K02183	04626 Plant-pathogen interaction[PATH:ath04626]	Arabidopsis thaliana (thale cress)	ath	Organismal Systems	CALM; calmodulin	Environmental adaptation
comp35017_c0_seq1	K12605	03018 RNA degradation[PATH:sly03018]	Solanum lycopersicum (tomato)	sly	Genetic Information Processing	CNOT2; CCR4-NOT transcription complex subunit 2	Folding, sorting and degradation
comp35017_c0_seq1	K12605	03018 RNA degradation[PATH:ath03018]	Arabidopsis thaliana (thale cress)	ath	Genetic Information Processing	CNOT2; CCR4-NOT transcription complex subunit 2	Folding, sorting and degradation
comp32927_c0_seq1	K07198	04140 Regulation of autophagy[PATH:sly04140]	Solanum lycopersicum (tomato)	sly	Cellular Processes	PRKAA; 5'-AMP-activated protein kinase, catalytic alpha subunit [EC:2.7.11.11]	Transport and catabolism
comp32927_c0_seq1	K07198	04140 Regulation of autophagy[PATH:ath04140]	Arabidopsis thaliana (thale cress)	ath	Cellular Processes	PRKAA; 5'-AMP-activated protein kinase, catalytic alpha subunit [EC:2.7.11.11]	Transport and catabolism
comp19735_c0_seq2	K14399	03015 mRNA surveillance pathway[PATH:ath03015]	Arabidopsis thaliana (thale cress)	ath	Genetic Information Processing	CLP1; polyribonucleotide 5'-hydroxyl-kinase [EC:2.7.1.78]	Translation
comp19735_c0_seq2	K14399	03015 mRNA surveillance pathway[PATH:sly03015]	Solanum lycopersicum (tomato)	sly	Genetic Information Processing	CLP1; polyribonucleotide 5'-hydroxyl-kinase [EC:2.7.1.78]	Translation
comp34522_c0_seq2	K03035	03050 Proteasome[PATH:sly03050]	Solanum lycopersicum (tomato)	sly	Genetic Information Processing	PSMD12; 26S proteasome regulatory subunit N5	Folding, sorting and degradation
comp34522_c0_seq2	K03035	03050 Proteasome[PATH:ath03050]	Arabidopsis thaliana (thale cress)	ath	Genetic Information Processing	PSMD12; 26S proteasome regulatory subunit N5	Folding, sorting and degradation
comp34212_c0_seq55	K00565	03015 mRNA surveillance pathway[PATH:ath03015]	Arabidopsis thaliana (thale cress)	ath	Genetic Information Processing	RNMT; mRNA (guanine-N7-)-methyltransferase [EC:2.1.1.56]	Translation
comp34212_c0_seq55	K00565	03015 mRNA surveillance pathway[PATH:sly03015]	Solanum lycopersicum (tomato)	sly	Genetic Information Processing	RNMT; mRNA (guanine-N7-)-methyltransferase [EC:2.1.1.56]	Translation
comp126899_c0_seq1	K03859	00563 Glycosylphosphatidylinositol(GPI)-anchor biosynthesis[PATH:sly00563]	Solanum lycopersicum (tomato)	sly	Metabolism	PIGC; phosphatidylinositol glycan, class C	Glycan biosynthesis and metabolism
comp126899_c0_seq1	K03859	00563 Glycosylphosphatidylinositol(GPI)-anchor biosynthesis[PATH:ath00563]	Arabidopsis thaliana (thale cress)	ath	Metabolism	PIGC; phosphatidylinositol glycan, class C	Glycan biosynthesis and metabolism
comp23347_c0_seq1	K01674	00910 Nitrogen metabolism[PATH:ath00910]	Arabidopsis thaliana (thale cress)	ath	Metabolism	cah; carbonic anhydrase [EC:4.2.1.1]	Energy metabolism
comp23347_c0_seq1	K01674	00910 Nitrogen metabolism[PATH:sly00910]	Solanum lycopersicum (tomato)	sly	Metabolism	cah; carbonic anhydrase [EC:4.2.1.1]	Energy metabolism
comp32181_c0_seq2	K12183	04144 Endocytosis[PATH:sly04144]	Solanum lycopersicum (tomato)	sly	Cellular Processes	TSG101; ESCRT-I complex subunit TSG101	Transport and catabolism
comp32181_c0_seq2	K12183	04144 Endocytosis[PATH:ath04144]	Arabidopsis thaliana (thale cress)	ath	Cellular Processes	TSG101; ESCRT-I complex subunit TSG101	Transport and catabolism
comp26903_c0_seq1	K11820	00380 Tryptophan metabolism[PATH:sly00380]	Solanum lycopersicum (tomato)	sly	Metabolism	UGT74B1; N-hydroxythioamide S-beta-glucosyltransferase [EC:2.4.1.195]	Amino acid metabolism
comp26903_c0_seq1	K11820	01210 2-Oxocarboxylic acid metabolism[PATH:ath01210]	Arabidopsis thaliana (thale cress)	ath	Metabolism	UGT74B1; N-hydroxythioamide S-beta-glucosyltransferase [EC:2.4.1.195]	Metabolism
comp26903_c0_seq1	K11820	00966 Glucosinolate biosynthesis[PATH:sly00966]	Solanum lycopersicum (tomato)	sly	Metabolism	UGT74B1; N-hydroxythioamide S-beta-glucosyltransferase [EC:2.4.1.195]	Biosynthesis of other secondary metabolites
comp26903_c0_seq1	K11820	00966 Glucosinolate biosynthesis[PATH:ath00966]	Arabidopsis thaliana (thale cress)	ath	Metabolism	UGT74B1; N-hydroxythioamide S-beta-glucosyltransferase [EC:2.4.1.195]	Biosynthesis of other secondary metabolites
comp26903_c0_seq1	K11820	01210 2-Oxocarboxylic acid metabolism[PATH:sly01210]	Solanum lycopersicum (tomato)	sly	Metabolism	UGT74B1; N-hydroxythioamide S-beta-glucosyltransferase [EC:2.4.1.195]	Metabolism
comp26903_c0_seq1	K11820	00380 Tryptophan metabolism[PATH:ath00380]	Arabidopsis thaliana (thale cress)	ath	Metabolism	UGT74B1; N-hydroxythioamide S-beta-glucosyltransferase [EC:2.4.1.195]	Amino acid metabolism
comp34536_c1_seq12	K02262	00190 Oxidative phosphorylation[PATH:ath00190]	Arabidopsis thaliana (thale cress)	ath	Metabolism	COX3; cytochrome c oxidase subunit 3	Energy metabolism
comp34081_c1_seq7	K00696	00500 Starch and sucrose metabolism[PATH:ath00500]	Arabidopsis thaliana (thale cress)	ath	Metabolism	E2.4.1.14; sucrose-phosphate synthase [EC:2.4.1.14]	Carbohydrate metabolism
comp34081_c1_seq7	K00696	00500 Starch and sucrose metabolism[PATH:sly00500]	Solanum lycopersicum (tomato)	sly	Metabolism	E2.4.1.14; sucrose-phosphate synthase [EC:2.4.1.14]	Carbohydrate metabolism
comp30543_c0_seq2	K02930	03010 Ribosome[PATH:ath03010]	Arabidopsis thaliana (thale cress)	ath	Genetic Information Processing	RP-L4e; large subunit ribosomal protein L4e	Translation
comp30543_c0_seq2	K02930	03010 Ribosome[PATH:sly03010]	Solanum lycopersicum (tomato)	sly	Genetic Information Processing	RP-L4e; large subunit ribosomal protein L4e	Translation
comp32013_c0_seq2	K06269	03015 mRNA surveillance pathway[PATH:ath03015]	Arabidopsis thaliana (thale cress)	ath	Genetic Information Processing	PPP1C; serine/threonine-protein phosphatase PP1 catalytic subunit [EC:3.1.3.16]	Translation
comp32013_c0_seq2	K06269	03015 mRNA surveillance pathway[PATH:sly03015]	Solanum lycopersicum (tomato)	sly	Genetic Information Processing	PPP1C; serine/threonine-protein phosphatase PP1 catalytic subunit [EC:3.1.3.16]	Translation
comp33265_c0_seq1	K13993	04141 Protein processing in endoplasmic reticulum[PATH:sly04141]	Solanum lycopersicum (tomato)	sly	Genetic Information Processing	HSP20; HSP20 family protein	Folding, sorting and degradation
comp33265_c0_seq1	K13993	04141 Protein processing in endoplasmic reticulum[PATH:ath04141]	Arabidopsis thaliana (thale cress)	ath	Genetic Information Processing	HSP20; HSP20 family protein	Folding, sorting and degradation
comp32719_c0_seq1	K07466	03030 DNA replication[PATH:sly03030]	Solanum lycopersicum (tomato)	sly	Genetic Information Processing	RFA1; replication factor A1	Replication and repair
comp32719_c0_seq1	K07466	03440 Homologous recombination[PATH:sly03440]	Solanum lycopersicum (tomato)	sly	Genetic Information Processing	RFA1; replication factor A1	Replication and repair
comp32719_c0_seq1	K07466	03420 Nucleotide excision repair[PATH:ath03420]	Arabidopsis thaliana (thale cress)	ath	Genetic Information Processing	RFA1; replication factor A1	Replication and repair
comp32719_c0_seq1	K07466	03030 DNA replication[PATH:ath03030]	Arabidopsis thaliana (thale cress)	ath	Genetic Information Processing	RFA1; replication factor A1	Replication and repair
comp32719_c0_seq1	K07466	03420 Nucleotide excision repair[PATH:sly03420]	Solanum lycopersicum (tomato)	sly	Genetic Information Processing	RFA1; replication factor A1	Replication and repair
comp32719_c0_seq1	K07466	03440 Homologous recombination[PATH:ath03440]	Arabidopsis thaliana (thale cress)	ath	Genetic Information Processing	RFA1; replication factor A1	Replication and repair
comp32719_c0_seq1	K07466	03430 Mismatch repair[PATH:sly03430]	Solanum lycopersicum (tomato)	sly	Genetic Information Processing	RFA1; replication factor A1	Replication and repair
comp32719_c0_seq1	K07466	03430 Mismatch repair[PATH:ath03430]	Arabidopsis thaliana (thale cress)	ath	Genetic Information Processing	RFA1; replication factor A1	Replication and repair
comp30032_c0_seq3	K01693	01230 Biosynthesis of amino acids[PATH:sly01230]	Solanum lycopersicum (tomato)	sly	Metabolism	E4.2.1.19; imidazoleglycerol-phosphate dehydratase [EC:4.2.1.19]	Metabolism
comp30032_c0_seq3	K01693	01230 Biosynthesis of amino acids[PATH:ath01230]	Arabidopsis thaliana (thale cress)	ath	Metabolism	E4.2.1.19; imidazoleglycerol-phosphate dehydratase [EC:4.2.1.19]	Metabolism
comp30032_c0_seq3	K01693	00340 Histidine metabolism[PATH:ath00340]	Arabidopsis thaliana (thale cress)	ath	Metabolism	E4.2.1.19; imidazoleglycerol-phosphate dehydratase [EC:4.2.1.19]	Amino acid metabolism
comp30032_c0_seq3	K01693	00340 Histidine metabolism[PATH:sly00340]	Solanum lycopersicum (tomato)	sly	Metabolism	E4.2.1.19; imidazoleglycerol-phosphate dehydratase [EC:4.2.1.19]	Amino acid metabolism
comp22262_c0_seq1	K10047	00053 Ascorbate and aldarate metabolism[PATH:ath00053]	Arabidopsis thaliana (thale cress)	ath	Metabolism	VTC4; inositol-phosphate phosphatase / L-galactose 1-phosphate phosphatase [EC:3.1.3.25 3.1.3.-]	Carbohydrate metabolism
comp22262_c0_seq1	K10047	00562 Inositol phosphate metabolism[PATH:sly00562]	Solanum lycopersicum (tomato)	sly	Metabolism	VTC4; inositol-phosphate phosphatase / L-galactose 1-phosphate phosphatase [EC:3.1.3.25 3.1.3.-]	Carbohydrate metabolism
comp22262_c0_seq1	K10047	04070 Phosphatidylinositol signaling system[PATH:ath04070]	Arabidopsis thaliana (thale cress)	ath	Environmental Information Processing	VTC4; inositol-phosphate phosphatase / L-galactose 1-phosphate phosphatase [EC:3.1.3.25 3.1.3.-]	Signal transduction
comp22262_c0_seq1	K10047	04070 Phosphatidylinositol signaling system[PATH:sly04070]	Solanum lycopersicum (tomato)	sly	Environmental Information Processing	VTC4; inositol-phosphate phosphatase / L-galactose 1-phosphate phosphatase [EC:3.1.3.25 3.1.3.-]	Signal transduction
comp22262_c0_seq1	K10047	00053 Ascorbate and aldarate metabolism[PATH:sly00053]	Solanum lycopersicum (tomato)	sly	Metabolism	VTC4; inositol-phosphate phosphatase / L-galactose 1-phosphate phosphatase [EC:3.1.3.25 3.1.3.-]	Carbohydrate metabolism
comp22262_c0_seq1	K10047	00562 Inositol phosphate metabolism[PATH:ath00562]	Arabidopsis thaliana (thale cress)	ath	Metabolism	VTC4; inositol-phosphate phosphatase / L-galactose 1-phosphate phosphatase [EC:3.1.3.25 3.1.3.-]	Carbohydrate metabolism
comp24320_c0_seq2	K13513	00561 Glycerolipid metabolism[PATH:sly00561]	Solanum lycopersicum (tomato)	sly	Metabolism	LCLAT1; lysocardiolipin and lysophospholipid acyltransferase [EC:2.3.1.- 2.3.1.51]	Lipid metabolism
comp24320_c0_seq2	K13513	00564 Glycerophospholipid metabolism[PATH:sly00564]	Solanum lycopersicum (tomato)	sly	Metabolism	LCLAT1; lysocardiolipin and lysophospholipid acyltransferase [EC:2.3.1.- 2.3.1.51]	Lipid metabolism
comp24320_c0_seq2	K13513	00564 Glycerophospholipid metabolism[PATH:ath00564]	Arabidopsis thaliana (thale cress)	ath	Metabolism	LCLAT1; lysocardiolipin and lysophospholipid acyltransferase [EC:2.3.1.- 2.3.1.51]	Lipid metabolism
comp24320_c0_seq2	K13513	00561 Glycerolipid metabolism[PATH:ath00561]	Arabidopsis thaliana (thale cress)	ath	Metabolism	LCLAT1; lysocardiolipin and lysophospholipid acyltransferase [EC:2.3.1.- 2.3.1.51]	Lipid metabolism
comp15648_c0_seq1	K18551	00760 Nicotinate and nicotinamide metabolism[PATH:ath00760]	Arabidopsis thaliana (thale cress)	ath	Metabolism	SDT1; pyrimidine and pyridine-specific 5'-nucleotidase [EC:3.1.3.-]	Metabolism of cofactors and vitamins
comp15648_c0_seq1	K18551	00760 Nicotinate and nicotinamide metabolism[PATH:sly00760]	Solanum lycopersicum (tomato)	sly	Metabolism	SDT1; pyrimidine and pyridine-specific 5'-nucleotidase [EC:3.1.3.-]	Metabolism of cofactors and vitamins
comp32787_c0_seq2	K00033	00030 Pentose phosphate pathway[PATH:sly00030]	Solanum lycopersicum (tomato)	sly	Metabolism	PGD; 6-phosphogluconate dehydrogenase [EC:1.1.1.44]	Carbohydrate metabolism
comp32787_c0_seq2	K00033	00480 Glutathione metabolism[PATH:sly00480]	Solanum lycopersicum (tomato)	sly	Metabolism	PGD; 6-phosphogluconate dehydrogenase [EC:1.1.1.44]	Metabolism of other amino acids
comp32787_c0_seq2	K00033	01200 Carbon metabolism[PATH:ath01200]	Arabidopsis thaliana (thale cress)	ath	Metabolism	PGD; 6-phosphogluconate dehydrogenase [EC:1.1.1.44]	Metabolism
comp32787_c0_seq2	K00033	00030 Pentose phosphate pathway[PATH:ath00030]	Arabidopsis thaliana (thale cress)	ath	Metabolism	PGD; 6-phosphogluconate dehydrogenase [EC:1.1.1.44]	Carbohydrate metabolism
comp32787_c0_seq2	K00033	00480 Glutathione metabolism[PATH:ath00480]	Arabidopsis thaliana (thale cress)	ath	Metabolism	PGD; 6-phosphogluconate dehydrogenase [EC:1.1.1.44]	Metabolism of other amino acids
comp32787_c0_seq2	K00033	01200 Carbon metabolism[PATH:sly01200]	Solanum lycopersicum (tomato)	sly	Metabolism	PGD; 6-phosphogluconate dehydrogenase [EC:1.1.1.44]	Metabolism
comp29304_c0_seq2	K10712	00430 Taurine and hypotaurine metabolism[PATH:sly00430]	Solanum lycopersicum (tomato)	sly	Metabolism	ADO; cysteamine dioxygenase [EC:1.13.11.19]	Metabolism of other amino acids
comp29304_c0_seq2	K10712	00430 Taurine and hypotaurine metabolism[PATH:ath00430]	Arabidopsis thaliana (thale cress)	ath	Metabolism	ADO; cysteamine dioxygenase [EC:1.13.11.19]	Metabolism of other amino acids
comp12204_c0_seq2	K14009	04141 Protein processing in endoplasmic reticulum[PATH:sly04141]	Solanum lycopersicum (tomato)	sly	Genetic Information Processing	BCAP31; B-cell receptor-associated protein 31	Folding, sorting and degradation
comp12204_c0_seq2	K14009	04141 Protein processing in endoplasmic reticulum[PATH:ath04141]	Arabidopsis thaliana (thale cress)	ath	Genetic Information Processing	BCAP31; B-cell receptor-associated protein 31	Folding, sorting and degradation
comp34655_c0_seq8	K03144	03022 Basal transcription factors[PATH:sly03022]	Solanum lycopersicum (tomato)	sly	Genetic Information Processing	TFIIH4; transcription initiation factor TFIIH subunit 4	Transcription
comp34655_c0_seq8	K03144	03420 Nucleotide excision repair[PATH:ath03420]	Arabidopsis thaliana (thale cress)	ath	Genetic Information Processing	TFIIH4; transcription initiation factor TFIIH subunit 4	Replication and repair
comp34655_c0_seq8	K03144	03022 Basal transcription factors[PATH:ath03022]	Arabidopsis thaliana (thale cress)	ath	Genetic Information Processing	TFIIH4; transcription initiation factor TFIIH subunit 4	Transcription
comp34655_c0_seq8	K03144	03420 Nucleotide excision repair[PATH:sly03420]	Solanum lycopersicum (tomato)	sly	Genetic Information Processing	TFIIH4; transcription initiation factor TFIIH subunit 4	Replication and repair
comp35021_c0_seq24	K12251	00330 Arginine and proline metabolism[PATH:sly00330]	Solanum lycopersicum (tomato)	sly	Metabolism	aguB; N-carbamoylputrescine amidase [EC:3.5.1.53]	Amino acid metabolism
comp35021_c0_seq24	K12251	00330 Arginine and proline metabolism[PATH:ath00330]	Arabidopsis thaliana (thale cress)	ath	Metabolism	aguB; N-carbamoylputrescine amidase [EC:3.5.1.53]	Amino acid metabolism
comp28330_c0_seq17	K02933	03010 Ribosome[PATH:ath03010]	Arabidopsis thaliana (thale cress)	ath	Genetic Information Processing	RP-L6; large subunit ribosomal protein L6	Translation
comp28330_c0_seq17	K02933	03010 Ribosome[PATH:sly03010]	Solanum lycopersicum (tomato)	sly	Genetic Information Processing	RP-L6; large subunit ribosomal protein L6	Translation
comp30066_c0_seq1	K08057	04141 Protein processing in endoplasmic reticulum[PATH:sly04141]	Solanum lycopersicum (tomato)	sly	Genetic Information Processing	CALR; calreticulin	Folding, sorting and degradation
comp30066_c0_seq1	K08057	04145 Phagosome[PATH:ath04145]	Arabidopsis thaliana (thale cress)	ath	Cellular Processes	CALR; calreticulin	Transport and catabolism
comp30066_c0_seq1	K08057	04141 Protein processing in endoplasmic reticulum[PATH:ath04141]	Arabidopsis thaliana (thale cress)	ath	Genetic Information Processing	CALR; calreticulin	Folding, sorting and degradation
comp30066_c0_seq1	K08057	04145 Phagosome[PATH:sly04145]	Solanum lycopersicum (tomato)	sly	Cellular Processes	CALR; calreticulin	Transport and catabolism
comp34279_c0_seq1	K08232	00053 Ascorbate and aldarate metabolism[PATH:ath00053]	Arabidopsis thaliana (thale cress)	ath	Metabolism	E1.6.5.4; monodehydroascorbate reductase (NADH) [EC:1.6.5.4]	Carbohydrate metabolism
comp34279_c0_seq1	K08232	00053 Ascorbate and aldarate metabolism[PATH:sly00053]	Solanum lycopersicum (tomato)	sly	Metabolism	E1.6.5.4; monodehydroascorbate reductase (NADH) [EC:1.6.5.4]	Carbohydrate metabolism
comp32296_c0_seq3	K01626	00400 Phenylalanine, tyrosine and tryptophan biosynthesis[PATH:sly00400]	Solanum lycopersicum (tomato)	sly	Metabolism	E2.5.1.54; 3-deoxy-7-phosphoheptulonate synthase [EC:2.5.1.54]	Amino acid metabolism
comp32296_c0_seq3	K01626	00400 Phenylalanine, tyrosine and tryptophan biosynthesis[PATH:ath00400]	Arabidopsis thaliana (thale cress)	ath	Metabolism	E2.5.1.54; 3-deoxy-7-phosphoheptulonate synthase [EC:2.5.1.54]	Amino acid metabolism
comp32296_c0_seq3	K01626	01230 Biosynthesis of amino acids[PATH:sly01230]	Solanum lycopersicum (tomato)	sly	Metabolism	E2.5.1.54; 3-deoxy-7-phosphoheptulonate synthase [EC:2.5.1.54]	Metabolism
comp32296_c0_seq3	K01626	01230 Biosynthesis of amino acids[PATH:ath01230]	Arabidopsis thaliana (thale cress)	ath	Metabolism	E2.5.1.54; 3-deoxy-7-phosphoheptulonate synthase [EC:2.5.1.54]	Metabolism
comp32552_c2_seq7	K12133	04712 Circadian rhythm - plant[PATH:sly04712]	Solanum lycopersicum (tomato)	sly	Organismal Systems	LHY; MYB-related transcription factor LHY	Environmental adaptation
comp32552_c2_seq7	K12133	04712 Circadian rhythm - plant[PATH:ath04712]	Arabidopsis thaliana (thale cress)	ath	Organismal Systems	LHY; MYB-related transcription factor LHY	Environmental adaptation
comp34271_c0_seq5	K08679	00500 Starch and sucrose metabolism[PATH:ath00500]	Arabidopsis thaliana (thale cress)	ath	Metabolism	E5.1.3.6; UDP-glucuronate 4-epimerase [EC:5.1.3.6]	Carbohydrate metabolism
comp34271_c0_seq5	K08679	00520 Amino sugar and nucleotide sugar metabolism[PATH:ath00520]	Arabidopsis thaliana (thale cress)	ath	Metabolism	E5.1.3.6; UDP-glucuronate 4-epimerase [EC:5.1.3.6]	Carbohydrate metabolism
comp34271_c0_seq5	K08679	00500 Starch and sucrose metabolism[PATH:sly00500]	Solanum lycopersicum (tomato)	sly	Metabolism	E5.1.3.6; UDP-glucuronate 4-epimerase [EC:5.1.3.6]	Carbohydrate metabolism
comp34271_c0_seq5	K08679	00520 Amino sugar and nucleotide sugar metabolism[PATH:sly00520]	Solanum lycopersicum (tomato)	sly	Metabolism	E5.1.3.6; UDP-glucuronate 4-epimerase [EC:5.1.3.6]	Carbohydrate metabolism
comp34655_c0_seq48	K03144	03022 Basal transcription factors[PATH:sly03022]	Solanum lycopersicum (tomato)	sly	Genetic Information Processing	TFIIH4; transcription initiation factor TFIIH subunit 4	Transcription
comp34655_c0_seq48	K03144	03420 Nucleotide excision repair[PATH:ath03420]	Arabidopsis thaliana (thale cress)	ath	Genetic Information Processing	TFIIH4; transcription initiation factor TFIIH subunit 4	Replication and repair
comp34655_c0_seq48	K03144	03022 Basal transcription factors[PATH:ath03022]	Arabidopsis thaliana (thale cress)	ath	Genetic Information Processing	TFIIH4; transcription initiation factor TFIIH subunit 4	Transcription
comp34655_c0_seq48	K03144	03420 Nucleotide excision repair[PATH:sly03420]	Solanum lycopersicum (tomato)	sly	Genetic Information Processing	TFIIH4; transcription initiation factor TFIIH subunit 4	Replication and repair
comp31397_c0_seq1	K10798	03410 Base excision repair[PATH:ath03410]	Arabidopsis thaliana (thale cress)	ath	Genetic Information Processing	PARP; poly [ADP-ribose] polymerase [EC:2.4.2.30]	Replication and repair
comp31397_c0_seq1	K10798	03410 Base excision repair[PATH:sly03410]	Solanum lycopersicum (tomato)	sly	Genetic Information Processing	PARP; poly [ADP-ribose] polymerase [EC:2.4.2.30]	Replication and repair
comp34035_c0_seq23	K05605	00280 Valine, leucine and isoleucine degradation[PATH:sly00280]	Solanum lycopersicum (tomato)	sly	Metabolism	HIBCH; 3-hydroxyisobutyryl-CoA hydrolase [EC:3.1.2.4]	Amino acid metabolism
comp34035_c0_seq23	K05605	00640 Propanoate metabolism[PATH:ath00640]	Arabidopsis thaliana (thale cress)	ath	Metabolism	HIBCH; 3-hydroxyisobutyryl-CoA hydrolase [EC:3.1.2.4]	Carbohydrate metabolism
comp34035_c0_seq23	K05605	01200 Carbon metabolism[PATH:ath01200]	Arabidopsis thaliana (thale cress)	ath	Metabolism	HIBCH; 3-hydroxyisobutyryl-CoA hydrolase [EC:3.1.2.4]	Metabolism
comp34035_c0_seq23	K05605	00280 Valine, leucine and isoleucine degradation[PATH:ath00280]	Arabidopsis thaliana (thale cress)	ath	Metabolism	HIBCH; 3-hydroxyisobutyryl-CoA hydrolase [EC:3.1.2.4]	Amino acid metabolism
comp34035_c0_seq23	K05605	00410 beta-Alanine metabolism[PATH:ath00410]	Arabidopsis thaliana (thale cress)	ath	Metabolism	HIBCH; 3-hydroxyisobutyryl-CoA hydrolase [EC:3.1.2.4]	Metabolism of other amino acids
comp34035_c0_seq23	K05605	00410 beta-Alanine metabolism[PATH:sly00410]	Solanum lycopersicum (tomato)	sly	Metabolism	HIBCH; 3-hydroxyisobutyryl-CoA hydrolase [EC:3.1.2.4]	Metabolism of other amino acids
comp34035_c0_seq23	K05605	01200 Carbon metabolism[PATH:sly01200]	Solanum lycopersicum (tomato)	sly	Metabolism	HIBCH; 3-hydroxyisobutyryl-CoA hydrolase [EC:3.1.2.4]	Metabolism
comp34035_c0_seq23	K05605	00640 Propanoate metabolism[PATH:sly00640]	Solanum lycopersicum (tomato)	sly	Metabolism	HIBCH; 3-hydroxyisobutyryl-CoA hydrolase [EC:3.1.2.4]	Carbohydrate metabolism
comp31244_c0_seq2	K02981	03010 Ribosome[PATH:ath03010]	Arabidopsis thaliana (thale cress)	ath	Genetic Information Processing	RP-S2e; small subunit ribosomal protein S2e	Translation
comp31244_c0_seq2	K02981	03010 Ribosome[PATH:sly03010]	Solanum lycopersicum (tomato)	sly	Genetic Information Processing	RP-S2e; small subunit ribosomal protein S2e	Translation
comp27546_c0_seq1	K03238	03013 RNA transport[PATH:sly03013]	Solanum lycopersicum (tomato)	sly	Genetic Information Processing	EIF2S2; translation initiation factor 2 subunit 2	Translation
comp27546_c0_seq1	K03238	03013 RNA transport[PATH:ath03013]	Arabidopsis thaliana (thale cress)	ath	Genetic Information Processing	EIF2S2; translation initiation factor 2 subunit 2	Translation
comp35079_c0_seq1	K13341	04146 Peroxisome[PATH:sly04146]	Solanum lycopersicum (tomato)	sly	Cellular Processes	PEX7; peroxin-7	Transport and catabolism
comp35079_c0_seq1	K13341	04146 Peroxisome[PATH:ath04146]	Arabidopsis thaliana (thale cress)	ath	Cellular Processes	PEX7; peroxin-7	Transport and catabolism
comp26583_c1_seq1	K00099	00900 Terpenoid backbone biosynthesis[PATH:ath00900]	Arabidopsis thaliana (thale cress)	ath	Metabolism	dxr; 1-deoxy-D-xylulose-5-phosphate reductoisomerase [EC:1.1.1.267]	Metabolism of terpenoids and polyketides
comp26583_c1_seq1	K00099	00900 Terpenoid backbone biosynthesis[PATH:sly00900]	Solanum lycopersicum (tomato)	sly	Metabolism	dxr; 1-deoxy-D-xylulose-5-phosphate reductoisomerase [EC:1.1.1.267]	Metabolism of terpenoids and polyketides
comp28282_c0_seq1	K14403	03015 mRNA surveillance pathway[PATH:ath03015]	Arabidopsis thaliana (thale cress)	ath	Genetic Information Processing	CPSF3; cleavage and polyadenylation specificity factor subunit 3 [EC:3.1.27.-]	Translation
comp28282_c0_seq1	K14403	03015 mRNA surveillance pathway[PATH:sly03015]	Solanum lycopersicum (tomato)	sly	Genetic Information Processing	CPSF3; cleavage and polyadenylation specificity factor subunit 3 [EC:3.1.27.-]	Translation
comp24437_c0_seq2	K13989	04141 Protein processing in endoplasmic reticulum[PATH:sly04141]	Solanum lycopersicum (tomato)	sly	Genetic Information Processing	DERL2_3; Derlin-2/3	Folding, sorting and degradation
comp24437_c0_seq2	K13989	04141 Protein processing in endoplasmic reticulum[PATH:ath04141]	Arabidopsis thaliana (thale cress)	ath	Genetic Information Processing	DERL2_3; Derlin-2/3	Folding, sorting and degradation
comp24522_c0_seq2	K12858	03040 Spliceosome[PATH:ath03040]	Arabidopsis thaliana (thale cress)	ath	Genetic Information Processing	DDX23; ATP-dependent RNA helicase DDX23/PRP28 [EC:3.6.4.13]	Transcription
comp24522_c0_seq2	K12858	03040 Spliceosome[PATH:sly03040]	Solanum lycopersicum (tomato)	sly	Genetic Information Processing	DDX23; ATP-dependent RNA helicase DDX23/PRP28 [EC:3.6.4.13]	Transcription
comp31128_c0_seq1	K12818	03040 Spliceosome[PATH:ath03040]	Arabidopsis thaliana (thale cress)	ath	Genetic Information Processing	DHX8; ATP-dependent RNA helicase DHX8/PRP22 [EC:3.6.4.13]	Transcription
comp31128_c0_seq1	K12818	03040 Spliceosome[PATH:sly03040]	Solanum lycopersicum (tomato)	sly	Genetic Information Processing	DHX8; ATP-dependent RNA helicase DHX8/PRP22 [EC:3.6.4.13]	Transcription
comp24885_c0_seq4	K14416	03015 mRNA surveillance pathway[PATH:ath03015]	Arabidopsis thaliana (thale cress)	ath	Genetic Information Processing	HBS1; elongation factor 1 alpha-like protein	Translation
comp24885_c0_seq4	K14416	03015 mRNA surveillance pathway[PATH:sly03015]	Solanum lycopersicum (tomato)	sly	Genetic Information Processing	HBS1; elongation factor 1 alpha-like protein	Translation
comp27516_c0_seq4	K01087	00500 Starch and sucrose metabolism[PATH:ath00500]	Arabidopsis thaliana (thale cress)	ath	Metabolism	otsB; trehalose 6-phosphate phosphatase [EC:3.1.3.12]	Carbohydrate metabolism
comp27516_c0_seq4	K01087	00500 Starch and sucrose metabolism[PATH:sly00500]	Solanum lycopersicum (tomato)	sly	Metabolism	otsB; trehalose 6-phosphate phosphatase [EC:3.1.3.12]	Carbohydrate metabolism
comp29705_c0_seq1	K12608	03018 RNA degradation[PATH:sly03018]	Solanum lycopersicum (tomato)	sly	Genetic Information Processing	CAF16; CCR4-NOT complex subunit CAF16	Folding, sorting and degradation
comp29705_c0_seq1	K12608	03018 RNA degradation[PATH:ath03018]	Arabidopsis thaliana (thale cress)	ath	Genetic Information Processing	CAF16; CCR4-NOT complex subunit CAF16	Folding, sorting and degradation
comp27496_c1_seq1	K10781	01212 Fatty acid metabolism[PATH:ath01212]	Arabidopsis thaliana (thale cress)	ath	Metabolism	FATB; fatty acyl-ACP thioesterase B [EC:3.1.2.14 3.1.2.21]	Metabolism
comp27496_c1_seq1	K10781	00061 Fatty acid biosynthesis[PATH:sly00061]	Solanum lycopersicum (tomato)	sly	Metabolism	FATB; fatty acyl-ACP thioesterase B [EC:3.1.2.14 3.1.2.21]	Lipid metabolism
comp27496_c1_seq1	K10781	01212 Fatty acid metabolism[PATH:sly01212]	Solanum lycopersicum (tomato)	sly	Metabolism	FATB; fatty acyl-ACP thioesterase B [EC:3.1.2.14 3.1.2.21]	Metabolism
comp27496_c1_seq1	K10781	00061 Fatty acid biosynthesis[PATH:ath00061]	Arabidopsis thaliana (thale cress)	ath	Metabolism	FATB; fatty acyl-ACP thioesterase B [EC:3.1.2.14 3.1.2.21]	Lipid metabolism
comp30776_c0_seq2	K14289	03013 RNA transport[PATH:sly03013]	Solanum lycopersicum (tomato)	sly	Genetic Information Processing	XPO5; exportin-5	Translation
comp30776_c0_seq2	K14289	03013 RNA transport[PATH:ath03013]	Arabidopsis thaliana (thale cress)	ath	Genetic Information Processing	XPO5; exportin-5	Translation
comp27365_c0_seq2	K13511	00564 Glycerophospholipid metabolism[PATH:sly00564]	Solanum lycopersicum (tomato)	sly	Metabolism	TAZ; monolysocardiolipin acyltransferase [EC:2.3.1.-]	Lipid metabolism
comp27365_c0_seq2	K13511	00564 Glycerophospholipid metabolism[PATH:ath00564]	Arabidopsis thaliana (thale cress)	ath	Metabolism	TAZ; monolysocardiolipin acyltransferase [EC:2.3.1.-]	Lipid metabolism
comp33149_c1_seq11	K14497	04075 Plant hormone signal transduction[PATH:sly04075]	Solanum lycopersicum (tomato)	sly	Environmental Information Processing	PP2C; protein phosphatase 2C [EC:3.1.3.16]	Signal transduction
comp33149_c1_seq11	K14497	04075 Plant hormone signal transduction[PATH:ath04075]	Arabidopsis thaliana (thale cress)	ath	Environmental Information Processing	PP2C; protein phosphatase 2C [EC:3.1.3.16]	Signal transduction
comp28131_c0_seq4	K04711	00600 Sphingolipid metabolism[PATH:ath00600]	Arabidopsis thaliana (thale cress)	ath	Metabolism	YDC1; dihydroceramidase [EC:3.5.1.-]	Lipid metabolism
comp28131_c0_seq4	K04711	00600 Sphingolipid metabolism[PATH:sly00600]	Solanum lycopersicum (tomato)	sly	Metabolism	YDC1; dihydroceramidase [EC:3.5.1.-]	Lipid metabolism
comp32963_c0_seq14	K00942	00230 Purine metabolism[PATH:ath00230]	Arabidopsis thaliana (thale cress)	ath	Metabolism	E2.7.4.8; guanylate kinase [EC:2.7.4.8]	Nucleotide metabolism
comp32963_c0_seq14	K00942	00230 Purine metabolism[PATH:sly00230]	Solanum lycopersicum (tomato)	sly	Metabolism	E2.7.4.8; guanylate kinase [EC:2.7.4.8]	Nucleotide metabolism
comp32563_c0_seq1	K01640	00072 Synthesis and degradation of ketone bodies[PATH:sly00072]	Solanum lycopersicum (tomato)	sly	Metabolism	E4.1.3.4; hydroxymethylglutaryl-CoA lyase [EC:4.1.3.4]	Lipid metabolism
comp32563_c0_seq1	K01640	00280 Valine, leucine and isoleucine degradation[PATH:sly00280]	Solanum lycopersicum (tomato)	sly	Metabolism	E4.1.3.4; hydroxymethylglutaryl-CoA lyase [EC:4.1.3.4]	Amino acid metabolism
comp32563_c0_seq1	K01640	04146 Peroxisome[PATH:ath04146]	Arabidopsis thaliana (thale cress)	ath	Cellular Processes	E4.1.3.4; hydroxymethylglutaryl-CoA lyase [EC:4.1.3.4]	Transport and catabolism
comp32563_c0_seq1	K01640	00650 Butanoate metabolism[PATH:ath00650]	Arabidopsis thaliana (thale cress)	ath	Metabolism	E4.1.3.4; hydroxymethylglutaryl-CoA lyase [EC:4.1.3.4]	Carbohydrate metabolism
comp32563_c0_seq1	K01640	00280 Valine, leucine and isoleucine degradation[PATH:ath00280]	Arabidopsis thaliana (thale cress)	ath	Metabolism	E4.1.3.4; hydroxymethylglutaryl-CoA lyase [EC:4.1.3.4]	Amino acid metabolism
comp32563_c0_seq1	K01640	04146 Peroxisome[PATH:sly04146]	Solanum lycopersicum (tomato)	sly	Cellular Processes	E4.1.3.4; hydroxymethylglutaryl-CoA lyase [EC:4.1.3.4]	Transport and catabolism
comp32563_c0_seq1	K01640	00650 Butanoate metabolism[PATH:sly00650]	Solanum lycopersicum (tomato)	sly	Metabolism	E4.1.3.4; hydroxymethylglutaryl-CoA lyase [EC:4.1.3.4]	Carbohydrate metabolism
[truncated: 12,389 more rows]

## Sheet: SALT (SA, 100MS FROZEN)
Transcript_ID	KO_ID	Description	Pathway	Pathway_function	Major_Group	Organism_ID	Organism_Name
[truncated: 10,585 more rows]

## Sheet: COLD (CD)
Transcript_ID	KO_ID	Description	Pathway	Pathway_function	Major_Group	Organism_ID	Organism_Name
[truncated: 10,691 more rows]

[truncated: 2 more sheets: DROUGHT (SD), WATER-LOGGING (SW)]
