# Supplementary material for: Transcriptome changes induced by abiotic stresses in Artemisia annua
Source: Sci Rep. 2018 Feb 21;8:3423. doi: 10.1038/s41598-018-21598-1 (PMC5821844; doi:10.1038/s41598-018-21598-1)
Supplement: Supplementary file 8 — Dataset 7 [file 41598_2018_21598_MOESM8_ESM.xlsx]

## Sheet: Sheet1
DOWN
Master_Control_37838	SO_3446_Cold_Stress_c24372_g1_i1	2218.21	1084.88	0.489082	-1.03185	0.565677	1	tr|Q2HYU8|Q2HYU8_ARTAN	473	99.79	473	74.68	100	1	0	267	1685	1	473	0	Putative steroid 23-alpha-hydroxylase cytochrome P450	NA	Artemisia annua (Sweet wormwood)	NA	heme binding; iron ion binding; monooxygenase activity; oxidoreductase activity, acting on paired donors, with incorporation or reduction of molecular oxygen	GO:0020037; GO:0005506; GO:0004497; GO:0016705	GO:0020037~heme binding;GO:0005506~iron ion binding;GO:0004497~monooxygenase activity;GO:0016705~oxidoreductase activity, acting on paired donors, with incorporation or reduction of molecular oxygen	NA	NA
Master_Control_38126	SO_3189_CA_comp18454_c0_seq3	2056.73	243.889	0.118581	-3.07606	0.100494	1	tr|K7PQY5|K7PQY5_ARTAN	515	64.08	529	72.57	100	155	3	322	1908	22	515	0	Cytochrome P450 mono-oxygenase	CYP06	Artemisia annua (Sweet wormwood)	NA	heme binding; iron ion binding; monooxygenase activity; oxidoreductase activity, acting on paired donors, with incorporation or reduction of molecular oxygen	GO:0020037; GO:0005506; GO:0004497; GO:0016705	GO:0020037~heme binding;GO:0005506~iron ion binding;GO:0004497~monooxygenase activity;GO:0016705~oxidoreductase activity, acting on paired donors, with incorporation or reduction of molecular oxygen	NA	NA
Master_Control_38127	SO_3446_Cold_Stress_c25094_g1_i4	2889.91	203.04	0.0702583	-3.83119	0.0490605	1	tr|K7PQY5|K7PQY5_ARTAN	515	68.35	496	71.26	96.31	155	2	322	1809	22	515	0	Cytochrome P450 mono-oxygenase	CYP06	Artemisia annua (Sweet wormwood)	NA	heme binding; iron ion binding; monooxygenase activity; oxidoreductase activity, acting on paired donors, with incorporation or reduction of molecular oxygen	GO:0020037; GO:0005506; GO:0004497; GO:0016705	GO:0020037~heme binding;GO:0005506~iron ion binding;GO:0004497~monooxygenase activity;GO:0016705~oxidoreductase activity, acting on paired donors, with incorporation or reduction of molecular oxygen	NA	NA
Master_Control_38128	SO_3189_CA_comp18454_c0_seq4	2523.68	237.881	0.0942599	-3.40721	0.0738162	1	tr|K7PQY5|K7PQY5_ARTAN	515	74.17	271	34.8	52.62	68	2	1245	2057	247	515	1e-139	Cytochrome P450 mono-oxygenase	CYP06	Artemisia annua (Sweet wormwood)	NA	heme binding; iron ion binding; monooxygenase activity; oxidoreductase activity, acting on paired donors, with incorporation or reduction of molecular oxygen	GO:0020037; GO:0005506; GO:0004497; GO:0016705	GO:0020037~heme binding;GO:0005506~iron ion binding;GO:0004497~monooxygenase activity;GO:0016705~oxidoreductase activity, acting on paired donors, with incorporation or reduction of molecular oxygen	NA	NA
Master_Control_38129	SO_3446_Cold_Stress_c25094_g1_i1	2009.29	200.637	0.0998551	-3.32402	0.0784973	1	tr|K7PQY5|K7PQY5_ARTAN	515	74.17	271	33.39	52.62	68	2	1344	2156	247	515	3e-139	Cytochrome P450 mono-oxygenase	CYP06	Artemisia annua (Sweet wormwood)	NA	heme binding; iron ion binding; monooxygenase activity; oxidoreductase activity, acting on paired donors, with incorporation or reduction of molecular oxygen	GO:0020037; GO:0005506; GO:0004497; GO:0016705	GO:0020037~heme binding;GO:0005506~iron ion binding;GO:0004497~monooxygenase activity;GO:0016705~oxidoreductase activity, acting on paired donors, with incorporation or reduction of molecular oxygen	NA	NA
Master_Control_42780	SO_3189_CA_comp23536_c0_seq2	350.418	103.322	0.294854	-1.76193	0.354815	1	tr|D7TDB4|D7TDB4_VITVI	472	70.06	491	75.42	100	126	4	250	1719	1	471	0	Putative uncharacterized protein	VIT_12s0057g01460	Vitis vinifera (Grape)	NA	heme binding; iron ion binding; monooxygenase activity; oxidoreductase activity, acting on paired donors, with incorporation or reduction of molecular oxygen	GO:0020037; GO:0005506; GO:0004497; GO:0016705	GO:0020037~heme binding;GO:0005506~iron ion binding;GO:0004497~monooxygenase activity;GO:0016705~oxidoreductase activity, acting on paired donors, with incorporation or reduction of molecular oxygen	NA	NA
Master_Control_43236	SO_3189_CA_comp26320_c0_seq3	154.817	75.6896	0.488898	-1.03239	0.615098	1	tr|V4RLE3|V4RLE3_9ROSI	527	60.85	401	56.99	76.09	157	0	105	1307	1	401	6e-172	Uncharacterized protein	CICLE_v10004720mg	Citrus clementina	NA	heme binding; iron ion binding; monooxygenase activity; oxidoreductase activity, acting on paired donors, with incorporation or reduction of molecular oxygen	GO:0020037; GO:0005506; GO:0004497; GO:0016705	GO:0020037~heme binding;GO:0005506~iron ion binding;GO:0004497~monooxygenase activity;GO:0016705~oxidoreductase activity, acting on paired donors, with incorporation or reduction of molecular oxygen	NA	NA
Master_Control_43537	SO_3189_CA_comp21942_c0_seq1	451.132	69.6825	0.154461	-2.69468	0.16358	1	tr|F6GZP6|F6GZP6_VITVI	499	56.15	374	57.48	74.95	152	5	335	1456	1	362	2e-166	Putative uncharacterized protein	VIT_18s0001g09510	Vitis vinifera (Grape)	NA	heme binding; iron ion binding; monooxygenase activity; oxidoreductase activity, acting on paired donors, with incorporation or reduction of molecular oxygen	GO:0020037; GO:0005506; GO:0004497; GO:0016705	GO:0020037~heme binding;GO:0005506~iron ion binding;GO:0004497~monooxygenase activity;GO:0016705~oxidoreductase activity, acting on paired donors, with incorporation or reduction of molecular oxygen	NA	NA
Master_Control_44968	SO_3446_Cold_Stress_c22578_g1_i1	3895.39	1683.19	0.432099	-1.21057	0.51608	1	tr|A0A067JHH5|A0A067JHH5_JATCU	631	76.29	620	77.69	98.26	134	5	176	2002	1	618	0	Uncharacterized protein	JCGZ_23140	Jatropha curcas (Barbados nut)	NA	heme binding; iron ion binding; monooxygenase activity; oxidoreductase activity, acting on paired donors, with incorporation or reduction of molecular oxygen	GO:0020037; GO:0005506; GO:0004497; GO:0016705	GO:0020037~heme binding;GO:0005506~iron ion binding;GO:0004497~monooxygenase activity;GO:0016705~oxidoreductase activity, acting on paired donors, with incorporation or reduction of molecular oxygen	NA	NA
Master_Control_45427	SO_3446_Cold_Stress_c13349_g1_i1	1067.07	217.457	0.203789	-2.29485	0.20821	1	tr|H8XXY7|H8XXY7_ARTAN	526	99.43	522	82.03	99.24	3	0	1811	246	1	522	0	Allene oxide synthase	NA	Artemisia annua (Sweet wormwood)	NA	heme binding; iron ion binding; monooxygenase activity; oxidoreductase activity, acting on paired donors, with incorporation or reduction of molecular oxygen	GO:0020037; GO:0005506; GO:0004497; GO:0016705	GO:0020037~heme binding;GO:0005506~iron ion binding;GO:0004497~monooxygenase activity;GO:0016705~oxidoreductase activity, acting on paired donors, with incorporation or reduction of molecular oxygen	NA	NA
Master_Control_46766	SO_3446_Cold_Stress_c16111_g1_i1	1138.65	45.654	0.0400948	-4.64044	0.0206371	0.967827	tr|F8S1H9|F8S1H9_HELAN	493	72.1	448	70.51	90.87	123	1	455	1792	45	492	0	Cytochrome P450	NA	Helianthus annuus (Common sunflower)	NA	heme binding; iron ion binding; monooxygenase activity; oxidoreductase activity, acting on paired donors, with incorporation or reduction of molecular oxygen	GO:0020037; GO:0005506; GO:0004497; GO:0016705	GO:0020037~heme binding;GO:0005506~iron ion binding;GO:0004497~monooxygenase activity;GO:0016705~oxidoreductase activity, acting on paired donors, with incorporation or reduction of molecular oxygen	NA	NA
Master_Control_46767	SO_3189_CA_comp31192_c2_seq6	273.842	2.40284	0.00877455	-6.83246	0.00840388	0.706644	tr|F8S1H9|F8S1H9_HELAN	493	71.53	274	57.93	55.58	76	1	455	1270	45	318	2e-130	Cytochrome P450	NA	Helianthus annuus (Common sunflower)	NA	heme binding; iron ion binding; monooxygenase activity; oxidoreductase activity, acting on paired donors, with incorporation or reduction of molecular oxygen	GO:0020037; GO:0005506; GO:0004497; GO:0016705	GO:0020037~heme binding;GO:0005506~iron ion binding;GO:0004497~monooxygenase activity;GO:0016705~oxidoreductase activity, acting on paired donors, with incorporation or reduction of molecular oxygen	NA	NA
Master_Control_46948	SO_3189_CA_comp27804_c0_seq1	7153.19	869.829	0.1216	-3.03978	0.134646	1	tr|F6H023|F6H023_VITVI	521	53.73	523	73.01	100	232	5	1979	423	4	520	0	Putative uncharacterized protein	VIT_18s0001g11580	Vitis vinifera (Grape)	NA	heme binding; iron ion binding; monooxygenase activity; oxidoreductase activity, acting on paired donors, with incorporation or reduction of molecular oxygen	GO:0020037; GO:0005506; GO:0004497; GO:0016705	GO:0020037~heme binding;GO:0005506~iron ion binding;GO:0004497~monooxygenase activity;GO:0016705~oxidoreductase activity, acting on paired donors, with incorporation or reduction of molecular oxygen	NA	NA
Master_Control_47865	SO_3189_CA_comp33149_c0_seq2	892.276	33.6398	0.0377011	-4.72925	0.019926	0.9554	tr|A0A061E7N9|A0A061E7N9_THECC	498	71.82	440	68.08	88.35	123	1	330	1646	35	474	0	Abscisic acid 8'-hydroxylase 4 isoform 1	TCM_007064	Theobroma cacao (Cacao) (Cocoa)	NA	heme binding; iron ion binding; monooxygenase activity; oxidoreductase activity, acting on paired donors, with incorporation or reduction of molecular oxygen	GO:0020037; GO:0005506; GO:0004497; GO:0016705	GO:0020037~heme binding;GO:0005506~iron ion binding;GO:0004497~monooxygenase activity;GO:0016705~oxidoreductase activity, acting on paired donors, with incorporation or reduction of molecular oxygen	NA	NA
Master_Control_48768	SO_3446_Cold_Stress_c19461_g1_i2	655.057	129.754	0.19808	-2.33585	0.208827	1	tr|K7PQY5|K7PQY5_ARTAN	515	65.59	311	80.02	60.39	104	3	240	1166	8	317	6e-142	Cytochrome P450 mono-oxygenase	CYP06	Artemisia annua (Sweet wormwood)	NA	heme binding; iron ion binding; monooxygenase activity; oxidoreductase activity, acting on paired donors, with incorporation or reduction of molecular oxygen	GO:0020037; GO:0005506; GO:0004497; GO:0016705	GO:0020037~heme binding;GO:0005506~iron ion binding;GO:0004497~monooxygenase activity;GO:0016705~oxidoreductase activity, acting on paired donors, with incorporation or reduction of molecular oxygen	NA	NA
Master_Control_48771	SO_3189_CA_comp29531_c0_seq3	701.669	45.654	0.0650649	-3.94198	0.0467752	1	tr|K7PQY5|K7PQY5_ARTAN	515	64.95	311	80.5	60.39	105	3	233	1159	8	316	2e-140	Cytochrome P450 mono-oxygenase	CYP06	Artemisia annua (Sweet wormwood)	NA	heme binding; iron ion binding; monooxygenase activity; oxidoreductase activity, acting on paired donors, with incorporation or reduction of molecular oxygen	GO:0020037; GO:0005506; GO:0004497; GO:0016705	GO:0020037~heme binding;GO:0005506~iron ion binding;GO:0004497~monooxygenase activity;GO:0016705~oxidoreductase activity, acting on paired donors, with incorporation or reduction of molecular oxygen	NA	NA
Master_Control_49059	SO_3446_Cold_Stress_c37163_g1_i1	1156.13	7.20853	0.00623505	-7.32538	0.00136363	0.312616	tr|R9WS10|R9WS10_TANCI	493	63.56	494	75.88	100	175	2	183	1658	1	491	0	Cytochrome P450-like protein	NA	Tanacetum cinerariifolium (Dalmatian daisy) (Chrysanthemum cinerariifolium)	NA	heme binding; iron ion binding; monooxygenase activity; oxidoreductase activity, acting on paired donors, with incorporation or reduction of molecular oxygen	GO:0020037; GO:0005506; GO:0004497; GO:0016705	GO:0020037~heme binding;GO:0005506~iron ion binding;GO:0004497~monooxygenase activity;GO:0016705~oxidoreductase activity, acting on paired donors, with incorporation or reduction of molecular oxygen	NA	NA
Master_Control_52437	SO_3446_Cold_Stress_c26196_g2_i1	936.391	237.881	0.254041	-1.97687	0.27489	1	tr|B9IHM1|B9IHM1_POPTR	499	67.15	484	84.76	96.99	149	3	1617	166	26	499	0	Uncharacterized protein	POPTR_0016s03160g	Populus trichocarpa (Western balsam poplar) (Populus balsamifera subsp. trichocarpa)	NA	heme binding; iron ion binding; monooxygenase activity; oxidoreductase activity, acting on paired donors, with incorporation or reduction of molecular oxygen	GO:0020037; GO:0005506; GO:0004497; GO:0016705	GO:0020037~heme binding;GO:0005506~iron ion binding;GO:0004497~monooxygenase activity;GO:0016705~oxidoreductase activity, acting on paired donors, with incorporation or reduction of molecular oxygen	NA	NA
Master_Control_52462	SO_3446_Cold_Stress_c18977_g1_i1	1714.64	318.377	0.185682	-2.42909	0.183821	1	tr|R9WS12|R9WS12_TANCI	531	61.16	466	70.43	87.76	176	3	1569	184	66	530	0	Cytochrome P450-like protein	NA	Tanacetum cinerariifolium (Dalmatian daisy) (Chrysanthemum cinerariifolium)	NA	heme binding; iron ion binding; monooxygenase activity; oxidoreductase activity, acting on paired donors, with incorporation or reduction of molecular oxygen	GO:0020037; GO:0005506; GO:0004497; GO:0016705	GO:0020037~heme binding;GO:0005506~iron ion binding;GO:0004497~monooxygenase activity;GO:0016705~oxidoreductase activity, acting on paired donors, with incorporation or reduction of molecular oxygen	NA	NA
Master_Control_55371	SO_3189_CA_comp28481_c0_seq1	446.138	20.4242	0.0457799	-4.44914	0.034585	1	tr|Q309D0|Q309D0_STERE	528	56.97	244	59.03	46.21	104	1	3	734	76	318	6e-125	P450 mono-oxygenase	NA	Stevia rebaudiana (Stevia) (Eupatorium rebaudianum)	NA	heme binding; iron ion binding; monooxygenase activity; oxidoreductase activity, acting on paired donors, with incorporation or reduction of molecular oxygen	GO:0020037; GO:0005506; GO:0004497; GO:0016705	GO:0020037~heme binding;GO:0005506~iron ion binding;GO:0004497~monooxygenase activity;GO:0016705~oxidoreductase activity, acting on paired donors, with incorporation or reduction of molecular oxygen	NA	NA
Master_Control_55372	SO_3446_Cold_Stress_c21470_g2_i2	528.54	24.0284	0.0454619	-4.4592	0.0315662	1	tr|R9WWB9|R9WWB9_TANCI	518	66.24	391	99.83	75.48	131	1	3	1175	70	459	7e-168	Cytochrome P450-like protein	NA	Tanacetum cinerariifolium (Dalmatian daisy) (Chrysanthemum cinerariifolium)	NA	heme binding; iron ion binding; monooxygenase activity; oxidoreductase activity, acting on paired donors, with incorporation or reduction of molecular oxygen	GO:0020037; GO:0005506; GO:0004497; GO:0016705	GO:0020037~heme binding;GO:0005506~iron ion binding;GO:0004497~monooxygenase activity;GO:0016705~oxidoreductase activity, acting on paired donors, with incorporation or reduction of molecular oxygen	NA	NA
Master_Control_55859	SO_3189_CA_comp23413_c0_seq4	44.1144	8.40995	0.19064	-2.39108	0.382506	1	tr|A0A059D7L3|A0A059D7L3_EUCGR	514	44.71	85	16.1	16.54	38	3	1123	1356	84	166	3e-09	Uncharacterized protein	EUGRSUZ_B03107	Eucalyptus grandis (Flooded gum)	NA	heme binding; iron ion binding; monooxygenase activity; oxidoreductase activity, acting on paired donors, with incorporation or reduction of molecular oxygen	GO:0020037; GO:0005506; GO:0004497; GO:0016705	GO:0020037~heme binding;GO:0005506~iron ion binding;GO:0004497~monooxygenase activity;GO:0016705~oxidoreductase activity, acting on paired donors, with incorporation or reduction of molecular oxygen	NA	NA
Master_Control_56040	SO_3189_CA_comp28218_c1_seq3	121.523	15.6185	0.128523	-2.9599	0.2071	1	tr|A0A067KST9|A0A067KST9_JATCU	488	59.02	471	63.73	96.52	188	3	1662	259	16	484	0	Uncharacterized protein	JCGZ_01013	Jatropha curcas (Barbados nut)	NA	heme binding; iron ion binding; monooxygenase activity; oxidoreductase activity, acting on paired donors, with incorporation or reduction of molecular oxygen	GO:0020037; GO:0005506; GO:0004497; GO:0016705	GO:0020037~heme binding;GO:0005506~iron ion binding;GO:0004497~monooxygenase activity;GO:0016705~oxidoreductase activity, acting on paired donors, with incorporation or reduction of molecular oxygen	NA	NA
Master_Control_56041	SO_3189_CA_comp28218_c1_seq1	121.523	2.40284	0.0197728	-5.66034	0.0423714	1	tr|A0A067KST9|A0A067KST9_JATCU	488	55.64	266	36.32	54.51	115	1	1642	854	16	281	2e-153	Uncharacterized protein	JCGZ_01013	Jatropha curcas (Barbados nut)	NA	heme binding; iron ion binding; monooxygenase activity; oxidoreductase activity, acting on paired donors, with incorporation or reduction of molecular oxygen	GO:0020037; GO:0005506; GO:0004497; GO:0016705	GO:0020037~heme binding;GO:0005506~iron ion binding;GO:0004497~monooxygenase activity;GO:0016705~oxidoreductase activity, acting on paired donors, with incorporation or reduction of molecular oxygen	NA	NA
Master_Control_58633	SO_3189_CA_comp33698_c0_seq9	461.12	15.6185	0.0338707	-4.88382	0.0228982	1	tr|R0HPP6|R0HPP6_9BRAS	490	38.46	442	44.42	90.2	201	8	2721	1414	30	406	7e-86	Uncharacterized protein	CARUB_v10019302mg	Capsella rubella	NA	heme binding; iron ion binding; monooxygenase activity; oxidoreductase activity, acting on paired donors, with incorporation or reduction of molecular oxygen	GO:0020037; GO:0005506; GO:0004497; GO:0016705	GO:0020037~heme binding;GO:0005506~iron ion binding;GO:0004497~monooxygenase activity;GO:0016705~oxidoreductase activity, acting on paired donors, with incorporation or reduction of molecular oxygen	NA	NA
Master_Control_58635	SO_3189_CA_comp33698_c0_seq7	378.718	10.8128	0.028551	-5.13031	0.0209682	0.97243	tr|F8S1H7|F8S1H7_HELAN	500	53.61	194	21.72	38.8	89	1	2164	1583	168	360	5e-124	Cytochrome P450	NA	Helianthus annuus (Common sunflower)	NA	heme binding; iron ion binding; monooxygenase activity; oxidoreductase activity, acting on paired donors, with incorporation or reduction of molecular oxygen	GO:0020037; GO:0005506; GO:0004497; GO:0016705	GO:0020037~heme binding;GO:0005506~iron ion binding;GO:0004497~monooxygenase activity;GO:0016705~oxidoreductase activity, acting on paired donors, with incorporation or reduction of molecular oxygen	NA	NA
Master_Control_58772	SO_3189_CA_comp34966_c0_seq1	634.249	278.73	0.439465	-1.18618	0.509156	1	tr|K7N8E9|K7N8E9_ARTAN	516	91.25	514	45.99	99.61	44	1	299	1837	1	514	0	Cytochrome P450 mono-oxygenase	cyp03	Artemisia annua (Sweet wormwood)	NA	heme binding; iron ion binding; monooxygenase activity; oxidoreductase activity, acting on paired donors, with incorporation or reduction of molecular oxygen	GO:0020037; GO:0005506; GO:0004497; GO:0016705	GO:0020037~heme binding;GO:0005506~iron ion binding;GO:0004497~monooxygenase activity;GO:0016705~oxidoreductase activity, acting on paired donors, with incorporation or reduction of molecular oxygen	NA	NA
Master_Control_61394	SO_3446_Cold_Stress_c33302_g1_i1	48.2761	18.0213	0.373297	-1.42161	0.577799	1	tr|R9WS10|R9WS10_TANCI	493	73.33	120	33.4	24.34	32	0	719	1078	66	185	2e-57	Cytochrome P450-like protein	NA	Tanacetum cinerariifolium (Dalmatian daisy) (Chrysanthemum cinerariifolium)	NA	heme binding; iron ion binding; monooxygenase activity; oxidoreductase activity, acting on paired donors, with incorporation or reduction of molecular oxygen	GO:0020037; GO:0005506; GO:0004497; GO:0016705	GO:0020037~heme binding;GO:0005506~iron ion binding;GO:0004497~monooxygenase activity;GO:0016705~oxidoreductase activity, acting on paired donors, with incorporation or reduction of molecular oxygen	NA	NA
Master_Control_71000	SO_3189_CA_comp11332_c0_seq1	57.432	26.4313	0.460219	-1.11961	0.646136	1	tr|B9ID37|B9ID37_POPTR	494	61.99	221	84.78	44.74	84	0	733	71	273	493	1e-95	Uncharacterized protein	POPTR_0015s13590g	Populus trichocarpa (Western balsam poplar) (Populus balsamifera subsp. trichocarpa)	NA	heme binding; iron ion binding; monooxygenase activity; oxidoreductase activity, acting on paired donors, with incorporation or reduction of molecular oxygen	GO:0020037; GO:0005506; GO:0004497; GO:0016705	GO:0020037~heme binding;GO:0005506~iron ion binding;GO:0004497~monooxygenase activity;GO:0016705~oxidoreductase activity, acting on paired donors, with incorporation or reduction of molecular oxygen	NA	NA
Master_Control_35442	SO_3189_CA_comp20467_c0_seq1	3797.17	4.80569	0.0012656	-9.62597	0.000154152	0.135229	tr|F6HXV7|F6HXV7_VITVI	511	69.4	513	73.6	100	153	3	1845	307	1	509	0	Putative uncharacterized protein	VIT_09s0002g01090	Vitis vinifera (Grape)	NA	heme binding; iron ion binding; monooxygenase activity; oxidoreductase activity, acting on paired donors, with incorporation or reduction of molecular oxygen	GO:0020037; GO:0005506; GO:0004497; GO:0016705	GO:0020037~heme binding;GO:0005506~iron ion binding;GO:0004497~monooxygenase activity;GO:0016705~oxidoreductase activity, acting on paired donors, with incorporation or reduction of molecular oxygen	NA	NA
Master_Control_35749	SO_3446_Cold_Stress_c23574_g1_i1	4705.26	1738.46	0.369471	-1.43647	0.448767	1	tr|R9UFW4|R9UFW4_ARTAN	523	98.45	515	70.58	98.47	8	0	1933	389	9	523	0	Cytochrome P450 monooxygenase	NA	Artemisia annua (Sweet wormwood)	NA	heme binding; iron ion binding; monooxygenase activity; oxidoreductase activity, acting on paired donors, with incorporation or reduction of molecular oxygen	GO:0020037; GO:0005506; GO:0004497; GO:0016705	GO:0020037~heme binding;GO:0005506~iron ion binding;GO:0004497~monooxygenase activity;GO:0016705~oxidoreductase activity, acting on paired donors, with incorporation or reduction of molecular oxygen	NA	NA
Master_Control_36384	SO_3189_CA_comp20445_c0_seq2	130.679	26.4313	0.202262	-2.3057	0.303451	1	tr|G7L4Q9|G7L4Q9_MEDTR	508	65.79	76	40.35	14.96	21	2	225	4	18	90	2e-24	Cytochrome P450 family protein	MTR_7g088330	Medicago truncatula (Barrel medic) (Medicago tribuloides)	NA	heme binding; iron ion binding; monooxygenase activity; oxidoreductase activity, acting on paired donors, with incorporation or reduction of molecular oxygen	GO:0020037; GO:0005506; GO:0004497; GO:0016705	GO:0020037~heme binding;GO:0005506~iron ion binding;GO:0004497~monooxygenase activity;GO:0016705~oxidoreductase activity, acting on paired donors, with incorporation or reduction of molecular oxygen	NA	NA
Master_Control_16030	SO_3189_CA_comp141224_c0_seq1	77.4083	9.61137	0.124165	-3.00967	0.235089	1	tr|Q2EPZ0|Q2EPZ0_ARTAN	534	98.63	364	93.33	68.16	5	0	1094	3	1	364	0	Putative heme-binding cytochrome P450	NA	Artemisia annua (Sweet wormwood)	NA	heme binding; iron ion binding; monooxygenase activity; oxidoreductase activity, acting on paired donors, with incorporation or reduction of molecular oxygen	GO:0020037; GO:0005506; GO:0004497; GO:0016705	GO:0020037~heme binding;GO:0005506~iron ion binding;GO:0004497~monooxygenase activity;GO:0016705~oxidoreductase activity, acting on paired donors, with incorporation or reduction of molecular oxygen	NA	NA
Master_Control_16905	SO_3189_CA_comp17953_c0_seq2	22.4734	2.40284	0.10692	-3.2254	0.342084	1	tr|B9ID37|B9ID37_POPTR	494	58.33	168	86.45	34.01	69	1	1	504	327	493	2e-64	Uncharacterized protein	POPTR_0015s13590g	Populus trichocarpa (Western balsam poplar) (Populus balsamifera subsp. trichocarpa)	NA	heme binding; iron ion binding; monooxygenase activity; oxidoreductase activity, acting on paired donors, with incorporation or reduction of molecular oxygen	GO:0020037; GO:0005506; GO:0004497; GO:0016705	GO:0020037~heme binding;GO:0005506~iron ion binding;GO:0004497~monooxygenase activity;GO:0016705~oxidoreductase activity, acting on paired donors, with incorporation or reduction of molecular oxygen	NA	NA
Master_Control_17853	SO_3189_CA_comp25503_c0_seq4	967.187	252.299	0.260858	-1.93866	0.283344	1	tr|X2ESR4|X2ESR4_9ASTR	495	57.34	368	58.26	74.34	147	2	1533	430	45	402	1e-147	Cytochrome P450	NA	Tanacetum parthenium	NA	heme binding; iron ion binding; monooxygenase activity; oxidoreductase activity, acting on paired donors, with incorporation or reduction of molecular oxygen	GO:0020037; GO:0005506; GO:0004497; GO:0016705	GO:0020037~heme binding;GO:0005506~iron ion binding;GO:0004497~monooxygenase activity;GO:0016705~oxidoreductase activity, acting on paired donors, with incorporation or reduction of molecular oxygen	NA	NA
Master_Control_22164	SO_3189_CA_comp25948_c0_seq1	699.172	105.725	0.151215	-2.72533	0.147255	1	tr|V4TI39|V4TI39_9ROSI	519	71.67	473	70.56	91.14	134	0	1706	288	44	516	0	Uncharacterized protein	CICLE_v10031245mg	Citrus clementina	NA	heme binding; iron ion binding; monooxygenase activity; oxidoreductase activity, acting on paired donors, with incorporation or reduction of molecular oxygen	GO:0020037; GO:0005506; GO:0004497; GO:0016705	GO:0020037~heme binding;GO:0005506~iron ion binding;GO:0004497~monooxygenase activity;GO:0016705~oxidoreductase activity, acting on paired donors, with incorporation or reduction of molecular oxygen	NA	NA
Master_Control_22224	SO_3189_CA_comp28147_c0_seq1	825.688	305.161	0.369584	-1.43603	0.422461	1	tr|K7PPX3|K7PPX3_ARTAN	502	83.4	500	58.82	99.6	77	3	1722	232	1	497	0	Cytochrome P450 mono-oxygenase	CYP05	Artemisia annua (Sweet wormwood)	NA	heme binding; iron ion binding; monooxygenase activity; oxidoreductase activity, acting on paired donors, with incorporation or reduction of molecular oxygen	GO:0020037; GO:0005506; GO:0004497; GO:0016705	GO:0020037~heme binding;GO:0005506~iron ion binding;GO:0004497~monooxygenase activity;GO:0016705~oxidoreductase activity, acting on paired donors, with incorporation or reduction of molecular oxygen	NA	NA
Master_Control_31075	SO_3189_CA_comp28322_c0_seq1	2102.51	496.187	0.235998	-2.08316	0.251832	1	tr|K7N8B9|K7N8B9_ARTAN	515	66.46	486	67.72	94.37	152	4	1778	351	24	508	0	Cytochrome P450 mono-oxygenase	cyp04	Artemisia annua (Sweet wormwood)	NA	heme binding; iron ion binding; monooxygenase activity; oxidoreductase activity, acting on paired donors, with incorporation or reduction of molecular oxygen	GO:0020037; GO:0005506; GO:0004497; GO:0016705	GO:0020037~heme binding;GO:0005506~iron ion binding;GO:0004497~monooxygenase activity;GO:0016705~oxidoreductase activity, acting on paired donors, with incorporation or reduction of molecular oxygen	NA	NA
Master_Control_2771	SO_3189_CA_comp30284_c0_seq7	161.475	19.2227	0.119044	-3.07043	0.17274	1	tr|W9RK69|W9RK69_9ROSA	465	80.12	342	63.65	73.55	67	1	123	1148	18	358	0	Cytochrome P450 85A	L484_018176	Morus notabilis	NA	heme binding; iron ion binding; monooxygenase activity; oxidoreductase activity, acting on paired donors, with incorporation or reduction of molecular oxygen	GO:0020037; GO:0005506; GO:0004497; GO:0016705	GO:0020037~heme binding;GO:0005506~iron ion binding;GO:0004497~monooxygenase activity;GO:0016705~oxidoreductase activity, acting on paired donors, with incorporation or reduction of molecular oxygen	NA	NA
Master_Control_30524	SO_3189_CA_comp30907_c0_seq1	349.586	2.40284	0.0068734	-7.18476	0.00484435	0.578596	tr|R9WUH0|R9WUH0_TANCI	509	88.67	300	61.81	58.94	33	1	1163	264	211	509	2e-178	Cytochrome P450-like protein	NA	Tanacetum cinerariifolium (Dalmatian daisy) (Chrysanthemum cinerariifolium)	NA	heme binding; iron ion binding; monooxygenase activity; oxidoreductase activity, acting on paired donors, with incorporation or reduction of molecular oxygen	GO:0020037; GO:0005506; GO:0004497; GO:0016705	GO:0020037~heme binding;GO:0005506~iron ion binding;GO:0004497~monooxygenase activity;GO:0016705~oxidoreductase activity, acting on paired donors, with incorporation or reduction of molecular oxygen	NA	NA
Master_Control_7553	SO_3189_CA_comp30907_c0_seq5	280.501	9.61137	0.034265	-4.86712	0.0326952	1	tr|R9WUH0|R9WUH0_TANCI	509	79.93	299	74.13	58.74	60	0	1181	285	1	299	6e-159	Cytochrome P450-like protein	NA	Tanacetum cinerariifolium (Dalmatian daisy) (Chrysanthemum cinerariifolium)	NA	heme binding; iron ion binding; monooxygenase activity; oxidoreductase activity, acting on paired donors, with incorporation or reduction of molecular oxygen	GO:0020037; GO:0005506; GO:0004497; GO:0016705	GO:0020037~heme binding;GO:0005506~iron ion binding;GO:0004497~monooxygenase activity;GO:0016705~oxidoreductase activity, acting on paired donors, with incorporation or reduction of molecular oxygen	NA	NA
Master_Control_5314	SO_3189_CA_comp31533_c0_seq3	1147.81	200.637	0.174801	-2.51622	0.170246	1	tr|D7TUE2|D7TUE2_VITVI	572	82.09	402	78.77	70.28	61	4	204	1388	1	398	0	Putative uncharacterized protein	VIT_03s0017g01930	Vitis vinifera (Grape)	NA	chloroplast envelope; chloroplast stroma; heme binding; iron ion binding; monooxygenase activity; oxidoreductase activity, acting on paired donors, with incorporation or reduction of molecular oxygen	GO:0009941; GO:0009570; GO:0020037; GO:0005506; GO:0004497; GO:0016705	GO:0020037~heme binding;GO:0005506~iron ion binding;GO:0004497~monooxygenase activity;GO:0016705~oxidoreductase activity, acting on paired donors, with incorporation or reduction of molecular oxygen	NA	GO:0009941~chloroplast envelope;GO:0009570~chloroplast stroma
Master_Control_13838	SO_3189_CA_comp31587_c0_seq1	1980.99	541.841	0.273521	-1.87028	0.300428	1	tr|R9WWB9|R9WWB9_TANCI	518	61.3	491	73.8	94.79	188	2	238	1710	24	512	0	Cytochrome P450-like protein	NA	Tanacetum cinerariifolium (Dalmatian daisy) (Chrysanthemum cinerariifolium)	NA	heme binding; iron ion binding; monooxygenase activity; oxidoreductase activity, acting on paired donors, with incorporation or reduction of molecular oxygen	GO:0020037; GO:0005506; GO:0004497; GO:0016705	GO:0020037~heme binding;GO:0005506~iron ion binding;GO:0004497~monooxygenase activity;GO:0016705~oxidoreductase activity, acting on paired donors, with incorporation or reduction of molecular oxygen	NA	NA
Master_Control_32318	SO_3189_CA_comp31587_c0_seq4	2964.82	1024.81	0.345658	-1.53258	0.401991	1	tr|R9WWB9|R9WWB9_TANCI	518	60.29	491	71.75	94.79	193	2	238	1710	24	512	0	Cytochrome P450-like protein	NA	Tanacetum cinerariifolium (Dalmatian daisy) (Chrysanthemum cinerariifolium)	NA	heme binding; iron ion binding; monooxygenase activity; oxidoreductase activity, acting on paired donors, with incorporation or reduction of molecular oxygen	GO:0020037; GO:0005506; GO:0004497; GO:0016705	GO:0020037~heme binding;GO:0005506~iron ion binding;GO:0004497~monooxygenase activity;GO:0016705~oxidoreductase activity, acting on paired donors, with incorporation or reduction of molecular oxygen	NA	NA
Master_Control_21633	SO_3189_CA_comp31751_c1_seq2	729.969	90.1066	0.123439	-3.01813	0.111977	1	tr|R9WS12|R9WS12_TANCI	531	56.92	253	54.92	47.65	106	1	342	1091	66	318	6e-83	Cytochrome P450-like protein	NA	Tanacetum cinerariifolium (Dalmatian daisy) (Chrysanthemum cinerariifolium)	NA	heme binding; iron ion binding; monooxygenase activity; oxidoreductase activity, acting on paired donors, with incorporation or reduction of molecular oxygen	GO:0020037; GO:0005506; GO:0004497; GO:0016705	GO:0020037~heme binding;GO:0005506~iron ion binding;GO:0004497~monooxygenase activity;GO:0016705~oxidoreductase activity, acting on paired donors, with incorporation or reduction of molecular oxygen	NA	NA
Master_Control_1493	SO_3189_CA_comp31975_c0_seq1	1397.51	485.374	0.347313	-1.52569	0.392243	1	tr|B9IHM1|B9IHM1_POPTR	499	68.17	487	66.71	97.6	140	3	293	1753	26	497	0	Uncharacterized protein	POPTR_0016s03160g	Populus trichocarpa (Western balsam poplar) (Populus balsamifera subsp. trichocarpa)	NA	heme binding; iron ion binding; monooxygenase activity; oxidoreductase activity, acting on paired donors, with incorporation or reduction of molecular oxygen	GO:0020037; GO:0005506; GO:0004497; GO:0016705	GO:0020037~heme binding;GO:0005506~iron ion binding;GO:0004497~monooxygenase activity;GO:0016705~oxidoreductase activity, acting on paired donors, with incorporation or reduction of molecular oxygen	NA	NA
Master_Control_5445	SO_3189_CA_comp31975_c0_seq2	470.276	141.768	0.301456	-1.72998	0.351344	1	tr|B9IHM1|B9IHM1_POPTR	499	66.75	415	74.02	83.17	124	2	1	1245	97	497	0	Uncharacterized protein	POPTR_0016s03160g	Populus trichocarpa (Western balsam poplar) (Populus balsamifera subsp. trichocarpa)	NA	heme binding; iron ion binding; monooxygenase activity; oxidoreductase activity, acting on paired donors, with incorporation or reduction of molecular oxygen	GO:0020037; GO:0005506; GO:0004497; GO:0016705	GO:0020037~heme binding;GO:0005506~iron ion binding;GO:0004497~monooxygenase activity;GO:0016705~oxidoreductase activity, acting on paired donors, with incorporation or reduction of molecular oxygen	NA	NA
Master_Control_14648	SO_3189_CA_comp33041_c0_seq1	13192.7	3402.43	0.257902	-1.9551	0.370442	1	tr|K4BJB6|K4BJB6_SOLLC	546	59.25	508	70.04	93.04	175	9	1950	463	35	522	0	Uncharacterized protein	Solyc03g096990.2	Solanum lycopersicum (Tomato) (Lycopersicon esculentum)	NA	heme binding; iron ion binding; monooxygenase activity; oxidoreductase activity, acting on paired donors, with incorporation or reduction of molecular oxygen	GO:0020037; GO:0005506; GO:0004497; GO:0016705	GO:0020037~heme binding;GO:0005506~iron ion binding;GO:0004497~monooxygenase activity;GO:0016705~oxidoreductase activity, acting on paired donors, with incorporation or reduction of molecular oxygen	NA	NA
Master_Control_26928	SO_3189_CA_comp33698_c0_seq4	491.917	6.00711	0.0122116	-6.3556	0.00601779	0.625552	tr|X2ESR4|X2ESR4_9ASTR	495	55.37	475	85.43	95.96	184	3	1524	154	31	495	3e-166	Cytochrome P450	NA	Tanacetum parthenium	NA	heme binding; iron ion binding; monooxygenase activity; oxidoreductase activity, acting on paired donors, with incorporation or reduction of molecular oxygen	GO:0020037; GO:0005506; GO:0004497; GO:0016705	GO:0020037~heme binding;GO:0005506~iron ion binding;GO:0004497~monooxygenase activity;GO:0016705~oxidoreductase activity, acting on paired donors, with incorporation or reduction of molecular oxygen	NA	NA
Master_Control_29257	SO_3189_CA_comp34539_c0_seq4	477.767	118.941	0.248951	-2.00607	0.284038	1	tr|A5ALQ5|A5ALQ5_VITVI	537	51.1	456	86.53	84.92	215	5	226	1581	13	464	7e-155	Putative uncharacterized protein	VITISV_012452	Vitis vinifera (Grape)	NA	heme binding; iron ion binding; monooxygenase activity; oxidoreductase activity, acting on paired donors, with incorporation or reduction of molecular oxygen	GO:0020037; GO:0005506; GO:0004497; GO:0016705	GO:0020037~heme binding;GO:0005506~iron ion binding;GO:0004497~monooxygenase activity;GO:0016705~oxidoreductase activity, acting on paired donors, with incorporation or reduction of molecular oxygen	NA	NA
Master_Control_3753	SO_3189_CA_comp34563_c0_seq2	595.961	186.22	0.312471	-1.67821	0.358091	1	tr|K7N8B4|K7N8B4_ARTAN	513	97.7	304	57.07	59.26	7	0	1342	431	1	304	0	Cytochrome P450 mono-oxygenase	cyp07	Artemisia annua (Sweet wormwood)	NA	heme binding; iron ion binding; monooxygenase activity; oxidoreductase activity, acting on paired donors, with incorporation or reduction of molecular oxygen	GO:0020037; GO:0005506; GO:0004497; GO:0016705	GO:0020037~heme binding;GO:0005506~iron ion binding;GO:0004497~monooxygenase activity;GO:0016705~oxidoreductase activity, acting on paired donors, with incorporation or reduction of molecular oxygen	NA	NA
Master_Control_19313	SO_3189_CA_comp34779_c0_seq1	12559.3	1445.31	0.115079	-3.1193	0.156231	1	tr|K7ZJV2|K7ZJV2_CHRMO	506	80.04	496	40	98.02	98	1	3522	2038	11	506	0	Ferulate-5-hydroxylase	F5H	Chrysanthemum morifolium (Florist's daisy) (Dendranthema grandiflorum)	NA	heme binding; iron ion binding; monooxygenase activity; oxidoreductase activity, acting on paired donors, with incorporation or reduction of molecular oxygen	GO:0020037; GO:0005506; GO:0004497; GO:0016705	GO:0020037~heme binding;GO:0005506~iron ion binding;GO:0004497~monooxygenase activity;GO:0016705~oxidoreductase activity, acting on paired donors, with incorporation or reduction of molecular oxygen	NA	NA
Master_Control_3213	SO_3189_CA_comp699619_c0_seq1	9.15582	2.40284	0.262439	-1.92995	0.640965	1	tr|Q2HYU7|Q2HYU7_ARTAN	480	100	104	48.52	21.67	0	0	331	642	22	125	3e-66	Putative taxane 13-alpha-hydroxylase cytochrome P450	NA	Artemisia annua (Sweet wormwood)	NA	heme binding; iron ion binding; monooxygenase activity; oxidoreductase activity, acting on paired donors, with incorporation or reduction of molecular oxygen	GO:0020037; GO:0005506; GO:0004497; GO:0016705	GO:0020037~heme binding;GO:0005506~iron ion binding;GO:0004497~monooxygenase activity;GO:0016705~oxidoreductase activity, acting on paired donors, with incorporation or reduction of molecular oxygen	NA	NA
Master_Control_80818	SO_3446_Cold_Stress_c15111_g1_i1	1867.79	115.336	0.0617503	-4.01741	0.0384412	1	tr|A0A061E7N9|A0A061E7N9_THECC	498	66.25	477	77.48	95.78	120	2	179	1606	35	471	0	Abscisic acid 8'-hydroxylase 4 isoform 1	TCM_007064	Theobroma cacao (Cacao) (Cocoa)	NA	heme binding; iron ion binding; monooxygenase activity; oxidoreductase activity, acting on paired donors, with incorporation or reduction of molecular oxygen	GO:0020037; GO:0005506; GO:0004497; GO:0016705	GO:0020037~heme binding;GO:0005506~iron ion binding;GO:0004497~monooxygenase activity;GO:0016705~oxidoreductase activity, acting on paired donors, with incorporation or reduction of molecular oxygen	NA	NA
Master_Control_82546	SO_3446_Cold_Stress_c17198_g1_i2	2412.14	223.464	0.0926415	-3.4322	0.0715889	1	tr|K7PQY5|K7PQY5_ARTAN	515	63.38	142	50.65	27.57	52	0	630	205	21	162	1e-61	Cytochrome P450 mono-oxygenase	CYP06	Artemisia annua (Sweet wormwood)	NA	heme binding; iron ion binding; monooxygenase activity; oxidoreductase activity, acting on paired donors, with incorporation or reduction of molecular oxygen	GO:0020037; GO:0005506; GO:0004497; GO:0016705	GO:0020037~heme binding;GO:0005506~iron ion binding;GO:0004497~monooxygenase activity;GO:0016705~oxidoreductase activity, acting on paired donors, with incorporation or reduction of molecular oxygen	NA	NA
Master_Control_86849	SO_3446_Cold_Stress_c21159_g1_i2	756.604	63.6753	0.0841595	-3.57073	0.0658593	1	tr|K7ZJV2|K7ZJV2_CHRMO	506	80.88	476	82.73	94.07	91	0	164	1591	31	506	0	Ferulate-5-hydroxylase	F5H	Chrysanthemum morifolium (Florist's daisy) (Dendranthema grandiflorum)	NA	heme binding; iron ion binding; monooxygenase activity; oxidoreductase activity, acting on paired donors, with incorporation or reduction of molecular oxygen	GO:0020037; GO:0005506; GO:0004497; GO:0016705	GO:0020037~heme binding;GO:0005506~iron ion binding;GO:0004497~monooxygenase activity;GO:0016705~oxidoreductase activity, acting on paired donors, with incorporation or reduction of molecular oxygen	NA	NA
Master_Control_91246	SO_3446_Cold_Stress_c24089_g1_i2	2221.53	891.455	0.401279	-1.31732	0.463886	1	tr|Q2VEX2|Q2VEX2_DAUCA	548	82.95	516	80.37	94.16	83	3	177	1724	36	546	0	Putative epsilon-ring carotene hydroxylase	CHXE	Daucus carota subsp. sativus	NA	heme binding; iron ion binding; monooxygenase activity; oxidoreductase activity, acting on paired donors, with incorporation or reduction of molecular oxygen	GO:0020037; GO:0005506; GO:0004497; GO:0016705	GO:0020037~heme binding;GO:0005506~iron ion binding;GO:0004497~monooxygenase activity;GO:0016705~oxidoreductase activity, acting on paired donors, with incorporation or reduction of molecular oxygen	NA	NA
Master_Control_92495	SO_3446_Cold_Stress_c24806_g1_i2	3876.24	1291.53	0.333191	-1.58558	0.395085	1	tr|F6H023|F6H023_VITVI	521	52.01	523	77.75	100	211	5	1927	461	4	520	4e-176	Putative uncharacterized protein	VIT_18s0001g11580	Vitis vinifera (Grape)	NA	heme binding; iron ion binding; monooxygenase activity; oxidoreductase activity, acting on paired donors, with incorporation or reduction of molecular oxygen	GO:0020037; GO:0005506; GO:0004497; GO:0016705	GO:0020037~heme binding;GO:0005506~iron ion binding;GO:0004497~monooxygenase activity;GO:0016705~oxidoreductase activity, acting on paired donors, with incorporation or reduction of molecular oxygen	NA	NA
Master_Control_93003	SO_3446_Cold_Stress_c25094_g1_i2	1484.08	159.789	0.107669	-3.21532	0.0868275	1	tr|K7PQY5|K7PQY5_ARTAN	515	59.95	392	72.37	76.12	123	2	139	1314	22	379	2e-171	Cytochrome P450 mono-oxygenase	CYP06	Artemisia annua (Sweet wormwood)	NA	heme binding; iron ion binding; monooxygenase activity; oxidoreductase activity, acting on paired donors, with incorporation or reduction of molecular oxygen	GO:0020037; GO:0005506; GO:0004497; GO:0016705	GO:0020037~heme binding;GO:0005506~iron ion binding;GO:0004497~monooxygenase activity;GO:0016705~oxidoreductase activity, acting on paired donors, with incorporation or reduction of molecular oxygen	NA	NA
Master_Control_93085	SO_3446_Cold_Stress_c25137_g3_i2	2424.63	595.905	0.245772	-2.02461	0.267156	1	tr|R9WWB9|R9WWB9_TANCI	518	57.04	291	49.07	56.18	123	2	1545	673	24	312	1e-106	Cytochrome P450-like protein	NA	Tanacetum cinerariifolium (Dalmatian daisy) (Chrysanthemum cinerariifolium)	NA	heme binding; iron ion binding; monooxygenase activity; oxidoreductase activity, acting on paired donors, with incorporation or reduction of molecular oxygen	GO:0020037; GO:0005506; GO:0004497; GO:0016705	GO:0020037~heme binding;GO:0005506~iron ion binding;GO:0004497~monooxygenase activity;GO:0016705~oxidoreductase activity, acting on paired donors, with incorporation or reduction of molecular oxygen	NA	NA
Master_Control_96903	SO_3446_Cold_Stress_c26689_g2_i2	1304.29	260.709	0.199886	-2.32275	0.201959	1	tr|X2EW55|X2EW55_9ASTR	499	58.62	464	65.51	92.99	181	3	1780	398	44	499	0	3-beta-hydroxylase	NA	Tanacetum parthenium	NA	heme binding; iron ion binding; monooxygenase activity; oxidoreductase activity, acting on paired donors, with incorporation or reduction of molecular oxygen	GO:0020037; GO:0005506; GO:0004497; GO:0016705	GO:0020037~heme binding;GO:0005506~iron ion binding;GO:0004497~monooxygenase activity;GO:0016705~oxidoreductase activity, acting on paired donors, with incorporation or reduction of molecular oxygen	NA	NA
Master_Control_98506	SO_3446_Cold_Stress_c27220_g2_i1	13107.8	1335.98	0.101923	-3.29445	0.138705	1	tr|R9UHA7|R9UHA7_ARTAN	510	99.4	497	76.58	97.45	3	0	1744	254	14	510	0	Cytochrome P450 monooxygenase	NA	Artemisia annua (Sweet wormwood)	NA	heme binding; iron ion binding; monooxygenase activity; oxidoreductase activity, acting on paired donors, with incorporation or reduction of molecular oxygen	GO:0020037; GO:0005506; GO:0004497; GO:0016705	GO:0020037~heme binding;GO:0005506~iron ion binding;GO:0004497~monooxygenase activity;GO:0016705~oxidoreductase activity, acting on paired donors, with incorporation or reduction of molecular oxygen	NA	NA
Master_Control_102677	SO_3446_Cold_Stress_c31072_g1_i1	171.464	25.2299	0.147144	-2.7647	0.207427	1	tr|R9WUH0|R9WUH0_TANCI	509	89.82	167	96.91	32.81	17	0	17	517	1	167	2e-93	Cytochrome P450-like protein	NA	Tanacetum cinerariifolium (Dalmatian daisy) (Chrysanthemum cinerariifolium)	NA	heme binding; iron ion binding; monooxygenase activity; oxidoreductase activity, acting on paired donors, with incorporation or reduction of molecular oxygen	GO:0020037; GO:0005506; GO:0004497; GO:0016705	GO:0020037~heme binding;GO:0005506~iron ion binding;GO:0004497~monooxygenase activity;GO:0016705~oxidoreductase activity, acting on paired donors, with incorporation or reduction of molecular oxygen	NA	NA
Master_Control_117952	SO_3446_Cold_Stress_c42486_g1_i1	9365.57	36.0426	0.00384842	-8.02152	0.00157949	0.336068	tr|A5B9L0|A5B9L0_VITVI	505	59	478	71.81	94.65	189	3	257	1681	31	504	0	Putative uncharacterized protein	VITISV_035274	Vitis vinifera (Grape)	NA	heme binding; iron ion binding; monooxygenase activity; oxidoreductase activity, acting on paired donors, with incorporation or reduction of molecular oxygen	GO:0020037; GO:0005506; GO:0004497; GO:0016705	GO:0020037~heme binding;GO:0005506~iron ion binding;GO:0004497~monooxygenase activity;GO:0016705~oxidoreductase activity, acting on paired donors, with incorporation or reduction of molecular oxygen	NA	NA
Master_Control_117981	SO_3446_Cold_Stress_c46651_g1_i1	3122.97	28.8341	0.00923293	-6.759	0.00226753	0.396056	tr|R9WS12|R9WS12_TANCI	531	91.34	531	71.72	100	46	0	148	1740	1	531	0	Cytochrome P450-like protein	NA	Tanacetum cinerariifolium (Dalmatian daisy) (Chrysanthemum cinerariifolium)	NA	heme binding; iron ion binding; monooxygenase activity; oxidoreductase activity, acting on paired donors, with incorporation or reduction of molecular oxygen	GO:0020037; GO:0005506; GO:0004497; GO:0016705	GO:0020037~heme binding;GO:0005506~iron ion binding;GO:0004497~monooxygenase activity;GO:0016705~oxidoreductase activity, acting on paired donors, with incorporation or reduction of molecular oxygen	NA	NA
Master_Control_120875	SO_3189_CA_comp306529_c0_seq1	250.537	16.8199	0.0671355	-3.89678	0.0758198	1	tr|F6HXV7|F6HXV7_VITVI	511	69.46	514	93.85	100	151	4	62	1600	1	509	0	Putative uncharacterized protein	VIT_09s0002g01090	Vitis vinifera (Grape)	NA	heme binding; iron ion binding; monooxygenase activity; oxidoreductase activity, acting on paired donors, with incorporation or reduction of molecular oxygen	GO:0020037; GO:0005506; GO:0004497; GO:0016705	GO:0020037~heme binding;GO:0005506~iron ion binding;GO:0004497~monooxygenase activity;GO:0016705~oxidoreductase activity, acting on paired donors, with incorporation or reduction of molecular oxygen	NA	NA
Master_Control_121734	SO_3189_CA_comp2860_c0_seq1	18.3116	7.20853	0.393658	-1.34498	0.674541	1	tr|D6BL34|D6BL34_CYNCA	507	94.03	134	84.63	26.43	8	0	402	1	14	147	3e-86	p-coumaroyl ester 3'-hydroxylase	NA	Cynara cardunculus (Cardoon)	NA	heme binding; iron ion binding; monooxygenase activity; oxidoreductase activity, acting on paired donors, with incorporation or reduction of molecular oxygen	GO:0020037; GO:0005506; GO:0004497; GO:0016705	GO:0020037~heme binding;GO:0005506~iron ion binding;GO:0004497~monooxygenase activity;GO:0016705~oxidoreductase activity, acting on paired donors, with incorporation or reduction of molecular oxygen	NA	NA
Master_Control_113951	SO_3446_Cold_Stress_c35344_g1_i1	238.884	64.8768	0.271583	-1.88053	0.346487	1	tr|M1AET4|M1AET4_SOLTU	519	76.14	503	82.5	96.92	115	2	269	1765	17	518	0	Uncharacterized protein	PGSC0003DMG400008222	Solanum tuberosum (Potato)	NA	heme binding; iron ion binding; monooxygenase activity; oxidoreductase activity, acting on paired donors, with incorporation or reduction of molecular oxygen	GO:0020037; GO:0005506; GO:0004497; GO:0016705	GO:0020037~heme binding;GO:0005506~iron ion binding;GO:0004497~monooxygenase activity;GO:0016705~oxidoreductase activity, acting on paired donors, with incorporation or reduction of molecular oxygen	NA	NA
Master_Control_123949	SO_3189_CA_comp196209_c0_seq1	194.769	79.2938	0.407117	-1.29649	0.517631	1	tr|B1B1U0|B1B1U0_LACSA	484	84.68	483	77.69	99.79	73	1	83	1528	1	483	0	ABA 8-oxidase	LsABA8ox2	Lactuca sativa (Garden lettuce)	NA	heme binding; iron ion binding; monooxygenase activity; oxidoreductase activity, acting on paired donors, with incorporation or reduction of molecular oxygen	GO:0020037; GO:0005506; GO:0004497; GO:0016705	GO:0020037~heme binding;GO:0005506~iron ion binding;GO:0004497~monooxygenase activity;GO:0016705~oxidoreductase activity, acting on paired donors, with incorporation or reduction of molecular oxygen	NA	NA
Master_Control_124891	SO_3189_CA_comp22297_c0_seq1	401.191	45.654	0.113796	-3.13548	0.11587	1	tr|F6H064|F6H064_VITVI	495	58.89	450	71.35	90.91	178	4	235	1572	39	485	0	Putative uncharacterized protein	VIT_18s0001g13790	Vitis vinifera (Grape)	NA	heme binding; iron ion binding; monooxygenase activity; oxidoreductase activity, acting on paired donors, with incorporation or reduction of molecular oxygen	GO:0020037; GO:0005506; GO:0004497; GO:0016705	GO:0020037~heme binding;GO:0005506~iron ion binding;GO:0004497~monooxygenase activity;GO:0016705~oxidoreductase activity, acting on paired donors, with incorporation or reduction of molecular oxygen	NA	NA
Master_Control_126136	SO_3446_Cold_Stress_c43544_g1_i1	322.951	81.6967	0.252969	-1.98296	0.305848	1	tr|B2CZK8|B2CZK8_PILOF	513	87.72	513	91.12	100	63	0	1644	106	1	513	0	Flavone synthase II	NA	Pilosella officinarum (Mouse-ear hawkweed) (Hieracium pilosella)	NA	heme binding; iron ion binding; monooxygenase activity; oxidoreductase activity, acting on paired donors, with incorporation or reduction of molecular oxygen	GO:0020037; GO:0005506; GO:0004497; GO:0016705	GO:0020037~heme binding;GO:0005506~iron ion binding;GO:0004497~monooxygenase activity;GO:0016705~oxidoreductase activity, acting on paired donors, with incorporation or reduction of molecular oxygen	NA	NA
Master_Control_133682	SO_3189_CA_comp33595_c0_seq21	240.548	31.237	0.129857	-2.945	0.160831	1	tr|W9RK69|W9RK69_9ROSA	465	80.17	343	39.1	73.76	67	1	2492	1464	18	359	0	Cytochrome P450 85A	L484_018176	Morus notabilis	NA	heme binding; iron ion binding; monooxygenase activity; oxidoreductase activity, acting on paired donors, with incorporation or reduction of molecular oxygen	GO:0020037; GO:0005506; GO:0004497; GO:0016705	GO:0020037~heme binding;GO:0005506~iron ion binding;GO:0004497~monooxygenase activity;GO:0016705~oxidoreductase activity, acting on paired donors, with incorporation or reduction of molecular oxygen	NA	NA
Master_Control_133675	SO_3189_CA_comp30284_c0_seq6	240.548	37.2441	0.15483	-2.69124	0.19434	1	tr|W9RK69|W9RK69_9ROSA	465	80.17	343	40.09	73.76	67	1	2427	1399	18	359	0	Cytochrome P450 85A	L484_018176	Morus notabilis	NA	heme binding; iron ion binding; monooxygenase activity; oxidoreductase activity, acting on paired donors, with incorporation or reduction of molecular oxygen	GO:0020037; GO:0005506; GO:0004497; GO:0016705	GO:0020037~heme binding;GO:0005506~iron ion binding;GO:0004497~monooxygenase activity;GO:0016705~oxidoreductase activity, acting on paired donors, with incorporation or reduction of molecular oxygen	NA	NA
Master_Control_134697	SO_3189_CA_comp11952_c0_seq1	157.314	18.0213	0.114557	-3.12587	0.168279	1	tr|Q2HYU9|Q2HYU9_ARTAN	528	80.39	204	24.04	38.64	39	1	1305	1913	323	526	0	Putative flavonoid 3'-hydroxylase cytochrome P450	NA	Artemisia annua (Sweet wormwood)	NA	heme binding; iron ion binding; monooxygenase activity; oxidoreductase activity, acting on paired donors, with incorporation or reduction of molecular oxygen	GO:0020037; GO:0005506; GO:0004497; GO:0016705	GO:0020037~heme binding;GO:0005506~iron ion binding;GO:0004497~monooxygenase activity;GO:0016705~oxidoreductase activity, acting on paired donors, with incorporation or reduction of molecular oxygen	NA	NA
Master_Control_135145	SO_3189_CA_comp10746_c0_seq1	15954.4	804.953	0.0504532	-4.30891	0.0691011	1	tr|Q2HYU6|Q2HYU6_ARTAN	474	99.37	474	40.48	100	3	0	3342	1921	1	474	0	Putative taxadiene 5-alpha-hydroxylase cytochrome P450	NA	Artemisia annua (Sweet wormwood)	NA	heme binding; iron ion binding; monooxygenase activity; oxidoreductase activity, acting on paired donors, with incorporation or reduction of molecular oxygen	GO:0020037; GO:0005506; GO:0004497; GO:0016705	GO:0020037~heme binding;GO:0005506~iron ion binding;GO:0004497~monooxygenase activity;GO:0016705~oxidoreductase activity, acting on paired donors, with incorporation or reduction of molecular oxygen	NA	NA
Master_Control_135192	SO_3189_CA_comp31176_c0_seq1	278.004	44.4526	0.159899	-2.64477	0.192437	1	tr|F6GZW4|F6GZW4_VITVI	624	60.39	510	89.42	81.73	198	2	1622	99	117	624	0	Putative uncharacterized protein	VIT_18s0001g09660	Vitis vinifera (Grape)	NA	heme binding; iron ion binding; monooxygenase activity; oxidoreductase activity, acting on paired donors, with incorporation or reduction of molecular oxygen	GO:0020037; GO:0005506; GO:0004497; GO:0016705	GO:0020037~heme binding;GO:0005506~iron ion binding;GO:0004497~monooxygenase activity;GO:0016705~oxidoreductase activity, acting on paired donors, with incorporation or reduction of molecular oxygen	NA	NA
Master_Control_135193	SO_3189_CA_comp31176_c0_seq4	167.302	30.0355	0.179529	-2.47771	0.253363	1	tr|F6GZW4|F6GZW4_VITVI	624	56.68	307	77.66	49.2	131	1	1097	183	117	423	3e-103	Putative uncharacterized protein	VIT_18s0001g09660	Vitis vinifera (Grape)	NA	heme binding; iron ion binding; monooxygenase activity; oxidoreductase activity, acting on paired donors, with incorporation or reduction of molecular oxygen	GO:0020037; GO:0005506; GO:0004497; GO:0016705	GO:0020037~heme binding;GO:0005506~iron ion binding;GO:0004497~monooxygenase activity;GO:0016705~oxidoreductase activity, acting on paired donors, with incorporation or reduction of molecular oxygen	NA	NA
Master_Control_142209	SO_3446_Cold_Stress_c21159_g1_i1	1004.64	34.8412	0.0346802	-4.84974	0.0170621	0.898522	tr|K7ZJV2|K7ZJV2_CHRMO	506	80.04	496	83.17	98.02	99	0	148	1635	11	506	0	Ferulate-5-hydroxylase	F5H	Chrysanthemum morifolium (Florist's daisy) (Dendranthema grandiflorum)	NA	heme binding; iron ion binding; monooxygenase activity; oxidoreductase activity, acting on paired donors, with incorporation or reduction of molecular oxygen	GO:0020037; GO:0005506; GO:0004497; GO:0016705	GO:0020037~heme binding;GO:0005506~iron ion binding;GO:0004497~monooxygenase activity;GO:0016705~oxidoreductase activity, acting on paired donors, with incorporation or reduction of molecular oxygen	NA	NA
Master_Control_164308	SO_3189_CA_comp20114_c0_seq1	2232.36	470.957	0.210969	-2.2449	0.219583	1	tr|Q6UQ67|Q6UQ67_STERE	513	81.05	512	79.63	99.81	96	1	1803	271	1	512	0	Ent-kaurene oxidase CYP701A5 (Kaurene oxidase)	KO1	Stevia rebaudiana (Stevia) (Eupatorium rebaudianum)	NA	heme binding; iron ion binding; monooxygenase activity; oxidoreductase activity, acting on paired donors, with incorporation or reduction of molecular oxygen	GO:0020037; GO:0005506; GO:0004497; GO:0016705	GO:0020037~heme binding;GO:0005506~iron ion binding;GO:0004497~monooxygenase activity;GO:0016705~oxidoreductase activity, acting on paired donors, with incorporation or reduction of molecular oxygen	NA	NA
Master_Control_164312	SO_3446_Cold_Stress_c43494_g1_i1	4355.67	13.2156	0.00303412	-8.36451	0.00052578	0.204895	tr|F6GTD9|F6GTD9_VITVI	525	76.65	484	74.35	92.19	109	2	1755	316	40	523	0	Putative uncharacterized protein	VIT_17s0000g05110	Vitis vinifera (Grape)	NA	electron carrier activity; heme binding; iron ion binding; monooxygenase activity; oxidoreductase activity, acting on paired donors, with incorporation or reduction of molecular oxygen	GO:0009055; GO:0020037; GO:0005506; GO:0004497; GO:0016705	GO:0009055~electron carrier activity;GO:0020037~heme binding;GO:0005506~iron ion binding;GO:0004497~monooxygenase activity;GO:0016705~oxidoreductase activity, acting on paired donors, with incorporation or reduction of molecular oxygen	NA	NA
Master_Control_168956	SO_3189_CA_comp162949_c0_seq1	30.7968	9.61137	0.31209	-1.67997	0.555964	1	tr|A0A061F4G7|A0A061F4G7_THECC	512	59.4	133	84.71	25.98	53	1	399	1	1	132	2e-50	Cytochrome P450 93A3	TCM_024852	Theobroma cacao (Cacao) (Cocoa)	NA	heme binding; iron ion binding; monooxygenase activity; oxidoreductase activity, acting on paired donors, with incorporation or reduction of molecular oxygen	GO:0020037; GO:0005506; GO:0004497; GO:0016705	GO:0020037~heme binding;GO:0005506~iron ion binding;GO:0004497~monooxygenase activity;GO:0016705~oxidoreductase activity, acting on paired donors, with incorporation or reduction of molecular oxygen	NA	NA
Master_Control_169173	SO_3189_CA_comp20379_c0_seq1	151.487	6.00711	0.0396542	-4.65638	0.0624275	1	tr|K4BV45|K4BV45_SOLLC	519	69.57	69	38.33	13.29	21	0	2	208	451	519	3e-24	Uncharacterized protein	Solyc04g079660.2	Solanum lycopersicum (Tomato) (Lycopersicon esculentum)	NA	heme binding; iron ion binding; monooxygenase activity; oxidoreductase activity, acting on paired donors, with incorporation or reduction of molecular oxygen	GO:0020037; GO:0005506; GO:0004497; GO:0016705	GO:0020037~heme binding;GO:0005506~iron ion binding;GO:0004497~monooxygenase activity;GO:0016705~oxidoreductase activity, acting on paired donors, with incorporation or reduction of molecular oxygen	NA	NA
Master_Control_172378	SO_3189_CA_comp30422_c1_seq2	22.4734	9.61137	0.427678	-1.2254	0.685757	1	tr|F8S1H0|F8S1H0_HELAN	520	47.62	63	18.69	12.12	32	1	242	427	113	175	4e-09	Cytochrome P450	NA	Helianthus annuus (Common sunflower)	NA	heme binding; iron ion binding; monooxygenase activity; oxidoreductase activity, acting on paired donors, with incorporation or reduction of molecular oxygen	GO:0020037; GO:0005506; GO:0004497; GO:0016705	GO:0020037~heme binding;GO:0005506~iron ion binding;GO:0004497~monooxygenase activity;GO:0016705~oxidoreductase activity, acting on paired donors, with incorporation or reduction of molecular oxygen	NA	NA
Master_Control_172643	SO_3189_CA_comp29531_c1_seq1	1717.96	317.175	0.184623	-2.43735	0.182456	1	tr|K7PQY5|K7PQY5_ARTAN	515	77.78	198	70.46	38.45	44	0	842	249	312	509	6e-104	Cytochrome P450 mono-oxygenase	CYP06	Artemisia annua (Sweet wormwood)	NA	heme binding; iron ion binding; monooxygenase activity; oxidoreductase activity, acting on paired donors, with incorporation or reduction of molecular oxygen	GO:0020037; GO:0005506; GO:0004497; GO:0016705	GO:0020037~heme binding;GO:0005506~iron ion binding;GO:0004497~monooxygenase activity;GO:0016705~oxidoreductase activity, acting on paired donors, with incorporation or reduction of molecular oxygen	NA	NA
Master_Control_172756	SO_3189_CA_comp26072_c0_seq1	11517.2	1675.98	0.14552	-2.78071	0.196688	1	tr|K7PQY5|K7PQY5_ARTAN	515	69.96	496	76.19	96.31	148	1	226	1713	21	515	0	Cytochrome P450 mono-oxygenase	CYP06	Artemisia annua (Sweet wormwood)	NA	heme binding; iron ion binding; monooxygenase activity; oxidoreductase activity, acting on paired donors, with incorporation or reduction of molecular oxygen	GO:0020037; GO:0005506; GO:0004497; GO:0016705	GO:0020037~heme binding;GO:0005506~iron ion binding;GO:0004497~monooxygenase activity;GO:0016705~oxidoreductase activity, acting on paired donors, with incorporation or reduction of molecular oxygen	NA	NA
Master_Control_175396	SO_3446_Cold_Stress_c25974_g3_i1	38.288	15.6185	0.407921	-1.29364	0.628368	1	tr|A0A059D7L3|A0A059D7L3_EUCGR	514	45.71	70	14.07	13.62	35	2	448	242	84	151	6e-07	Uncharacterized protein	EUGRSUZ_B03107	Eucalyptus grandis (Flooded gum)	NA	heme binding; iron ion binding; monooxygenase activity; oxidoreductase activity, acting on paired donors, with incorporation or reduction of molecular oxygen	GO:0020037; GO:0005506; GO:0004497; GO:0016705	GO:0020037~heme binding;GO:0005506~iron ion binding;GO:0004497~monooxygenase activity;GO:0016705~oxidoreductase activity, acting on paired donors, with incorporation or reduction of molecular oxygen	NA	NA
Master_Control_175541	SO_3189_CA_comp32704_c0_seq1	3829.63	707.637	0.18478	-2.43612	0.197009	1	tr|A0A059AXX5|A0A059AXX5_EUCGR	626	83.59	451	50.41	72.04	73	1	922	2274	167	616	0	Uncharacterized protein	EUGRSUZ_H01373	Eucalyptus grandis (Flooded gum)	NA	heme binding; iron ion binding; monooxygenase activity; oxidoreductase activity, acting on paired donors, with incorporation or reduction of molecular oxygen	GO:0020037; GO:0005506; GO:0004497; GO:0016705	GO:0020037~heme binding;GO:0005506~iron ion binding;GO:0004497~monooxygenase activity;GO:0016705~oxidoreductase activity, acting on paired donors, with incorporation or reduction of molecular oxygen	NA	NA
Master_Control_175847	SO_3189_CA_comp30907_c0_seq4	585.14	148.976	0.254599	-1.9737	0.284954	1	tr|R9WUH0|R9WUH0_TANCI	509	84.68	509	84.88	100	78	0	30	1556	1	509	0	Cytochrome P450-like protein	NA	Tanacetum cinerariifolium (Dalmatian daisy) (Chrysanthemum cinerariifolium)	NA	heme binding; iron ion binding; monooxygenase activity; oxidoreductase activity, acting on paired donors, with incorporation or reduction of molecular oxygen	GO:0020037; GO:0005506; GO:0004497; GO:0016705	GO:0020037~heme binding;GO:0005506~iron ion binding;GO:0004497~monooxygenase activity;GO:0016705~oxidoreductase activity, acting on paired donors, with incorporation or reduction of molecular oxygen	NA	NA
Master_Control_176484	SO_3446_Cold_Stress_c39868_g1_i1	154.817	21.6256	0.139685	-2.83975	0.20488	1	tr|B5MEX5|B5MEX5_LACSA	511	82.85	484	81.25	94.72	79	1	171	1622	32	511	0	Ent-kaurene oxidase 1	LsKO1	Lactuca sativa (Garden lettuce)	NA	heme binding; iron ion binding; monooxygenase activity; oxidoreductase activity, acting on paired donors, with incorporation or reduction of molecular oxygen	GO:0020037; GO:0005506; GO:0004497; GO:0016705	GO:0020037~heme binding;GO:0005506~iron ion binding;GO:0004497~monooxygenase activity;GO:0016705~oxidoreductase activity, acting on paired donors, with incorporation or reduction of molecular oxygen	NA	NA
Master_Control_176852	SO_3189_CA_comp33149_c0_seq3	232.225	36.0426	0.155206	-2.68775	0.197077	1	tr|A0A061DZR5|A0A061DZR5_THECC	456	73.15	108	33.26	23.68	29	0	266	589	325	432	1e-50	Abscisic acid 8'-hydroxylase 4 isoform 2	TCM_007064	Theobroma cacao (Cacao) (Cocoa)	NA	heme binding; iron ion binding; monooxygenase activity; oxidoreductase activity, acting on paired donors, with incorporation or reduction of molecular oxygen	GO:0020037; GO:0005506; GO:0004497; GO:0016705	GO:0020037~heme binding;GO:0005506~iron ion binding;GO:0004497~monooxygenase activity;GO:0016705~oxidoreductase activity, acting on paired donors, with incorporation or reduction of molecular oxygen	NA	NA
Master_Control_178741	SO_3446_Cold_Stress_c1508_g1_i2	193.937	79.2938	0.408864	-1.29031	0.519781	1	tr|B9IC22|B9IC22_POPTR	511	71.15	364	36.82	71.23	101	4	1653	2738	149	510	3e-180	Cytochrome P450 family protein	POPTR_0014s06770g	Populus trichocarpa (Western balsam poplar) (Populus balsamifera subsp. trichocarpa)	NA	heme binding; iron ion binding; monooxygenase activity; oxidoreductase activity, acting on paired donors, with incorporation or reduction of molecular oxygen	GO:0020037; GO:0005506; GO:0004497; GO:0016705	GO:0020037~heme binding;GO:0005506~iron ion binding;GO:0004497~monooxygenase activity;GO:0016705~oxidoreductase activity, acting on paired donors, with incorporation or reduction of molecular oxygen	NA	NA
Master_Control_178742	SO_3189_CA_comp257117_c0_seq1	70.7495	25.2299	0.356608	-1.48759	0.531666	1	tr|B9IC22|B9IC22_POPTR	511	69.92	512	64.51	100	150	4	624	2153	1	510	0	Cytochrome P450 family protein	POPTR_0014s06770g	Populus trichocarpa (Western balsam poplar) (Populus balsamifera subsp. trichocarpa)	NA	heme binding; iron ion binding; monooxygenase activity; oxidoreductase activity, acting on paired donors, with incorporation or reduction of molecular oxygen	GO:0020037; GO:0005506; GO:0004497; GO:0016705	GO:0020037~heme binding;GO:0005506~iron ion binding;GO:0004497~monooxygenase activity;GO:0016705~oxidoreductase activity, acting on paired donors, with incorporation or reduction of molecular oxygen	NA	NA
Master_Control_179006	SO_3189_CA_comp31085_c0_seq2	2833.31	1024.81	0.361702	-1.46713	0.42088	1	tr|R9WWB9|R9WWB9_TANCI	518	56.15	488	83.13	94.21	210	2	1759	302	27	512	9e-178	Cytochrome P450-like protein	NA	Tanacetum cinerariifolium (Dalmatian daisy) (Chrysanthemum cinerariifolium)	NA	heme binding; iron ion binding; monooxygenase activity; oxidoreductase activity, acting on paired donors, with incorporation or reduction of molecular oxygen	GO:0020037; GO:0005506; GO:0004497; GO:0016705	GO:0020037~heme binding;GO:0005506~iron ion binding;GO:0004497~monooxygenase activity;GO:0016705~oxidoreductase activity, acting on paired donors, with incorporation or reduction of molecular oxygen	NA	NA
Master_Control_179293	SO_3446_Cold_Stress_c20357_g1_i4	125.684	46.8554	0.372802	-1.42352	0.510078	1	tr|K7PPX3|K7PPX3_ARTAN	502	71.63	504	76.71	100	140	3	172	1680	1	502	0	Cytochrome P450 mono-oxygenase	CYP05	Artemisia annua (Sweet wormwood)	NA	heme binding; iron ion binding; monooxygenase activity; oxidoreductase activity, acting on paired donors, with incorporation or reduction of molecular oxygen	GO:0020037; GO:0005506; GO:0004497; GO:0016705	GO:0020037~heme binding;GO:0005506~iron ion binding;GO:0004497~monooxygenase activity;GO:0016705~oxidoreductase activity, acting on paired donors, with incorporation or reduction of molecular oxygen	NA	NA
Master_Control_179962	SO_3189_CA_comp30284_c0_seq3	238.051	22.827	0.0958911	-3.38246	0.115899	1	tr|W9RK69|W9RK69_9ROSA	465	79.71	345	59.41	74.19	69	1	141	1175	18	361	0	Cytochrome P450 85A	L484_018176	Morus notabilis	NA	heme binding; iron ion binding; monooxygenase activity; oxidoreductase activity, acting on paired donors, with incorporation or reduction of molecular oxygen	GO:0020037; GO:0005506; GO:0004497; GO:0016705	GO:0020037~heme binding;GO:0005506~iron ion binding;GO:0004497~monooxygenase activity;GO:0016705~oxidoreductase activity, acting on paired donors, with incorporation or reduction of molecular oxygen	NA	NA
Master_Control_179963	SO_3189_CA_comp30284_c0_seq1	154.817	42.0498	0.27161	-1.88039	0.377803	1	tr|W9RK69|W9RK69_9ROSA	465	80.17	343	44.51	73.76	67	1	141	1169	18	359	0	Cytochrome P450 85A	L484_018176	Morus notabilis	NA	heme binding; iron ion binding; monooxygenase activity; oxidoreductase activity, acting on paired donors, with incorporation or reduction of molecular oxygen	GO:0020037; GO:0005506; GO:0004497; GO:0016705	GO:0020037~heme binding;GO:0005506~iron ion binding;GO:0004497~monooxygenase activity;GO:0016705~oxidoreductase activity, acting on paired donors, with incorporation or reduction of molecular oxygen	NA	NA
Master_Control_182006	SO_3446_Cold_Stress_c30839_g1_i1	129.014	45.654	0.353869	-1.49871	0.48754	1	tr|F6I534|F6I534_VITVI	508	56.02	507	52.2	99.8	218	3	1662	154	1	506	0	Putative uncharacterized protein	VIT_19s0015g00110	Vitis vinifera (Grape)	NA	heme binding; iron ion binding; monooxygenase activity; oxidoreductase activity, acting on paired donors, with incorporation or reduction of molecular oxygen	GO:0020037; GO:0005506; GO:0004497; GO:0016705	GO:0020037~heme binding;GO:0005506~iron ion binding;GO:0004497~monooxygenase activity;GO:0016705~oxidoreductase activity, acting on paired donors, with incorporation or reduction of molecular oxygen	NA	NA
Master_Control_185582	SO_3189_CA_comp34152_c0_seq1	785.736	223.464	0.284401	-1.814	0.316605	1	tr|A5BLL1|A5BLL1_VITVI	515	78.57	462	67.58	89.71	99	0	469	1854	54	515	0	Putative uncharacterized protein	VITISV_042049	Vitis vinifera (Grape)	NA	heme binding; iron ion binding; monooxygenase activity; oxidoreductase activity, acting on paired donors, with incorporation or reduction of molecular oxygen	GO:0020037; GO:0005506; GO:0004497; GO:0016705	GO:0020037~heme binding;GO:0005506~iron ion binding;GO:0004497~monooxygenase activity;GO:0016705~oxidoreductase activity, acting on paired donors, with incorporation or reduction of molecular oxygen	NA	NA
Master_Control_185665	SO_3446_Cold_Stress_c27436_g1_i2	4808.47	1179.8	0.245358	-2.02704	0.28819	1	tr|K7N8R5|K7N8R5_ARTAN	505	100	484	72.89	95.84	0	0	1703	252	22	505	0	Cytochrome P450 mono-oxygenase	cyp02	Artemisia annua (Sweet wormwood)	NA	heme binding; iron ion binding; monooxygenase activity; oxidoreductase activity, acting on paired donors, with incorporation or reduction of molecular oxygen	GO:0020037; GO:0005506; GO:0004497; GO:0016705	GO:0020037~heme binding;GO:0005506~iron ion binding;GO:0004497~monooxygenase activity;GO:0016705~oxidoreductase activity, acting on paired donors, with incorporation or reduction of molecular oxygen	NA	NA
Master_Control_186572	SO_3189_CA_comp448616_c0_seq1	19.9763	7.20853	0.360854	-1.47051	0.639319	1	tr|W9RQK2|W9RQK2_9ROSA	565	75.57	131	52.26	23.19	32	0	357	749	279	409	2e-87	Cytochrome P450 704C1	L484_021410	Morus notabilis	NA	heme binding; iron ion binding; monooxygenase activity; oxidoreductase activity, acting on paired donors, with incorporation or reduction of molecular oxygen	GO:0020037; GO:0005506; GO:0004497; GO:0016705	GO:0020037~heme binding;GO:0005506~iron ion binding;GO:0004497~monooxygenase activity;GO:0016705~oxidoreductase activity, acting on paired donors, with incorporation or reduction of molecular oxygen	NA	NA
Master_Control_187361	SO_3189_CA_comp31192_c2_seq12	405.353	7.20853	0.0177833	-5.81333	0.0111914	0.774994	tr|F8S1H9|F8S1H9_HELAN	493	71.83	284	59.92	57.61	78	1	847	2	45	328	2e-138	Cytochrome P450	NA	Helianthus annuus (Common sunflower)	NA	heme binding; iron ion binding; monooxygenase activity; oxidoreductase activity, acting on paired donors, with incorporation or reduction of molecular oxygen	GO:0020037; GO:0005506; GO:0004497; GO:0016705	GO:0020037~heme binding;GO:0005506~iron ion binding;GO:0004497~monooxygenase activity;GO:0016705~oxidoreductase activity, acting on paired donors, with incorporation or reduction of molecular oxygen	NA	NA
Master_Control_187364	SO_3189_CA_comp31192_c2_seq5	327.945	12.0142	0.0366349	-4.77064	0.0314457	1	tr|F8S1H9|F8S1H9_HELAN	493	68.54	267	52.77	54.16	81	2	1251	457	45	310	1e-116	Cytochrome P450	NA	Helianthus annuus (Common sunflower)	NA	heme binding; iron ion binding; monooxygenase activity; oxidoreductase activity, acting on paired donors, with incorporation or reduction of molecular oxygen	GO:0020037; GO:0005506; GO:0004497; GO:0016705	GO:0020037~heme binding;GO:0005506~iron ion binding;GO:0004497~monooxygenase activity;GO:0016705~oxidoreductase activity, acting on paired donors, with incorporation or reduction of molecular oxygen	NA	NA
Master_Control_187354	SO_3189_CA_comp31192_c2_seq3	177.29	6.00711	0.033883	-4.8833	0.0474557	1	tr|F8S1H5|F8S1H5_HELAN	491	74.27	171	60.35	34.83	44	0	167	679	320	490	9e-88	Cytochrome P450	NA	Helianthus annuus (Common sunflower)	NA	heme binding; iron ion binding; monooxygenase activity; oxidoreductase activity, acting on paired donors, with incorporation or reduction of molecular oxygen	GO:0020037; GO:0005506; GO:0004497; GO:0016705	GO:0020037~heme binding;GO:0005506~iron ion binding;GO:0004497~monooxygenase activity;GO:0016705~oxidoreductase activity, acting on paired donors, with incorporation or reduction of molecular oxygen	NA	NA
Master_Control_187787	SO_3189_CA_comp33698_c0_seq6	466.114	7.20853	0.0154652	-6.01484	0.00838993	0.706644	tr|X2ESR4|X2ESR4_9ASTR	495	56.67	480	79.47	96.97	196	2	203	1636	26	495	2e-170	Cytochrome P450	NA	Tanacetum parthenium	NA	heme binding; iron ion binding; monooxygenase activity; oxidoreductase activity, acting on paired donors, with incorporation or reduction of molecular oxygen	GO:0020037; GO:0005506; GO:0004497; GO:0016705	GO:0020037~heme binding;GO:0005506~iron ion binding;GO:0004497~monooxygenase activity;GO:0016705~oxidoreductase activity, acting on paired donors, with incorporation or reduction of molecular oxygen	NA	NA
Master_Control_187789	SO_3189_CA_comp33698_c0_seq1	626.757	4.80569	0.00766754	-7.02702	0.00277067	0.439121	tr|A0A067KGN5|A0A067KGN5_JATCU	466	53.16	269	34.92	57.73	116	3	239	1036	1	262	9e-85	Uncharacterized protein	JCGZ_11385	Jatropha curcas (Barbados nut)	NA	heme binding; iron ion binding; monooxygenase activity; oxidoreductase activity, acting on paired donors, with incorporation or reduction of molecular oxygen	GO:0020037; GO:0005506; GO:0004497; GO:0016705	GO:0020037~heme binding;GO:0005506~iron ion binding;GO:0004497~monooxygenase activity;GO:0016705~oxidoreductase activity, acting on paired donors, with incorporation or reduction of molecular oxygen	NA	NA
Master_Control_204387	SO_3189_CA_comp556028_c0_seq1	26.6351	7.20853	0.27064	-1.88555	0.526514	1	tr|B9II24|B9II24_POPTR	511	63.61	305	73.02	59.69	106	1	354	1253	1	305	2e-136	Uncharacterized protein	POPTR_0016s05030g	Populus trichocarpa (Western balsam poplar) (Populus balsamifera subsp. trichocarpa)	NA	heme binding; iron ion binding; monooxygenase activity; oxidoreductase activity, acting on paired donors, with incorporation or reduction of molecular oxygen	GO:0020037; GO:0005506; GO:0004497; GO:0016705	GO:0020037~heme binding;GO:0005506~iron ion binding;GO:0004497~monooxygenase activity;GO:0016705~oxidoreductase activity, acting on paired donors, with incorporation or reduction of molecular oxygen	NA	NA
Master_Control_160611	SO_3446_Cold_Stress_c33149_g1_i1	122.355	36.0426	0.294574	-1.7633	0.423926	1	tr|Q2EPZ0|Q2EPZ0_ARTAN	534	97.79	407	92.92	76.22	9	0	1314	94	128	534	0	Putative heme-binding cytochrome P450	NA	Artemisia annua (Sweet wormwood)	NA	heme binding; iron ion binding; monooxygenase activity; oxidoreductase activity, acting on paired donors, with incorporation or reduction of molecular oxygen	GO:0020037; GO:0005506; GO:0004497; GO:0016705	GO:0020037~heme binding;GO:0005506~iron ion binding;GO:0004497~monooxygenase activity;GO:0016705~oxidoreductase activity, acting on paired donors, with incorporation or reduction of molecular oxygen	NA	NA
Master_Control_157867	SO_3446_Cold_Stress_c25137_g2_i1	2780.87	617.531	0.222064	-2.17095	0.238475	1	tr|R9WWB9|R9WWB9_TANCI	518	64.44	495	38.41	95.56	174	2	2056	3537	19	512	0	Cytochrome P450-like protein	NA	Tanacetum cinerariifolium (Dalmatian daisy) (Chrysanthemum cinerariifolium)	NA	heme binding; iron ion binding; monooxygenase activity; oxidoreductase activity, acting on paired donors, with incorporation or reduction of molecular oxygen	GO:0020037; GO:0005506; GO:0004497; GO:0016705	GO:0020037~heme binding;GO:0005506~iron ion binding;GO:0004497~monooxygenase activity;GO:0016705~oxidoreductase activity, acting on paired donors, with incorporation or reduction of molecular oxygen	NA	NA
Master_Control_157868	SO_3189_CA_comp31587_c0_seq3	2333.07	342.405	0.146762	-2.76845	0.136496	1	tr|R9WWB9|R9WWB9_TANCI	518	64.44	495	63.35	95.56	174	2	534	2015	19	512	0	Cytochrome P450-like protein	NA	Tanacetum cinerariifolium (Dalmatian daisy) (Chrysanthemum cinerariifolium)	NA	heme binding; iron ion binding; monooxygenase activity; oxidoreductase activity, acting on paired donors, with incorporation or reduction of molecular oxygen	GO:0020037; GO:0005506; GO:0004497; GO:0016705	GO:0020037~heme binding;GO:0005506~iron ion binding;GO:0004497~monooxygenase activity;GO:0016705~oxidoreductase activity, acting on paired donors, with incorporation or reduction of molecular oxygen	NA	NA
Master_Control_29499	SO_3189_CA_comp34131_c0_seq1	406.185	183.818	0.452546	-1.14386	0.534702	1	tr|J3KVN9|J3KVN9_ORYBR	472	88.03	142	24.33	30.08	17	0	1226	801	185	326	0	Uncharacterized protein	OB01G10450	Oryza brachyantha	NA	1-deoxy-D-xylulose-5-phosphate reductoisomerase activity; isoprenoid biosynthetic process; metal ion binding; NADPH binding	GO:0030604; GO:0070402; GO:0008299; GO:0046872	GO:0030604~1-deoxy-D-xylulose-5-phosphate reductoisomerase activity;GO:0070402~NADPH binding;GO:0046872~metal ion binding	GO:0008299~isoprenoid biosynthetic process	NA
Master_Control_190410	SO_3446_Cold_Stress_c26755_g1_i5	411.18	124.948	0.303877	-1.71844	0.359296	1	tr|W8NXM5|W8NXM5_JATCU	467	85.88	177	31.74	37.9	23	1	1205	681	179	355	0	1-deoxy-D-xylulose 5-phosphate reductoisomerase (Uncharacterized protein)	JCGZ_11476	Jatropha curcas (Barbados nut)	NA	1-deoxy-D-xylulose-5-phosphate reductoisomerase activity; isomerase activity; isoprenoid biosynthetic process; metal ion binding; NADPH binding	GO:0030604; GO:0070402; GO:0016853; GO:0008299; GO:0046872	GO:0030604~1-deoxy-D-xylulose-5-phosphate reductoisomerase activity;GO:0070402~NADPH binding;GO:0016853~isomerase activity;GO:0046872~metal ion binding	GO:0008299~isoprenoid biosynthetic process	NA
Master_Control_190411	SO_3189_CA_comp34131_c0_seq9	1087.88	352.017	0.323581	-1.6278	0.36272	1	tr|Q8L6C5|Q8L6C5_STERE	473	89.2	463	74.68	97.89	33	2	1710	370	1	462	0	1-deoxy-D-xylulose 5-phosphate reductoisomerase (EC 1.1.1.267)	dxr	Stevia rebaudiana (Stevia) (Eupatorium rebaudianum)	NA	1-deoxy-D-xylulose-5-phosphate reductoisomerase activity; isomerase activity; isoprenoid biosynthetic process; metal ion binding; NADPH binding	GO:0030604; GO:0070402; GO:0016853; GO:0008299; GO:0046872	GO:0030604~1-deoxy-D-xylulose-5-phosphate reductoisomerase activity;GO:0070402~NADPH binding;GO:0016853~isomerase activity;GO:0046872~metal ion binding	GO:0008299~isoprenoid biosynthetic process	NA
Master_Control_41881	SO_3189_CA_comp23874_c1_seq2	1316.77	342.405	0.260033	-1.94323	0.28039	1	tr|Q2I6K1|Q2I6K1_STERE	458	88.4	362	67.79	79.04	34	3	1486	419	1	360	0	IPP/DMAPP synthase	ispH	Stevia rebaudiana (Stevia) (Eupatorium rebaudianum)	NA	4-hydroxy-3-methylbut-2-en-1-yl diphosphate reductase activity; dimethylallyl diphosphate biosynthetic process; isopentenyl diphosphate biosynthetic process, methylerythritol 4-phosphate pathway; metal ion binding	GO:0051745; GO:0050992; GO:0019288; GO:0046872	GO:0051745~4-hydroxy-3-methylbut-2-en-1-yl diphosphate reductase activity;GO:0046872~metal ion binding	GO:0050992~dimethylallyl diphosphate biosynthetic process;GO:0019288~isopentenyl diphosphate biosynthetic process, methylerythritol 4-phosphate pathway	NA
Master_Control_89764	SO_3446_Cold_Stress_c23214_g1_i1	36420.2	3408.43	0.0935864	-3.41756	0.213009	1	tr|D7NGM0|D7NGM0_ARTAN	455	99.56	455	71.92	100	2	0	1681	317	1	455	0	1-hydroxy-2-methyl-2-(E)-butenyl 4-diphosphate reductase	HDR	Artemisia annua (Sweet wormwood)	NA	4-hydroxy-3-methylbut-2-en-1-yl diphosphate reductase activity; dimethylallyl diphosphate biosynthetic process; isopentenyl diphosphate biosynthetic process, methylerythritol 4-phosphate pathway; metal ion binding	GO:0051745; GO:0050992; GO:0019288; GO:0046872	GO:0051745~4-hydroxy-3-methylbut-2-en-1-yl diphosphate reductase activity;GO:0046872~metal ion binding	GO:0050992~dimethylallyl diphosphate biosynthetic process;GO:0019288~isopentenyl diphosphate biosynthetic process, methylerythritol 4-phosphate pathway	NA
Master_Control_89765	SO_3446_Cold_Stress_c23214_g1_i2	20470.7	2901.43	0.141736	-2.81873	0.234236	1	tr|D7NGM0|D7NGM0_ARTAN	455	99.71	343	50.94	75.38	1	0	1803	775	1	343	0	1-hydroxy-2-methyl-2-(E)-butenyl 4-diphosphate reductase	HDR	Artemisia annua (Sweet wormwood)	NA	4-hydroxy-3-methylbut-2-en-1-yl diphosphate reductase activity; dimethylallyl diphosphate biosynthetic process; isopentenyl diphosphate biosynthetic process, methylerythritol 4-phosphate pathway; metal ion binding	GO:0051745; GO:0050992; GO:0019288; GO:0046872	GO:0051745~4-hydroxy-3-methylbut-2-en-1-yl diphosphate reductase activity;GO:0046872~metal ion binding	GO:0050992~dimethylallyl diphosphate biosynthetic process;GO:0019288~isopentenyl diphosphate biosynthetic process, methylerythritol 4-phosphate pathway	NA
Master_Control_95053	SO_3446_Cold_Stress_c25965_g2_i3	923.073	296.751	0.321482	-1.63719	0.361447	1	tr|Q2I6K1|Q2I6K1_STERE	458	91.98	349	84.71	76.2	27	1	2	1048	61	408	0	IPP/DMAPP synthase	ispH	Stevia rebaudiana (Stevia) (Eupatorium rebaudianum)	NA	4-hydroxy-3-methylbut-2-en-1-yl diphosphate reductase activity; dimethylallyl diphosphate biosynthetic process; isopentenyl diphosphate biosynthetic process, methylerythritol 4-phosphate pathway; metal ion binding	GO:0051745; GO:0050992; GO:0019288; GO:0046872	GO:0051745~4-hydroxy-3-methylbut-2-en-1-yl diphosphate reductase activity;GO:0046872~metal ion binding	GO:0050992~dimethylallyl diphosphate biosynthetic process;GO:0019288~isopentenyl diphosphate biosynthetic process, methylerythritol 4-phosphate pathway	NA
Master_Control_121393	SO_3189_CA_comp23874_c1_seq1	2829.15	806.154	0.284946	-1.81124	0.322396	1	tr|Q2I6K1|Q2I6K1_STERE	458	88.45	459	63.49	100	45	3	1578	220	1	457	0	IPP/DMAPP synthase	ispH	Stevia rebaudiana (Stevia) (Eupatorium rebaudianum)	NA	4-hydroxy-3-methylbut-2-en-1-yl diphosphate reductase activity; dimethylallyl diphosphate biosynthetic process; isopentenyl diphosphate biosynthetic process, methylerythritol 4-phosphate pathway; metal ion binding	GO:0051745; GO:0050992; GO:0019288; GO:0046872	GO:0051745~4-hydroxy-3-methylbut-2-en-1-yl diphosphate reductase activity;GO:0046872~metal ion binding	GO:0050992~dimethylallyl diphosphate biosynthetic process;GO:0019288~isopentenyl diphosphate biosynthetic process, methylerythritol 4-phosphate pathway	NA
Master_Control_130061	SO_3189_CA_comp964847_c0_seq1	307.968	86.5024	0.280881	-1.83197	0.343564	1	tr|G8FL08|G8FL08_9ASTR	455	65.62	64	16.86	14.07	18	2	180	1	1	64	8e-14	1-hydroxy-2-methyl-2-(E)-butenyl 4-diphosphate reductase	NA	Tanacetum parthenium	NA	4-hydroxy-3-methylbut-2-en-1-yl diphosphate reductase activity; dimethylallyl diphosphate biosynthetic process; isopentenyl diphosphate biosynthetic process, methylerythritol 4-phosphate pathway; metal ion binding	GO:0051745; GO:0050992; GO:0019288; GO:0046872	GO:0051745~4-hydroxy-3-methylbut-2-en-1-yl diphosphate reductase activity;GO:0046872~metal ion binding	GO:0050992~dimethylallyl diphosphate biosynthetic process;GO:0019288~isopentenyl diphosphate biosynthetic process, methylerythritol 4-phosphate pathway	NA
Master_Control_49840	SO_3189_CA_comp26030_c1_seq1	362.071	2.40284	0.00663639	-7.23539	0.00447631	0.554156	tr|Q6QZW8|Q6QZW8_9APIA	760	81.94	227	70.64	29.87	41	0	963	283	532	758	6e-131	Putative beta-amyrin synthase	OSCCAS	Centella asiatica	NA	intramolecular transferase activity	GO:0016866	GO:0016866~intramolecular transferase activity	NA	NA
Master_Control_55766	SO_3189_CA_comp33741_c0_seq1	523.546	25.2299	0.0481903	-4.37511	0.0343008	1	tr|B1P7H3|B1P7H3_ARTAN	761	98.95	761	56.88	100	8	0	3711	1429	1	761	0	Beta-amyrin synthase	BAS	Artemisia annua (Sweet wormwood)	NA	intramolecular transferase activity	GO:0016866	GO:0016866~intramolecular transferase activity	NA	NA
Master_Control_55768	SO_3189_CA_comp33741_c0_seq2	532.702	39.6469	0.074426	-3.74805	0.0611974	1	tr|B1P7H3|B1P7H3_ARTAN	761	99.21	632	43.83	83.05	5	0	3324	1429	130	761	0	Beta-amyrin synthase	BAS	Artemisia annua (Sweet wormwood)	NA	intramolecular transferase activity	GO:0016866	GO:0016866~intramolecular transferase activity	NA	NA
Master_Control_175662	SO_3446_Cold_Stress_c48963_g1_i1	1002.98	74.4881	0.0742669	-3.75114	0.0523932	1	tr|B2LRS5|B2LRS5_ARTAN	761	99.37	632	47.83	83.05	4	0	656	2551	130	761	0	Beta-amyrin synthase	BAS	Artemisia annua (Sweet wormwood)	NA	intramolecular transferase activity	GO:0016866	GO:0016866~intramolecular transferase activity	NA	NA
Master_Control_33066	SO_3189_CA_comp448883_c0_seq1	41.6174	9.61137	0.230946	-2.11437	0.438442	1	tr|E7BTW7|E7BTW7_ARTAN	575	85	240	72.51	41.74	36	0	3	722	273	512	4e-139	E-beta-farnesene synthase 2	betaFS2	Artemisia annua (Sweet wormwood)	NA	magnesium ion binding; terpene synthase activity	GO:0000287; GO:0010333	GO:0000287~magnesium ion binding;GO:0010333~terpene synthase activity	NA	NA
Master_Control_33067	SO_3189_CA_comp915_c0_seq1	38.288	2.40284	0.0627571	-3.99408	0.207346	1	tr|A0A0A0V4W7|A0A0A0V4W7_MATCR	574	71.9	210	79.45	36.59	58	1	634	5	27	235	3e-98	E-beta-farnesene synthase	NA	Matricaria chamomilla var. recutita (German chamomile) (Chamomilla recutita)	NA	NA	NA	NA	NA	NA
Master_Control_8106	SO_3189_CA_comp330908_c0_seq1	34.1262	7.20853	0.211231	-2.2431	0.434865	1	tr|E7BTW8|E7BTW8_ARTAN	574	85.24	210	90.39	36.59	31	0	631	2	275	484	8e-120	E-beta-farnesene synthase 1	betaFS1	Artemisia annua (Sweet wormwood)	NA	magnesium ion binding; terpene synthase activity	GO:0000287; GO:0010333	GO:0000287~magnesium ion binding;GO:0010333~terpene synthase activity	NA	NA
Master_Control_15514	SO_3189_CA_comp11068_c0_seq1	13.3176	2.40284	0.180427	-2.47051	0.508495	1	tr|Q9AR67|Q9AR67_9ASTR	549	68.37	215	84.2	39.16	66	2	41	679	1	215	1e-99	Germacrene A synthase	1	Solidago canadensis	NA	magnesium ion binding; terpene synthase activity	GO:0000287; GO:0010333	GO:0000287~magnesium ion binding;GO:0010333~terpene synthase activity	NA	NA
Master_Control_9693	SO_3189_CA_comp29441_c0_seq3	40.785	12.0142	0.294574	-1.7633	0.512136	1	sp|B0FGA9|GAS2_HELAN	559	72.41	145	54.44	25.94	39	1	2	436	190	333	1e-63	Germacrene A synthase 2 (EC 4.2.3.23) (Terpene synthase 1B) (HaTPS1B)	GAS2	Helianthus annuus (Common sunflower)	NA	germacrene-A synthase activity; magnesium ion binding	GO:0034005; GO:0000287	GO:0034005~germacrene-A synthase activity;GO:0000287~magnesium ion binding	NA	NA
Master_Control_166686	SO_3189_CA_comp9379_c0_seq1	86.5641	9.61137	0.111032	-3.17095	0.206052	1	tr|Q9AR67|Q9AR67_9ASTR	549	67.86	529	93.57	96.36	166	4	41	1618	1	528	0	Germacrene A synthase	1	Solidago canadensis	NA	magnesium ion binding; terpene synthase activity	GO:0000287; GO:0010333	GO:0000287~magnesium ion binding;GO:0010333~terpene synthase activity	NA	NA
Master_Control_168404	SO_3446_Cold_Stress_c514_g1_i1	232.225	104.524	0.450097	-1.15169	0.554038	1	sp|I6QPS5|TPS5_MATCR	549	86.16	549	85.25	100	74	1	28	1668	1	549	0	(-)-germacrene D synthase (EC 4.2.3.75) (Terpene synthase 5)	NA	Matricaria chamomilla var. recutita (German chamomile) (Chamomilla recutita)	PATHWAY: Secondary metabolite biosynthesis; terpenoid biosynthesis.	magnesium ion binding; terpene synthase activity; terpenoid biosynthetic process	GO:0000287; GO:0010333; GO:0016114	GO:0000287~magnesium ion binding;GO:0010333~terpene synthase activity	GO:0016114~terpenoid biosynthetic process	NA
Master_Control_51899	SO_3189_CA_comp30979_c0_seq6	227.231	98.5166	0.433553	-1.20572	0.537503	1	tr|D1MI43|D1MI43_ARTAN	308	67.59	108	23.43	35.06	33	1	115	432	12	119	1e-38	Broad substrate reductase/dehydrogenase	RED1	Artemisia annua (Sweet wormwood)	NA	oxidoreductase activity	GO:0016491	GO:0016491~oxidoreductase activity	NA	NA
Master_Control_56174	SO_3189_CA_comp24110_c0_seq2	719.148	240.284	0.334124	-1.58155	0.380986	1	tr|D1MI43|D1MI43_ARTAN	308	66.67	129	43.43	41.88	43	0	537	151	131	259	4e-62	Broad substrate reductase/dehydrogenase	RED1	Artemisia annua (Sweet wormwood)	NA	oxidoreductase activity	GO:0016491	GO:0016491~oxidoreductase activity	NA	NA
Master_Control_56170	SO_3189_CA_comp24110_c0_seq3	3617.38	923.893	0.255404	-1.96915	0.29054	1	tr|D1MI43|D1MI43_ARTAN	308	66.67	129	16.04	41.88	43	0	624	238	131	259	6e-64	Broad substrate reductase/dehydrogenase	RED1	Artemisia annua (Sweet wormwood)	NA	oxidoreductase activity	GO:0016491	GO:0016491~oxidoreductase activity	NA	NA
Master_Control_56172	SO_3189_CA_comp24110_c0_seq1	1410.83	551.453	0.390871	-1.35523	0.445979	1	tr|D1MI43|D1MI43_ARTAN	308	66.67	129	29.36	41.88	43	0	624	238	131	259	3e-63	Broad substrate reductase/dehydrogenase	RED1	Artemisia annua (Sweet wormwood)	NA	oxidoreductase activity	GO:0016491	GO:0016491~oxidoreductase activity	NA	NA
Master_Control_16232	SO_3189_CA_comp30157_c0_seq2	178.122	2.40284	0.0134899	-6.21198	0.0211352	0.977318	tr|D1MI43|D1MI43_ARTAN	308	85.45	220	45.8	71.43	4	1	1337	678	1	192	5e-163	Broad substrate reductase/dehydrogenase	RED1	Artemisia annua (Sweet wormwood)	NA	oxidoreductase activity	GO:0016491	GO:0016491~oxidoreductase activity	NA	NA
Master_Control_11766	SO_3189_CA_comp30979_c0_seq3	58.2643	22.827	0.391784	-1.35187	0.581408	1	tr|D1MI43|D1MI43_ARTAN	308	67.92	106	26.97	34.42	32	1	153	464	14	119	6e-38	Broad substrate reductase/dehydrogenase	RED1	Artemisia annua (Sweet wormwood)	NA	oxidoreductase activity	GO:0016491	GO:0016491~oxidoreductase activity	NA	NA
Master_Control_26352	SO_3189_CA_comp30979_c0_seq5	537.696	168.199	0.312814	-1.67662	0.361325	1	tr|D1MI43|D1MI43_ARTAN	308	64.53	296	82.76	96.1	102	2	153	1034	14	308	1e-131	Broad substrate reductase/dehydrogenase	RED1	Artemisia annua (Sweet wormwood)	NA	oxidoreductase activity	GO:0016491	GO:0016491~oxidoreductase activity	NA	NA
Master_Control_5832	SO_3189_CA_comp33274_c0_seq1	919.744	151.379	0.164588	-2.60307	0.159495	1	tr|D1MI43|D1MI43_ARTAN	308	59.11	247	34.51	80.19	90	5	1292	1999	62	308	2e-86	Broad substrate reductase/dehydrogenase	RED1	Artemisia annua (Sweet wormwood)	NA	oxidoreductase activity	GO:0016491	GO:0016491~oxidoreductase activity	NA	NA
Master_Control_8644	SO_3189_CA_comp33274_c0_seq3	1079.55	175.408	0.162481	-2.62165	0.155054	1	tr|D1MI43|D1MI43_ARTAN	308	65.73	213	28.78	69.16	65	3	1458	2072	96	308	5e-86	Broad substrate reductase/dehydrogenase	RED1	Artemisia annua (Sweet wormwood)	NA	oxidoreductase activity	GO:0016491	GO:0016491~oxidoreductase activity	NA	NA
Master_Control_2197	SO_3189_CA_comp33274_c0_seq4	461.12	122.545	0.265755	-1.91183	0.306851	1	tr|D1MI43|D1MI43_ARTAN	308	56.27	295	89.85	95.78	73	4	121	837	14	308	2e-101	Broad substrate reductase/dehydrogenase	RED1	Artemisia annua (Sweet wormwood)	NA	oxidoreductase activity	GO:0016491	GO:0016491~oxidoreductase activity	NA	NA
Master_Control_16354	SO_3189_CA_comp33274_c0_seq5	2091.69	296.751	0.141872	-2.81734	0.12919	1	tr|D1MI43|D1MI43_ARTAN	308	66.78	295	78.39	95.78	90	3	121	981	14	308	2e-135	Broad substrate reductase/dehydrogenase	RED1	Artemisia annua (Sweet wormwood)	NA	oxidoreductase activity	GO:0016491	GO:0016491~oxidoreductase activity	NA	NA
Master_Control_24860	SO_3189_CA_comp33274_c0_seq8	1349.23	219.86	0.162952	-2.61748	0.154372	1	tr|D1MI43|D1MI43_ARTAN	308	66.67	297	46.67	96.43	91	3	895	1761	12	308	1e-132	Broad substrate reductase/dehydrogenase	RED1	Artemisia annua (Sweet wormwood)	NA	oxidoreductase activity	GO:0016491	GO:0016491~oxidoreductase activity	NA	NA
Master_Control_6499	SO_3189_CA_comp33274_c0_seq9	674.201	115.336	0.171071	-2.54733	0.173317	1	tr|D1MI43|D1MI43_ARTAN	308	56.57	297	50.48	96.43	73	4	895	1617	12	308	1e-99	Broad substrate reductase/dehydrogenase	RED1	Artemisia annua (Sweet wormwood)	NA	oxidoreductase activity	GO:0016491	GO:0016491~oxidoreductase activity	NA	NA
Master_Control_99016	SO_3446_Cold_Stress_c27378_g3_i12	135.673	20.4242	0.15054	-2.73178	0.23021	1	tr|D1MI43|D1MI43_ARTAN	308	45.06	162	100	52.6	33	4	65	382	12	173	7e-27	Broad substrate reductase/dehydrogenase	RED1	Artemisia annua (Sweet wormwood)	NA	oxidoreductase activity	GO:0016491	GO:0016491~oxidoreductase activity	NA	NA
Master_Control_99012	SO_3446_Cold_Stress_c27378_g3_i2	690.016	157.386	0.228091	-2.13232	0.246541	1	tr|D1MI43|D1MI43_ARTAN	308	65.24	164	41.69	53.25	49	3	647	1114	96	259	3e-59	Broad substrate reductase/dehydrogenase	RED1	Artemisia annua (Sweet wormwood)	NA	oxidoreductase activity	GO:0016491	GO:0016491~oxidoreductase activity	NA	NA
Master_Control_129881	SO_3189_CA_comp30979_c0_seq18	1285.14	110.531	0.0860065	-3.53941	0.0631612	1	tr|D1MI43|D1MI43_ARTAN	308	67.34	297	69.94	96.43	95	1	1117	233	12	308	7e-140	Broad substrate reductase/dehydrogenase	RED1	Artemisia annua (Sweet wormwood)	NA	oxidoreductase activity	GO:0016491	GO:0016491~oxidoreductase activity	NA	NA
Master_Control_129887	SO_3446_Cold_Stress_c20393_g1_i1	731.633	217.457	0.297222	-1.75039	0.334255	1	tr|D1MI43|D1MI43_ARTAN	308	64.77	298	81.64	96.75	102	2	938	51	12	308	5e-133	Broad substrate reductase/dehydrogenase	RED1	Artemisia annua (Sweet wormwood)	NA	oxidoreductase activity	GO:0016491	GO:0016491~oxidoreductase activity	NA	NA
Master_Control_185200	SO_3446_Cold_Stress_c27378_g3_i4	1134.49	398.872	0.351587	-1.50805	0.397639	1	tr|D1MI43|D1MI43_ARTAN	308	66.97	109	22.23	35.39	32	2	616	930	12	120	3e-36	Broad substrate reductase/dehydrogenase	RED1	Artemisia annua (Sweet wormwood)	NA	oxidoreductase activity	GO:0016491	GO:0016491~oxidoreductase activity	NA	NA
Master_Control_123443	SO_3446_Cold_Stress_c26920_g1_i4	235.554	85.3009	0.362129	-1.46543	0.456059	1	tr|B9RK10|B9RK10_RICCO	717	75	232	19.9	32.36	58	0	3092	2397	57	288	4e-114	1-deoxyxylulose-5-phosphate synthase, putative (EC 2.2.1.7)	RCOM_1053880	Ricinus communis (Castor bean)	NA	1-deoxy-D-xylulose-5-phosphate synthase activity; terpenoid biosynthetic process	GO:0008661; GO:0016114	GO:0008661~1-deoxy-D-xylulose-5-phosphate synthase activity	GO:0016114~terpenoid biosynthetic process	NA
Unigene_ID	Transcript_ID (Query)	CA Expression	ColdStress Expression	FoldChange	log2FoldChange	P Value	Adjusted P Value	Regulation	Protein_ID(Subject_ID)	Protein_Length	%Identity	Alignment length(aa)	Query_coverage	Subject_coverage	Mismatches	Gaps	Query_Start	Query_End	S.start	S.end	E-value	Protein_Names	Gene_Name	Organism_Name	Pathway	Gene_Ontology(GO)	Gene_Ontology_IDs	GO_MF	GO_BP	GO_CC
Master_Control_32865	SO_3189_CA_comp329005_c0_seq1	43.2821	19.2227	0.444127	-1.17095	0.651237	1	tr|B9N4A6|B9N4A6_POPTR	565	45.57	237	89.77	41.95	98	7	690	1	5	217	3e-50	Uncharacterized protein	POPTR_0015s07530g	Populus trichocarpa (Western balsam poplar) (Populus balsamifera subsp. trichocarpa)	NA	nucleus; response to zinc ion; sequence-specific DNA binding; sequence-specific DNA binding transcription factor activity; transcription, DNA-templated	GO:0005634; GO:0010043; GO:0043565; GO:0003700; GO:0006351	GO:0043565~sequence-specific DNA binding;GO:0003700~sequence-specific DNA binding transcription factor activity	GO:0010043~response to zinc ion;GO:0006351~transcription, DNA-templated	GO:0005634~nucleus
Master_Control_36975	SO_3446_Cold_Stress_c47324_g1_i1	58.2643	13.2156	0.226822	-2.14037	0.400781	1	NA	NA	NA	NA	NA	NA	NA	NA	NA	NA	NA	NA	NA	NA	NA	NA	NA	NA	NA	NA	NA	NA
Master_Control_36980	SO_3189_CA_comp24890_c0_seq2	11199.2	4154.52	0.370964	-1.43065	0.502005	1	tr|A0A022QF85|A0A022QF85_ERYGU	112	66.07	112	29.95	100	25	3	954	643	6	112	3e-39	Uncharacterized protein	MIMGU_mgv1a016651mg	Erythranthe guttata (Yellow monkey flower) (Mimulus guttatus)	NA	NA	NA	NA	NA	NA
Master_Control_36998	SO_3189_CA_comp247730_c0_seq1	123.187	2.40284	0.0195056	-5.67997	0.0414352	1	NA	NA	NA	NA	NA	NA	NA	NA	NA	NA	NA	NA	NA	NA	NA	NA	NA	NA	NA	NA	NA	NA
Master_Control_36999	SO_3446_Cold_Stress_c4072_g1_i1	181.452	57.6682	0.317816	-1.65374	0.421241	1	tr|D7M7Z5|D7M7Z5_ARALL	75	44	75	30.91	100	37	3	156	365	1	75	2e-10	Putative uncharacterized protein	ARALYDRAFT_487083	Arabidopsis lyrata subsp. lyrata (Lyre-leaved rock-cress)	NA	NA	NA	NA	NA	NA
Master_Control_37007	SO_3446_Cold_Stress_c205_g2_i1	192.272	73.2867	0.381161	-1.39153	0.489917	1	tr|V7CEG7|V7CEG7_PHAVU	316	52.11	190	76.61	60.13	88	2	744	178	129	316	1e-61	Uncharacterized protein	PHAVU_003G295100g	Phaseolus vulgaris (Kidney bean) (French bean)	NA	hydrolase activity	GO:0016787	GO:0016787~hydrolase activity	NA	NA
Master_Control_32868	SO_3189_CA_comp1318810_c0_seq1	22.4734	7.20853	0.320759	-1.64044	0.592372	1	NA	NA	NA	NA	NA	NA	NA	NA	NA	NA	NA	NA	NA	NA	NA	NA	NA	NA	NA	NA	NA	NA
Master_Control_37030	SO_3189_CA_comp700334_c0_seq1	19.9763	7.20853	0.360854	-1.47051	0.639319	1	NA	NA	NA	NA	NA	NA	NA	NA	NA	NA	NA	NA	NA	NA	NA	NA	NA	NA	NA	NA	NA	NA
Master_Control_37032	SO_3189_CA_comp15862_c0_seq1	60.7613	28.8341	0.474547	-1.07538	0.655258	1	tr|A0A067KY83|A0A067KY83_JATCU	506	56.32	87	63.35	17.19	37	1	265	5	267	352	5e-20	Uncharacterized protein	JCGZ_08085	Jatropha curcas (Barbados nut)	NA	NA	NA	NA	NA	NA
Master_Control_37047	SO_3189_CA_comp301245_c0_seq1	65.7554	32.4384	0.493319	-1.01941	0.667124	1	NA	NA	NA	NA	NA	NA	NA	NA	NA	NA	NA	NA	NA	NA	NA	NA	NA	NA	NA	NA	NA	NA
Master_Control_37048	SO_3189_CA_comp19212_c0_seq1	1966	392.865	0.199829	-2.32316	0.203321	1	tr|A0A059A4W9|A0A059A4W9_EUCGR	118	47.71	109	25.27	92.37	52	2	828	517	9	117	1e-23	Uncharacterized protein	EUGRSUZ_K02486	Eucalyptus grandis (Flooded gum)	NA	calcium ion binding	GO:0005509	GO:0005509~calcium ion binding	NA	NA
Master_Control_37061	SO_3446_Cold_Stress_c40882_g1_i1	276.339	60.0711	0.217382	-2.2017	0.268373	1	tr|M5WZX1|M5WZX1_PRUPE	683	40	165	30.8	24.16	93	3	1354	869	133	294	1e-25	Uncharacterized protein	PRUPE_ppb012332mg	Prunus persica (Peach) (Amygdalus persica)	NA	NA	NA	NA	NA	NA
Master_Control_37070	SO_3446_Cold_Stress_c48217_g1_i1	130.679	40.8483	0.312586	-1.67767	0.439912	1	tr|Q6L3N8|Q6L3N8_SOLDE	1333	48.43	223	35.72	16.73	64	2	1184	666	457	678	5e-57	Putative gag-pol polyprotein, identical	SDM1_42t00010	Solanum demissum (Wild potato)	NA	DNA integration; nucleic acid binding; zinc ion binding	GO:0015074; GO:0003676; GO:0008270	GO:0003676~nucleic acid binding;GO:0008270~zinc ion binding	GO:0015074~DNA integration	NA
Master_Control_37072	SO_3446_Cold_Stress_c50354_g1_i1	13.3176	2.40284	0.180427	-2.47051	0.508495	1	NA	NA	NA	NA	NA	NA	NA	NA	NA	NA	NA	NA	NA	NA	NA	NA	NA	NA	NA	NA	NA	NA
Master_Control_37074	SO_3189_CA_comp13824_c0_seq1	1563.15	2.40284	0.00153718	-9.3455	0.000215896	0.152138	NA	NA	NA	NA	NA	NA	NA	NA	NA	NA	NA	NA	NA	NA	NA	NA	NA	NA	NA	NA	NA	NA
Master_Control_37081	SO_3446_Cold_Stress_c3927_g1_i1	33.2939	15.6185	0.46911	-1.092	0.690889	1	tr|B9GGM3|B9GGM3_POPTR	1436	62.92	178	60.75	12.4	62	1	522	1	1	178	8e-62	ABC transporter family protein	POPTR_0001s19030g	Populus trichocarpa (Western balsam poplar) (Populus balsamifera subsp. trichocarpa)	NA	ATPase activity; ATP binding; membrane	GO:0005524; GO:0016887; GO:0016020	GO:0005524~ATP binding;GO:0016887~ATPase activity	NA	GO:0016020~membrane
Master_Control_37089	SO_3189_CA_comp405925_c0_seq1	11.6529	4.80569	0.412404	-1.27787	0.730758	1	NA	NA	NA	NA	NA	NA	NA	NA	NA	NA	NA	NA	NA	NA	NA	NA	NA	NA	NA	NA	NA	NA
Master_Control_37091	SO_3446_Cold_Stress_c636_g1_i1	37511.4	6599.41	0.175931	-2.50692	0.361723	1	tr|Q9XGJ3|Q9XGJ3_GERHY	101	80.2	101	31.96	100	17	1	621	328	1	101	1e-41	GEG protein	geg	Gerbera hybrida (Daisy)	NA	NA	NA	NA	NA	NA
Master_Control_37093	SO_3446_Cold_Stress_c2823_g1_i1	249.704	64.8768	0.259815	-1.94445	0.328913	1	tr|F6I1L7|F6I1L7_VITVI	1548	60.36	386	58.75	24.94	151	2	592	1746	94	478	4e-141	Putative uncharacterized protein	VIT_18s0086g00710	Vitis vinifera (Grape)	NA	1-phosphatidylinositol-3-phosphate 5-kinase activity; ATP binding; cellular protein metabolic process	GO:0000285; GO:0005524; GO:0044267	GO:0000285~1-phosphatidylinositol-3-phosphate 5-kinase activity;GO:0005524~ATP binding	GO:0044267~cellular protein metabolic process	NA
Master_Control_37097	SO_3189_CA_comp97323_c0_seq1	47.4438	3.60426	0.0759692	-3.71844	0.206802	1	NA	NA	NA	NA	NA	NA	NA	NA	NA	NA	NA	NA	NA	NA	NA	NA	NA	NA	NA	NA	NA	NA
Master_Control_37113	SO_3446_Cold_Stress_c24986_g2_i1	84.8994	19.2227	0.226418	-2.14294	0.367566	1	NA	NA	NA	NA	NA	NA	NA	NA	NA	NA	NA	NA	NA	NA	NA	NA	NA	NA	NA	NA	NA	NA
Master_Control_37120	SO_3189_CA_comp1768810_c0_seq1	13.3176	2.40284	0.180427	-2.47051	0.508495	1	NA	NA	NA	NA	NA	NA	NA	NA	NA	NA	NA	NA	NA	NA	NA	NA	NA	NA	NA	NA	NA	NA
Master_Control_37152	SO_3189_CA_comp212202_c0_seq1	126.517	2.40284	0.0189923	-5.71844	0.0396458	1	NA	NA	NA	NA	NA	NA	NA	NA	NA	NA	NA	NA	NA	NA	NA	NA	NA	NA	NA	NA	NA	NA
Master_Control_37158	SO_3189_CA_comp33824_c2_seq1	205.59	38.4455	0.187001	-2.41888	0.247788	1	tr|F6HKI0|F6HKI0_VITVI	301	55.05	307	66.69	100	126	4	930	25	1	300	4e-108	Putative uncharacterized protein	VIT_08s0007g03840	Vitis vinifera (Grape)	NA	defense response to bacterium; defense response to fungus; jasmonic acid mediated signaling pathway; MAPK cascade; negative regulation of defense response; protein targeting to membrane; regulation of hydrogen peroxide metabolic process; regulation of plant-type hypersensitive response; regulation of protein dephosphorylation; regulation of transcription, DNA-templated; response to hypoxia; salic…	GO:0000165; GO:0042742; GO:0050832; GO:0009867; GO:0031348; GO:0006612; GO:0010310; GO:0010363; GO:0035304; GO:0006355; GO:0001666; GO:0009697; GO:0009862	NA	GO:0000165~MAPK cascade;GO:0042742~defense response to bacterium;GO:0050832~defense response to fungus;GO:0009867~jasmonic acid mediated signaling pathway;GO:0031348~negative regulation of defense response;GO:0006612~protein targeting to membrane;GO:0010310~regulation of hydrogen peroxide metabolic process;GO:0010363~regulation of plant-type hypersensitive response;GO:0035304~regulation of protei…	NA
Master_Control_37164	SO_3189_CA_comp26892_c0_seq2	741.621	37.2441	0.0502198	-4.3156	0.0318901	1	tr|I6STR5|I6STR5_9ROSA	330	84.62	117	33.78	35.45	18	0	42	392	1	117	5e-67	MYB4	NA	Malus hybrid cultivar	NA	chromatin binding; DNA binding	GO:0003677; GO:0003682	GO:0003677~DNA binding;GO:0003682~chromatin binding	NA	NA
Master_Control_37165	SO_3189_CA_comp26892_c0_seq3	180.619	3.60426	0.019955	-5.6471	0.0287046	1	tr|I6STR5|I6STR5_9ROSA	330	81.32	91	43.75	27.58	17	0	42	314	1	91	5e-48	MYB4	NA	Malus hybrid cultivar	NA	chromatin binding; DNA binding	GO:0003677; GO:0003682	GO:0003677~DNA binding;GO:0003682~chromatin binding	NA	NA
Master_Control_37176	SO_3189_CA_comp477534_c0_seq1	17.4793	2.40284	0.137468	-2.86283	0.418302	1	NA	NA	NA	NA	NA	NA	NA	NA	NA	NA	NA	NA	NA	NA	NA	NA	NA	NA	NA	NA	NA	NA
Master_Control_37180	SO_3189_CA_comp31598_c0_seq4	606.781	239.083	0.394018	-1.34367	0.457172	1	tr|M1BAI7|M1BAI7_SOLTU	313	76.81	207	32.86	66.13	44	1	907	287	111	313	3e-96	Uncharacterized protein	PGSC0003DMG401015792	Solanum tuberosum (Potato)	NA	oxidoreductase activity	GO:0016491	GO:0016491~oxidoreductase activity	NA	NA
Master_Control_37181	SO_3189_CA_comp31598_c0_seq1	842.335	347.211	0.4122	-1.27858	0.473336	1	tr|M1BAI7|M1BAI7_SOLTU	313	76.34	317	60.04	100	71	1	1237	287	1	313	2e-163	Uncharacterized protein	PGSC0003DMG401015792	Solanum tuberosum (Potato)	NA	oxidoreductase activity	GO:0016491	GO:0016491~oxidoreductase activity	NA	NA
Master_Control_37184	SO_3189_CA_comp19333_c0_seq1	57.432	12.0142	0.20919	-2.25711	0.38002	1	NA	NA	NA	NA	NA	NA	NA	NA	NA	NA	NA	NA	NA	NA	NA	NA	NA	NA	NA	NA	NA	NA
Master_Control_37196	SO_3446_Cold_Stress_c14592_g1_i1	4072.68	170.602	0.0418894	-4.57727	0.0249396	1	tr|B9T5A1|B9T5A1_RICCO	298	87.6	250	46.61	83.89	31	0	1275	526	8	257	2e-147	Cholinephosphate cytidylyltransferase, putative (EC 2.7.7.15)	RCOM_0060990	Ricinus communis (Castor bean)	NA	choline-phosphate cytidylyltransferase activity	GO:0004105	GO:0004105~choline-phosphate cytidylyltransferase activity	NA	NA
Master_Control_37209	SO_3189_CA_comp29103_c0_seq2	375.389	2.40284	0.00640095	-7.2875	0.0041281	0.530818	NA	NA	NA	NA	NA	NA	NA	NA	NA	NA	NA	NA	NA	NA	NA	NA	NA	NA	NA	NA	NA	NA
Master_Control_37224	SO_3189_CA_comp30469_c0_seq18	73.2466	12.0142	0.164024	-2.60802	0.297226	1	NA	NA	NA	NA	NA	NA	NA	NA	NA	NA	NA	NA	NA	NA	NA	NA	NA	NA	NA	NA	NA	NA
Master_Control_37233	SO_3189_CA_comp361113_c0_seq1	19.144	6.00711	0.313786	-1.67215	0.600845	1	NA	NA	NA	NA	NA	NA	NA	NA	NA	NA	NA	NA	NA	NA	NA	NA	NA	NA	NA	NA	NA	NA
Master_Control_32887	SO_3189_CA_comp781445_c0_seq1	15.8146	2.40284	0.151938	-2.71844	0.450725	1	tr|A0A067KCB4|A0A067KCB4_JATCU	522	43.1	116	64.68	22.22	48	4	214	537	11	116	2e-15	Uncharacterized protein	JCGZ_07427	Jatropha curcas (Barbados nut)	NA	NA	NA	NA	NA	NA
Master_Control_37236	SO_3189_CA_comp35067_c0_seq2	49.1085	9.61137	0.195717	-2.35316	0.378094	1	NA	NA	NA	NA	NA	NA	NA	NA	NA	NA	NA	NA	NA	NA	NA	NA	NA	NA	NA	NA	NA	NA
Master_Control_37256	SO_3446_Cold_Stress_c40028_g1_i1	145.661	62.4739	0.4289	-1.22129	0.558862	1	NA	NA	NA	NA	NA	NA	NA	NA	NA	NA	NA	NA	NA	NA	NA	NA	NA	NA	NA	NA	NA	NA
Master_Control_37257	SO_3189_CA_comp833701_c0_seq1	44.9468	9.61137	0.213839	-2.2254	0.409909	1	NA	NA	NA	NA	NA	NA	NA	NA	NA	NA	NA	NA	NA	NA	NA	NA	NA	NA	NA	NA	NA	NA
Master_Control_37261	SO_3189_CA_comp15788_c0_seq1	39.9527	4.80569	0.120285	-3.05548	0.295667	1	NA	NA	NA	NA	NA	NA	NA	NA	NA	NA	NA	NA	NA	NA	NA	NA	NA	NA	NA	NA	NA	NA
Master_Control_37282	SO_3446_Cold_Stress_c11685_g2_i1	2108.34	599.509	0.284352	-1.81425	0.315493	1	tr|A0A061G6N1|A0A061G6N1_THECC	272	56.5	200	68.49	73.53	70	5	570	1	3	195	2e-39	DCD domain protein isoform 2	TCM_016497	Theobroma cacao (Cacao) (Cocoa)	NA	NA	NA	NA	NA	NA
Master_Control_37290	SO_3189_CA_comp23613_c0_seq1	10793.9	3955.08	0.366419	-1.44843	0.493952	1	tr|G7LGG4|G7LGG4_MEDTR	527	80.16	499	61.38	94.69	96	3	304	1794	28	525	0	Ferrochelatase (EC 4.99.1.1)	MTR_8g095320	Medicago truncatula (Barrel medic) (Medicago tribuloides)	PATHWAY: Porphyrin-containing compound metabolism; protoheme biosynthesis; protoheme from protoporphyrin-IX: step 1/1. {ECO:0000256|RuleBase:RU000607}.	ferrochelatase activity; heme biosynthetic process	GO:0004325; GO:0006783	GO:0004325~ferrochelatase activity	GO:0006783~heme biosynthetic process	NA
Master_Control_37303	SO_3446_Cold_Stress_c1058_g1_i1	44.1144	16.8199	0.381279	-1.39108	0.592628	1	tr|M5VWP7|M5VWP7_PRUPE	755	57.61	696	97.8	92.19	277	8	84	2135	54	743	0	Uncharacterized protein	PRUPE_ppa016573mg	Prunus persica (Peach) (Amygdalus persica)	NA	NA	NA	NA	NA	NA
Master_Control_37305	SO_3189_CA_comp26888_c0_seq1	2734.26	21.6256	0.00790912	-6.98227	0.00172268	0.348061	tr|K4B972|K4B972_SOLLC	405	54.85	392	80.55	96.79	155	4	1389	277	1	391	7e-134	Uncharacterized protein	Solyc02g078480.2	Solanum lycopersicum (Tomato) (Lycopersicon esculentum)	NA	adenyl nucleotide binding	GO:0030554	GO:0030554~adenyl nucleotide binding	NA	NA
Master_Control_37312	SO_3446_Cold_Stress_c12444_g1_i2	48.2761	12.0142	0.248864	-2.00657	0.445085	1	tr|B9SP60|B9SP60_RICCO	492	75	24	20.17	4.88	6	0	112	183	271	294	8e-09	Endoglucanase (EC 3.2.1.4)	RCOM_0628760	Ricinus communis (Castor bean)	NA	cellulase activity; cellulose catabolic process	GO:0008810; GO:0030245	GO:0008810~cellulase activity	GO:0030245~cellulose catabolic process	NA
Master_Control_37313	SO_3189_CA_comp21571_c1_seq1	148.99	25.2299	0.169339	-2.56201	0.248793	1	tr|B9SP60|B9SP60_RICCO	492	75	24	8.09	4.88	6	0	112	183	271	294	1e-06	Endoglucanase (EC 3.2.1.4)	RCOM_0628760	Ricinus communis (Castor bean)	NA	cellulase activity; cellulose catabolic process	GO:0008810; GO:0030245	GO:0008810~cellulase activity	GO:0030245~cellulose catabolic process	NA
Master_Control_37326	SO_3189_CA_comp1414307_c0_seq1	6.65878	2.40284	0.360854	-1.47051	0.758583	1	NA	NA	NA	NA	NA	NA	NA	NA	NA	NA	NA	NA	NA	NA	NA	NA	NA	NA	NA	NA	NA	NA
Master_Control_37336	SO_3189_CA_comp21647_c0_seq1	72.4142	18.0213	0.248864	-2.00657	0.408356	1	NA	NA	NA	NA	NA	NA	NA	NA	NA	NA	NA	NA	NA	NA	NA	NA	NA	NA	NA	NA	NA	NA
Master_Control_37344	SO_3446_Cold_Stress_c1736_g1_i1	29.1322	10.8128	0.371164	-1.42987	0.617136	1	NA	NA	NA	NA	NA	NA	NA	NA	NA	NA	NA	NA	NA	NA	NA	NA	NA	NA	NA	NA	NA	NA
Master_Control_37350	SO_3189_CA_comp10119_c0_seq1	74.0789	2.40284	0.0324363	-4.94625	0.0905628	1	NA	NA	NA	NA	NA	NA	NA	NA	NA	NA	NA	NA	NA	NA	NA	NA	NA	NA	NA	NA	NA	NA
Master_Control_37359	SO_3189_CA_comp669794_c0_seq1	22.4734	4.80569	0.213839	-2.2254	0.480975	1	NA	NA	NA	NA	NA	NA	NA	NA	NA	NA	NA	NA	NA	NA	NA	NA	NA	NA	NA	NA	NA	NA
Master_Control_37360	SO_3189_CA_comp28226_c0_seq1	389.539	138.163	0.354685	-1.49539	0.423502	1	tr|D7SHX8|D7SHX8_VITVI	285	69.68	277	70.3	97.19	80	2	1054	230	11	285	4e-139	Putative uncharacterized protein	VIT_17s0000g07700	Vitis vinifera (Grape)	NA	cytoplasm; rRNA methyltransferase activity	GO:0005737; GO:0008649	GO:0008649~rRNA methyltransferase activity	NA	GO:0005737~cytoplasm
Master_Control_37362	SO_3189_CA_comp23767_c0_seq1	49192.6	2258.67	0.0459149	-4.44489	0.149831	1	tr|V4SSE1|V4SSE1_9ROSI	188	70.71	99	12.8	52.66	29	0	281	577	59	157	3e-42	Uncharacterized protein	CICLE_v10032846mg	Citrus clementina	NA	protein catabolic process	GO:0030163	NA	GO:0030163~protein catabolic process	NA
Master_Control_37365	SO_3189_CA_comp14245_c0_seq2	2787.53	619.934	0.222395	-2.1688	0.238973	1	tr|W9R1V3|W9R1V3_9ROSA	749	77.57	749	77.48	100	164	1	257	2503	2	746	0	Oligopeptide transporter 1	L484_017938	Morus notabilis	NA	transmembrane transport	GO:0055085	NA	GO:0055085~transmembrane transport	NA
Master_Control_37372	SO_3189_CA_comp129923_c0_seq1	64.9231	2.40284	0.0370106	-4.75592	0.108924	1	NA	NA	NA	NA	NA	NA	NA	NA	NA	NA	NA	NA	NA	NA	NA	NA	NA	NA	NA	NA	NA	NA
Master_Control_37377	SO_3446_Cold_Stress_c39599_g1_i1	244.71	78.0924	0.319122	-1.64782	0.403209	1	NA	NA	NA	NA	NA	NA	NA	NA	NA	NA	NA	NA	NA	NA	NA	NA	NA	NA	NA	NA	NA	NA
Master_Control_37390	SO_3189_CA_comp18519_c0_seq1	332.939	60.0711	0.180427	-2.47051	0.210111	1	NA	NA	NA	NA	NA	NA	NA	NA	NA	NA	NA	NA	NA	NA	NA	NA	NA	NA	NA	NA	NA	NA
Master_Control_37401	SO_3446_Cold_Stress_c17123_g1_i1	8070.44	1942.7	0.240718	-2.05458	0.310103	1	tr|V7C7R0|V7C7R0_PHAVU	239	59.83	239	38.99	100	89	3	1218	523	1	239	6e-92	Uncharacterized protein	PHAVU_003G095100g	Phaseolus vulgaris (Kidney bean) (French bean)	NA	hydrolase activity	GO:0016787	GO:0016787~hydrolase activity	NA	NA
Master_Control_37402	SO_3189_CA_comp15765_c0_seq1	282.166	16.8199	0.05961	-4.0683	0.061739	1	tr|M5WA77|M5WA77_PRUPE	445	34.33	134	35.8	30.11	82	3	387	1	42	174	7e-11	Uncharacterized protein (Fragment)	PRUPE_ppa024146mg	Prunus persica (Peach) (Amygdalus persica)	NA	NA	NA	NA	NA	NA
Master_Control_37403	SO_3446_Cold_Stress_c8262_g1_i1	435.318	42.0498	0.0965956	-3.3719	0.0919606	1	tr|M5WA77|M5WA77_PRUPE	445	34.33	134	36.85	30.11	82	3	387	1	42	174	6e-11	Uncharacterized protein (Fragment)	PRUPE_ppa024146mg	Prunus persica (Peach) (Amygdalus persica)	NA	NA	NA	NA	NA	NA
Master_Control_37406	SO_3189_CA_comp696028_c0_seq1	59.929	2.40284	0.0400948	-4.64044	0.121284	1	NA	NA	NA	NA	NA	NA	NA	NA	NA	NA	NA	NA	NA	NA	NA	NA	NA	NA	NA	NA	NA	NA
Master_Control_37414	SO_3189_CA_comp24913_c0_seq1	1942.7	904.671	0.465677	-1.1026	0.537152	1	tr|A0A061DSF3|A0A061DSF3_THECC	89	77.53	89	34.54	100	19	1	144	407	1	89	1e-37	Heat shock factor binding protein	TCM_046983	Theobroma cacao (Cacao) (Cocoa)	NA	NA	NA	NA	NA	NA
Master_Control_37422	SO_3189_CA_comp956669_c0_seq1	211.416	28.8341	0.136386	-2.87424	0.177743	1	tr|A0A068UWH9|A0A068UWH9_COFCA	268	57.44	289	46.44	100	93	5	1046	192	1	263	5e-101	Coffea canephora DH200=94 genomic scaffold, scaffold_69	GSCOC_T00036351001	Coffea canephora (Robusta coffee)	NA	chromatin binding; DNA binding	GO:0003677; GO:0003682	GO:0003677~DNA binding;GO:0003682~chromatin binding	NA	NA
Master_Control_37429	SO_3189_CA_comp33890_c1_seq1	913.085	407.282	0.44605	-1.16472	0.512007	1	tr|M5W3W5|M5W3W5_PRUPE	748	56.45	698	70.96	93.32	244	9	2255	285	70	748	0	Uncharacterized protein	PRUPE_ppa001883mg	Prunus persica (Peach) (Amygdalus persica)	NA	nucleus; sequence-specific DNA binding transcription factor activity; transcription, DNA-templated	GO:0005634; GO:0003700; GO:0006351	GO:0003700~sequence-specific DNA binding transcription factor activity	GO:0006351~transcription, DNA-templated	GO:0005634~nucleus
Master_Control_37440	SO_3189_CA_comp553522_c0_seq1	57.432	8.40995	0.146433	-2.77168	0.295567	1	NA	NA	NA	NA	NA	NA	NA	NA	NA	NA	NA	NA	NA	NA	NA	NA	NA	NA	NA	NA	NA	NA
Master_Control_37447	SO_3189_CA_comp698192_c0_seq1	30.7968	2.40284	0.0780224	-3.67997	0.258087	1	NA	NA	NA	NA	NA	NA	NA	NA	NA	NA	NA	NA	NA	NA	NA	NA	NA	NA	NA	NA	NA	NA
Master_Control_37452	SO_3189_CA_comp14926_c0_seq1	15.8146	6.00711	0.379846	-1.39651	0.676409	1	NA	NA	NA	NA	NA	NA	NA	NA	NA	NA	NA	NA	NA	NA	NA	NA	NA	NA	NA	NA	NA	NA
Master_Control_37456	SO_3446_Cold_Stress_c30913_g1_i1	64.0907	19.2227	0.29993	-1.7373	0.478163	1	tr|A0A068U1J0|A0A068U1J0_COFCA	618	36.47	266	64.46	43.04	123	7	716	3	129	376	4e-38	Coffea canephora DH200=94 genomic scaffold, scaffold_8	GSCOC_T00039747001	Coffea canephora (Robusta coffee)	NA	ATP binding; integral component of membrane; metalloendopeptidase activity; zinc ion binding	GO:0005524; GO:0016021; GO:0004222; GO:0008270	GO:0005524~ATP binding;GO:0004222~metalloendopeptidase activity;GO:0008270~zinc ion binding	NA	GO:0016021~integral component of membrane
Master_Control_37457	SO_3446_Cold_Stress_c6868_g1_i1	47.4438	22.827	0.481138	-1.05548	0.676726	1	tr|B9HN86|B9HN86_POPTR	241	75.53	94	63.23	39	23	0	2	283	148	241	2e-33	Uncharacterized protein	POPTR_0009s08190g	Populus trichocarpa (Western balsam poplar) (Populus balsamifera subsp. trichocarpa)	NA	NA	NA	NA	NA	NA
Master_Control_37472	SO_3446_Cold_Stress_c247_g1_i1	77.4083	9.61137	0.124165	-3.00967	0.235089	1	NA	NA	NA	NA	NA	NA	NA	NA	NA	NA	NA	NA	NA	NA	NA	NA	NA	NA	NA	NA	NA	NA
Master_Control_37473	SO_3446_Cold_Stress_c28951_g1_i1	96.5523	30.0355	0.311081	-1.68464	0.460226	1	tr|A0A061DTD9|A0A061DTD9_THECC	809	68.29	719	91.01	88.88	225	1	210	2366	40	755	0	Tetratricopeptide repeat-like superfamily protein	TCM_005409	Theobroma cacao (Cacao) (Cocoa)	NA	NA	NA	NA	NA	NA
Master_Control_37482	SO_3446_Cold_Stress_c1965_g1_i1	163.972	38.4455	0.234463	-2.09257	0.326842	1	tr|B8AMT3|B8AMT3_ORYSI	391	52.48	282	26.4	72.12	116	2	2715	1876	72	337	3e-82	Putative uncharacterized protein	OsI_14210	Oryza sativa subsp. indica (Rice)	NA	mitochondrion	GO:0005739	NA	NA	GO:0005739~mitochondrion
Master_Control_37495	SO_3189_CA_comp14877_c0_seq1	122.355	7.20853	0.0589149	-4.08522	0.102398	1	tr|A0A067KKT6|A0A067KKT6_JATCU	707	66	200	99.17	28.29	66	2	1	600	164	361	1e-84	Uncharacterized protein	JCGZ_08147	Jatropha curcas (Barbados nut)	NA	NA	NA	NA	NA	NA
Master_Control_37513	SO_3189_CA_comp1021236_c0_seq1	42.4497	3.60426	0.0849067	-3.55798	0.233635	1	NA	NA	NA	NA	NA	NA	NA	NA	NA	NA	NA	NA	NA	NA	NA	NA	NA	NA	NA	NA	NA	NA
Master_Control_37516	SO_3189_CA_comp294434_c0_seq1	47.4438	21.6256	0.455815	-1.13348	0.655013	1	NA	NA	NA	NA	NA	NA	NA	NA	NA	NA	NA	NA	NA	NA	NA	NA	NA	NA	NA	NA	NA	NA
Master_Control_37533	SO_3446_Cold_Stress_c10271_g1_i1	893.941	221.062	0.247289	-2.01573	0.266741	1	NA	NA	NA	NA	NA	NA	NA	NA	NA	NA	NA	NA	NA	NA	NA	NA	NA	NA	NA	NA	NA	NA
Master_Control_37547	SO_3189_CA_comp25977_c0_seq1	1424.15	612.725	0.43024	-1.21679	0.49303	1	tr|A0A022RB86|A0A022RB86_ERYGU	199	88.79	107	31.38	53.77	10	1	348	668	95	199	9e-44	Uncharacterized protein	MIMGU_mgv1a014159mg	Erythranthe guttata (Yellow monkey flower) (Mimulus guttatus)	NA	NA	NA	NA	NA	NA
Master_Control_37552	SO_3189_CA_comp27593_c0_seq1	1813.68	689.616	0.380229	-1.39506	0.435058	1	tr|A1KXE1|A1KXE1_LACSA	395	87.59	395	59.76	100	45	2	507	1679	1	395	0	Pectin acetylesterase	NA	Lactuca sativa (Garden lettuce)	NA	NA	NA	NA	NA	NA
Master_Control_37553	SO_3189_CA_comp412655_c0_seq1	30.7968	12.0142	0.390112	-1.35804	0.629723	1	NA	NA	NA	NA	NA	NA	NA	NA	NA	NA	NA	NA	NA	NA	NA	NA	NA	NA	NA	NA	NA	NA
Master_Control_37555	SO_3446_Cold_Stress_c14107_g1_i1	244.71	79.2938	0.324032	-1.62579	0.409093	1	NA	NA	NA	NA	NA	NA	NA	NA	NA	NA	NA	NA	NA	NA	NA	NA	NA	NA	NA	NA	NA	NA
Master_Control_37562	SO_3189_CA_comp15609_c0_seq1	72.4142	6.00711	0.0829548	-3.59153	0.177489	1	tr|A0A067G013|A0A067G013_CITSI	329	32.39	142	21.72	43.16	78	5	1568	1951	4	141	5e-13	Uncharacterized protein (Fragment)	CISIN_1g037927mg	Citrus sinensis (Sweet orange) (Citrus aurantium var. sinensis)	NA	NA	NA	NA	NA	NA
Master_Control_37565	SO_3446_Cold_Stress_c39239_g1_i1	34.1262	7.20853	0.211231	-2.2431	0.434865	1	NA	NA	NA	NA	NA	NA	NA	NA	NA	NA	NA	NA	NA	NA	NA	NA	NA	NA	NA	NA	NA	NA
Master_Control_37620	SO_3189_CA_comp400267_c0_seq1	39.1203	12.0142	0.307109	-1.70318	0.529197	1	NA	NA	NA	NA	NA	NA	NA	NA	NA	NA	NA	NA	NA	NA	NA	NA	NA	NA	NA	NA	NA	NA
Master_Control_37626	SO_3189_CA_comp23966_c0_seq9	7.49113	3.60426	0.481138	-1.05548	0.819987	1	tr|K7MX63|K7MX63_SOYBN	299	40	70	57.07	23.41	23	1	236	84	224	293	1e-06	Uncharacterized protein	NA	Glycine max (Soybean) (Glycine hispida)	NA	NA	NA	NA	NA	NA
Master_Control_37637	SO_3189_CA_comp20478_c0_seq1	78.2406	15.6185	0.199621	-2.32466	0.339502	1	tr|A0A068UZ68|A0A068UZ68_COFCA	208	73.68	38	15.64	18.27	10	0	395	282	41	78	4e-10	Coffea canephora DH200=94 genomic scaffold, scaffold_76	GSCOC_T00038601001	Coffea canephora (Robusta coffee)	NA	NA	NA	NA	NA	NA
Master_Control_37661	SO_3189_CA_comp1123493_c0_seq1	14.9823	2.40284	0.160379	-2.64044	0.468672	1	tr|B9SN16|B9SN16_RICCO	296	66.15	65	15.73	21.96	19	2	190	2	136	199	6e-17	Pirin, putative	RCOM_1518700	Ricinus communis (Castor bean)	NA	NA	NA	NA	NA	NA
Master_Control_37670	SO_3446_Cold_Stress_c1836_g1_i1	109.037	26.4313	0.242405	-2.04451	0.369139	1	NA	NA	NA	NA	NA	NA	NA	NA	NA	NA	NA	NA	NA	NA	NA	NA	NA	NA	NA	NA	NA	NA
Master_Control_37677	SO_3189_CA_comp30144_c0_seq1	198.099	62.4739	0.315368	-1.66489	0.412283	1	NA	NA	NA	NA	NA	NA	NA	NA	NA	NA	NA	NA	NA	NA	NA	NA	NA	NA	NA	NA	NA	NA
Master_Control_37709	SO_3446_Cold_Stress_c10716_g1_i3	512.726	144.171	0.281185	-1.83041	0.322906	1	NA	NA	NA	NA	NA	NA	NA	NA	NA	NA	NA	NA	NA	NA	NA	NA	NA	NA	NA	NA	NA	NA
Master_Control_37722	SO_3189_CA_comp18192_c0_seq2	49.1085	13.2156	0.269111	-1.89373	0.466858	1	NA	NA	NA	NA	NA	NA	NA	NA	NA	NA	NA	NA	NA	NA	NA	NA	NA	NA	NA	NA	NA	NA
Master_Control_37724	SO_3189_CA_comp20073_c0_seq2	148.158	45.654	0.308145	-1.69832	0.425021	1	tr|V4WI90|V4WI90_9ROSI	776	48.77	611	78	78.74	287	11	524	2296	163	767	0	Uncharacterized protein	CICLE_v10007518mg	Citrus clementina	NA	NA	NA	NA	NA	NA
Master_Control_37752	SO_3189_CA_comp594544_c0_seq1	40.785	7.20853	0.176745	-2.50026	0.37265	1	tr|Q4ZJ68|Q4ZJ68_PHALU	124	73.33	30	6.67	24.19	8	0	92	3	95	124	3e-06	Ascorbate peroxidase (Fragment)	AP1	Phaseolus lunatus (Lima bean) (Phaseolus limensis)	NA	heme binding; peroxidase activity; response to oxidative stress	GO:0020037; GO:0004601; GO:0006979	GO:0020037~heme binding;GO:0004601~peroxidase activity	GO:0006979~response to oxidative stress	NA
Master_Control_37756	SO_3446_Cold_Stress_c19371_g1_i1	35148.4	15492.3	0.44077	-1.1819	0.67305	1	tr|A0A061E0L7|A0A061E0L7_THECC	163	72	150	40.25	92.02	38	1	284	721	14	163	4e-62	Uncharacterized protein	TCM_005215	Theobroma cacao (Cacao) (Cocoa)	NA	NA	NA	NA	NA	NA
Master_Control_37767	SO_3189_CA_comp261400_c0_seq1	48.2761	8.40995	0.174205	-2.52114	0.351562	1	tr|D7TAB2|D7TAB2_VITVI	452	67.57	37	6.81	8.19	12	0	1520	1630	43	79	8e-07	Putative uncharacterized protein	VIT_01s0010g01030	Vitis vinifera (Grape)	NA	NA	NA	NA	NA	NA
Master_Control_37772	SO_3446_Cold_Stress_c22966_g2_i7	42.4497	14.4171	0.339627	-1.55798	0.55517	1	NA	NA	NA	NA	NA	NA	NA	NA	NA	NA	NA	NA	NA	NA	NA	NA	NA	NA	NA	NA	NA	NA
Master_Control_37785	SO_3446_Cold_Stress_c2386_g1_i1	753.274	40.8483	0.0542277	-4.20483	0.0354209	1	NA	NA	NA	NA	NA	NA	NA	NA	NA	NA	NA	NA	NA	NA	NA	NA	NA	NA	NA	NA	NA	NA
Master_Control_37812	SO_3446_Cold_Stress_c27100_g3_i3	21.641	9.61137	0.444127	-1.17095	0.701635	1	tr|D7U3A5|D7U3A5_VITVI	146	62.16	37	22.38	25.34	14	0	196	86	61	97	1e-05	Putative uncharacterized protein	VIT_07s0005g04750	Vitis vinifera (Grape)	NA	mitochondrial respiratory chain complex II; photorespiration; plastid; vacuolar membrane	GO:0005749; GO:0009853; GO:0009536; GO:0005774	NA	GO:0009853~photorespiration	GO:0005749~mitochondrial respiratory chain complex II;GO:0009536~plastid;GO:0005774~vacuolar membrane
Master_Control_37815	SO_3446_Cold_Stress_c29487_g1_i1	28.2998	9.61137	0.339627	-1.55798	0.590232	1	tr|Q6J5M9|Q6J5M9_SOLTU	447	77.7	139	44.98	31.1	31	0	502	86	146	284	7e-115	Purple acid phosphatase (EC 3.1.3.2) (Fragment)	PAP2	Solanum tuberosum (Potato)	NA	acid phosphatase activity; metal ion binding	GO:0003993; GO:0046872	GO:0003993~acid phosphatase activity;GO:0046872~metal ion binding	NA	NA
Master_Control_37816	SO_3189_CA_comp243596_c0_seq1	24.1381	7.20853	0.298637	-1.74353	0.564384	1	tr|Q6J5M9|Q6J5M9_SOLTU	447	75.92	245	86.78	54.81	59	0	820	86	40	284	1e-135	Purple acid phosphatase (EC 3.1.3.2) (Fragment)	PAP2	Solanum tuberosum (Potato)	NA	acid phosphatase activity; metal ion binding	GO:0003993; GO:0046872	GO:0003993~acid phosphatase activity;GO:0046872~metal ion binding	NA	NA
Master_Control_37817	SO_3189_CA_comp10788_c0_seq1	11775.2	4320.31	0.366899	-1.44655	0.500765	1	tr|Q719L3|Q719L3_PARAR	241	68.05	241	45.64	100	74	2	64	780	1	240	7e-97	Rubber synthesis protein	NA	Parthenium argentatum (Guayule rubber plant)	NA	NA	NA	NA	NA	NA
Master_Control_37820	SO_3189_CA_comp551074_c0_seq1	17.4793	2.40284	0.137468	-2.86283	0.418302	1	tr|A0A061FDT1|A0A061FDT1_THECC	459	68.29	41	9.82	8.93	13	0	843	965	49	89	9e-07	Calcium-dependent lipid-binding (CaLB domain) family protein isoform 3	TCM_034253	Theobroma cacao (Cacao) (Cocoa)	NA	NA	NA	NA	NA	NA
Master_Control_37855	SO_3189_CA_comp19555_c0_seq1	1163.62	450.533	0.387182	-1.36892	0.441286	1	tr|K4C2D9|K4C2D9_SOLLC	419	68.81	420	55.12	100	130	1	637	1896	1	419	0	Uncharacterized protein	Solyc05g054620.2	Solanum lycopersicum (Tomato) (Lycopersicon esculentum)	NA	amino acid binding; metabolic process; response to fructose; response to sucrose	GO:0016597; GO:0008152; GO:0009750; GO:0009744	GO:0016597~amino acid binding	GO:0008152~metabolic process;GO:0009750~response to fructose;GO:0009744~response to sucrose	NA
Master_Control_37865	SO_3189_CA_comp347104_c0_seq1	49.1085	24.0284	0.489293	-1.03123	0.681379	1	tr|M1AFQ9|M1AFQ9_SOLTU	891	46.13	620	62.99	69.58	301	5	1761	1	183	802	1e-175	Uncharacterized protein	PGSC0003DMG400008462	Solanum tuberosum (Potato)	NA	ligase activity; ubiquitin-protein transferase activity	GO:0016874; GO:0004842	GO:0016874~ligase activity;GO:0004842~ubiquitin-protein transferase activity	NA	NA
Master_Control_37866	SO_3189_CA_comp3319_c0_seq1	43.2821	2.40284	0.0555159	-4.17095	0.181198	1	NA	NA	NA	NA	NA	NA	NA	NA	NA	NA	NA	NA	NA	NA	NA	NA	NA	NA	NA	NA	NA	NA
Master_Control_37868	SO_3189_CA_comp169763_c0_seq1	26.6351	1.20142	0.0451067	-4.47051	0.218098	1	NA	NA	NA	NA	NA	NA	NA	NA	NA	NA	NA	NA	NA	NA	NA	NA	NA	NA	NA	NA	NA	NA
Master_Control_37869	SO_3189_CA_comp21426_c0_seq1	90.7258	4.80569	0.0529693	-4.2387	0.111097	1	tr|B9VVB1|B9VVB1_STERE	458	53.7	378	78.05	82.53	136	9	327	1451	18	359	2e-122	UDP-glycosyltransferase 76G2	NA	Stevia rebaudiana (Stevia) (Eupatorium rebaudianum)	NA	transferase activity, transferring hexosyl groups	GO:0016758	GO:0016758~transferase activity, transferring hexosyl groups	NA	NA
Master_Control_37890	SO_3189_CA_comp204075_c0_seq1	26.6351	8.40995	0.315747	-1.66316	0.572439	1	tr|B0FWL5|B0FWL5_HELAN	177	47.52	141	100	79.66	59	3	3	407	12	143	3e-21	NBS-LRR resistance-like protein SFRGA7 (Fragment)	NA	Helianthus annuus (Common sunflower)	NA	ADP binding	GO:0043531	GO:0043531~ADP binding	NA	NA
Master_Control_32935	SO_3446_Cold_Stress_c47684_g1_i1	69.0848	33.6398	0.486935	-1.0382	0.658745	1	NA	NA	NA	NA	NA	NA	NA	NA	NA	NA	NA	NA	NA	NA	NA	NA	NA	NA	NA	NA	NA	NA
Master_Control_37901	SO_3189_CA_comp194443_c0_seq1	13.3176	1.20142	0.0902134	-3.47051	0.396006	1	tr|A0A078HYD1|A0A078HYD1_BRANA	103	58.14	43	25.75	41.75	17	1	373	501	8	49	8e-07	BnaA08g06980D protein	BnaA08g06980D GSBRNA2T00073602001	Brassica napus (Rape)	NA	NA	NA	NA	NA	NA
Master_Control_37902	SO_3189_CA_comp24285_c0_seq1	317.957	121.344	0.381636	-1.38973	0.463597	1	NA	NA	NA	NA	NA	NA	NA	NA	NA	NA	NA	NA	NA	NA	NA	NA	NA	NA	NA	NA	NA	NA
Master_Control_37903	SO_3446_Cold_Stress_c24265_g1_i3	205.59	79.2938	0.38569	-1.37449	0.490822	1	tr|F7IX54|F7IX54_CHRMO	355	76.23	223	34.17	62.82	52	1	932	267	133	355	5e-100	Caffeic acid O-methylltransferase	COMT	Chrysanthemum morifolium (Florist's daisy) (Dendranthema grandiflorum)	NA	O-methyltransferase activity	GO:0008171	GO:0008171~O-methyltransferase activity	NA	NA
Master_Control_37904	SO_3189_CA_comp30892_c2_seq3	263.854	102.121	0.387035	-1.36946	0.478461	1	sp|Q43239|COMT1_ZINVI	354	74.14	348	61.27	98.31	88	2	1307	267	8	354	2e-169	Caffeic acid 3-O-methyltransferase (CAOMT) (COMT) (EC 2.1.1.68) (S-adenosysl-L-methionine:caffeic acid 3-O-methyltransferase)	NA	Zinnia violacea (Garden zinnia) (Zinnia elegans)	PATHWAY: Aromatic compound metabolism; phenylpropanoid biosynthesis.	caffeate O-methyltransferase activity; lignin biosynthetic process	GO:0047763; GO:0009809	GO:0047763~caffeate O-methyltransferase activity	GO:0009809~lignin biosynthetic process	NA
Master_Control_37905	SO_3446_Cold_Stress_c6486_g1_i1	181.452	37.2441	0.205256	-2.2845	0.28113	1	tr|F7IX54|F7IX54_CHRMO	355	74.17	120	17.73	33.8	30	1	623	267	236	355	4e-80	Caffeic acid O-methylltransferase	COMT	Chrysanthemum morifolium (Florist's daisy) (Dendranthema grandiflorum)	NA	O-methyltransferase activity	GO:0008171	GO:0008171~O-methyltransferase activity	NA	NA
Master_Control_37929	SO_3189_CA_comp19981_c0_seq1	34.1262	2.40284	0.0704104	-3.82807	0.233473	1	tr|A0A061EMR9|A0A061EMR9_THECC	749	57	486	93.28	64.89	194	6	1422	1	3	485	2e-180	Cellulose synthase like G2	TCM_020813	Theobroma cacao (Cacao) (Cocoa)	NA	cellulose biosynthetic process; cellulose synthase (UDP-forming) activity; integral component of membrane	GO:0030244; GO:0016760; GO:0016021	GO:0016760~cellulose synthase (UDP-forming) activity	GO:0030244~cellulose biosynthetic process	GO:0016021~integral component of membrane
Master_Control_37931	SO_3189_CA_comp23971_c0_seq2	397.862	9.61137	0.0241576	-5.37138	0.0164632	0.885608	tr|A0A067DT30|A0A067DT30_CITSI	298	50.69	144	33.03	48.32	71	0	286	717	134	277	2e-42	Uncharacterized protein	CISIN_1g019994mg	Citrus sinensis (Sweet orange) (Citrus aurantium var. sinensis)	NA	cellulose biosynthetic process; cellulose synthase (UDP-forming) activity; membrane	GO:0030244; GO:0016760; GO:0016020	GO:0016760~cellulose synthase (UDP-forming) activity	GO:0030244~cellulose biosynthetic process	GO:0016020~membrane
Master_Control_37938	SO_3189_CA_comp18724_c0_seq1	2228.19	970.749	0.435666	-1.1987	0.50482	1	tr|A0A067KQH9|A0A067KQH9_JATCU	403	68.42	285	56.44	70.72	89	1	500	1354	120	403	4e-103	Uncharacterized protein	JCGZ_06259	Jatropha curcas (Barbados nut)	NA	DNA binding	GO:0003677	GO:0003677~DNA binding	NA	NA
Master_Control_37939	SO_3446_Cold_Stress_c14654_g1_i1	3544.13	364.031	0.102714	-3.2833	0.0883756	1	tr|G7JFQ2|G7JFQ2_MEDTR	564	56.12	294	60.16	52.13	126	1	1187	315	269	562	1e-94	UPF0481 plant-like protein	MTR_4g009340	Medicago truncatula (Barrel medic) (Medicago tribuloides)	NA	NA	NA	NA	NA	NA
Master_Control_37940	SO_3446_Cold_Stress_c35423_g1_i1	9378.06	294.348	0.0313869	-4.99369	0.0262143	1	tr|A5C311|A5C311_VITVI	551	52.69	558	76.82	100	245	9	1982	327	3	547	0	Putative uncharacterized protein	VITISV_026044	Vitis vinifera (Grape)	NA	NA	NA	NA	NA	NA
Master_Control_37943	SO_3446_Cold_Stress_c41989_g1_i1	54.9349	2.40284	0.0437398	-4.51491	0.13579	1	tr|K4CV79|K4CV79_SOLLC	1513	67.47	166	76.03	10.97	52	2	495	1	815	979	2e-68	Uncharacterized protein	Solyc09g075020.2	Solanum lycopersicum (Tomato) (Lycopersicon esculentum)	NA	ATPase activity, coupled to transmembrane movement of substances; ATP binding; integral component of membrane	GO:0005524; GO:0042626; GO:0016021	GO:0005524~ATP binding;GO:0042626~ATPase activity, coupled to transmembrane movement of substances	NA	GO:0016021~integral component of membrane
Master_Control_37950	SO_3446_Cold_Stress_c34308_g1_i1	264.686	72.0853	0.272342	-1.87651	0.34112	1	sp|Q8LKP9|CFI_SAUME	232	65.38	208	52.26	89.66	72	0	947	324	6	213	2e-92	Chalcone--flavonone isomerase (Chalcone isomerase) (EC 5.5.1.6)	CHI	Saussurea medusa (Saw-wort)	PATHWAY: Secondary metabolite biosynthesis; flavonoid biosynthesis.	chalcone isomerase activity; flavonoid biosynthetic process	GO:0045430; GO:0009813	GO:0045430~chalcone isomerase activity	GO:0009813~flavonoid biosynthetic process	NA
Master_Control_37955	SO_3189_CA_comp26719_c0_seq1	373.724	127.351	0.340761	-1.55317	0.408393	1	tr|A0A022PVR2|A0A022PVR2_ERYGU	412	65.79	380	66.67	92.23	99	2	299	1351	35	412	1e-159	Uncharacterized protein	MIMGU_mgv1a007287mg	Erythranthe guttata (Yellow monkey flower) (Mimulus guttatus)	NA	NA	NA	NA	NA	NA
Master_Control_37964	SO_3189_CA_comp451615_c0_seq1	29.1322	14.4171	0.494885	-1.01484	0.720364	1	tr|A0A068UX93|A0A068UX93_COFCA	507	58.37	442	94.31	87.18	182	2	80	1405	5	444	0	Coffea canephora DH200=94 genomic scaffold, scaffold_73	GSCOC_T00037995001	Coffea canephora (Robusta coffee)	NA	NA	NA	NA	NA	NA
Master_Control_37976	SO_3189_CA_comp331322_c0_seq1	41.6174	2.40284	0.0577366	-4.11437	0.189373	1	NA	NA	NA	NA	NA	NA	NA	NA	NA	NA	NA	NA	NA	NA	NA	NA	NA	NA	NA	NA	NA	NA
Master_Control_37984	SO_3189_CA_comp24633_c0_seq1	19.9763	7.20853	0.360854	-1.47051	0.639319	1	NA	NA	NA	NA	NA	NA	NA	NA	NA	NA	NA	NA	NA	NA	NA	NA	NA	NA	NA	NA	NA	NA
Master_Control_37993	SO_3189_CA_comp17034_c0_seq1	44.1144	9.61137	0.217874	-2.19844	0.416767	1	NA	NA	NA	NA	NA	NA	NA	NA	NA	NA	NA	NA	NA	NA	NA	NA	NA	NA	NA	NA	NA	NA
Master_Control_37997	SO_3189_CA_comp297990_c0_seq1	33.2939	2.40284	0.0721707	-3.79244	0.23928	1	NA	NA	NA	NA	NA	NA	NA	NA	NA	NA	NA	NA	NA	NA	NA	NA	NA	NA	NA	NA	NA	NA
Master_Control_38007	SO_3189_CA_comp21238_c1_seq1	94.8876	22.827	0.240569	-2.05548	0.377029	1	tr|M1D790|M1D790_SOLTU	644	65.15	66	52.66	10.25	23	0	179	376	7	72	2e-20	Uncharacterized protein	PGSC0003DMG400033638	Solanum tuberosum (Potato)	NA	integral component of membrane	GO:0016021	NA	NA	GO:0016021~integral component of membrane
Master_Control_38010	SO_3189_CA_comp21997_c0_seq1	278.004	2.40284	0.0086432	-6.85422	0.00812516	0.696769	tr|V4SJQ9|V4SJQ9_9ROSI	333	62.73	220	68.97	66.07	55	5	579	1	63	282	9e-87	Uncharacterized protein	CICLE_v10025192mg	Citrus clementina	NA	ATP binding; protein serine/threonine kinase activity	GO:0005524; GO:0004674	GO:0005524~ATP binding;GO:0004674~protein serine/threonine kinase activity	NA	NA
Master_Control_38011	SO_3189_CA_comp6957_c0_seq1	70.7495	30.0355	0.424534	-1.23605	0.599733	1	NA	NA	NA	NA	NA	NA	NA	NA	NA	NA	NA	NA	NA	NA	NA	NA	NA	NA	NA	NA	NA	NA
Master_Control_38015	SO_3189_CA_comp15159_c0_seq1	122.355	4.80569	0.0392766	-4.67019	0.0720838	1	tr|F6HTA4|F6HTA4_VITVI	787	42.92	219	99.1	27.83	87	9	65	661	1	201	2e-28	Putative uncharacterized protein	VIT_02s0012g01100	Vitis vinifera (Grape)	NA	maintenance of meristem identity; meristem structural organization; metal ion binding; nucleus; phospholipid binding; phosphoprotein phosphatase activity; plasma membrane; regulation of transcription, DNA-templated; unidimensional cell growth	GO:0010074; GO:0009933; GO:0046872; GO:0005634; GO:0005543; GO:0004721; GO:0005886; GO:0006355; GO:0009826	GO:0046872~metal ion binding;GO:0005543~phospholipid binding;GO:0004721~phosphoprotein phosphatase activity	GO:0010074~maintenance of meristem identity;GO:0009933~meristem structural organization;GO:0006355~regulation of transcription, DNA-templated;GO:0009826~unidimensional cell growth	GO:0005634~nucleus;GO:0005886~plasma membrane
Master_Control_38021	SO_3189_CA_comp30279_c2_seq1	74.0789	7.20853	0.0973088	-3.36129	0.198179	1	NA	NA	NA	NA	NA	NA	NA	NA	NA	NA	NA	NA	NA	NA	NA	NA	NA	NA	NA	NA	NA	NA
Master_Control_38038	SO_3446_Cold_Stress_c29893_g1_i1	28.2998	7.20853	0.25472	-1.97302	0.503588	1	NA	NA	NA	NA	NA	NA	NA	NA	NA	NA	NA	NA	NA	NA	NA	NA	NA	NA	NA	NA	NA	NA
Master_Control_38042	SO_3446_Cold_Stress_c4244_g1_i1	133.176	24.0284	0.180427	-2.47051	0.272767	1	tr|T1WKF9|T1WKF9_HELAN	198	62.26	159	54.45	80.3	59	1	585	109	38	195	5e-65	Uncharacterized protein (Fragment)	NA	Helianthus annuus (Common sunflower)	NA	NA	NA	NA	NA	NA
Master_Control_38044	SO_3446_Cold_Stress_c37592_g1_i1	122.355	38.4455	0.314213	-1.67019	0.446814	1	NA	NA	NA	NA	NA	NA	NA	NA	NA	NA	NA	NA	NA	NA	NA	NA	NA	NA	NA	NA	NA	NA
Master_Control_38059	SO_3189_CA_comp232391_c0_seq1	18.3116	4.80569	0.262439	-1.92995	0.555591	1	NA	NA	NA	NA	NA	NA	NA	NA	NA	NA	NA	NA	NA	NA	NA	NA	NA	NA	NA	NA	NA	NA
Master_Control_38062	SO_3189_CA_comp18637_c0_seq2	49.1085	2.40284	0.0489293	-4.35316	0.156139	1	NA	NA	NA	NA	NA	NA	NA	NA	NA	NA	NA	NA	NA	NA	NA	NA	NA	NA	NA	NA	NA	NA
Master_Control_38083	SO_3189_CA_comp31076_c0_seq1	106.54	24.0284	0.225533	-2.14859	0.349401	1	NA	NA	NA	NA	NA	NA	NA	NA	NA	NA	NA	NA	NA	NA	NA	NA	NA	NA	NA	NA	NA	NA
Master_Control_38087	SO_3189_CA_comp24189_c1_seq1	113.199	34.8412	0.307787	-1.7	0.445209	1	tr|M1A3Z7|M1A3Z7_SOLTU	327	71.95	164	98.99	50.15	46	0	6	497	48	211	2e-82	Uncharacterized protein	PGSC0003DMG400005611	Solanum tuberosum (Potato)	NA	2-acylglycerol O-acyltransferase activity; lysophospholipase activity; plasma membrane; plasmodesma; response to cadmium ion; response to oxidative stress	GO:0003846; GO:0004622; GO:0005886; GO:0009506; GO:0046686; GO:0006979	GO:0003846~2-acylglycerol O-acyltransferase activity;GO:0004622~lysophospholipase activity	GO:0046686~response to cadmium ion;GO:0006979~response to oxidative stress	GO:0005886~plasma membrane;GO:0009506~plasmodesma
Master_Control_38110	SO_3189_CA_comp26667_c0_seq1	224.734	55.2654	0.245915	-2.02377	0.318181	1	NA	NA	NA	NA	NA	NA	NA	NA	NA	NA	NA	NA	NA	NA	NA	NA	NA	NA	NA	NA	NA	NA
Master_Control_38112	SO_3189_CA_comp24246_c0_seq1	19.9763	2.40284	0.120285	-3.05548	0.376834	1	NA	NA	NA	NA	NA	NA	NA	NA	NA	NA	NA	NA	NA	NA	NA	NA	NA	NA	NA	NA	NA	NA
Master_Control_38115	SO_3189_CA_comp18001_c0_seq1	148.158	8.40995	0.0567635	-4.13889	0.0884815	1	NA	NA	NA	NA	NA	NA	NA	NA	NA	NA	NA	NA	NA	NA	NA	NA	NA	NA	NA	NA	NA	NA
Master_Control_38116	SO_3189_CA_comp237016_c0_seq1	26.6351	2.40284	0.0902134	-3.47051	0.295137	1	NA	NA	NA	NA	NA	NA	NA	NA	NA	NA	NA	NA	NA	NA	NA	NA	NA	NA	NA	NA	NA	NA
Master_Control_38134	SO_3189_CA_comp653160_c0_seq1	37.4556	2.40284	0.0641517	-3.96237	0.212217	1	tr|A0A061END2|A0A061END2_THECC	683	60.64	343	81.34	50.22	133	1	242	1264	10	352	2e-151	Tetratricopeptide repeat-like superfamily protein isoform 1	TCM_020769	Theobroma cacao (Cacao) (Cocoa)	NA	NA	NA	NA	NA	NA
Master_Control_38139	SO_3189_CA_comp27481_c1_seq1	4731.89	2110.9	0.4461	-1.16456	0.539897	1	tr|B9N856|B9N856_POPTR	602	90.54	560	68.1	93.02	53	0	241	1920	43	602	0	ABC transporter family protein	POPTR_0004s22410g	Populus trichocarpa (Western balsam poplar) (Populus balsamifera subsp. trichocarpa)	NA	ATPase activity; ATP binding	GO:0005524; GO:0016887	GO:0005524~ATP binding;GO:0016887~ATPase activity	NA	NA
Master_Control_38146	SO_3189_CA_comp18469_c0_seq1	3132.12	1561.85	0.498655	-1.00389	0.584088	1	tr|B9R9H5|B9R9H5_RICCO	240	60	245	45.12	100	89	3	1315	581	1	236	2e-81	Putative uncharacterized protein	RCOM_1497590	Ricinus communis (Castor bean)	NA	NA	NA	NA	NA	NA
Master_Control_38152	SO_3189_CA_comp23580_c0_seq3	109.87	34.8412	0.317114	-1.65693	0.458104	1	tr|A0A067DEF7|A0A067DEF7_CITSI	674	45.24	694	87.74	100	319	10	2242	257	10	674	0	Uncharacterized protein	CISIN_1g005846mg	Citrus sinensis (Sweet orange) (Citrus aurantium var. sinensis)	NA	ATP binding; protein serine/threonine kinase activity	GO:0005524; GO:0004674	GO:0005524~ATP binding;GO:0004674~protein serine/threonine kinase activity	NA	NA
Master_Control_38155	SO_3189_CA_comp15224_c1_seq1	99.8817	7.20853	0.0721707	-3.79244	0.135492	1	NA	NA	NA	NA	NA	NA	NA	NA	NA	NA	NA	NA	NA	NA	NA	NA	NA	NA	NA	NA	NA	NA
Master_Control_32947	SO_3446_Cold_Stress_c38373_g1_i1	50.7732	18.0213	0.354938	-1.49436	0.555614	1	tr|K4CKV3|K4CKV3_SOLLC	175	54.55	77	41.47	44	32	2	65	295	78	151	1e-16	Uncharacterized protein	Solyc08g061640.1	Solanum lycopersicum (Tomato) (Lycopersicon esculentum)	NA	NA	NA	NA	NA	NA
Master_Control_38167	SO_3446_Cold_Stress_c19947_g1_i1	6055.33	979.159	0.161702	-2.62859	0.183103	1	tr|A0A059AGX1|A0A059AGX1_EUCGR	415	69.97	333	39.61	80.24	100	0	2216	1218	80	412	5e-157	Uncharacterized protein	EUGRSUZ_J02222	Eucalyptus grandis (Flooded gum)	NA	integral component of membrane; transporter activity	GO:0016021; GO:0005215	GO:0005215~transporter activity	NA	GO:0016021~integral component of membrane
Master_Control_32949	SO_3446_Cold_Stress_c21753_g1_i1	5277.08	1381.63	0.261818	-1.93336	0.314865	1	tr|Q9M4W7|Q9M4W7_PERFR	523	89.66	464	65.35	88.72	48	0	405	1796	60	523	0	Glucose-1-phosphate adenylyltransferase (EC 2.7.7.27)	NA	Perilla frutescens (Beefsteak mint) (Perilla ocymoides)	NA	chloroplast; glucose-1-phosphate adenylyltransferase activity; glycogen biosynthetic process; starch biosynthetic process	GO:0009507; GO:0008878; GO:0005978; GO:0019252	GO:0008878~glucose-1-phosphate adenylyltransferase activity	GO:0005978~glycogen biosynthetic process;GO:0019252~starch biosynthetic process	GO:0009507~chloroplast
Master_Control_38187	SO_3189_CA_comp567885_c0_seq1	18.3116	2.40284	0.131219	-2.92995	0.403614	1	tr|M1CHN1|M1CHN1_SOLTU	101	47.44	78	17.03	77.23	38	2	1133	1366	6	80	7e-08	Uncharacterized protein	PGSC0003DMG400026311	Solanum tuberosum (Potato)	NA	cellular response to water deprivation; nucleus; sequence-specific DNA binding transcription factor activity; zinc ion binding	GO:0042631; GO:0005634; GO:0003700; GO:0008270	GO:0003700~sequence-specific DNA binding transcription factor activity;GO:0008270~zinc ion binding	GO:0042631~cellular response to water deprivation	GO:0005634~nucleus
Master_Control_38195	SO_3189_CA_comp33270_c0_seq2	3284.44	1631.53	0.496745	-1.00942	0.583349	1	tr|M5W4S7|M5W4S7_PRUPE	639	89.03	629	81.09	98.44	69	0	195	2081	11	639	0	Uncharacterized protein	PRUPE_ppa002733mg	Prunus persica (Peach) (Amygdalus persica)	NA	ATP binding; folic acid-containing compound biosynthetic process; formate-tetrahydrofolate ligase activity	GO:0005524; GO:0009396; GO:0004329	GO:0005524~ATP binding;GO:0004329~formate-tetrahydrofolate ligase activity	GO:0009396~folic acid-containing compound biosynthetic process	NA
Master_Control_38196	SO_3446_Cold_Stress_c18366_g1_i2	1951.85	354.419	0.181581	-2.46132	0.179398	1	tr|A0A022PRK0|A0A022PRK0_ERYGU	254	84.02	194	46.71	76.38	31	0	1023	442	61	254	6e-118	Uncharacterized protein	MIMGU_mgv1a012319mg	Erythranthe guttata (Yellow monkey flower) (Mimulus guttatus)	NA	antioxidant activity; oxidoreductase activity	GO:0016209; GO:0016491	GO:0016209~antioxidant activity;GO:0016491~oxidoreductase activity	NA	NA
Master_Control_38198	SO_3189_CA_comp33455_c0_seq1	258.028	100.919	0.391119	-1.35432	0.48421	1	NA	NA	NA	NA	NA	NA	NA	NA	NA	NA	NA	NA	NA	NA	NA	NA	NA	NA	NA	NA	NA	NA
Master_Control_38205	SO_3189_CA_comp522899_c0_seq1	109.87	49.2583	0.448333	-1.15736	0.596578	1	NA	NA	NA	NA	NA	NA	NA	NA	NA	NA	NA	NA	NA	NA	NA	NA	NA	NA	NA	NA	NA	NA
Master_Control_38208	SO_3189_CA_comp18088_c0_seq1	120.69	3.60426	0.0298637	-5.06546	0.0581755	1	NA	NA	NA	NA	NA	NA	NA	NA	NA	NA	NA	NA	NA	NA	NA	NA	NA	NA	NA	NA	NA	NA
Master_Control_38220	SO_3189_CA_comp22722_c0_seq3	18.3116	7.20853	0.393658	-1.34498	0.674541	1	NA	NA	NA	NA	NA	NA	NA	NA	NA	NA	NA	NA	NA	NA	NA	NA	NA	NA	NA	NA	NA	NA
Master_Control_38226	SO_3189_CA_comp479828_c0_seq1	39.1203	9.61137	0.245687	-2.0251	0.46192	1	NA	NA	NA	NA	NA	NA	NA	NA	NA	NA	NA	NA	NA	NA	NA	NA	NA	NA	NA	NA	NA	NA
Master_Control_38227	SO_3189_CA_comp655828_c0_seq1	34.9586	2.40284	0.068734	-3.86283	0.227874	1	tr|A0A068V010|A0A068V010_COFCA	240	85.25	61	13	25.42	9	0	47	229	1	61	2e-25	Coffea canephora DH200=94 genomic scaffold, scaffold_80	GSCOC_T00040357001	Coffea canephora (Robusta coffee)	NA	DNA binding; nucleus; sequence-specific DNA binding transcription factor activity	GO:0003677; GO:0005634; GO:0003700	GO:0003677~DNA binding;GO:0003700~sequence-specific DNA binding transcription factor activity	NA	GO:0005634~nucleus
Master_Control_38229	SO_3446_Cold_Stress_c18144_g1_i2	158.146	52.8626	0.334264	-1.58094	0.450349	1	NA	NA	NA	NA	NA	NA	NA	NA	NA	NA	NA	NA	NA	NA	NA	NA	NA	NA	NA	NA	NA	NA
Master_Control_38253	SO_3446_Cold_Stress_c1627_g1_i1	1539.84	480.569	0.31209	-1.67997	0.348043	1	NA	NA	NA	NA	NA	NA	NA	NA	NA	NA	NA	NA	NA	NA	NA	NA	NA	NA	NA	NA	NA	NA
Master_Control_38273	SO_3189_CA_comp18872_c0_seq1	60.7613	16.8199	0.276819	-1.85298	0.456551	1	NA	NA	NA	NA	NA	NA	NA	NA	NA	NA	NA	NA	NA	NA	NA	NA	NA	NA	NA	NA	NA	NA
Master_Control_38278	SO_3189_CA_comp18130_c0_seq1	145.661	19.2227	0.131969	-2.92173	0.19867	1	NA	NA	NA	NA	NA	NA	NA	NA	NA	NA	NA	NA	NA	NA	NA	NA	NA	NA	NA	NA	NA	NA
Master_Control_38288	SO_3189_CA_comp15093_c0_seq1	11.6529	4.80569	0.412404	-1.27787	0.730758	1	NA	NA	NA	NA	NA	NA	NA	NA	NA	NA	NA	NA	NA	NA	NA	NA	NA	NA	NA	NA	NA	NA
Master_Control_38294	SO_3189_CA_comp21738_c0_seq1	158.146	21.6256	0.136744	-2.87045	0.199152	1	NA	NA	NA	NA	NA	NA	NA	NA	NA	NA	NA	NA	NA	NA	NA	NA	NA	NA	NA	NA	NA	NA
Master_Control_38304	SO_3189_CA_comp109478_c0_seq1	1182.77	426.505	0.3606	-1.47153	0.408696	1	NA	NA	NA	NA	NA	NA	NA	NA	NA	NA	NA	NA	NA	NA	NA	NA	NA	NA	NA	NA	NA	NA
Master_Control_38308	SO_3189_CA_comp10784_c0_seq1	50.7732	9.61137	0.1893	-2.40125	0.366418	1	NA	NA	NA	NA	NA	NA	NA	NA	NA	NA	NA	NA	NA	NA	NA	NA	NA	NA	NA	NA	NA	NA
Master_Control_38309	SO_3189_CA_comp12991_c0_seq1	139.834	4.80569	0.034367	-4.86283	0.0584161	1	NA	NA	NA	NA	NA	NA	NA	NA	NA	NA	NA	NA	NA	NA	NA	NA	NA	NA	NA	NA	NA	NA
Master_Control_38310	SO_3189_CA_comp6348_c0_seq3	140.667	28.8341	0.204982	-2.28643	0.301118	1	NA	NA	NA	NA	NA	NA	NA	NA	NA	NA	NA	NA	NA	NA	NA	NA	NA	NA	NA	NA	NA	NA
Master_Control_38343	SO_3446_Cold_Stress_c47361_g1_i1	16.6469	2.40284	0.144341	-2.79244	0.433971	1	tr|Q947E3|Q947E3_HELAN	285	53.81	197	75.19	69.12	77	4	621	55	47	237	6e-59	Resistance gene analog NBS5 (Fragment)	NBS5	Helianthus annuus (Common sunflower)	NA	ADP binding; signal transduction	GO:0043531; GO:0007165	GO:0043531~ADP binding	GO:0007165~signal transduction	NA
Master_Control_38346	SO_3189_CA_comp14202_c0_seq1	654.225	50.4597	0.077129	-3.69658	0.0604065	1	NA	NA	NA	NA	NA	NA	NA	NA	NA	NA	NA	NA	NA	NA	NA	NA	NA	NA	NA	NA	NA	NA
Master_Control_38354	SO_3189_CA_comp2553_c0_seq1	33.2939	2.40284	0.0721707	-3.79244	0.23928	1	NA	NA	NA	NA	NA	NA	NA	NA	NA	NA	NA	NA	NA	NA	NA	NA	NA	NA	NA	NA	NA	NA
Master_Control_38356	SO_3446_Cold_Stress_c23147_g1_i4	571.823	122.545	0.214306	-2.22226	0.233463	1	NA	NA	NA	NA	NA	NA	NA	NA	NA	NA	NA	NA	NA	NA	NA	NA	NA	NA	NA	NA	NA	NA
Master_Control_38360	SO_3446_Cold_Stress_c43307_g1_i1	89.8935	9.61137	0.10692	-3.2254	0.196876	1	NA	NA	NA	NA	NA	NA	NA	NA	NA	NA	NA	NA	NA	NA	NA	NA	NA	NA	NA	NA	NA	NA
Master_Control_38364	SO_3189_CA_comp23716_c0_seq2	2494.54	1242.27	0.497995	-1.0058	0.577831	1	tr|A0A068U0C4|A0A068U0C4_COFCA	457	85.37	335	55.93	73.3	48	1	1483	482	123	457	0	Coffea canephora DH200=94 genomic scaffold, scaffold_7	GSCOC_T00037191001	Coffea canephora (Robusta coffee)	NA	GTP binding; intracellular; RNA binding	GO:0005525; GO:0003723; GO:0005622	GO:0005525~GTP binding;GO:0003723~RNA binding	NA	GO:0005622~intracellular
Master_Control_32967	SO_3189_CA_comp554056_c0_seq1	27.4675	7.20853	0.262439	-1.92995	0.514839	1	NA	NA	NA	NA	NA	NA	NA	NA	NA	NA	NA	NA	NA	NA	NA	NA	NA	NA	NA	NA	NA	NA
Master_Control_38398	SO_3446_Cold_Stress_c41629_g1_i1	171.464	36.0426	0.210206	-2.25012	0.292017	1	NA	NA	NA	NA	NA	NA	NA	NA	NA	NA	NA	NA	NA	NA	NA	NA	NA	NA	NA	NA	NA	NA
Master_Control_38429	SO_3446_Cold_Stress_c43937_g1_i1	104.876	19.2227	0.183291	-2.44779	0.294765	1	NA	NA	NA	NA	NA	NA	NA	NA	NA	NA	NA	NA	NA	NA	NA	NA	NA	NA	NA	NA	NA	NA
Master_Control_38432	SO_3189_CA_comp9890_c0_seq1	7.49113	2.40284	0.320759	-1.64044	0.714759	1	NA	NA	NA	NA	NA	NA	NA	NA	NA	NA	NA	NA	NA	NA	NA	NA	NA	NA	NA	NA	NA	NA
Master_Control_38438	SO_3446_Cold_Stress_c630_g1_i2	81.57	20.4242	0.250388	-1.99776	0.400616	1	NA	NA	NA	NA	NA	NA	NA	NA	NA	NA	NA	NA	NA	NA	NA	NA	NA	NA	NA	NA	NA	NA
Master_Control_38443	SO_3189_CA_comp730605_c0_seq1	16.6469	2.40284	0.144341	-2.79244	0.433971	1	NA	NA	NA	NA	NA	NA	NA	NA	NA	NA	NA	NA	NA	NA	NA	NA	NA	NA	NA	NA	NA	NA
Master_Control_38448	SO_3446_Cold_Stress_c38291_g1_i1	59.929	12.0142	0.200474	-2.31851	0.364788	1	NA	NA	NA	NA	NA	NA	NA	NA	NA	NA	NA	NA	NA	NA	NA	NA	NA	NA	NA	NA	NA	NA
Master_Control_38450	SO_3446_Cold_Stress_c1166_g1_i1	829.85	69.6825	0.0839699	-3.57398	0.0644586	1	tr|A0A061FZP1|A0A061FZP1_THECC	205	35.71	238	58.33	100	103	6	871	191	1	199	9e-34	Uncharacterized protein	TCM_014682	Theobroma cacao (Cacao) (Cocoa)	NA	NA	NA	NA	NA	NA
Master_Control_38460	SO_3189_CA_comp6435_c0_seq1	39.9527	4.80569	0.120285	-3.05548	0.295667	1	tr|M1B8W0|M1B8W0_SOLTU	430	46.71	167	45.09	38.84	85	2	60	560	6	168	1e-38	Uncharacterized protein	PGSC0003DMG400015412	Solanum tuberosum (Potato)	NA	hydrolase activity; lipid metabolic process	GO:0016787; GO:0006629	GO:0016787~hydrolase activity	GO:0006629~lipid metabolic process	NA
Master_Control_38471	SO_3189_CA_comp567_c0_seq1	41.6174	3.60426	0.0866048	-3.52941	0.238577	1	tr|A0A068UWS8|A0A068UWS8_COFCA	819	48.89	495	97.12	60.44	240	5	73	1527	19	510	2e-159	Coffea canephora DH200=94 genomic scaffold, scaffold_71	GSCOC_T00037567001	Coffea canephora (Robusta coffee)	NA	NA	NA	NA	NA	NA
Master_Control_38480	SO_3189_CA_comp4096_c0_seq1	29.1322	2.40284	0.0824808	-3.5998	0.271935	1	NA	NA	NA	NA	NA	NA	NA	NA	NA	NA	NA	NA	NA	NA	NA	NA	NA	NA	NA	NA	NA	NA
Master_Control_38487	SO_3189_CA_comp110772_c0_seq1	131.511	2.40284	0.0182711	-5.7743	0.0371518	1	NA	NA	NA	NA	NA	NA	NA	NA	NA	NA	NA	NA	NA	NA	NA	NA	NA	NA	NA	NA	NA	NA
Master_Control_38501	SO_3189_CA_comp17317_c0_seq1	54.9349	7.20853	0.131219	-2.92995	0.27801	1	NA	NA	NA	NA	NA	NA	NA	NA	NA	NA	NA	NA	NA	NA	NA	NA	NA	NA	NA	NA	NA	NA
Master_Control_38520	SO_3446_Cold_Stress_c11624_g1_i1	795.724	320.78	0.403129	-1.31069	0.463289	1	tr|A0A067HFI2|A0A067HFI2_CITSI	292	66.28	172	44.44	58.9	53	1	860	360	113	284	3e-76	Uncharacterized protein	CISIN_1g022784mg	Citrus sinensis (Sweet orange) (Citrus aurantium var. sinensis)	NA	NA	NA	NA	NA	NA
Master_Control_38536	SO_3189_CA_comp35029_c0_seq8	1244.36	464.95	0.373646	-1.42025	0.424709	1	tr|B9RX36|B9RX36_RICCO	760	71.53	404	40.62	53.16	109	5	1464	271	340	743	0	Glutathione-regulated potassium-efflux system protein kefB, putative	RCOM_0816870	Ricinus communis (Castor bean)	NA	integral component of membrane; potassium ion transport; solute:proton antiporter activity	GO:0016021; GO:0006813; GO:0015299	GO:0015299~solute:proton antiporter activity	GO:0006813~potassium ion transport	GO:0016021~integral component of membrane
Master_Control_38539	SO_3189_CA_comp716951_c0_seq1	8.32347	2.40284	0.288683	-1.79244	0.675833	1	NA	NA	NA	NA	NA	NA	NA	NA	NA	NA	NA	NA	NA	NA	NA	NA	NA	NA	NA	NA	NA	NA
Master_Control_38543	SO_3189_CA_comp23734_c0_seq1	1930.21	851.808	0.441303	-1.18016	0.50898	1	tr|F6HT52|F6HT52_VITVI	382	61.06	339	69.37	88.74	116	5	230	1201	43	380	7e-115	Putative uncharacterized protein	VIT_02s0012g02050	Vitis vinifera (Grape)	NA	chloroplast thylakoid membrane; plastoglobule; structural molecule activity	GO:0009535; GO:0010287; GO:0005198	GO:0005198~structural molecule activity	NA	GO:0009535~chloroplast thylakoid membrane;GO:0010287~plastoglobule
Master_Control_38548	SO_3446_Cold_Stress_c13605_g1_i1	41.6174	20.4242	0.490761	-1.02691	0.693267	1	NA	NA	NA	NA	NA	NA	NA	NA	NA	NA	NA	NA	NA	NA	NA	NA	NA	NA	NA	NA	NA	NA
Master_Control_38550	SO_3189_CA_comp32773_c1_seq1	177.29	33.6398	0.189745	-2.39787	0.262461	1	NA	NA	NA	NA	NA	NA	NA	NA	NA	NA	NA	NA	NA	NA	NA	NA	NA	NA	NA	NA	NA	NA
Master_Control_38558	SO_3189_CA_comp348194_c0_seq1	52.4379	14.4171	0.274936	-1.86283	0.467475	1	NA	NA	NA	NA	NA	NA	NA	NA	NA	NA	NA	NA	NA	NA	NA	NA	NA	NA	NA	NA	NA	NA
Master_Control_38586	SO_3446_Cold_Stress_c2249_g1_i1	1095.37	160.991	0.146974	-2.76637	0.13546	1	tr|I1K158|I1K158_SOYBN	292	73.49	83	20.21	28.42	13	3	105	338	1	79	1e-30	Uncharacterized protein	NA	Glycine max (Soybean) (Glycine hispida)	NA	DNA binding; regulation of transcription, DNA-templated	GO:0003677; GO:0006355	GO:0003677~DNA binding	GO:0006355~regulation of transcription, DNA-templated	NA
Master_Control_38592	SO_3189_CA_comp26942_c0_seq1	51681.3	14640.5	0.283285	-1.81967	0.556487	1	sp|P00290|PLAS_LACSA	99	87.63	97	19.16	97.98	12	0	910	620	2	98	1e-51	Plastocyanin	PETE	Lactuca sativa (Garden lettuce)	NA	chloroplast thylakoid membrane; copper ion binding; electron carrier activity; oxidation-reduction process	GO:0009535; GO:0005507; GO:0009055; GO:0055114	GO:0005507~copper ion binding;GO:0009055~electron carrier activity	GO:0055114~oxidation-reduction process	GO:0009535~chloroplast thylakoid membrane
Master_Control_38595	SO_3189_CA_comp26143_c0_seq1	2254.83	247.493	0.109761	-3.18756	0.0907178	1	tr|V4TMV6|V4TMV6_9ROSI	81	87.65	81	37.73	100	10	0	550	308	1	81	8e-45	Uncharacterized protein	CICLE_v10017510mg	Citrus clementina	NA	NA	NA	NA	NA	NA
Master_Control_38601	SO_3446_Cold_Stress_c8461_g1_i1	332.939	144.171	0.433024	-1.20748	0.519949	1	NA	NA	NA	NA	NA	NA	NA	NA	NA	NA	NA	NA	NA	NA	NA	NA	NA	NA	NA	NA	NA	NA
Master_Control_38621	SO_3446_Cold_Stress_c14031_g1_i1	43.2821	8.40995	0.194306	-2.3636	0.389196	1	tr|B9SCN8|B9SCN8_RICCO	987	73.33	75	56.11	7.6	20	0	2	226	913	987	2e-29	Protein argonaute	RCOM_0476750	Ricinus communis (Castor bean)	NA	gene silencing by RNA; translation initiation factor activity	GO:0031047; GO:0003743	GO:0003743~translation initiation factor activity	GO:0031047~gene silencing by RNA	NA
Master_Control_38623	SO_3189_CA_comp22307_c0_seq2	695.842	236.68	0.340135	-1.55582	0.389071	1	tr|M1C471|M1C471_SOLTU	253	70.27	222	67.27	87.75	65	1	852	190	1	222	1e-110	Uncharacterized protein	PGSC0003DMG400023074	Solanum tuberosum (Potato)	NA	hydrolase activity, acting on ester bonds; lipid metabolic process	GO:0016788; GO:0006629	GO:0016788~hydrolase activity, acting on ester bonds	GO:0006629~lipid metabolic process	NA
Master_Control_38628	SO_3189_CA_comp17231_c0_seq1	23.3057	7.20853	0.309303	-1.69291	0.578077	1	NA	NA	NA	NA	NA	NA	NA	NA	NA	NA	NA	NA	NA	NA	NA	NA	NA	NA	NA	NA	NA	NA
Master_Control_38644	SO_3189_CA_comp9429_c0_seq1	35.7909	4.80569	0.134271	-2.89678	0.328192	1	tr|A0A0A0KLV2|A0A0A0KLV2_CUCSA	587	44.91	334	87.89	56.9	165	7	175	1140	2	328	1e-85	Coronatine-insensitive 1	Csa_5G198740	Cucumis sativus (Cucumber)	NA	NA	NA	NA	NA	NA
Master_Control_38645	SO_3446_Cold_Stress_c34975_g1_i1	67.4201	10.8128	0.160379	-2.64044	0.29979	1	tr|K7U9Y6|K7U9Y6_MAIZE	421	53.66	41	30.52	9.74	18	1	279	401	211	250	4e-06	Uncharacterized protein (WW domain-binding protein 11)	LOC100192596 ZEAMMB73_580988	Zea mays (Maize)	NA	commitment complex; mRNA 5'-splice site recognition; mRNA binding; spliceosomal snRNP assembly; U1 snRNA binding; U1 snRNP; U2-type prespliceosome; zinc ion binding	GO:0030619; GO:0005685; GO:0071004; GO:0000243; GO:0000395; GO:0003729; GO:0000387; GO:0008270	GO:0030619~U1 snRNA binding;GO:0003729~mRNA binding;GO:0008270~zinc ion binding	GO:0000395~mRNA 5'-splice site recognition;GO:0000387~spliceosomal snRNP assembly	GO:0005685~U1 snRNP;GO:0071004~U2-type prespliceosome;GO:0000243~commitment complex
Master_Control_38646	SO_3189_CA_comp6012_c0_seq1	89.0612	8.40995	0.094429	-3.40463	0.178459	1	NA	NA	NA	NA	NA	NA	NA	NA	NA	NA	NA	NA	NA	NA	NA	NA	NA	NA	NA	NA	NA	NA
Master_Control_38649	SO_3189_CA_comp35074_c0_seq1	481.929	7.20853	0.0149577	-6.06297	0.00783043	0.686589	NA	NA	NA	NA	NA	NA	NA	NA	NA	NA	NA	NA	NA	NA	NA	NA	NA	NA	NA	NA	NA	NA
Master_Control_38653	SO_3446_Cold_Stress_c47575_g1_i1	53.2702	14.4171	0.27064	-1.88555	0.461156	1	tr|B9RXQ5|B9RXQ5_RICCO	125	80.8	125	47.23	100	24	0	672	298	1	125	8e-68	Nuclear transport factor, putative	RCOM_0905640	Ricinus communis (Castor bean)	NA	intracellular; transport	GO:0005622; GO:0006810	NA	GO:0006810~transport	GO:0005622~intracellular
Master_Control_38684	SO_3446_Cold_Stress_c48916_g1_i1	24.9704	9.61137	0.38491	-1.37741	0.641758	1	NA	NA	NA	NA	NA	NA	NA	NA	NA	NA	NA	NA	NA	NA	NA	NA	NA	NA	NA	NA	NA	NA
Master_Control_38698	SO_3189_CA_comp184155_c0_seq1	39.9527	4.80569	0.120285	-3.05548	0.295667	1	tr|W9QGR5|W9QGR5_9ROSA	95	88.06	67	34.13	70.53	8	0	130	330	9	75	3e-37	DnaJ homolog subfamily C member 2	L484_018551	Morus notabilis	NA	chromatin binding; DNA binding; nucleus	GO:0003677; GO:0003682; GO:0005634	GO:0003677~DNA binding;GO:0003682~chromatin binding	NA	GO:0005634~nucleus
Master_Control_38718	SO_3189_CA_comp18493_c0_seq1	55.7673	26.4313	0.473957	-1.07717	0.660148	1	NA	NA	NA	NA	NA	NA	NA	NA	NA	NA	NA	NA	NA	NA	NA	NA	NA	NA	NA	NA	NA	NA
Master_Control_38721	SO_3446_Cold_Stress_c36011_g1_i1	24.9704	9.61137	0.38491	-1.37741	0.641758	1	NA	NA	NA	NA	NA	NA	NA	NA	NA	NA	NA	NA	NA	NA	NA	NA	NA	NA	NA	NA	NA	NA
Master_Control_38722	SO_3446_Cold_Stress_c19642_g2_i2	325.448	144.171	0.442992	-1.17465	0.531812	1	tr|A0A067H3S5|A0A067H3S5_CITSI	212	63.75	160	69.16	75.47	56	2	578	99	18	175	6e-67	Uncharacterized protein	CISIN_1g023946mg	Citrus sinensis (Sweet orange) (Citrus aurantium var. sinensis)	NA	NA	NA	NA	NA	NA
Master_Control_38723	SO_3189_CA_comp2657_c0_seq1	52.4379	12.0142	0.229113	-2.12587	0.413545	1	tr|M1BZR5|M1BZR5_SOLTU	588	43.2	125	47.83	21.26	71	0	2	376	251	375	9e-30	Uncharacterized protein	PGSC0003DMG400022035	Solanum tuberosum (Potato)	NA	NA	NA	NA	NA	NA
Master_Control_38728	SO_3446_Cold_Stress_c7485_g1_i1	3086.34	116.538	0.0377592	-4.72703	0.0195671	0.948839	tr|S8D8E5|S8D8E5_9LAMI	63	72.73	33	11.54	52.38	9	0	361	459	31	63	1e-08	Uncharacterized protein	M569_15859	Genlisea aurea	NA	NA	NA	NA	NA	NA
Master_Control_38731	SO_3189_CA_comp27452_c0_seq1	494.414	28.8341	0.0583198	-4.09987	0.045415	1	tr|D7SZK6|D7SZK6_VITVI	725	68.19	723	59.04	99.72	222	4	2429	267	9	725	0	Putative uncharacterized protein	VIT_05s0049g01460	Vitis vinifera (Grape)	NA	NA	NA	NA	NA	NA
Master_Control_38755	SO_3189_CA_comp23084_c0_seq1	526.876	158.588	0.300996	-1.73218	0.34711	1	tr|A5BJL0|A5BJL0_VITVI	479	80.25	319	56.76	66.6	63	0	1685	729	147	465	6e-178	Putative uncharacterized protein	VITISV_043959	Vitis vinifera (Grape)	NA	carbohydrate metabolic process; cell wall organization; extracellular region; polygalacturonase activity	GO:0005975; GO:0071555; GO:0005576; GO:0004650	GO:0004650~polygalacturonase activity	GO:0005975~carbohydrate metabolic process;GO:0071555~cell wall organization	GO:0005576~extracellular region
Master_Control_38781	SO_3446_Cold_Stress_c9179_g1_i1	31.6292	14.4171	0.455815	-1.13348	0.683741	1	tr|K4AYN9|K4AYN9_SOLLC	333	53.58	293	83.16	87.99	126	2	879	1	1	283	2e-100	Uncharacterized protein	Solyc01g088490.2	Solanum lycopersicum (Tomato) (Lycopersicon esculentum)	NA	plastid membrane	GO:0042170	NA	NA	GO:0042170~plastid membrane
Master_Control_38789	SO_3189_CA_comp7518_c0_seq1	163.14	4.80569	0.0294574	-5.08522	0.0448263	1	tr|A0A022QFN4|A0A022QFN4_ERYGU	129	35.05	97	37.89	75.19	56	3	220	507	37	127	4e-07	Uncharacterized protein (Fragment)	MIMGU_mgv1a023537mg	Erythranthe guttata (Yellow monkey flower) (Mimulus guttatus)	NA	NA	NA	NA	NA	NA
Master_Control_38794	SO_3189_CA_comp28052_c0_seq1	155.649	56.4668	0.362783	-1.46282	0.483675	1	tr|A0A061ED38|A0A061ED38_THECC	275	73.31	236	51.72	85.82	63	0	1212	505	40	275	7e-113	Non-intrinsic ABC protein 14	TCM_017253	Theobroma cacao (Cacao) (Cocoa)	NA	ATPase activity; ATP binding	GO:0005524; GO:0016887	GO:0005524~ATP binding;GO:0016887~ATPase activity	NA	NA
Master_Control_38795	SO_3446_Cold_Stress_c13283_g1_i1	237.219	30.0355	0.126615	-2.98148	0.157306	1	tr|A0A0A0KGK0|A0A0A0KGK0_CUCSA	131	39.84	128	47.82	97.71	58	5	643	272	19	131	2e-15	Uncharacterized protein	Csa_6G497000	Cucumis sativus (Cucumber)	NA	NA	NA	NA	NA	NA
Master_Control_38813	SO_3446_Cold_Stress_c12229_g1_i1	6563.89	27.6327	0.0042098	-7.89203	0.00118474	0.291335	NA	NA	NA	NA	NA	NA	NA	NA	NA	NA	NA	NA	NA	NA	NA	NA	NA	NA	NA	NA	NA	NA
Master_Control_38818	SO_3189_CA_comp26638_c0_seq6	153.152	20.4242	0.133359	-2.90661	0.19684	1	tr|A0A067EB60|A0A067EB60_CITSI	461	31.25	448	70.51	97.18	271	11	224	1543	8	426	6e-53	Uncharacterized protein	CISIN_1g012562mg	Citrus sinensis (Sweet orange) (Citrus aurantium var. sinensis)	NA	NA	NA	NA	NA	NA
Master_Control_38819	SO_3446_Cold_Stress_c4003_g1_i1	139.002	61.2725	0.440803	-1.18179	0.574025	1	tr|A0A067EB60|A0A067EB60_CITSI	461	31.25	448	67.88	97.18	271	11	298	1617	8	426	6e-53	Uncharacterized protein	CISIN_1g012562mg	Citrus sinensis (Sweet orange) (Citrus aurantium var. sinensis)	NA	NA	NA	NA	NA	NA
Master_Control_38823	SO_3189_CA_comp21604_c0_seq1	5825.6	2824.54	0.48485	-1.04439	0.59195	1	tr|M5WBX9|M5WBX9_PRUPE	307	74.92	307	49.41	100	66	5	1379	474	7	307	9e-161	Uncharacterized protein	PRUPE_ppa008834mg	Prunus persica (Peach) (Amygdalus persica)	NA	hydrolase activity	GO:0016787	GO:0016787~hydrolase activity	NA	NA
Master_Control_38843	SO_3189_CA_comp23739_c0_seq1	7010.03	1039.23	0.148249	-2.75391	0.171196	1	tr|F6HEK5|F6HEK5_VITVI	232	52.31	195	30.17	84.05	75	6	968	1522	46	232	1e-38	Putative uncharacterized protein	VIT_19s0090g00510	Vitis vinifera (Grape)	NA	plasmodesma	GO:0009506	NA	NA	GO:0009506~plasmodesma
Master_Control_38847	SO_3189_CA_comp21730_c0_seq1	236.387	39.6469	0.167721	-2.57587	0.212681	1	tr|A0A059CY53|A0A059CY53_EUCGR	167	60.16	123	32	73.65	47	1	151	519	6	126	2e-34	Uncharacterized protein	EUGRSUZ_C04250	Eucalyptus grandis (Flooded gum)	NA	copper ion binding; electron carrier activity	GO:0005507; GO:0009055	GO:0005507~copper ion binding;GO:0009055~electron carrier activity	NA	NA
Master_Control_38849	SO_3189_CA_comp33084_c0_seq2	2552.81	379.649	0.148718	-2.74935	0.140219	1	tr|A0A068V011|A0A068V011_COFCA	678	53.88	670	94.81	98.82	183	17	182	1834	16	678	0	Coffea canephora DH200=94 genomic scaffold, scaffold_78	GSCOC_T00039175001	Coffea canephora (Robusta coffee)	NA	metal ion binding	GO:0046872	GO:0046872~metal ion binding	NA	NA
Master_Control_38852	SO_3189_CA_comp27271_c0_seq1	5163.88	1417.68	0.274537	-1.86493	0.330902	1	tr|A0A068UDT4|A0A068UDT4_COFCA	291	35.31	303	53	100	165	8	688	1539	1	291	2e-31	Coffea canephora DH200=94 genomic scaffold, scaffold_22	GSCOC_T00023566001	Coffea canephora (Robusta coffee)	NA	NA	NA	NA	NA	NA
Master_Control_38854	SO_3446_Cold_Stress_c41833_g1_i1	64.9231	12.0142	0.185053	-2.43399	0.336974	1	tr|M5W0F9|M5W0F9_PRUPE	607	61	418	85.71	68.86	162	1	210	1463	10	426	6e-175	Uncharacterized protein	PRUPE_ppa019139mg	Prunus persica (Peach) (Amygdalus persica)	NA	mitochondrion	GO:0005739	NA	NA	GO:0005739~mitochondrion
Master_Control_38862	SO_3189_CA_comp21271_c0_seq1	5997.89	1937.89	0.323096	-1.62997	0.402459	1	tr|A0A067DU86|A0A067DU86_CITSI	227	66.32	193	51.74	85.02	56	3	208	780	22	207	4e-59	Uncharacterized protein	CISIN_1g027152mg	Citrus sinensis (Sweet orange) (Citrus aurantium var. sinensis)	NA	NA	NA	NA	NA	NA
Master_Control_38866	SO_3446_Cold_Stress_c26885_g1_i1	430.324	91.308	0.212185	-2.23661	0.240357	1	tr|A0A068TPT8|A0A068TPT8_COFCA	761	37.19	613	61.22	80.55	264	16	2748	976	18	531	9e-172	Serine/threonine-protein kinase (EC 2.7.11.1)	GSCOC_T00022021001	Coffea canephora (Robusta coffee)	NA	ATP binding; protein serine/threonine kinase activity	GO:0005524; GO:0004674	GO:0005524~ATP binding;GO:0004674~protein serine/threonine kinase activity	NA	NA
Master_Control_38870	SO_3189_CA_comp766523_c0_seq1	41.6174	3.60426	0.0866048	-3.52941	0.238577	1	NA	NA	NA	NA	NA	NA	NA	NA	NA	NA	NA	NA	NA	NA	NA	NA	NA	NA	NA	NA	NA	NA
Master_Control_38896	SO_3189_CA_comp413567_c0_seq1	51.6055	16.8199	0.325932	-1.61736	0.524495	1	tr|A0A067DKE0|A0A067DKE0_CITSI	653	51.66	631	98.95	96.63	274	4	2	1801	22	652	0	Uncharacterized protein (Fragment)	CISIN_1g048743mg	Citrus sinensis (Sweet orange) (Citrus aurantium var. sinensis)	NA	NA	NA	NA	NA	NA
Master_Control_38904	SO_3189_CA_comp16919_c0_seq2	1258.51	39.6469	0.0315031	-4.98836	0.0140998	0.839129	NA	NA	NA	NA	NA	NA	NA	NA	NA	NA	NA	NA	NA	NA	NA	NA	NA	NA	NA	NA	NA	NA
Master_Control_38907	SO_3189_CA_comp14701_c0_seq1	288.824	12.0142	0.0415969	-4.58738	0.0399753	1	tr|A0A097PQ18|A0A097PQ18_LACSA	317	63.94	330	63.22	100	100	5	1348	377	1	317	4e-122	BTB/POZ domain-containing protein (Fragment)	NA	Lactuca sativa (Garden lettuce)	NA	NA	NA	NA	NA	NA
Master_Control_38926	SO_3189_CA_comp13522_c1_seq1	151.487	14.4171	0.0951702	-3.39335	0.143145	1	tr|D7SWD3|D7SWD3_VITVI	557	51.78	253	79.81	45.42	113	3	759	1	1	244	2e-62	Putative uncharacterized protein	VIT_07s0031g02310	Vitis vinifera (Grape)	NA	NA	NA	NA	NA	NA
Master_Control_38927	SO_3189_CA_comp16851_c0_seq1	48.2761	15.6185	0.323524	-1.62806	0.527649	1	tr|A0A061E2D5|A0A061E2D5_THECC	64	61.54	65	37.36	100	23	1	248	54	1	63	1e-10	Uncharacterized protein	TCM_007255	Theobroma cacao (Cacao) (Cocoa)	NA	NA	NA	NA	NA	NA
Master_Control_38930	SO_3189_CA_comp14841_c1_seq1	36.6233	4.80569	0.131219	-2.92995	0.321277	1	tr|M0ZD88|M0ZD88_HORVD	100	83.72	43	7.23	43	7	0	1012	1140	36	78	1e-13	Uncharacterized protein	NA	Hordeum vulgare var. distichum (Domesticated barley)	NA	ATPase activity; ATP binding	GO:0005524; GO:0016887	GO:0005524~ATP binding;GO:0016887~ATPase activity	NA	NA
Master_Control_38936	SO_3189_CA_comp285652_c0_seq1	45.7791	7.20853	0.157463	-2.66691	0.334319	1	NA	NA	NA	NA	NA	NA	NA	NA	NA	NA	NA	NA	NA	NA	NA	NA	NA	NA	NA	NA	NA	NA
Master_Control_38940	SO_3446_Cold_Stress_c28429_g1_i1	60.7613	14.4171	0.237274	-2.07538	0.409751	1	NA	NA	NA	NA	NA	NA	NA	NA	NA	NA	NA	NA	NA	NA	NA	NA	NA	NA	NA	NA	NA	NA
Master_Control_38941	SO_3446_Cold_Stress_c18288_g1_i1	277.172	79.2938	0.286082	-1.8055	0.355624	1	tr|A0A059BMH2|A0A059BMH2_EUCGR	348	81.79	335	70.48	96.26	61	0	1145	141	13	347	0	Uncharacterized protein	EUGRSUZ_F01172	Eucalyptus grandis (Flooded gum)	NA	catalytic activity	GO:0003824	GO:0003824~catalytic activity	NA	NA
Master_Control_38946	SO_3189_CA_comp17275_c0_seq1	42.4497	9.61137	0.226418	-2.14294	0.431027	1	tr|M0ZIY0|M0ZIY0_SOLTU	816	50.95	369	96.6	45.22	174	4	57	1145	1	368	4e-112	Uncharacterized protein	PGSC0003DMG400000632	Solanum tuberosum (Potato)	NA	NA	NA	NA	NA	NA
Master_Control_38950	SO_3189_CA_comp755229_c0_seq1	34.9586	14.4171	0.412404	-1.27787	0.639447	1	tr|A0A072UNA8|A0A072UNA8_MEDTR	396	42.06	107	28.41	27.02	62	0	810	1130	23	129	7e-17	F-box/RNI superfamily protein	MTR_4g050930	Medicago truncatula (Barrel medic) (Medicago tribuloides)	NA	NA	NA	NA	NA	NA
Master_Control_38956	SO_3189_CA_comp23836_c0_seq1	753.274	271.521	0.360455	-1.47211	0.41266	1	tr|M0SYU4|M0SYU4_MUSAM	113	88.89	81	43.09	71.68	9	0	2	244	33	113	2e-45	Uncharacterized protein	NA	Musa acuminata subsp. malaccensis (Wild banana) (Musa malaccensis)	NA	ribosome; structural constituent of ribosome; translation	GO:0005840; GO:0003735; GO:0006412	GO:0003735~structural constituent of ribosome	GO:0006412~translation	GO:0005840~ribosome
Master_Control_38960	SO_3189_CA_comp556276_c0_seq1	21.641	9.61137	0.444127	-1.17095	0.701635	1	NA	NA	NA	NA	NA	NA	NA	NA	NA	NA	NA	NA	NA	NA	NA	NA	NA	NA	NA	NA	NA	NA
Master_Control_38972	SO_3189_CA_comp17347_c0_seq1	22.4734	9.61137	0.427678	-1.2254	0.685757	1	NA	NA	NA	NA	NA	NA	NA	NA	NA	NA	NA	NA	NA	NA	NA	NA	NA	NA	NA	NA	NA	NA
Master_Control_38978	SO_3189_CA_comp444082_c0_seq1	384.544	75.6896	0.196829	-2.34498	0.224996	1	tr|U5GXJ5|U5GXJ5_POPTR	554	58.88	107	33.83	19.31	43	1	186	503	1	107	5e-33	Uncharacterized protein	POPTR_0001s42940g	Populus trichocarpa (Western balsam poplar) (Populus balsamifera subsp. trichocarpa)	NA	NA	NA	NA	NA	NA
Master_Control_38990	SO_3189_CA_comp22054_c0_seq1	97.3846	22.827	0.234401	-2.09295	0.367336	1	tr|A0A067LC66|A0A067LC66_JATCU	260	34.94	249	54.93	95.77	124	12	1167	475	1	229	3e-20	Uncharacterized protein	JCGZ_01303	Jatropha curcas (Barbados nut)	NA	histone-lysine N-methyltransferase activity	GO:0018024	GO:0018024~histone-lysine N-methyltransferase activity	NA	NA
Master_Control_38992	SO_3189_CA_comp29660_c0_seq2	220.572	43.2512	0.196086	-2.35044	0.254927	1	tr|A0A022PRW5|A0A022PRW5_ERYGU	279	68.93	280	45.43	100	83	1	1380	541	3	278	9e-111	Uncharacterized protein (Fragment)	MIMGU_mgv1a019733mg	Erythranthe guttata (Yellow monkey flower) (Mimulus guttatus)	NA	RNA binding	GO:0003723	GO:0003723~RNA binding	NA	NA
Master_Control_38993	SO_3446_Cold_Stress_c23165_g1_i2	199.763	27.6327	0.138327	-2.85384	0.184222	1	tr|A0A022PRW5|A0A022PRW5_ERYGU	279	68.93	280	45.14	100	83	1	1380	541	3	278	1e-110	Uncharacterized protein (Fragment)	MIMGU_mgv1a019733mg	Erythranthe guttata (Yellow monkey flower) (Mimulus guttatus)	NA	RNA binding	GO:0003723	GO:0003723~RNA binding	NA	NA
Master_Control_38995	SO_3189_CA_comp29660_c0_seq1	213.081	37.2441	0.174788	-2.51632	0.229026	1	tr|A0A022PRW5|A0A022PRW5_ERYGU	279	68.93	280	44.16	100	83	1	1477	638	3	278	1e-110	Uncharacterized protein (Fragment)	MIMGU_mgv1a019733mg	Erythranthe guttata (Yellow monkey flower) (Mimulus guttatus)	NA	RNA binding	GO:0003723	GO:0003723~RNA binding	NA	NA
Master_Control_39002	SO_3446_Cold_Stress_c41624_g1_i1	67.4201	13.2156	0.196019	-2.35093	0.34799	1	NA	NA	NA	NA	NA	NA	NA	NA	NA	NA	NA	NA	NA	NA	NA	NA	NA	NA	NA	NA	NA	NA
Master_Control_39029	SO_3189_CA_comp746575_c0_seq1	14.9823	7.20853	0.481138	-1.05548	0.756985	1	tr|K4B7T2|K4B7T2_SOLLC	853	56.62	438	94.87	51.35	176	4	1276	2	6	442	2e-168	Uncharacterized protein	Solyc02g069500.1	Solanum lycopersicum (Tomato) (Lycopersicon esculentum)	NA	NA	NA	NA	NA	NA
Master_Control_39032	SO_3189_CA_comp587995_c0_seq1	18.3116	4.80569	0.262439	-1.92995	0.555591	1	tr|Q7XTU6|Q7XTU6_ORYSJ	1425	47.8	454	100	31.86	196	3	1335	1	623	1044	5e-136	OSJNBb0034I13.10 protein	OSJNBb0034I13.10	Oryza sativa subsp. japonica (Rice)	NA	DNA integration; nucleic acid binding; zinc ion binding	GO:0015074; GO:0003676; GO:0008270	GO:0003676~nucleic acid binding;GO:0008270~zinc ion binding	GO:0015074~DNA integration	NA
Master_Control_39033	SO_3189_CA_comp452350_c0_seq1	34.9586	2.40284	0.068734	-3.86283	0.227874	1	tr|B9GQQ6|B9GQQ6_POPTR	97	60.82	97	29.07	100	38	0	715	425	1	97	3e-25	Uncharacterized protein	POPTR_0002s25160g	Populus trichocarpa (Western balsam poplar) (Populus balsamifera subsp. trichocarpa)	NA	NA	NA	NA	NA	NA
Master_Control_39044	SO_3189_CA_comp20031_c0_seq3	46.6114	14.4171	0.309303	-1.69291	0.515735	1	NA	NA	NA	NA	NA	NA	NA	NA	NA	NA	NA	NA	NA	NA	NA	NA	NA	NA	NA	NA	NA	NA
Master_Control_39046	SO_3446_Cold_Stress_c8270_g1_i1	415.341	127.351	0.306617	-1.70549	0.362315	1	tr|R0I1L7|R0I1L7_9BRAS	551	73.88	245	62.61	44.46	64	0	440	1174	1	245	8e-116	Uncharacterized protein	CARUB_v10013380mg	Capsella rubella	NA	ATP binding; calcium ion binding; protein serine/threonine kinase activity	GO:0005524; GO:0005509; GO:0004674	GO:0005524~ATP binding;GO:0005509~calcium ion binding;GO:0004674~protein serine/threonine kinase activity	NA	NA
Master_Control_39052	SO_3446_Cold_Stress_c21486_g2_i1	3793.01	430.109	0.113395	-3.14057	0.102879	1	tr|K9M7R4|K9M7R4_NICAT	441	70.45	440	79.47	99.77	122	3	74	1369	1	440	0	Jasmonoyl-L-isoleucine hydrolase 1	NA	Nicotiana attenuata (Coyote tobacco)	NA	hydrolase activity	GO:0016787	GO:0016787~hydrolase activity	NA	NA
Master_Control_39066	SO_3189_CA_comp138993_c0_seq1	163.14	7.20853	0.0441861	-4.50026	0.0653399	1	NA	NA	NA	NA	NA	NA	NA	NA	NA	NA	NA	NA	NA	NA	NA	NA	NA	NA	NA	NA	NA	NA
Master_Control_39067	SO_3189_CA_comp577813_c0_seq1	26.6351	3.60426	0.13532	-2.88555	0.362346	1	tr|A0A068TQS8|A0A068TQS8_COFCA	532	61.82	385	98.72	72.37	144	2	1	1155	148	529	8e-180	Coffea canephora DH200=94 genomic scaffold, scaffold_2	GSCOC_T00022335001	Coffea canephora (Robusta coffee)	NA	NA	NA	NA	NA	NA
Master_Control_39073	SO_3189_CA_comp23573_c0_seq1	19.9763	4.80569	0.240569	-2.05548	0.52341	1	NA	NA	NA	NA	NA	NA	NA	NA	NA	NA	NA	NA	NA	NA	NA	NA	NA	NA	NA	NA	NA	NA
Master_Control_39076	SO_3189_CA_comp21016_c1_seq2	33.2939	4.80569	0.144341	-2.79244	0.350338	1	tr|U5GVL0|U5GVL0_POPTR	719	72.22	54	19.33	7.51	15	0	206	367	615	668	7e-28	Uncharacterized protein	POPTR_0001s30480g	Populus trichocarpa (Western balsam poplar) (Populus balsamifera subsp. trichocarpa)	NA	nucleic acid binding	GO:0003676	GO:0003676~nucleic acid binding	NA	NA
Master_Control_39078	SO_3189_CA_comp10434_c0_seq1	18.3116	1.20142	0.0656097	-3.92995	0.307023	1	tr|A0A067H431|A0A067H431_CITSI	370	68.53	232	67.12	62.7	65	3	289	963	77	307	1e-101	Uncharacterized protein	CISIN_1g013721mg	Citrus sinensis (Sweet orange) (Citrus aurantium var. sinensis)	NA	NA	NA	NA	NA	NA
Master_Control_39084	SO_3446_Cold_Stress_c21619_g1_i2	20.8087	9.61137	0.461892	-1.11437	0.7182	1	NA	NA	NA	NA	NA	NA	NA	NA	NA	NA	NA	NA	NA	NA	NA	NA	NA	NA	NA	NA	NA	NA
Master_Control_39086	SO_3189_CA_comp369363_c0_seq1	61.5937	15.6185	0.253573	-1.97953	0.42817	1	NA	NA	NA	NA	NA	NA	NA	NA	NA	NA	NA	NA	NA	NA	NA	NA	NA	NA	NA	NA	NA	NA
Master_Control_39088	SO_3446_Cold_Stress_c10341_g1_i1	359.574	134.559	0.374218	-1.41805	0.449806	1	tr|V4U8E3|V4U8E3_9ROSI	386	73.93	349	60.8	90.41	88	2	1500	460	38	385	0	Uncharacterized protein	CICLE_v10005036mg	Citrus clementina	NA	zinc ion binding	GO:0008270	GO:0008270~zinc ion binding	NA	NA
Master_Control_39091	SO_3446_Cold_Stress_c3077_g1_i1	19.9763	7.20853	0.360854	-1.47051	0.639319	1	NA	NA	NA	NA	NA	NA	NA	NA	NA	NA	NA	NA	NA	NA	NA	NA	NA	NA	NA	NA	NA	NA
Master_Control_39094	SO_3446_Cold_Stress_c17504_g1_i1	1149.47	450.533	0.391948	-1.35127	0.44708	1	NA	NA	NA	NA	NA	NA	NA	NA	NA	NA	NA	NA	NA	NA	NA	NA	NA	NA	NA	NA	NA	NA
Master_Control_39101	SO_3446_Cold_Stress_c9447_g1_i1	177.29	7.20853	0.0406595	-4.62026	0.0565858	1	tr|D6BK25|D6BK25_CYNCS	449	75.45	110	56.6	24.5	22	3	254	583	8	112	1e-48	Hydroxycinnamoyl CoA quinate transferase (Hydroxycinnamoyl CoA quinate transferase 1)	hqt1	Cynara cardunculus var. scolymus (Artichoke) (Cynara scolymus)	NA	transferase activity, transferring acyl groups other than amino-acyl groups	GO:0016747	GO:0016747~transferase activity, transferring acyl groups other than amino-acyl groups	NA	NA
Master_Control_39122	SO_3189_CA_comp5929_c0_seq1	162.308	14.4171	0.0888255	-3.49288	0.129391	1	tr|K4C4W8|K4C4W8_SOLLC	148	43.33	90	13.19	60.81	40	3	1102	1368	22	101	2e-08	Uncharacterized protein	Solyc06g035990.2	Solanum lycopersicum (Tomato) (Lycopersicon esculentum)	NA	NA	NA	NA	NA	NA
Master_Control_39124	SO_3189_CA_comp385274_c0_seq1	22.4734	4.80569	0.213839	-2.2254	0.480975	1	NA	NA	NA	NA	NA	NA	NA	NA	NA	NA	NA	NA	NA	NA	NA	NA	NA	NA	NA	NA	NA	NA
Master_Control_39132	SO_3189_CA_comp27893_c0_seq4	334.604	86.5024	0.258522	-1.95164	0.311189	1	tr|M5WEF7|M5WEF7_PRUPE	1037	41.86	86	35.68	8.29	40	2	447	704	1	76	1e-10	Uncharacterized protein	PRUPE_ppa000682mg	Prunus persica (Peach) (Amygdalus persica)	NA	DNA binding; nucleus	GO:0003677; GO:0005634	GO:0003677~DNA binding	NA	GO:0005634~nucleus
Master_Control_39137	SO_3446_Cold_Stress_c10243_g1_i1	107.373	34.8412	0.324488	-1.62376	0.468122	1	NA	NA	NA	NA	NA	NA	NA	NA	NA	NA	NA	NA	NA	NA	NA	NA	NA	NA	NA	NA	NA	NA
Master_Control_39138	SO_3189_CA_comp22188_c0_seq1	131.511	49.2583	0.374557	-1.41674	0.508714	1	NA	NA	NA	NA	NA	NA	NA	NA	NA	NA	NA	NA	NA	NA	NA	NA	NA	NA	NA	NA	NA	NA
Master_Control_39141	SO_3189_CA_comp273491_c0_seq1	313.795	109.329	0.34841	-1.52114	0.425185	1	tr|B9TFK4|B9TFK4_RICCO	150	77.08	144	31.24	96	33	0	1150	719	1	144	5e-69	Aldo/keto reductase, putative (Fragment)	RCOM_2112460	Ricinus communis (Castor bean)	NA	NA	NA	NA	NA	NA
Master_Control_39145	SO_3446_Cold_Stress_c7123_g2_i1	516.055	14.4171	0.027937	-5.16168	0.016614	0.889552	tr|A0A068V4G0|A0A068V4G0_COFCA	190	62.5	40	22.47	21.05	11	1	2	109	151	190	2e-06	Coffea canephora DH200=94 genomic scaffold, scaffold_98	GSCOC_T00043135001	Coffea canephora (Robusta coffee)	NA	NA	NA	NA	NA	NA
Master_Control_39162	SO_3189_CA_comp20987_c0_seq1	1555.66	449.332	0.288837	-1.79167	0.31815	1	tr|M0ZXD6|M0ZXD6_SOLTU	238	68.91	238	60.87	100	51	4	124	768	1	238	1e-103	Uncharacterized protein	PGSC0003DMG400003934	Solanum tuberosum (Potato)	NA	translation release factor activity	GO:0003747	GO:0003747~translation release factor activity	NA	NA
Master_Control_39172	SO_3189_CA_comp468094_c0_seq1	29.1322	9.61137	0.329923	-1.5998	0.578431	1	NA	NA	NA	NA	NA	NA	NA	NA	NA	NA	NA	NA	NA	NA	NA	NA	NA	NA	NA	NA	NA	NA
Master_Control_39182	SO_3446_Cold_Stress_c23220_g2_i1	17144.7	2426.87	0.141552	-2.82059	0.219894	1	tr|A0A068U7Z7|A0A068U7Z7_COFCA	768	75.42	773	76.69	100	185	1	371	2689	1	768	0	Coffea canephora DH200=94 genomic scaffold, scaffold_12	GSCOC_T00017828001	Coffea canephora (Robusta coffee)	NA	membrane	GO:0016020	NA	NA	GO:0016020~membrane
Master_Control_39186	SO_3446_Cold_Stress_c23188_g1_i1	1777.06	659.58	0.371164	-1.42987	0.423654	1	tr|D7SXI2|D7SXI2_VITVI	452	83.81	457	74.35	100	69	4	185	1555	1	452	0	Putative uncharacterized protein	VIT_14s0108g01440	Vitis vinifera (Grape)	NA	myo-inositol hexakisphosphate biosynthetic process	GO:0010264	NA	GO:0010264~myo-inositol hexakisphosphate biosynthetic process	NA
Master_Control_39199	SO_3189_CA_comp27249_c0_seq9	476.935	98.5166	0.206562	-2.27535	0.229211	1	tr|A0A061FKC8|A0A061FKC8_THECC	98	58.95	95	37.21	96.94	39	0	650	366	2	96	5e-34	Uncharacterized protein	TCM_036290	Theobroma cacao (Cacao) (Cocoa)	NA	NA	NA	NA	NA	NA
Master_Control_33013	SO_3189_CA_comp13377_c0_seq1	93.2229	4.80569	0.0515505	-4.27787	0.106981	1	tr|C1EBN9|C1EBN9_MICSR	938	33.1	142	47.28	15.14	47	4	7	408	645	746	2e-13	Uncharacterized protein	MICPUN_61138	Micromonas sp. (strain RCC299 / NOUM17) (Picoplanktonic green alga)	NA	nucleic acid binding; zinc ion binding	GO:0003676; GO:0008270	GO:0003676~nucleic acid binding;GO:0008270~zinc ion binding	NA	NA
Master_Control_39211	SO_3189_CA_comp15813_c0_seq1	129.846	7.20853	0.0555159	-4.17095	0.0939046	1	NA	NA	NA	NA	NA	NA	NA	NA	NA	NA	NA	NA	NA	NA	NA	NA	NA	NA	NA	NA	NA	NA
Master_Control_39213	SO_3189_CA_comp28694_c0_seq1	3271.96	31.237	0.00954687	-6.71076	0.00242702	0.410473	tr|A5AKJ0|A5AKJ0_VITVI	116	35.83	120	31.66	100	68	4	313	666	3	115	4e-08	Putative uncharacterized protein	VITISV_041419	Vitis vinifera (Grape)	NA	NA	NA	NA	NA	NA
Master_Control_39222	SO_3189_CA_comp442296_c0_seq1	20.8087	6.00711	0.288683	-1.79244	0.568615	1	NA	NA	NA	NA	NA	NA	NA	NA	NA	NA	NA	NA	NA	NA	NA	NA	NA	NA	NA	NA	NA	NA
Master_Control_39234	SO_3446_Cold_Stress_c48883_g1_i1	55.7673	9.61137	0.172348	-2.5366	0.334504	1	NA	NA	NA	NA	NA	NA	NA	NA	NA	NA	NA	NA	NA	NA	NA	NA	NA	NA	NA	NA	NA	NA
Master_Control_39273	SO_3189_CA_comp695203_c0_seq1	33.2939	4.80569	0.144341	-2.79244	0.350338	1	NA	NA	NA	NA	NA	NA	NA	NA	NA	NA	NA	NA	NA	NA	NA	NA	NA	NA	NA	NA	NA	NA
Master_Control_39281	SO_3446_Cold_Stress_c40586_g1_i1	74.9113	20.4242	0.272645	-1.87491	0.434068	1	tr|W9RVN3|W9RVN3_9ROSA	1119	83.33	144	99.54	12.87	23	1	433	2	977	1119	8e-79	Auxin response factor	L484_008224	Morus notabilis	NA	auxin-activated signaling pathway; DNA binding; nucleus; regulation of transcription, DNA-templated; transcription, DNA-templated	GO:0003677; GO:0009734; GO:0005634; GO:0006355; GO:0006351	GO:0003677~DNA binding	GO:0009734~auxin-activated signaling pathway;GO:0006355~regulation of transcription, DNA-templated;GO:0006351~transcription, DNA-templated	GO:0005634~nucleus
Master_Control_39296	SO_3189_CA_comp20842_c0_seq1	556.84	100.919	0.181236	-2.46406	0.191348	1	NA	NA	NA	NA	NA	NA	NA	NA	NA	NA	NA	NA	NA	NA	NA	NA	NA	NA	NA	NA	NA	NA
Master_Control_39306	SO_3189_CA_comp14753_c1_seq2	57.432	7.20853	0.125514	-2.99408	0.265125	1	NA	NA	NA	NA	NA	NA	NA	NA	NA	NA	NA	NA	NA	NA	NA	NA	NA	NA	NA	NA	NA	NA
Master_Control_39309	SO_3446_Cold_Stress_c17417_g1_i3	741.621	346.009	0.466558	-1.09987	0.537411	1	tr|A0A061GIM3|A0A061GIM3_THECC	157	96.82	157	52.04	100	5	0	197	667	1	157	5e-110	Peroxin4 isoform 2	TCM_037159	Theobroma cacao (Cacao) (Cocoa)	NA	acid-amino acid ligase activity	GO:0016881	GO:0016881~acid-amino acid ligase activity	NA	NA
Master_Control_39311	SO_3189_CA_comp102539_c0_seq1	70.7495	22.827	0.322645	-1.63198	0.495328	1	NA	NA	NA	NA	NA	NA	NA	NA	NA	NA	NA	NA	NA	NA	NA	NA	NA	NA	NA	NA	NA	NA
Master_Control_39343	SO_3446_Cold_Stress_c16288_g1_i1	689.184	254.701	0.36957	-1.43608	0.425312	1	tr|D7T5Q2|D7T5Q2_VITVI	211	80.24	167	56.29	79.15	32	1	310	807	45	211	2e-82	Putative uncharacterized protein	VIT_00s0510g00010	Vitis vinifera (Grape)	NA	chloroplast stroma	GO:0009570	NA	NA	GO:0009570~chloroplast stroma
Master_Control_39349	SO_3189_CA_comp85433_c0_seq1	170.631	21.6256	0.126739	-2.98007	0.179509	1	NA	NA	NA	NA	NA	NA	NA	NA	NA	NA	NA	NA	NA	NA	NA	NA	NA	NA	NA	NA	NA	NA
Master_Control_39352	SO_3189_CA_comp21412_c0_seq1	79.9053	7.20853	0.0902134	-3.47051	0.180571	1	tr|A0A022RVZ5|A0A022RVZ5_ERYGU	513	78.85	52	43.82	10.14	11	0	201	356	1	52	3e-18	Uncharacterized protein	MIMGU_mgv1a004713mg	Erythranthe guttata (Yellow monkey flower) (Mimulus guttatus)	NA	ATP binding; protein serine/threonine kinase activity	GO:0005524; GO:0004674	GO:0005524~ATP binding;GO:0004674~protein serine/threonine kinase activity	NA	NA
Master_Control_39354	SO_3189_CA_comp28848_c0_seq1	277.172	12.0142	0.0433458	-4.52797	0.0431625	1	tr|F6HE63|F6HE63_VITVI	605	33.45	577	92.77	95.37	265	21	1648	233	43	605	1e-59	Putative uncharacterized protein	VIT_05s0020g01280	Vitis vinifera (Grape)	NA	methionine biosynthetic process; RNA splicing, via endonucleolytic cleavage and ligation	GO:0000394; GO:0009086	NA	GO:0000394~RNA splicing, via endonucleolytic cleavage and ligation;GO:0009086~methionine biosynthetic process	NA
Master_Control_39359	SO_3189_CA_comp18276_c0_seq1	86.5641	19.2227	0.222064	-2.17095	0.360499	1	tr|M0ZLU6|M0ZLU6_SOLTU	734	55.26	114	80.85	15.53	48	1	359	18	44	154	3e-30	Uncharacterized protein	PGSC0003DMG400001391	Solanum tuberosum (Potato)	NA	RNA binding	GO:0003723	GO:0003723~RNA binding	NA	NA
Master_Control_39360	SO_3189_CA_comp20784_c0_seq1	59.0967	7.20853	0.121979	-3.0353	0.257025	1	NA	NA	NA	NA	NA	NA	NA	NA	NA	NA	NA	NA	NA	NA	NA	NA	NA	NA	NA	NA	NA	NA
Master_Control_39366	SO_3189_CA_comp30224_c0_seq5	95.7199	28.8341	0.301234	-1.73104	0.449499	1	tr|F6HCY1|F6HCY1_VITVI	501	63.51	485	70.49	96.81	167	4	54	1481	18	501	0	Putative uncharacterized protein (Fragment)	VIT_00s0665g00050	Vitis vinifera (Grape)	NA	NA	NA	NA	NA	NA
Master_Control_39367	SO_3189_CA_comp30224_c0_seq4	86.5641	30.0355	0.346975	-1.5271	0.507582	1	tr|B9SZ41|B9SZ41_RICCO	643	52.19	663	93.69	100	260	8	30	1985	26	642	0	Root phototropism protein, putative	RCOM_0212780	Ricinus communis (Castor bean)	NA	NA	NA	NA	NA	NA
Master_Control_39370	SO_3189_CA_comp24579_c0_seq6	120.69	18.0213	0.149319	-2.74353	0.237321	1	NA	NA	NA	NA	NA	NA	NA	NA	NA	NA	NA	NA	NA	NA	NA	NA	NA	NA	NA	NA	NA	NA
Master_Control_39371	SO_3446_Cold_Stress_c18752_g1_i4	29.9645	14.4171	0.481138	-1.05548	0.707801	1	NA	NA	NA	NA	NA	NA	NA	NA	NA	NA	NA	NA	NA	NA	NA	NA	NA	NA	NA	NA	NA	NA
Master_Control_39373	SO_3189_CA_comp19203_c0_seq2	69.9172	19.2227	0.274936	-1.86283	0.442359	1	NA	NA	NA	NA	NA	NA	NA	NA	NA	NA	NA	NA	NA	NA	NA	NA	NA	NA	NA	NA	NA	NA
Master_Control_39377	SO_3189_CA_comp19807_c0_seq3	32.4615	2.40284	0.0740212	-3.75592	0.245309	1	NA	NA	NA	NA	NA	NA	NA	NA	NA	NA	NA	NA	NA	NA	NA	NA	NA	NA	NA	NA	NA	NA
Master_Control_39383	SO_3446_Cold_Stress_c38772_g1_i1	273.01	70.8839	0.259638	-1.94542	0.323312	1	tr|K4C8M1|K4C8M1_SOLLC	1135	30.58	412	56.57	36.3	193	13	634	1614	280	683	4e-38	Uncharacterized protein	Solyc06g071490.1	Solanum lycopersicum (Tomato) (Lycopersicon esculentum)	NA	NA	NA	NA	NA	NA
Master_Control_39397	SO_3446_Cold_Stress_c42354_g1_i1	68.2525	32.4384	0.47527	-1.07318	0.649009	1	NA	NA	NA	NA	NA	NA	NA	NA	NA	NA	NA	NA	NA	NA	NA	NA	NA	NA	NA	NA	NA	NA
Master_Control_39398	SO_3189_CA_comp25628_c0_seq2	36.6233	9.61137	0.262439	-1.92995	0.487374	1	tr|A0A059A2X6|A0A059A2X6_EUCGR	546	72.15	158	65.83	28.94	41	1	466	2	1	158	2e-66	Uncharacterized protein	EUGRSUZ_K02139	Eucalyptus grandis (Flooded gum)	NA	catalytic activity	GO:0003824	GO:0003824~catalytic activity	NA	NA
Master_Control_39400	SO_3446_Cold_Stress_c20585_g1_i1	36686.5	712.443	0.0194197	-5.68633	0.0530386	1	tr|V4VAF3|V4VAF3_9ROSI	220	89.09	220	31.29	100	24	0	1665	1006	1	220	6e-139	Uncharacterized protein	CICLE_v10032703mg	Citrus clementina	NA	ribosome; structural constituent of ribosome; translation	GO:0005840; GO:0003735; GO:0006412	GO:0003735~structural constituent of ribosome	GO:0006412~translation	GO:0005840~ribosome
Master_Control_39407	SO_3189_CA_comp25196_c0_seq2	216.41	12.0142	0.0555159	-4.17095	0.0673013	1	tr|W9QMS6|W9QMS6_9ROSA	193	48.44	192	60	99.48	84	5	702	130	16	193	1e-39	Dof zinc finger protein	L484_008109	Morus notabilis	NA	DNA binding; regulation of transcription, DNA-templated	GO:0003677; GO:0006355	GO:0003677~DNA binding	GO:0006355~regulation of transcription, DNA-templated	NA
Master_Control_39408	SO_3446_Cold_Stress_c20011_g1_i3	1390.02	173.005	0.124462	-3.00622	0.10668	1	tr|A0A067DKM7|A0A067DKM7_CITSI	490	79.32	474	65.68	96.73	92	1	208	1611	4	477	0	Uncharacterized protein	CISIN_1g011230mg	Citrus sinensis (Sweet orange) (Citrus aurantium var. sinensis)	NA	zinc ion binding	GO:0008270	GO:0008270~zinc ion binding	NA	NA
Master_Control_39416	SO_3189_CA_comp388662_c0_seq1	37.4556	2.40284	0.0641517	-3.96237	0.212217	1	NA	NA	NA	NA	NA	NA	NA	NA	NA	NA	NA	NA	NA	NA	NA	NA	NA	NA	NA	NA	NA	NA
Master_Control_39418	SO_3189_CA_comp15859_c0_seq1	98.217	12.0142	0.122323	-3.03123	0.213271	1	NA	NA	NA	NA	NA	NA	NA	NA	NA	NA	NA	NA	NA	NA	NA	NA	NA	NA	NA	NA	NA	NA
Master_Control_39421	SO_3189_CA_comp553171_c0_seq1	15.8146	3.60426	0.227907	-2.13348	0.536988	1	NA	NA	NA	NA	NA	NA	NA	NA	NA	NA	NA	NA	NA	NA	NA	NA	NA	NA	NA	NA	NA	NA
Master_Control_39426	SO_3446_Cold_Stress_c3771_g1_i1	29.1322	4.80569	0.164962	-2.5998	0.392776	1	tr|A0A059AYY2|A0A059AYY2_EUCGR	427	48.82	340	50.42	79.63	153	4	894	1883	94	422	3e-89	Uncharacterized protein	EUGRSUZ_H01488	Eucalyptus grandis (Flooded gum)	NA	malate transport	GO:0015743	NA	GO:0015743~malate transport	NA
Master_Control_39433	SO_3189_CA_comp558728_c0_seq1	21.641	2.40284	0.111032	-3.17095	0.353026	1	tr|A0A0A0KPN9|A0A0A0KPN9_CUCSA	678	41.49	94	54.34	13.86	51	1	100	381	1	90	4e-19	Uncharacterized protein	Csa_5G074680	Cucumis sativus (Cucumber)	NA	NA	NA	NA	NA	NA
Master_Control_39439	SO_3446_Cold_Stress_c10875_g1_i1	1788.71	205.443	0.114855	-3.12211	0.0953762	1	tr|A5BL02|A5BL02_VITVI	563	72.14	542	79.78	96.27	141	4	183	1787	24	562	0	Putative uncharacterized protein	VITISV_030411	Vitis vinifera (Grape)	NA	membrane; nucleobase transmembrane transporter activity	GO:0016020; GO:0015205	GO:0015205~nucleobase transmembrane transporter activity	NA	GO:0016020~membrane
Master_Control_39442	SO_3446_Cold_Stress_c21496_g1_i2	10295.3	743.68	0.0722349	-3.79116	0.0814828	1	tr|A0A067L5W1|A0A067L5W1_JATCU	941	64.25	909	80.85	96.6	317	2	3003	298	3	910	0	Glutamate receptor	JCGZ_22409	Jatropha curcas (Barbados nut)	NA	extracellular-glutamate-gated ion channel activity; integral component of membrane; ionotropic glutamate receptor activity	GO:0005234; GO:0016021; GO:0004970	GO:0005234~extracellular-glutamate-gated ion channel activity;GO:0004970~ionotropic glutamate receptor activity	NA	GO:0016021~integral component of membrane
Master_Control_39445	SO_3189_CA_comp23323_c0_seq1	1962.67	519.014	0.264442	-1.91898	0.288406	1	NA	NA	NA	NA	NA	NA	NA	NA	NA	NA	NA	NA	NA	NA	NA	NA	NA	NA	NA	NA	NA	NA
Master_Control_39446	SO_3189_CA_comp583604_c0_seq1	97.3846	20.4242	0.209727	-2.25342	0.335563	1	tr|C9VYH7|C9VYH7_HELAN	498	79.58	191	41.43	38.35	39	0	811	1383	4	194	8e-104	3-ketoacyl-CoA synthase (EC 2.3.1.-)	KCS1	Helianthus annuus (Common sunflower)	PATHWAY: Lipid metabolism; fatty acid biosynthesis. {ECO:0000256|PIRNR:PIRNR036417}.	fatty acid biosynthetic process; membrane; transferase activity, transferring acyl groups other than amino-acyl groups	GO:0006633; GO:0016020; GO:0016747	GO:0016747~transferase activity, transferring acyl groups other than amino-acyl groups	GO:0006633~fatty acid biosynthetic process	GO:0016020~membrane
Master_Control_39447	SO_3446_Cold_Stress_c15317_g1_i1	391.203	189.825	0.485233	-1.04325	0.571331	1	tr|A0A022RX15|A0A022RX15_ERYGU	198	82.89	187	56.95	94.44	30	1	189	743	1	187	5e-107	Uncharacterized protein	MIMGU_mgv1a014184mg	Erythranthe guttata (Yellow monkey flower) (Mimulus guttatus)	NA	chromatin assembly or disassembly; nucleus	GO:0006333; GO:0005634	NA	GO:0006333~chromatin assembly or disassembly	GO:0005634~nucleus
Master_Control_39451	SO_3189_CA_comp32603_c0_seq1	593.464	7.20853	0.0121465	-6.36331	0.00509378	0.58761	tr|I1JVV4|I1JVV4_SOYBN	714	83.76	702	86.38	98.32	112	1	132	2231	5	706	0	Uncharacterized protein	NA	Glycine max (Soybean) (Glycine hispida)	NA	integral component of membrane; plasma membrane; symporter activity; urea transmembrane transporter activity	GO:0016021; GO:0005886; GO:0015293; GO:0015204	GO:0015293~symporter activity;GO:0015204~urea transmembrane transporter activity	NA	GO:0016021~integral component of membrane;GO:0005886~plasma membrane
Master_Control_39465	SO_3446_Cold_Stress_c11221_g1_i2	27.4675	10.8128	0.393658	-1.34498	0.641871	1	NA	NA	NA	NA	NA	NA	NA	NA	NA	NA	NA	NA	NA	NA	NA	NA	NA	NA	NA	NA	NA	NA
Master_Control_39470	SO_3189_CA_comp17465_c0_seq2	9.15582	2.40284	0.262439	-1.92995	0.640965	1	tr|A0A061F0I5|A0A061F0I5_THECC	1220	66.67	39	10.62	3.2	13	0	301	185	697	735	5e-11	Glycosyl hydrolase family protein	TCM_025896	Theobroma cacao (Cacao) (Cocoa)	NA	carbohydrate metabolic process; hydrolase activity, hydrolyzing O-glycosyl compounds	GO:0005975; GO:0004553	GO:0004553~hydrolase activity, hydrolyzing O-glycosyl compounds	GO:0005975~carbohydrate metabolic process	NA
Master_Control_39483	SO_3189_CA_comp148898_c0_seq1	61.5937	9.61137	0.156045	-2.67997	0.302312	1	NA	NA	NA	NA	NA	NA	NA	NA	NA	NA	NA	NA	NA	NA	NA	NA	NA	NA	NA	NA	NA	NA
Master_Control_39484	SO_3446_Cold_Stress_c29352_g1_i1	28.2998	4.80569	0.169813	-2.55798	0.402248	1	NA	NA	NA	NA	NA	NA	NA	NA	NA	NA	NA	NA	NA	NA	NA	NA	NA	NA	NA	NA	NA	NA
Master_Control_39491	SO_3189_CA_comp22026_c0_seq4	114.032	54.064	0.474114	-1.07669	0.619129	1	tr|A0A067JJU3|A0A067JJU3_JATCU	176	75.14	181	54.79	100	40	1	712	170	1	176	1e-75	Uncharacterized protein	JCGZ_25878	Jatropha curcas (Barbados nut)	NA	integral component of membrane; vesicle-mediated transport	GO:0016021; GO:0016192	NA	GO:0016192~vesicle-mediated transport	GO:0016021~integral component of membrane
Master_Control_39504	SO_3189_CA_comp18158_c0_seq1	118.193	33.6398	0.284617	-1.81291	0.414762	1	tr|M1B1D5|M1B1D5_SOLTU	246	70.07	137	65.97	55.69	40	1	487	77	1	136	2e-60	Uncharacterized protein	PGSC0003DMG400013394	Solanum tuberosum (Potato)	NA	COPII vesicle coat; ER to Golgi vesicle-mediated transport; intracellular protein transport; zinc ion binding	GO:0030127; GO:0006888; GO:0006886; GO:0008270	GO:0008270~zinc ion binding	GO:0006888~ER to Golgi vesicle-mediated transport;GO:0006886~intracellular protein transport	GO:0030127~COPII vesicle coat
Master_Control_39512	SO_3446_Cold_Stress_c17143_g1_i1	112.367	12.0142	0.10692	-3.2254	0.180806	1	tr|A0A061FAV4|A0A061FAV4_THECC	91	51.28	78	34.36	85.71	37	1	522	292	13	90	3e-23	Calcium-binding EF-hand family protein, putative	TCM_033848	Theobroma cacao (Cacao) (Cocoa)	NA	calcium ion binding	GO:0005509	GO:0005509~calcium ion binding	NA	NA
Master_Control_39528	SO_3446_Cold_Stress_c41775_g1_i1	280.501	51.6611	0.184174	-2.44085	0.224023	1	NA	NA	NA	NA	NA	NA	NA	NA	NA	NA	NA	NA	NA	NA	NA	NA	NA	NA	NA	NA	NA	NA
Master_Control_39529	SO_3446_Cold_Stress_c19502_g1_i1	4816.79	883.045	0.183326	-2.44751	0.203199	1	tr|A0A061E2Z4|A0A061E2Z4_THECC	533	81.57	521	72.13	97.75	92	2	1910	348	17	533	0	Galacturonosyltransferase 10	TCM_007958	Theobroma cacao (Cacao) (Cocoa)	NA	transferase activity, transferring glycosyl groups	GO:0016757	GO:0016757~transferase activity, transferring glycosyl groups	NA	NA
Master_Control_39531	SO_3446_Cold_Stress_c13731_g1_i1	65.7554	16.8199	0.255795	-1.96694	0.425039	1	NA	NA	NA	NA	NA	NA	NA	NA	NA	NA	NA	NA	NA	NA	NA	NA	NA	NA	NA	NA	NA	NA
Master_Control_39533	SO_3189_CA_comp26375_c0_seq1	367.897	10.8128	0.0293908	-5.08849	0.0221849	0.992493	tr|K4D6X5|K4D6X5_SOLLC	778	47.9	167	69.97	21.47	71	7	528	34	27	179	2e-33	Uncharacterized protein	Solyc11g020230.1	Solanum lycopersicum (Tomato) (Lycopersicon esculentum)	NA	ATP binding; ethylene biosynthetic process; integral component of membrane; protein serine/threonine kinase activity; response to chitin	GO:0005524; GO:0009693; GO:0016021; GO:0004674; GO:0010200	GO:0005524~ATP binding;GO:0004674~protein serine/threonine kinase activity	GO:0009693~ethylene biosynthetic process;GO:0010200~response to chitin	GO:0016021~integral component of membrane
Master_Control_39535	SO_3189_CA_comp16105_c0_seq1	251.369	26.4313	0.105149	-3.24949	0.125293	1	tr|D6C783|D6C783_HELAN	1358	82.05	518	33.48	38.14	93	0	2	1555	840	1357	0	Copia-like retrotransposon	HACRE1	Helianthus annuus (Common sunflower)	NA	DNA integration; nucleic acid binding; zinc ion binding	GO:0015074; GO:0003676; GO:0008270	GO:0003676~nucleic acid binding;GO:0008270~zinc ion binding	GO:0015074~DNA integration	NA
Master_Control_39551	SO_3189_CA_comp22563_c0_seq5	62.426	2.40284	0.038491	-4.69933	0.114864	1	NA	NA	NA	NA	NA	NA	NA	NA	NA	NA	NA	NA	NA	NA	NA	NA	NA	NA	NA	NA	NA	NA
Master_Control_33042	SO_3189_CA_comp751540_c0_seq1	24.9704	7.20853	0.288683	-1.79244	0.551253	1	NA	NA	NA	NA	NA	NA	NA	NA	NA	NA	NA	NA	NA	NA	NA	NA	NA	NA	NA	NA	NA	NA
Master_Control_39564	SO_3189_CA_comp3746_c0_seq1	90.7258	4.80569	0.0529693	-4.2387	0.111097	1	NA	NA	NA	NA	NA	NA	NA	NA	NA	NA	NA	NA	NA	NA	NA	NA	NA	NA	NA	NA	NA	NA
Master_Control_39569	SO_3189_CA_comp27089_c0_seq1	196.434	85.3009	0.434247	-1.20341	0.546181	1	tr|F6HCE8|F6HCE8_VITVI	1097	42.63	828	75.25	75.48	352	23	779	2905	273	1096	8e-109	Putative uncharacterized protein	VIT_13s0067g00080	Vitis vinifera (Grape)	NA	NA	NA	NA	NA	NA
Master_Control_39581	SO_3446_Cold_Stress_c17738_g1_i1	282.166	85.3009	0.302308	-1.72591	0.374702	1	NA	NA	NA	NA	NA	NA	NA	NA	NA	NA	NA	NA	NA	NA	NA	NA	NA	NA	NA	NA	NA	NA
Master_Control_39598	SO_3189_CA_comp19076_c0_seq1	38.288	2.40284	0.0627571	-3.99408	0.207346	1	tr|A0A068U3W0|A0A068U3W0_COFCA	449	45.57	79	62.7	17.59	33	1	98	304	14	92	8e-10	Coffea canephora DH200=94 genomic scaffold, scaffold_9	GSCOC_T00041710001	Coffea canephora (Robusta coffee)	NA	NA	NA	NA	NA	NA
Master_Control_39605	SO_3189_CA_comp22553_c0_seq3	79.073	7.20853	0.091163	-3.45541	0.182942	1	NA	NA	NA	NA	NA	NA	NA	NA	NA	NA	NA	NA	NA	NA	NA	NA	NA	NA	NA	NA	NA	NA
Master_Control_39625	SO_3446_Cold_Stress_c2175_g1_i1	41.6174	19.2227	0.461892	-1.11437	0.669254	1	tr|M5XG67|M5XG67_PRUPE	140	67.11	76	26.06	54.29	25	0	242	469	14	89	2e-27	Uncharacterized protein	PRUPE_ppa021748mg	Prunus persica (Peach) (Amygdalus persica)	NA	NA	NA	NA	NA	NA
Master_Control_39626	SO_3189_CA_comp18475_c0_seq2	26.6351	9.61137	0.360854	-1.47051	0.615078	1	tr|M5XG67|M5XG67_PRUPE	140	67.11	76	23.97	54.29	25	0	318	545	14	89	3e-27	Uncharacterized protein	PRUPE_ppa021748mg	Prunus persica (Peach) (Amygdalus persica)	NA	NA	NA	NA	NA	NA
Master_Control_39635	SO_3189_CA_comp20750_c0_seq1	36.6233	12.0142	0.328049	-1.60802	0.556532	1	tr|A0A068TPK0|A0A068TPK0_COFCA	330	50	70	58.5	21.21	25	2	174	356	6	74	3e-12	Coffea canephora DH200=94 genomic scaffold, scaffold_2	GSCOC_T00021926001	Coffea canephora (Robusta coffee)	NA	oxidoreductase activity	GO:0016491	GO:0016491~oxidoreductase activity	NA	NA
Master_Control_39637	SO_3446_Cold_Stress_c9607_g1_i1	1423.31	475.763	0.334264	-1.58094	0.375895	1	tr|M4CAR3|M4CAR3_BRARP	180	70.67	75	35.6	41.67	22	0	225	1	20	94	5e-18	Uncharacterized protein	Bra001292	Brassica rapa subsp. pekinensis (Chinese cabbage) (Brassica pekinensis)	NA	NA	NA	NA	NA	NA
Master_Control_39650	SO_3189_CA_comp930395_c0_seq1	9.98817	4.80569	0.481138	-1.05548	0.791912	1	NA	NA	NA	NA	NA	NA	NA	NA	NA	NA	NA	NA	NA	NA	NA	NA	NA	NA	NA	NA	NA	NA
Master_Control_39658	SO_3446_Cold_Stress_c7354_g1_i1	77.4083	13.2156	0.170726	-2.55024	0.30155	1	NA	NA	NA	NA	NA	NA	NA	NA	NA	NA	NA	NA	NA	NA	NA	NA	NA	NA	NA	NA	NA	NA
Master_Control_39662	SO_3189_CA_comp20699_c0_seq1	2661.01	1187	0.446072	-1.16465	0.520739	1	tr|M0ZGJ4|M0ZGJ4_SOLTU	286	63.64	264	69.6	92.31	67	5	112	825	26	286	5e-97	Uncharacterized protein	PGSC0003DMG400000113	Solanum tuberosum (Potato)	NA	peroxidase activity	GO:0004601	GO:0004601~peroxidase activity	NA	NA
Master_Control_39664	SO_3189_CA_comp20798_c0_seq1	282.166	86.5024	0.306566	-1.70573	0.379925	1	tr|A0A068U8F8|A0A068U8F8_COFCA	357	42.82	348	66.84	97.48	198	1	1468	428	3	350	5e-81	Coffea canephora DH200=94 genomic scaffold, scaffold_12	GSCOC_T00017886001	Coffea canephora (Robusta coffee)	NA	NA	NA	NA	NA	NA
Master_Control_32511	SO_3189_CA_comp11938_c0_seq2	103.211	2.40284	0.0232809	-5.42471	0.054973	1	NA	NA	NA	NA	NA	NA	NA	NA	NA	NA	NA	NA	NA	NA	NA	NA	NA	NA	NA	NA	NA	NA
Master_Control_33050	SO_3189_CA_comp222310_c1_seq1	78.2406	12.0142	0.153555	-2.70318	0.276681	1	tr|F8R6K3|F8R6K3_HELAN	1055	59.13	438	87.89	41.52	168	6	2	1306	151	580	4e-143	TIR_2	NA	Helianthus annuus (Common sunflower)	NA	ADP binding; signal transduction	GO:0043531; GO:0007165	GO:0043531~ADP binding	GO:0007165~signal transduction	NA
Master_Control_39685	SO_3446_Cold_Stress_c15850_g1_i1	1113.68	141.768	0.127297	-2.97373	0.111208	1	NA	NA	NA	NA	NA	NA	NA	NA	NA	NA	NA	NA	NA	NA	NA	NA	NA	NA	NA	NA	NA	NA
Master_Control_39697	SO_3189_CA_comp558433_c0_seq1	8.32347	1.20142	0.144341	-2.79244	0.54368	1	NA	NA	NA	NA	NA	NA	NA	NA	NA	NA	NA	NA	NA	NA	NA	NA	NA	NA	NA	NA	NA	NA
Master_Control_39699	SO_3446_Cold_Stress_c16188_g1_i1	316.292	145.372	0.459613	-1.12151	0.550969	1	tr|F6HAF6|F6HAF6_VITVI	518	37.11	485	70.02	93.63	223	9	1842	499	76	515	3e-82	Putative uncharacterized protein	VIT_06s0009g02170	Vitis vinifera (Grape)	NA	actin nucleation; cell adhesion; cell wall organization; galactolipid biosynthetic process; hydrogen peroxide biosynthetic process; mitochondrial outer membrane; organ morphogenesis; protein complex; protein desumoylation; regulation of chromosome organization; root hair cell differentiation; tissue development; trichome morphogenesis; vegetative to reproductive phase transition of meristem	GO:0045010; GO:0007155; GO:0071555; GO:0019375; GO:0050665; GO:0005741; GO:0009887; GO:0043234; GO:0016926; GO:0033044; GO:0048765; GO:0009888; GO:0010090; GO:0010228	NA	GO:0045010~actin nucleation;GO:0007155~cell adhesion;GO:0071555~cell wall organization;GO:0019375~galactolipid biosynthetic process;GO:0050665~hydrogen peroxide biosynthetic process;GO:0009887~organ morphogenesis;GO:0016926~protein desumoylation;GO:0033044~regulation of chromosome organization;GO:0048765~root hair cell differentiation;GO:0009888~tissue development;GO:0010090~trichome morphogenesi…	GO:0005741~mitochondrial outer membrane;GO:0043234~protein complex
Master_Control_39700	SO_3189_CA_comp23631_c0_seq1	474.438	116.538	0.245634	-2.02542	0.280013	1	tr|F6HAF6|F6HAF6_VITVI	518	37.36	522	76.32	100	266	10	1917	499	6	515	1e-91	Putative uncharacterized protein	VIT_06s0009g02170	Vitis vinifera (Grape)	NA	actin nucleation; cell adhesion; cell wall organization; galactolipid biosynthetic process; hydrogen peroxide biosynthetic process; mitochondrial outer membrane; organ morphogenesis; protein complex; protein desumoylation; regulation of chromosome organization; root hair cell differentiation; tissue development; trichome morphogenesis; vegetative to reproductive phase transition of meristem	GO:0045010; GO:0007155; GO:0071555; GO:0019375; GO:0050665; GO:0005741; GO:0009887; GO:0043234; GO:0016926; GO:0033044; GO:0048765; GO:0009888; GO:0010090; GO:0010228	NA	GO:0045010~actin nucleation;GO:0007155~cell adhesion;GO:0071555~cell wall organization;GO:0019375~galactolipid biosynthetic process;GO:0050665~hydrogen peroxide biosynthetic process;GO:0009887~organ morphogenesis;GO:0016926~protein desumoylation;GO:0033044~regulation of chromosome organization;GO:0048765~root hair cell differentiation;GO:0009888~tissue development;GO:0010090~trichome morphogenesi…	GO:0005741~mitochondrial outer membrane;GO:0043234~protein complex
Master_Control_39704	SO_3189_CA_comp26529_c1_seq2	1977.66	4.80569	0.00242999	-8.68483	0.000324975	0.169513	tr|A0A067ELJ2|A0A067ELJ2_CITSI	405	53.92	408	73.82	100	177	5	1400	201	1	405	1e-145	Uncharacterized protein	CISIN_1g015516mg	Citrus sinensis (Sweet orange) (Citrus aurantium var. sinensis)	NA	NA	NA	NA	NA	NA
Master_Control_39705	SO_3446_Cold_Stress_c3733_g1_i1	145.661	60.0711	0.412404	-1.27787	0.541763	1	NA	NA	NA	NA	NA	NA	NA	NA	NA	NA	NA	NA	NA	NA	NA	NA	NA	NA	NA	NA	NA	NA
Master_Control_33052	SO_3189_CA_comp549064_c0_seq1	7.49113	3.60426	0.481138	-1.05548	0.819987	1	NA	NA	NA	NA	NA	NA	NA	NA	NA	NA	NA	NA	NA	NA	NA	NA	NA	NA	NA	NA	NA	NA
Master_Control_39726	SO_3189_CA_comp19348_c1_seq2	38.288	13.2156	0.345164	-1.53465	0.569556	1	tr|K7M288|K7M288_SOYBN	712	34.53	611	100	85.81	316	16	1605	1	1	603	2e-55	Uncharacterized protein	NA	Glycine max (Soybean) (Glycine hispida)	NA	calcium ion binding; integral component of membrane; transmembrane transport	GO:0005509; GO:0016021; GO:0055085	GO:0005509~calcium ion binding	GO:0055085~transmembrane transport	GO:0016021~integral component of membrane
Master_Control_39735	SO_3446_Cold_Stress_c47937_g1_i1	2125.81	36.0426	0.0169547	-5.88217	0.00530384	0.595723	NA	NA	NA	NA	NA	NA	NA	NA	NA	NA	NA	NA	NA	NA	NA	NA	NA	NA	NA	NA	NA	NA
Master_Control_39740	SO_3189_CA_comp27553_c0_seq1	175.625	26.4313	0.150498	-2.73218	0.210218	1	tr|V4TMX2|V4TMX2_9ROSI	346	73.35	334	54.6	96.53	81	1	293	1270	13	346	2e-179	Uncharacterized protein	CICLE_v10020311mg	Citrus clementina	NA	NAD binding; oxidoreductase activity, acting on the CH-OH group of donors, NAD or NADP as acceptor	GO:0051287; GO:0016616	GO:0051287~NAD binding;GO:0016616~oxidoreductase activity, acting on the CH-OH group of donors, NAD or NADP as acceptor	NA	NA
Master_Control_39744	SO_3189_CA_comp20462_c0_seq1	758.268	7.20853	0.00950657	-6.71686	0.00309306	0.464014	tr|E9KL86|E9KL86_ARTAN	493	93.9	164	23.96	33.27	10	0	1729	1238	1	164	2e-95	Gland-specific fatty acyl-CoA reductase 1	GFAR1	Artemisia annua (Sweet wormwood)	NA	fatty-acyl-CoA reductase (alcohol-forming) activity	GO:0080019	GO:0080019~fatty-acyl-CoA reductase (alcohol-forming) activity	NA	NA
Master_Control_39750	SO_3189_CA_comp1775_c0_seq1	40.785	6.00711	0.147287	-2.7633	0.332557	1	tr|F6HLH4|F6HLH4_VITVI	854	68.36	335	50.3	39.23	100	1	1982	996	513	847	2e-150	Putative uncharacterized protein	VIT_08s0007g06730	Vitis vinifera (Grape)	NA	cytoplasmic side of plasma membrane; gamma-tubulin complex; microtubule nucleation; nuclear envelope; spindle pole	GO:0009898; GO:0000930; GO:0007020; GO:0005635; GO:0000922	NA	GO:0007020~microtubule nucleation	GO:0009898~cytoplasmic side of plasma membrane;GO:0000930~gamma-tubulin complex;GO:0005635~nuclear envelope;GO:0000922~spindle pole
Master_Control_39753	SO_3189_CA_comp17463_c0_seq1	57.432	12.0142	0.20919	-2.25711	0.38002	1	NA	NA	NA	NA	NA	NA	NA	NA	NA	NA	NA	NA	NA	NA	NA	NA	NA	NA	NA	NA	NA	NA
Master_Control_39761	SO_3189_CA_comp29659_c0_seq2	604.284	273.924	0.453304	-1.14145	0.525747	1	tr|A0A068UCF4|A0A068UCF4_COFCA	343	34.32	169	57.74	49.27	62	7	576	217	175	343	3e-11	Coffea canephora DH200=94 genomic scaffold, scaffold_19	GSCOC_T00021291001	Coffea canephora (Robusta coffee)	NA	NA	NA	NA	NA	NA
Master_Control_39767	SO_3446_Cold_Stress_c49984_g1_i1	113.199	6.00711	0.0530667	-4.23605	0.0977006	1	tr|A0A068UH99|A0A068UH99_COFCA	1159	51.26	318	85.87	27.44	151	1	169	1110	18	335	7e-103	Coffea canephora DH200=94 genomic scaffold, scaffold_28	GSCOC_T00025230001	Coffea canephora (Robusta coffee)	NA	ADP binding; signal transduction	GO:0043531; GO:0007165	GO:0043531~ADP binding	GO:0007165~signal transduction	NA
Master_Control_39768	SO_3189_CA_comp193719_c0_seq1	44.9468	12.0142	0.267299	-1.90347	0.473083	1	NA	NA	NA	NA	NA	NA	NA	NA	NA	NA	NA	NA	NA	NA	NA	NA	NA	NA	NA	NA	NA	NA
Master_Control_39778	SO_3189_CA_comp17005_c0_seq1	33.2939	4.80569	0.144341	-2.79244	0.350338	1	tr|F6HGT8|F6HGT8_VITVI	597	64.95	331	71.03	55.44	116	0	406	1398	31	361	8e-153	Putative uncharacterized protein	VIT_11s0016g01170	Vitis vinifera (Grape)	NA	NA	NA	NA	NA	NA
Master_Control_39783	SO_3446_Cold_Stress_c14891_g1_i1	10402.7	998.381	0.0959735	-3.38122	0.116142	1	tr|A0A068TYV5|A0A068TYV5_COFCA	163	58.62	145	32.37	88.96	49	3	1172	765	1	143	1e-43	Coffea canephora DH200=94 genomic scaffold, scaffold_6	GSCOC_T00034756001	Coffea canephora (Robusta coffee)	NA	NA	NA	NA	NA	NA
Master_Control_39784	SO_3189_CA_comp24172_c0_seq3	56.5996	6.00711	0.106133	-3.23605	0.237184	1	NA	NA	NA	NA	NA	NA	NA	NA	NA	NA	NA	NA	NA	NA	NA	NA	NA	NA	NA	NA	NA	NA
Master_Control_39785	SO_3446_Cold_Stress_c4844_g1_i1	134.84	56.4668	0.418768	-1.25578	0.553573	1	NA	NA	NA	NA	NA	NA	NA	NA	NA	NA	NA	NA	NA	NA	NA	NA	NA	NA	NA	NA	NA	NA
Master_Control_39786	SO_3189_CA_comp342_c0_seq1	39.9527	12.0142	0.300711	-1.73355	0.520556	1	NA	NA	NA	NA	NA	NA	NA	NA	NA	NA	NA	NA	NA	NA	NA	NA	NA	NA	NA	NA	NA	NA
Master_Control_39793	SO_3189_CA_comp23455_c0_seq1	96.5523	36.0426	0.373297	-1.42161	0.528622	1	tr|V7BT41|V7BT41_PHAVU	92	61.9	63	16.71	68.48	14	1	519	331	1	53	4e-17	Uncharacterized protein	PHAVU_006G189400g	Phaseolus vulgaris (Kidney bean) (French bean)	NA	NA	NA	NA	NA	NA
Master_Control_39798	SO_3189_CA_comp21493_c0_seq2	1050.42	302.758	0.288225	-1.79473	0.317878	1	tr|A0A059BH65|A0A059BH65_EUCGR	919	70.49	837	75.84	91.08	229	7	3027	571	83	919	0	Uncharacterized protein	EUGRSUZ_G02543	Eucalyptus grandis (Flooded gum)	NA	alpha-amylase activity; calcium ion binding; carbohydrate metabolic process	GO:0004556; GO:0005509; GO:0005975	GO:0004556~alpha-amylase activity;GO:0005509~calcium ion binding	GO:0005975~carbohydrate metabolic process	NA
Master_Control_39799	SO_3189_CA_comp21493_c0_seq4	939.72	295.55	0.314508	-1.66883	0.352442	1	tr|A0A068TVM6|A0A068TVM6_COFCA	894	71.62	761	64.38	85.12	207	6	2829	571	135	894	0	Coffea canephora DH200=94 genomic scaffold, scaffold_5	GSCOC_T00032181001	Coffea canephora (Robusta coffee)	NA	alpha-amylase activity; calcium ion binding; carbohydrate metabolic process; nucleotide binding	GO:0004556; GO:0005509; GO:0005975; GO:0000166	GO:0004556~alpha-amylase activity;GO:0005509~calcium ion binding;GO:0000166~nucleotide binding	GO:0005975~carbohydrate metabolic process	NA
Master_Control_39804	SO_3446_Cold_Stress_c15431_g1_i2	346.256	57.6682	0.166548	-2.58599	0.190047	1	tr|A0A067DC44|A0A067DC44_CITSI	399	55.21	384	71.33	96.24	167	3	1388	240	1	380	5e-153	Uncharacterized protein	CISIN_1g013734mg	Citrus sinensis (Sweet orange) (Citrus aurantium var. sinensis)	NA	NA	NA	NA	NA	NA
Master_Control_39805	SO_3189_CA_comp26473_c0_seq1	8459.14	1120.93	0.132511	-2.91582	0.158365	1	tr|A0A022QSZ5|A0A022QSZ5_ERYGU	179	74.68	158	48.72	88.27	39	1	166	639	4	160	3e-78	Uncharacterized protein	MIMGU_mgv1a014752mg	Erythranthe guttata (Yellow monkey flower) (Mimulus guttatus)	NA	NA	NA	NA	NA	NA
Master_Control_39813	SO_3189_CA_comp18546_c0_seq1	5461.86	2155.35	0.394618	-1.34147	0.486384	1	tr|M5WSJ8|M5WSJ8_PRUPE	410	72.73	341	67.97	83.17	91	2	243	1259	69	409	1e-177	Uncharacterized protein	PRUPE_ppa006467mg	Prunus persica (Peach) (Amygdalus persica)	NA	embryo development ending in seed dormancy; iron-sulfur cluster assembly; isopentenyl diphosphate biosynthetic process, methylerythritol 4-phosphate pathway; maltose metabolic process; phosphatidylglycerol biosynthetic process; positive regulation of catalytic activity; starch biosynthetic process; stomatal complex morphogenesis; thylakoid membrane organization	GO:0009793; GO:0016226; GO:0019288; GO:0000023; GO:0006655; GO:0043085; GO:0019252; GO:0010103; GO:0010027	NA	GO:0009793~embryo development ending in seed dormancy;GO:0016226~iron-sulfur cluster assembly;GO:0019288~isopentenyl diphosphate biosynthetic process, methylerythritol 4-phosphate pathway;GO:0000023~maltose metabolic process;GO:0006655~phosphatidylglycerol biosynthetic process;GO:0043085~positive regulation of catalytic activity;GO:0019252~starch biosynthetic process;GO:0010103~stomatal complex m…	NA
Master_Control_39814	SO_3446_Cold_Stress_c24597_g1_i2	286.327	129.754	0.453165	-1.14189	0.547945	1	tr|K7KK20|K7KK20_SOYBN	419	72.14	341	54.82	81.38	62	4	503	1438	83	419	7e-166	Uncharacterized protein	NA	Glycine max (Soybean) (Glycine hispida)	NA	NA	NA	NA	NA	NA
Master_Control_39815	SO_3446_Cold_Stress_c24597_g1_i1	242.213	110.531	0.456337	-1.13183	0.558618	1	tr|A0A061GRH7|A0A061GRH7_THECC	448	68.8	266	40.57	59.38	56	1	455	1171	95	360	1e-130	Alpha/beta-Hydrolases superfamily protein isoform 1	TCM_038871	Theobroma cacao (Cacao) (Cocoa)	NA	hydrolase activity	GO:0016787	GO:0016787~hydrolase activity	NA	NA
Master_Control_39819	SO_3189_CA_comp20110_c0_seq1	104.043	9.61137	0.0923785	-3.4363	0.164104	1	tr|A5BED5|A5BED5_VITVI	562	64.36	505	75.94	89.86	180	0	1689	175	58	562	0	Putative uncharacterized protein	VITISV_022557	Vitis vinifera (Grape)	NA	NA	NA	NA	NA	NA
Master_Control_39821	SO_3189_CA_comp31447_c0_seq2	267.183	2.40284	0.00899323	-6.79694	0.00887788	0.718513	NA	NA	NA	NA	NA	NA	NA	NA	NA	NA	NA	NA	NA	NA	NA	NA	NA	NA	NA	NA	NA	NA
Master_Control_39828	SO_3189_CA_comp24854_c0_seq1	4180.05	583.891	0.139685	-2.83975	0.139236	1	NA	NA	NA	NA	NA	NA	NA	NA	NA	NA	NA	NA	NA	NA	NA	NA	NA	NA	NA	NA	NA	NA
Master_Control_39831	SO_3189_CA_comp25406_c0_seq1	595.128	4.80569	0.00807504	-6.95231	0.00309076	0.464014	NA	NA	NA	NA	NA	NA	NA	NA	NA	NA	NA	NA	NA	NA	NA	NA	NA	NA	NA	NA	NA	NA
Master_Control_39837	SO_3446_Cold_Stress_c38752_g1_i1	161.475	62.4739	0.386894	-1.36999	0.507588	1	tr|D7U4S8|D7U4S8_VITVI	878	61.37	699	88.22	79.61	255	1	2375	324	174	872	0	Putative uncharacterized protein	VIT_03s0038g03720	Vitis vinifera (Grape)	NA	NA	NA	NA	NA	NA
Master_Control_39847	SO_3189_CA_comp23995_c0_seq1	56.5996	4.80569	0.0849067	-3.55798	0.203515	1	NA	NA	NA	NA	NA	NA	NA	NA	NA	NA	NA	NA	NA	NA	NA	NA	NA	NA	NA	NA	NA	NA
Master_Control_39861	SO_3446_Cold_Stress_c21965_g1_i2	6598.02	362.829	0.0549907	-4.18467	0.0454342	1	tr|A0A067FPR1|A0A067FPR1_CITSI	320	84.09	264	44.72	82.5	41	1	256	1047	56	318	1e-156	Uncharacterized protein	CISIN_1g020874mg	Citrus sinensis (Sweet orange) (Citrus aurantium var. sinensis)	NA	hydrolase activity	GO:0016787	GO:0016787~hydrolase activity	NA	NA
Master_Control_39864	SO_3446_Cold_Stress_c50283_g1_i1	78.2406	2.40284	0.0307109	-5.0251	0.0836658	1	NA	NA	NA	NA	NA	NA	NA	NA	NA	NA	NA	NA	NA	NA	NA	NA	NA	NA	NA	NA	NA	NA
Master_Control_39870	SO_3189_CA_comp32649_c0_seq3	172.296	19.2227	0.111568	-3.164	0.157568	1	NA	NA	NA	NA	NA	NA	NA	NA	NA	NA	NA	NA	NA	NA	NA	NA	NA	NA	NA	NA	NA	NA
Master_Control_39878	SO_3189_CA_comp22728_c0_seq3	97.3846	8.40995	0.0863581	-3.53352	0.159412	1	tr|A0A087H310|A0A087H310_ARAAL	128	75.64	78	36.56	60.94	12	1	2	235	54	124	4e-33	Uncharacterized protein	AALP_AA4G133700	Arabis alpina (Alpine rock-cress)	NA	ribosome; structural constituent of ribosome; translation	GO:0005840; GO:0003735; GO:0006412	GO:0003735~structural constituent of ribosome	GO:0006412~translation	GO:0005840~ribosome
Master_Control_39884	SO_3189_CA_comp24097_c0_seq3	375.389	136.962	0.364854	-1.45461	0.437056	1	tr|A0A068UBW4|A0A068UBW4_COFCA	505	64.62	277	52.4	54.85	94	3	1000	182	229	505	4e-111	Coffea canephora DH200=94 genomic scaffold, scaffold_15	GSCOC_T00020077001	Coffea canephora (Robusta coffee)	NA	FMN binding; oxidoreductase activity	GO:0010181; GO:0016491	GO:0010181~FMN binding;GO:0016491~oxidoreductase activity	NA	NA
Master_Control_39885	SO_3189_CA_comp24097_c0_seq4	390.371	122.545	0.313919	-1.67153	0.373823	1	tr|A0A068UBW4|A0A068UBW4_COFCA	505	58.69	213	39.15	42.18	84	3	1046	420	229	441	7e-89	Coffea canephora DH200=94 genomic scaffold, scaffold_15	GSCOC_T00020077001	Coffea canephora (Robusta coffee)	NA	FMN binding; oxidoreductase activity	GO:0010181; GO:0016491	GO:0010181~FMN binding;GO:0016491~oxidoreductase activity	NA	NA
Master_Control_39887	SO_3189_CA_comp29200_c0_seq1	5636.66	905.872	0.160711	-2.63746	0.17852	1	tr|A0A068ULT9|A0A068ULT9_COFCA	247	59.66	233	51.43	94.33	91	1	1001	303	17	246	3e-92	Coffea canephora DH200=94 genomic scaffold, scaffold_36	GSCOC_T00028478001	Coffea canephora (Robusta coffee)	NA	NA	NA	NA	NA	NA
Master_Control_39898	SO_3446_Cold_Stress_c18592_g1_i1	3253.65	146.573	0.045049	-4.47236	0.0259283	1	tr|A0A068V0U7|A0A068V0U7_COFCA	152	64.05	153	26.59	100	50	3	330	776	1	152	5e-60	Coffea canephora DH200=94 genomic scaffold, scaffold_84	GSCOC_T00040824001	Coffea canephora (Robusta coffee)	NA	zinc ion binding	GO:0008270	GO:0008270~zinc ion binding	NA	NA
Master_Control_39903	SO_3446_Cold_Stress_c18446_g1_i1	361.239	176.609	0.488898	-1.03239	0.577661	1	tr|I1KGB0|I1KGB0_SOYBN	449	31.07	354	54.94	78.84	181	12	237	1133	47	392	1e-30	Uncharacterized protein	NA	Glycine max (Soybean) (Glycine hispida)	NA	NA	NA	NA	NA	NA
Master_Control_39907	SO_3189_CA_comp20977_c0_seq1	69.0848	19.2227	0.278248	-1.84555	0.447211	1	NA	NA	NA	NA	NA	NA	NA	NA	NA	NA	NA	NA	NA	NA	NA	NA	NA	NA	NA	NA	NA	NA
Master_Control_39909	SO_3189_CA_comp21963_c0_seq1	68.2525	27.6327	0.40486	-1.3045	0.582976	1	tr|A0A022QE92|A0A022QE92_ERYGU	392	72.6	73	56.44	18.62	20	0	219	1	26	98	1e-29	Uncharacterized protein	MIMGU_mgv1a007892mg	Erythranthe guttata (Yellow monkey flower) (Mimulus guttatus)	NA	ATP phosphoribosyltransferase activity; cytoplasm; histidine biosynthetic process; magnesium ion binding	GO:0003879; GO:0005737; GO:0000105; GO:0000287	GO:0003879~ATP phosphoribosyltransferase activity;GO:0000287~magnesium ion binding	GO:0000105~histidine biosynthetic process	GO:0005737~cytoplasm
Master_Control_39920	SO_3189_CA_comp18351_c0_seq1	46.6114	7.20853	0.154652	-2.69291	0.328516	1	NA	NA	NA	NA	NA	NA	NA	NA	NA	NA	NA	NA	NA	NA	NA	NA	NA	NA	NA	NA	NA	NA
Master_Control_39922	SO_3189_CA_comp1284_c0_seq1	20.8087	3.60426	0.17321	-2.52941	0.441288	1	tr|F6HXX9|F6HXX9_VITVI	1705	52.84	176	77.08	10.32	77	2	515	6	4	179	5e-46	Putative uncharacterized protein	VIT_09s0002g01430	Vitis vinifera (Grape)	NA	NA	NA	NA	NA	NA
Master_Control_39939	SO_3446_Cold_Stress_c39935_g1_i1	39954.3	191.026	0.00478111	-7.70844	0.0172927	0.90203	tr|R9WS04|R9WS04_TANCI	899	92.01	901	68.85	100	70	2	3624	922	1	899	0	Lipoxygenase (EC 1.13.11.-)	NA	Tanacetum cinerariifolium (Dalmatian daisy) (Chrysanthemum cinerariifolium)	PATHWAY: Lipid metabolism; oxylipin biosynthesis. {ECO:0000256|RuleBase:RU003975}.	iron ion binding; linoleate 13S-lipoxygenase activity; oxylipin biosynthetic process	GO:0005506; GO:0016165; GO:0031408	GO:0005506~iron ion binding;GO:0016165~linoleate 13S-lipoxygenase activity	GO:0031408~oxylipin biosynthetic process	NA
Master_Control_39946	SO_3446_Cold_Stress_c19467_g2_i4	67.4201	28.8341	0.427678	-1.2254	0.605781	1	NA	NA	NA	NA	NA	NA	NA	NA	NA	NA	NA	NA	NA	NA	NA	NA	NA	NA	NA	NA	NA	NA
Master_Control_39949	SO_3189_CA_comp2970_c0_seq1	18.3116	2.40284	0.131219	-2.92995	0.403614	1	NA	NA	NA	NA	NA	NA	NA	NA	NA	NA	NA	NA	NA	NA	NA	NA	NA	NA	NA	NA	NA	NA
Master_Control_39952	SO_3189_CA_comp180027_c0_seq1	64.0907	4.80569	0.0749825	-3.7373	0.175441	1	NA	NA	NA	NA	NA	NA	NA	NA	NA	NA	NA	NA	NA	NA	NA	NA	NA	NA	NA	NA	NA	NA
Master_Control_39964	SO_3189_CA_comp25611_c0_seq2	28.2998	2.40284	0.0849067	-3.55798	0.279321	1	NA	NA	NA	NA	NA	NA	NA	NA	NA	NA	NA	NA	NA	NA	NA	NA	NA	NA	NA	NA	NA	NA
Master_Control_39968	SO_3189_CA_comp24351_c0_seq5	22.4734	2.40284	0.10692	-3.2254	0.342084	1	NA	NA	NA	NA	NA	NA	NA	NA	NA	NA	NA	NA	NA	NA	NA	NA	NA	NA	NA	NA	NA	NA
Master_Control_39971	SO_3189_CA_comp34948_c0_seq3	372.892	79.2938	0.212646	-2.23348	0.24697	1	tr|A9PEY7|A9PEY7_POPTR	282	79.08	282	37.27	100	58	1	881	1723	1	282	2e-163	Putative uncharacterized protein	NA	Populus trichocarpa (Western balsam poplar) (Populus balsamifera subsp. trichocarpa)	NA	chloroplast; hydrolase activity; mRNA modification	GO:0009507; GO:0016787; GO:0016556	GO:0016787~hydrolase activity	GO:0016556~mRNA modification	GO:0009507~chloroplast
Master_Control_39972	SO_3189_CA_comp34948_c0_seq9	360.406	79.2938	0.220012	-2.18434	0.258093	1	tr|B9SMR0|B9SMR0_RICCO	386	84.87	152	20.67	39.38	23	0	1195	1650	234	385	6e-86	Hydrolase, putative (EC 3.8.1.5)	RCOM_1627880	Ricinus communis (Castor bean)	NA	haloalkane dehalogenase activity	GO:0018786	GO:0018786~haloalkane dehalogenase activity	NA	NA
Master_Control_39974	SO_3189_CA_comp34948_c0_seq1	332.107	73.2867	0.220672	-2.18002	0.262843	1	tr|A9PEY7|A9PEY7_POPTR	282	79.08	282	45.07	100	58	1	488	1330	1	282	3e-165	Putative uncharacterized protein	NA	Populus trichocarpa (Western balsam poplar) (Populus balsamifera subsp. trichocarpa)	NA	chloroplast; hydrolase activity; mRNA modification	GO:0009507; GO:0016787; GO:0016556	GO:0016787~hydrolase activity	GO:0016556~mRNA modification	GO:0009507~chloroplast
Master_Control_39989	SO_3189_CA_comp13856_c0_seq1	958.864	205.443	0.214257	-2.22259	0.222921	1	tr|M1BJQ4|M1BJQ4_SOLTU	141	52.63	114	44.94	80.85	48	3	541	203	20	128	1e-29	Uncharacterized protein	PGSC0003DMG400018186	Solanum tuberosum (Potato)	NA	NA	NA	NA	NA	NA
Master_Control_40003	SO_3446_Cold_Stress_c3837_g1_i1	124.02	50.4597	0.406868	-1.29737	0.546977	1	tr|A0A067DE31|A0A067DE31_CITSI	936	84.35	115	60.74	12.29	15	1	233	568	1	115	3e-56	Uncharacterized protein	CISIN_1g002323mg	Citrus sinensis (Sweet orange) (Citrus aurantium var. sinensis)	NA	oxoglutarate dehydrogenase (succinyl-transferring) activity; thiamine pyrophosphate binding; tricarboxylic acid cycle	GO:0004591; GO:0030976; GO:0006099	GO:0004591~oxoglutarate dehydrogenase (succinyl-transferring) activity;GO:0030976~thiamine pyrophosphate binding	GO:0006099~tricarboxylic acid cycle	NA
Master_Control_40012	SO_3189_CA_comp23813_c1_seq1	113.199	7.20853	0.06368	-3.97302	0.114297	1	tr|I1J9L3|I1J9L3_SOYBN	283	66.91	136	62.1	48.06	39	2	264	656	1	135	2e-43	Uncharacterized protein	NA	Glycine max (Soybean) (Glycine hispida)	NA	integral component of membrane	GO:0016021	NA	NA	GO:0016021~integral component of membrane
Master_Control_40020	SO_3189_CA_comp23419_c0_seq2	221.404	79.2938	0.35814	-1.4814	0.455136	1	tr|A0A061GEA9|A0A061GEA9_THECC	168	66.37	113	35.39	67.26	35	2	739	407	44	155	1e-42	HMG-box DNA-binding family protein isoform 1	TCM_029514	Theobroma cacao (Cacao) (Cocoa)	NA	DNA binding	GO:0003677	GO:0003677~DNA binding	NA	NA
Master_Control_40021	SO_3189_CA_comp23419_c0_seq1	226.398	42.0498	0.185733	-2.42869	0.23948	1	tr|A0A061GEA9|A0A061GEA9_THECC	168	60.61	132	45.94	78.57	47	3	787	407	24	155	3e-42	HMG-box DNA-binding family protein isoform 1	TCM_029514	Theobroma cacao (Cacao) (Cocoa)	NA	DNA binding	GO:0003677	GO:0003677~DNA binding	NA	NA
Master_Control_40024	SO_3446_Cold_Stress_c15442_g1_i1	122.355	51.6611	0.422223	-1.24392	0.563631	1	tr|W9SZJ5|W9SZJ5_9ROSA	97	62.3	61	25.28	62.89	23	0	188	370	1	61	5e-16	Uncharacterized protein	L484_019129	Morus notabilis	NA	NA	NA	NA	NA	NA
Master_Control_40025	SO_3189_CA_comp23955_c2_seq1	1023.79	410.886	0.40134	-1.3171	0.458816	1	tr|R4WM51|R4WM51_CHRMO	216	76.36	220	61.97	100	43	4	876	217	1	211	7e-98	Suppressor of overexpression of CO1 like protein	OpSOC1-1-3	Chrysanthemum morifolium (Florist's daisy) (Dendranthema grandiflorum)	NA	DNA binding; nucleus; sequence-specific DNA binding transcription factor activity; transcription, DNA-templated	GO:0003677; GO:0005634; GO:0003700; GO:0006351	GO:0003677~DNA binding;GO:0003700~sequence-specific DNA binding transcription factor activity	GO:0006351~transcription, DNA-templated	GO:0005634~nucleus
Master_Control_40027	SO_3189_CA_comp33500_c0_seq8	326.28	62.4739	0.191473	-2.38478	0.225594	1	tr|A0A067FF16|A0A067FF16_CITSI	129	64.1	78	16.24	60.47	26	1	390	617	27	104	9e-25	Uncharacterized protein (Fragment)	CISIN_1g0356442mg	Citrus sinensis (Sweet orange) (Citrus aurantium var. sinensis)	NA	hydrolase activity	GO:0016787	GO:0016787~hydrolase activity	NA	NA
Master_Control_40037	SO_3189_CA_comp18848_c0_seq1	7838.21	138.163	0.0176269	-5.82608	0.0104169	0.753627	tr|Q9XH52|Q9XH52_ARTVU	90	83.33	90	31.25	100	15	0	620	351	1	90	2e-44	Cysteine proteinase inhibitor	CPI	Artemisia vulgaris (Mugwort)	NA	cysteine-type endopeptidase inhibitor activity	GO:0004869	GO:0004869~cysteine-type endopeptidase inhibitor activity	NA	NA
Master_Control_40047	SO_3189_CA_comp14068_c0_seq1	937.223	279.931	0.298682	-1.74332	0.33235	1	tr|I3SB95|I3SB95_LOTJA	125	91.2	125	47.59	100	11	0	623	249	1	125	2e-78	Uncharacterized protein	NA	Lotus japonicus (Lotus corniculatus var. japonicus)	NA	nucleic acid binding; nucleotide binding	GO:0003676; GO:0000166	GO:0003676~nucleic acid binding;GO:0000166~nucleotide binding	NA	NA
Master_Control_33075	SO_3189_CA_comp32934_c1_seq3	28.2998	2.40284	0.0849067	-3.55798	0.279321	1	NA	NA	NA	NA	NA	NA	NA	NA	NA	NA	NA	NA	NA	NA	NA	NA	NA	NA	NA	NA	NA	NA
Master_Control_40054	SO_3189_CA_comp17184_c0_seq1	63.2584	7.20853	0.113954	-3.13348	0.238321	1	tr|B9I3X1|B9I3X1_POPTR	627	39.37	127	77.44	20.26	43	3	290	3	1	124	2e-12	Uncharacterized protein	POPTR_0012s10570g	Populus trichocarpa (Western balsam poplar) (Populus balsamifera subsp. trichocarpa)	NA	ATP binding; protein serine/threonine kinase activity	GO:0005524; GO:0004674	GO:0005524~ATP binding;GO:0004674~protein serine/threonine kinase activity	NA	NA
Master_Control_40061	SO_3189_CA_comp28422_c0_seq4	19.144	7.20853	0.376543	-1.40911	0.656496	1	NA	NA	NA	NA	NA	NA	NA	NA	NA	NA	NA	NA	NA	NA	NA	NA	NA	NA	NA	NA	NA	NA
Master_Control_40089	SO_3189_CA_comp33944_c2_seq2	39.1203	2.40284	0.0614219	-4.0251	0.202633	1	tr|K4DHX2|K4DHX2_SOLLC	1764	48.48	66	36	3.74	34	0	397	200	1695	1760	1e-16	Uncharacterized protein	Solyc12g099510.1	Solanum lycopersicum (Tomato) (Lycopersicon esculentum)	NA	mitotic chromosome condensation; nuclear condensin complex	GO:0007076; GO:0000799	NA	GO:0007076~mitotic chromosome condensation	GO:0000799~nuclear condensin complex
Master_Control_40096	SO_3446_Cold_Stress_c22309_g1_i5	21.641	8.40995	0.388611	-1.3636	0.656403	1	NA	NA	NA	NA	NA	NA	NA	NA	NA	NA	NA	NA	NA	NA	NA	NA	NA	NA	NA	NA	NA	NA
Master_Control_40098	SO_3446_Cold_Stress_c16205_g1_i1	27757.1	9279.78	0.334321	-1.5807	0.535877	1	NA	NA	NA	NA	NA	NA	NA	NA	NA	NA	NA	NA	NA	NA	NA	NA	NA	NA	NA	NA	NA	NA
Master_Control_40104	SO_3189_CA_comp33405_c0_seq1	93.2229	32.4384	0.347966	-1.52298	0.503744	1	tr|V4SG15|V4SG15_9ROSI	390	83.85	161	57.71	41.28	22	3	559	77	30	186	7e-70	Uncharacterized protein	CICLE_v10027904mg	Citrus clementina	NA	ATPase activity; ATP binding	GO:0005524; GO:0016887	GO:0005524~ATP binding;GO:0016887~ATPase activity	NA	NA
Master_Control_40129	SO_3446_Cold_Stress_c24381_g1_i1	335.436	100.919	0.30086	-1.73283	0.364294	1	tr|A0A068UCU1|A0A068UCU1_COFCA	282	91.38	174	34.23	61.7	15	0	912	391	108	281	2e-117	Coffea canephora DH200=94 genomic scaffold, scaffold_22	GSCOC_T00023192001	Coffea canephora (Robusta coffee)	NA	RNA binding	GO:0003723	GO:0003723~RNA binding	NA	NA
Master_Control_40130	SO_3189_CA_comp26933_c0_seq1	1073.73	181.415	0.168958	-2.56527	0.163324	1	tr|A0A068V7F8|A0A068V7F8_COFCA	279	68.33	240	61.59	86.02	69	3	1042	323	26	258	3e-101	Coffea canephora DH200=94 genomic scaffold, scaffold_125	GSCOC_T00018330001	Coffea canephora (Robusta coffee)	NA	NA	NA	NA	NA	NA
Master_Control_40131	SO_3189_CA_comp22740_c0_seq1	5424.41	1846.59	0.340422	-1.55461	0.419276	1	tr|A5BFH0|A5BFH0_VITVI	172	71.02	176	46.23	100	47	4	262	789	1	172	4e-79	Putative uncharacterized protein	VIT_08s0007g07950 VITISV_027161	Vitis vinifera (Grape)	NA	DNA binding; zinc ion binding	GO:0003677; GO:0008270	GO:0003677~DNA binding;GO:0008270~zinc ion binding	NA	NA
Master_Control_40142	SO_3189_CA_comp22261_c0_seq2	596.793	122.545	0.205339	-2.28392	0.220629	1	tr|D7U4C5|D7U4C5_VITVI	437	83.29	347	60.49	79.41	58	0	1221	181	91	437	0	Putative uncharacterized protein	VIT_04s0044g01510	Vitis vinifera (Grape)	NA	chloroplast; cytosol; glucosinolate metabolic process; isopentenyl diphosphate biosynthetic process, methylerythritol 4-phosphate pathway; maltose metabolic process; mRNA modification; NAD-dependent histone deacetylase activity (H3-K14 specific); NAD-dependent histone deacetylase activity (H3-K18 specific); NAD-dependent histone deacetylase activity (H3-K9 specific); NAD-dependent histone deacety…	GO:0032041; GO:0097372; GO:0046969; GO:0046970; GO:0009507; GO:0005829; GO:0019760; GO:0019288; GO:0016556; GO:0000023; GO:0005634; GO:0006098; GO:0006355; GO:0019252; GO:0010027; GO:0006351; GO:0042903	GO:0032041~NAD-dependent histone deacetylase activity (H3-K14 specific);GO:0097372~NAD-dependent histone deacetylase activity (H3-K18 specific);GO:0046969~NAD-dependent histone deacetylase activity (H3-K9 specific);GO:0046970~NAD-dependent histone deacetylase activity (H4-K16 specific);GO:0042903~tubulin deacetylase activity	GO:0019760~glucosinolate metabolic process;GO:0019288~isopentenyl diphosphate biosynthetic process, methylerythritol 4-phosphate pathway;GO:0016556~mRNA modification;GO:0000023~maltose metabolic process;GO:0006098~pentose-phosphate shunt;GO:0006355~regulation of transcription, DNA-templated;GO:0019252~starch biosynthetic process;GO:0010027~thylakoid membrane organization;GO:0006351~transcription,…	GO:0009507~chloroplast;GO:0005829~cytosol;GO:0005634~nucleus
Master_Control_40145	SO_3446_Cold_Stress_c16982_g1_i1	26580.2	5590.21	0.210315	-2.24938	0.367799	1	tr|A0A061EJ86|A0A061EJ86_THECC	276	65.25	282	52.74	100	89	6	1109	273	1	276	6e-95	Homeobox-leucine zipper protein HAT5	TCM_016864	Theobroma cacao (Cacao) (Cocoa)	NA	nucleus; sequence-specific DNA binding; sequence-specific DNA binding transcription factor activity; transcription, DNA-templated	GO:0005634; GO:0043565; GO:0003700; GO:0006351	GO:0043565~sequence-specific DNA binding;GO:0003700~sequence-specific DNA binding transcription factor activity	GO:0006351~transcription, DNA-templated	GO:0005634~nucleus
Master_Control_40154	SO_3189_CA_comp16326_c0_seq1	154.817	30.0355	0.194007	-2.36582	0.278877	1	tr|K4BAX7|K4BAX7_SOLLC	832	30.97	507	86.96	60.94	260	15	235	1644	15	468	4e-45	Uncharacterized protein	Solyc02g084620.2	Solanum lycopersicum (Tomato) (Lycopersicon esculentum)	NA	NA	NA	NA	NA	NA
Master_Control_40162	SO_3189_CA_comp34282_c0_seq1	53.2702	9.61137	0.180427	-2.47051	0.349908	1	NA	NA	NA	NA	NA	NA	NA	NA	NA	NA	NA	NA	NA	NA	NA	NA	NA	NA	NA	NA	NA	NA
Master_Control_40167	SO_3189_CA_comp11834_c0_seq1	109.037	39.6469	0.363608	-1.45954	0.510218	1	tr|M5WB93|M5WB93_PRUPE	334	56.23	329	50.64	98.5	139	2	762	1736	1	328	3e-123	Uncharacterized protein (Fragment)	PRUPE_ppa015510mg	Prunus persica (Peach) (Amygdalus persica)	NA	myo-inositol hexakisphosphate biosynthetic process; strictosidine synthase activity	GO:0010264; GO:0016844	GO:0016844~strictosidine synthase activity	GO:0010264~myo-inositol hexakisphosphate biosynthetic process	NA
Master_Control_40208	SO_3446_Cold_Stress_c45502_g1_i1	15.8146	4.80569	0.303877	-1.71844	0.611177	1	NA	NA	NA	NA	NA	NA	NA	NA	NA	NA	NA	NA	NA	NA	NA	NA	NA	NA	NA	NA	NA	NA
Master_Control_40211	SO_3189_CA_comp16128_c0_seq1	26.6351	2.40284	0.0902134	-3.47051	0.295137	1	NA	NA	NA	NA	NA	NA	NA	NA	NA	NA	NA	NA	NA	NA	NA	NA	NA	NA	NA	NA	NA	NA
Master_Control_40214	SO_3189_CA_comp34572_c0_seq10	9.98817	1.20142	0.120285	-3.05548	0.484241	1	tr|V4UN53|V4UN53_9ROSI	928	41.67	156	64.55	16.81	88	2	3	467	98	251	7e-29	Uncharacterized protein	CICLE_v10024823mg	Citrus clementina	NA	NA	NA	NA	NA	NA
Master_Control_40218	SO_3446_Cold_Stress_c16919_g1_i3	89.8935	33.6398	0.374218	-1.41805	0.534157	1	tr|M5WRE2|M5WRE2_PRUPE	107	78.43	102	25	95.33	21	1	448	753	7	107	1e-46	Uncharacterized protein	PRUPE_ppa013717mg	Prunus persica (Peach) (Amygdalus persica)	NA	plasma membrane	GO:0005886	NA	NA	GO:0005886~plasma membrane
Master_Control_40219	SO_3189_CA_comp18928_c0_seq2	83.2347	38.4455	0.461892	-1.11437	0.625639	1	NA	NA	NA	NA	NA	NA	NA	NA	NA	NA	NA	NA	NA	NA	NA	NA	NA	NA	NA	NA	NA	NA
Master_Control_40234	SO_3189_CA_comp28364_c0_seq8	178.955	4.80569	0.0268542	-5.21871	0.037827	1	tr|B9HQC1|B9HQC1_POPTR	745	64.37	247	27.58	33.15	88	0	1661	2401	442	688	3e-176	Cyclic nucleotide-gated ion channel 15 family protein	POPTR_0009s01590g	Populus trichocarpa (Western balsam poplar) (Populus balsamifera subsp. trichocarpa)	NA	cAMP binding; cGMP binding; integral component of membrane; plasma membrane; voltage-gated potassium channel activity	GO:0030552; GO:0030553; GO:0016021; GO:0005886; GO:0005249	GO:0030552~cAMP binding;GO:0030553~cGMP binding;GO:0005249~voltage-gated potassium channel activity	NA	GO:0016021~integral component of membrane;GO:0005886~plasma membrane
Master_Control_40235	SO_3189_CA_comp14122_c0_seq1	1176.94	251.097	0.213348	-2.22872	0.219908	1	tr|I7IIL1|I7IIL1_CHRMO	282	87.23	282	54.76	100	36	0	294	1139	1	282	3e-177	ChNRRa	ChNRRa	Chrysanthemum morifolium (Florist's daisy) (Dendranthema grandiflorum)	NA	nucleomorph	GO:0033009	NA	NA	GO:0033009~nucleomorph
Master_Control_40238	SO_3446_Cold_Stress_c5739_g1_i1	128.181	26.4313	0.206202	-2.27787	0.310172	1	tr|M5X5M9|M5X5M9_PRUPE	397	64.48	397	50.19	100	131	5	268	1446	3	393	6e-153	Uncharacterized protein (Fragment)	PRUPE_ppa023032mg	Prunus persica (Peach) (Amygdalus persica)	NA	hydrolase activity	GO:0016787	GO:0016787~hydrolase activity	NA	NA
Master_Control_40242	SO_3189_CA_comp903473_c0_seq1	36.6233	13.2156	0.360854	-1.47051	0.588519	1	tr|A0A067FPK0|A0A067FPK0_CITSI	3723	47.87	211	56.92	5.67	93	2	633	46	1141	1349	2e-91	Uncharacterized protein (Fragment)	CISIN_1g0000012mg	Citrus sinensis (Sweet orange) (Citrus aurantium var. sinensis)	NA	ATPase activity; ATP binding	GO:0005524; GO:0016887	GO:0005524~ATP binding;GO:0016887~ATPase activity	NA	NA
Master_Control_40246	SO_3189_CA_comp30709_c1_seq5	198.099	20.4242	0.103101	-3.27787	0.136413	1	NA	NA	NA	NA	NA	NA	NA	NA	NA	NA	NA	NA	NA	NA	NA	NA	NA	NA	NA	NA	NA	NA
Master_Control_40258	SO_3189_CA_comp23404_c0_seq1	238.051	15.6185	0.0656097	-3.92995	0.0761074	1	tr|M5WDJ3|M5WDJ3_PRUPE	820	35.29	476	57.28	58.05	258	6	909	2318	97	528	3e-92	Uncharacterized protein (Fragment)	PRUPE_ppa019746mg	Prunus persica (Peach) (Amygdalus persica)	NA	zinc ion binding	GO:0008270	GO:0008270~zinc ion binding	NA	NA
Master_Control_40261	SO_3189_CA_comp23064_c0_seq1	7103.25	2161.36	0.304277	-1.71654	0.387772	1	tr|M5VQ92|M5VQ92_PRUPE	544	73.35	559	47.39	100	126	6	162	1814	1	544	0	Uncharacterized protein	PRUPE_ppa003855mg	Prunus persica (Peach) (Amygdalus persica)	NA	1-phosphatidylinositol binding; clathrin coat; clathrin coat assembly; clathrin-coated vesicle; coated pit; endocytosis; Golgi apparatus; plasma membrane	GO:0005545; GO:0005794; GO:0030118; GO:0048268; GO:0030136; GO:0005905; GO:0006897; GO:0005886	GO:0005545~1-phosphatidylinositol binding	GO:0048268~clathrin coat assembly;GO:0006897~endocytosis	GO:0005794~Golgi apparatus;GO:0030118~clathrin coat;GO:0030136~clathrin-coated vesicle;GO:0005905~coated pit;GO:0005886~plasma membrane
Master_Control_40266	SO_3446_Cold_Stress_c27692_g4_i1	1680.51	707.637	0.421085	-1.24782	0.48349	1	tr|U7E2J8|U7E2J8_POPTR	276	78.86	123	14.97	44.57	26	0	1514	1882	154	276	3e-57	Uncharacterized protein	POPTR_0021s00390g	Populus trichocarpa (Western balsam poplar) (Populus balsamifera subsp. trichocarpa)	NA	NA	NA	NA	NA	NA
Master_Control_40267	SO_3189_CA_comp28763_c0_seq3	2124.15	728.062	0.342754	-1.54475	0.390728	1	tr|W9R9B0|W9R9B0_9ROSA	344	66.9	284	45.56	82.56	89	2	448	1287	62	344	1e-122	Uncharacterized protein	L484_014191	Morus notabilis	NA	NA	NA	NA	NA	NA
Master_Control_40277	SO_3189_CA_comp15165_c0_seq1	54.1026	25.2299	0.466334	-1.10057	0.655435	1	tr|B9H5I8|B9H5I8_POPTR	479	71.84	380	55.8	79.33	106	1	1280	144	77	456	1e-172	Uncharacterized protein	POPTR_0005s27370g	Populus trichocarpa (Western balsam poplar) (Populus balsamifera subsp. trichocarpa)	NA	NA	NA	NA	NA	NA
Master_Control_40281	SO_3446_Cold_Stress_c10667_g1_i1	3.32939	1.20142	0.360854	-1.47051	0.862147	1	tr|A0A067FE76|A0A067FE76_CITSI	193	50.75	67	42.77	34.72	25	1	177	1	78	144	7e-15	Uncharacterized protein (Fragment)	CISIN_1g0033662mg	Citrus sinensis (Sweet orange) (Citrus aurantium var. sinensis)	NA	NA	NA	NA	NA	NA
Master_Control_40284	SO_3189_CA_comp2220_c0_seq1	62.426	9.61137	0.153964	-2.69933	0.298096	1	NA	NA	NA	NA	NA	NA	NA	NA	NA	NA	NA	NA	NA	NA	NA	NA	NA	NA	NA	NA	NA	NA
Master_Control_40290	SO_3446_Cold_Stress_c4222_g1_i1	4635.34	593.502	0.128039	-2.96535	0.126964	1	tr|I1NJ59|I1NJ59_SOYBN	213	81.52	211	32.49	99.06	38	1	998	1630	3	212	8e-116	Uncharacterized protein	NA	Glycine max (Soybean) (Glycine hispida)	NA	NA	NA	NA	NA	NA
Master_Control_40294	SO_3189_CA_comp23604_c0_seq2	687.519	3.60426	0.00524242	-7.57555	0.00164102	0.342445	tr|F6H2G7|F6H2G7_VITVI	811	67.66	303	31.12	37.36	98	0	1264	356	509	811	0	Serine/threonine-protein kinase (EC 2.7.11.1)	VIT_19s0014g04640	Vitis vinifera (Grape)	NA	ATP binding; protein serine/threonine kinase activity; recognition of pollen	GO:0005524; GO:0004674; GO:0048544	GO:0005524~ATP binding;GO:0004674~protein serine/threonine kinase activity	GO:0048544~recognition of pollen	NA
Master_Control_40296	SO_3189_CA_comp23604_c0_seq4	691.681	4.80569	0.00694784	-7.16922	0.00225385	0.395954	tr|F6H2G7|F6H2G7_VITVI	811	50.36	836	87.82	100	376	11	2821	356	1	811	0	Serine/threonine-protein kinase (EC 2.7.11.1)	VIT_19s0014g04640	Vitis vinifera (Grape)	NA	ATP binding; protein serine/threonine kinase activity; recognition of pollen	GO:0005524; GO:0004674; GO:0048544	GO:0005524~ATP binding;GO:0004674~protein serine/threonine kinase activity	GO:0048544~recognition of pollen	NA
Master_Control_40308	SO_3446_Cold_Stress_c14369_g1_i1	23.3057	6.00711	0.257753	-1.95594	0.525719	1	NA	NA	NA	NA	NA	NA	NA	NA	NA	NA	NA	NA	NA	NA	NA	NA	NA	NA	NA	NA	NA	NA
Master_Control_40314	SO_3446_Cold_Stress_c23390_g1_i1	2928.2	977.957	0.333979	-1.58217	0.386822	1	tr|A0A068UC11|A0A068UC11_COFCA	222	61.36	220	66.47	99.1	84	1	835	179	1	220	2e-88	Coffea canephora DH200=94 genomic scaffold, scaffold_19	GSCOC_T00021098001	Coffea canephora (Robusta coffee)	NA	calcium ion binding; extrinsic component of membrane; photosynthesis; photosystem II oxygen evolving complex	GO:0005509; GO:0019898; GO:0015979; GO:0009654	GO:0005509~calcium ion binding	GO:0015979~photosynthesis	GO:0019898~extrinsic component of membrane;GO:0009654~photosystem II oxygen evolving complex
Master_Control_40317	SO_3189_CA_comp24016_c0_seq1	38.288	8.40995	0.21965	-2.18672	0.433368	1	tr|U5GWF5|U5GWF5_POPTR	428	64.81	54	11.29	12.62	19	0	474	313	154	207	2e-11	Uncharacterized protein	POPTR_0001s44100g	Populus trichocarpa (Western balsam poplar) (Populus balsamifera subsp. trichocarpa)	NA	ATP binding; protein serine/threonine kinase activity	GO:0005524; GO:0004674	GO:0005524~ATP binding;GO:0004674~protein serine/threonine kinase activity	NA	NA
Master_Control_40319	SO_3446_Cold_Stress_c9207_g1_i2	20.8087	7.20853	0.346419	-1.52941	0.622944	1	tr|Q93ZP7|Q93ZP7_ARATH	199	72.34	47	15.43	23.62	13	0	474	334	93	139	9e-12	AT5g54590/MRB17_9	NA	Arabidopsis thaliana (Mouse-ear cress)	NA	ATP binding; protein kinase activity	GO:0005524; GO:0004672	GO:0005524~ATP binding;GO:0004672~protein kinase activity	NA	NA
Master_Control_40322	SO_3189_CA_comp24016_c0_seq2	27.4675	7.20853	0.262439	-1.92995	0.514839	1	tr|U5GWF5|U5GWF5_POPTR	428	64.81	54	15.49	12.62	19	0	474	313	154	207	8e-12	Uncharacterized protein	POPTR_0001s44100g	Populus trichocarpa (Western balsam poplar) (Populus balsamifera subsp. trichocarpa)	NA	ATP binding; protein serine/threonine kinase activity	GO:0005524; GO:0004674	GO:0005524~ATP binding;GO:0004674~protein serine/threonine kinase activity	NA	NA
Master_Control_40342	SO_3189_CA_comp18910_c0_seq1	396.197	2.40284	0.00606476	-7.36533	0.00365801	0.50281	tr|A2TEY9|A2TEY9_ARTAN	704	90.49	263	67.73	37.36	25	0	1164	376	442	704	3e-175	NADPH--cytochrome P450 reductase (EC 1.6.2.4)	NA	Artemisia annua (Sweet wormwood)	NA	endoplasmic reticulum membrane; FMN binding; iron ion binding; NADPH-hemoprotein reductase activity	GO:0010181; GO:0003958; GO:0005789; GO:0005506	GO:0010181~FMN binding;GO:0003958~NADPH-hemoprotein reductase activity;GO:0005506~iron ion binding	NA	GO:0005789~endoplasmic reticulum membrane
Master_Control_40359	SO_3189_CA_comp263093_c0_seq1	68.2525	7.20853	0.105616	-3.2431	0.21843	1	NA	NA	NA	NA	NA	NA	NA	NA	NA	NA	NA	NA	NA	NA	NA	NA	NA	NA	NA	NA	NA	NA
Master_Control_40375	SO_3189_CA_comp856255_c0_seq1	32.4615	8.40995	0.259074	-1.94856	0.495246	1	NA	NA	NA	NA	NA	NA	NA	NA	NA	NA	NA	NA	NA	NA	NA	NA	NA	NA	NA	NA	NA	NA
Master_Control_33098	SO_3446_Cold_Stress_c41602_g1_i1	1434.97	62.4739	0.0435368	-4.52162	0.0227107	0.999361	NA	NA	NA	NA	NA	NA	NA	NA	NA	NA	NA	NA	NA	NA	NA	NA	NA	NA	NA	NA	NA	NA
Master_Control_40384	SO_3446_Cold_Stress_c6272_g1_i1	315.46	74.4881	0.236126	-2.08237	0.285418	1	tr|K4D630|K4D630_SOLLC	350	53.47	346	63.96	98.86	160	1	87	1124	3	347	7e-112	Uncharacterized protein	Solyc11g012250.1	Solanum lycopersicum (Tomato) (Lycopersicon esculentum)	NA	NA	NA	NA	NA	NA
Master_Control_40387	SO_3189_CA_comp12360_c0_seq1	74.0789	28.8341	0.389235	-1.36129	0.562045	1	tr|B9I033|B9I033_POPTR	768	53.33	150	78.95	19.53	67	3	124	570	1	148	4e-44	Serine/threonine-protein kinase (EC 2.7.11.1)	POPTR_0011s12950g	Populus trichocarpa (Western balsam poplar) (Populus balsamifera subsp. trichocarpa)	NA	ATP binding; protein serine/threonine kinase activity; recognition of pollen	GO:0005524; GO:0004674; GO:0048544	GO:0005524~ATP binding;GO:0004674~protein serine/threonine kinase activity	GO:0048544~recognition of pollen	NA
Master_Control_40394	SO_3446_Cold_Stress_c26118_g1_i1	57.432	16.8199	0.292867	-1.77168	0.479595	1	tr|A0A068UVW3|A0A068UVW3_COFCA	382	62.65	83	51.45	21.73	31	0	83	331	300	382	5e-29	Coffea canephora DH200=94 genomic scaffold, scaffold_65	GSCOC_T00036014001	Coffea canephora (Robusta coffee)	NA	mRNA processing; nucleotide binding; nucleus; RNA binding	GO:0003723; GO:0006397; GO:0000166; GO:0005634	GO:0003723~RNA binding;GO:0000166~nucleotide binding	GO:0006397~mRNA processing	GO:0005634~nucleus
Master_Control_40396	SO_3189_CA_comp26242_c0_seq1	111.535	38.4455	0.344696	-1.5366	0.487999	1	tr|A0A068UPZ2|A0A068UPZ2_COFCA	204	48.97	243	71.96	100	69	5	951	232	13	203	1e-61	Coffea canephora DH200=94 genomic scaffold, scaffold_45	GSCOC_T00031091001	Coffea canephora (Robusta coffee)	NA	microtubule associated complex; microtubule-based process	GO:0005875; GO:0007017	NA	GO:0007017~microtubule-based process	GO:0005875~microtubule associated complex
Master_Control_40397	SO_3189_CA_comp13934_c0_seq1	2073.38	372.441	0.17963	-2.4769	0.177453	1	NA	NA	NA	NA	NA	NA	NA	NA	NA	NA	NA	NA	NA	NA	NA	NA	NA	NA	NA	NA	NA	NA
Master_Control_40398	SO_3446_Cold_Stress_c25046_g1_i2	1931.05	260.709	0.135009	-2.88887	0.120066	1	NA	NA	NA	NA	NA	NA	NA	NA	NA	NA	NA	NA	NA	NA	NA	NA	NA	NA	NA	NA	NA	NA
Master_Control_33099	SO_3189_CA_comp1013_c0_seq1	49.9408	7.20853	0.144341	-2.79244	0.30677	1	tr|A5AQT2|A5AQT2_VITVI	1916	78.92	498	100	25.99	101	4	2	1486	559	1055	0	Putative uncharacterized protein	VITISV_036510	Vitis vinifera (Grape)	NA	plasma membrane; protein N-linked glycosylation	GO:0005886; GO:0006487	NA	GO:0006487~protein N-linked glycosylation	GO:0005886~plasma membrane
Master_Control_33100	SO_3189_CA_comp18805_c1_seq1	16442.2	624.739	0.0379961	-4.718	0.0509329	1	tr|A0A059D147|A0A059D147_EUCGR	200	78.26	184	47.02	92	40	0	236	787	17	200	6e-90	1,2-dihydroxy-3-keto-5-methylthiopentene dioxygenase (EC 1.13.11.54) (Acireductone dioxygenase (Fe(2+)-requiring))	EUGRSUZ_B01018	Eucalyptus grandis (Flooded gum)	PATHWAY: Amino-acid biosynthesis; L-methionine biosynthesis via salvage pathway; L-methionine from S-methyl-5-thio-alpha-D-ribose 1-phosphate: step 5/6. {ECO:0000256|HAMAP-Rule:MF_03154, ECO:0000256|SAAS:SAAS00003708}.	acireductone dioxygenase [iron(II)-requiring] activity; cytoplasm; iron ion binding; L-methionine biosynthetic process from methylthioadenosine; nucleus	GO:0019509; GO:0010309; GO:0005737; GO:0005506; GO:0005634	GO:0010309~acireductone dioxygenase [iron(II)-requiring] activity;GO:0005506~iron ion binding	GO:0019509~L-methionine salvage from methylthioadenosine	GO:0005737~cytoplasm;GO:0005634~nucleus
Master_Control_40410	SO_3189_CA_comp766837_c0_seq1	289.657	10.8128	0.0373297	-4.74353	0.0351883	1	tr|U5GMN6|U5GMN6_POPTR	598	63.52	403	44.68	67.39	135	3	115	1314	47	440	5e-167	Uncharacterized protein	POPTR_0001s01040g	Populus trichocarpa (Western balsam poplar) (Populus balsamifera subsp. trichocarpa)	NA	NA	NA	NA	NA	NA
Master_Control_40414	SO_3189_CA_comp333745_c0_seq1	84.0671	7.20853	0.0857474	-3.54376	0.169406	1	tr|A0A067GL19|A0A067GL19_CITSI	708	57.08	685	75.58	96.75	289	3	2202	157	15	697	0	Uncharacterized protein	CISIN_1g038516mg	Citrus sinensis (Sweet orange) (Citrus aurantium var. sinensis)	NA	NA	NA	NA	NA	NA
Master_Control_40420	SO_3446_Cold_Stress_c22735_g1_i1	932.229	409.685	0.439468	-1.18617	0.504265	1	tr|A0A078FUC1|A0A078FUC1_BRANA	307	58.33	300	59.21	97.72	111	5	73	933	8	306	2e-104	BnaA01g23560D protein	BnaA01g23560D GSBRNA2T00002588001	Brassica napus (Rape)	NA	NA	NA	NA	NA	NA
Master_Control_40422	SO_3446_Cold_Stress_c44272_g1_i1	134.008	19.2227	0.143445	-2.80143	0.221196	1	NA	NA	NA	NA	NA	NA	NA	NA	NA	NA	NA	NA	NA	NA	NA	NA	NA	NA	NA	NA	NA	NA
Master_Control_40423	SO_3189_CA_comp17041_c0_seq1	181.452	55.2654	0.304574	-1.71514	0.405531	1	NA	NA	NA	NA	NA	NA	NA	NA	NA	NA	NA	NA	NA	NA	NA	NA	NA	NA	NA	NA	NA	NA
Master_Control_40425	SO_3189_CA_comp348419_c0_seq1	64.0907	3.60426	0.0562369	-4.15234	0.143873	1	NA	NA	NA	NA	NA	NA	NA	NA	NA	NA	NA	NA	NA	NA	NA	NA	NA	NA	NA	NA	NA	NA
Master_Control_40428	SO_3189_CA_comp19215_c0_seq1	3350.2	1495.77	0.446472	-1.16336	0.527574	1	tr|A5YJW4|A5YJW4_SOYBN	663	55.37	670	85.13	100	260	9	225	2162	1	655	0	LYK8	LYK8	Glycine max (Soybean) (Glycine hispida)	NA	ATP binding; protein kinase activity	GO:0005524; GO:0004672	GO:0005524~ATP binding;GO:0004672~protein kinase activity	NA	NA
Master_Control_40447	SO_3446_Cold_Stress_c30822_g1_i1	73.2466	20.4242	0.278841	-1.84248	0.443126	1	tr|F6GUC6|F6GUC6_VITVI	448	68.89	434	69.44	96.88	121	3	449	1708	1	434	0	Non-specific serine/threonine protein kinase (EC 2.7.11.1)	VIT_06s0004g07830	Vitis vinifera (Grape)	NA	ATP binding; protein serine/threonine kinase activity; signal transduction	GO:0005524; GO:0004674; GO:0007165	GO:0005524~ATP binding;GO:0004674~protein serine/threonine kinase activity	GO:0007165~signal transduction	NA
Master_Control_40452	SO_3189_CA_comp22487_c0_seq5	39.9527	8.40995	0.210498	-2.24812	0.417839	1	NA	NA	NA	NA	NA	NA	NA	NA	NA	NA	NA	NA	NA	NA	NA	NA	NA	NA	NA	NA	NA	NA
Master_Control_40466	SO_3446_Cold_Stress_c1623_g1_i1	55.7673	9.61137	0.172348	-2.5366	0.334504	1	NA	NA	NA	NA	NA	NA	NA	NA	NA	NA	NA	NA	NA	NA	NA	NA	NA	NA	NA	NA	NA	NA
Master_Control_40469	SO_3189_CA_comp25466_c0_seq1	3091.34	1393.65	0.450824	-1.14936	0.530161	1	tr|A0A067L5E5|A0A067L5E5_JATCU	580	88.45	528	69.47	91.03	61	0	406	1989	53	580	0	Uncharacterized protein	JCGZ_00255	Jatropha curcas (Barbados nut)	NA	NA	NA	NA	NA	NA
Master_Control_40472	SO_3189_CA_comp22961_c0_seq1	972.182	37.2441	0.0383098	-4.70614	0.0199395	0.9554	tr|B9T0E5|B9T0E5_RICCO	66	68.75	64	29.45	96.97	20	0	100	291	3	66	1e-22	Putative uncharacterized protein	RCOM_0507790	Ricinus communis (Castor bean)	NA	NA	NA	NA	NA	NA
Master_Control_40496	SO_3189_CA_comp10296_c0_seq1	59.929	2.40284	0.0400948	-4.64044	0.121284	1	NA	NA	NA	NA	NA	NA	NA	NA	NA	NA	NA	NA	NA	NA	NA	NA	NA	NA	NA	NA	NA	NA
Master_Control_40506	SO_3446_Cold_Stress_c45800_g1_i1	171.464	16.8199	0.0980961	-3.34966	0.138918	1	NA	NA	NA	NA	NA	NA	NA	NA	NA	NA	NA	NA	NA	NA	NA	NA	NA	NA	NA	NA	NA	NA
Master_Control_40507	SO_3189_CA_comp23990_c0_seq3	239.716	20.4242	0.0852015	-3.55298	0.101354	1	NA	NA	NA	NA	NA	NA	NA	NA	NA	NA	NA	NA	NA	NA	NA	NA	NA	NA	NA	NA	NA	NA
Master_Control_40512	SO_3189_CA_comp18652_c0_seq1	193.937	31.237	0.161068	-2.63426	0.217239	1	tr|A0A068UXX8|A0A068UXX8_COFCA	1113	75.1	502	57.26	45.1	102	7	2453	1011	24	523	0	Auxin response factor	GSCOC_T00036098001	Coffea canephora (Robusta coffee)	NA	DNA binding; nucleus; regulation of transcription, DNA-templated; response to hormone	GO:0003677; GO:0005634; GO:0006355; GO:0009725	GO:0003677~DNA binding	GO:0006355~regulation of transcription, DNA-templated;GO:0009725~response to hormone	GO:0005634~nucleus
Master_Control_40536	SO_3189_CA_comp25587_c0_seq1	417.838	2.40284	0.00575065	-7.44206	0.00324655	0.474291	NA	NA	NA	NA	NA	NA	NA	NA	NA	NA	NA	NA	NA	NA	NA	NA	NA	NA	NA	NA	NA	NA
Master_Control_40543	SO_3189_CA_comp23317_c0_seq8	73.2466	2.40284	0.0328049	-4.92995	0.0920396	1	NA	NA	NA	NA	NA	NA	NA	NA	NA	NA	NA	NA	NA	NA	NA	NA	NA	NA	NA	NA	NA	NA
Master_Control_40553	SO_3446_Cold_Stress_c17435_g1_i1	2079.2	191.026	0.0918746	-3.44419	0.0697322	1	tr|U5FPD3|U5FPD3_POPTR	298	71.02	245	55.6	82.21	70	1	1086	355	43	287	1e-124	Uncharacterized protein	POPTR_0014s04300g	Populus trichocarpa (Western balsam poplar) (Populus balsamifera subsp. trichocarpa)	NA	hydrolase activity	GO:0016787	GO:0016787~hydrolase activity	NA	NA
Master_Control_40554	SO_3189_CA_comp21486_c0_seq1	364.568	4.80569	0.0131819	-6.2453	0.00879409	0.716346	tr|A0A068TW41|A0A068TW41_COFCA	641	64.37	174	57.36	27.15	61	1	388	909	5	177	9e-71	Coffea canephora DH200=94 genomic scaffold, scaffold_5	GSCOC_T00032441001	Coffea canephora (Robusta coffee)	NA	phosphotransferase activity, alcohol group as acceptor	GO:0016773	GO:0016773~phosphotransferase activity, alcohol group as acceptor	NA	NA
Master_Control_40559	SO_3446_Cold_Stress_c17088_g2_i1	1174.44	307.564	0.261881	-1.93302	0.28313	1	NA	NA	NA	NA	NA	NA	NA	NA	NA	NA	NA	NA	NA	NA	NA	NA	NA	NA	NA	NA	NA	NA
Master_Control_40582	SO_3446_Cold_Stress_c13563_g1_i1	506.067	248.694	0.491425	-1.02496	0.571395	1	tr|U3TDN0|U3TDN0_9ASTR	248	96.77	248	59.24	100	8	0	982	239	1	248	6e-160	Floral-meristem identity protein	NA	Chrysanthemum seticuspe f. boreale	NA	DNA binding; nucleus; sequence-specific DNA binding transcription factor activity; transcription, DNA-templated	GO:0003677; GO:0005634; GO:0003700; GO:0006351	GO:0003677~DNA binding;GO:0003700~sequence-specific DNA binding transcription factor activity	GO:0006351~transcription, DNA-templated	GO:0005634~nucleus
Master_Control_40594	SO_3189_CA_comp28742_c0_seq6	14.1499	2.40284	0.169813	-2.55798	0.487881	1	NA	NA	NA	NA	NA	NA	NA	NA	NA	NA	NA	NA	NA	NA	NA	NA	NA	NA	NA	NA	NA	NA
Master_Control_40599	SO_3446_Cold_Stress_c32050_g1_i1	41.6174	19.2227	0.461892	-1.11437	0.669254	1	NA	NA	NA	NA	NA	NA	NA	NA	NA	NA	NA	NA	NA	NA	NA	NA	NA	NA	NA	NA	NA	NA
Master_Control_40616	SO_3189_CA_comp931870_c0_seq1	21.641	4.80569	0.222064	-2.17095	0.494422	1	tr|F6GWB8|F6GWB8_VITVI	1069	66.67	81	24.67	7.58	26	1	744	983	485	565	2e-26	Putative uncharacterized protein	VIT_06s0061g00090	Vitis vinifera (Grape)	NA	actin nucleation; cell adhesion; cell wall organization; hydrogen peroxide biosynthetic process; protein desumoylation; response to stress; root hair cell differentiation; trichome morphogenesis; vegetative to reproductive phase transition of meristem	GO:0045010; GO:0007155; GO:0071555; GO:0050665; GO:0016926; GO:0006950; GO:0048765; GO:0010090; GO:0010228	NA	GO:0045010~actin nucleation;GO:0007155~cell adhesion;GO:0071555~cell wall organization;GO:0050665~hydrogen peroxide biosynthetic process;GO:0016926~protein desumoylation;GO:0006950~response to stress;GO:0048765~root hair cell differentiation;GO:0010090~trichome morphogenesis;GO:0010228~vegetative to reproductive phase transition of meristem	NA
Master_Control_40618	SO_3189_CA_comp18177_c0_seq2	17.4793	2.40284	0.137468	-2.86283	0.418302	1	NA	NA	NA	NA	NA	NA	NA	NA	NA	NA	NA	NA	NA	NA	NA	NA	NA	NA	NA	NA	NA	NA
Master_Control_33112	SO_3189_CA_comp622592_c0_seq1	9.15582	2.40284	0.262439	-1.92995	0.640965	1	NA	NA	NA	NA	NA	NA	NA	NA	NA	NA	NA	NA	NA	NA	NA	NA	NA	NA	NA	NA	NA	NA
Master_Control_40629	SO_3189_CA_comp20921_c0_seq1	1379.2	443.325	0.321436	-1.6374	0.359557	1	tr|K4CQL2|K4CQL2_SOLLC	120	81.51	119	57.3	99.17	22	0	544	188	1	119	2e-67	Uncharacterized protein	Solyc09g008230.2	Solanum lycopersicum (Tomato) (Lycopersicon esculentum)	NA	nucleic acid binding; protein maturation; zinc ion binding	GO:0003676; GO:0051604; GO:0008270	GO:0003676~nucleic acid binding;GO:0008270~zinc ion binding	GO:0051604~protein maturation	NA
Master_Control_40636	SO_3446_Cold_Stress_c22758_g2_i1	46.6114	22.827	0.48973	-1.02994	0.685074	1	NA	NA	NA	NA	NA	NA	NA	NA	NA	NA	NA	NA	NA	NA	NA	NA	NA	NA	NA	NA	NA	NA
Master_Control_40637	SO_3189_CA_comp2723_c0_seq1	46.6114	6.00711	0.128876	-2.95594	0.291649	1	NA	NA	NA	NA	NA	NA	NA	NA	NA	NA	NA	NA	NA	NA	NA	NA	NA	NA	NA	NA	NA	NA
Master_Control_40638	SO_3189_CA_comp26966_c1_seq2	37004.5	1007.99	0.0272397	-5.19814	0.0726963	1	tr|G1DVA4|G1DVA4_HELAN	116	73.28	116	47.48	100	31	0	677	330	1	116	5e-47	Non-specific lipid-transfer protein	LTP2	Helianthus annuus (Common sunflower)	NA	lipid binding; lipid transport	GO:0008289; GO:0006869	GO:0008289~lipid binding	GO:0006869~lipid transport	NA
Master_Control_40641	SO_3189_CA_comp706093_c0_seq1	43.2821	9.61137	0.222064	-2.17095	0.423804	1	tr|A5C5K2|A5C5K2_VITVI	1360	37.56	647	71.94	47.57	362	10	1839	1	31	669	1e-123	Putative uncharacterized protein	VITISV_039388	Vitis vinifera (Grape)	NA	DNA integration; nucleic acid binding	GO:0015074; GO:0003676	GO:0003676~nucleic acid binding	GO:0015074~DNA integration	NA
Master_Control_40652	SO_3446_Cold_Stress_c25214_g3_i4	1150.3	329.19	0.286176	-1.80502	0.314668	1	tr|F6H9Q4|F6H9Q4_VITVI	456	72.64	424	64.83	92.98	98	6	1528	302	1	421	0	Putative uncharacterized protein	VIT_11s0065g00470	Vitis vinifera (Grape)	NA	ATP binding; protein serine/threonine kinase activity	GO:0005524; GO:0004674	GO:0005524~ATP binding;GO:0004674~protein serine/threonine kinase activity	NA	NA
Master_Control_40654	SO_3189_CA_comp20905_c0_seq3	192.272	2.40284	0.0124971	-6.32226	0.0180729	0.917865	NA	NA	NA	NA	NA	NA	NA	NA	NA	NA	NA	NA	NA	NA	NA	NA	NA	NA	NA	NA	NA	NA
Master_Control_40664	SO_3189_CA_comp1412950_c0_seq1	6.65878	2.40284	0.360854	-1.47051	0.758583	1	NA	NA	NA	NA	NA	NA	NA	NA	NA	NA	NA	NA	NA	NA	NA	NA	NA	NA	NA	NA	NA	NA
Master_Control_40671	SO_3189_CA_comp17245_c0_seq2	120.69	13.2156	0.1095	-3.19099	0.179757	1	NA	NA	NA	NA	NA	NA	NA	NA	NA	NA	NA	NA	NA	NA	NA	NA	NA	NA	NA	NA	NA	NA
Master_Control_40674	SO_3189_CA_comp12195_c0_seq1	12.4852	2.40284	0.192455	-2.37741	0.530706	1	tr|A0A068UJU0|A0A068UJU0_COFCA	203	52.08	48	17.82	23.65	23	0	6	149	56	103	2e-08	Coffea canephora DH200=94 genomic scaffold, scaffold_35	GSCOC_T00027896001	Coffea canephora (Robusta coffee)	NA	NA	NA	NA	NA	NA
Master_Control_40678	SO_3189_CA_comp29017_c0_seq1	2559.47	198.235	0.0774515	-3.69056	0.0555223	1	tr|I3T1P4|I3T1P4_LOTJA	268	60.14	286	65.3	100	95	5	129	986	2	268	5e-95	Uncharacterized protein	NA	Lotus japonicus (Lotus corniculatus var. japonicus)	NA	NA	NA	NA	NA	NA
Master_Control_40679	SO_3189_CA_comp24062_c0_seq1	447.803	31.237	0.0697561	-3.84154	0.0598612	1	tr|A3RFZ0|A3RFZ0_CHRMO	550	87	277	78.03	50.36	35	1	831	1	4	279	2e-166	Sodium/hydrogen exchanger	NHX1	Chrysanthemum morifolium (Florist's daisy) (Dendranthema grandiflorum)	NA	integral component of membrane; regulation of pH; sodium:proton antiporter activity	GO:0016021; GO:0006885; GO:0015385	GO:0015385~sodium:proton antiporter activity	GO:0006885~regulation of pH	GO:0016021~integral component of membrane
Master_Control_40682	SO_3189_CA_comp25593_c0_seq1	155.649	45.654	0.293314	-1.76948	0.403628	1	tr|F6H6T0|F6H6T0_VITVI	797	67.19	192	62.95	24.09	55	1	552	1	201	392	9e-79	Putative uncharacterized protein	VIT_08s0105g00260	Vitis vinifera (Grape)	NA	NA	NA	NA	NA	NA
Master_Control_40689	SO_3189_CA_comp6484_c0_seq1	130.679	32.4384	0.24823	-2.01025	0.362489	1	tr|K4CZR0|K4CZR0_SOLLC	321	69.01	284	95.2	88.47	82	1	11	862	28	305	5e-148	Uncharacterized protein	Solyc10g045430.1	Solanum lycopersicum (Tomato) (Lycopersicon esculentum)	NA	catalytic activity	GO:0003824	GO:0003824~catalytic activity	NA	NA
Master_Control_40710	SO_3189_CA_comp15106_c0_seq1	43.2821	18.0213	0.416369	-1.26406	0.626607	1	tr|D7TJ25|D7TJ25_VITVI	485	56.47	402	75.66	82.89	162	4	317	1507	29	422	1e-157	Putative uncharacterized protein	VIT_08s0007g03860	Vitis vinifera (Grape)	NA	endosome; integral component of membrane; oligopeptide transport; plasma membrane; recognition of pollen; trans-Golgi network	GO:0005768; GO:0016021; GO:0006857; GO:0005886; GO:0048544; GO:0005802	NA	GO:0006857~oligopeptide transport;GO:0048544~recognition of pollen	GO:0005768~endosome;GO:0016021~integral component of membrane;GO:0005886~plasma membrane;GO:0005802~trans-Golgi network
Master_Control_40722	SO_3446_Cold_Stress_c7586_g1_i1	186.446	57.6682	0.309303	-1.69291	0.409239	1	NA	NA	NA	NA	NA	NA	NA	NA	NA	NA	NA	NA	NA	NA	NA	NA	NA	NA	NA	NA	NA	NA
Master_Control_40730	SO_3446_Cold_Stress_c8934_g1_i1	2815	1368.42	0.486117	-1.04062	0.567488	1	tr|B2LX02|B2LX02_CICEN	478	89.08	476	63.07	99.58	51	1	615	2039	3	478	0	Mannitol transporter (Fragment)	MaT2	Cichorium endivia (Endive)	NA	integral component of membrane; substrate-specific transmembrane transporter activity	GO:0016021; GO:0022891	GO:0022891~substrate-specific transmembrane transporter activity	NA	GO:0016021~integral component of membrane
Master_Control_40738	SO_3446_Cold_Stress_c26866_g1_i8	2642.7	1194.21	0.451891	-1.14595	0.527284	1	tr|F6GYU6|F6GYU6_VITVI	571	58.68	438	62.39	76.71	181	0	265	1578	13	450	0	Putative uncharacterized protein	VIT_18s0076g00210	Vitis vinifera (Grape)	NA	hydrolase activity	GO:0016787	GO:0016787~hydrolase activity	NA	NA
Master_Control_33118	SO_3446_Cold_Stress_c15624_g1_i1	1105.36	410.886	0.371723	-1.4277	0.422592	1	tr|A0A061F781|A0A061F781_THECC	448	71.53	274	87.54	61.16	55	6	798	1	4	262	2e-112	P-loop containing nucleoside triphosphate hydrolases superfamily protein isoform 2	TCM_031707	Theobroma cacao (Cacao) (Cocoa)	NA	ATP binding; hydrolase activity	GO:0005524; GO:0016787	GO:0005524~ATP binding;GO:0016787~hydrolase activity	NA	NA
Master_Control_40750	SO_3446_Cold_Stress_c18251_g1_i2	81.57	34.8412	0.427133	-1.22724	0.593623	1	tr|W9RLJ5|W9RLJ5_9ROSA	1130	56.86	51	12.41	4.51	22	0	902	1054	626	676	9e-08	Topless-related protein 4	L484_016622	Morus notabilis	NA	regulation of transcription, DNA-templated	GO:0006355	NA	GO:0006355~regulation of transcription, DNA-templated	NA
Master_Control_40754	SO_3446_Cold_Stress_c30808_g1_i1	20.8087	7.20853	0.346419	-1.52941	0.622944	1	NA	NA	NA	NA	NA	NA	NA	NA	NA	NA	NA	NA	NA	NA	NA	NA	NA	NA	NA	NA	NA	NA
Master_Control_40755	SO_3189_CA_comp155721_c0_seq1	836.509	367.635	0.439487	-1.18611	0.505237	1	tr|A0A061G5F3|A0A061G5F3_THECC	556	80.22	364	34.38	65.47	72	0	2631	1540	23	386	0	Auxin response factor	TCM_016500	Theobroma cacao (Cacao) (Cocoa)	NA	auxin-activated signaling pathway; DNA binding; nucleus; regulation of transcription, DNA-templated; transcription, DNA-templated	GO:0003677; GO:0009734; GO:0005634; GO:0006355; GO:0006351	GO:0003677~DNA binding	GO:0009734~auxin-activated signaling pathway;GO:0006355~regulation of transcription, DNA-templated;GO:0006351~transcription, DNA-templated	GO:0005634~nucleus
Master_Control_40756	SO_3189_CA_comp30217_c0_seq5	962.193	350.815	0.364599	-1.45562	0.414715	1	tr|A0A061G6N8|A0A061G6N8_THECC	693	62.75	663	68.42	95.67	164	10	2203	449	21	678	0	Auxin response factor	TCM_016500	Theobroma cacao (Cacao) (Cocoa)	NA	auxin-activated signaling pathway; DNA binding; nucleus; regulation of transcription, DNA-templated; transcription, DNA-templated	GO:0003677; GO:0009734; GO:0005634; GO:0006355; GO:0006351	GO:0003677~DNA binding	GO:0009734~auxin-activated signaling pathway;GO:0006355~regulation of transcription, DNA-templated;GO:0006351~transcription, DNA-templated	GO:0005634~nucleus
Master_Control_40757	SO_3189_CA_comp30217_c0_seq4	890.612	380.851	0.427628	-1.22557	0.490882	1	tr|A0A061G6N8|A0A061G6N8_THECC	693	62.88	660	72.29	95.24	163	9	2194	449	23	678	0	Auxin response factor	TCM_016500	Theobroma cacao (Cacao) (Cocoa)	NA	auxin-activated signaling pathway; DNA binding; nucleus; regulation of transcription, DNA-templated; transcription, DNA-templated	GO:0003677; GO:0009734; GO:0005634; GO:0006355; GO:0006351	GO:0003677~DNA binding	GO:0009734~auxin-activated signaling pathway;GO:0006355~regulation of transcription, DNA-templated;GO:0006351~transcription, DNA-templated	GO:0005634~nucleus
Master_Control_40759	SO_3189_CA_comp3040_c0_seq1	112.367	25.2299	0.224531	-2.15501	0.344177	1	NA	NA	NA	NA	NA	NA	NA	NA	NA	NA	NA	NA	NA	NA	NA	NA	NA	NA	NA	NA	NA	NA
Master_Control_33120	SO_3189_CA_comp139000_c0_seq1	23.3057	4.80569	0.206202	-2.27787	0.468157	1	NA	NA	NA	NA	NA	NA	NA	NA	NA	NA	NA	NA	NA	NA	NA	NA	NA	NA	NA	NA	NA	NA
Master_Control_40767	SO_3446_Cold_Stress_c24122_g1_i1	2596.92	1179.8	0.454305	-1.13827	0.529648	1	tr|A0A068UKA8|A0A068UKA8_COFCA	541	63.62	547	71.94	100	188	6	2026	398	2	541	0	Coffea canephora DH200=94 genomic scaffold, scaffold_36	GSCOC_T00028134001	Coffea canephora (Robusta coffee)	NA	NA	NA	NA	NA	NA
Master_Control_33122	SO_3189_CA_comp28143_c2_seq1	1848.64	911.879	0.493269	-1.01955	0.567464	1	tr|K4CP41|K4CP41_SOLLC	599	73.85	218	25.61	36.39	57	0	915	262	382	599	1e-70	Uncharacterized protein	Solyc08g080410.2	Solanum lycopersicum (Tomato) (Lycopersicon esculentum)	NA	NA	NA	NA	NA	NA
Master_Control_40795	SO_3189_CA_comp20745_c0_seq1	7.49113	3.60426	0.481138	-1.05548	0.819987	1	NA	NA	NA	NA	NA	NA	NA	NA	NA	NA	NA	NA	NA	NA	NA	NA	NA	NA	NA	NA	NA	NA
Master_Control_40797	SO_3446_Cold_Stress_c5320_g1_i1	77.4083	19.2227	0.248329	-2.00967	0.402222	1	tr|F6HAE8|F6HAE8_VITVI	1006	95.81	358	88.76	35.59	14	1	2	1072	160	517	0	Serine/threonine-protein phosphatase (EC 3.1.3.16)	VIT_06s0009g00260	Vitis vinifera (Grape)	NA	iron ion binding; manganese ion binding; phosphoprotein phosphatase activity	GO:0005506; GO:0030145; GO:0004721	GO:0005506~iron ion binding;GO:0030145~manganese ion binding;GO:0004721~phosphoprotein phosphatase activity	NA	NA
Master_Control_40798	SO_3189_CA_comp22596_c0_seq1	121.523	33.6398	0.276819	-1.85298	0.403285	1	tr|A0A061GZM2|A0A061GZM2_THECC	822	92.59	553	86.27	67.27	39	2	270	1922	32	584	0	Serine/threonine-protein phosphatase (EC 3.1.3.16)	TCM_041219	Theobroma cacao (Cacao) (Cocoa)	NA	iron ion binding; manganese ion binding; phosphoprotein phosphatase activity	GO:0005506; GO:0030145; GO:0004721	GO:0005506~iron ion binding;GO:0030145~manganese ion binding;GO:0004721~phosphoprotein phosphatase activity	NA	NA
Master_Control_40804	SO_3189_CA_comp427336_c0_seq1	86.5641	4.80569	0.0555159	-4.17095	0.118529	1	NA	NA	NA	NA	NA	NA	NA	NA	NA	NA	NA	NA	NA	NA	NA	NA	NA	NA	NA	NA	NA	NA
Master_Control_40809	SO_3189_CA_comp12245_c0_seq1	230.56	28.8341	0.125061	-2.99929	0.156924	1	tr|D7SRM1|D7SRM1_VITVI	519	60.51	509	71.26	98.07	188	2	1723	233	4	511	0	Putative uncharacterized protein	VIT_18s0075g00880	Vitis vinifera (Grape)	NA	nucleotidyltransferase activity; RNA binding; RNA processing	GO:0003723; GO:0006396; GO:0016779	GO:0003723~RNA binding;GO:0016779~nucleotidyltransferase activity	GO:0006396~RNA processing	NA
Master_Control_40814	SO_3189_CA_comp21344_c0_seq1	114.032	33.6398	0.295004	-1.76119	0.42976	1	tr|B9GJ92|B9GJ92_POPTR	429	61.8	377	85.94	87.88	143	1	1	1128	52	428	3e-159	Uncharacterized protein	POPTR_0001s25060g	Populus trichocarpa (Western balsam poplar) (Populus balsamifera subsp. trichocarpa)	NA	meiotic chromosome segregation; meiotic DNA double-strand break formation; reciprocal meiotic recombination; regulation of chromosome organization; sister chromatid cohesion	GO:0042138; GO:0045132; GO:0007131; GO:0033044; GO:0007062	NA	GO:0042138~meiotic DNA double-strand break formation;GO:0045132~meiotic chromosome segregation;GO:0007131~reciprocal meiotic recombination;GO:0033044~regulation of chromosome organization;GO:0007062~sister chromatid cohesion	NA
Master_Control_40816	SO_3189_CA_comp14589_c0_seq1	72.4142	2.40284	0.0331819	-4.91346	0.0935514	1	tr|V4RTY7|V4RTY7_9ROSI	595	57.32	164	50.67	27.56	66	2	480	971	67	226	1e-54	Uncharacterized protein	CICLE_v10029970mg	Citrus clementina	NA	NA	NA	NA	NA	NA
Master_Control_40817	SO_3446_Cold_Stress_c40626_g1_i1	1531.52	69.6825	0.0454989	-4.45802	0.0241936	1	tr|F5CRR2|F5CRR2_BRUGY	222	59.15	213	49.46	95.95	85	1	1011	379	3	215	6e-83	Glutathione S-transferase protein	NA	Bruguiera gymnorhiza (Burma mangrove) (Rhizophora gymnorhiza)	NA	transferase activity	GO:0016740	GO:0016740~transferase activity	NA	NA
Master_Control_40822	SO_3189_CA_comp328388_c0_seq1	63.2584	3.60426	0.0569769	-4.13348	0.146304	1	NA	NA	NA	NA	NA	NA	NA	NA	NA	NA	NA	NA	NA	NA	NA	NA	NA	NA	NA	NA	NA	NA
Master_Control_40827	SO_3446_Cold_Stress_c19961_g1_i2	537.696	212.652	0.395487	-1.3383	0.461735	1	tr|D7RJ53|D7RJ53_SOYBN	240	75.78	223	54.7	92.92	50	3	1045	383	4	224	3e-118	SNF5 (SNF5-type chromatin-remodeling complex protein) (Uncharacterized protein)	SNF5	Glycine max (Soybean) (Glycine hispida)	NA	chromatin remodeling; nuclear chromosome	GO:0006338; GO:0000228	NA	GO:0006338~chromatin remodeling	GO:0000228~nuclear chromosome
Master_Control_40840	SO_3189_CA_comp22533_c0_seq1	5373.63	50.4597	0.00939024	-6.73462	0.00313345	0.467917	tr|A0A068UGI7|A0A068UGI7_COFCA	444	67.81	438	81.97	98.65	128	6	171	1484	4	428	0	Coffea canephora DH200=94 genomic scaffold, scaffold_26	GSCOC_T00024892001	Coffea canephora (Robusta coffee)	NA	NA	NA	NA	NA	NA
Master_Control_40851	SO_3189_CA_comp26746_c0_seq4	82.4024	2.40284	0.0291599	-5.09987	0.0774969	1	NA	NA	NA	NA	NA	NA	NA	NA	NA	NA	NA	NA	NA	NA	NA	NA	NA	NA	NA	NA	NA	NA
Master_Control_40855	SO_3446_Cold_Stress_c11742_g1_i1	336.268	128.552	0.38229	-1.38726	0.461967	1	NA	NA	NA	NA	NA	NA	NA	NA	NA	NA	NA	NA	NA	NA	NA	NA	NA	NA	NA	NA	NA	NA
Master_Control_40856	SO_3189_CA_comp22977_c0_seq1	88.2288	26.4313	0.299576	-1.739	0.453305	1	NA	NA	NA	NA	NA	NA	NA	NA	NA	NA	NA	NA	NA	NA	NA	NA	NA	NA	NA	NA	NA	NA
Master_Control_33128	SO_3446_Cold_Stress_c17219_g1_i1	1287.64	257.104	0.199671	-2.32431	0.201719	1	tr|M5WGY5|M5WGY5_PRUPE	574	70.8	572	75.26	99.65	163	3	417	2126	5	574	0	Uncharacterized protein	PRUPE_ppa003444mg	Prunus persica (Peach) (Amygdalus persica)	NA	ATP binding; integral component of membrane; protein serine/threonine kinase activity	GO:0005524; GO:0016021; GO:0004674	GO:0005524~ATP binding;GO:0004674~protein serine/threonine kinase activity	NA	GO:0016021~integral component of membrane
Master_Control_40862	SO_3189_CA_comp23588_c0_seq1	272.178	2.40284	0.00882822	-6.82366	0.00851906	0.710642	tr|K4BVE3|K4BVE3_SOLLC	267	33.97	262	62.98	98.13	119	8	1028	378	1	253	8e-30	Uncharacterized protein	Solyc04g080640.1	Solanum lycopersicum (Tomato) (Lycopersicon esculentum)	NA	NA	NA	NA	NA	NA
Master_Control_40863	SO_3189_CA_comp30521_c0_seq1	382.88	14.4171	0.0376543	-4.73104	0.0293615	1	tr|A0A067EX69|A0A067EX69_CITSI	98	46.15	65	25.69	66.33	35	0	258	452	25	89	1e-12	Uncharacterized protein	CISIN_1g034319mg	Citrus sinensis (Sweet orange) (Citrus aurantium var. sinensis)	NA	NA	NA	NA	NA	NA
Master_Control_40869	SO_3446_Cold_Stress_c43076_g1_i1	208.087	31.237	0.150115	-2.73586	0.197445	1	tr|A0A067L3U7|A0A067L3U7_JATCU	1870	45.12	379	46.96	20.27	112	11	721	1572	1386	1763	9e-105	Uncharacterized protein	JCGZ_04082	Jatropha curcas (Barbados nut)	NA	NA	NA	NA	NA	NA
Master_Control_40879	SO_3189_CA_comp394379_c0_seq1	66.5878	16.8199	0.252597	-1.98509	0.420111	1	NA	NA	NA	NA	NA	NA	NA	NA	NA	NA	NA	NA	NA	NA	NA	NA	NA	NA	NA	NA	NA	NA
Master_Control_40902	SO_3189_CA_comp125668_c0_seq1	592.631	76.891	0.129745	-2.94625	0.124128	1	tr|A0A068UIB0|A0A068UIB0_COFCA	409	83.57	140	34.68	34.23	23	0	747	328	258	397	7e-64	Coffea canephora DH200=94 genomic scaffold, scaffold_31	GSCOC_T00027033001	Coffea canephora (Robusta coffee)	NA	integral component of membrane; zinc ion transmembrane transporter activity	GO:0016021; GO:0005385	GO:0005385~zinc ion transmembrane transporter activity	NA	GO:0016021~integral component of membrane
Master_Control_40910	SO_3189_CA_comp19353_c1_seq2	95.7199	2.40284	0.0251029	-5.316	0.0617586	1	tr|Q6VAA9|Q6VAA9_STERE	495	63.74	273	83.74	55.15	95	2	169	978	15	286	6e-97	UDP-glycosyltransferase 73E1	NA	Stevia rebaudiana (Stevia) (Eupatorium rebaudianum)	NA	transferase activity, transferring hexosyl groups	GO:0016758	GO:0016758~transferase activity, transferring hexosyl groups	NA	NA
Master_Control_40913	SO_3189_CA_comp19785_c0_seq1	296.316	4.80569	0.0162181	-5.94625	0.0136783	0.831876	tr|K4CAE1|K4CAE1_SOLLC	374	53.28	351	69.28	93.85	156	6	1234	185	31	374	5e-116	Uncharacterized protein	Solyc06g082860.2	Solanum lycopersicum (Tomato) (Lycopersicon esculentum)	NA	integral component of membrane	GO:0016021	NA	NA	GO:0016021~integral component of membrane
Master_Control_40916	SO_3189_CA_comp15441_c0_seq2	118.193	22.827	0.193133	-2.37233	0.29915	1	NA	NA	NA	NA	NA	NA	NA	NA	NA	NA	NA	NA	NA	NA	NA	NA	NA	NA	NA	NA	NA	NA
Master_Control_40917	SO_3189_CA_comp20918_c0_seq1	1002.15	380.851	0.380035	-1.3958	0.43326	1	tr|A0A0A0L1X1|A0A0A0L1X1_CUCSA	95	86.9	84	28.6	88.42	10	1	686	438	1	84	7e-45	Uncharacterized protein	Csa_4G371820	Cucumis sativus (Cucumber)	NA	NA	NA	NA	NA	NA
Master_Control_40918	SO_3189_CA_comp20918_c0_seq3	760.765	305.161	0.401124	-1.31788	0.461527	1	tr|A0A0A0L1X1|A0A0A0L1X1_CUCSA	95	86.9	84	25.51	88.42	10	1	686	438	1	84	2e-44	Uncharacterized protein	Csa_4G371820	Cucumis sativus (Cucumber)	NA	NA	NA	NA	NA	NA
Master_Control_40919	SO_3189_CA_comp24363_c0_seq2	84.8994	12.0142	0.141511	-2.82101	0.2526	1	tr|A0A068V6N8|A0A068V6N8_COFCA	645	69.58	595	76.12	92.25	174	2	449	2215	52	645	0	Purple acid phosphatase (EC 3.1.3.2)	GSCOC_T00018384001	Coffea canephora (Robusta coffee)	NA	acid phosphatase activity; metal ion binding	GO:0003993; GO:0046872	GO:0003993~acid phosphatase activity;GO:0046872~metal ion binding	NA	NA
Master_Control_40922	SO_3446_Cold_Stress_c47212_g1_i1	446.97	31.237	0.069886	-3.83885	0.0600507	1	tr|B9RZ58|B9RZ58_RICCO	364	60	355	55.67	97.53	131	4	510	1562	11	358	1e-132	Lactosylceramide 4-alpha-galactosyltransferase, putative (EC 2.4.1.228)	RCOM_0935520	Ricinus communis (Castor bean)	NA	lactosylceramide 4-alpha-galactosyltransferase activity	GO:0050512	GO:0050512~lactosylceramide 4-alpha-galactosyltransferase activity	NA	NA
Master_Control_40923	SO_3189_CA_comp26941_c0_seq1	1540.67	717.249	0.465542	-1.10302	0.534376	1	tr|A0A022RDZ1|A0A022RDZ1_ERYGU	228	74.09	220	47.45	96.49	56	1	409	1068	2	220	1e-108	Peptidyl-prolyl cis-trans isomerase (EC 5.2.1.8)	MIMGU_mgv1a013190mg	Erythranthe guttata (Yellow monkey flower) (Mimulus guttatus)	NA	peptidyl-prolyl cis-trans isomerase activity; protein folding	GO:0003755; GO:0006457	GO:0003755~peptidyl-prolyl cis-trans isomerase activity	GO:0006457~protein folding	NA
Master_Control_40924	SO_3446_Cold_Stress_c31220_g1_i1	85.7318	14.4171	0.168165	-2.57205	0.289469	1	NA	NA	NA	NA	NA	NA	NA	NA	NA	NA	NA	NA	NA	NA	NA	NA	NA	NA	NA	NA	NA	NA
Master_Control_40950	SO_3189_CA_comp793448_c0_seq1	1678.84	464.95	0.276947	-1.85232	0.303192	1	NA	NA	NA	NA	NA	NA	NA	NA	NA	NA	NA	NA	NA	NA	NA	NA	NA	NA	NA	NA	NA	NA
Master_Control_40963	SO_3446_Cold_Stress_c5051_g1_i1	540.193	87.7038	0.162356	-2.62276	0.167896	1	NA	NA	NA	NA	NA	NA	NA	NA	NA	NA	NA	NA	NA	NA	NA	NA	NA	NA	NA	NA	NA	NA
Master_Control_40965	SO_3446_Cold_Stress_c29398_g1_i1	271.345	62.4739	0.230238	-2.1188	0.286093	1	tr|B9IAN9|B9IAN9_POPTR	107	57.89	95	44.12	88.79	38	2	237	518	14	107	8e-22	Uncharacterized protein	POPTR_0014s16050g	Populus trichocarpa (Western balsam poplar) (Populus balsamifera subsp. trichocarpa)	NA	NA	NA	NA	NA	NA
Master_Control_40966	SO_3446_Cold_Stress_c24621_g3_i1	99.8817	43.2512	0.433024	-1.20748	0.587455	1	NA	NA	NA	NA	NA	NA	NA	NA	NA	NA	NA	NA	NA	NA	NA	NA	NA	NA	NA	NA	NA	NA
Master_Control_40971	SO_3446_Cold_Stress_c20785_g1_i2	984.667	491.381	0.499033	-1.00279	0.571084	1	tr|K4C3W3|K4C3W3_SOLLC	379	68.07	332	60.69	87.6	96	2	1378	392	46	370	1e-159	Uncharacterized protein	Solyc06g009330.2	Solanum lycopersicum (Tomato) (Lycopersicon esculentum)	NA	integral component of membrane; metal ion binding; plant-type vacuole membrane; potassium channel activity	GO:0016021; GO:0046872; GO:0009705; GO:0005267	GO:0046872~metal ion binding;GO:0005267~potassium channel activity	NA	GO:0016021~integral component of membrane;GO:0009705~plant-type vacuole membrane
Master_Control_40979	SO_3189_CA_comp286660_c0_seq1	64.0907	10.8128	0.168711	-2.56738	0.316077	1	tr|F6HL62|F6HL62_VITVI	719	63.3	624	86.55	86.79	198	2	259	2130	56	648	0	Putative uncharacterized protein	VIT_08s0007g07890	Vitis vinifera (Grape)	NA	mitochondrion	GO:0005739	NA	NA	GO:0005739~mitochondrion
Master_Control_41003	SO_3446_Cold_Stress_c5636_g1_i1	4483.02	871.031	0.194295	-2.36368	0.215441	1	sp|P48392|CHS3_GERHY	403	90.52	401	42.48	99.5	38	0	2624	1422	1	401	0	Chalcone synthase 3 (EC 2.3.1.74) (Naringenin-chalcone synthase 3)	CHS3	Gerbera hybrida (Daisy)	PATHWAY: Secondary metabolite biosynthesis; flavonoid biosynthesis.	flavonoid biosynthetic process; naringenin-chalcone synthase activity	GO:0009813; GO:0016210	GO:0016210~naringenin-chalcone synthase activity	GO:0009813~flavonoid biosynthetic process	NA
Master_Control_41012	SO_3189_CA_comp19414_c0_seq1	65.7554	2.40284	0.0365421	-4.7743	0.107043	1	NA	NA	NA	NA	NA	NA	NA	NA	NA	NA	NA	NA	NA	NA	NA	NA	NA	NA	NA	NA	NA	NA
Master_Control_41026	SO_3189_CA_comp6548_c0_seq1	34.1262	6.00711	0.176026	-2.50614	0.390528	1	tr|M1B458|M1B458_SOLTU	271	67.57	37	21.18	13.65	12	0	413	523	39	75	4e-07	Uncharacterized protein	PGSC0003DMG400014173	Solanum tuberosum (Potato)	NA	NA	NA	NA	NA	NA
Master_Control_41027	SO_3446_Cold_Stress_c14020_g1_i2	890.612	299.154	0.335897	-1.57391	0.379947	1	tr|I1MZV2|I1MZV2_SOYBN	322	62.82	312	71.56	96.89	113	2	1291	356	14	322	7e-130	Uncharacterized protein	NA	Glycine max (Soybean) (Glycine hispida)	NA	catalytic activity	GO:0003824	GO:0003824~catalytic activity	NA	NA
Master_Control_41028	SO_3189_CA_comp27480_c1_seq13	50.7732	21.6256	0.425925	-1.23133	0.623607	1	NA	NA	NA	NA	NA	NA	NA	NA	NA	NA	NA	NA	NA	NA	NA	NA	NA	NA	NA	NA	NA	NA
Master_Control_41036	SO_3189_CA_comp1502908_c0_seq1	15.8146	6.00711	0.379846	-1.39651	0.676409	1	NA	NA	NA	NA	NA	NA	NA	NA	NA	NA	NA	NA	NA	NA	NA	NA	NA	NA	NA	NA	NA	NA
Master_Control_41046	SO_3446_Cold_Stress_c2014_g1_i1	1265.17	297.953	0.235504	-2.08617	0.248479	1	tr|M1BHH7|M1BHH7_SOLTU	112	78.57	112	40.14	100	24	0	623	288	1	112	7e-57	Uncharacterized protein	PGSC0003DMG400017591	Solanum tuberosum (Potato)	NA	NA	NA	NA	NA	NA
Master_Control_41049	SO_3189_CA_comp21701_c0_seq1	18734.5	5336.72	0.284861	-1.81167	0.434283	1	tr|I3S8V0|I3S8V0_MEDTR	378	86.61	351	59.36	92.86	47	0	1577	525	26	376	0	Stem-loop-binding protein of 41 kDa protein B (Uncharacterized protein)	MTR_7g111860	Medicago truncatula (Barrel medic) (Medicago tribuloides)	NA	NA	NA	NA	NA	NA
Master_Control_41058	SO_3189_CA_comp372734_c0_seq1	9.98817	4.80569	0.481138	-1.05548	0.791912	1	NA	NA	NA	NA	NA	NA	NA	NA	NA	NA	NA	NA	NA	NA	NA	NA	NA	NA	NA	NA	NA	NA
Master_Control_41067	SO_3189_CA_comp17565_c0_seq1	153.152	16.8199	0.109825	-3.18672	0.163462	1	NA	NA	NA	NA	NA	NA	NA	NA	NA	NA	NA	NA	NA	NA	NA	NA	NA	NA	NA	NA	NA	NA
Master_Control_41070	SO_3446_Cold_Stress_c38455_g1_i1	132.343	9.61137	0.0726246	-3.7834	0.118678	1	tr|A0A068TP34|A0A068TP34_COFCA	311	63.11	309	79.3	99.36	112	2	88	1014	5	311	1e-143	Coffea canephora DH200=94 genomic scaffold, scaffold_2	GSCOC_T00022068001	Coffea canephora (Robusta coffee)	NA	oxidoreductase activity, acting on paired donors, with incorporation or reduction of molecular oxygen, 2-oxoglutarate as one donor, and incorporation of one atom each of oxygen into both donors	GO:0016706	GO:0016706~oxidoreductase activity, acting on paired donors, with incorporation or reduction of molecular oxygen, 2-oxoglutarate as one donor, and incorporation of one atom each of oxygen into both donors	NA	NA
Master_Control_41073	SO_3446_Cold_Stress_c8016_g1_i1	67.4201	15.6185	0.231659	-2.10993	0.393463	1	tr|B9T0X9|B9T0X9_RICCO	399	52.55	392	72.24	98.25	171	8	68	1207	1	389	1e-126	Putative uncharacterized protein	RCOM_1238820	Ricinus communis (Castor bean)	NA	NA	NA	NA	NA	NA
Master_Control_41078	SO_3446_Cold_Stress_c20812_g1_i2	641.74	203.04	0.31639	-1.66022	0.361212	1	NA	NA	NA	NA	NA	NA	NA	NA	NA	NA	NA	NA	NA	NA	NA	NA	NA	NA	NA	NA	NA	NA
Master_Control_41082	SO_3189_CA_comp343861_c0_seq1	32.4615	2.40284	0.0740212	-3.75592	0.245309	1	NA	NA	NA	NA	NA	NA	NA	NA	NA	NA	NA	NA	NA	NA	NA	NA	NA	NA	NA	NA	NA	NA
Master_Control_41088	SO_3189_CA_comp28034_c1_seq1	752.442	68.481	0.0910117	-3.4578	0.0735145	1	NA	NA	NA	NA	NA	NA	NA	NA	NA	NA	NA	NA	NA	NA	NA	NA	NA	NA	NA	NA	NA	NA
Master_Control_41100	SO_3189_CA_comp22845_c0_seq2	35.7909	4.80569	0.134271	-2.89678	0.328192	1	NA	NA	NA	NA	NA	NA	NA	NA	NA	NA	NA	NA	NA	NA	NA	NA	NA	NA	NA	NA	NA	NA
Master_Control_41106	SO_3189_CA_comp22182_c0_seq4	471.941	197.033	0.417495	-1.26017	0.490811	1	tr|A0A022QIJ0|A0A022QIJ0_ERYGU	460	74.84	155	26.26	33.7	12	2	1276	812	256	383	5e-62	Uncharacterized protein	MIMGU_mgv1a006041mg	Erythranthe guttata (Yellow monkey flower) (Mimulus guttatus)	NA	cytoplasm; pentose-phosphate shunt; sedoheptulose-7-phosphate:D-glyceraldehyde-3-phosphate glyceronetransferase activity	GO:0005737; GO:0006098; GO:0004801	GO:0004801~sedoheptulose-7-phosphate:D-glyceraldehyde-3-phosphate glyceronetransferase activity	GO:0006098~pentose-phosphate shunt	GO:0005737~cytoplasm
Master_Control_41131	SO_3189_CA_comp24638_c0_seq3	21.641	6.00711	0.27758	-1.84903	0.553644	1	NA	NA	NA	NA	NA	NA	NA	NA	NA	NA	NA	NA	NA	NA	NA	NA	NA	NA	NA	NA	NA	NA
Master_Control_41154	SO_3446_Cold_Stress_c36911_g1_i1	381.215	16.8199	0.0441218	-4.50236	0.0359316	1	tr|A0A022QEI2|A0A022QEI2_ERYGU	695	72.74	697	88.64	100	181	2	2243	153	8	695	0	Uncharacterized protein	MIMGU_mgv1a002252mg	Erythranthe guttata (Yellow monkey flower) (Mimulus guttatus)	NA	transmembrane transport	GO:0055085	NA	GO:0055085~transmembrane transport	NA
Master_Control_41164	SO_3189_CA_comp65_c0_seq1	75.7436	9.61137	0.126894	-2.97831	0.241058	1	NA	NA	NA	NA	NA	NA	NA	NA	NA	NA	NA	NA	NA	NA	NA	NA	NA	NA	NA	NA	NA	NA
Master_Control_41176	SO_3446_Cold_Stress_c18256_g1_i1	3887.89	30.0355	0.0077254	-7.01617	0.00190823	0.364697	NA	NA	NA	NA	NA	NA	NA	NA	NA	NA	NA	NA	NA	NA	NA	NA	NA	NA	NA	NA	NA	NA
Master_Control_41177	SO_3189_CA_comp23749_c0_seq7	419.503	7.20853	0.0171835	-5.86283	0.0104285	0.754031	NA	NA	NA	NA	NA	NA	NA	NA	NA	NA	NA	NA	NA	NA	NA	NA	NA	NA	NA	NA	NA	NA
Master_Control_41178	SO_3189_CA_comp41749_c0_seq1	3862.92	25.2299	0.00653129	-7.25842	0.00148098	0.325023	NA	NA	NA	NA	NA	NA	NA	NA	NA	NA	NA	NA	NA	NA	NA	NA	NA	NA	NA	NA	NA	NA
Master_Control_41180	SO_3189_CA_comp23749_c0_seq6	4071.01	38.4455	0.00944372	-6.72643	0.00264225	0.427582	NA	NA	NA	NA	NA	NA	NA	NA	NA	NA	NA	NA	NA	NA	NA	NA	NA	NA	NA	NA	NA	NA
Master_Control_41216	SO_3189_CA_comp22818_c0_seq2	79.073	16.8199	0.212714	-2.23302	0.355692	1	tr|A0A022RIQ0|A0A022RIQ0_ERYGU	559	56.99	458	55.36	81.93	177	5	220	1551	1	452	1e-148	Uncharacterized protein	MIMGU_mgv1a003855mg	Erythranthe guttata (Yellow monkey flower) (Mimulus guttatus)	NA	integral component of membrane	GO:0016021	NA	NA	GO:0016021~integral component of membrane
Master_Control_41217	SO_3189_CA_comp22818_c0_seq1	70.7495	8.40995	0.118869	-3.07255	0.235281	1	tr|A0A022RIQ0|A0A022RIQ0_ERYGU	559	59.08	567	73.07	100	208	6	256	1908	1	559	0	Uncharacterized protein	MIMGU_mgv1a003855mg	Erythranthe guttata (Yellow monkey flower) (Mimulus guttatus)	NA	integral component of membrane	GO:0016021	NA	NA	GO:0016021~integral component of membrane
Master_Control_41229	SO_3189_CA_comp28528_c0_seq2	61.5937	14.4171	0.234067	-2.09501	0.404585	1	tr|A0A061FQY0|A0A061FQY0_THECC	305	50.72	138	44.18	45.25	52	2	229	642	116	237	3e-30	Uncharacterized protein	TCM_044378	Theobroma cacao (Cacao) (Cocoa)	NA	NA	NA	NA	NA	NA
Master_Control_33150	SO_3189_CA_comp548041_c0_seq1	9.98817	4.80569	0.481138	-1.05548	0.791912	1	NA	NA	NA	NA	NA	NA	NA	NA	NA	NA	NA	NA	NA	NA	NA	NA	NA	NA	NA	NA	NA	NA
Master_Control_41250	SO_3189_CA_comp16415_c0_seq1	49.1085	24.0284	0.489293	-1.03123	0.681379	1	NA	NA	NA	NA	NA	NA	NA	NA	NA	NA	NA	NA	NA	NA	NA	NA	NA	NA	NA	NA	NA	NA
Master_Control_41251	SO_3189_CA_comp22532_c0_seq2	39.9527	9.61137	0.240569	-2.05548	0.453881	1	NA	NA	NA	NA	NA	NA	NA	NA	NA	NA	NA	NA	NA	NA	NA	NA	NA	NA	NA	NA	NA	NA
Master_Control_41266	SO_3446_Cold_Stress_c31616_g1_i1	248.039	81.6967	0.32937	-1.60222	0.414669	1	tr|A0A067J8Z2|A0A067J8Z2_JATCU	359	76.81	345	72.84	96.1	80	0	1294	260	15	359	0	Uncharacterized protein	JCGZ_07921	Jatropha curcas (Barbados nut)	NA	oxidoreductase activity	GO:0016491	GO:0016491~oxidoreductase activity	NA	NA
Master_Control_41270	SO_3189_CA_comp12301_c0_seq1	79.073	38.4455	0.486203	-1.04037	0.650783	1	tr|A5BZF6|A5BZF6_VITVI	978	66.1	525	81.06	53.68	177	1	1575	1	1	524	0	Putative uncharacterized protein	VITISV_000471	Vitis vinifera (Grape)	NA	ATP binding; integral component of membrane; protein serine/threonine kinase activity	GO:0005524; GO:0016021; GO:0004674	GO:0005524~ATP binding;GO:0004674~protein serine/threonine kinase activity	NA	GO:0016021~integral component of membrane
Master_Control_41278	SO_3189_CA_comp24151_c0_seq22	120.69	49.2583	0.408138	-1.29287	0.550142	1	tr|W9RWU9|W9RWU9_9ROSA	179	57.23	173	45.61	96.65	73	1	968	450	8	179	3e-49	Uncharacterized protein	L484_017048	Morus notabilis	NA	NA	NA	NA	NA	NA
Master_Control_41281	SO_3446_Cold_Stress_c17047_g1_i1	1741.27	653.573	0.375343	-1.41372	0.42858	1	tr|V4T6M0|V4T6M0_9ROSI	185	70.43	186	70.72	100	46	4	21	554	1	185	8e-76	Uncharacterized protein	CICLE_v10002605mg	Citrus clementina	NA	response to metal ion	GO:0010038	NA	GO:0010038~response to metal ion	NA
Master_Control_41288	SO_3189_CA_comp27721_c0_seq1	370.395	57.6682	0.155694	-2.68321	0.172864	1	tr|A0A068UG02|A0A068UG02_COFCA	536	52.26	266	64.67	49.63	113	6	469	1233	17	279	2e-41	Coffea canephora DH200=94 genomic scaffold, scaffold_24	GSCOC_T00024237001	Coffea canephora (Robusta coffee)	NA	zinc ion binding	GO:0008270	GO:0008270~zinc ion binding	NA	NA
Master_Control_41309	SO_3446_Cold_Stress_c11818_g1_i1	89.8935	10.8128	0.120285	-3.05548	0.21695	1	NA	NA	NA	NA	NA	NA	NA	NA	NA	NA	NA	NA	NA	NA	NA	NA	NA	NA	NA	NA	NA	NA
Master_Control_41316	SO_3189_CA_comp18896_c0_seq1	4861.74	2085.67	0.428996	-1.22096	0.521434	1	tr|A0A067DRD2|A0A067DRD2_CITSI	66	89.19	37	12.86	56.06	4	0	613	503	1	37	2e-12	Uncharacterized protein	CISIN_1g035384mg	Citrus sinensis (Sweet orange) (Citrus aurantium var. sinensis)	NA	NA	NA	NA	NA	NA
Master_Control_41318	SO_3189_CA_comp18451_c0_seq1	2364.7	767.708	0.324654	-1.62303	0.369743	1	tr|A0A068UYL2|A0A068UYL2_COFCA	171	70.4	125	41.44	73.1	36	1	800	426	48	171	4e-35	Transcription and mRNA export factor SUS1	SUS1 GSCOC_T00038233001	Coffea canephora (Robusta coffee)	NA	DUBm complex; histone deubiquitination; mRNA export from nucleus; nuclear pore; positive regulation of transcription, DNA-templated; protein transport; SAGA complex; transcription coactivator activity; transcription elongation from RNA polymerase II promoter; transcription export complex 2	GO:0071819; GO:0000124; GO:0016578; GO:0006406; GO:0005643; GO:0045893; GO:0015031; GO:0003713; GO:0006368; GO:0070390	GO:0003713~transcription coactivator activity	GO:0016578~histone deubiquitination;GO:0006406~mRNA export from nucleus;GO:0045893~positive regulation of transcription, DNA-templated;GO:0015031~protein transport;GO:0006368~transcription elongation from RNA polymerase II promoter	GO:0071819~DUBm complex;GO:0000124~SAGA complex;GO:0005643~nuclear pore;GO:0070390~transcription export complex 2
Master_Control_41321	SO_3189_CA_comp14083_c0_seq1	39.1203	4.80569	0.122844	-3.0251	0.301782	1	NA	NA	NA	NA	NA	NA	NA	NA	NA	NA	NA	NA	NA	NA	NA	NA	NA	NA	NA	NA	NA	NA
Master_Control_33159	SO_3189_CA_comp458771_c0_seq1	178.955	48.0569	0.268542	-1.89678	0.362783	1	NA	NA	NA	NA	NA	NA	NA	NA	NA	NA	NA	NA	NA	NA	NA	NA	NA	NA	NA	NA	NA	NA
Master_Control_41334	SO_3189_CA_comp22214_c0_seq2	267.183	88.9052	0.33275	-1.58749	0.414521	1	tr|A0A067F9G9|A0A067F9G9_CITSI	308	80.07	306	58.17	99.35	61	0	296	1213	1	306	2e-139	Uncharacterized protein	CISIN_1g038457mg	Citrus sinensis (Sweet orange) (Citrus aurantium var. sinensis)	NA	membrane; vesicle-mediated transport	GO:0016020; GO:0016192	NA	GO:0016192~vesicle-mediated transport	GO:0016020~membrane
Master_Control_41335	SO_3189_CA_comp22214_c0_seq3	277.172	91.308	0.329428	-1.60197	0.408591	1	tr|V4U9G3|V4U9G3_9ROSI	214	80	150	24.83	70.09	30	0	296	745	1	150	4e-66	Uncharacterized protein	CICLE_v10016039mg	Citrus clementina	NA	membrane; vesicle-mediated transport	GO:0016020; GO:0016192	NA	GO:0016192~vesicle-mediated transport	GO:0016020~membrane
Master_Control_41336	SO_3446_Cold_Stress_c20982_g1_i3	385.377	80.4953	0.208874	-2.25929	0.240609	1	tr|A0A067F9G9|A0A067F9G9_CITSI	308	80	150	27.06	48.7	30	0	296	745	1	150	5e-109	Uncharacterized protein	CISIN_1g038457mg	Citrus sinensis (Sweet orange) (Citrus aurantium var. sinensis)	NA	membrane; vesicle-mediated transport	GO:0016020; GO:0016192	NA	GO:0016192~vesicle-mediated transport	GO:0016020~membrane
Master_Control_41337	SO_3189_CA_comp22214_c0_seq4	201.428	50.4597	0.25051	-1.99706	0.33159	1	tr|V4U9G3|V4U9G3_9ROSI	214	80.95	168	29.18	78.5	32	0	296	799	1	168	3e-78	Uncharacterized protein	CICLE_v10016039mg	Citrus clementina	NA	membrane; vesicle-mediated transport	GO:0016020; GO:0016192	NA	GO:0016192~vesicle-mediated transport	GO:0016020~membrane
Master_Control_41347	SO_3189_CA_comp22736_c0_seq1	269.681	6.00711	0.0222749	-5.48844	0.0210525	0.975025	NA	NA	NA	NA	NA	NA	NA	NA	NA	NA	NA	NA	NA	NA	NA	NA	NA	NA	NA	NA	NA	NA
Master_Control_41353	SO_3189_CA_comp4484_c0_seq1	55.7673	21.6256	0.387783	-1.36668	0.580772	1	tr|F6GWI8|F6GWI8_VITVI	807	55.19	520	99.3	64.44	204	7	1484	3	145	661	0	Putative uncharacterized protein	VIT_05s0029g01240	Vitis vinifera (Grape)	NA	NA	NA	NA	NA	NA
Master_Control_41362	SO_3446_Cold_Stress_c12640_g1_i1	112.367	21.6256	0.192455	-2.37741	0.302023	1	tr|U5TZG5|U5TZG5_9ASTR	217	88.99	218	59.03	100	23	1	215	868	1	217	7e-140	Putative RAB11G (Fragment)	NA	Taraxacum brevicorniculatum	NA	GTP binding; protein transport; small GTPase mediated signal transduction	GO:0005525; GO:0015031; GO:0007264	GO:0005525~GTP binding	GO:0015031~protein transport;GO:0007264~small GTPase mediated signal transduction	NA
Master_Control_41377	SO_3189_CA_comp266335_c0_seq1	23.3057	2.40284	0.103101	-3.27787	0.331714	1	tr|K4CFE2|K4CFE2_SOLLC	166	60.55	109	23.01	65.66	43	0	1324	998	1	109	2e-38	Uncharacterized protein	Solyc07g052430.2	Solanum lycopersicum (Tomato) (Lycopersicon esculentum)	NA	NA	NA	NA	NA	NA
Master_Control_41380	SO_3446_Cold_Stress_c16422_g1_i1	109.037	52.8626	0.484811	-1.04451	0.631887	1	NA	NA	NA	NA	NA	NA	NA	NA	NA	NA	NA	NA	NA	NA	NA	NA	NA	NA	NA	NA	NA	NA
Master_Control_41384	SO_3446_Cold_Stress_c864_g1_i1	213.081	44.4526	0.208618	-2.26106	0.273761	1	tr|D7SHK4|D7SHK4_VITVI	240	58.95	229	59.33	95.42	78	4	321	989	22	240	2e-86	Putative uncharacterized protein	VIT_17s0000g09150	Vitis vinifera (Grape)	NA	response to stress	GO:0006950	NA	GO:0006950~response to stress	NA
Master_Control_41385	SO_3189_CA_comp27212_c0_seq1	1082.88	22.827	0.0210798	-5.56799	0.00796841	0.690818	tr|M0ZXP8|M0ZXP8_SOLTU	166	69.93	153	51.4	92.17	39	5	363	812	18	166	3e-62	Uncharacterized protein	PGSC0003DMG400004005	Solanum tuberosum (Potato)	NA	DNA binding; nucleus; sequence-specific DNA binding transcription factor activity; transcription, DNA-templated	GO:0003677; GO:0005634; GO:0003700; GO:0006351	GO:0003677~DNA binding;GO:0003700~sequence-specific DNA binding transcription factor activity	GO:0006351~transcription, DNA-templated	GO:0005634~nucleus
Master_Control_41386	SO_3189_CA_comp24294_c0_seq1	64.9231	2.40284	0.0370106	-4.75592	0.108924	1	NA	NA	NA	NA	NA	NA	NA	NA	NA	NA	NA	NA	NA	NA	NA	NA	NA	NA	NA	NA	NA	NA
Master_Control_41388	SO_3189_CA_comp24294_c0_seq3	50.7732	1.20142	0.0236625	-5.40125	0.105252	1	NA	NA	NA	NA	NA	NA	NA	NA	NA	NA	NA	NA	NA	NA	NA	NA	NA	NA	NA	NA	NA	NA
Master_Control_41396	SO_3446_Cold_Stress_c17503_g1_i1	464.45	215.054	0.463031	-1.11082	0.542481	1	tr|A0A068UY98|A0A068UY98_COFCA	634	84.4	109	54.87	17.19	15	1	276	596	1	109	5e-55	Coffea canephora DH200=94 genomic scaffold, scaffold_75	GSCOC_T00038495001	Coffea canephora (Robusta coffee)	NA	1-phosphatidylinositol binding; clathrin coat; clathrin coat assembly	GO:0005545; GO:0030118; GO:0048268	GO:0005545~1-phosphatidylinositol binding	GO:0048268~clathrin coat assembly	GO:0030118~clathrin coat
Master_Control_41399	SO_3189_CA_comp13297_c0_seq1	64.9231	22.827	0.351601	-1.50799	0.532796	1	NA	NA	NA	NA	NA	NA	NA	NA	NA	NA	NA	NA	NA	NA	NA	NA	NA	NA	NA	NA	NA	NA
Master_Control_41404	SO_3189_CA_comp388528_c0_seq1	44.1144	2.40284	0.0544685	-4.19844	0.177292	1	NA	NA	NA	NA	NA	NA	NA	NA	NA	NA	NA	NA	NA	NA	NA	NA	NA	NA	NA	NA	NA	NA
Master_Control_41405	SO_3189_CA_comp30883_c1_seq1	3048.89	223.464	0.0732937	-3.77017	0.0527563	1	tr|Q19LA8|Q19LA8_CHRMO	397	72.66	395	64.3	99.5	108	0	1620	436	1	395	0	Chalcone synthase	CHS	Chrysanthemum morifolium (Florist's daisy) (Dendranthema grandiflorum)	NA	biosynthetic process; transferase activity, transferring acyl groups other than amino-acyl groups	GO:0009058; GO:0016747	GO:0016747~transferase activity, transferring acyl groups other than amino-acyl groups	GO:0009058~biosynthetic process	NA
Master_Control_41434	SO_3189_CA_comp26016_c0_seq5	149.823	30.0355	0.200474	-2.31851	0.29008	1	tr|A0A061DH91|A0A061DH91_THECC	216	81.67	120	12.45	55.56	22	0	1447	1806	97	216	7e-86	ADP-ribosylation factor A1F isoform 1	TCM_000691	Theobroma cacao (Cacao) (Cocoa)	NA	GTP binding; intracellular; small GTPase mediated signal transduction	GO:0005525; GO:0005622; GO:0007264	GO:0005525~GTP binding	GO:0007264~small GTPase mediated signal transduction	GO:0005622~intracellular
Master_Control_41436	SO_3189_CA_comp25049_c0_seq1	609.278	39.6469	0.0650719	-3.94182	0.0487979	1	tr|A0A068TT13|A0A068TT13_COFCA	262	59.69	129	33.59	49.24	47	3	249	635	33	156	4e-36	Coffea canephora DH200=94 genomic scaffold, scaffold_3	GSCOC_T00026614001	Coffea canephora (Robusta coffee)	NA	NA	NA	NA	NA	NA
Master_Control_41448	SO_3189_CA_comp28357_c0_seq1	603.452	14.4171	0.023891	-5.38739	0.0122821	0.799127	tr|W9S7I7|W9S7I7_9ROSA	456	60.26	453	69.94	99.34	169	5	347	1687	8	455	0	Tryptophan aminotransferase-related protein 2	L484_014557	Morus notabilis	NA	carbon-sulfur lyase activity; pyridoxal phosphate binding; transaminase activity	GO:0016846; GO:0030170; GO:0008483	GO:0016846~carbon-sulfur lyase activity;GO:0030170~pyridoxal phosphate binding;GO:0008483~transaminase activity	NA	NA
Master_Control_41452	SO_3446_Cold_Stress_c11989_g1_i1	29.9645	7.20853	0.240569	-2.05548	0.482264	1	NA	NA	NA	NA	NA	NA	NA	NA	NA	NA	NA	NA	NA	NA	NA	NA	NA	NA	NA	NA	NA	NA
Master_Control_41454	SO_3189_CA_comp33193_c0_seq10	147.325	16.8199	0.114168	-3.13077	0.172474	1	NA	NA	NA	NA	NA	NA	NA	NA	NA	NA	NA	NA	NA	NA	NA	NA	NA	NA	NA	NA	NA	NA
Master_Control_41467	SO_3189_CA_comp23061_c0_seq1	1200.24	205.443	0.171168	-2.54652	0.165317	1	tr|A0A061EE06|A0A061EE06_THECC	111	56.31	103	32.94	92.79	44	1	255	560	8	110	1e-32	Plant protein 1589 of Uncharacterized protein function	TCM_010410	Theobroma cacao (Cacao) (Cocoa)	NA	NA	NA	NA	NA	NA
Master_Control_41490	SO_3189_CA_comp34456_c0_seq12	34.1262	12.0142	0.352052	-1.50614	0.586151	1	NA	NA	NA	NA	NA	NA	NA	NA	NA	NA	NA	NA	NA	NA	NA	NA	NA	NA	NA	NA	NA	NA
Master_Control_41511	SO_3189_CA_comp168898_c0_seq1	31.6292	9.61137	0.303877	-1.71844	0.545259	1	NA	NA	NA	NA	NA	NA	NA	NA	NA	NA	NA	NA	NA	NA	NA	NA	NA	NA	NA	NA	NA	NA
Master_Control_41513	SO_3189_CA_comp564665_c0_seq1	26.6351	4.80569	0.180427	-2.47051	0.422357	1	NA	NA	NA	NA	NA	NA	NA	NA	NA	NA	NA	NA	NA	NA	NA	NA	NA	NA	NA	NA	NA	NA
Master_Control_41521	SO_3189_CA_comp25214_c0_seq2	134.84	52.8626	0.392038	-1.35093	0.525637	1	tr|E0CT00|E0CT00_VITVI	475	49.35	154	11.86	32.42	73	3	461	3	1	150	7e-34	Putative uncharacterized protein	VIT_19s0014g04500	Vitis vinifera (Grape)	NA	recognition of pollen	GO:0048544	NA	GO:0048544~recognition of pollen	NA
Master_Control_41522	SO_3189_CA_comp29296_c1_seq22	164.805	68.481	0.415528	-1.26698	0.536925	1	tr|E0CT00|E0CT00_VITVI	475	49.35	154	12.82	32.42	73	3	461	3	1	150	6e-34	Putative uncharacterized protein	VIT_19s0014g04500	Vitis vinifera (Grape)	NA	recognition of pollen	GO:0048544	NA	GO:0048544~recognition of pollen	NA
Master_Control_41531	SO_3446_Cold_Stress_c37098_g1_i1	357.077	154.983	0.434034	-1.20412	0.518473	1	tr|A0A061DW00|A0A061DW00_THECC	952	72.3	769	61.21	80.78	207	4	147	2447	1	765	0	Non-lysosomal glucosylceramidase (NLGase) (EC 3.2.1.45)	TCM_006124	Theobroma cacao (Cacao) (Cocoa)	NA	glucosylceramidase activity; glucosylceramide catabolic process; integral component of membrane; plasma membrane	GO:0004348; GO:0006680; GO:0016021; GO:0005886	GO:0004348~glucosylceramidase activity	GO:0006680~glucosylceramide catabolic process	GO:0016021~integral component of membrane;GO:0005886~plasma membrane
Master_Control_41532	SO_3189_CA_comp28517_c0_seq3	282.998	138.163	0.488214	-1.03442	0.585482	1	tr|A0A061DW00|A0A061DW00_THECC	952	71.67	953	88.68	100	264	4	189	3041	4	952	0	Non-lysosomal glucosylceramidase (NLGase) (EC 3.2.1.45)	TCM_006124	Theobroma cacao (Cacao) (Cocoa)	NA	glucosylceramidase activity; glucosylceramide catabolic process; integral component of membrane; plasma membrane	GO:0004348; GO:0006680; GO:0016021; GO:0005886	GO:0004348~glucosylceramidase activity	GO:0006680~glucosylceramide catabolic process	GO:0016021~integral component of membrane;GO:0005886~plasma membrane
Master_Control_41535	SO_3189_CA_comp4006_c0_seq1	18.3116	1.20142	0.0656097	-3.92995	0.307023	1	tr|A0A061E4Z0|A0A061E4Z0_THECC	906	42.16	268	79.29	29.58	142	5	237	1007	425	690	5e-50	Glutamate receptor	TCM_009437	Theobroma cacao (Cacao) (Cocoa)	NA	extracellular-glutamate-gated ion channel activity; integral component of membrane; ionotropic glutamate receptor activity	GO:0005234; GO:0016021; GO:0004970	GO:0005234~extracellular-glutamate-gated ion channel activity;GO:0004970~ionotropic glutamate receptor activity	NA	GO:0016021~integral component of membrane
Master_Control_41537	SO_3189_CA_comp30898_c0_seq11	208.919	66.0782	0.316286	-1.6607	0.409811	1	NA	NA	NA	NA	NA	NA	NA	NA	NA	NA	NA	NA	NA	NA	NA	NA	NA	NA	NA	NA	NA	NA
Master_Control_41538	SO_3189_CA_comp30898_c0_seq10	214.746	87.7038	0.408408	-1.29192	0.513335	1	NA	NA	NA	NA	NA	NA	NA	NA	NA	NA	NA	NA	NA	NA	NA	NA	NA	NA	NA	NA	NA	NA
Master_Control_41545	SO_3446_Cold_Stress_c46920_g1_i1	213.913	93.7109	0.438079	-1.19074	0.545526	1	tr|A0A067DBH4|A0A067DBH4_CITSI	574	70.1	418	58.11	72.82	119	3	429	1670	114	529	3e-176	Uncharacterized protein	CISIN_1g008185mg	Citrus sinensis (Sweet orange) (Citrus aurantium var. sinensis)	NA	NA	NA	NA	NA	NA
Master_Control_41549	SO_3189_CA_comp539328_c0_seq1	48.2761	24.0284	0.497729	-1.00657	0.689501	1	tr|D7TV50|D7TV50_VITVI	814	51.8	751	86.03	92.26	350	7	2360	132	58	804	0	Putative uncharacterized protein	VIT_02s0025g00220	Vitis vinifera (Grape)	NA	NA	NA	NA	NA	NA
Master_Control_41559	SO_3189_CA_comp27724_c0_seq1	3490.86	1512.59	0.4333	-1.20656	0.513648	1	tr|Q9M3U9|Q9M3U9_9ASTR	165	81.82	143	48.04	86.67	25	1	669	241	1	142	3e-78	Hemoglobin	NA	Cichorium intybus x Cichorium endivia	NA	heme binding; iron ion binding; oxygen binding; oxygen transport	GO:0020037; GO:0005506; GO:0019825; GO:0015671	GO:0020037~heme binding;GO:0005506~iron ion binding;GO:0019825~oxygen binding	GO:0015671~oxygen transport	NA
Master_Control_41560	SO_3189_CA_comp573509_c0_seq1	129.014	2.40284	0.0186247	-5.74664	0.0383717	1	NA	NA	NA	NA	NA	NA	NA	NA	NA	NA	NA	NA	NA	NA	NA	NA	NA	NA	NA	NA	NA	NA
Master_Control_41571	SO_3189_CA_comp25882_c0_seq1	568.493	183.818	0.323342	-1.62887	0.372897	1	tr|A0A061GD55|A0A061GD55_THECC	461	64.64	263	56.48	57.05	93	0	424	1212	199	461	5e-116	2-oxoglutarate-dependent dioxygenase family protein, putative isoform 1	TCM_029204	Theobroma cacao (Cacao) (Cocoa)	NA	oxidoreductase activity, acting on paired donors, with incorporation or reduction of molecular oxygen, 2-oxoglutarate as one donor, and incorporation of one atom each of oxygen into both donors	GO:0016706	GO:0016706~oxidoreductase activity, acting on paired donors, with incorporation or reduction of molecular oxygen, 2-oxoglutarate as one donor, and incorporation of one atom each of oxygen into both donors	NA	NA
Master_Control_41574	SO_3189_CA_comp689451_c0_seq1	69.0848	12.0142	0.173905	-2.52363	0.316166	1	NA	NA	NA	NA	NA	NA	NA	NA	NA	NA	NA	NA	NA	NA	NA	NA	NA	NA	NA	NA	NA	NA
Master_Control_41581	SO_3189_CA_comp579707_c0_seq1	215.578	40.8483	0.189483	-2.39986	0.247775	1	NA	NA	NA	NA	NA	NA	NA	NA	NA	NA	NA	NA	NA	NA	NA	NA	NA	NA	NA	NA	NA	NA
Master_Control_41591	SO_3446_Cold_Stress_c27026_g1_i1	9916.58	2885.81	0.291009	-1.78086	0.392671	1	tr|D1GC38|D1GC38_9LAMI	511	70.12	512	63.66	100	144	5	602	2122	4	511	0	Sucrose transporter 1	SUT1	Verbascum phoeniceum	NA	integral component of plasma membrane; sucrose transmembrane transporter activity	GO:0005887; GO:0008515	GO:0008515~sucrose transmembrane transporter activity	NA	GO:0005887~integral component of plasma membrane
Master_Control_41592	SO_3446_Cold_Stress_c24296_g1_i2	1458.27	380.851	0.261166	-1.93696	0.281926	1	tr|A0A068U3A3|A0A068U3A3_COFCA	245	80.24	248	64.3	100	44	3	143	880	1	245	1e-139	Coffea canephora DH200=94 genomic scaffold, scaffold_8	GSCOC_T00040260001	Coffea canephora (Robusta coffee)	NA	aminoacyl-tRNA hydrolase activity	GO:0004045	GO:0004045~aminoacyl-tRNA hydrolase activity	NA	NA
Master_Control_41596	SO_3189_CA_comp11502_c0_seq2	10.8205	2.40284	0.222064	-2.17095	0.580895	1	tr|C0PIZ1|C0PIZ1_MAIZE	187	91.4	93	24.3	49.73	8	0	1146	868	24	116	3e-54	Uncharacterized protein	NA	Zea mays (Maize)	NA	hydrolase activity	GO:0016787	GO:0016787~hydrolase activity	NA	NA
Master_Control_41615	SO_3189_CA_comp26727_c0_seq2	471.109	171.803	0.364679	-1.4553	0.428859	1	NA	NA	NA	NA	NA	NA	NA	NA	NA	NA	NA	NA	NA	NA	NA	NA	NA	NA	NA	NA	NA	NA
Master_Control_41630	SO_3189_CA_comp26399_c0_seq11	99.8817	22.827	0.228541	-2.12948	0.358013	1	tr|W9S1W1|W9S1W1_9ROSA	364	65.31	49	6.72	13.46	16	1	379	236	122	170	1e-06	Histone-lysine N-methyltransferase	L484_011853	Morus notabilis	NA	methyltransferase activity; zinc ion binding	GO:0008168; GO:0008270	GO:0008168~methyltransferase activity;GO:0008270~zinc ion binding	NA	NA
Master_Control_41639	SO_3189_CA_comp18767_c2_seq1	103.211	21.6256	0.209528	-2.25479	0.330975	1	tr|F6HGR7|F6HGR7_VITVI	910	62.17	838	88.4	92.09	316	1	334	2844	43	880	0	Putative uncharacterized protein	VIT_11s0016g02500	Vitis vinifera (Grape)	NA	NA	NA	NA	NA	NA
Master_Control_41652	SO_3446_Cold_Stress_c8215_g1_i1	934.726	120.142	0.128532	-2.9598	0.114431	1	tr|A0A061GJG8|A0A061GJG8_THECC	340	46.37	317	62.9	93.24	131	10	1183	344	1	315	5e-59	Nuclear transcription factor Y subunit A-3, putative isoform 2	TCM_029103	Theobroma cacao (Cacao) (Cocoa)	NA	CCAAT-binding factor complex; DNA binding; sequence-specific DNA binding transcription factor activity	GO:0016602; GO:0003677; GO:0003700	GO:0003677~DNA binding;GO:0003700~sequence-specific DNA binding transcription factor activity	NA	GO:0016602~CCAAT-binding factor complex
Master_Control_41656	SO_3189_CA_comp4981_c0_seq1	12.4852	2.40284	0.192455	-2.37741	0.530706	1	NA	NA	NA	NA	NA	NA	NA	NA	NA	NA	NA	NA	NA	NA	NA	NA	NA	NA	NA	NA	NA	NA
Master_Control_41676	SO_3189_CA_comp22670_c0_seq2	709.16	192.227	0.271064	-1.8833	0.301461	1	tr|B9RYW1|B9RYW1_RICCO	405	71.05	380	57.06	93.83	104	3	515	1651	8	382	0	Glucan endo-1,3-beta-glucosidase, putative (EC 3.2.1.39)	RCOM_1314040	Ricinus communis (Castor bean)	NA	carbohydrate metabolic process; glucan endo-1,3-beta-D-glucosidase activity	GO:0005975; GO:0042973	GO:0042973~glucan endo-1,3-beta-D-glucosidase activity	GO:0005975~carbohydrate metabolic process	NA
Master_Control_41681	SO_3446_Cold_Stress_c18313_g1_i1	1050.42	467.353	0.444919	-1.16838	0.509915	1	tr|A0A068TXC2|A0A068TXC2_COFCA	375	83.84	328	71.15	87.47	53	0	1179	196	47	374	0	Methionine aminopeptidase 1, chloroplastic (MAP 1) (MetAP 1) (EC 3.4.11.18) (Methionine aminopeptidase 1) (Peptidase M 1)	GSCOC_T00032563001	Coffea canephora (Robusta coffee)	NA	chloroplast; metal ion binding; metalloaminopeptidase activity; protein initiator methionine removal	GO:0009507; GO:0046872; GO:0070006; GO:0070084	GO:0046872~metal ion binding;GO:0070006~metalloaminopeptidase activity	GO:0070084~protein initiator methionine removal	GO:0009507~chloroplast
Master_Control_41685	SO_3446_Cold_Stress_c12915_g1_i2	1717.96	493.784	0.287424	-1.79875	0.317004	1	tr|Q6EIX7|Q6EIX7_TOBAC	305	78.33	180	55.33	59.02	39	0	951	412	121	300	1e-96	Potyviral capsid protein interacting protein 2b	CPIP2b	Nicotiana tabacum (Common tobacco)	NA	protein folding	GO:0006457	NA	GO:0006457~protein folding	NA
Master_Control_41688	SO_3189_CA_comp33165_c0_seq2	254.698	108.128	0.424534	-1.23605	0.52203	1	tr|A0A068V4L1|A0A068V4L1_COFCA	495	75.9	166	34.7	33.54	40	0	459	956	145	310	2e-91	Coffea canephora DH200=94 genomic scaffold, scaffold_101	GSCOC_T00015507001	Coffea canephora (Robusta coffee)	NA	nucleic acid binding; zinc ion binding	GO:0003676; GO:0008270	GO:0003676~nucleic acid binding;GO:0008270~zinc ion binding	NA	NA
Master_Control_41692	SO_3189_CA_comp261598_c0_seq1	59.0967	2.40284	0.0406595	-4.62026	0.12354	1	tr|I1LD19|I1LD19_SOYBN	774	80.95	42	7.17	5.43	8	0	293	418	32	73	1e-12	Uncharacterized protein	NA	Glycine max (Soybean) (Glycine hispida)	NA	folic acid-containing compound biosynthetic process; oxo-acid-lyase activity	GO:0009396; GO:0016833	GO:0016833~oxo-acid-lyase activity	GO:0009396~folic acid-containing compound biosynthetic process	NA
Master_Control_41694	SO_3446_Cold_Stress_c47608_g1_i1	246.375	9.61137	0.0390112	-4.67997	0.0418128	1	NA	NA	NA	NA	NA	NA	NA	NA	NA	NA	NA	NA	NA	NA	NA	NA	NA	NA	NA	NA	NA	NA
Master_Control_41695	SO_3189_CA_comp232165_c0_seq1	58.2643	2.40284	0.0412404	-4.5998	0.125858	1	NA	NA	NA	NA	NA	NA	NA	NA	NA	NA	NA	NA	NA	NA	NA	NA	NA	NA	NA	NA	NA	NA
Master_Control_41713	SO_3189_CA_comp30929_c1_seq2	40.785	13.2156	0.324032	-1.62579	0.542886	1	NA	NA	NA	NA	NA	NA	NA	NA	NA	NA	NA	NA	NA	NA	NA	NA	NA	NA	NA	NA	NA	NA
Master_Control_41714	SO_3446_Cold_Stress_c770_g1_i1	59.0967	7.20853	0.121979	-3.0353	0.257025	1	NA	NA	NA	NA	NA	NA	NA	NA	NA	NA	NA	NA	NA	NA	NA	NA	NA	NA	NA	NA	NA	NA
Master_Control_41722	SO_3446_Cold_Stress_c1530_g1_i1	25.8028	9.61137	0.372494	-1.42471	0.628175	1	tr|G7IBH0|G7IBH0_MEDTR	1340	70.59	34	25.69	2.54	10	0	129	28	57	90	3e-08	ARM repeat protein	MTR_1g038850	Medicago truncatula (Barrel medic) (Medicago tribuloides)	NA	NA	NA	NA	NA	NA
Master_Control_41734	SO_3189_CA_comp30859_c0_seq1	571.823	235.479	0.411804	-1.27997	0.479366	1	tr|K4BTJ2|K4BTJ2_SOLLC	240	61.18	237	57.62	98.75	92	0	70	780	2	238	3e-101	Uncharacterized protein	Solyc04g072050.2	Solanum lycopersicum (Tomato) (Lycopersicon esculentum)	NA	vacuole	GO:0005773	NA	NA	GO:0005773~vacuole
Master_Control_41735	SO_3189_CA_comp28463_c0_seq1	6075.3	2854.58	0.469866	-1.08968	0.577675	1	tr|A0A061F5S0|A0A061F5S0_THECC	225	79.08	196	49.33	87.11	41	0	202	789	30	225	3e-104	Plastid developmental protein DAG	TCM_031175	Theobroma cacao (Cacao) (Cocoa)	NA	NA	NA	NA	NA	NA
Master_Control_41744	SO_3189_CA_comp17961_c0_seq3	68.2525	9.61137	0.140821	-2.82807	0.270907	1	tr|A0A067K758|A0A067K758_JATCU	397	79.52	83	17.32	20.91	16	1	1437	1192	60	142	8e-35	Uncharacterized protein	JCGZ_12408	Jatropha curcas (Barbados nut)	NA	ATP binding; protein serine/threonine kinase activity	GO:0005524; GO:0004674	GO:0005524~ATP binding;GO:0004674~protein serine/threonine kinase activity	NA	NA
Master_Control_41750	SO_3189_CA_comp31149_c0_seq1	873.132	235.479	0.269694	-1.8906	0.296053	1	tr|A0A068TT36|A0A068TT36_COFCA	289	78.01	282	65.73	97.58	60	2	1091	246	10	289	3e-143	Coffea canephora DH200=94 genomic scaffold, scaffold_3	GSCOC_T00026590001	Coffea canephora (Robusta coffee)	NA	NA	NA	NA	NA	NA
Master_Control_41754	SO_3189_CA_comp23314_c0_seq5	843.168	265.514	0.314901	-1.66703	0.354283	1	tr|K4CQQ1|K4CQQ1_SOLLC	232	71.73	237	58.37	100	52	5	1096	416	1	232	1e-104	Peptidyl-prolyl cis-trans isomerase	Solyc09g008650.2	Solanum lycopersicum (Tomato) (Lycopersicon esculentum)	NA	cellular response to water deprivation; chloroplast thylakoid lumen; chloroplast thylakoid membrane; peptidyl-prolyl cis-trans isomerase activity; protein folding	GO:0042631; GO:0009543; GO:0009535; GO:0003755; GO:0006457	GO:0003755~peptidyl-prolyl cis-trans isomerase activity	GO:0042631~cellular response to water deprivation;GO:0006457~protein folding	GO:0009543~chloroplast thylakoid lumen;GO:0009535~chloroplast thylakoid membrane
Master_Control_41755	SO_3189_CA_comp23314_c0_seq1	426.162	209.047	0.490535	-1.02757	0.574598	1	tr|K4CQQ1|K4CQQ1_SOLLC	232	92.23	103	15.55	44.4	8	0	724	416	130	232	1e-57	Peptidyl-prolyl cis-trans isomerase	Solyc09g008650.2	Solanum lycopersicum (Tomato) (Lycopersicon esculentum)	NA	cellular response to water deprivation; chloroplast thylakoid lumen; chloroplast thylakoid membrane; peptidyl-prolyl cis-trans isomerase activity; protein folding	GO:0042631; GO:0009543; GO:0009535; GO:0003755; GO:0006457	GO:0003755~peptidyl-prolyl cis-trans isomerase activity	GO:0042631~cellular response to water deprivation;GO:0006457~protein folding	GO:0009543~chloroplast thylakoid lumen;GO:0009535~chloroplast thylakoid membrane
Master_Control_41756	SO_3446_Cold_Stress_c24094_g1_i3	685.022	146.573	0.213969	-2.22453	0.228384	1	NA	NA	NA	NA	NA	NA	NA	NA	NA	NA	NA	NA	NA	NA	NA	NA	NA	NA	NA	NA	NA	NA
Master_Control_41757	SO_3446_Cold_Stress_c24094_g1_i2	519.385	164.595	0.316903	-1.65788	0.367449	1	NA	NA	NA	NA	NA	NA	NA	NA	NA	NA	NA	NA	NA	NA	NA	NA	NA	NA	NA	NA	NA	NA
Master_Control_41766	SO_3446_Cold_Stress_c36948_g1_i1	17.4793	7.20853	0.412404	-1.27787	0.693524	1	tr|Q84SW8|Q84SW8_ORYSJ	1339	54.96	353	100	26.36	158	1	1	1056	358	710	5e-137	Gag-pol polyprotein (Retrotransposon protein, putative, unclassified)	OSJNBa0092M19.11 LOC_Os03g47410	Oryza sativa subsp. japonica (Rice)	NA	DNA integration; nucleic acid binding; zinc ion binding	GO:0015074; GO:0003676; GO:0008270	GO:0003676~nucleic acid binding;GO:0008270~zinc ion binding	GO:0015074~DNA integration	NA
Master_Control_41781	SO_3446_Cold_Stress_c14809_g1_i3	451.965	33.6398	0.0744302	-3.74797	0.0648969	1	tr|A0A067JP00|A0A067JP00_JATCU	495	64.11	418	64.54	84.44	147	2	1522	278	78	495	0	Uncharacterized protein	JCGZ_20778	Jatropha curcas (Barbados nut)	NA	cysteine-type endopeptidase activity	GO:0004197	GO:0004197~cysteine-type endopeptidase activity	NA	NA
Master_Control_41788	SO_3189_CA_comp34768_c0_seq6	436.15	16.8199	0.0385645	-4.69658	0.0280029	1	NA	NA	NA	NA	NA	NA	NA	NA	NA	NA	NA	NA	NA	NA	NA	NA	NA	NA	NA	NA	NA	NA
Master_Control_41799	SO_3189_CA_comp1366019_c0_seq1	39.1203	16.8199	0.429953	-1.21775	0.646232	1	NA	NA	NA	NA	NA	NA	NA	NA	NA	NA	NA	NA	NA	NA	NA	NA	NA	NA	NA	NA	NA	NA
Master_Control_41803	SO_3189_CA_comp34057_c1_seq2	183.116	20.4242	0.111537	-3.16441	0.1533	1	NA	NA	NA	NA	NA	NA	NA	NA	NA	NA	NA	NA	NA	NA	NA	NA	NA	NA	NA	NA	NA	NA
Master_Control_41805	SO_3189_CA_comp26063_c1_seq1	309.633	55.2654	0.178487	-2.48611	0.211155	1	tr|A0A068UIX4|A0A068UIX4_COFCA	544	57.89	38	4.88	6.99	16	0	1344	1457	404	441	2e-12	Coffea canephora DH200=94 genomic scaffold, scaffold_32	GSCOC_T00027317001	Coffea canephora (Robusta coffee)	NA	DNA binding; nucleus; regulation of transcription, DNA-templated	GO:0003677; GO:0005634; GO:0006355	GO:0003677~DNA binding	GO:0006355~regulation of transcription, DNA-templated	GO:0005634~nucleus
Master_Control_41816	SO_3189_CA_comp113141_c0_seq1	128.181	60.0711	0.468641	-1.09345	0.606699	1	NA	NA	NA	NA	NA	NA	NA	NA	NA	NA	NA	NA	NA	NA	NA	NA	NA	NA	NA	NA	NA	NA
Master_Control_41833	SO_3189_CA_comp25904_c0_seq1	754.107	26.4313	0.0350498	-4.83445	0.0189431	0.936241	tr|M0SZX1|M0SZX1_MUSAM	222	46.15	221	56.28	99.55	96	6	484	1143	18	216	7e-27	Uncharacterized protein	NA	Musa acuminata subsp. malaccensis (Wild banana) (Musa malaccensis)	NA	endopeptidase inhibitor activity	GO:0004866	GO:0004866~endopeptidase inhibitor activity	NA	NA
Master_Control_41838	SO_3189_CA_comp26467_c0_seq2	39.1203	15.6185	0.399242	-1.32466	0.618843	1	NA	NA	NA	NA	NA	NA	NA	NA	NA	NA	NA	NA	NA	NA	NA	NA	NA	NA	NA	NA	NA	NA
Master_Control_41848	SO_3189_CA_comp26199_c0_seq1	109.037	43.2512	0.396663	-1.33401	0.545136	1	tr|A0A067KWV1|A0A067KWV1_JATCU	1269	47.21	233	55.7	18.36	90	3	155	754	65	297	8e-58	Histone-lysine N-methyltransferase (EC 2.1.1.43)	JCGZ_08001	Jatropha curcas (Barbados nut)	NA	methyltransferase activity; nucleus	GO:0008168; GO:0005634	GO:0008168~methyltransferase activity	NA	GO:0005634~nucleus
Master_Control_41852	SO_3189_CA_comp32015_c0_seq7	201.428	12.0142	0.0596452	-4.06745	0.0761348	1	tr|A0A059BEL3|A0A059BEL3_EUCGR	407	77.65	349	62.1	85.75	74	4	1565	531	1	349	0	Uncharacterized protein	EUGRSUZ_G02158	Eucalyptus grandis (Flooded gum)	NA	ATP binding; protein serine/threonine kinase activity	GO:0005524; GO:0004674	GO:0005524~ATP binding;GO:0004674~protein serine/threonine kinase activity	NA	NA
Master_Control_41858	SO_3189_CA_comp24630_c0_seq1	808.209	2.40284	0.00297305	-8.39384	0.000764331	0.239799	NA	NA	NA	NA	NA	NA	NA	NA	NA	NA	NA	NA	NA	NA	NA	NA	NA	NA	NA	NA	NA	NA
Master_Control_41866	SO_3189_CA_comp19821_c0_seq1	1267.66	424.102	0.334554	-1.57969	0.376093	1	tr|A0A067GTI1|A0A067GTI1_CITSI	200	61.9	42	11.99	21	16	0	548	423	158	199	4e-08	Uncharacterized protein	CISIN_1g029053mg	Citrus sinensis (Sweet orange) (Citrus aurantium var. sinensis)	NA	NA	NA	NA	NA	NA
Master_Control_41872	SO_3189_CA_comp15943_c0_seq1	162.308	10.8128	0.0666191	-3.90792	0.0975606	1	tr|H9BYX8|H9BYX8_9ROSI	598	47.26	328	94.8	54.85	159	6	955	2	23	346	2e-91	Coronatine insensitive 1	NA	Vitis quinquangularis	NA	NA	NA	NA	NA	NA
Master_Control_41873	SO_3446_Cold_Stress_c33477_g1_i1	80.7377	24.0284	0.297611	-1.7485	0.457421	1	tr|A0A078J7G3|A0A078J7G3_BRANA	703	49.68	155	100	22.05	59	3	1	408	450	604	2e-37	BnaA03g56600D protein	BnaA03g56600D GSBRNA2T00030384001	Brassica napus (Rape)	NA	NA	NA	NA	NA	NA
Master_Control_41887	SO_3189_CA_comp25227_c0_seq1	184.781	2.40284	0.0130037	-6.26493	0.0196168	0.949718	tr|A0A075M608|A0A075M608_9SPER	110	77.78	36	13.53	32.73	8	0	218	325	63	98	3e-09	Abscisic acid and water-stress induced protein (Fragment)	abaH	Pinus hwangshanensis	NA	response to stress	GO:0006950	NA	GO:0006950~response to stress	NA
Master_Control_41893	SO_3189_CA_comp34090_c0_seq9	138.17	54.064	0.391287	-1.3537	0.523125	1	NA	NA	NA	NA	NA	NA	NA	NA	NA	NA	NA	NA	NA	NA	NA	NA	NA	NA	NA	NA	NA	NA
Master_Control_41900	SO_3446_Cold_Stress_c36353_g1_i1	51.6055	4.80569	0.0931235	-3.42471	0.226082	1	NA	NA	NA	NA	NA	NA	NA	NA	NA	NA	NA	NA	NA	NA	NA	NA	NA	NA	NA	NA	NA	NA
Master_Control_41901	SO_3189_CA_comp163643_c0_seq1	44.1144	2.40284	0.0544685	-4.19844	0.177292	1	tr|M5VXM9|M5VXM9_PRUPE	632	65.99	247	44.96	39.08	83	1	1451	711	1	246	3e-117	Uncharacterized protein	PRUPE_ppa002796mg	Prunus persica (Peach) (Amygdalus persica)	NA	protein ubiquitination	GO:0016567	NA	GO:0016567~protein ubiquitination	NA
Master_Control_41907	SO_3189_CA_comp19394_c0_seq1	9.15582	2.40284	0.262439	-1.92995	0.640965	1	NA	NA	NA	NA	NA	NA	NA	NA	NA	NA	NA	NA	NA	NA	NA	NA	NA	NA	NA	NA	NA	NA
Master_Control_41915	SO_3189_CA_comp11000_c0_seq1	15.8146	7.20853	0.455815	-1.13348	0.734648	1	tr|A0A068V9F9|A0A068V9F9_COFCA	393	38.31	201	57.05	51.15	112	3	179	778	141	330	2e-34	Coffea canephora DH200=94 genomic scaffold, scaffold_150	GSCOC_T00010923001	Coffea canephora (Robusta coffee)	NA	NA	NA	NA	NA	NA
Master_Control_41918	SO_3189_CA_comp27202_c0_seq2	541.858	48.0569	0.088689	-3.4951	0.0769152	1	tr|U5G389|U5G389_POPTR	472	32.24	214	21.54	45.34	115	3	1821	2462	98	281	6e-26	Uncharacterized protein	POPTR_0009s00560g	Populus trichocarpa (Western balsam poplar) (Populus balsamifera subsp. trichocarpa)	NA	nucleic acid binding; zinc ion binding	GO:0003676; GO:0008270	GO:0003676~nucleic acid binding;GO:0008270~zinc ion binding	NA	NA
Master_Control_41925	SO_3189_CA_comp26358_c0_seq2	484.426	186.22	0.384414	-1.37927	0.451514	1	tr|A0A061GZT3|A0A061GZT3_THECC	349	81.35	311	59.73	89.11	57	1	475	1407	40	349	0	Transmembrane amino acid transporter family protein isoform 2	TCM_041523	Theobroma cacao (Cacao) (Cocoa)	NA	integral component of membrane	GO:0016021	NA	NA	GO:0016021~integral component of membrane
Master_Control_41926	SO_3189_CA_comp23783_c0_seq2	698.339	48.0569	0.0688159	-3.86111	0.050665	1	sp|E0CSI1|MTBC1_VITVI	517	68.15	336	76.31	64.99	96	3	62	1039	183	517	2e-154	Probable bifunctional methylthioribulose-1-phosphate dehydratase/enolase-phosphatase E1 1 [Includes: Methylthioribulose-1-phosphate dehydratase (MTRu-1-P dehydratase) (EC 4.2.1.109); Enolase-phosphatase E1 (EC 3.1.3.77) (2,3-diketo-5-methylthio-1-phosphopentane phosphatase)]	VIT_19s0014g02480	Vitis vinifera (Grape)	PATHWAY: Amino-acid biosynthesis; L-methionine biosynthesis via salvage pathway; L-methionine from S-methyl-5-thio-alpha-D-ribose 1-phosphate: step 2/6. {ECO:0000255|HAMAP-Rule:MF_03118}.; PATHWAY: Amino-acid biosynthesis; L-methionine biosynthesis via salvage pathway; L-methionine from S-methyl-5-thio-alpha-D-ribose 1-phosphate: step 3/6. {ECO:0000255|HAMAP-Rule:MF_03118}.; PATHWAY: Amino-acid b…	acireductone synthase activity; chloroplast stroma; cytosol; L-methionine biosynthetic process from methylthioadenosine; magnesium ion binding; methylthioribulose 1-phosphate dehydratase activity	GO:0019509; GO:0043874; GO:0009570; GO:0005829; GO:0000287; GO:0046570	GO:0043874~acireductone synthase activity;GO:0000287~magnesium ion binding;GO:0046570~methylthioribulose 1-phosphate dehydratase activity	GO:0019509~L-methionine salvage from methylthioadenosine	GO:0009570~chloroplast stroma;GO:0005829~cytosol
Master_Control_41927	SO_3189_CA_comp23783_c0_seq1	816.533	49.2583	0.0603262	-4.05107	0.0403926	1	tr|K4CXN5|K4CXN5_SOLLC	364	80.33	244	38.3	67.03	48	0	898	1629	121	364	3e-135	Uncharacterized protein	Solyc10g007050.2	Solanum lycopersicum (Tomato) (Lycopersicon esculentum)	NA	acireductone synthase activity; L-methionine biosynthetic process from methylthioadenosine; magnesium ion binding	GO:0019509; GO:0043874; GO:0000287	GO:0043874~acireductone synthase activity;GO:0000287~magnesium ion binding	GO:0019509~L-methionine salvage from methylthioadenosine	NA
Master_Control_41929	SO_3189_CA_comp14340_c0_seq1	168.134	40.8483	0.242951	-2.04126	0.335623	1	tr|B9S6X9|B9S6X9_RICCO	183	68	175	52.55	95.63	55	1	192	713	8	182	7e-77	Putative uncharacterized protein	RCOM_1329390	Ricinus communis (Castor bean)	NA	NA	NA	NA	NA	NA
Master_Control_41936	SO_3446_Cold_Stress_c18274_g1_i1	183.949	82.8981	0.450659	-1.14989	0.567044	1	tr|A0A067GQK9|A0A067GQK9_CITSI	236	54.32	162	33.02	68.64	65	3	418	891	79	235	4e-41	Uncharacterized protein (Fragment)	CISIN_1g0482281mg	Citrus sinensis (Sweet orange) (Citrus aurantium var. sinensis)	NA	NA	NA	NA	NA	NA
Master_Control_41937	SO_3189_CA_comp21103_c0_seq1	368.73	26.4313	0.071682	-3.80225	0.0672501	1	tr|A0A068TT71|A0A068TT71_COFCA	825	64.64	837	98.09	100	271	11	2486	15	1	825	0	Coffea canephora DH200=94 genomic scaffold, scaffold_3	GSCOC_T00026644001	Coffea canephora (Robusta coffee)	NA	ATP binding; protein serine/threonine kinase activity	GO:0005524; GO:0004674	GO:0005524~ATP binding;GO:0004674~protein serine/threonine kinase activity	NA	NA
Master_Control_41953	SO_3189_CA_comp19866_c0_seq1	95.7199	39.6469	0.414197	-1.27161	0.571304	1	tr|M1AUA1|M1AUA1_SOLTU	697	57.23	159	69.53	22.81	59	2	237	686	71	229	2e-48	Uncharacterized protein	PGSC0003DMG400011663	Solanum tuberosum (Potato)	NA	chloroplast; mitochondrion	GO:0009507; GO:0005739	NA	NA	GO:0009507~chloroplast;GO:0005739~mitochondrion
Master_Control_41956	SO_3189_CA_comp34314_c0_seq6	254.698	9.61137	0.0377363	-4.7279	0.0392909	1	tr|A0A068UE19|A0A068UE19_COFCA	761	44.52	292	61.39	38.37	138	4	133	999	44	314	2e-70	Coffea canephora DH200=94 genomic scaffold, scaffold_22	GSCOC_T00023320001	Coffea canephora (Robusta coffee)	NA	ATP binding; calcium ion binding; integral component of membrane; polysaccharide binding; protein serine/threonine kinase activity	GO:0005524; GO:0005509; GO:0016021; GO:0030247; GO:0004674	GO:0005524~ATP binding;GO:0005509~calcium ion binding;GO:0030247~polysaccharide binding;GO:0004674~protein serine/threonine kinase activity	NA	GO:0016021~integral component of membrane
Master_Control_41960	SO_3446_Cold_Stress_c21066_g1_i4	2356.38	365.232	0.154997	-2.68968	0.14713	1	tr|K4C1X8|K4C1X8_SOLLC	409	64.73	414	68.77	100	100	8	426	1547	1	408	8e-152	Uncharacterized protein	Solyc05g052980.2	Solanum lycopersicum (Tomato) (Lycopersicon esculentum)	NA	metal ion binding; protein dephosphorylation; protein serine/threonine phosphatase activity	GO:0046872; GO:0006470; GO:0004722	GO:0046872~metal ion binding;GO:0004722~protein serine/threonine phosphatase activity	GO:0006470~protein dephosphorylation	NA
Master_Control_41961	SO_3189_CA_comp25926_c0_seq2	650.063	312.37	0.480522	-1.05733	0.554807	1	tr|A0A022PTD6|A0A022PTD6_ERYGU	211	55.96	218	48.99	100	76	6	1172	558	1	211	4e-34	Uncharacterized protein	MIMGU_mgv1a013743mg	Erythranthe guttata (Yellow monkey flower) (Mimulus guttatus)	NA	NA	NA	NA	NA	NA
Master_Control_41962	SO_3446_Cold_Stress_c20191_g1_i2	449.468	213.853	0.475792	-1.0716	0.557301	1	tr|M4C777|M4C777_BRARP	510	61.17	443	64.33	86.86	127	2	382	1599	74	508	2e-143	MATE efflux family protein	Bra000055	Brassica rapa subsp. pekinensis (Chinese cabbage) (Brassica pekinensis)	NA	antiporter activity; chloroplast membrane; drug transmembrane transporter activity; integral component of membrane	GO:0015297; GO:0031969; GO:0015238; GO:0016021	GO:0015297~antiporter activity;GO:0015238~drug transmembrane transporter activity	NA	GO:0031969~chloroplast membrane;GO:0016021~integral component of membrane
Master_Control_41964	SO_3189_CA_comp31459_c0_seq6	551.846	201.839	0.365752	-1.45106	0.42564	1	tr|D7SR63|D7SR63_VITVI	558	69.92	472	63.99	84.59	141	1	343	1755	85	556	0	MATE efflux family protein	VIT_08s0058g00510	Vitis vinifera (Grape)	NA	antiporter activity; chloroplast membrane; drug transmembrane transporter activity; integral component of membrane	GO:0015297; GO:0031969; GO:0015238; GO:0016021	GO:0015297~antiporter activity;GO:0015238~drug transmembrane transporter activity	NA	GO:0031969~chloroplast membrane;GO:0016021~integral component of membrane
Master_Control_41966	SO_3189_CA_comp31459_c0_seq3	478.6	212.652	0.44432	-1.17033	0.52089	1	tr|D7SR63|D7SR63_VITVI	558	68.57	245	33.55	43.91	77	0	999	1733	312	556	1e-150	MATE efflux family protein	VIT_08s0058g00510	Vitis vinifera (Grape)	NA	antiporter activity; chloroplast membrane; drug transmembrane transporter activity; integral component of membrane	GO:0015297; GO:0031969; GO:0015238; GO:0016021	GO:0015297~antiporter activity;GO:0015238~drug transmembrane transporter activity	NA	GO:0031969~chloroplast membrane;GO:0016021~integral component of membrane
Master_Control_41967	SO_3189_CA_comp345138_c0_seq1	546.852	127.351	0.23288	-2.10234	0.258867	1	tr|D7SR63|D7SR63_VITVI	558	71.24	452	65.26	81	129	1	343	1695	85	536	0	MATE efflux family protein	VIT_08s0058g00510	Vitis vinifera (Grape)	NA	antiporter activity; chloroplast membrane; drug transmembrane transporter activity; integral component of membrane	GO:0015297; GO:0031969; GO:0015238; GO:0016021	GO:0015297~antiporter activity;GO:0015238~drug transmembrane transporter activity	NA	GO:0031969~chloroplast membrane;GO:0016021~integral component of membrane
Master_Control_41980	SO_3189_CA_comp26906_c0_seq2	303.807	109.329	0.359865	-1.47447	0.440245	1	tr|A0A059C6K1|A0A059C6K1_EUCGR	129	70.63	126	45.43	97.67	34	1	198	566	1	126	7e-57	Uncharacterized protein	EUGRSUZ_E02744	Eucalyptus grandis (Flooded gum)	NA	NA	NA	NA	NA	NA
Master_Control_41982	SO_3446_Cold_Stress_c9376_g1_i2	127.349	60.0711	0.471704	-1.08405	0.610066	1	NA	NA	NA	NA	NA	NA	NA	NA	NA	NA	NA	NA	NA	NA	NA	NA	NA	NA	NA	NA	NA	NA
Master_Control_41989	SO_3446_Cold_Stress_c20111_g1_i2	466.947	195.832	0.419388	-1.25364	0.493283	1	tr|B9RMA6|B9RMA6_RICCO	450	80.36	336	52.89	74.67	66	0	186	1193	1	336	0	Amino acid binding protein, putative	RCOM_1078970	Ricinus communis (Castor bean)	NA	amino acid binding; metabolic process	GO:0016597; GO:0008152	GO:0016597~amino acid binding	GO:0008152~metabolic process	NA
Master_Control_41995	SO_3189_CA_comp30481_c0_seq3	5402.77	557.46	0.10318	-3.27676	0.0992347	1	tr|A0A068U441|A0A068U441_COFCA	413	44.49	272	30.56	65.86	109	6	98	790	3	273	4e-61	Coffea canephora DH200=94 genomic scaffold, scaffold_9	GSCOC_T00041358001	Coffea canephora (Robusta coffee)	NA	intracellular; zinc ion binding	GO:0005622; GO:0008270	GO:0008270~zinc ion binding	NA	GO:0005622~intracellular
Master_Control_42005	SO_3189_CA_comp23568_c0_seq1	1986.81	98.5166	0.0495852	-4.33395	0.0276568	1	tr|A0A059DEF8|A0A059DEF8_EUCGR	213	85.58	215	37.43	100	29	1	273	917	1	213	3e-112	Uncharacterized protein	EUGRSUZ_A01457	Eucalyptus grandis (Flooded gum)	NA	calcium ion binding	GO:0005509	GO:0005509~calcium ion binding	NA	NA
Master_Control_42023	SO_3189_CA_comp26640_c0_seq1	436.982	176.609	0.404156	-1.30702	0.477729	1	tr|M0ZK27|M0ZK27_SOLTU	143	72.63	95	27.91	66.43	25	1	805	521	50	143	1e-42	Uncharacterized protein	PGSC0003DMG400000918	Solanum tuberosum (Potato)	NA	photosystem II assembly	GO:0010207	NA	GO:0010207~photosystem II assembly	NA
Master_Control_42026	SO_3189_CA_comp32498_c0_seq2	248.872	32.4384	0.130342	-2.93963	0.159469	1	tr|A0A088BKI2|A0A088BKI2_CHRMO	410	93.9	410	68.79	100	25	0	331	1560	1	410	0	WRKY5	NA	Chrysanthemum morifolium (Florist's daisy) (Dendranthema grandiflorum)	NA	NA	NA	NA	NA	NA
Master_Control_42027	SO_3189_CA_comp32498_c0_seq1	360.406	36.0426	0.100006	-3.32185	0.102427	1	NA	NA	NA	NA	NA	NA	NA	NA	NA	NA	NA	NA	NA	NA	NA	NA	NA	NA	NA	NA	NA	NA
Master_Control_42044	SO_3189_CA_comp27604_c0_seq1	77093.7	33432	0.433654	-1.20538	0.750559	1	tr|A0A0A0QTG8|A0A0A0QTG8_9ASTR	804	99.28	696	66.2	86.57	5	0	2872	785	68	763	0	Heat shock protein 90kDa beta (Fragment)	NA	Chrysanthemum boreale	NA	NA	NA	NA	NA	NA
Master_Control_42045	SO_3446_Cold_Stress_c19806_g1_i1	1156.13	503.396	0.435414	-1.19954	0.498666	1	tr|A0A067E860|A0A067E860_CITSI	249	70.94	234	38.81	93.98	67	1	166	867	1	233	5e-109	Uncharacterized protein	CISIN_1g019303mg	Citrus sinensis (Sweet orange) (Citrus aurantium var. sinensis)	NA	NA	NA	NA	NA	NA
Master_Control_42046	SO_3189_CA_comp21277_c0_seq1	1422.48	601.912	0.423142	-1.24078	0.484663	1	tr|A0A059AUR9|A0A059AUR9_EUCGR	346	70.41	338	68.51	97.69	99	1	178	1191	8	344	5e-167	Uncharacterized protein	EUGRSUZ_H004702	Eucalyptus grandis (Flooded gum)	NA	NA	NA	NA	NA	NA
Master_Control_42057	SO_3189_CA_comp18935_c0_seq4	426.994	103.322	0.241976	-2.04707	0.279249	1	tr|A0A067E4F5|A0A067E4F5_CITSI	243	59.11	203	38.37	83.54	80	1	369	968	37	239	3e-75	Uncharacterized protein	CISIN_1g026145mg	Citrus sinensis (Sweet orange) (Citrus aurantium var. sinensis)	NA	NA	NA	NA	NA	NA
Master_Control_42058	SO_3446_Cold_Stress_c20303_g1_i2	529.373	88.9052	0.167944	-2.57394	0.175692	1	tr|A0A067E4F5|A0A067E4F5_CITSI	243	59.11	203	36.21	83.54	80	1	369	968	37	239	6e-75	Uncharacterized protein	CISIN_1g026145mg	Citrus sinensis (Sweet orange) (Citrus aurantium var. sinensis)	NA	NA	NA	NA	NA	NA
Master_Control_42059	SO_3189_CA_comp18935_c0_seq3	709.16	170.602	0.240569	-2.05548	0.262115	1	tr|A0A068VIR0|A0A068VIR0_COFCA	273	54.25	247	52.55	90.48	102	3	297	1007	26	271	3e-81	Coffea canephora DH200=94 genomic scaffold, scaffold_1253	GSCOC_T00008463001	Coffea canephora (Robusta coffee)	NA	NA	NA	NA	NA	NA
Master_Control_42061	SO_3189_CA_comp34573_c3_seq1	419.503	76.891	0.183291	-2.44779	0.203728	1	tr|A0A022R0R0|A0A022R0R0_ERYGU	230	75	164	38.65	71.3	41	0	380	871	64	227	9e-86	Uncharacterized protein	MIMGU_mgv1a013095mg	Erythranthe guttata (Yellow monkey flower) (Mimulus guttatus)	NA	NA	NA	NA	NA	NA
Master_Control_42065	SO_3189_CA_comp32354_c0_seq13	2486.22	311.168	0.125157	-2.99819	0.110261	1	tr|B9RKT3|B9RKT3_RICCO	501	73.29	498	73.16	99.4	133	0	195	1688	4	501	0	Aldehyde dehydrogenase, putative (EC 1.2.1.36)	RCOM_1053300	Ricinus communis (Castor bean)	NA	retinal dehydrogenase activity	GO:0001758	GO:0001758~retinal dehydrogenase activity	NA	NA
Master_Control_42067	SO_3446_Cold_Stress_c18129_g1_i1	481.097	159.789	0.332135	-1.59016	0.388675	1	NA	NA	NA	NA	NA	NA	NA	NA	NA	NA	NA	NA	NA	NA	NA	NA	NA	NA	NA	NA	NA	NA
Master_Control_42068	SO_3189_CA_comp17895_c0_seq1	241.381	3.60426	0.0149319	-6.06546	0.0158783	0.874255	tr|F6HGY2|F6HGY2_VITVI	530	69.74	542	90.84	100	143	7	1694	93	1	529	0	MATE efflux family protein	VIT_11s0016g03050	Vitis vinifera (Grape)	NA	antiporter activity; drug transmembrane transporter activity; integral component of membrane	GO:0015297; GO:0015238; GO:0016021	GO:0015297~antiporter activity;GO:0015238~drug transmembrane transporter activity	NA	GO:0016021~integral component of membrane
Master_Control_42072	SO_3189_CA_comp26225_c0_seq3	187.278	64.8768	0.346419	-1.52941	0.452356	1	tr|F4I615|F4I615_ARATH	162	85.71	28	25.69	17.28	4	0	173	256	1	28	6e-07	Ubiquitin-conjugating enzyme E2 36	UBC36 At1g16890	Arabidopsis thaliana (Mouse-ear cress)	NA	acid-amino acid ligase activity	GO:0016881	GO:0016881~acid-amino acid ligase activity	NA	NA
Master_Control_42079	SO_3189_CA_comp21293_c0_seq2	82.4024	37.2441	0.451978	-1.14568	0.616875	1	NA	NA	NA	NA	NA	NA	NA	NA	NA	NA	NA	NA	NA	NA	NA	NA	NA	NA	NA	NA	NA	NA
Master_Control_42080	SO_3446_Cold_Stress_c5002_g1_i1	64.0907	28.8341	0.449895	-1.15234	0.629736	1	tr|A0A068UUT3|A0A068UUT3_COFCA	425	66.16	396	61.33	93.18	128	3	1699	518	34	425	2e-174	Coffea canephora DH200=94 genomic scaffold, scaffold_55	GSCOC_T00033618001	Coffea canephora (Robusta coffee)	NA	NA	NA	NA	NA	NA
Master_Control_33195	SO_3189_CA_comp942037_c0_seq1	8.32347	2.40284	0.288683	-1.79244	0.675833	1	NA	NA	NA	NA	NA	NA	NA	NA	NA	NA	NA	NA	NA	NA	NA	NA	NA	NA	NA	NA	NA	NA
Master_Control_42088	SO_3189_CA_comp33327_c0_seq7	223.069	61.2725	0.27468	-1.86418	0.35482	1	tr|A0A068VBJ3|A0A068VBJ3_COFCA	1016	53.47	144	17.14	14.17	63	2	887	1318	198	337	8e-42	Coffea canephora DH200=94 genomic scaffold, scaffold_144	GSCOC_T00004954001	Coffea canephora (Robusta coffee)	NA	NA	NA	NA	NA	NA
Master_Control_42100	SO_3189_CA_comp33211_c1_seq1	281.333	109.329	0.388611	-1.3636	0.477165	1	tr|F6HK50|F6HK50_VITVI	1369	56.18	623	93.54	45.51	251	8	1820	3	26	643	0	Putative uncharacterized protein	VIT_12s0035g00800	Vitis vinifera (Grape)	NA	ATP binding; helicase activity; nucleic acid binding	GO:0005524; GO:0004386; GO:0003676	GO:0005524~ATP binding;GO:0004386~helicase activity;GO:0003676~nucleic acid binding	NA	NA
Master_Control_42117	SO_3446_Cold_Stress_c8151_g1_i1	938.888	112.934	0.120285	-3.05548	0.104457	1	NA	NA	NA	NA	NA	NA	NA	NA	NA	NA	NA	NA	NA	NA	NA	NA	NA	NA	NA	NA	NA	NA
Master_Control_42139	SO_3446_Cold_Stress_c18427_g1_i1	94.0552	22.827	0.242698	-2.04277	0.380346	1	NA	NA	NA	NA	NA	NA	NA	NA	NA	NA	NA	NA	NA	NA	NA	NA	NA	NA	NA	NA	NA	NA
Master_Control_42142	SO_3189_CA_comp27908_c1_seq15	100.714	28.8341	0.286297	-1.80442	0.428436	1	NA	NA	NA	NA	NA	NA	NA	NA	NA	NA	NA	NA	NA	NA	NA	NA	NA	NA	NA	NA	NA	NA
Master_Control_42155	SO_3446_Cold_Stress_c20219_g1_i1	2795.85	230.673	0.0825054	-3.59937	0.0617559	1	tr|D7SJT9|D7SJT9_VITVI	177	67.32	153	27.39	86.44	34	4	1312	887	5	152	8e-53	Putative uncharacterized protein	VIT_06s0004g07000	Vitis vinifera (Grape)	NA	chromatin binding; DNA binding; sequence-specific DNA binding transcription factor activity	GO:0003677; GO:0003682; GO:0003700	GO:0003677~DNA binding;GO:0003682~chromatin binding;GO:0003700~sequence-specific DNA binding transcription factor activity	NA	NA
Master_Control_42160	SO_3446_Cold_Stress_c33655_g1_i1	248.039	7.20853	0.029062	-5.10472	0.0302118	1	NA	NA	NA	NA	NA	NA	NA	NA	NA	NA	NA	NA	NA	NA	NA	NA	NA	NA	NA	NA	NA	NA
Master_Control_42164	SO_3446_Cold_Stress_c5512_g1_i1	919.744	260.709	0.283458	-1.81879	0.313079	1	tr|D7UC82|D7UC82_VITVI	491	79.27	492	66.58	100	99	2	1770	298	1	490	0	Putative uncharacterized protein	VIT_15s0046g02900	Vitis vinifera (Grape)	NA	ATP binding; protein kinase activity	GO:0005524; GO:0004672	GO:0005524~ATP binding;GO:0004672~protein kinase activity	NA	NA
Master_Control_42170	SO_3189_CA_comp7551_c0_seq1	212.249	6.00711	0.0283022	-5.14294	0.0338511	1	tr|A0A061GVG6|A0A061GVG6_THECC	117	61.02	59	21.96	50.43	11	1	551	411	1	59	1e-12	Copper ion binding isoform 3	TCM_041383	Theobroma cacao (Cacao) (Cocoa)	NA	NA	NA	NA	NA	NA
Master_Control_42171	SO_3189_CA_comp19946_c0_seq1	267.183	61.2725	0.229327	-2.12452	0.285841	1	NA	NA	NA	NA	NA	NA	NA	NA	NA	NA	NA	NA	NA	NA	NA	NA	NA	NA	NA	NA	NA	NA
Master_Control_42176	SO_3189_CA_comp23779_c0_seq1	62213	287.14	0.00461543	-7.75932	0.0364363	1	tr|A5BB38|A5BB38_VITVI	526	60.75	530	56.56	100	185	8	2446	905	1	523	0	Putative uncharacterized protein	VIT_03s0091g00230 VITISV_006022	Vitis vinifera (Grape)	NA	myo-inositol hexakisphosphate biosynthetic process	GO:0010264	NA	GO:0010264~myo-inositol hexakisphosphate biosynthetic process	NA
Master_Control_42177	SO_3446_Cold_Stress_c19417_g1_i1	10652.4	4126.88	0.387414	-1.36805	0.517804	1	tr|A0A067EAL0|A0A067EAL0_CITSI	703	73.98	738	77.01	100	152	4	2471	273	1	703	0	Uncharacterized protein	CISIN_1g0053091mg	Citrus sinensis (Sweet orange) (Citrus aurantium var. sinensis)	NA	transferase activity, transferring phosphorus-containing groups	GO:0016772	GO:0016772~transferase activity, transferring phosphorus-containing groups	NA	NA
Master_Control_42180	SO_3446_Cold_Stress_c9154_g1_i1	30515.5	8163.66	0.267525	-1.90225	0.464752	1	tr|I1YP72|I1YP72_CAMSI	932	87.3	551	39.77	59.12	57	3	325	1938	1	551	0	Trehalose-6-phosphate synthase	NA	Camellia sinensis (Tea)	NA	alpha,alpha-trehalose-phosphate synthase (UDP-forming) activity; trehalose biosynthetic process	GO:0003825; GO:0005992	GO:0003825~alpha,alpha-trehalose-phosphate synthase (UDP-forming) activity	GO:0005992~trehalose biosynthetic process	NA
Master_Control_42183	SO_3189_CA_comp34572_c0_seq2	13.3176	2.40284	0.180427	-2.47051	0.508495	1	tr|M0TZY6|M0TZY6_MUSAM	421	31.44	194	51.92	46.08	103	6	394	885	208	401	6e-27	Uncharacterized protein	NA	Musa acuminata subsp. malaccensis (Wild banana) (Musa malaccensis)	NA	NA	NA	NA	NA	NA
Master_Control_42192	SO_3189_CA_comp113115_c0_seq1	68.2525	31.237	0.457668	-1.12763	0.633025	1	NA	NA	NA	NA	NA	NA	NA	NA	NA	NA	NA	NA	NA	NA	NA	NA	NA	NA	NA	NA	NA	NA
Master_Control_42197	SO_3189_CA_comp23920_c0_seq1	30818.5	13558	0.439932	-1.18465	0.658424	1	tr|W9QCW7|W9QCW7_9ROSA	313	82.75	284	62.19	90.73	42	2	260	1090	12	295	2e-169	ATP-dependent Clp protease proteolytic subunit (EC 3.4.21.92)	L484_009738	Morus notabilis	NA	serine-type endopeptidase activity	GO:0004252	GO:0004252~serine-type endopeptidase activity	NA	NA
Master_Control_42201	SO_3189_CA_comp15553_c0_seq1	58.2643	22.827	0.391784	-1.35187	0.581408	1	tr|A0A022Q2S2|A0A022Q2S2_ERYGU	361	46.81	94	30.55	26.04	50	0	71	352	183	276	7e-21	Uncharacterized protein	MIMGU_mgv1a008825mg	Erythranthe guttata (Yellow monkey flower) (Mimulus guttatus)	NA	metal ion binding; nucleic acid binding	GO:0046872; GO:0003676	GO:0046872~metal ion binding;GO:0003676~nucleic acid binding	NA	NA
Master_Control_42203	SO_3189_CA_comp34775_c0_seq3	1175.27	234.277	0.199338	-2.32671	0.201714	1	tr|M1A7J8|M1A7J8_SOLTU	755	64.95	759	86.15	100	249	4	2489	252	1	755	0	Uncharacterized protein	PGSC0003DMG400006395	Solanum tuberosum (Potato)	NA	NA	NA	NA	NA	NA
Master_Control_42215	SO_3189_CA_comp31706_c0_seq9	506.067	56.4668	0.11158	-3.16385	0.105855	1	tr|A0A067LEV3|A0A067LEV3_JATCU	914	65.69	615	41.87	67.29	209	2	460	2304	9	621	0	Glutamate receptor	JCGZ_10738	Jatropha curcas (Barbados nut)	NA	extracellular-glutamate-gated ion channel activity; integral component of membrane; ionotropic glutamate receptor activity	GO:0005234; GO:0016021; GO:0004970	GO:0005234~extracellular-glutamate-gated ion channel activity;GO:0004970~ionotropic glutamate receptor activity	NA	GO:0016021~integral component of membrane
Master_Control_42218	SO_3189_CA_comp30131_c0_seq2	391.203	67.2796	0.171981	-2.53968	0.191814	1	tr|A0A022Q0V5|A0A022Q0V5_ERYGU	220	66.67	105	37.15	47.73	35	0	133	447	10	114	8e-40	Uncharacterized protein	MIMGU_mgv1a013453mg	Erythranthe guttata (Yellow monkey flower) (Mimulus guttatus)	NA	NA	NA	NA	NA	NA
Master_Control_42225	SO_3189_CA_comp27792_c0_seq1	745.783	67.2796	0.0902134	-3.47051	0.072753	1	tr|A0A022PW80|A0A022PW80_ERYGU	615	51.9	630	72.58	100	279	7	377	2242	2	615	1e-168	Uncharacterized protein	MIMGU_mgv1a022898mg	Erythranthe guttata (Yellow monkey flower) (Mimulus guttatus)	NA	nuclear chromosome	GO:0000228	NA	NA	GO:0000228~nuclear chromosome
Master_Control_42227	SO_3446_Cold_Stress_c26661_g4_i2	167.302	72.0853	0.43087	-1.21468	0.552085	1	tr|A0A067JVL8|A0A067JVL8_JATCU	333	63.68	234	52.31	70.27	82	2	1053	355	12	243	2e-96	Uncharacterized protein	JCGZ_23407	Jatropha curcas (Barbados nut)	NA	NA	NA	NA	NA	NA
Master_Control_42231	SO_3189_CA_comp26785_c0_seq3	509.397	160.991	0.316042	-1.66181	0.366966	1	tr|B8B131|B8B131_ORYSI	360	40.71	113	29.5	31.39	67	0	241	579	170	282	4e-20	Putative uncharacterized protein	OsI_22711	Oryza sativa subsp. indica (Rice)	NA	nucleic acid binding; zinc ion binding	GO:0003676; GO:0008270	GO:0003676~nucleic acid binding;GO:0008270~zinc ion binding	NA	NA
Master_Control_42241	SO_3189_CA_comp553611_c0_seq1	20.8087	1.20142	0.0577366	-4.11437	0.274587	1	NA	NA	NA	NA	NA	NA	NA	NA	NA	NA	NA	NA	NA	NA	NA	NA	NA	NA	NA	NA	NA	NA
Master_Control_42246	SO_3446_Cold_Stress_c19430_g1_i1	4510.49	1720.44	0.38143	-1.39051	0.461572	1	tr|A0A068UWW5|A0A068UWW5_COFCA	289	58.75	240	60.76	83.04	81	8	962	288	52	288	3e-80	Coffea canephora DH200=94 genomic scaffold, scaffold_72	GSCOC_T00037792001	Coffea canephora (Robusta coffee)	NA	nucleic acid binding; nucleotide binding	GO:0003676; GO:0000166	GO:0003676~nucleic acid binding;GO:0000166~nucleotide binding	NA	NA
Master_Control_42256	SO_3189_CA_comp25853_c0_seq2	699.172	336.398	0.481138	-1.05548	0.554417	1	tr|A0A059AV82|A0A059AV82_EUCGR	116	85.45	110	42.75	94.83	16	0	107	436	1	110	4e-61	Uncharacterized protein	EUGRSUZ_H00433	Eucalyptus grandis (Flooded gum)	NA	mitochondrial inner membrane presequence translocase complex; protein import into mitochondrial matrix	GO:0005744; GO:0030150	NA	GO:0030150~protein import into mitochondrial matrix	GO:0005744~mitochondrial inner membrane presequence translocase complex
Master_Control_42281	SO_3446_Cold_Stress_c12166_g1_i2	9781.74	1947.5	0.199096	-2.32847	0.264189	1	tr|A0A068UG63|A0A068UG63_COFCA	156	58.82	153	27.65	98.08	44	3	877	428	15	151	1e-44	Coffea canephora DH200=94 genomic scaffold, scaffold_26	GSCOC_T00024749001	Coffea canephora (Robusta coffee)	NA	sequence-specific DNA binding; sequence-specific DNA binding transcription factor activity	GO:0043565; GO:0003700	GO:0043565~sequence-specific DNA binding;GO:0003700~sequence-specific DNA binding transcription factor activity	NA	NA
Master_Control_42291	SO_3189_CA_comp31893_c0_seq5	295.483	127.351	0.430991	-1.21427	0.522495	1	tr|C0HGZ0|C0HGZ0_MAIZE	898	60.72	527	47.72	58.69	206	1	1856	276	373	898	0	Putative argonaute family protein (Uncharacterized protein)	LOC100381552 ZEAMMB73_451965	Zea mays (Maize)	NA	nucleic acid binding	GO:0003676	GO:0003676~nucleic acid binding	NA	NA
Master_Control_42303	SO_3189_CA_comp22693_c0_seq1	56.5996	7.20853	0.12736	-2.97302	0.269319	1	NA	NA	NA	NA	NA	NA	NA	NA	NA	NA	NA	NA	NA	NA	NA	NA	NA	NA	NA	NA	NA	NA
Master_Control_42305	SO_3189_CA_comp28063_c0_seq1	902.264	410.886	0.455394	-1.13481	0.522789	1	tr|A0A022PYL2|A0A022PYL2_ERYGU	262	81.82	253	56.18	96.56	46	0	255	1013	8	260	3e-132	Uncharacterized protein	MIMGU_mgv1a012090mg	Erythranthe guttata (Yellow monkey flower) (Mimulus guttatus)	NA	oxidoreductase activity	GO:0016491	GO:0016491~oxidoreductase activity	NA	NA
Master_Control_42310	SO_3189_CA_comp1318703_c0_seq1	287.992	36.0426	0.125152	-2.99825	0.144561	1	tr|Q2F997|Q2F997_ORYSI	490	60.32	494	32.63	100	182	4	3667	2192	1	482	0	Putative uncharacterized protein orf490 (Uncharacterized protein)	orf490	Oryza sativa subsp. indica (Rice)	NA	mitochondrion	GO:0005739	NA	NA	GO:0005739~mitochondrion
Master_Control_42315	SO_3189_CA_comp1585_c0_seq1	26.6351	12.0142	0.451067	-1.14859	0.692178	1	NA	NA	NA	NA	NA	NA	NA	NA	NA	NA	NA	NA	NA	NA	NA	NA	NA	NA	NA	NA	NA	NA
Master_Control_42321	SO_3189_CA_comp24122_c0_seq1	151.487	4.80569	0.0317234	-4.97831	0.0510625	1	NA	NA	NA	NA	NA	NA	NA	NA	NA	NA	NA	NA	NA	NA	NA	NA	NA	NA	NA	NA	NA	NA
Master_Control_42332	SO_3189_CA_comp34842_c0_seq10	31.6292	4.80569	0.151938	-2.71844	0.366405	1	NA	NA	NA	NA	NA	NA	NA	NA	NA	NA	NA	NA	NA	NA	NA	NA	NA	NA	NA	NA	NA	NA
Master_Control_42344	SO_3189_CA_comp23085_c0_seq2	117.361	9.61137	0.0818958	-3.61007	0.140147	1	tr|A0A022QDS9|A0A022QDS9_ERYGU	377	52.54	276	99.76	73.21	85	3	829	2	62	291	7e-79	Uncharacterized protein (Fragment)	MIMGU_mgv1a0062851mg	Erythranthe guttata (Yellow monkey flower) (Mimulus guttatus)	NA	integral component of membrane; transmembrane transporter activity	GO:0016021; GO:0022857	GO:0022857~transmembrane transporter activity	NA	GO:0016021~integral component of membrane
Master_Control_42362	SO_3189_CA_comp489774_c0_seq1	44.1144	14.4171	0.326811	-1.61347	0.538843	1	tr|B9S2P5|B9S2P5_RICCO	524	51.63	399	99.92	76.15	192	1	1	1197	82	479	1e-146	Pentatricopeptide repeat-containing protein, putative	RCOM_0559780	Ricinus communis (Castor bean)	NA	NA	NA	NA	NA	NA
Master_Control_42376	SO_3189_CA_comp454432_c0_seq1	5.82643	2.40284	0.412404	-1.27787	0.808463	1	NA	NA	NA	NA	NA	NA	NA	NA	NA	NA	NA	NA	NA	NA	NA	NA	NA	NA	NA	NA	NA	NA
Master_Control_42380	SO_3189_CA_comp22863_c0_seq4	170.631	22.827	0.13378	-2.90207	0.189313	1	tr|A0A068VLG7|A0A068VLG7_COFCA	1150	39.41	817	71.21	71.04	459	16	785	3160	24	829	3e-157	Coffea canephora DH200=94 genomic scaffold, scaffold_1323	GSCOC_T00012531001	Coffea canephora (Robusta coffee)	NA	ADP binding; signal transduction	GO:0043531; GO:0007165	GO:0043531~ADP binding	GO:0007165~signal transduction	NA
Master_Control_42381	SO_3189_CA_comp22863_c0_seq2	183.949	19.2227	0.104501	-3.25842	0.14319	1	tr|A0A068VLG7|A0A068VLG7_COFCA	1150	38.15	844	71.87	73.39	459	16	785	3241	24	829	5e-153	Coffea canephora DH200=94 genomic scaffold, scaffold_1323	GSCOC_T00012531001	Coffea canephora (Robusta coffee)	NA	ADP binding; signal transduction	GO:0043531; GO:0007165	GO:0043531~ADP binding	GO:0007165~signal transduction	NA
Master_Control_42395	SO_3446_Cold_Stress_c25467_g1_i1	995.487	311.168	0.312579	-1.67771	0.349433	1	tr|M1AWI7|M1AWI7_SOLTU	503	68.59	503	69.13	100	157	1	1904	399	1	503	0	Uncharacterized protein	PGSC0003DMG400012250	Solanum tuberosum (Potato)	NA	copper ion binding; methyltransferase activity; translation	GO:0005507; GO:0008168; GO:0006412	GO:0005507~copper ion binding;GO:0008168~methyltransferase activity	GO:0006412~translation	NA
Master_Control_42406	SO_3189_CA_comp22315_c0_seq1	1157.8	347.211	0.29989	-1.7375	0.332257	1	tr|M1B6U1|M1B6U1_SOLTU	513	74.22	516	84.91	100	116	4	1665	157	2	513	0	Uncharacterized protein	PGSC0003DMG400014824	Solanum tuberosum (Potato)	NA	integral component of membrane; transmembrane transport; transporter activity	GO:0016021; GO:0055085; GO:0005215	GO:0005215~transporter activity	GO:0055085~transmembrane transport	GO:0016021~integral component of membrane
Master_Control_42419	SO_3189_CA_comp4997_c0_seq1	80.7377	12.0142	0.148806	-2.7485	0.26724	1	NA	NA	NA	NA	NA	NA	NA	NA	NA	NA	NA	NA	NA	NA	NA	NA	NA	NA	NA	NA	NA	NA
Master_Control_42421	SO_3189_CA_comp26777_c0_seq1	635.081	194.63	0.306465	-1.7062	0.348982	1	NA	NA	NA	NA	NA	NA	NA	NA	NA	NA	NA	NA	NA	NA	NA	NA	NA	NA	NA	NA	NA	NA
Master_Control_42427	SO_3189_CA_comp21383_c0_seq1	135.673	33.6398	0.247948	-2.01189	0.359133	1	tr|H8YTA6|H8YTA6_9ASPA	214	60.44	182	42.66	85.05	68	3	733	1275	25	203	8e-59	Ubiquitin (Fragment)	UBQ	Anoectochilus roxburghii	NA	NA	NA	NA	NA	NA
Master_Control_42431	SO_3446_Cold_Stress_c40414_g1_i1	29.1322	12.0142	0.412404	-1.27787	0.653527	1	NA	NA	NA	NA	NA	NA	NA	NA	NA	NA	NA	NA	NA	NA	NA	NA	NA	NA	NA	NA	NA	NA
Master_Control_42438	SO_3189_CA_comp22934_c0_seq2	917.247	2.40284	0.00261963	-8.57642	0.000588389	0.21307	tr|V7CEX0|V7CEX0_PHAVU	475	40.91	132	37.32	27.79	76	1	629	1024	9	138	9e-21	Histone deacetylase (EC 3.5.1.98)	PHAVU_003G203800g	Phaseolus vulgaris (Kidney bean) (French bean)	NA	NAD-dependent histone deacetylase activity (H3-K14 specific); NAD-dependent histone deacetylase activity (H3-K18 specific); NAD-dependent histone deacetylase activity (H3-K9 specific); NAD-dependent histone deacetylase activity (H4-K16 specific); nucleus; regulation of transcription, DNA-templated; transcription, DNA-templated	GO:0032041; GO:0097372; GO:0046969; GO:0046970; GO:0005634; GO:0006355; GO:0006351	GO:0032041~NAD-dependent histone deacetylase activity (H3-K14 specific);GO:0097372~NAD-dependent histone deacetylase activity (H3-K18 specific);GO:0046969~NAD-dependent histone deacetylase activity (H3-K9 specific);GO:0046970~NAD-dependent histone deacetylase activity (H4-K16 specific)	GO:0006355~regulation of transcription, DNA-templated;GO:0006351~transcription, DNA-templated	GO:0005634~nucleus
Master_Control_42448	SO_3189_CA_comp27168_c0_seq1	370.395	146.573	0.395722	-1.33744	0.473687	1	tr|B9T2V9|B9T2V9_RICCO	395	74.54	381	63.64	96.46	95	2	1414	278	1	381	0	Trehalose 6-phosphate phosphatase (EC 3.1.3.12)	RCOM_0196180	Ricinus communis (Castor bean)	PATHWAY: Glycan biosynthesis; trehalose biosynthesis. {ECO:0000256|RuleBase:RU361117}.	trehalose biosynthetic process; trehalose-phosphatase activity	GO:0005992; GO:0004805	GO:0004805~trehalose-phosphatase activity	GO:0005992~trehalose biosynthetic process	NA
Master_Control_42466	SO_3446_Cold_Stress_c27262_g3_i1	868.138	338.801	0.390262	-1.35749	0.446884	1	tr|A0A061FLC7|A0A061FLC7_THECC	593	63.22	590	74.15	99.49	205	5	276	2012	1	589	0	RNI-like superfamily protein	TCM_042602	Theobroma cacao (Cacao) (Cocoa)	NA	NA	NA	NA	NA	NA
Master_Control_42472	SO_3189_CA_comp26190_c1_seq1	179.787	75.6896	0.420996	-1.24812	0.537333	1	NA	NA	NA	NA	NA	NA	NA	NA	NA	NA	NA	NA	NA	NA	NA	NA	NA	NA	NA	NA	NA	NA
Master_Control_42473	SO_3189_CA_comp29873_c0_seq1	281.333	19.2227	0.0683273	-3.87139	0.0725159	1	tr|M5WC52|M5WC52_PRUPE	175	79.73	148	46.06	84.57	30	0	281	724	28	175	3e-76	Uncharacterized protein	PRUPE_ppa012307mg	Prunus persica (Peach) (Amygdalus persica)	NA	chloroplast thylakoid lumen; glucosinolate biosynthetic process; stomatal complex morphogenesis	GO:0009543; GO:0019761; GO:0010103	NA	GO:0019761~glucosinolate biosynthetic process;GO:0010103~stomatal complex morphogenesis	GO:0009543~chloroplast thylakoid lumen
Master_Control_42475	SO_3189_CA_comp19939_c0_seq1	100.714	13.2156	0.131219	-2.92995	0.224479	1	tr|B9SNU8|B9SNU8_RICCO	383	54.55	209	39.46	54.57	82	4	1205	579	1	196	4e-57	Ring finger protein, putative	RCOM_1279010	Ricinus communis (Castor bean)	NA	zinc ion binding	GO:0008270	GO:0008270~zinc ion binding	NA	NA
Master_Control_42476	SO_3189_CA_comp19939_c0_seq2	85.7318	4.80569	0.0560549	-4.15702	0.12011	1	tr|B9GZ88|B9GZ88_POPTR	342	38.46	273	65.05	79.82	127	6	971	231	73	330	2e-44	Uncharacterized protein	POPTR_0003s09190g	Populus trichocarpa (Western balsam poplar) (Populus balsamifera subsp. trichocarpa)	NA	zinc ion binding	GO:0008270	GO:0008270~zinc ion binding	NA	NA
Master_Control_42479	SO_3446_Cold_Stress_c37498_g1_i1	86.5641	4.80569	0.0555159	-4.17095	0.118529	1	tr|A0A068TY62|A0A068TY62_COFCA	362	52.49	381	68	100	146	4	1493	357	11	358	3e-125	Coffea canephora DH200=94 genomic scaffold, scaffold_6	GSCOC_T00034718001	Coffea canephora (Robusta coffee)	NA	sequence-specific DNA binding; sequence-specific DNA binding transcription factor activity; transcription, DNA-templated	GO:0043565; GO:0003700; GO:0006351	GO:0043565~sequence-specific DNA binding;GO:0003700~sequence-specific DNA binding transcription factor activity	GO:0006351~transcription, DNA-templated	NA
Master_Control_42481	SO_3189_CA_comp246422_c0_seq1	16.6469	6.00711	0.360854	-1.47051	0.655923	1	tr|A0A022RFK1|A0A022RFK1_ERYGU	589	42.55	94	31.06	15.96	44	2	626	907	41	124	4e-13	Uncharacterized protein	MIMGU_mgv1a003377mg	Erythranthe guttata (Yellow monkey flower) (Mimulus guttatus)	NA	arginine-tRNA ligase activity; arginyl-tRNA aminoacylation; ATP binding; cytoplasm	GO:0005524; GO:0004814; GO:0006420; GO:0005737	GO:0005524~ATP binding;GO:0004814~arginine-tRNA ligase activity	GO:0006420~arginyl-tRNA aminoacylation	GO:0005737~cytoplasm
Master_Control_42483	SO_3446_Cold_Stress_c49784_g1_i1	49.9408	10.8128	0.216512	-2.20748	0.402742	1	tr|A0A022RFK1|A0A022RFK1_ERYGU	589	42.55	94	29.41	15.96	44	2	677	958	41	124	6e-13	Uncharacterized protein	MIMGU_mgv1a003377mg	Erythranthe guttata (Yellow monkey flower) (Mimulus guttatus)	NA	arginine-tRNA ligase activity; arginyl-tRNA aminoacylation; ATP binding; cytoplasm	GO:0005524; GO:0004814; GO:0006420; GO:0005737	GO:0005524~ATP binding;GO:0004814~arginine-tRNA ligase activity	GO:0006420~arginyl-tRNA aminoacylation	GO:0005737~cytoplasm
Master_Control_42484	SO_3189_CA_comp328860_c0_seq1	25.8028	4.80569	0.186247	-2.42471	0.433059	1	tr|A0A022RFK1|A0A022RFK1_ERYGU	589	42.55	94	64.38	15.96	44	2	156	437	41	124	5e-15	Uncharacterized protein	MIMGU_mgv1a003377mg	Erythranthe guttata (Yellow monkey flower) (Mimulus guttatus)	NA	arginine-tRNA ligase activity; arginyl-tRNA aminoacylation; ATP binding; cytoplasm	GO:0005524; GO:0004814; GO:0006420; GO:0005737	GO:0005524~ATP binding;GO:0004814~arginine-tRNA ligase activity	GO:0006420~arginyl-tRNA aminoacylation	GO:0005737~cytoplasm
Master_Control_42490	SO_3189_CA_comp33699_c0_seq1	4248.3	1325.17	0.311929	-1.68071	0.371369	1	tr|A0A067K7R9|A0A067K7R9_JATCU	1073	54.64	1067	81.97	99.44	462	9	592	3759	18	1073	0	Uncharacterized protein	JCGZ_11454	Jatropha curcas (Barbados nut)	NA	NA	NA	NA	NA	NA
Master_Control_42491	SO_3446_Cold_Stress_c5285_g1_i1	3544.13	1096.9	0.309497	-1.692	0.361284	1	tr|A0A067K7R9|A0A067K7R9_JATCU	1073	53.39	1090	82.28	100	463	10	592	3828	18	1073	0	Uncharacterized protein	JCGZ_11454	Jatropha curcas (Barbados nut)	NA	NA	NA	NA	NA	NA
Master_Control_42495	SO_3446_Cold_Stress_c34200_g1_i1	129.014	44.4526	0.344557	-1.53719	0.477213	1	tr|A0A022QF45|A0A022QF45_ERYGU	387	42.94	163	55.95	42.12	82	5	465	1	190	349	3e-16	Uncharacterized protein (Fragment)	MIMGU_mgv1a0036912mg	Erythranthe guttata (Yellow monkey flower) (Mimulus guttatus)	NA	regulation of transcription, DNA-templated; transcription, DNA-templated	GO:0006355; GO:0006351	NA	GO:0006355~regulation of transcription, DNA-templated;GO:0006351~transcription, DNA-templated	NA
Master_Control_42500	SO_3189_CA_comp25778_c0_seq1	458.623	217.457	0.474152	-1.07658	0.554996	1	tr|A0A022R8D7|A0A022R8D7_ERYGU	488	79.49	234	52.74	47.95	45	1	375	1067	62	295	6e-124	Uncharacterized protein	MIMGU_mgv1a005330mg	Erythranthe guttata (Yellow monkey flower) (Mimulus guttatus)	NA	NA	NA	NA	NA	NA
Master_Control_42510	SO_3189_CA_comp933566_c0_seq1	99.0493	7.20853	0.0727772	-3.78037	0.137006	1	NA	NA	NA	NA	NA	NA	NA	NA	NA	NA	NA	NA	NA	NA	NA	NA	NA	NA	NA	NA	NA	NA
Master_Control_42518	SO_3189_CA_comp412722_c0_seq1	12.4852	4.80569	0.38491	-1.37741	0.703475	1	NA	NA	NA	NA	NA	NA	NA	NA	NA	NA	NA	NA	NA	NA	NA	NA	NA	NA	NA	NA	NA	NA
Master_Control_42521	SO_3189_CA_comp32500_c0_seq14	278.004	20.4242	0.0734672	-3.76676	0.0794026	1	tr|A0A068UBP3|A0A068UBP3_COFCA	426	30.89	369	68.59	86.62	191	10	166	1140	9	357	1e-34	Coffea canephora DH200=94 genomic scaffold, scaffold_17	GSCOC_T00020854001	Coffea canephora (Robusta coffee)	NA	NA	NA	NA	NA	NA
Master_Control_42536	SO_3189_CA_comp25400_c0_seq1	651.728	303.96	0.46639	-1.10039	0.539092	1	tr|A0A068TXS7|A0A068TXS7_COFCA	796	63.49	797	80.72	100	236	9	2812	584	1	796	0	Coffea canephora DH200=94 genomic scaffold, scaffold_4	GSCOC_T00029960001	Coffea canephora (Robusta coffee)	NA	NA	NA	NA	NA	NA
Master_Control_42537	SO_3189_CA_comp23233_c0_seq2	46.6114	18.0213	0.386629	-1.37098	0.593376	1	NA	NA	NA	NA	NA	NA	NA	NA	NA	NA	NA	NA	NA	NA	NA	NA	NA	NA	NA	NA	NA	NA
Master_Control_42560	SO_3189_CA_comp24165_c0_seq3	94.8876	12.0142	0.126615	-2.98148	0.222173	1	tr|M5WTD2|M5WTD2_PRUPE	495	46.26	214	71.1	43.23	86	2	899	258	303	487	2e-45	Uncharacterized protein	PRUPE_ppa004702mg	Prunus persica (Peach) (Amygdalus persica)	NA	amino acid transport; ATP binding; endoplasmic reticulum unfolded protein response; ethylene biosynthetic process; integral component of membrane; jasmonic acid mediated signaling pathway; nicotinate transporter activity; nitrate transport; N-methylnicotinate transporter activity; plant-type cell wall modification; plasma membrane; pollen tube growth; protein targeting to membrane; regulation of …	GO:0005524; GO:0090417; GO:0006865; GO:0030968; GO:0009693; GO:0016021; GO:0009867; GO:0090416; GO:0015706; GO:0009827; GO:0005886; GO:0009860; GO:0006612; GO:0010363; GO:0009863; GO:0022857	GO:0005524~ATP binding;GO:0090417~N-methylnicotinate transporter activity;GO:0090416~nicotinate transporter activity;GO:0022857~transmembrane transporter activity	GO:0006865~amino acid transport;GO:0030968~endoplasmic reticulum unfolded protein response;GO:0009693~ethylene biosynthetic process;GO:0009867~jasmonic acid mediated signaling pathway;GO:0015706~nitrate transport;GO:0009827~plant-type cell wall modification;GO:0009860~pollen tube growth;GO:0006612~protein targeting to membrane;GO:0010363~regulation of plant-type hypersensitive response;GO:0009863…	GO:0016021~integral component of membrane;GO:0005886~plasma membrane
Master_Control_42567	SO_3189_CA_comp21235_c0_seq1	347.089	135.761	0.391141	-1.35424	0.470919	1	tr|B9GEJ7|B9GEJ7_POPTR	561	56.03	116	39.37	20.68	46	2	208	543	447	561	3e-32	Uncharacterized protein	POPTR_0001s17850g	Populus trichocarpa (Western balsam poplar) (Populus balsamifera subsp. trichocarpa)	NA	NA	NA	NA	NA	NA
Master_Control_33219	SO_3189_CA_comp1512860_c0_seq1	26.6351	4.80569	0.180427	-2.47051	0.422357	1	tr|A0A067JRC8|A0A067JRC8_JATCU	856	64.17	321	84.47	37.5	100	3	921	1	122	441	3e-116	Uncharacterized protein	JCGZ_25915	Jatropha curcas (Barbados nut)	NA	ATP binding; chromatin binding; zinc ion binding	GO:0005524; GO:0003682; GO:0008270	GO:0005524~ATP binding;GO:0003682~chromatin binding;GO:0008270~zinc ion binding	NA	NA
Master_Control_42572	SO_3446_Cold_Stress_c6188_g1_i1	3539.97	1720.44	0.486003	-1.04096	0.573842	1	tr|A0A087HRV0|A0A087HRV0_ARAAL	130	80.77	130	44.57	100	24	1	719	333	1	130	5e-52	Uncharacterized protein	AALP_AA1G310700	Arabis alpina (Alpine rock-cress)	NA	chlorophyll binding; photosynthesis; photosystem I	GO:0016168; GO:0015979; GO:0009522	GO:0016168~chlorophyll binding	GO:0015979~photosynthesis	GO:0009522~photosystem I
Master_Control_42594	SO_3189_CA_comp28645_c0_seq2	626.757	200.637	0.32012	-1.64332	0.366428	1	tr|F6I3T5|F6I3T5_VITVI	436	54.3	407	74.36	93.35	149	8	1529	351	50	433	7e-106	Putative uncharacterized protein	VIT_05s0124g00550	Vitis vinifera (Grape)	NA	NA	NA	NA	NA	NA
Master_Control_42595	SO_3189_CA_comp28645_c0_seq1	514.391	211.45	0.411069	-1.28255	0.481072	1	tr|F6I3T5|F6I3T5_VITVI	436	51.76	427	75.26	97.94	149	9	1589	351	50	433	5e-101	Putative uncharacterized protein	VIT_05s0124g00550	Vitis vinifera (Grape)	NA	NA	NA	NA	NA	NA
Master_Control_42610	SO_3189_CA_comp21773_c0_seq1	2472.9	63.6753	0.0257492	-5.27933	0.0103371	0.752538	tr|M1AYE3|M1AYE3_SOLTU	199	54.41	204	36.93	100	67	6	152	700	1	199	4e-50	Uncharacterized protein	PGSC0003DMG400012665	Solanum tuberosum (Potato)	NA	NA	NA	NA	NA	NA
Master_Control_42622	SO_3189_CA_comp25947_c0_seq1	314.627	141.768	0.45059	-1.15011	0.541405	1	tr|K4B2Y6|K4B2Y6_SOLLC	270	86.54	104	39.64	38.52	14	0	3	314	167	270	3e-56	Uncharacterized protein	Solyc01g107700.2	Solanum lycopersicum (Tomato) (Lycopersicon esculentum)	NA	arylformamidase activity; tryptophan catabolic process to kynurenine	GO:0004061; GO:0019441	GO:0004061~arylformamidase activity	GO:0019441~tryptophan catabolic process to kynurenine	NA
Master_Control_42624	SO_3189_CA_comp26609_c0_seq1	3326.06	1284.32	0.386139	-1.37281	0.455791	1	tr|A0A061FIX5|A0A061FIX5_THECC	475	64.44	450	67.81	94.74	138	4	301	1629	25	459	0	Mitochondrial transcription termination factor family protein isoform 1	TCM_035780	Theobroma cacao (Cacao) (Cocoa)	NA	NA	NA	NA	NA	NA
Master_Control_42643	SO_3446_Cold_Stress_c20526_g1_i1	2601.92	439.72	0.168999	-2.56492	0.166774	1	tr|A0A068UBJ4|A0A068UBJ4_COFCA	213	51.7	147	41.14	69.01	50	6	736	332	76	213	3e-26	Coffea canephora DH200=94 genomic scaffold, scaffold_15	GSCOC_T00019915001	Coffea canephora (Robusta coffee)	NA	NA	NA	NA	NA	NA
Master_Control_42646	SO_3189_CA_comp29968_c0_seq1	813.203	43.2512	0.0531862	-4.2328	0.033731	1	tr|A0A061EDX8|A0A061EDX8_THECC	161	69.05	126	39.33	78.26	34	2	636	271	37	161	4e-45	Binding protein, putative	TCM_017044	Theobroma cacao (Cacao) (Cocoa)	NA	NA	NA	NA	NA	NA
Master_Control_42653	SO_3189_CA_comp27950_c0_seq1	782.406	236.68	0.302503	-1.72498	0.339749	1	tr|K4D680|K4D680_SOLLC	328	67.53	308	61.4	93.9	88	1	239	1126	21	328	7e-123	Uncharacterized protein	Solyc11g012760.1	Solanum lycopersicum (Tomato) (Lycopersicon esculentum)	NA	1-methylguanosine metabolic process; methyltransferase activity; tRNA modification	GO:0080179; GO:0008168; GO:0006400	GO:0008168~methyltransferase activity	GO:0080179~1-methylguanosine metabolic process;GO:0006400~tRNA modification	NA
Master_Control_42662	SO_3189_CA_comp34579_c0_seq1	122.355	7.20853	0.0589149	-4.08522	0.102398	1	NA	NA	NA	NA	NA	NA	NA	NA	NA	NA	NA	NA	NA	NA	NA	NA	NA	NA	NA	NA	NA	NA
Master_Control_42663	SO_3446_Cold_Stress_c13057_g1_i2	52.4379	15.6185	0.297847	-1.74736	0.493014	1	tr|M5W124|M5W124_PRUPE	219	47	200	59.17	91.32	86	4	749	183	29	219	7e-44	Uncharacterized protein	PRUPE_ppa011216mg	Prunus persica (Peach) (Amygdalus persica)	NA	zinc ion binding	GO:0008270	GO:0008270~zinc ion binding	NA	NA
Master_Control_33222	SO_3189_CA_comp16987_c0_seq1	46.6114	12.0142	0.257753	-1.95594	0.458752	1	NA	NA	NA	NA	NA	NA	NA	NA	NA	NA	NA	NA	NA	NA	NA	NA	NA	NA	NA	NA	NA	NA
Master_Control_42675	SO_3189_CA_comp29403_c0_seq2	2494.54	392.865	0.15749	-2.66667	0.151142	1	tr|M5WG09|M5WG09_PRUPE	376	81.97	305	65.69	81.12	54	1	232	1143	60	364	0	Uncharacterized protein	PRUPE_ppa018291mg	Prunus persica (Peach) (Amygdalus persica)	NA	chloroplast envelope; hydrolase activity; maltose metabolic process; positive regulation of catalytic activity; starch biosynthetic process	GO:0009941; GO:0016787; GO:0000023; GO:0043085; GO:0019252	GO:0016787~hydrolase activity	GO:0000023~maltose metabolic process;GO:0043085~positive regulation of catalytic activity;GO:0019252~starch biosynthetic process	GO:0009941~chloroplast envelope
Master_Control_42676	SO_3189_CA_comp29403_c0_seq1	5254.61	534.633	0.101745	-3.29696	0.0965466	1	tr|M5WG09|M5WG09_PRUPE	376	78.81	335	67.22	89.1	71	0	241	1245	30	364	0	Uncharacterized protein	PRUPE_ppa018291mg	Prunus persica (Peach) (Amygdalus persica)	NA	chloroplast envelope; hydrolase activity; maltose metabolic process; positive regulation of catalytic activity; starch biosynthetic process	GO:0009941; GO:0016787; GO:0000023; GO:0043085; GO:0019252	GO:0016787~hydrolase activity	GO:0000023~maltose metabolic process;GO:0043085~positive regulation of catalytic activity;GO:0019252~starch biosynthetic process	GO:0009941~chloroplast envelope
Master_Control_42680	SO_3189_CA_comp1082270_c0_seq1	8.32347	2.40284	0.288683	-1.79244	0.675833	1	NA	NA	NA	NA	NA	NA	NA	NA	NA	NA	NA	NA	NA	NA	NA	NA	NA	NA	NA	NA	NA	NA
Master_Control_42682	SO_3189_CA_comp26470_c0_seq1	143.164	20.4242	0.142663	-2.80932	0.215048	1	tr|I3T156|I3T156_LOTJA	67	63.93	61	34.79	91.04	22	0	92	274	7	67	4e-18	Uncharacterized protein	NA	Lotus japonicus (Lotus corniculatus var. japonicus)	NA	NA	NA	NA	NA	NA
Master_Control_42684	SO_3189_CA_comp21481_c0_seq2	367.065	69.6825	0.189837	-2.39717	0.217908	1	tr|A0A067GK21|A0A067GK21_CITSI	668	44.06	522	49.87	78.14	217	12	1687	329	111	626	2e-109	Uncharacterized protein	CISIN_1g002489mg	Citrus sinensis (Sweet orange) (Citrus aurantium var. sinensis)	NA	DNA binding; nucleus; regulation of transcription, DNA-templated; transcription, DNA-templated; zinc ion binding	GO:0003677; GO:0005634; GO:0006355; GO:0006351; GO:0008270	GO:0003677~DNA binding;GO:0008270~zinc ion binding	GO:0006355~regulation of transcription, DNA-templated;GO:0006351~transcription, DNA-templated	GO:0005634~nucleus
Master_Control_42693	SO_3189_CA_comp25140_c0_seq3	56.5996	22.827	0.403307	-1.31005	0.594643	1	NA	NA	NA	NA	NA	NA	NA	NA	NA	NA	NA	NA	NA	NA	NA	NA	NA	NA	NA	NA	NA	NA
Master_Control_42694	SO_3189_CA_comp474389_c0_seq1	52.4379	20.4242	0.389493	-1.36033	0.587065	1	NA	NA	NA	NA	NA	NA	NA	NA	NA	NA	NA	NA	NA	NA	NA	NA	NA	NA	NA	NA	NA	NA
Master_Control_42699	SO_3446_Cold_Stress_c43612_g1_i1	39.9527	12.0142	0.300711	-1.73355	0.520556	1	tr|D7TWQ1|D7TWQ1_VITVI	324	77.78	81	13.85	25	18	0	3	245	242	322	7e-36	Putative uncharacterized protein	VIT_14s0066g01290	Vitis vinifera (Grape)	NA	exonuclease activity; nucleic acid binding	GO:0004527; GO:0003676	GO:0004527~exonuclease activity;GO:0003676~nucleic acid binding	NA	NA
Master_Control_42717	SO_3189_CA_comp21531_c0_seq4	104.876	9.61137	0.0916453	-3.44779	0.162438	1	tr|B9SZQ2|B9SZQ2_RICCO	368	72.66	289	55.33	78.53	75	2	446	1312	81	365	9e-156	Mutt domain protein, putative (EC 3.6.1.22)	RCOM_0006430	Ricinus communis (Castor bean)	NA	NAD+ diphosphatase activity	GO:0000210	GO:0000210~NAD+ diphosphatase activity	NA	NA
Master_Control_42718	SO_3446_Cold_Stress_c41246_g1_i1	78.2406	6.00711	0.0767773	-3.70318	0.160988	1	tr|B9SZQ2|B9SZQ2_RICCO	368	79.21	202	37.57	54.89	42	0	753	1358	164	365	5e-121	Mutt domain protein, putative (EC 3.6.1.22)	RCOM_0006430	Ricinus communis (Castor bean)	NA	NAD+ diphosphatase activity	GO:0000210	GO:0000210~NAD+ diphosphatase activity	NA	NA
Master_Control_33225	SO_3189_CA_comp1041244_c0_seq1	14.1499	2.40284	0.169813	-2.55798	0.487881	1	NA	NA	NA	NA	NA	NA	NA	NA	NA	NA	NA	NA	NA	NA	NA	NA	NA	NA	NA	NA	NA	NA
Master_Control_42728	SO_3189_CA_comp24921_c0_seq5	97.3846	19.2227	0.19739	-2.34088	0.31927	1	tr|A0A068TUY0|A0A068TUY0_COFCA	857	69.23	104	11.64	12.14	30	1	2157	2468	443	544	1e-31	Coffea canephora DH200=94 genomic scaffold, scaffold_4	GSCOC_T00029543001	Coffea canephora (Robusta coffee)	NA	protein tyrosine phosphatase activity	GO:0004725	GO:0004725~protein tyrosine phosphatase activity	NA	NA
Master_Control_42729	SO_3189_CA_comp24921_c0_seq1	36.6233	7.20853	0.196829	-2.34498	0.409819	1	tr|A0A068TUY0|A0A068TUY0_COFCA	857	69.61	102	28.54	11.9	29	1	555	860	445	544	3e-33	Coffea canephora DH200=94 genomic scaffold, scaffold_4	GSCOC_T00029543001	Coffea canephora (Robusta coffee)	NA	protein tyrosine phosphatase activity	GO:0004725	GO:0004725~protein tyrosine phosphatase activity	NA	NA
Master_Control_42730	SO_3189_CA_comp24921_c0_seq6	108.205	33.6398	0.310889	-1.68553	0.452066	1	tr|A0A068TUY0|A0A068TUY0_COFCA	857	69.61	102	9.47	11.9	29	1	2713	3018	445	544	4e-31	Coffea canephora DH200=94 genomic scaffold, scaffold_4	GSCOC_T00029543001	Coffea canephora (Robusta coffee)	NA	protein tyrosine phosphatase activity	GO:0004725	GO:0004725~protein tyrosine phosphatase activity	NA	NA
Master_Control_42731	SO_3189_CA_comp24921_c0_seq7	39.9527	15.6185	0.390925	-1.35504	0.609548	1	tr|A0A068TUY0|A0A068TUY0_COFCA	857	69.61	102	18.84	11.9	29	1	1107	1412	445	544	3e-32	Coffea canephora DH200=94 genomic scaffold, scaffold_4	GSCOC_T00029543001	Coffea canephora (Robusta coffee)	NA	protein tyrosine phosphatase activity	GO:0004725	GO:0004725~protein tyrosine phosphatase activity	NA	NA
Master_Control_42736	SO_3189_CA_comp33272_c0_seq1	1498.23	231.874	0.154766	-2.69184	0.143895	1	tr|A0A067LD42|A0A067LD42_JATCU	387	73.9	387	51.17	100	97	1	579	1727	1	387	0	Uncharacterized protein	JCGZ_10241	Jatropha curcas (Barbados nut)	NA	beta-1,4-mannosylglycoprotein 4-beta-N-acetylglucosaminyltransferase activity; membrane; protein N-linked glycosylation	GO:0003830; GO:0016020; GO:0006487	GO:0003830~beta-1,4-mannosylglycoprotein 4-beta-N-acetylglucosaminyltransferase activity	GO:0006487~protein N-linked glycosylation	GO:0016020~membrane
Master_Control_42752	SO_3189_CA_comp30915_c1_seq1	32.4615	4.80569	0.148042	-2.75592	0.358232	1	NA	NA	NA	NA	NA	NA	NA	NA	NA	NA	NA	NA	NA	NA	NA	NA	NA	NA	NA	NA	NA	NA
Master_Control_42754	SO_3189_CA_comp34337_c1_seq18	109.037	26.4313	0.242405	-2.04451	0.369139	1	NA	NA	NA	NA	NA	NA	NA	NA	NA	NA	NA	NA	NA	NA	NA	NA	NA	NA	NA	NA	NA	NA
Master_Control_42755	SO_3189_CA_comp34337_c1_seq12	46.6114	18.0213	0.386629	-1.37098	0.593376	1	NA	NA	NA	NA	NA	NA	NA	NA	NA	NA	NA	NA	NA	NA	NA	NA	NA	NA	NA	NA	NA	NA
Master_Control_42759	SO_3446_Cold_Stress_c44547_g1_i1	134.008	27.6327	0.206202	-2.27787	0.306627	1	tr|F6H707|F6H707_VITVI	707	52.96	659	81.9	93.21	296	5	90	2033	1	656	0	Putative uncharacterized protein	VIT_05s0077g00600	Vitis vinifera (Grape)	NA	carpel morphogenesis	GO:0048445	NA	GO:0048445~carpel morphogenesis	NA
Master_Control_42770	SO_3189_CA_comp27994_c0_seq3	301.31	24.0284	0.0797466	-3.64843	0.0839716	1	tr|A0A022RY24|A0A022RY24_ERYGU	301	71.43	238	63.07	79.07	68	0	942	229	64	301	4e-112	Uncharacterized protein	MIMGU_mgv1a010789mg	Erythranthe guttata (Yellow monkey flower) (Mimulus guttatus)	NA	membrane; transferase activity, transferring phosphorus-containing groups	GO:0016020; GO:0016772	GO:0016772~transferase activity, transferring phosphorus-containing groups	NA	GO:0016020~membrane
Master_Control_42772	SO_3446_Cold_Stress_c40871_g1_i1	297.98	12.0142	0.0403188	-4.6324	0.0377022	1	tr|A0A022RY24|A0A022RY24_ERYGU	301	71.43	238	57.81	79.07	68	0	942	229	64	301	2e-111	Uncharacterized protein	MIMGU_mgv1a010789mg	Erythranthe guttata (Yellow monkey flower) (Mimulus guttatus)	NA	membrane; transferase activity, transferring phosphorus-containing groups	GO:0016020; GO:0016772	GO:0016772~transferase activity, transferring phosphorus-containing groups	NA	GO:0016020~membrane
Master_Control_42774	SO_3446_Cold_Stress_c16479_g1_i1	3113.81	1374.43	0.441397	-1.17985	0.519499	1	tr|A0A067JRW8|A0A067JRW8_JATCU	302	77.56	303	56.57	100	67	1	1282	374	1	302	5e-149	Uncharacterized protein	JCGZ_20744	Jatropha curcas (Barbados nut)	NA	fatty acid biosynthetic process; integral component of membrane; iron ion binding; oxidoreductase activity	GO:0006633; GO:0016021; GO:0005506; GO:0016491	GO:0005506~iron ion binding;GO:0016491~oxidoreductase activity	GO:0006633~fatty acid biosynthetic process	GO:0016021~integral component of membrane
Master_Control_42825	SO_3189_CA_comp24531_c0_seq3	34.9586	3.60426	0.103101	-3.27787	0.284123	1	tr|V4UFV3|V4UFV3_9ROSI	1049	35.77	123	21.28	11.73	77	2	864	1232	302	422	3e-26	Uncharacterized protein (Fragment)	CICLE_v10018190mg	Citrus clementina	NA	ADP binding	GO:0043531	GO:0043531~ADP binding	NA	NA
Master_Control_42828	SO_3446_Cold_Stress_c15298_g1_i2	184.781	88.9052	0.481138	-1.05548	0.597785	1	tr|A0A068V7H5|A0A068V7H5_COFCA	368	79.83	362	68.05	98.37	62	3	277	1338	1	359	0	Coffea canephora DH200=94 genomic scaffold, scaffold_135	GSCOC_T00019077001	Coffea canephora (Robusta coffee)	NA	NA	NA	NA	NA	NA
Master_Control_42842	SO_3189_CA_comp259988_c0_seq1	139.834	48.0569	0.34367	-1.5409	0.470203	1	tr|U6C0V2|U6C0V2_NICAL	1931	85.13	854	99.92	44.23	126	1	3	2564	770	1622	0	Putative callose synthase	NaGSL1	Nicotiana alata (Winged tobacco) (Persian tobacco)	NA	(1->3)-beta-D-glucan biosynthetic process; 1,3-beta-D-glucan synthase activity; 1,3-beta-D-glucan synthase complex	GO:0006075; GO:0003843; GO:0000148	GO:0003843~1,3-beta-D-glucan synthase activity	GO:0006075~(1->3)-beta-D-glucan biosynthetic process	GO:0000148~1,3-beta-D-glucan synthase complex
Master_Control_42844	SO_3189_CA_comp25112_c0_seq1	86087.2	22733.3	0.264073	-1.92099	0.612951	1	tr|F6HPR1|F6HPR1_VITVI	197	52.91	172	34.94	87.31	74	2	1362	868	26	197	6e-46	Putative uncharacterized protein	VIT_01s0026g02480	Vitis vinifera (Grape)	NA	NA	NA	NA	NA	NA
Master_Control_42852	SO_3189_CA_comp30609_c0_seq2	376.221	185.019	0.491783	-1.02391	0.579463	1	tr|F6HL61|F6HL61_VITVI	112	73.83	107	49.46	95.54	27	1	521	204	1	107	7e-48	Putative uncharacterized protein	VIT_08s0007g07900	Vitis vinifera (Grape)	NA	NA	NA	NA	NA	NA
Master_Control_42854	SO_3189_CA_comp18049_c0_seq1	67.4201	15.6185	0.231659	-2.10993	0.393463	1	tr|F6H214|F6H214_VITVI	564	64.77	562	77.98	99.65	190	2	347	2032	5	558	0	Putative uncharacterized protein	VIT_19s0014g02140	Vitis vinifera (Grape)	NA	NA	NA	NA	NA	NA
Master_Control_42856	SO_3189_CA_comp400381_c0_seq1	39.9527	19.2227	0.481138	-1.05548	0.688092	1	tr|A0A067KI97|A0A067KI97_JATCU	352	42.72	103	38.34	29.26	45	3	538	804	75	177	2e-25	Uncharacterized protein	JCGZ_12461	Jatropha curcas (Barbados nut)	NA	oxidoreductase activity; zinc ion binding	GO:0016491; GO:0008270	GO:0016491~oxidoreductase activity;GO:0008270~zinc ion binding	NA	NA
Master_Control_42859	SO_3189_CA_comp22805_c0_seq1	5012.4	93.7109	0.0186958	-5.74114	0.00826677	0.70082	tr|F6I2W4|F6I2W4_VITVI	115	64.81	108	21.33	93.91	31	3	1251	934	13	115	3e-33	Putative uncharacterized protein	VIT_15s0048g02860	Vitis vinifera (Grape)	NA	NA	NA	NA	NA	NA
Master_Control_42867	SO_3189_CA_comp22647_c0_seq3	25.8028	4.80569	0.186247	-2.42471	0.433059	1	NA	NA	NA	NA	NA	NA	NA	NA	NA	NA	NA	NA	NA	NA	NA	NA	NA	NA	NA	NA	NA	NA
Master_Control_42871	SO_3446_Cold_Stress_c3575_g2_i1	244.71	93.7109	0.382947	-1.38478	0.477725	1	tr|J7K3W0|J7K3W0_TOBAC	775	64.7	745	69.63	96.13	233	6	2731	584	31	774	0	Phosphatidylinositol-4-phosphate 5-kinase	PIP5K6-1	Nicotiana tabacum (Common tobacco)	NA	1-phosphatidylinositol-4-phosphate 5-kinase activity; ATP binding	GO:0016308; GO:0005524	GO:0016308~1-phosphatidylinositol-4-phosphate 5-kinase activity;GO:0005524~ATP binding	NA	NA
Master_Control_42879	SO_3446_Cold_Stress_c8938_g1_i1	703.333	96.1137	0.136655	-2.87139	0.128909	1	tr|B9I910|B9I910_POPTR	125	75.58	86	25.83	68.8	21	0	994	737	39	124	9e-35	Calcium-binding family protein	POPTR_0014s09720g	Populus trichocarpa (Western balsam poplar) (Populus balsamifera subsp. trichocarpa)	NA	calcium ion binding	GO:0005509	GO:0005509~calcium ion binding	NA	NA
Master_Control_42890	SO_3189_CA_comp33172_c0_seq1	275.507	26.4313	0.0959369	-3.38177	0.108535	1	tr|K4BZ68|K4BZ68_SOLLC	333	67.94	340	61.11	100	85	1	367	1386	18	333	2e-170	Uncharacterized protein	Solyc05g018130.2	Solanum lycopersicum (Tomato) (Lycopersicon esculentum)	NA	iron ion binding; oxidoreductase activity, acting on paired donors, with incorporation or reduction of molecular oxygen, 2-oxoglutarate as one donor, and incorporation of one atom each of oxygen into both donors	GO:0005506; GO:0016706	GO:0005506~iron ion binding;GO:0016706~oxidoreductase activity, acting on paired donors, with incorporation or reduction of molecular oxygen, 2-oxoglutarate as one donor, and incorporation of one atom each of oxygen into both donors	NA	NA
Master_Control_42891	SO_3189_CA_comp33172_c0_seq2	284.663	26.4313	0.0928512	-3.42894	0.103018	1	tr|M1CMC1|M1CMC1_SOLTU	341	73.1	316	59.36	92.67	85	0	367	1314	26	341	1e-175	Uncharacterized protein	PGSC0003DMG400027423	Solanum tuberosum (Potato)	NA	iron ion binding; oxidoreductase activity, acting on paired donors, with incorporation or reduction of molecular oxygen, 2-oxoglutarate as one donor, and incorporation of one atom each of oxygen into both donors	GO:0005506; GO:0016706	GO:0005506~iron ion binding;GO:0016706~oxidoreductase activity, acting on paired donors, with incorporation or reduction of molecular oxygen, 2-oxoglutarate as one donor, and incorporation of one atom each of oxygen into both donors	NA	NA
Master_Control_42895	SO_3189_CA_comp24662_c0_seq2	1038.77	482.972	0.464946	-1.10487	0.53286	1	tr|M1CR99|M1CR99_SOLTU	201	80.95	189	34.45	94.03	33	2	194	751	3	191	6e-91	Uncharacterized protein	PGSC0003DMG400028379	Solanum tuberosum (Potato)	NA	NA	NA	NA	NA	NA
Master_Control_42897	SO_3189_CA_comp22489_c0_seq1	4067.68	1405.66	0.345569	-1.53296	0.412699	1	tr|A0A067L8K5|A0A067L8K5_JATCU	591	72.03	590	77.26	99.83	150	4	267	1991	2	591	0	Phosphoinositide phospholipase C (EC 3.1.4.11)	JCGZ_01271	Jatropha curcas (Barbados nut)	NA	calcium ion binding; intracellular signal transduction; lipid catabolic process; phosphatidylinositol phospholipase C activity; signal transducer activity	GO:0005509; GO:0035556; GO:0016042; GO:0004435; GO:0004871	GO:0005509~calcium ion binding;GO:0004435~phosphatidylinositol phospholipase C activity;GO:0004871~signal transducer activity	GO:0035556~intracellular signal transduction;GO:0016042~lipid catabolic process	NA
Master_Control_42898	SO_3446_Cold_Stress_c23132_g2_i2	6780.3	1656.76	0.244349	-2.03298	0.304521	1	tr|A0A067L8K5|A0A067L8K5_JATCU	591	74.02	589	75.87	99.66	136	7	369	2087	4	591	0	Phosphoinositide phospholipase C (EC 3.1.4.11)	JCGZ_01271	Jatropha curcas (Barbados nut)	NA	calcium ion binding; intracellular signal transduction; lipid catabolic process; phosphatidylinositol phospholipase C activity; signal transducer activity	GO:0005509; GO:0035556; GO:0016042; GO:0004435; GO:0004871	GO:0005509~calcium ion binding;GO:0004435~phosphatidylinositol phospholipase C activity;GO:0004871~signal transducer activity	GO:0035556~intracellular signal transduction;GO:0016042~lipid catabolic process	NA
Master_Control_42904	SO_3189_CA_comp159206_c0_seq1	38.288	8.40995	0.21965	-2.18672	0.433368	1	tr|A0A068V0F9|A0A068V0F9_COFCA	369	39.8	201	30.89	54.47	99	3	1717	1178	16	215	4e-49	Coffea canephora DH200=94 genomic scaffold, scaffold_78	GSCOC_T00039163001	Coffea canephora (Robusta coffee)	NA	NA	NA	NA	NA	NA
Master_Control_42916	SO_3189_CA_comp27483_c0_seq1	10275.3	4099.25	0.398941	-1.32575	0.528661	1	tr|B9SMM7|B9SMM7_RICCO	226	68.59	156	36.06	69.03	45	3	953	495	72	226	3e-52	Putative uncharacterized protein	RCOM_1626550	Ricinus communis (Castor bean)	NA	membrane	GO:0016020	NA	NA	GO:0016020~membrane
Master_Control_42922	SO_3189_CA_comp1518062_c0_seq1	96.5523	16.8199	0.174205	-2.52114	0.288541	1	tr|V4U258|V4U258_9ROSI	748	55.44	395	57.64	52.81	154	5	737	1861	329	721	3e-112	Uncharacterized protein	CICLE_v10018994mg	Citrus clementina	NA	NA	NA	NA	NA	NA
Master_Control_42928	SO_3189_CA_comp23738_c0_seq1	3358.52	808.557	0.240748	-2.05441	0.268497	1	tr|A0A067H345|A0A067H345_CITSI	524	72.21	421	54.87	80.34	105	4	1973	747	4	424	0	Uncharacterized protein	CISIN_1g009820mg	Citrus sinensis (Sweet orange) (Citrus aurantium var. sinensis)	NA	NA	NA	NA	NA	NA
Master_Control_42935	SO_3446_Cold_Stress_c44902_g1_i1	623.428	176.609	0.283287	-1.81966	0.320051	1	tr|A0A068V600|A0A068V600_COFCA	836	55.96	822	67.64	98.33	349	8	900	3347	22	836	0	Coffea canephora DH200=94 genomic scaffold, scaffold_112	GSCOC_T00016940001	Coffea canephora (Robusta coffee)	NA	ATP binding; protein serine/threonine kinase activity	GO:0005524; GO:0004674	GO:0005524~ATP binding;GO:0004674~protein serine/threonine kinase activity	NA	NA
Master_Control_42940	SO_3189_CA_comp23768_c0_seq1	50647.5	18721.8	0.369648	-1.43578	0.645965	1	tr|V9MM98|V9MM98_ARTAN	167	99.4	167	58.32	100	1	0	58	558	1	167	2e-109	Agglutinin	NA	Artemisia annua (Sweet wormwood)	NA	NA	NA	NA	NA	NA
Master_Control_42956	SO_3446_Cold_Stress_c20893_g1_i1	82303.3	28562.6	0.347041	-1.52682	0.688647	1	tr|Q9S7F7|Q9S7F7_FRAAN	250	87.6	250	31.61	100	31	0	2053	1304	1	250	4e-131	Cytosolic ascorbate peroxidase (EC 1.11.1.11) (Cytosolic ascorbate peroxidase APX19)	APX	Fragaria ananassa (Strawberry)	NA	heme binding; L-ascorbate peroxidase activity; response to oxidative stress	GO:0016688; GO:0020037; GO:0006979	GO:0016688~L-ascorbate peroxidase activity;GO:0020037~heme binding	GO:0006979~response to oxidative stress	NA
Master_Control_42960	SO_3189_CA_comp29674_c0_seq1	4704.43	449.332	0.0955125	-3.38817	0.0856849	1	tr|C6TF55|C6TF55_SOYBN	222	52	200	45.91	90.09	90	2	288	875	25	222	3e-58	Putative uncharacterized protein	NA	Glycine max (Soybean) (Glycine hispida)	NA	chloroplast stroma; chloroplast thylakoid membrane; maltose metabolic process; pentose-phosphate shunt; photosystem II assembly; plastid organization; positive regulation of catalytic activity; rRNA processing; starch biosynthetic process; stomatal complex morphogenesis	GO:0009570; GO:0009535; GO:0000023; GO:0006098; GO:0010207; GO:0009657; GO:0043085; GO:0006364; GO:0019252; GO:0010103	NA	GO:0000023~maltose metabolic process;GO:0006098~pentose-phosphate shunt;GO:0010207~photosystem II assembly;GO:0009657~plastid organization;GO:0043085~positive regulation of catalytic activity;GO:0006364~rRNA processing;GO:0019252~starch biosynthetic process;GO:0010103~stomatal complex morphogenesis	GO:0009570~chloroplast stroma;GO:0009535~chloroplast thylakoid membrane
Master_Control_42961	SO_3189_CA_comp13335_c0_seq1	31.6292	1.20142	0.0379846	-4.71844	0.183508	1	NA	NA	NA	NA	NA	NA	NA	NA	NA	NA	NA	NA	NA	NA	NA	NA	NA	NA	NA	NA	NA	NA
Master_Control_42963	SO_3189_CA_comp19001_c0_seq2	113.199	6.00711	0.0530667	-4.23605	0.0977006	1	NA	NA	NA	NA	NA	NA	NA	NA	NA	NA	NA	NA	NA	NA	NA	NA	NA	NA	NA	NA	NA	NA
Master_Control_42964	SO_3189_CA_comp30935_c0_seq1	9131.68	3582.64	0.392331	-1.34986	0.513036	1	tr|W9QLE0|W9QLE0_9ROSA	425	88.36	318	54.67	74.82	37	0	1437	484	2	319	0	UDP-galactose/UDP-glucose transporter 4	L484_003946	Morus notabilis	NA	carbohydrate transport; integral component of membrane; transmembrane transport	GO:0008643; GO:0016021; GO:0055085	NA	GO:0008643~carbohydrate transport;GO:0055085~transmembrane transport	GO:0016021~integral component of membrane
Master_Control_42967	SO_3189_CA_comp9071_c0_seq1	29.1322	9.61137	0.329923	-1.5998	0.578431	1	NA	NA	NA	NA	NA	NA	NA	NA	NA	NA	NA	NA	NA	NA	NA	NA	NA	NA	NA	NA	NA	NA
Master_Control_42976	SO_3189_CA_comp322168_c0_seq1	57.432	12.0142	0.20919	-2.25711	0.38002	1	tr|A0A068U338|A0A068U338_COFCA	756	55.13	156	68.92	20.63	57	4	3	470	589	731	6e-41	Coffea canephora DH200=94 genomic scaffold, scaffold_7	GSCOC_T00037247001	Coffea canephora (Robusta coffee)	NA	ATP binding; DNA binding	GO:0005524; GO:0003677	GO:0005524~ATP binding;GO:0003677~DNA binding	NA	NA
Master_Control_42986	SO_3189_CA_comp18635_c0_seq1	1405.83	158.588	0.112807	-3.14807	0.0928717	1	NA	NA	NA	NA	NA	NA	NA	NA	NA	NA	NA	NA	NA	NA	NA	NA	NA	NA	NA	NA	NA	NA
Master_Control_42988	SO_3189_CA_comp18520_c0_seq1	158.146	10.8128	0.0683722	-3.87045	0.101614	1	tr|A0A068JKM4|A0A068JKM4_GLYSO	106	73.33	60	27.73	56.6	16	0	380	559	1	60	2e-22	Isoflavone reductase (Fragment)	ifr1	Glycine soja (Wild soybean)	NA	NA	NA	NA	NA	NA
Master_Control_42992	SO_3189_CA_comp33944_c1_seq16	589.302	2.40284	0.00407744	-7.93812	0.00150796	0.327265	NA	NA	NA	NA	NA	NA	NA	NA	NA	NA	NA	NA	NA	NA	NA	NA	NA	NA	NA	NA	NA	NA
Master_Control_43008	SO_3189_CA_comp22833_c0_seq1	1459.1	463.749	0.317831	-1.65367	0.35513	1	tr|W9SJL8|W9SJL8_9ROSA	684	69.28	293	62.65	42.84	72	4	1308	469	1	288	5e-134	Threonine--tRNA ligase	L484_020038	Morus notabilis	NA	ATP binding; cytoplasm; threonine-tRNA ligase activity; threonyl-tRNA aminoacylation	GO:0005524; GO:0005737; GO:0004829; GO:0006435	GO:0005524~ATP binding;GO:0004829~threonine-tRNA ligase activity	GO:0006435~threonyl-tRNA aminoacylation	GO:0005737~cytoplasm
Master_Control_43021	SO_3189_CA_comp25255_c0_seq2	1314.28	444.526	0.338229	-1.56393	0.380725	1	tr|K4EN17|K4EN17_PANQU	342	55.06	336	58.3	98.25	113	6	577	1473	2	336	3e-99	WRKY8 (Fragment)	NA	Panax quinquefolius (American ginseng) (Aralia quinquefolia)	NA	sequence-specific DNA binding; sequence-specific DNA binding transcription factor activity	GO:0043565; GO:0003700	GO:0043565~sequence-specific DNA binding;GO:0003700~sequence-specific DNA binding transcription factor activity	NA	NA
Master_Control_43025	SO_3446_Cold_Stress_c18466_g1_i2	247.207	61.2725	0.247859	-2.01241	0.314399	1	tr|S6A7M5|S6A7M5_NICAT	420	79.69	128	99.48	30.48	26	0	2	385	218	345	1e-70	S-methyl-5-thioribose kinase	NA	Nicotiana attenuata (Coyote tobacco)	NA	methionine biosynthetic process; S-methyl-5-thioribose kinase activity	GO:0046522; GO:0009086	GO:0046522~S-methyl-5-thioribose kinase activity	GO:0009086~methionine biosynthetic process	NA
Master_Control_43042	SO_3446_Cold_Stress_c6275_g1_i1	335.436	146.573	0.436964	-1.19441	0.524028	1	tr|V4MA07|V4MA07_EUTSA	108	67.95	78	33.48	72.22	25	0	138	371	31	108	3e-31	Uncharacterized protein	EUTSA_v10026620mg	Eutrema salsugineum (Saltwater cress) (Sisymbrium salsugineum)	NA	NA	NA	NA	NA	NA
Master_Control_43053	SO_3446_Cold_Stress_c5806_g1_i1	79.9053	38.4455	0.481138	-1.05548	0.645629	1	tr|E0CQU2|E0CQU2_VITVI	703	77.78	351	45.21	49.93	78	0	2	1054	353	703	0	Putative uncharacterized protein	VIT_18s0001g00570	Vitis vinifera (Grape)	NA	NA	NA	NA	NA	NA
Master_Control_43057	SO_3189_CA_comp26531_c0_seq2	20.8087	7.20853	0.346419	-1.52941	0.622944	1	tr|E3SU12|E3SU12_HELAN	949	47.59	145	76.86	15.28	72	1	2	424	11	155	1e-35	CC-NBS-LRR resistance-like protein RGC203	NA	Helianthus annuus (Common sunflower)	NA	ADP binding	GO:0043531	GO:0043531~ADP binding	NA	NA
Master_Control_43059	SO_3446_Cold_Stress_c39773_g1_i1	169.799	55.2654	0.325476	-1.61938	0.434978	1	tr|B9HMB4|B9HMB4_POPTR	827	68.55	798	92.01	96.49	247	3	136	2523	31	826	0	Uncharacterized protein	POPTR_0008s20490g	Populus trichocarpa (Western balsam poplar) (Populus balsamifera subsp. trichocarpa)	NA	NA	NA	NA	NA	NA
Master_Control_43061	SO_3446_Cold_Stress_c16788_g1_i1	2913.22	266.716	0.0915537	-3.44924	0.0723107	1	tr|D7T913|D7T913_VITVI	621	46.77	635	78.52	100	282	11	251	2116	26	617	9e-179	Putative uncharacterized protein	VIT_01s0011g03890	Vitis vinifera (Grape)	NA	ATP binding; polysaccharide binding; protein serine/threonine kinase activity	GO:0005524; GO:0030247; GO:0004674	GO:0005524~ATP binding;GO:0030247~polysaccharide binding;GO:0004674~protein serine/threonine kinase activity	NA	NA
Master_Control_43064	SO_3189_CA_comp24091_c0_seq1	250.537	122.545	0.48913	-1.03171	0.591298	1	tr|M1A0C0|M1A0C0_SOLTU	309	70.98	255	59.95	82.52	72	1	351	1109	55	309	3e-125	Uncharacterized protein	PGSC0003DMG400004663	Solanum tuberosum (Potato)	NA	methyltransferase activity	GO:0008168	GO:0008168~methyltransferase activity	NA	NA
Master_Control_43068	SO_3189_CA_comp32357_c1_seq1	4915.01	394.066	0.0801761	-3.64068	0.0681165	1	tr|A0A061ES58|A0A061ES58_THECC	471	89.81	471	80.28	100	48	0	62	1474	1	471	0	Serine hydroxymethyltransferase (EC 2.1.2.1)	TCM_020228	Theobroma cacao (Cacao) (Cocoa)	PATHWAY: One-carbon metabolism; tetrahydrofolate interconversion. {ECO:0000256|RuleBase:RU000585}.	glycine hydroxymethyltransferase activity; glycine metabolic process; L-serine metabolic process; methyltransferase activity; one-carbon metabolic process; pyridoxal phosphate binding	GO:0006563; GO:0004372; GO:0006544; GO:0008168; GO:0006730; GO:0030170	GO:0004372~glycine hydroxymethyltransferase activity;GO:0008168~methyltransferase activity;GO:0030170~pyridoxal phosphate binding	GO:0006563~L-serine metabolic process;GO:0006544~glycine metabolic process;GO:0006730~one-carbon metabolic process	NA
Master_Control_43071	SO_3446_Cold_Stress_c24831_g1_i1	1706.31	741.277	0.434432	-1.2028	0.499383	1	tr|K7K109|K7K109_SOYBN	433	63.95	441	62.26	100	141	8	1659	367	1	433	5e-167	Uncharacterized protein	NA	Glycine max (Soybean) (Glycine hispida)	NA	integral component of membrane	GO:0016021	NA	NA	GO:0016021~integral component of membrane
Master_Control_43076	SO_3446_Cold_Stress_c39346_g1_i1	207.254	55.2654	0.266655	-1.90695	0.349848	1	tr|A0A067KRC5|A0A067KRC5_JATCU	382	66.32	386	66.63	100	109	7	1435	329	1	382	4e-162	Uncharacterized protein	JCGZ_04030	Jatropha curcas (Barbados nut)	NA	base-excision repair; DNA-3-methyladenine glycosylase activity	GO:0008725; GO:0006284	GO:0008725~DNA-3-methyladenine glycosylase activity	GO:0006284~base-excision repair	NA
Master_Control_43078	SO_3189_CA_comp22827_c0_seq2	710.825	146.573	0.206202	-2.27787	0.217493	1	tr|A0A068UF26|A0A068UF26_COFCA	451	72.68	399	33.08	88.47	102	3	3033	1855	53	450	0	Coffea canephora DH200=94 genomic scaffold, scaffold_25	GSCOC_T00024308001	Coffea canephora (Robusta coffee)	NA	NA	NA	NA	NA	NA
Master_Control_43091	SO_3189_CA_comp17140_c0_seq2	49.1085	12.0142	0.244646	-2.03123	0.438487	1	NA	NA	NA	NA	NA	NA	NA	NA	NA	NA	NA	NA	NA	NA	NA	NA	NA	NA	NA	NA	NA	NA
Master_Control_43094	SO_3189_CA_comp14602_c0_seq1	99.8817	10.8128	0.108256	-3.20748	0.19107	1	NA	NA	NA	NA	NA	NA	NA	NA	NA	NA	NA	NA	NA	NA	NA	NA	NA	NA	NA	NA	NA	NA
Master_Control_43095	SO_3189_CA_comp10690_c0_seq1	12243	3342.36	0.273001	-1.87302	0.384977	1	tr|A0A072UWI1|A0A072UWI1_MEDTR	651	87.93	646	53.61	99.23	76	2	139	2070	1	646	0	Thiamine biosynthesis protein ThiC	MTR_3g462950	Medicago truncatula (Barrel medic) (Medicago tribuloides)	NA	iron-sulfur cluster binding; thiamine biosynthetic process	GO:0051536; GO:0009228	GO:0051536~iron-sulfur cluster binding	GO:0009228~thiamine biosynthetic process	NA
Master_Control_43112	SO_3189_CA_comp237349_c0_seq1	55.7673	9.61137	0.172348	-2.5366	0.334504	1	tr|A0A061EDQ1|A0A061EDQ1_THECC	715	74.17	515	98.22	72.03	119	3	1	1533	211	715	0	Threonyl-tRNA synthetase isoform 1	TCM_010280	Theobroma cacao (Cacao) (Cocoa)	NA	ATP binding; cytoplasm; threonine-tRNA ligase activity; threonyl-tRNA aminoacylation	GO:0005524; GO:0005737; GO:0004829; GO:0006435	GO:0005524~ATP binding;GO:0004829~threonine-tRNA ligase activity	GO:0006435~threonyl-tRNA aminoacylation	GO:0005737~cytoplasm
Master_Control_43114	SO_3189_CA_comp34441_c0_seq18	178.122	4.80569	0.0269797	-5.21198	0.0381587	1	tr|B9R7V9|B9R7V9_RICCO	525	60.42	48	8.4	9.14	19	0	144	1	2	49	7e-10	Spotted leaf protein, putative	RCOM_1594620	Ricinus communis (Castor bean)	NA	ligase activity; ubiquitin-protein transferase activity	GO:0016874; GO:0004842	GO:0016874~ligase activity;GO:0004842~ubiquitin-protein transferase activity	NA	NA
Master_Control_43116	SO_3189_CA_comp31052_c1_seq3	124.02	12.0142	0.0968734	-3.36776	0.159173	1	NA	NA	NA	NA	NA	NA	NA	NA	NA	NA	NA	NA	NA	NA	NA	NA	NA	NA	NA	NA	NA	NA
Master_Control_43117	SO_3189_CA_comp31052_c1_seq1	186.446	21.6256	0.115989	-3.10794	0.158251	1	NA	NA	NA	NA	NA	NA	NA	NA	NA	NA	NA	NA	NA	NA	NA	NA	NA	NA	NA	NA	NA	NA
Master_Control_43119	SO_3189_CA_comp18397_c0_seq1	3061.37	1325.17	0.432867	-1.208	0.509081	1	tr|B9GF37|B9GF37_POPTR	382	80.49	287	57.32	75.13	56	0	1141	281	95	381	2e-174	Uncharacterized protein	POPTR_0001s26960g	Populus trichocarpa (Western balsam poplar) (Populus balsamifera subsp. trichocarpa)	NA	NA	NA	NA	NA	NA
Master_Control_43120	SO_3446_Cold_Stress_c20575_g3_i3	104.043	12.0142	0.115473	-3.11437	0.198936	1	NA	NA	NA	NA	NA	NA	NA	NA	NA	NA	NA	NA	NA	NA	NA	NA	NA	NA	NA	NA	NA	NA
Master_Control_43121	SO_3189_CA_comp27215_c0_seq1	258.028	70.8839	0.274714	-1.864	0.345605	1	NA	NA	NA	NA	NA	NA	NA	NA	NA	NA	NA	NA	NA	NA	NA	NA	NA	NA	NA	NA	NA	NA
Master_Control_43122	SO_3446_Cold_Stress_c10879_g1_i1	49.1085	9.61137	0.195717	-2.35316	0.378094	1	tr|D7TJ10|D7TJ10_VITVI	540	77.08	301	65.53	55.74	67	1	43	939	228	528	7e-169	Putative uncharacterized protein	VIT_08s0007g03990	Vitis vinifera (Grape)	NA	calcium ion transport; cell wall biogenesis; cytokinin-activated signaling pathway; DNA mediated transformation; glucomannan 4-beta-mannosyltransferase activity; Golgi membrane; Golgi organization; integral component of membrane; mannan synthase activity; response to bacterium; response to salt stress	GO:0009294; GO:0000139; GO:0007030; GO:0006816; GO:0042546; GO:0009736; GO:0047259; GO:0016021; GO:0051753; GO:0009617; GO:0009651	GO:0047259~glucomannan 4-beta-mannosyltransferase activity;GO:0051753~mannan synthase activity	GO:0009294~DNA mediated transformation;GO:0007030~Golgi organization;GO:0006816~calcium ion transport;GO:0042546~cell wall biogenesis;GO:0009736~cytokinin-activated signaling pathway;GO:0009617~response to bacterium;GO:0009651~response to salt stress	GO:0000139~Golgi membrane;GO:0016021~integral component of membrane
Master_Control_43132	SO_3189_CA_comp764904_c0_seq1	64.0907	13.2156	0.206202	-2.27787	0.365898	1	NA	NA	NA	NA	NA	NA	NA	NA	NA	NA	NA	NA	NA	NA	NA	NA	NA	NA	NA	NA	NA	NA
Master_Control_43133	SO_3446_Cold_Stress_c36237_g1_i1	4780.17	355.621	0.074395	-3.74865	0.0607582	1	tr|B9SLH0|B9SLH0_RICCO	954	58.58	927	83.24	97.17	360	10	282	3020	38	954	0	Putative uncharacterized protein	RCOM_0686670	Ricinus communis (Castor bean)	NA	ATP binding; integral component of membrane; oxidoreductase activity; protein kinase activity	GO:0005524; GO:0016021; GO:0016491; GO:0004672	GO:0005524~ATP binding;GO:0016491~oxidoreductase activity;GO:0004672~protein kinase activity	NA	GO:0016021~integral component of membrane
Master_Control_43140	SO_3189_CA_comp29360_c0_seq1	164.805	69.6825	0.422818	-1.24189	0.544601	1	tr|A0A022RV75|A0A022RV75_ERYGU	438	77.2	386	63.66	88.13	84	3	1445	300	44	429	0	Uncharacterized protein	MIMGU_mgv1a006572mg	Erythranthe guttata (Yellow monkey flower) (Mimulus guttatus)	NA	lipid metabolic process; phosphoric diester hydrolase activity	GO:0006629; GO:0008081	GO:0008081~phosphoric diester hydrolase activity	GO:0006629~lipid metabolic process	NA
Master_Control_43143	SO_3446_Cold_Stress_c6953_g1_i1	152.32	37.2441	0.244513	-2.03202	0.345483	1	NA	NA	NA	NA	NA	NA	NA	NA	NA	NA	NA	NA	NA	NA	NA	NA	NA	NA	NA	NA	NA	NA
Master_Control_43152	SO_3446_Cold_Stress_c25717_g3_i4	44.9468	12.0142	0.267299	-1.90347	0.473083	1	NA	NA	NA	NA	NA	NA	NA	NA	NA	NA	NA	NA	NA	NA	NA	NA	NA	NA	NA	NA	NA	NA
Master_Control_43164	SO_3189_CA_comp29919_c1_seq5	186.446	20.4242	0.109545	-3.19041	0.149305	1	tr|D7SL25|D7SL25_VITVI	322	74.25	167	43.26	51.86	43	0	723	223	153	319	1e-117	Putative uncharacterized protein	VIT_06s0004g02380	Vitis vinifera (Grape)	NA	catalytic activity; coenzyme binding	GO:0003824; GO:0050662	GO:0003824~catalytic activity;GO:0050662~coenzyme binding	NA	NA
Master_Control_43167	SO_3446_Cold_Stress_c7683_g2_i1	61.5937	12.0142	0.195056	-2.35804	0.355143	1	NA	NA	NA	NA	NA	NA	NA	NA	NA	NA	NA	NA	NA	NA	NA	NA	NA	NA	NA	NA	NA	NA
Master_Control_43166	SO_3446_Cold_Stress_c7683_g1_i2	259.692	4.80569	0.0185053	-5.75592	0.0180421	0.917242	tr|G4VV62|G4VV62_CAMSI	324	77.19	57	33.01	17.59	13	0	348	518	1	57	7e-21	Cinnamyl alcohol dehydrogenase	NA	Camellia sinensis (Tea)	NA	catalytic activity; coenzyme binding	GO:0003824; GO:0050662	GO:0003824~catalytic activity;GO:0050662~coenzyme binding	NA	NA
Master_Control_43191	SO_3189_CA_comp24064_c0_seq1	362.903	158.588	0.436997	-1.19431	0.521192	1	tr|M1B0X6|M1B0X6_SOLTU	672	67.27	443	50.02	65.92	145	0	2317	989	37	479	0	Uncharacterized protein	PGSC0003DMG400013288	Solanum tuberosum (Potato)	NA	ATP binding; thymidine kinase activity	GO:0005524; GO:0004797	GO:0005524~ATP binding;GO:0004797~thymidine kinase activity	NA	NA
Master_Control_43193	SO_3189_CA_comp30568_c0_seq3	264.686	74.4881	0.28142	-1.8292	0.352455	1	tr|D7T6D7|D7T6D7_VITVI	1291	43.3	321	36.83	24.86	137	6	917	66	674	986	1e-62	Putative uncharacterized protein	VIT_05s0020g01290	Vitis vinifera (Grape)	NA	GTP binding	GO:0005525	GO:0005525~GTP binding	NA	NA
Master_Control_43194	SO_3446_Cold_Stress_c29307_g1_i1	347.921	72.0853	0.207189	-2.27098	0.243047	1	tr|D7T6D7|D7T6D7_VITVI	1291	43.3	321	33.91	24.86	137	6	917	66	674	986	3e-62	Putative uncharacterized protein	VIT_05s0020g01290	Vitis vinifera (Grape)	NA	GTP binding	GO:0005525	GO:0005525~GTP binding	NA	NA
Master_Control_43200	SO_3189_CA_comp380534_c0_seq1	110.702	14.4171	0.130233	-2.94083	0.216198	1	NA	NA	NA	NA	NA	NA	NA	NA	NA	NA	NA	NA	NA	NA	NA	NA	NA	NA	NA	NA	NA	NA
Master_Control_43211	SO_3189_CA_comp24454_c0_seq4	72.4142	19.2227	0.265455	-1.91346	0.428295	1	NA	NA	NA	NA	NA	NA	NA	NA	NA	NA	NA	NA	NA	NA	NA	NA	NA	NA	NA	NA	NA	NA
Master_Control_43219	SO_3189_CA_comp26109_c0_seq2	14.1499	2.40284	0.169813	-2.55798	0.487881	1	tr|A0A067GBP6|A0A067GBP6_CITSI	139	65.79	76	23.75	54.68	26	0	2	229	12	87	1e-15	Uncharacterized protein	CISIN_1g032504mg	Citrus sinensis (Sweet orange) (Citrus aurantium var. sinensis)	NA	actin cytoskeleton; actin filament depolymerization	GO:0015629; GO:0030042	NA	GO:0030042~actin filament depolymerization	GO:0015629~actin cytoskeleton
Master_Control_43223	SO_3189_CA_comp388648_c0_seq1	28.2998	2.40284	0.0849067	-3.55798	0.279321	1	NA	NA	NA	NA	NA	NA	NA	NA	NA	NA	NA	NA	NA	NA	NA	NA	NA	NA	NA	NA	NA	NA
Master_Control_43238	SO_3189_CA_comp21545_c0_seq5	1045.43	469.756	0.449343	-1.15411	0.515028	1	tr|M5XBF4|M5XBF4_PRUPE	121	82.61	69	28.24	57.02	12	0	201	407	53	121	8e-35	Uncharacterized protein	PRUPE_ppa017907mg	Prunus persica (Peach) (Amygdalus persica)	NA	mitochondrial electron transport, ubiquinol to cytochrome c; ubiquinol-cytochrome-c reductase activity	GO:0006122; GO:0008121	GO:0008121~ubiquinol-cytochrome-c reductase activity	GO:0006122~mitochondrial electron transport, ubiquinol to cytochrome c	NA
Master_Control_43241	SO_3189_CA_comp26336_c0_seq3	634.249	138.163	0.217838	-2.19867	0.235249	1	tr|F6HF59|F6HF59_VITVI	178	65.96	188	48.92	100	54	2	121	684	1	178	4e-77	Putative uncharacterized protein	VIT_01s0011g01610	Vitis vinifera (Grape)	NA	catalytic activity; chloroplast	GO:0003824; GO:0009507	GO:0003824~catalytic activity	NA	GO:0009507~chloroplast
Master_Control_43242	SO_3189_CA_comp26336_c0_seq1	202.26	88.9052	0.439558	-1.18587	0.550147	1	tr|A0A0A0M163|A0A0A0M163_CUCSA	183	89.09	110	34.02	60.11	12	0	172	501	74	183	4e-64	Uncharacterized protein	Csa_1G701380	Cucumis sativus (Cucumber)	NA	NA	NA	NA	NA	NA
Master_Control_43243	SO_3446_Cold_Stress_c18017_g1_i1	6251.76	1426.09	0.22811	-2.1322	0.277543	1	tr|Q1HL01|Q1HL01_CAMSI	465	81.66	469	70.28	100	82	2	40	1446	1	465	0	ATP sulfurylase (ATP sulfurylase APS2) (EC 2.7.7.4)	APS2	Camellia sinensis (Tea)	NA	sulfate adenylyltransferase (ATP) activity; sulfate assimilation	GO:0004781; GO:0000103	GO:0004781~sulfate adenylyltransferase (ATP) activity	GO:0000103~sulfate assimilation	NA
Master_Control_43246	SO_3189_CA_comp19515_c0_seq4	273.01	134.559	0.492873	-1.02071	0.591696	1	tr|A0A022RJH0|A0A022RJH0_ERYGU	428	56.11	319	52.87	74.53	114	3	1559	669	70	384	2e-118	Uncharacterized protein	MIMGU_mgv1a006878mg	Erythranthe guttata (Yellow monkey flower) (Mimulus guttatus)	NA	NA	NA	NA	NA	NA
Master_Control_43247	SO_3446_Cold_Stress_c18114_g1_i4	325.448	162.192	0.498365	-1.00472	0.591006	1	tr|A0A022RJH0|A0A022RJH0_ERYGU	428	51.83	382	64.42	89.25	158	3	1721	642	16	393	1e-125	Uncharacterized protein	MIMGU_mgv1a006878mg	Erythranthe guttata (Yellow monkey flower) (Mimulus guttatus)	NA	NA	NA	NA	NA	NA
Master_Control_43268	SO_3446_Cold_Stress_c18334_g1_i1	4646.16	1505.38	0.324005	-1.62591	0.390877	1	tr|M1CPQ7|M1CPQ7_SOLTU	335	62.89	353	69.53	100	92	6	91	1086	1	335	4e-132	Uncharacterized protein	PGSC0003DMG400028061	Solanum tuberosum (Potato)	NA	cell differentiation; chloroplast; chloroplast relocation; leaf morphogenesis; photosystem II assembly; plastid chromosome; positive regulation of transcription, DNA-templated; regulation of protein dephosphorylation; regulation of translation; rRNA processing; thylakoid membrane organization; transcription from plastid promoter	GO:0030154; GO:0009507; GO:0009902; GO:0009965; GO:0010207; GO:0009508; GO:0045893; GO:0006364; GO:0035304; GO:0006417; GO:0010027; GO:0042793	NA	GO:0030154~cell differentiation;GO:0009902~chloroplast relocation;GO:0009965~leaf morphogenesis;GO:0010207~photosystem II assembly;GO:0045893~positive regulation of transcription, DNA-templated;GO:0006364~rRNA processing;GO:0035304~regulation of protein dephosphorylation;GO:0006417~regulation of translation;GO:0010027~thylakoid membrane organization;GO:0042793~transcription from plastid promoter	GO:0009507~chloroplast;GO:0009508~plastid chromosome
Master_Control_43293	SO_3189_CA_comp33379_c1_seq2	596.793	72.0853	0.120788	-3.04945	0.11292	1	tr|A0A0A0L1E5|A0A0A0L1E5_CUCSA	358	61.59	302	58.87	84.36	108	4	244	1149	45	338	2e-122	Uncharacterized protein	Csa_4G664360	Cucumis sativus (Cucumber)	NA	NA	NA	NA	NA	NA
Master_Control_43302	SO_3189_CA_comp25851_c0_seq1	10021.5	2196.2	0.21915	-2.19001	0.294701	1	tr|W5RRE0|W5RRE0_CHRMO	428	93.09	434	42.36	100	23	1	333	1634	1	427	0	Omega-3 fatty acid desaturase 7	FAD7	Chrysanthemum morifolium (Florist's daisy) (Dendranthema grandiflorum)	NA	lipid metabolic process; oxidoreductase activity, acting on paired donors, with oxidation of a pair of donors resulting in the reduction of molecular oxygen to two molecules of water	GO:0006629; GO:0016717	GO:0016717~oxidoreductase activity, acting on paired donors, with oxidation of a pair of donors resulting in the reduction of molecular oxygen to two molecules of water	GO:0006629~lipid metabolic process	NA
Master_Control_43306	SO_3189_CA_comp25416_c0_seq1	3623.21	977.957	0.269915	-1.88942	0.309971	1	tr|Q52QX9|Q52QX9_MANES	344	83.67	343	66.26	99.71	54	2	1345	323	1	343	0	Aldo/keto reductase AKR	NA	Manihot esculenta (Cassava) (Jatropha manihot)	NA	NA	NA	NA	NA	NA
Master_Control_43309	SO_3446_Cold_Stress_c20733_g1_i2	20.8087	6.00711	0.288683	-1.79244	0.568615	1	tr|V5NAT8|V5NAT8_PHAVU	318	56.52	69	11.4	21.7	23	1	1124	1330	198	259	9e-19	Glucose-6-phosphate 1-epimerase	NA	Phaseolus vulgaris (Kidney bean) (French bean)	NA	carbohydrate binding; carbohydrate metabolic process; isomerase activity	GO:0030246; GO:0005975; GO:0016853	GO:0030246~carbohydrate binding;GO:0016853~isomerase activity	GO:0005975~carbohydrate metabolic process	NA
Master_Control_43313	SO_3189_CA_comp27889_c0_seq1	86.5641	9.61137	0.111032	-3.17095	0.206052	1	tr|D7SPS3|D7SPS3_VITVI	356	78.03	132	34.52	37.08	29	0	635	240	225	356	2e-63	Putative uncharacterized protein	VIT_04s0023g00320	Vitis vinifera (Grape)	NA	auxin-activated signaling pathway; auxin homeostasis; auxin transmembrane transporter activity; endoplasmic reticulum; integral component of membrane; intracellular auxin transport; pollen development	GO:0010252; GO:0080161; GO:0009734; GO:0005783; GO:0016021; GO:0080162; GO:0009555	GO:0080161~auxin transmembrane transporter activity	GO:0010252~auxin homeostasis;GO:0009734~auxin-activated signaling pathway;GO:0080162~intracellular auxin transport;GO:0009555~pollen development	GO:0005783~endoplasmic reticulum;GO:0016021~integral component of membrane
Master_Control_43314	SO_3189_CA_comp27889_c0_seq2	412.012	14.4171	0.0349919	-4.83684	0.0255672	1	tr|A0A068U6X0|A0A068U6X0_COFCA	357	72.27	357	63.71	100	94	3	1295	240	1	357	2e-158	Coffea canephora DH200=94 genomic scaffold, scaffold_12	GSCOC_T00017545001	Coffea canephora (Robusta coffee)	NA	integral component of membrane; transmembrane transport	GO:0016021; GO:0055085	NA	GO:0055085~transmembrane transport	GO:0016021~integral component of membrane
Master_Control_43319	SO_3446_Cold_Stress_c17349_g1_i2	67.4201	30.0355	0.445498	-1.16651	0.622527	1	tr|Q9ZSL4|Q9ZSL4_CICIN	143	77.54	138	37.23	96.5	31	0	855	442	1	138	1e-58	MADS box protein (Fragment)	NA	Cichorium intybus (Chicory)	NA	DNA binding; nucleus; sequence-specific DNA binding transcription factor activity; transcription, DNA-templated	GO:0003677; GO:0005634; GO:0003700; GO:0006351	GO:0003677~DNA binding;GO:0003700~sequence-specific DNA binding transcription factor activity	GO:0006351~transcription, DNA-templated	GO:0005634~nucleus
Master_Control_43324	SO_3189_CA_comp746828_c0_seq1	435.318	206.645	0.474698	-1.07492	0.556962	1	tr|B9HYY6|B9HYY6_POPTR	466	77.64	331	31.66	71.03	73	1	1566	574	137	466	5e-150	Uncharacterized protein	POPTR_0011s04470g	Populus trichocarpa (Western balsam poplar) (Populus balsamifera subsp. trichocarpa)	NA	3'(2'),5'-bisphosphate nucleotidase activity; phosphatidylinositol phosphorylation; sulfur compound metabolic process	GO:0008441; GO:0046854; GO:0006790	GO:0008441~3'(2'),5'-bisphosphate nucleotidase activity	GO:0046854~phosphatidylinositol phosphorylation;GO:0006790~sulfur compound metabolic process	NA
Master_Control_43342	SO_3189_CA_comp28857_c0_seq2	157.314	76.891	0.488775	-1.03276	0.614076	1	tr|B9SF10|B9SF10_RICCO	389	47.2	375	61.51	96.4	190	3	319	1422	1	374	6e-98	Ubiquitin-protein ligase, putative	RCOM_1212010	Ricinus communis (Castor bean)	NA	ligase activity	GO:0016874	GO:0016874~ligase activity	NA	NA
Master_Control_43343	SO_3446_Cold_Stress_c31618_g1_i1	175.625	75.6896	0.430972	-1.21433	0.549257	1	tr|B9SF10|B9SF10_RICCO	389	47.2	375	57.81	96.4	190	3	319	1422	1	374	2e-97	Ubiquitin-protein ligase, putative	RCOM_1212010	Ricinus communis (Castor bean)	NA	ligase activity	GO:0016874	GO:0016874~ligase activity	NA	NA
Master_Control_43346	SO_3189_CA_comp313075_c0_seq1	51.6055	4.80569	0.0931235	-3.42471	0.226082	1	tr|F6HYE3|F6HYE3_VITVI	648	58.55	152	72.96	23.46	62	1	456	1	74	224	1e-55	Putative uncharacterized protein	VIT_09s0002g04370	Vitis vinifera (Grape)	NA	NA	NA	NA	NA	NA
Master_Control_43347	SO_3189_CA_comp24619_c0_seq1	139.834	54.064	0.386629	-1.37098	0.517309	1	tr|M1CHV3|M1CHV3_SOLTU	383	66.49	370	76.18	96.61	115	2	1393	305	1	368	3e-171	Uncharacterized protein	PGSC0003DMG400026359	Solanum tuberosum (Potato)	NA	anchored component of plasma membrane; carbohydrate metabolic process; cell wall; cytoplasm; defense response; extracellular region; glucan endo-1,3-beta-D-glucosidase activity; jasmonic acid mediated signaling pathway; nucleus; protein targeting to membrane; regulation of plant-type hypersensitive response; salicylic acid mediated signaling pathway	GO:0046658; GO:0005975; GO:0005618; GO:0005737; GO:0006952; GO:0005576; GO:0042973; GO:0009867; GO:0005634; GO:0006612; GO:0010363; GO:0009863	GO:0042973~glucan endo-1,3-beta-D-glucosidase activity	GO:0005975~carbohydrate metabolic process;GO:0006952~defense response;GO:0009867~jasmonic acid mediated signaling pathway;GO:0006612~protein targeting to membrane;GO:0010363~regulation of plant-type hypersensitive response;GO:0009863~salicylic acid mediated signaling pathway	GO:0046658~anchored component of plasma membrane;GO:0005618~cell wall;GO:0005737~cytoplasm;GO:0005576~extracellular region;GO:0005634~nucleus
Master_Control_43360	SO_3189_CA_comp23069_c0_seq1	51.6055	10.8128	0.209528	-2.25479	0.39078	1	tr|A0A061F4E7|A0A061F4E7_THECC	317	69.23	52	23.28	16.4	16	0	531	376	167	218	7e-17	Cysteine proteinases superfamily protein isoform 1	TCM_024837	Theobroma cacao (Cacao) (Cocoa)	NA	NA	NA	NA	NA	NA
Master_Control_43363	SO_3446_Cold_Stress_c8025_g1_i1	205.59	58.8697	0.286345	-1.80417	0.374729	1	tr|A0A067JVG5|A0A067JVG5_JATCU	156	71.11	135	45.61	86.54	39	0	749	345	5	139	1e-67	Uncharacterized protein	JCGZ_17936	Jatropha curcas (Barbados nut)	NA	NA	NA	NA	NA	NA
Master_Control_43364	SO_3189_CA_comp23069_c1_seq2	99.0493	21.6256	0.218332	-2.19541	0.345503	1	tr|A0A067JVG5|A0A067JVG5_JATCU	156	71.94	139	48.1	89.1	39	0	761	345	1	139	5e-70	Uncharacterized protein	JCGZ_17936	Jatropha curcas (Barbados nut)	NA	NA	NA	NA	NA	NA
Master_Control_43379	SO_3189_CA_comp27310_c0_seq1	189.775	36.0426	0.189923	-2.39651	0.257504	1	tr|M5XY57|M5XY57_PRUPE	465	58.3	458	58.64	98.49	187	3	1875	505	6	460	3e-180	Uncharacterized protein	PRUPE_ppa005345mg	Prunus persica (Peach) (Amygdalus persica)	NA	NA	NA	NA	NA	NA
Master_Control_43397	SO_3189_CA_comp27050_c0_seq1	153.152	21.6256	0.141204	-2.82415	0.207827	1	tr|A0A022QSX4|A0A022QSX4_ERYGU	128	66.3	92	37.81	71.88	26	1	379	119	37	128	5e-35	Uncharacterized protein	MIMGU_mgv1a016258mg	Erythranthe guttata (Yellow monkey flower) (Mimulus guttatus)	NA	NA	NA	NA	NA	NA
Master_Control_43402	SO_3189_CA_comp29043_c0_seq2	666.71	55.2654	0.0828927	-3.59261	0.0663856	1	tr|V4VLE5|V4VLE5_9ROSI	591	79.61	304	66.04	51.44	57	3	149	1057	4	303	1e-143	Uncharacterized protein	CICLE_v10019412mg	Citrus clementina	NA	integral component of membrane; oligopeptide transport; transporter activity	GO:0016021; GO:0006857; GO:0005215	GO:0005215~transporter activity	GO:0006857~oligopeptide transport	GO:0016021~integral component of membrane
Master_Control_43403	SO_3189_CA_comp35040_c1_seq1	579.314	81.6967	0.141023	-2.826	0.138803	1	tr|F6HPA0|F6HPA0_VITVI	644	81.69	284	33.5	44.1	52	0	1490	2341	355	638	6e-145	Putative uncharacterized protein	VIT_02s0154g00260	Vitis vinifera (Grape)	NA	auxin-activated signaling pathway; cell wall pectin metabolic process; glucosinolate biosynthetic process; integral component of membrane; nitrate assimilation; nitrate transmembrane transporter activity; oligopeptide transport; plant-type cell wall cellulose metabolic process; plasma membrane; response to herbicide; response to nitrate; response to water deprivation; sterol biosynthetic process;…	GO:0009734; GO:0052546; GO:0019761; GO:0016021; GO:0042128; GO:0015112; GO:0006857; GO:0052541; GO:0005886; GO:0009635; GO:0010167; GO:0009414; GO:0016126; GO:0015293	GO:0015112~nitrate transmembrane transporter activity;GO:0015293~symporter activity	GO:0009734~auxin-activated signaling pathway;GO:0052546~cell wall pectin metabolic process;GO:0019761~glucosinolate biosynthetic process;GO:0042128~nitrate assimilation;GO:0006857~oligopeptide transport;GO:0052541~plant-type cell wall cellulose metabolic process;GO:0009635~response to herbicide;GO:0010167~response to nitrate;GO:0009414~response to water deprivation;GO:0016126~sterol biosynthetic …	GO:0016021~integral component of membrane;GO:0005886~plasma membrane
Master_Control_43410	SO_3189_CA_comp30161_c0_seq2	70.7495	30.0355	0.424534	-1.23605	0.599733	1	tr|V4SH04|V4SH04_9ROSI	200	64	50	25.95	25	18	0	385	534	151	200	2e-16	Uncharacterized protein	CICLE_v10029306mg	Citrus clementina	NA	cell cycle arrest; cyclin-dependent protein serine/threonine kinase inhibitor activity; nucleus	GO:0007050; GO:0004861; GO:0005634	GO:0004861~cyclin-dependent protein serine/threonine kinase inhibitor activity	GO:0007050~cell cycle arrest	GO:0005634~nucleus
Master_Control_43417	SO_3446_Cold_Stress_c6503_g1_i1	204.757	55.2654	0.269907	-1.88947	0.354738	1	tr|A0A061F662|A0A061F662_THECC	741	34.75	118	47.39	15.92	63	3	451	116	30	139	3e-09	Uncharacterized protein	TCM_030892	Theobroma cacao (Cacao) (Cocoa)	NA	NA	NA	NA	NA	NA
Master_Control_43418	SO_3189_CA_comp29646_c0_seq1	154.817	16.8199	0.108644	-3.20232	0.161002	1	tr|A0A061F662|A0A061F662_THECC	741	32.17	143	40.02	19.3	71	5	875	471	23	147	2e-07	Uncharacterized protein	TCM_030892	Theobroma cacao (Cacao) (Cocoa)	NA	NA	NA	NA	NA	NA
Master_Control_43422	SO_3189_CA_comp34511_c0_seq10	141.499	44.4526	0.314155	-1.67045	0.435593	1	tr|A0A022RZD7|A0A022RZD7_ERYGU	452	85.71	441	32.82	97.57	60	3	1568	249	14	452	0	Uncharacterized protein	MIMGU_mgv1a006225mg	Erythranthe guttata (Yellow monkey flower) (Mimulus guttatus)	NA	NA	NA	NA	NA	NA
Master_Control_43430	SO_3189_CA_comp34511_c0_seq4	128.181	45.654	0.356167	-1.48937	0.490547	1	tr|A0A022RZD7|A0A022RZD7_ERYGU	452	85.71	441	34.27	97.57	60	3	1568	249	14	452	0	Uncharacterized protein	MIMGU_mgv1a006225mg	Erythranthe guttata (Yellow monkey flower) (Mimulus guttatus)	NA	NA	NA	NA	NA	NA
Master_Control_43423	SO_3189_CA_comp34511_c0_seq26	145.661	39.6469	0.272187	-1.87733	0.383359	1	tr|A0A022RZD7|A0A022RZD7_ERYGU	452	85.71	441	36.79	97.57	60	3	1568	249	14	452	0	Uncharacterized protein	MIMGU_mgv1a006225mg	Erythranthe guttata (Yellow monkey flower) (Mimulus guttatus)	NA	NA	NA	NA	NA	NA
Master_Control_43424	SO_3189_CA_comp34511_c0_seq13	115.696	54.064	0.467292	-1.0976	0.611726	1	tr|A0A022RZD7|A0A022RZD7_ERYGU	452	85.71	441	33.77	97.57	60	3	1568	249	14	452	0	Uncharacterized protein	MIMGU_mgv1a006225mg	Erythranthe guttata (Yellow monkey flower) (Mimulus guttatus)	NA	NA	NA	NA	NA	NA
Master_Control_43437	SO_3446_Cold_Stress_c38742_g1_i1	32.4615	12.0142	0.370106	-1.43399	0.607308	1	NA	NA	NA	NA	NA	NA	NA	NA	NA	NA	NA	NA	NA	NA	NA	NA	NA	NA	NA	NA	NA	NA
Master_Control_43450	SO_3446_Cold_Stress_c22950_g1_i2	559.337	126.149	0.225533	-2.14859	0.248673	1	tr|A0A067JZD6|A0A067JZD6_JATCU	357	76.22	349	72.31	97.76	80	3	1247	201	12	357	0	Uncharacterized protein	JCGZ_16601	Jatropha curcas (Barbados nut)	NA	O-methyltransferase activity	GO:0008171	GO:0008171~O-methyltransferase activity	NA	NA
Master_Control_43462	SO_3189_CA_comp24164_c0_seq11	20.8087	2.40284	0.115473	-3.11437	0.364591	1	NA	NA	NA	NA	NA	NA	NA	NA	NA	NA	NA	NA	NA	NA	NA	NA	NA	NA	NA	NA	NA	NA
Master_Control_43475	SO_3189_CA_comp19766_c0_seq1	54.9349	13.2156	0.240569	-2.05548	0.423042	1	NA	NA	NA	NA	NA	NA	NA	NA	NA	NA	NA	NA	NA	NA	NA	NA	NA	NA	NA	NA	NA	NA
Master_Control_43476	SO_3189_CA_comp23681_c1_seq1	115.696	32.4384	0.280375	-1.83457	0.411311	1	NA	NA	NA	NA	NA	NA	NA	NA	NA	NA	NA	NA	NA	NA	NA	NA	NA	NA	NA	NA	NA	NA
Master_Control_43500	SO_3189_CA_comp30193_c0_seq1	2441.27	920.289	0.376971	-1.40748	0.436177	1	tr|A0A067JPG5|A0A067JPG5_JATCU	284	40.62	288	59.67	100	130	12	345	1109	1	280	2e-48	Uncharacterized protein	JCGZ_21905	Jatropha curcas (Barbados nut)	NA	NA	NA	NA	NA	NA
Master_Control_43505	SO_3189_CA_comp258899_c0_seq1	19.9763	3.60426	0.180427	-2.47051	0.455033	1	NA	NA	NA	NA	NA	NA	NA	NA	NA	NA	NA	NA	NA	NA	NA	NA	NA	NA	NA	NA	NA	NA
Master_Control_43513	SO_3446_Cold_Stress_c27585_g1_i1	66.5878	19.2227	0.288683	-1.79244	0.462289	1	NA	NA	NA	NA	NA	NA	NA	NA	NA	NA	NA	NA	NA	NA	NA	NA	NA	NA	NA	NA	NA	NA
Master_Control_43519	SO_3189_CA_comp34233_c0_seq17	482.761	22.827	0.0472843	-4.4025	0.0347099	1	tr|B9SKE0|B9SKE0_RICCO	412	77.25	356	63.72	86.41	80	1	1348	284	50	405	0	Sodium-bile acid cotransporter, putative	RCOM_0759640	Ricinus communis (Castor bean)	NA	bile acid:sodium symporter activity; membrane	GO:0008508; GO:0016020	GO:0008508~bile acid:sodium symporter activity	NA	GO:0016020~membrane
Master_Control_43521	SO_3446_Cold_Stress_c22125_g1_i4	22.4734	8.40995	0.374218	-1.41805	0.640941	1	tr|U5G046|U5G046_POPTR	362	71.3	345	66.82	95.3	96	2	268	1302	14	355	3e-174	ATPase family protein	POPTR_0011s16740g	Populus trichocarpa (Western balsam poplar) (Populus balsamifera subsp. trichocarpa)	NA	NA	NA	NA	NA	NA
Master_Control_43531	SO_3189_CA_comp26610_c0_seq1	801.55	284.737	0.355233	-1.49316	0.4053	1	tr|I3XK00|I3XK00_CIRAR	234	82.35	51	22.14	21.79	9	0	514	362	1	51	4e-11	Cyclophilin-like peptidyl-prolyl cis-trans isomerase	NA	Cirsium arvense (Canada thistle) (Carduus arvensis)	NA	peptidyl-prolyl cis-trans isomerase activity; protein folding	GO:0003755; GO:0006457	GO:0003755~peptidyl-prolyl cis-trans isomerase activity	GO:0006457~protein folding	NA
Master_Control_43542	SO_3446_Cold_Stress_c22013_g1_i2	3003.94	724.457	0.241169	-2.05188	0.265904	1	tr|A0A068VCJ1|A0A068VCJ1_COFCA	437	53.5	243	37.14	55.61	97	5	792	1472	183	425	2e-68	Coffea canephora DH200=94 genomic scaffold, scaffold_158	GSCOC_T00004467001	Coffea canephora (Robusta coffee)	NA	NA	NA	NA	NA	NA
Master_Control_43549	SO_3189_CA_comp20081_c0_seq1	194.769	81.6967	0.419454	-1.25342	0.530931	1	tr|F6H072|F6H072_VITVI	797	70.08	792	75.07	99.37	236	1	258	2633	7	797	0	Putative uncharacterized protein	VIT_18s0001g13940	Vitis vinifera (Grape)	NA	NA	NA	NA	NA	NA
Master_Control_43558	SO_3446_Cold_Stress_c2867_g1_i1	516.888	237.881	0.460219	-1.11961	0.536756	1	tr|A5B1Q9|A5B1Q9_VITVI	2238	51.3	729	83.54	32.57	278	19	591	2615	109	814	4e-159	Putative uncharacterized protein	VITISV_024679	Vitis vinifera (Grape)	NA	ATP binding; DNA binding; hydrolase activity, acting on acid anhydrides, in phosphorus-containing anhydrides; nucleus; regulation of transcription, DNA-templated	GO:0005524; GO:0003677; GO:0016818; GO:0005634; GO:0006355	GO:0005524~ATP binding;GO:0003677~DNA binding;GO:0016818~hydrolase activity, acting on acid anhydrides, in phosphorus-containing anhydrides	GO:0006355~regulation of transcription, DNA-templated	GO:0005634~nucleus
Master_Control_43566	SO_3189_CA_comp433055_c0_seq1	64.0907	12.0142	0.187456	-2.41537	0.341383	1	NA	NA	NA	NA	NA	NA	NA	NA	NA	NA	NA	NA	NA	NA	NA	NA	NA	NA	NA	NA	NA	NA
Master_Control_43571	SO_3189_CA_comp31719_c0_seq1	91.5582	4.80569	0.0524878	-4.25187	0.109698	1	tr|A5AG17|A5AG17_VITVI	364	58.9	73	21.53	20.05	25	2	896	690	1	72	3e-15	Putative uncharacterized protein	VITISV_019101	Vitis vinifera (Grape)	NA	NA	NA	NA	NA	NA
Master_Control_43572	SO_3189_CA_comp31719_c0_seq4	405.353	19.2227	0.0474222	-4.39829	0.0380623	1	tr|B9I4F6|B9I4F6_POPTR	378	71.66	374	71.79	98.94	94	3	1436	342	4	374	2e-165	Uncharacterized protein	POPTR_0012s13890g	Populus trichocarpa (Western balsam poplar) (Populus balsamifera subsp. trichocarpa)	NA	NA	NA	NA	NA	NA
Master_Control_43573	SO_3189_CA_comp185147_c0_seq1	349.586	18.0213	0.0515505	-4.27787	0.0458199	1	tr|B9I4F6|B9I4F6_POPTR	378	71.6	257	35.84	67.99	66	2	2024	1266	4	257	2e-97	Uncharacterized protein	POPTR_0012s13890g	Populus trichocarpa (Western balsam poplar) (Populus balsamifera subsp. trichocarpa)	NA	NA	NA	NA	NA	NA
Master_Control_43574	SO_3189_CA_comp27398_c0_seq1	356.245	121.344	0.340619	-1.55377	0.410213	1	tr|A0A059CX25|A0A059CX25_EUCGR	479	57.46	503	80.52	100	144	18	226	1605	1	476	1e-139	Uncharacterized protein	EUGRSUZ_C04155	Eucalyptus grandis (Flooded gum)	NA	chromatin binding; DNA binding	GO:0003677; GO:0003682	GO:0003677~DNA binding;GO:0003682~chromatin binding	NA	NA
Master_Control_43586	SO_3189_CA_comp16178_c0_seq1	33.2939	14.4171	0.433024	-1.20748	0.660995	1	tr|A5C9D7|A5C9D7_VITVI	1362	59	700	100	51.4	259	5	2044	5	138	829	0	Putative uncharacterized protein	VITISV_007304	Vitis vinifera (Grape)	NA	DNA integration; nucleic acid binding; zinc ion binding	GO:0015074; GO:0003676; GO:0008270	GO:0003676~nucleic acid binding;GO:0008270~zinc ion binding	GO:0015074~DNA integration	NA
Master_Control_43592	SO_3446_Cold_Stress_c39889_g1_i1	266.351	94.9123	0.356343	-1.48866	0.442576	1	tr|A0A068TWS8|A0A068TWS8_COFCA	560	68.22	538	76.24	96.07	163	4	342	1934	17	553	0	Coffea canephora DH200=94 genomic scaffold, scaffold_5	GSCOC_T00032795001	Coffea canephora (Robusta coffee)	NA	NA	NA	NA	NA	NA
Master_Control_43595	SO_3189_CA_comp6148_c0_seq1	349.586	111.732	0.319613	-1.6456	0.38551	1	tr|A0A068TY10|A0A068TY10_COFCA	574	66.55	574	38.5	100	188	4	172	1893	5	574	0	Coffea canephora DH200=94 genomic scaffold, scaffold_6	GSCOC_T00034672001	Coffea canephora (Robusta coffee)	NA	NA	NA	NA	NA	NA
Master_Control_43606	SO_3446_Cold_Stress_c22421_g1_i1	5974.59	425.303	0.0711854	-3.81228	0.0620538	1	tr|B9SRX3|B9SRX3_RICCO	172	58.89	90	23.24	52.33	33	1	772	515	83	172	3e-28	Putative uncharacterized protein	RCOM_0516950	Ricinus communis (Castor bean)	NA	NA	NA	NA	NA	NA
Master_Control_43612	SO_3189_CA_comp24433_c0_seq3	136.505	4.80569	0.0352052	-4.82807	0.0607511	1	NA	NA	NA	NA	NA	NA	NA	NA	NA	NA	NA	NA	NA	NA	NA	NA	NA	NA	NA	NA	NA	NA
Master_Control_43621	SO_3189_CA_comp259672_c0_seq1	250.537	66.0782	0.263747	-1.92277	0.33366	1	tr|A0A022RH81|A0A022RH81_ERYGU	345	61.33	75	26.22	21.74	27	1	606	388	2	76	8e-23	Uncharacterized protein	MIMGU_mgv1a009340mg	Erythranthe guttata (Yellow monkey flower) (Mimulus guttatus)	NA	oxidoreductase activity; zinc ion binding	GO:0016491; GO:0008270	GO:0016491~oxidoreductase activity;GO:0008270~zinc ion binding	NA	NA
Master_Control_33264	SO_3189_CA_comp5039_c1_seq1	24.9704	7.20853	0.288683	-1.79244	0.551253	1	NA	NA	NA	NA	NA	NA	NA	NA	NA	NA	NA	NA	NA	NA	NA	NA	NA	NA	NA	NA	NA	NA
Master_Control_43633	SO_3189_CA_comp27707_c0_seq2	46.6114	4.80569	0.103101	-3.27787	0.252585	1	tr|A0A087GFY6|A0A087GFY6_ARAAL	223	63.95	172	54.78	77.13	62	0	516	1	1	172	4e-76	Uncharacterized protein	AALP_AA7G048300	Arabis alpina (Alpine rock-cress)	NA	chromatin binding; zinc ion binding	GO:0003682; GO:0008270	GO:0003682~chromatin binding;GO:0008270~zinc ion binding	NA	NA
Master_Control_43634	SO_3446_Cold_Stress_c20411_g1_i2	64.9231	31.237	0.481138	-1.05548	0.657127	1	tr|V4L3E3|V4L3E3_EUTSA	225	61.08	167	51.76	74.22	63	1	501	1	9	173	1e-65	Uncharacterized protein	EUTSA_v10028947mg	Eutrema salsugineum (Saltwater cress) (Sisymbrium salsugineum)	NA	chromatin binding; zinc ion binding	GO:0003682; GO:0008270	GO:0003682~chromatin binding;GO:0008270~zinc ion binding	NA	NA
Master_Control_43636	SO_3189_CA_comp482673_c0_seq1	20.8087	8.40995	0.404156	-1.30702	0.672555	1	NA	NA	NA	NA	NA	NA	NA	NA	NA	NA	NA	NA	NA	NA	NA	NA	NA	NA	NA	NA	NA	NA
Master_Control_43673	SO_3446_Cold_Stress_c4237_g1_i1	273.01	80.4953	0.294844	-1.76198	0.367315	1	tr|A0A067JZS2|A0A067JZS2_JATCU	229	79.3	227	52.59	99.13	45	1	352	1026	3	229	8e-103	Uncharacterized protein	JCGZ_18298	Jatropha curcas (Barbados nut)	NA	membrane	GO:0016020	NA	NA	GO:0016020~membrane
Master_Control_43685	SO_3189_CA_comp29716_c0_seq1	122.355	15.6185	0.127649	-2.96975	0.20535	1	NA	NA	NA	NA	NA	NA	NA	NA	NA	NA	NA	NA	NA	NA	NA	NA	NA	NA	NA	NA	NA	NA
Master_Control_43687	SO_3189_CA_comp14864_c0_seq3	41.6174	4.80569	0.115473	-3.11437	0.283963	1	NA	NA	NA	NA	NA	NA	NA	NA	NA	NA	NA	NA	NA	NA	NA	NA	NA	NA	NA	NA	NA	NA
[truncated: 21,720 more rows]

## Sheet: Sheet2
NEUTRAL
[truncated: 35,418 more rows]

## Sheet: Sheet3
ONLY CA
Unigene_ID	Transcript_ID (Query)	CA Expression	P Value	Adjusted P Value	Protein_ID(Subject_ID)	Protein_Length	%Identity	Alignment length(aa)	Query_coverage	Subject_coverage	Mismatches	Gaps	Query_Start	Query_End	S.start	S.end	E-value	Protein_Names	Gene_Name	Organism_Name	Pathway	Gene_Ontology(GO)	Gene_Ontology_IDs	GO_MF	GO_BP	GO_CC
[truncated: 8,500 more rows]

## Sheet: Sheet4
ONLY COLD STRESS
[truncated: 7,136 more rows]

## Sheet: Sheet5
UP
[truncated: 25,403 more rows]

## Sheet: Sheet6
P SIGNIFICANT
[truncated: 2,624 more rows]
