# Supplementary material for: Transcriptome changes induced by abiotic stresses in Artemisia annua
Source: Sci Rep. 2018 Feb 21;8:3423. doi: 10.1038/s41598-018-21598-1 (PMC5821844; doi:10.1038/s41598-018-21598-1)
Supplement: Supplementary file 9 — Dataset 8 [file 41598_2018_21598_MOESM9_ESM.xlsx]

## Sheet: Sheet1
100MS DOWN
Master_Control_3149	SO_3189_CA_comp14612_c0_seq1	54.5714	14.5131	0.265947	-1.91079	0.238262	1	tr|U5GD77|U5GD77_POPTR	507	62.95	224	63.34	44.18	82	1	725	54	38	260	8e-93	Cytochrome P450 CYP94A1 family protein	POPTR_0005s24220g	Populus trichocarpa (Western balsam poplar) (Populus balsamifera subsp. trichocarpa)	NA	heme binding; iron ion binding; monooxygenase activity; oxidoreductase activity, acting on paired donors, with incorporation or reduction of molecular oxygen	GO:0020037; GO:0005506; GO:0004497; GO:0016705	GO:0020037~heme binding;GO:0005506~iron ion binding;GO:0004497~monooxygenase activity;GO:0016705~oxidoreductase activity, acting on paired donors, with incorporation or reduction of molecular oxygen	NA	NA
Master_Control_25193	SO_3189_CA_comp16954_c0_seq1	134.913	23.7487	0.17603	-2.50611	0.0579821	1	tr|R9WS10|R9WS10_TANCI	493	66.67	243	50.73	49.29	79	2	1393	671	1	243	0	Cytochrome P450-like protein	NA	Tanacetum cinerariifolium (Dalmatian daisy) (Chrysanthemum cinerariifolium)	NA	heme binding; iron ion binding; monooxygenase activity; oxidoreductase activity, acting on paired donors, with incorporation or reduction of molecular oxygen	GO:0020037; GO:0005506; GO:0004497; GO:0016705	GO:0020037~heme binding;GO:0005506~iron ion binding;GO:0004497~monooxygenase activity;GO:0016705~oxidoreductase activity, acting on paired donors, with incorporation or reduction of molecular oxygen	NA	NA
Master_Control_15947	SO_3189_CA_comp17742_c0_seq1	14.4008	2.63874	0.183236	-2.44823	0.369276	1	tr|X2ESR4|X2ESR4_9ASTR	495	72.37	76	65.14	15.35	21	0	229	2	30	105	5e-31	Cytochrome P450	NA	Tanacetum parthenium	NA	heme binding; iron ion binding; monooxygenase activity; oxidoreductase activity, acting on paired donors, with incorporation or reduction of molecular oxygen	GO:0020037; GO:0005506; GO:0004497; GO:0016705	GO:0020037~heme binding;GO:0005506~iron ion binding;GO:0004497~monooxygenase activity;GO:0016705~oxidoreductase activity, acting on paired donors, with incorporation or reduction of molecular oxygen	NA	NA
Master_Control_30643	SO_3189_CA_comp216231_c0_seq1	19.7064	9.2356	0.468661	-1.09338	0.616863	1	tr|R9WWB9|R9WWB9_TANCI	518	55.26	190	80.06	36.68	85	0	2	571	183	372	5e-65	Cytochrome P450-like protein	NA	Tanacetum cinerariifolium (Dalmatian daisy) (Chrysanthemum cinerariifolium)	NA	heme binding; iron ion binding; monooxygenase activity; oxidoreductase activity, acting on paired donors, with incorporation or reduction of molecular oxygen	GO:0020037; GO:0005506; GO:0004497; GO:0016705	GO:0020037~heme binding;GO:0005506~iron ion binding;GO:0004497~monooxygenase activity;GO:0016705~oxidoreductase activity, acting on paired donors, with incorporation or reduction of molecular oxygen	NA	NA
Master_Control_22164	SO_3189_CA_comp25948_c0_seq1	636.667	314.01	0.49321	-1.01973	0.250385	1	tr|V4TI39|V4TI39_9ROSI	519	71.67	473	70.56	91.14	134	0	1706	288	44	516	0	Uncharacterized protein	CICLE_v10031245mg	Citrus clementina	NA	heme binding; iron ion binding; monooxygenase activity; oxidoreductase activity, acting on paired donors, with incorporation or reduction of molecular oxygen	GO:0020037; GO:0005506; GO:0004497; GO:0016705	GO:0020037~heme binding;GO:0005506~iron ion binding;GO:0004497~monooxygenase activity;GO:0016705~oxidoreductase activity, acting on paired donors, with incorporation or reduction of molecular oxygen	NA	NA
Master_Control_30004	SO_3189_CA_comp27387_c1_seq14	81.0992	21.1099	0.260298	-1.94177	0.181702	1	tr|Q9SDM6|Q9SDM6_HELAN	224	65.79	38	6.82	16.96	13	0	892	779	144	181	5e-09	Cytochrome P450 (Fragment)	CYP87A1	Helianthus annuus (Common sunflower)	NA	heme binding; iron ion binding; monooxygenase activity; oxidoreductase activity, acting on paired donors, with incorporation or reduction of molecular oxygen	GO:0020037; GO:0005506; GO:0004497; GO:0016705	GO:0020037~heme binding;GO:0005506~iron ion binding;GO:0004497~monooxygenase activity;GO:0016705~oxidoreductase activity, acting on paired donors, with incorporation or reduction of molecular oxygen	NA	NA
Master_Control_23530	SO_3189_CA_comp27387_c1_seq8	76.5516	31.6649	0.413641	-1.27355	0.368488	1	tr|Q9SDM6|Q9SDM6_HELAN	224	71.43	35	6.01	15.62	10	0	969	865	144	178	2e-08	Cytochrome P450 (Fragment)	CYP87A1	Helianthus annuus (Common sunflower)	NA	heme binding; iron ion binding; monooxygenase activity; oxidoreductase activity, acting on paired donors, with incorporation or reduction of molecular oxygen	GO:0020037; GO:0005506; GO:0004497; GO:0016705	GO:0020037~heme binding;GO:0005506~iron ion binding;GO:0004497~monooxygenase activity;GO:0016705~oxidoreductase activity, acting on paired donors, with incorporation or reduction of molecular oxygen	NA	NA
Master_Control_20129	SO_3189_CA_comp31176_c0_seq2	15.1587	6.59686	0.435185	-1.2003	0.624201	1	tr|F6GZW4|F6GZW4_VITVI	624	62.14	103	84.89	16.51	39	0	1	309	177	279	4e-39	Putative uncharacterized protein	VIT_18s0001g09660	Vitis vinifera (Grape)	NA	heme binding; iron ion binding; monooxygenase activity; oxidoreductase activity, acting on paired donors, with incorporation or reduction of molecular oxygen	GO:0020037; GO:0005506; GO:0004497; GO:0016705	GO:0020037~heme binding;GO:0005506~iron ion binding;GO:0004497~monooxygenase activity;GO:0016705~oxidoreductase activity, acting on paired donors, with incorporation or reduction of molecular oxygen	NA	NA
Master_Control_81382	SO_3189_100MS_Frozen_c46604_g1_i1	309.238	31.6649	0.102397	-3.28776	0.00395482	0.259774	tr|K4D2X4|K4D2X4_SOLLC	510	52.9	482	71.69	94.51	218	4	324	1757	31	507	5e-179	Uncharacterized protein	Solyc10g080870.2	Solanum lycopersicum (Tomato) (Lycopersicon esculentum)	NA	heme binding; iron ion binding; monooxygenase activity; oxidoreductase activity, acting on paired donors, with incorporation or reduction of molecular oxygen	GO:0020037; GO:0005506; GO:0004497; GO:0016705	GO:0020037~heme binding;GO:0005506~iron ion binding;GO:0004497~monooxygenase activity;GO:0016705~oxidoreductase activity, acting on paired donors, with incorporation or reduction of molecular oxygen	NA	NA
Master_Control_88083	SO_3189_CA_comp20051_c0_seq1	107.627	19.7906	0.183881	-2.44316	0.080071	1	tr|R9WWB2|R9WWB2_TANCI	498	66.8	500	79.2	100	158	3	1626	145	1	498	0	Cytochrome P450	NA	Tanacetum cinerariifolium (Dalmatian daisy) (Chrysanthemum cinerariifolium)	NA	heme binding; iron ion binding; monooxygenase activity; oxidoreductase activity, acting on paired donors, with incorporation or reduction of molecular oxygen	GO:0020037; GO:0005506; GO:0004497; GO:0016705	GO:0020037~heme binding;GO:0005506~iron ion binding;GO:0004497~monooxygenase activity;GO:0016705~oxidoreductase activity, acting on paired donors, with incorporation or reduction of molecular oxygen	NA	NA
Master_Control_90022	SO_3189_CA_comp31718_c0_seq2	477.5	164.921	0.345385	-1.53372	0.106745	1	tr|Q2HYU9|Q2HYU9_ARTAN	528	70.5	539	81.26	100	144	3	151	1764	3	527	0	Putative flavonoid 3'-hydroxylase cytochrome P450	NA	Artemisia annua (Sweet wormwood)	NA	heme binding; iron ion binding; monooxygenase activity; oxidoreductase activity, acting on paired donors, with incorporation or reduction of molecular oxygen	GO:0020037; GO:0005506; GO:0004497; GO:0016705	GO:0020037~heme binding;GO:0005506~iron ion binding;GO:0004497~monooxygenase activity;GO:0016705~oxidoreductase activity, acting on paired donors, with incorporation or reduction of molecular oxygen	NA	NA
Master_Control_92979	SO_3189_CA_comp20782_c0_seq1	242.54	59.3717	0.244792	-2.03037	0.0681841	1	tr|K7ZJV2|K7ZJV2_CHRMO	506	96.44	506	84.43	100	18	0	93	1610	1	506	0	Ferulate-5-hydroxylase	F5H	Chrysanthemum morifolium (Florist's daisy) (Dendranthema grandiflorum)	NA	heme binding; iron ion binding; monooxygenase activity; oxidoreductase activity, acting on paired donors, with incorporation or reduction of molecular oxygen	GO:0020037; GO:0005506; GO:0004497; GO:0016705	GO:0020037~heme binding;GO:0005506~iron ion binding;GO:0004497~monooxygenase activity;GO:0016705~oxidoreductase activity, acting on paired donors, with incorporation or reduction of molecular oxygen	NA	NA
Master_Control_94639	SO_3189_100MS_Frozen_c45219_g1_i1	90.9524	23.7487	0.261111	-1.93726	0.169416	1	tr|B9I921|B9I921_POPTR	535	68.12	527	72.03	98.5	157	3	1759	212	1	527	0	Cytochrome P450 78A3p family protein	POPTR_0014s09830g	Populus trichocarpa (Western balsam poplar) (Populus balsamifera subsp. trichocarpa)	NA	heme binding; iron ion binding; monooxygenase activity; oxidoreductase activity, acting on paired donors, with incorporation or reduction of molecular oxygen	GO:0020037; GO:0005506; GO:0004497; GO:0016705	GO:0020037~heme binding;GO:0005506~iron ion binding;GO:0004497~monooxygenase activity;GO:0016705~oxidoreductase activity, acting on paired donors, with incorporation or reduction of molecular oxygen	NA	NA
Master_Control_96800	SO_3189_100MS_Frozen_c25870_g1_i1	504.028	234.848	0.465943	-1.10178	0.232702	1	tr|Q2HYU9|Q2HYU9_ARTAN	528	99.02	509	88.32	96.4	5	0	1728	202	20	528	0	Putative flavonoid 3'-hydroxylase cytochrome P450	NA	Artemisia annua (Sweet wormwood)	NA	heme binding; iron ion binding; monooxygenase activity; oxidoreductase activity, acting on paired donors, with incorporation or reduction of molecular oxygen	GO:0020037; GO:0005506; GO:0004497; GO:0016705	GO:0020037~heme binding;GO:0005506~iron ion binding;GO:0004497~monooxygenase activity;GO:0016705~oxidoreductase activity, acting on paired donors, with incorporation or reduction of molecular oxygen	NA	NA
Master_Control_74339	SO_3189_100MS_Frozen_c5880_g1_i1	419.897	84.4398	0.201096	-2.31404	0.0224493	0.739551	tr|F8S1H7|F8S1H7_HELAN	500	58.53	475	74.1	95	197	0	1564	140	25	499	1e-179	Cytochrome P450	NA	Helianthus annuus (Common sunflower)	NA	heme binding; iron ion binding; monooxygenase activity; oxidoreductase activity, acting on paired donors, with incorporation or reduction of molecular oxygen	GO:0020037; GO:0005506; GO:0004497; GO:0016705	GO:0020037~heme binding;GO:0005506~iron ion binding;GO:0004497~monooxygenase activity;GO:0016705~oxidoreductase activity, acting on paired donors, with incorporation or reduction of molecular oxygen	NA	NA
Master_Control_76858	SO_3189_CA_comp457724_c0_seq1	45.4762	7.91623	0.174074	-2.52223	0.159023	1	tr|B5MEX7|B5MEX7_LACSA	493	79.15	470	78.51	95.33	98	0	1630	221	24	493	0	Ent-kaurenoic acid oxidase	LsKAO	Lactuca sativa (Garden lettuce)	NA	heme binding; iron ion binding; monooxygenase activity; oxidoreductase activity, acting on paired donors, with incorporation or reduction of molecular oxygen	GO:0020037; GO:0005506; GO:0004497; GO:0016705	GO:0020037~heme binding;GO:0005506~iron ion binding;GO:0004497~monooxygenase activity;GO:0016705~oxidoreductase activity, acting on paired donors, with incorporation or reduction of molecular oxygen	NA	NA
Master_Control_117847	SO_3189_CA_comp684800_c0_seq1	29.5595	11.8743	0.401709	-1.31578	0.487209	1	tr|A0A067KTX7|A0A067KTX7_JATCU	526	62.84	183	75.41	34.79	68	0	2	550	343	525	3e-81	Uncharacterized protein	JCGZ_04363	Jatropha curcas (Barbados nut)	NA	heme binding; iron ion binding; monooxygenase activity; oxidoreductase activity, acting on paired donors, with incorporation or reduction of molecular oxygen	GO:0020037; GO:0005506; GO:0004497; GO:0016705	GO:0020037~heme binding;GO:0005506~iron ion binding;GO:0004497~monooxygenase activity;GO:0016705~oxidoreductase activity, acting on paired donors, with incorporation or reduction of molecular oxygen	NA	NA
Master_Control_123949	SO_3189_CA_comp196209_c0_seq1	177.357	5.27749	0.0297563	-5.07066	0.000648277	0.0750833	tr|B1B1U0|B1B1U0_LACSA	484	84.68	483	77.69	99.79	73	1	83	1528	1	483	0	ABA 8-oxidase	LsABA8ox2	Lactuca sativa (Garden lettuce)	NA	heme binding; iron ion binding; monooxygenase activity; oxidoreductase activity, acting on paired donors, with incorporation or reduction of molecular oxygen	GO:0020037; GO:0005506; GO:0004497; GO:0016705	GO:0020037~heme binding;GO:0005506~iron ion binding;GO:0004497~monooxygenase activity;GO:0016705~oxidoreductase activity, acting on paired donors, with incorporation or reduction of molecular oxygen	NA	NA
Master_Control_124891	SO_3189_100MS_Frozen_c5896_g1_i1	365.326	26.3874	0.0722299	-3.79126	0.000856679	0.0916469	tr|F6H064|F6H064_VITVI	495	58.89	450	71.35	90.91	178	4	235	1572	39	485	0	Putative uncharacterized protein	VIT_18s0001g13790	Vitis vinifera (Grape)	NA	heme binding; iron ion binding; monooxygenase activity; oxidoreductase activity, acting on paired donors, with incorporation or reduction of molecular oxygen	GO:0020037; GO:0005506; GO:0004497; GO:0016705	GO:0020037~heme binding;GO:0005506~iron ion binding;GO:0004497~monooxygenase activity;GO:0016705~oxidoreductase activity, acting on paired donors, with incorporation or reduction of molecular oxygen	NA	NA
Master_Control_125092	SO_3189_CA_comp11695_c0_seq1	78.8254	5.27749	0.0669516	-3.90074	0.0217022	0.721799	tr|G4WIH8|G4WIH8_HELAN	507	62.92	383	79.3	75.54	137	3	1448	309	127	507	4e-165	Cytochrome P450	NA	Helianthus annuus (Common sunflower)	NA	heme binding; iron ion binding; monooxygenase activity; oxidoreductase activity, acting on paired donors, with incorporation or reduction of molecular oxygen	GO:0020037; GO:0005506; GO:0004497; GO:0016705	GO:0020037~heme binding;GO:0005506~iron ion binding;GO:0004497~monooxygenase activity;GO:0016705~oxidoreductase activity, acting on paired donors, with incorporation or reduction of molecular oxygen	NA	NA
Master_Control_125370	SO_3189_CA_comp750153_c0_seq1	18.9484	7.91623	0.417778	-1.25919	0.571787	1	tr|M0ZUU5|M0ZUU5_SOLTU	494	45.37	108	98.78	21.86	58	1	327	4	220	326	2e-22	Uncharacterized protein	PGSC0003DMG400003340	Solanum tuberosum (Potato)	NA	heme binding; iron ion binding; monooxygenase activity; oxidoreductase activity, acting on paired donors, with incorporation or reduction of molecular oxygen	GO:0020037; GO:0005506; GO:0004497; GO:0016705	GO:0020037~heme binding;GO:0005506~iron ion binding;GO:0004497~monooxygenase activity;GO:0016705~oxidoreductase activity, acting on paired donors, with incorporation or reduction of molecular oxygen	NA	NA
Master_Control_131448	SO_3189_CA_comp18089_c0_seq1	53.0556	19.7906	0.373016	-1.42269	0.368693	1	tr|K7ZJV2|K7ZJV2_CHRMO	506	96.63	178	75.32	35.18	6	0	534	1	1	178	5e-121	Ferulate-5-hydroxylase	F5H	Chrysanthemum morifolium (Florist's daisy) (Dendranthema grandiflorum)	NA	heme binding; iron ion binding; monooxygenase activity; oxidoreductase activity, acting on paired donors, with incorporation or reduction of molecular oxygen	GO:0020037; GO:0005506; GO:0004497; GO:0016705	GO:0020037~heme binding;GO:0005506~iron ion binding;GO:0004497~monooxygenase activity;GO:0016705~oxidoreductase activity, acting on paired donors, with incorporation or reduction of molecular oxygen	NA	NA
Master_Control_131568	SO_3189_CA_comp708544_c0_seq1	45.4762	2.63874	0.0580247	-4.10719	0.0462781	1	tr|A5BLL1|A5BLL1_VITVI	515	78.77	457	73.28	88.74	97	0	265	1635	59	515	0	Putative uncharacterized protein	VITISV_042049	Vitis vinifera (Grape)	NA	heme binding; iron ion binding; monooxygenase activity; oxidoreductase activity, acting on paired donors, with incorporation or reduction of molecular oxygen	GO:0020037; GO:0005506; GO:0004497; GO:0016705	GO:0020037~heme binding;GO:0005506~iron ion binding;GO:0004497~monooxygenase activity;GO:0016705~oxidoreductase activity, acting on paired donors, with incorporation or reduction of molecular oxygen	NA	NA
Master_Control_114704	SO_3189_CA_comp10481_c0_seq1	32.5913	7.91623	0.242894	-2.0416	0.287873	1	tr|Q2HYU8|Q2HYU8_ARTAN	473	82.06	223	81.19	47.15	38	1	2	670	252	472	2e-123	Putative steroid 23-alpha-hydroxylase cytochrome P450	NA	Artemisia annua (Sweet wormwood)	NA	heme binding; iron ion binding; monooxygenase activity; oxidoreductase activity, acting on paired donors, with incorporation or reduction of molecular oxygen	GO:0020037; GO:0005506; GO:0004497; GO:0016705	GO:0020037~heme binding;GO:0005506~iron ion binding;GO:0004497~monooxygenase activity;GO:0016705~oxidoreductase activity, acting on paired donors, with incorporation or reduction of molecular oxygen	NA	NA
Master_Control_162391	SO_3189_CA_comp11897_c0_seq1	75.7937	14.5131	0.191481	-2.38472	0.118333	1	tr|X2ESR4|X2ESR4_9ASTR	495	62.69	327	99.59	66.06	116	1	3	983	36	356	6e-145	Cytochrome P450	NA	Tanacetum parthenium	NA	heme binding; iron ion binding; monooxygenase activity; oxidoreductase activity, acting on paired donors, with incorporation or reduction of molecular oxygen	GO:0020037; GO:0005506; GO:0004497; GO:0016705	GO:0020037~heme binding;GO:0005506~iron ion binding;GO:0004497~monooxygenase activity;GO:0016705~oxidoreductase activity, acting on paired donors, with incorporation or reduction of molecular oxygen	NA	NA
Master_Control_164308	SO_3189_CA_comp20114_c0_seq1	2032.79	901.131	0.443298	-1.17365	0.132778	1	tr|Q6UQ67|Q6UQ67_STERE	513	81.05	512	79.63	99.81	96	1	1803	271	1	512	0	Ent-kaurene oxidase CYP701A5 (Kaurene oxidase)	KO1	Stevia rebaudiana (Stevia) (Eupatorium rebaudianum)	NA	heme binding; iron ion binding; monooxygenase activity; oxidoreductase activity, acting on paired donors, with incorporation or reduction of molecular oxygen	GO:0020037; GO:0005506; GO:0004497; GO:0016705	GO:0020037~heme binding;GO:0005506~iron ion binding;GO:0004497~monooxygenase activity;GO:0016705~oxidoreductase activity, acting on paired donors, with incorporation or reduction of molecular oxygen	NA	NA
Master_Control_164312	SO_3189_CA_comp18647_c0_seq1	3966.28	1946.07	0.490654	-1.02722	0.169006	1	tr|F6GTD9|F6GTD9_VITVI	525	76.65	484	74.35	92.19	109	2	1755	316	40	523	0	Putative uncharacterized protein	VIT_17s0000g05110	Vitis vinifera (Grape)	NA	electron carrier activity; heme binding; iron ion binding; monooxygenase activity; oxidoreductase activity, acting on paired donors, with incorporation or reduction of molecular oxygen	GO:0009055; GO:0020037; GO:0005506; GO:0004497; GO:0016705	GO:0009055~electron carrier activity;GO:0020037~heme binding;GO:0005506~iron ion binding;GO:0004497~monooxygenase activity;GO:0016705~oxidoreductase activity, acting on paired donors, with incorporation or reduction of molecular oxygen	NA	NA
Master_Control_165101	SO_3189_CA_comp25767_c0_seq1	181.905	44.8586	0.246605	-2.01973	0.089278	1	tr|F6HAR3|F6HAR3_VITVI	491	72.77	470	92.89	95.72	128	0	13	1422	5	474	0	Putative uncharacterized protein	VIT_16s0022g02140	Vitis vinifera (Grape)	NA	heme binding; iron ion binding; monooxygenase activity; oxidoreductase activity, acting on paired donors, with incorporation or reduction of molecular oxygen	GO:0020037; GO:0005506; GO:0004497; GO:0016705	GO:0020037~heme binding;GO:0005506~iron ion binding;GO:0004497~monooxygenase activity;GO:0016705~oxidoreductase activity, acting on paired donors, with incorporation or reduction of molecular oxygen	NA	NA
Master_Control_168956	SO_3189_CA_comp162949_c0_seq1	28.0437	2.63874	0.0940941	-3.40975	0.135176	1	tr|A0A061F4G7|A0A061F4G7_THECC	512	59.4	133	84.71	25.98	53	1	399	1	1	132	2e-50	Cytochrome P450 93A3	TCM_024852	Theobroma cacao (Cacao) (Cocoa)	NA	heme binding; iron ion binding; monooxygenase activity; oxidoreductase activity, acting on paired donors, with incorporation or reduction of molecular oxygen	GO:0020037; GO:0005506; GO:0004497; GO:0016705	GO:0020037~heme binding;GO:0005506~iron ion binding;GO:0004497~monooxygenase activity;GO:0016705~oxidoreductase activity, acting on paired donors, with incorporation or reduction of molecular oxygen	NA	NA
Master_Control_172378	SO_3189_CA_comp30422_c1_seq2	20.4643	7.91623	0.386831	-1.37022	0.527705	1	tr|F8S1H0|F8S1H0_HELAN	520	47.62	63	18.69	12.12	32	1	242	427	113	175	4e-09	Cytochrome P450	NA	Helianthus annuus (Common sunflower)	NA	heme binding; iron ion binding; monooxygenase activity; oxidoreductase activity, acting on paired donors, with incorporation or reduction of molecular oxygen	GO:0020037; GO:0005506; GO:0004497; GO:0016705	GO:0020037~heme binding;GO:0005506~iron ion binding;GO:0004497~monooxygenase activity;GO:0016705~oxidoreductase activity, acting on paired donors, with incorporation or reduction of molecular oxygen	NA	NA
Master_Control_172409	SO_3189_100MS_Frozen_c45279_g1_i1	47.75	23.7487	0.497354	-1.00765	0.528701	1	tr|R9WWB9|R9WWB9_TANCI	518	77.39	199	34.21	38.42	45	0	925	1521	314	512	5e-84	Cytochrome P450-like protein	NA	Tanacetum cinerariifolium (Dalmatian daisy) (Chrysanthemum cinerariifolium)	NA	heme binding; iron ion binding; monooxygenase activity; oxidoreductase activity, acting on paired donors, with incorporation or reduction of molecular oxygen	GO:0020037; GO:0005506; GO:0004497; GO:0016705	GO:0020037~heme binding;GO:0005506~iron ion binding;GO:0004497~monooxygenase activity;GO:0016705~oxidoreductase activity, acting on paired donors, with incorporation or reduction of molecular oxygen	NA	NA
Master_Control_175847	SO_3189_CA_comp30907_c0_seq4	532.83	141.173	0.264949	-1.91621	0.0440588	1	tr|R9WUH0|R9WUH0_TANCI	509	84.68	509	84.88	100	78	0	30	1556	1	509	0	Cytochrome P450-like protein	NA	Tanacetum cinerariifolium (Dalmatian daisy) (Chrysanthemum cinerariifolium)	NA	heme binding; iron ion binding; monooxygenase activity; oxidoreductase activity, acting on paired donors, with incorporation or reduction of molecular oxygen	GO:0020037; GO:0005506; GO:0004497; GO:0016705	GO:0020037~heme binding;GO:0005506~iron ion binding;GO:0004497~monooxygenase activity;GO:0016705~oxidoreductase activity, acting on paired donors, with incorporation or reduction of molecular oxygen	NA	NA
Master_Control_179293	SO_3189_CA_comp18696_c0_seq3	114.448	48.8167	0.426539	-1.22925	0.333219	1	tr|K7PPX3|K7PPX3_ARTAN	502	71.63	504	76.71	100	140	3	172	1680	1	502	0	Cytochrome P450 mono-oxygenase	CYP05	Artemisia annua (Sweet wormwood)	NA	heme binding; iron ion binding; monooxygenase activity; oxidoreductase activity, acting on paired donors, with incorporation or reduction of molecular oxygen	GO:0020037; GO:0005506; GO:0004497; GO:0016705	GO:0020037~heme binding;GO:0005506~iron ion binding;GO:0004497~monooxygenase activity;GO:0016705~oxidoreductase activity, acting on paired donors, with incorporation or reduction of molecular oxygen	NA	NA
Master_Control_182650	SO_3189_100MS_Frozen_c42030_g1_i1	191.758	42.2199	0.220173	-2.18329	0.0656168	1	tr|F6HXV7|F6HXV7_VITVI	511	70.67	491	49.13	96.09	141	3	138	1610	24	511	0	Putative uncharacterized protein	VIT_09s0002g01090	Vitis vinifera (Grape)	NA	heme binding; iron ion binding; monooxygenase activity; oxidoreductase activity, acting on paired donors, with incorporation or reduction of molecular oxygen	GO:0020037; GO:0005506; GO:0004497; GO:0016705	GO:0020037~heme binding;GO:0005506~iron ion binding;GO:0004497~monooxygenase activity;GO:0016705~oxidoreductase activity, acting on paired donors, with incorporation or reduction of molecular oxygen	NA	NA
Master_Control_185582	SO_3189_CA_comp34152_c0_seq1	715.492	303.455	0.424121	-1.23745	0.15976	1	tr|A5BLL1|A5BLL1_VITVI	515	78.57	462	67.58	89.71	99	0	469	1854	54	515	0	Putative uncharacterized protein	VITISV_042049	Vitis vinifera (Grape)	NA	heme binding; iron ion binding; monooxygenase activity; oxidoreductase activity, acting on paired donors, with incorporation or reduction of molecular oxygen	GO:0020037; GO:0005506; GO:0004497; GO:0016705	GO:0020037~heme binding;GO:0005506~iron ion binding;GO:0004497~monooxygenase activity;GO:0016705~oxidoreductase activity, acting on paired donors, with incorporation or reduction of molecular oxygen	NA	NA
Master_Control_187354	SO_3189_CA_comp31192_c2_seq3	161.441	76.5235	0.474005	-1.07703	0.351379	1	tr|F8S1H5|F8S1H5_HELAN	491	74.27	171	60.35	34.83	44	0	167	679	320	490	9e-88	Cytochrome P450	NA	Helianthus annuus (Common sunflower)	NA	heme binding; iron ion binding; monooxygenase activity; oxidoreductase activity, acting on paired donors, with incorporation or reduction of molecular oxygen	GO:0020037; GO:0005506; GO:0004497; GO:0016705	GO:0020037~heme binding;GO:0005506~iron ion binding;GO:0004497~monooxygenase activity;GO:0016705~oxidoreductase activity, acting on paired donors, with incorporation or reduction of molecular oxygen	NA	NA
Master_Control_188202	SO_3189_100MS_Frozen_c4999_g1_i1	87.1627	14.5131	0.166506	-2.58636	0.0828475	1	tr|B1B1U1|B1B1U1_LACSA	467	87.67	454	63.2	97.22	21	3	247	1602	44	464	0	ABA 8-oxidase	LsABA8ox3	Lactuca sativa (Garden lettuce)	NA	heme binding; iron ion binding; monooxygenase activity; oxidoreductase activity, acting on paired donors, with incorporation or reduction of molecular oxygen	GO:0020037; GO:0005506; GO:0004497; GO:0016705	GO:0020037~heme binding;GO:0005506~iron ion binding;GO:0004497~monooxygenase activity;GO:0016705~oxidoreductase activity, acting on paired donors, with incorporation or reduction of molecular oxygen	NA	NA
Master_Control_188204	SO_3189_CA_comp29815_c0_seq1	103.837	13.1937	0.127061	-2.9764	0.0419499	1	tr|B1B1U1|B1B1U1_LACSA	467	93.35	436	63.62	93.36	27	2	202	1503	29	464	0	ABA 8-oxidase	LsABA8ox3	Lactuca sativa (Garden lettuce)	NA	heme binding; iron ion binding; monooxygenase activity; oxidoreductase activity, acting on paired donors, with incorporation or reduction of molecular oxygen	GO:0020037; GO:0005506; GO:0004497; GO:0016705	GO:0020037~heme binding;GO:0005506~iron ion binding;GO:0004497~monooxygenase activity;GO:0016705~oxidoreductase activity, acting on paired donors, with incorporation or reduction of molecular oxygen	NA	NA
Master_Control_191584	SO_3189_100MS_Frozen_c24910_g2_i3	1446.14	661.005	0.457081	-1.12948	0.160178	1	tr|K7N8B4|K7N8B4_ARTAN	513	97.08	513	68.8	100	15	0	1985	447	1	513	0	Cytochrome P450 mono-oxygenase	cyp07	Artemisia annua (Sweet wormwood)	NA	heme binding; iron ion binding; monooxygenase activity; oxidoreductase activity, acting on paired donors, with incorporation or reduction of molecular oxygen	GO:0020037; GO:0005506; GO:0004497; GO:0016705	GO:0020037~heme binding;GO:0005506~iron ion binding;GO:0004497~monooxygenase activity;GO:0016705~oxidoreductase activity, acting on paired donors, with incorporation or reduction of molecular oxygen	NA	NA
Master_Control_207932	SO_3189_CA_comp269922_c0_seq1	43.2024	1.31937	0.0305393	-5.03319	0.0292704	0.842904	tr|X2ESR4|X2ESR4_9ASTR	495	63.45	145	74.87	29.29	53	0	1	435	351	495	2e-61	Cytochrome P450	NA	Tanacetum parthenium	NA	heme binding; iron ion binding; monooxygenase activity; oxidoreductase activity, acting on paired donors, with incorporation or reduction of molecular oxygen	GO:0020037; GO:0005506; GO:0004497; GO:0016705	GO:0020037~heme binding;GO:0005506~iron ion binding;GO:0004497~monooxygenase activity;GO:0016705~oxidoreductase activity, acting on paired donors, with incorporation or reduction of molecular oxygen	NA	NA
Master_Control_47360	SO_3189_100MS_Frozen_c22238_g1_i3	30.3175	7.91623	0.261111	-1.93726	0.321233	1	tr|E3W209|E3W209_SANAL	342	80.65	31	6.48	9.06	6	0	1343	1435	65	95	8e-15	E,E-farnesyl diphosphate synthase (Farnesyl diphosphate synthase)	NA	Santalum album (White sandalwood)	NA	isoprenoid biosynthetic process; transferase activity	GO:0008299; GO:0016740	GO:0016740~transferase activity	GO:0008299~isoprenoid biosynthetic process	NA
Master_Control_13695	SO_3189_CA_comp30406_c0_seq6	97.7738	26.3874	0.269882	-1.8896	0.170606	1	tr|E3W209|E3W209_SANAL	342	57.89	57	13.11	16.67	20	1	160	2	39	95	5e-08	E,E-farnesyl diphosphate synthase	NA	Santalum album (White sandalwood)	NA	isoprenoid biosynthetic process; transferase activity	GO:0008299; GO:0016740	GO:0016740~transferase activity	GO:0008299~isoprenoid biosynthetic process	NA
Master_Control_93558	SO_3189_100MS_Frozen_c24694_g3_i1	59.1191	18.4712	0.312441	-1.67835	0.281628	1	tr|K7X481|K7X481_LEUVU	342	72.17	115	39.29	33.63	25	3	801	475	40	153	1e-41	Farnesyl diphosphate synthase	FDS1	Leucanthemum vulgare (Oxeye daisy) (Chrysanthemum leucanthemum)	NA	isoprenoid biosynthetic process; transferase activity	GO:0008299; GO:0016740	GO:0016740~transferase activity	GO:0008299~isoprenoid biosynthetic process	NA
Master_Control_124231	SO_3189_100MS_Frozen_c48196_g1_i1	36.381	15.8325	0.435185	-1.2003	0.494354	1	tr|K7WQ55|K7WQ55_CHRLV	342	98.33	120	55.38	35.09	2	0	649	290	223	342	6e-77	Farnesyl diphosphate synthase	FDS2	Chrysanthemum lavandulifolium (Daisy) (Dendranthema lavandulifolium)	NA	isoprenoid biosynthetic process; transferase activity	GO:0008299; GO:0016740	GO:0016740~transferase activity	GO:0008299~isoprenoid biosynthetic process	NA
Master_Control_137878	SO_3189_CA_comp30406_c0_seq5	95.5	9.2356	0.0967078	-3.37022	0.0288044	0.839661	tr|K7W9P4|K7W9P4_9ASTR	342	82.76	29	5.7	8.48	5	0	1439	1525	67	95	1e-09	Farnesyl diphosphate synthase	FDS1	Tanacetum coccineum	NA	isoprenoid biosynthetic process; transferase activity	GO:0008299; GO:0016740	GO:0016740~transferase activity	GO:0008299~isoprenoid biosynthetic process	NA
Master_Control_173482	SO_3189_100MS_Frozen_c15478_g2_i2	78.0675	27.7068	0.354908	-1.49448	0.295023	1	tr|B9RHC3|B9RHC3_RICCO	412	66.67	63	5.09	15.29	21	0	3125	3313	290	352	2e-38	Farnesyl-diphosphate farnesyltransferase, putative (EC 2.5.1.21)	RCOM_1450010	Ricinus communis (Castor bean)	NA	farnesyl-diphosphate farnesyltransferase activity; integral component of membrane; lipid biosynthetic process; squalene synthase activity	GO:0004310; GO:0016021; GO:0008610; GO:0051996	GO:0004310~farnesyl-diphosphate farnesyltransferase activity;GO:0051996~squalene synthase activity	GO:0008610~lipid biosynthetic process	GO:0016021~integral component of membrane
Master_Control_179758	SO_3189_CA_comp30406_c0_seq7	56.8453	15.8325	0.278519	-1.84415	0.247268	1	tr|Q4JHN6|Q4JHN6_PANGI	342	84.62	26	5.66	7.6	4	0	1213	1290	39	64	1e-13	Farnesyl diphosphate synthase	FPS	Panax ginseng (Korean ginseng)	NA	isoprenoid biosynthetic process; transferase activity	GO:0008299; GO:0016740	GO:0016740~transferase activity	GO:0008299~isoprenoid biosynthetic process	NA
Master_Control_46927	SO_3189_100MS_Frozen_c21958_g1_i2	894.365	402.408	0.449937	-1.1522	0.175637	1	sp|Q8SA63|CARS_ARTAN	548	92.26	323	83.46	58.94	25	0	971	3	1	323	0	Beta-caryophyllene synthase (EC 4.2.3.57)	QHS1	Artemisia annua (Sweet wormwood)	NA	magnesium ion binding; terpene synthase activity	GO:0000287; GO:0010333	GO:0000287~magnesium ion binding;GO:0010333~terpene synthase activity	NA	NA
Master_Control_46928	SO_3189_100MS_Frozen_c21958_g2_i1	507.818	131.937	0.259812	-1.94446	0.0429971	1	tr|T2HPZ3|T2HPZ3_ARTAB	548	96.55	232	61.21	42.34	8	0	1136	441	317	548	6e-149	Beta-caryophyllene synthase	QHS	Artemisia absinthium (Absinth wormwood)	NA	magnesium ion binding; terpene synthase activity	GO:0000287; GO:0010333	GO:0000287~magnesium ion binding;GO:0010333~terpene synthase activity	NA	NA
Master_Control_46929	SO_3189_100MS_Frozen_c21958_g2_i3	363.052	146.45	0.403387	-1.30976	0.184474	1	tr|T2HPZ3|T2HPZ3_ARTAB	548	84.21	266	64.41	48.54	8	1	1238	441	317	548	1e-141	Beta-caryophyllene synthase	QHS	Artemisia absinthium (Absinth wormwood)	NA	magnesium ion binding; terpene synthase activity	GO:0000287; GO:0010333	GO:0000287~magnesium ion binding;GO:0010333~terpene synthase activity	NA	NA
Master_Control_133160	SO_3189_CA_comp31151_c0_seq1	99.2897	44.8586	0.451795	-1.14626	0.382334	1	tr|T2HPZ3|T2HPZ3_ARTAB	548	97.74	133	28.68	24.27	3	0	993	1391	188	320	5e-72	Beta-caryophyllene synthase	QHS	Artemisia absinthium (Absinth wormwood)	NA	magnesium ion binding; terpene synthase activity	GO:0000287; GO:0010333	GO:0000287~magnesium ion binding;GO:0010333~terpene synthase activity	NA	NA
Master_Control_168404	SO_3189_100MS_Frozen_c31290_g1_i1	211.464	58.0523	0.274525	-1.86499	0.100802	1	sp|I6QPS5|TPS5_MATCR	549	86.16	549	85.25	100	74	1	28	1668	1	549	0	(-)-germacrene D synthase (EC 4.2.3.75) (Terpene synthase 5)	NA	Matricaria chamomilla var. recutita (German chamomile) (Chamomilla recutita)	PATHWAY: Secondary metabolite biosynthesis; terpenoid biosynthesis.	magnesium ion binding; terpene synthase activity; terpenoid biosynthetic process	GO:0000287; GO:0010333; GO:0016114	GO:0000287~magnesium ion binding;GO:0010333~terpene synthase activity	GO:0016114~terpenoid biosynthetic process	NA
Master_Control_9541	SO_3189_CA_comp32755_c0_seq9	31.8333	15.8325	0.497354	-1.00765	0.580747	1	tr|Q43319|Q43319_ARTAN	560	70.13	77	10.42	13.75	23	0	1723	1953	477	553	7e-20	3-hydroxy-3-methylglutaryl coenzyme A reductase (EC 1.1.1.34)	AHM4	Artemisia annua (Sweet wormwood)	NA	coenzyme A metabolic process; hydroxymethylglutaryl-CoA reductase (NADPH) activity; integral component of membrane; isoprenoid biosynthetic process; NADP binding	GO:0050661; GO:0015936; GO:0004420; GO:0016021; GO:0008299	GO:0050661~NADP binding;GO:0004420~hydroxymethylglutaryl-CoA reductase (NADPH) activity	GO:0015936~coenzyme A metabolic process;GO:0008299~isoprenoid biosynthetic process	GO:0016021~integral component of membrane
Master_Control_95806	SO_3189_100MS_Frozen_c49658_g1_i1	122.786	27.7068	0.225652	-2.14783	0.104278	1	tr|O64950|O64950_TARER	574	92.75	345	61.06	60.1	25	0	1554	520	222	566	0	3-hydroxy-3-methylglutaryl coenzyme A reductase (HMG-CoA reductase) (EC 1.1.1.34)	NA	Tagetes erecta (African marigold)	PATHWAY: Metabolic intermediate biosynthesis; (R)-mevalonate biosynthesis; (R)-mevalonate from acetyl-CoA: step 3/3. {ECO:0000256|RuleBase:RU361219}.	coenzyme A metabolic process; endoplasmic reticulum membrane; hydroxymethylglutaryl-CoA reductase (NADPH) activity; integral component of membrane; isoprenoid biosynthetic process; NADP binding	GO:0050661; GO:0015936; GO:0005789; GO:0004420; GO:0016021; GO:0008299	GO:0050661~NADP binding;GO:0004420~hydroxymethylglutaryl-CoA reductase (NADPH) activity	GO:0015936~coenzyme A metabolic process;GO:0008299~isoprenoid biosynthetic process	GO:0005789~endoplasmic reticulum membrane;GO:0016021~integral component of membrane
Master_Control_130477	SO_3189_100MS_Frozen_c18169_g1_i2	577.548	191.309	0.331243	-1.59404	0.0845785	1	tr|G8DPN9|G8DPN9_TARKO	582	84.05	583	71.3	100	81	5	420	2144	1	579	0	3-hydroxy-3-methylglutaryl coenzyme A reductase (HMG-CoA reductase) (EC 1.1.1.34)	HMGR	Taraxacum kok-saghyz (Russian dandelion)	PATHWAY: Metabolic intermediate biosynthesis; (R)-mevalonate biosynthesis; (R)-mevalonate from acetyl-CoA: step 3/3. {ECO:0000256|RuleBase:RU361219}.	coenzyme A metabolic process; endoplasmic reticulum membrane; hydroxymethylglutaryl-CoA reductase (NADPH) activity; integral component of membrane; isoprenoid biosynthetic process; NADP binding	GO:0050661; GO:0015936; GO:0005789; GO:0004420; GO:0016021; GO:0008299	GO:0050661~NADP binding;GO:0004420~hydroxymethylglutaryl-CoA reductase (NADPH) activity	GO:0015936~coenzyme A metabolic process;GO:0008299~isoprenoid biosynthetic process	GO:0005789~endoplasmic reticulum membrane;GO:0016021~integral component of membrane
Master_Control_170727	SO_3189_CA_comp12795_c0_seq1	72.7619	15.8325	0.217593	-2.2003	0.148837	1	tr|A1E098|A1E098_ATRLA	583	75.74	235	86.61	40.31	53	3	699	1	1	233	4e-104	3-hydroxy-3-methylglutaryl coenzyme A reductase (HMG-CoA reductase) (EC 1.1.1.34)	HMGR	Atractylodes lancea (Atractylodes japonica)	PATHWAY: Metabolic intermediate biosynthesis; (R)-mevalonate biosynthesis; (R)-mevalonate from acetyl-CoA: step 3/3. {ECO:0000256|RuleBase:RU361219}.	coenzyme A metabolic process; endoplasmic reticulum membrane; hydroxymethylglutaryl-CoA reductase (NADPH) activity; integral component of membrane; isoprenoid biosynthetic process; NADP binding	GO:0050661; GO:0015936; GO:0005789; GO:0004420; GO:0016021; GO:0008299	GO:0050661~NADP binding;GO:0004420~hydroxymethylglutaryl-CoA reductase (NADPH) activity	GO:0015936~coenzyme A metabolic process;GO:0008299~isoprenoid biosynthetic process	GO:0005789~endoplasmic reticulum membrane;GO:0016021~integral component of membrane
Master_Control_117067	SO_3189_CA_comp237351_c0_seq1	157.651	44.8586	0.284544	-1.81328	0.135511	1	tr|Q9FV39|Q9FV39_TARER	725	85.18	722	83.21	99.59	105	1	2446	281	1	720	0	1-deoxy-D-xylulose-5-phosphate synthase	NA	Tagetes erecta (African marigold)	NA	1-deoxy-D-xylulose-5-phosphate synthase activity; terpenoid biosynthetic process	GO:0008661; GO:0016114	GO:0008661~1-deoxy-D-xylulose-5-phosphate synthase activity	GO:0016114~terpenoid biosynthetic process	NA
Unigene_ID	Transcript_ID (Query)	CA Expression	100MSFrozen Expression	FoldChange	log2FoldChange	P Value	Adjusted P Value	Protein_ID(Subject_ID)	Protein_Length	%Identity	Alignment length(aa)	Query_coverage	Subject_coverage	Mismatches	Gaps	Query_Start	Query_End	S.start	S.end	E-value	Protein_Names	Gene_Name	Organism_Name	Pathway	Gene_Ontology(GO)	Gene_Ontology_IDs	GO_MF	GO_BP	GO_CC
Master_Control_37007	SO_3189_100MS_Frozen_c10063_g1_i1	175.083	52.7749	0.301427	-1.73012	0.141934	1	tr|V7CEG7|V7CEG7_PHAVU	316	52.11	190	76.61	60.13	88	2	744	178	129	316	1e-61	Uncharacterized protein	PHAVU_003G295100g	Phaseolus vulgaris (Kidney bean) (French bean)	NA	hydrolase activity	GO:0016787	GO:0016787~hydrolase activity	NA	NA
Master_Control_37032	SO_3189_100MS_Frozen_c10106_g1_i1	55.3294	25.0681	0.45307	-1.1422	0.458221	1	tr|A0A067KY83|A0A067KY83_JATCU	506	56.32	87	63.35	17.19	37	1	265	5	267	352	5e-20	Uncharacterized protein	JCGZ_08085	Jatropha curcas (Barbados nut)	NA	NA	NA	NA	NA	NA
Master_Control_37137	SO_3189_100MS_Frozen_c10343_g1_i1	28.8016	9.2356	0.320663	-1.64087	0.399372	1	NA	NA	NA	NA	NA	NA	NA	NA	NA	NA	NA	NA	NA	NA	NA	NA	NA	NA	NA	NA	NA	NA
Master_Control_32875	SO_3189_100MS_Frozen_c1041_g1_i1	18.1905	1.31937	0.0725309	-3.78526	0.181293	1	tr|A0A022QS34|A0A022QS34_ERYGU	294	51.52	66	18.27	22.45	32	0	336	139	199	264	2e-11	Uncharacterized protein	MIMGU_mgv1a011046mg	Erythranthe guttata (Yellow monkey flower) (Mimulus guttatus)	NA	iron ion binding; L-ascorbic acid binding; oxidoreductase activity, acting on paired donors, with incorporation or reduction of molecular oxygen, 2-oxoglutarate as one donor, and incorporation of one atom each of oxygen into both donors	GO:0031418; GO:0005506; GO:0016706	GO:0031418~L-ascorbic acid binding;GO:0005506~iron ion binding;GO:0016706~oxidoreductase activity, acting on paired donors, with incorporation or reduction of molecular oxygen, 2-oxoglutarate as one donor, and incorporation of one atom each of oxygen into both donors	NA	NA
Master_Control_37285	SO_3189_100MS_Frozen_c10643_g1_i1	37.8968	7.91623	0.208889	-2.25919	0.224207	1	NA	NA	NA	NA	NA	NA	NA	NA	NA	NA	NA	NA	NA	NA	NA	NA	NA	NA	NA	NA	NA	NA
Master_Control_37304	SO_3189_100MS_Frozen_c10677_g1_i1	378.21	187.351	0.495361	-1.01345	0.293987	1	tr|A0A061GEK1|A0A061GEK1_THECC	397	52.5	120	35.36	30.23	49	2	947	612	1	120	2e-31	CBS domain-containing protein	TCM_029902	Theobroma cacao (Cacao) (Cocoa)	NA	adenyl nucleotide binding	GO:0030554	GO:0030554~adenyl nucleotide binding	NA	NA
Master_Control_37305	SO_3189_100MS_Frozen_c10677_g1_i2	2489.82	969.738	0.389481	-1.36038	0.0784767	1	tr|K4B972|K4B972_SOLLC	405	54.85	392	80.55	96.79	155	4	1389	277	1	391	7e-134	Uncharacterized protein	Solyc02g078480.2	Solanum lycopersicum (Tomato) (Lycopersicon esculentum)	NA	adenyl nucleotide binding	GO:0030554	GO:0030554~adenyl nucleotide binding	NA	NA
Master_Control_37321	SO_3189_100MS_Frozen_c10736_g1_i1	21.9802	10.555	0.480204	-1.05828	0.613093	1	tr|W5AB03|W5AB03_WHEAT	94	54.55	88	37.71	93.62	40	0	234	497	1	88	3e-29	Uncharacterized protein (Fragment)	NA	Triticum aestivum (Wheat)	NA	nucleic acid binding	GO:0003676	GO:0003676~nucleic acid binding	NA	NA
Master_Control_37345	SO_3189_100MS_Frozen_c10764_g1_i1	262.246	108.188	0.412545	-1.27737	0.223461	1	tr|M5WVB8|M5WVB8_PRUPE	200	57.64	144	52.3	72	57	2	509	81	60	200	9e-49	Uncharacterized protein	PRUPE_ppa011701mg	Prunus persica (Peach) (Amygdalus persica)	NA	calcium ion binding	GO:0005509	GO:0005509~calcium ion binding	NA	NA
Master_Control_37372	SO_3189_100MS_Frozen_c10812_g2_i1	59.1191	27.7068	0.468661	-1.09338	0.46818	1	NA	NA	NA	NA	NA	NA	NA	NA	NA	NA	NA	NA	NA	NA	NA	NA	NA	NA	NA	NA	NA	NA
Master_Control_37373	SO_3189_100MS_Frozen_c10812_g2_i2	22.7381	10.555	0.464198	-1.10719	0.592223	1	NA	NA	NA	NA	NA	NA	NA	NA	NA	NA	NA	NA	NA	NA	NA	NA	NA	NA	NA	NA	NA	NA
Master_Control_37384	SO_3189_100MS_Frozen_c10829_g1_i1	37.8968	18.4712	0.487407	-1.0368	0.547108	1	tr|M8CZ67|M8CZ67_AEGTA	812	86.05	43	18.4	5.3	6	0	700	572	70	112	1e-14	ATPase 8, plasma membrane-type	F775_19015	Aegilops tauschii (Tausch's goatgrass) (Aegilops squarrosa)	NA	ATP binding; cation-transporting ATPase activity; integral component of membrane; metal ion binding	GO:0005524; GO:0019829; GO:0016021; GO:0046872	GO:0005524~ATP binding;GO:0019829~cation-transporting ATPase activity;GO:0046872~metal ion binding	NA	GO:0016021~integral component of membrane
Master_Control_37390	SO_3189_100MS_Frozen_c10843_g1_i1	303.175	117.424	0.387315	-1.36842	0.181576	1	NA	NA	NA	NA	NA	NA	NA	NA	NA	NA	NA	NA	NA	NA	NA	NA	NA	NA	NA	NA	NA	NA
Master_Control_37422	SO_3189_100MS_Frozen_c10909_g1_i1	192.516	93.6754	0.486585	-1.03924	0.347835	1	tr|A0A068UWH9|A0A068UWH9_COFCA	268	57.44	289	46.44	100	93	5	1046	192	1	263	5e-101	Coffea canephora DH200=94 genomic scaffold, scaffold_69	GSCOC_T00036351001	Coffea canephora (Robusta coffee)	NA	chromatin binding; DNA binding	GO:0003677; GO:0003682	GO:0003677~DNA binding;GO:0003682~chromatin binding	NA	NA
Master_Control_32904	SO_3189_100MS_Frozen_c1096_g1_i1	8.3373	2.63874	0.316498	-1.65973	0.628212	1	NA	NA	NA	NA	NA	NA	NA	NA	NA	NA	NA	NA	NA	NA	NA	NA	NA	NA	NA	NA	NA	NA
Master_Control_37453	SO_3189_100MS_Frozen_c10972_g2_i2	6.06349	1.31937	0.217593	-2.2003	0.615618	1	NA	NA	NA	NA	NA	NA	NA	NA	NA	NA	NA	NA	NA	NA	NA	NA	NA	NA	NA	NA	NA	NA
Master_Control_37509	SO_3189_100MS_Frozen_c11074_g1_i1	553.294	211.099	0.381532	-1.39012	0.131441	1	NA	NA	NA	NA	NA	NA	NA	NA	NA	NA	NA	NA	NA	NA	NA	NA	NA	NA	NA	NA	NA	NA
Master_Control_37533	SO_3189_100MS_Frozen_c11128_g1_i1	814.024	364.146	0.447341	-1.16055	0.178056	1	NA	NA	NA	NA	NA	NA	NA	NA	NA	NA	NA	NA	NA	NA	NA	NA	NA	NA	NA	NA	NA	NA
Master_Control_37569	SO_3189_100MS_Frozen_c11194_g1_i2	353.956	127.979	0.361567	-1.46766	0.142061	1	tr|Q39927|Q39927_HELAN	236	76	100	39.01	42.37	21	2	218	514	139	236	2e-40	Homeodomain protein	NA	Helianthus annuus (Common sunflower)	NA	nucleus; sequence-specific DNA binding; sequence-specific DNA binding transcription factor activity; transcription, DNA-templated	GO:0005634; GO:0043565; GO:0003700; GO:0006351	GO:0043565~sequence-specific DNA binding;GO:0003700~sequence-specific DNA binding transcription factor activity	GO:0006351~transcription, DNA-templated	GO:0005634~nucleus
Master_Control_37584	SO_3189_100MS_Frozen_c11211_g1_i1	151.587	32.9843	0.217593	-2.2003	0.0801699	1	tr|A5AG33|A5AG33_VITVI	319	75.33	300	68.44	94.04	69	3	417	1307	21	318	3e-151	Putative uncharacterized protein	VIT_18s0001g06150 VITISV_040774	Vitis vinifera (Grape)	NA	NA	NA	NA	NA	NA
Master_Control_37587	SO_3189_100MS_Frozen_c11213_g1_i2	14.4008	5.27749	0.366472	-1.44823	0.566779	1	NA	NA	NA	NA	NA	NA	NA	NA	NA	NA	NA	NA	NA	NA	NA	NA	NA	NA	NA	NA	NA	NA
Master_Control_37654	SO_3189_100MS_Frozen_c11330_g1_i1	213.738	83.1204	0.388889	-1.36257	0.215765	1	NA	NA	NA	NA	NA	NA	NA	NA	NA	NA	NA	NA	NA	NA	NA	NA	NA	NA	NA	NA	NA	NA
Master_Control_37672	SO_3189_100MS_Frozen_c11345_g1_i2	184.937	85.7591	0.463722	-1.10867	0.322791	1	NA	NA	NA	NA	NA	NA	NA	NA	NA	NA	NA	NA	NA	NA	NA	NA	NA	NA	NA	NA	NA	NA
Master_Control_37747	SO_3189_100MS_Frozen_c11485_g1_i1	670.016	291.581	0.435185	-1.2003	0.176096	1	tr|B9HVA3|B9HVA3_POPTR	417	74.4	418	66.95	100	100	3	294	1529	1	417	0	KINASE 2B family protein	POPTR_0010s10380g	Populus trichocarpa (Western balsam poplar) (Populus balsamifera subsp. trichocarpa)	NA	ATP binding; protein serine/threonine kinase activity	GO:0005524; GO:0004674	GO:0005524~ATP binding;GO:0004674~protein serine/threonine kinase activity	NA	NA
Master_Control_37748	SO_3189_100MS_Frozen_c11485_g1_i3	632.877	266.513	0.421113	-1.24772	0.164061	1	tr|B9HVA3|B9HVA3_POPTR	417	74.4	418	70.41	100	100	3	202	1437	1	417	0	KINASE 2B family protein	POPTR_0010s10380g	Populus trichocarpa (Western balsam poplar) (Populus balsamifera subsp. trichocarpa)	NA	ATP binding; protein serine/threonine kinase activity	GO:0005524; GO:0004674	GO:0005524~ATP binding;GO:0004674~protein serine/threonine kinase activity	NA	NA
Master_Control_37785	SO_3189_100MS_Frozen_c11541_g1_i1	685.933	265.194	0.386618	-1.37102	0.123791	1	NA	NA	NA	NA	NA	NA	NA	NA	NA	NA	NA	NA	NA	NA	NA	NA	NA	NA	NA	NA	NA	NA
Master_Control_37902	SO_3189_100MS_Frozen_c11738_g1_i1	289.532	75.2042	0.259744	-1.94484	0.0683952	1	NA	NA	NA	NA	NA	NA	NA	NA	NA	NA	NA	NA	NA	NA	NA	NA	NA	NA	NA	NA	NA	NA
Master_Control_37931	SO_3189_100MS_Frozen_c11777_g2_i1	362.294	176.796	0.48799	-1.03508	0.288017	1	tr|A0A067DT30|A0A067DT30_CITSI	298	50.69	144	33.03	48.32	71	0	286	717	134	277	2e-42	Uncharacterized protein	CISIN_1g019994mg	Citrus sinensis (Sweet orange) (Citrus aurantium var. sinensis)	NA	cellulose biosynthetic process; cellulose synthase (UDP-forming) activity; membrane	GO:0030244; GO:0016760; GO:0016020	GO:0016760~cellulose synthase (UDP-forming) activity	GO:0030244~cellulose biosynthetic process	GO:0016020~membrane
Master_Control_37958	SO_3189_100MS_Frozen_c11807_g1_i1	40.9286	11.8743	0.290123	-1.78526	0.308135	1	NA	NA	NA	NA	NA	NA	NA	NA	NA	NA	NA	NA	NA	NA	NA	NA	NA	NA	NA	NA	NA	NA
Master_Control_37959	SO_3189_100MS_Frozen_c11807_g1_i2	43.2024	17.1518	0.397011	-1.33275	0.426079	1	NA	NA	NA	NA	NA	NA	NA	NA	NA	NA	NA	NA	NA	NA	NA	NA	NA	NA	NA	NA	NA	NA
Master_Control_37968	SO_3189_100MS_Frozen_c11820_g2_i1	20.4643	2.63874	0.128944	-2.95519	0.229431	1	NA	NA	NA	NA	NA	NA	NA	NA	NA	NA	NA	NA	NA	NA	NA	NA	NA	NA	NA	NA	NA	NA
Master_Control_37974	SO_3189_100MS_Frozen_c11834_g1_i2	105.353	51.4555	0.488409	-1.03384	0.420753	1	tr|Q6J205|Q6J205_TROMA	259	93.7	127	61.95	49.03	8	0	1	381	132	258	2e-79	14-3-3 protein	NA	Tropaeolum majus (Common nasturtium) (Indian cress)	NA	NA	NA	NA	NA	NA
Master_Control_38004	SO_3189_100MS_Frozen_c11882_g1_i1	294.079	118.743	0.40378	-1.30836	0.20277	1	NA	NA	NA	NA	NA	NA	NA	NA	NA	NA	NA	NA	NA	NA	NA	NA	NA	NA	NA	NA	NA	NA
Master_Control_38034	SO_3189_100MS_Frozen_c11943_g1_i2	3.03175	1.31937	0.435185	-1.2003	0.918994	1	NA	NA	NA	NA	NA	NA	NA	NA	NA	NA	NA	NA	NA	NA	NA	NA	NA	NA	NA	NA	NA	NA
Master_Control_38067	SO_3189_100MS_Frozen_c12004_g1_i1	9.09524	3.95811	0.435185	-1.2003	0.71158	1	tr|A0A068UYG7|A0A068UYG7_COFCA	360	56.72	67	55.52	18.61	29	0	361	161	247	313	2e-17	Coffea canephora DH200=94 genomic scaffold, scaffold_74	GSCOC_T00038252001	Coffea canephora (Robusta coffee)	NA	zinc ion binding	GO:0008270	GO:0008270~zinc ion binding	NA	NA
Master_Control_38087	SO_3189_100MS_Frozen_c12055_g1_i1	103.079	21.1099	0.204793	-2.28776	0.101452	1	tr|M1A3Z7|M1A3Z7_SOLTU	327	71.95	164	98.99	50.15	46	0	6	497	48	211	2e-82	Uncharacterized protein	PGSC0003DMG400005611	Solanum tuberosum (Potato)	NA	2-acylglycerol O-acyltransferase activity; lysophospholipase activity; plasma membrane; plasmodesma; response to cadmium ion; response to oxidative stress	GO:0003846; GO:0004622; GO:0005886; GO:0009506; GO:0046686; GO:0006979	GO:0003846~2-acylglycerol O-acyltransferase activity;GO:0004622~lysophospholipase activity	GO:0046686~response to cadmium ion;GO:0006979~response to oxidative stress	GO:0005886~plasma membrane;GO:0009506~plasmodesma
Master_Control_38097	SO_3189_100MS_Frozen_c12067_g1_i1	42.4445	13.1937	0.310847	-1.68573	0.327171	1	NA	NA	NA	NA	NA	NA	NA	NA	NA	NA	NA	NA	NA	NA	NA	NA	NA	NA	NA	NA	NA	NA
Master_Control_38110	SO_3189_100MS_Frozen_c12091_g1_i2	204.643	51.4555	0.25144	-1.99171	0.0843671	1	NA	NA	NA	NA	NA	NA	NA	NA	NA	NA	NA	NA	NA	NA	NA	NA	NA	NA	NA	NA	NA	NA
Master_Control_38112	SO_3189_100MS_Frozen_c12094_g1_i1	18.1905	5.27749	0.290123	-1.78526	0.443013	1	NA	NA	NA	NA	NA	NA	NA	NA	NA	NA	NA	NA	NA	NA	NA	NA	NA	NA	NA	NA	NA	NA
Master_Control_38222	SO_3189_100MS_Frozen_c12311_g1_i1	12.8849	3.95811	0.30719	-1.7028	0.528807	1	NA	NA	NA	NA	NA	NA	NA	NA	NA	NA	NA	NA	NA	NA	NA	NA	NA	NA	NA	NA	NA	NA
Master_Control_38228	SO_3189_100MS_Frozen_c12319_g1_i1	803.413	378.66	0.471314	-1.08524	0.207334	1	NA	NA	NA	NA	NA	NA	NA	NA	NA	NA	NA	NA	NA	NA	NA	NA	NA	NA	NA	NA	NA	NA
Master_Control_38263	SO_3189_100MS_Frozen_c12398_g1_i1	47.75	18.4712	0.386831	-1.37022	0.3999	1	NA	NA	NA	NA	NA	NA	NA	NA	NA	NA	NA	NA	NA	NA	NA	NA	NA	NA	NA	NA	NA	NA
Master_Control_38282	SO_3189_100MS_Frozen_c12428_g1_i1	158.409	67.2879	0.424774	-1.23523	0.291638	1	tr|G7KAP1|G7KAP1_MEDTR	304	81.05	95	33.57	31.25	18	0	1	285	122	216	4e-77	Glucose-6-phosphate 1-epimerase-like protein	MTR_5g009670	Medicago truncatula (Barrel medic) (Medicago tribuloides)	NA	carbohydrate binding; carbohydrate metabolic process; isomerase activity	GO:0030246; GO:0005975; GO:0016853	GO:0030246~carbohydrate binding;GO:0016853~isomerase activity	GO:0005975~carbohydrate metabolic process	NA
Master_Control_32959	SO_3189_100MS_Frozen_c1243_g1_i1	11.3691	5.27749	0.464198	-1.10719	0.697137	1	tr|A0A068U5Z9|A0A068U5Z9_COFCA	519	65.75	146	98.43	28.13	48	1	433	2	127	272	5e-56	Coffea canephora DH200=94 genomic scaffold, scaffold_9	GSCOC_T00041516001	Coffea canephora (Robusta coffee)	NA	flavin adenine dinucleotide binding; N,N-dimethylaniline monooxygenase activity; NADP binding	GO:0004499; GO:0050661; GO:0050660	GO:0004499~N,N-dimethylaniline monooxygenase activity;GO:0050661~NADP binding;GO:0050660~flavin adenine dinucleotide binding	NA	NA
Master_Control_38294	SO_3189_100MS_Frozen_c12449_g1_i1	144.008	36.9424	0.25653	-1.9628	0.117619	1	NA	NA	NA	NA	NA	NA	NA	NA	NA	NA	NA	NA	NA	NA	NA	NA	NA	NA	NA	NA	NA	NA
Master_Control_32964	SO_3189_100MS_Frozen_c1251_g1_i1	12.127	5.27749	0.435185	-1.2003	0.661391	1	tr|J3L6G9|J3L6G9_ORYBR	484	68.57	35	30	7.23	11	0	349	245	159	193	8e-15	Uncharacterized protein	OB01G48250	Oryza brachyantha	NA	integral component of membrane	GO:0016021	NA	NA	GO:0016021~integral component of membrane
Master_Control_38357	SO_3189_100MS_Frozen_c12547_g1_i1	114.448	26.3874	0.230562	-2.11678	0.115167	1	NA	NA	NA	NA	NA	NA	NA	NA	NA	NA	NA	NA	NA	NA	NA	NA	NA	NA	NA	NA	NA	NA
Master_Control_38358	SO_3189_100MS_Frozen_c12549_g1_i1	319.849	124.021	0.387748	-1.36681	0.177543	1	NA	NA	NA	NA	NA	NA	NA	NA	NA	NA	NA	NA	NA	NA	NA	NA	NA	NA	NA	NA	NA	NA
Master_Control_38359	SO_3189_100MS_Frozen_c12549_g1_i2	444.151	191.309	0.430729	-1.21515	0.199833	1	NA	NA	NA	NA	NA	NA	NA	NA	NA	NA	NA	NA	NA	NA	NA	NA	NA	NA	NA	NA	NA	NA
Master_Control_38379	SO_3189_100MS_Frozen_c12607_g1_i1	12.8849	2.63874	0.204793	-2.28776	0.419188	1	NA	NA	NA	NA	NA	NA	NA	NA	NA	NA	NA	NA	NA	NA	NA	NA	NA	NA	NA	NA	NA	NA
Master_Control_38405	SO_3189_100MS_Frozen_c12671_g1_i1	7.57937	2.63874	0.348148	-1.52223	0.674723	1	NA	NA	NA	NA	NA	NA	NA	NA	NA	NA	NA	NA	NA	NA	NA	NA	NA	NA	NA	NA	NA	NA
Master_Control_32503	SO_3189_100MS_Frozen_c127_g1_i1	31.8333	15.8325	0.497354	-1.00765	0.580747	1	NA	NA	NA	NA	NA	NA	NA	NA	NA	NA	NA	NA	NA	NA	NA	NA	NA	NA	NA	NA	NA	NA
Master_Control_38450	SO_3189_100MS_Frozen_c12740_g1_i1	755.663	189.989	0.251421	-1.99182	0.0275822	0.823751	tr|A0A061FZP1|A0A061FZP1_THECC	205	35.71	238	58.33	100	103	6	871	191	1	199	9e-34	Uncharacterized protein	TCM_014682	Theobroma cacao (Cacao) (Cocoa)	NA	NA	NA	NA	NA	NA
Master_Control_38465	SO_3189_100MS_Frozen_c12770_g1_i3	34.8651	13.1937	0.378422	-1.40193	0.435952	1	NA	NA	NA	NA	NA	NA	NA	NA	NA	NA	NA	NA	NA	NA	NA	NA	NA	NA	NA	NA	NA	NA
Master_Control_38488	SO_3189_100MS_Frozen_c12806_g1_i3	40.9286	18.4712	0.451303	-1.14783	0.496316	1	NA	NA	NA	NA	NA	NA	NA	NA	NA	NA	NA	NA	NA	NA	NA	NA	NA	NA	NA	NA	NA	NA
Master_Control_38492	SO_3189_100MS_Frozen_c12819_g1_i1	34.8651	11.8743	0.34058	-1.55394	0.392157	1	tr|V4SHW0|V4SHW0_9ROSI	509	70.77	130	69.52	25.54	32	3	53	436	13	138	3e-55	Uncharacterized protein	CICLE_v10000913mg	Citrus clementina	NA	carbohydrate metabolic process; hydrolase activity, hydrolyzing O-glycosyl compounds	GO:0005975; GO:0004553	GO:0004553~hydrolase activity, hydrolyzing O-glycosyl compounds	GO:0005975~carbohydrate metabolic process	NA
Master_Control_38504	SO_3189_100MS_Frozen_c12836_g2_i5	69.7302	30.3455	0.435185	-1.2003	0.406746	1	NA	NA	NA	NA	NA	NA	NA	NA	NA	NA	NA	NA	NA	NA	NA	NA	NA	NA	NA	NA	NA	NA
Master_Control_38529	SO_3189_100MS_Frozen_c12870_g1_i1	61.3929	21.1099	0.34385	-1.54015	0.313722	1	tr|A0A061F7B1|A0A061F7B1_THECC	625	62.37	93	92.69	14.88	35	0	22	300	434	526	1e-30	Disease resistance family protein / LRR family protein	TCM_031442	Theobroma cacao (Cacao) (Cocoa)	NA	NA	NA	NA	NA	NA
Master_Control_38532	SO_3189_100MS_Frozen_c12874_g1_i2	8.3373	1.31937	0.158249	-2.65973	0.473518	1	NA	NA	NA	NA	NA	NA	NA	NA	NA	NA	NA	NA	NA	NA	NA	NA	NA	NA	NA	NA	NA	NA
Master_Control_38549	SO_3189_100MS_Frozen_c12913_g1_i1	6.82143	1.31937	0.193416	-2.37022	0.562537	1	NA	NA	NA	NA	NA	NA	NA	NA	NA	NA	NA	NA	NA	NA	NA	NA	NA	NA	NA	NA	NA	NA
Master_Control_38579	SO_3189_100MS_Frozen_c12969_g1_i3	4.54762	1.31937	0.290123	-1.78526	0.744659	1	NA	NA	NA	NA	NA	NA	NA	NA	NA	NA	NA	NA	NA	NA	NA	NA	NA	NA	NA	NA	NA	NA
Master_Control_38637	SO_3189_100MS_Frozen_c13070_g1_i1	131.881	36.9424	0.280119	-1.83589	0.148941	1	NA	NA	NA	NA	NA	NA	NA	NA	NA	NA	NA	NA	NA	NA	NA	NA	NA	NA	NA	NA	NA	NA
Master_Control_38670	SO_3189_100MS_Frozen_c13125_g2_i1	9.85318	3.95811	0.401709	-1.31578	0.669355	1	tr|M5VXJ2|M5VXJ2_PRUPE	678	80.15	131	61.31	19.32	26	0	100	492	547	677	1e-71	Uncharacterized protein	PRUPE_ppa002387mg	Prunus persica (Peach) (Amygdalus persica)	NA	NA	NA	NA	NA	NA
Master_Control_38695	SO_3189_100MS_Frozen_c13167_g1_i1	1595.46	771.832	0.483769	-1.04761	0.187274	1	tr|A9PCP5|A9PCP5_POPTR	50	48	50	19.38	100	26	0	650	501	1	50	2e-07	Putative uncharacterized protein	NA	Populus trichocarpa (Western balsam poplar) (Populus balsamifera subsp. trichocarpa)	NA	NA	NA	NA	NA	NA
Master_Control_38780	SO_3189_100MS_Frozen_c13288_g1_i1	815.54	30.3455	0.0372091	-4.7482	4.82481e-06	0.00189895	NA	NA	NA	NA	NA	NA	NA	NA	NA	NA	NA	NA	NA	NA	NA	NA	NA	NA	NA	NA	NA	NA
Master_Control_38785	SO_3189_100MS_Frozen_c13296_g1_i2	16.6746	3.95811	0.237374	-2.07477	0.400654	1	tr|A5AX17|A5AX17_VITVI	206	65.38	52	39	25.24	17	1	175	330	149	199	1e-11	Putative uncharacterized protein	VITISV_023658	Vitis vinifera (Grape)	NA	chloroplast organization; cytoplasm; iron-sulfur cluster binding; protein targeting to chloroplast; RNA methyltransferase activity; rRNA base methylation; tRNA methylation	GO:0008173; GO:0009658; GO:0005737; GO:0051536; GO:0045036; GO:0070475; GO:0030488	GO:0008173~RNA methyltransferase activity;GO:0051536~iron-sulfur cluster binding	GO:0009658~chloroplast organization;GO:0045036~protein targeting to chloroplast;GO:0070475~rRNA base methylation;GO:0030488~tRNA methylation	GO:0005737~cytoplasm
Master_Control_38795	SO_3189_100MS_Frozen_c13314_g1_i1	216.012	54.0942	0.250422	-1.99756	0.079779	1	tr|A0A0A0KGK0|A0A0A0KGK0_CUCSA	131	39.84	128	47.82	97.71	58	5	643	272	19	131	2e-15	Uncharacterized protein	Csa_6G497000	Cucumis sativus (Cucumber)	NA	NA	NA	NA	NA	NA
Master_Control_38800	SO_3189_100MS_Frozen_c13322_g1_i1	87.1627	36.9424	0.423833	-1.23843	0.364292	1	NA	NA	NA	NA	NA	NA	NA	NA	NA	NA	NA	NA	NA	NA	NA	NA	NA	NA	NA	NA	NA	NA
Master_Control_38835	SO_3189_100MS_Frozen_c13381_g1_i1	80.3413	34.3037	0.426974	-1.22778	0.378541	1	tr|B9GIH8|B9GIH8_POPTR	129	50.86	116	83.25	89.92	47	2	46	390	13	119	7e-28	Uncharacterized protein	POPTR_0001s25870g	Populus trichocarpa (Western balsam poplar) (Populus balsamifera subsp. trichocarpa)	NA	NA	NA	NA	NA	NA
Master_Control_38875	SO_3189_100MS_Frozen_c13450_g1_i1	2712.66	1327.29	0.489295	-1.03122	0.175836	1	tr|B9SC04|B9SC04_RICCO	67	86.67	60	27.4	89.55	8	0	539	360	8	67	5e-29	Ribosomal protein L39e, putative	RCOM_0701310	Ricinus communis (Castor bean)	NA	ribosome; structural constituent of ribosome; translation	GO:0005840; GO:0003735; GO:0006412	GO:0003735~structural constituent of ribosome	GO:0006412~translation	GO:0005840~ribosome
Master_Control_38961	SO_3189_100MS_Frozen_c13561_g1_i3	17.4325	5.27749	0.302738	-1.72386	0.464881	1	NA	NA	NA	NA	NA	NA	NA	NA	NA	NA	NA	NA	NA	NA	NA	NA	NA	NA	NA	NA	NA	NA
Master_Control_39027	SO_3189_100MS_Frozen_c13667_g1_i4	13.6429	1.31937	0.0967078	-3.37022	0.275639	1	tr|W8TFM0|W8TFM0_TOBAC	303	72.22	252	72.14	83.17	70	0	920	165	52	303	4e-123	Uroporphyrinogen-III synthase	NA	Nicotiana tabacum (Common tobacco)	NA	tetrapyrrole biosynthetic process; uroporphyrinogen-III synthase activity	GO:0033014; GO:0004852	GO:0004852~uroporphyrinogen-III synthase activity	GO:0033014~tetrapyrrole biosynthetic process	NA
Master_Control_39030	SO_3189_100MS_Frozen_c13671_g1_i1	4.54762	1.31937	0.290123	-1.78526	0.744659	1	tr|A0A067D6D7|A0A067D6D7_CITSI	209	50.45	111	44.88	53.11	54	1	399	731	89	198	9e-32	Uncharacterized protein	CISIN_1g024734mg	Citrus sinensis (Sweet orange) (Citrus aurantium var. sinensis)	NA	membrane	GO:0016020	NA	NA	GO:0016020~membrane
Master_Control_39035	SO_3189_100MS_Frozen_c13678_g1_i1	54.5714	23.7487	0.435185	-1.2003	0.43884	1	NA	NA	NA	NA	NA	NA	NA	NA	NA	NA	NA	NA	NA	NA	NA	NA	NA	NA	NA	NA	NA	NA
Master_Control_39038	SO_3189_100MS_Frozen_c13682_g1_i1	9.09524	1.31937	0.145062	-2.78526	0.436375	1	NA	NA	NA	NA	NA	NA	NA	NA	NA	NA	NA	NA	NA	NA	NA	NA	NA	NA	NA	NA	NA	NA
Master_Control_39039	SO_3189_100MS_Frozen_c13682_g1_i3	4.54762	1.31937	0.290123	-1.78526	0.744659	1	NA	NA	NA	NA	NA	NA	NA	NA	NA	NA	NA	NA	NA	NA	NA	NA	NA	NA	NA	NA	NA	NA
Master_Control_39054	SO_3189_100MS_Frozen_c13706_g1_i1	58.3611	26.3874	0.45214	-1.14516	0.450177	1	NA	NA	NA	NA	NA	NA	NA	NA	NA	NA	NA	NA	NA	NA	NA	NA	NA	NA	NA	NA	NA	NA
Master_Control_39087	SO_3189_100MS_Frozen_c13758_g1_i2	28.0437	10.555	0.376376	-1.40975	0.467009	1	NA	NA	NA	NA	NA	NA	NA	NA	NA	NA	NA	NA	NA	NA	NA	NA	NA	NA	NA	NA	NA	NA
Master_Control_39093	SO_3189_100MS_Frozen_c13768_g1_i4	416.865	143.811	0.344983	-1.5354	0.114814	1	NA	NA	NA	NA	NA	NA	NA	NA	NA	NA	NA	NA	NA	NA	NA	NA	NA	NA	NA	NA	NA	NA
Master_Control_39094	SO_3189_100MS_Frozen_c13768_g1_i5	1046.71	257.277	0.245796	-2.02447	0.0193273	0.674544	NA	NA	NA	NA	NA	NA	NA	NA	NA	NA	NA	NA	NA	NA	NA	NA	NA	NA	NA	NA	NA	NA
Master_Control_39145	SO_3189_100MS_Frozen_c13843_g1_i1	469.921	204.503	0.435185	-1.2003	0.20075	1	tr|A0A068V4G0|A0A068V4G0_COFCA	190	62.5	40	22.47	21.05	11	1	2	109	151	190	2e-06	Coffea canephora DH200=94 genomic scaffold, scaffold_98	GSCOC_T00043135001	Coffea canephora (Robusta coffee)	NA	NA	NA	NA	NA	NA
Master_Control_39174	SO_3189_100MS_Frozen_c13884_g1_i1	20.4643	9.2356	0.451303	-1.14783	0.594207	1	NA	NA	NA	NA	NA	NA	NA	NA	NA	NA	NA	NA	NA	NA	NA	NA	NA	NA	NA	NA	NA	NA
Master_Control_39281	SO_3189_100MS_Frozen_c14047_g2_i1	68.2143	18.4712	0.270782	-1.8848	0.214429	1	tr|W9RVN3|W9RVN3_9ROSA	1119	83.33	144	99.54	12.87	23	1	433	2	977	1119	8e-79	Auxin response factor	L484_008224	Morus notabilis	NA	auxin-activated signaling pathway; DNA binding; nucleus; regulation of transcription, DNA-templated; transcription, DNA-templated	GO:0003677; GO:0009734; GO:0005634; GO:0006355; GO:0006351	GO:0003677~DNA binding	GO:0009734~auxin-activated signaling pathway;GO:0006355~regulation of transcription, DNA-templated;GO:0006351~transcription, DNA-templated	GO:0005634~nucleus
Master_Control_39344	SO_3189_100MS_Frozen_c14163_g1_i1	59.877	17.1518	0.286451	-1.80364	0.249455	1	NA	NA	NA	NA	NA	NA	NA	NA	NA	NA	NA	NA	NA	NA	NA	NA	NA	NA	NA	NA	NA	NA
Master_Control_39400	SO_3189_100MS_Frozen_c14255_g1_i1	33406.8	14550	0.435541	-1.19912	0.120617	1	tr|V4VAF3|V4VAF3_9ROSI	220	89.09	220	31.29	100	24	0	1665	1006	1	220	6e-139	Uncharacterized protein	CICLE_v10032703mg	Citrus clementina	NA	ribosome; structural constituent of ribosome; translation	GO:0005840; GO:0003735; GO:0006412	GO:0003735~structural constituent of ribosome	GO:0006412~translation	GO:0005840~ribosome
Master_Control_39402	SO_3189_100MS_Frozen_c14257_g1_i1	7.57937	2.63874	0.348148	-1.52223	0.674723	1	NA	NA	NA	NA	NA	NA	NA	NA	NA	NA	NA	NA	NA	NA	NA	NA	NA	NA	NA	NA	NA	NA
Master_Control_39423	SO_3189_100MS_Frozen_c14293_g1_i1	386.548	108.188	0.279884	-1.8371	0.0669813	1	tr|A5C0C6|A5C0C6_VITVI	151	35.29	136	57.22	90.07	74	4	629	252	20	151	3e-08	Putative uncharacterized protein	VITISV_018845	Vitis vinifera (Grape)	NA	NA	NA	NA	NA	NA
Master_Control_39501	SO_3189_100MS_Frozen_c14441_g1_i2	58.3611	29.0262	0.497354	-1.00765	0.503757	1	tr|E0CQU9|E0CQU9_VITVI	176	73.71	175	46.79	99.43	45	1	339	863	2	175	8e-67	Putative uncharacterized protein	VIT_18s0001g00670	Vitis vinifera (Grape)	NA	protein targeting to mitochondrion	GO:0006626	NA	GO:0006626~protein targeting to mitochondrion	NA
Master_Control_39533	SO_3189_100MS_Frozen_c14486_g1_i1	335.008	157.005	0.468661	-1.09338	0.269933	1	tr|K4D6X5|K4D6X5_SOLLC	778	47.9	167	69.97	21.47	71	7	528	34	27	179	2e-33	Uncharacterized protein	Solyc11g020230.1	Solanum lycopersicum (Tomato) (Lycopersicon esculentum)	NA	ATP binding; ethylene biosynthetic process; integral component of membrane; protein serine/threonine kinase activity; response to chitin	GO:0005524; GO:0009693; GO:0016021; GO:0004674; GO:0010200	GO:0005524~ATP binding;GO:0004674~protein serine/threonine kinase activity	GO:0009693~ethylene biosynthetic process;GO:0010200~response to chitin	GO:0016021~integral component of membrane
Master_Control_39547	SO_3189_100MS_Frozen_c14506_g1_i1	352.441	170.199	0.482915	-1.05016	0.28381	1	NA	NA	NA	NA	NA	NA	NA	NA	NA	NA	NA	NA	NA	NA	NA	NA	NA	NA	NA	NA	NA	NA
Master_Control_39553	SO_3189_100MS_Frozen_c14514_g1_i1	129.607	62.0105	0.478449	-1.06356	0.383025	1	tr|U5TZD6|U5TZD6_9ASTR	392	89.9	396	70.63	100	35	2	145	1329	1	392	0	Putative Avr9 elicitor response protein (Fragment)	NA	Taraxacum brevicorniculatum	NA	galactosyltransferase activity; Golgi apparatus; integral component of membrane; protein glycosylation	GO:0005794; GO:0008378; GO:0016021; GO:0006486	GO:0008378~galactosyltransferase activity	GO:0006486~protein glycosylation	GO:0005794~Golgi apparatus;GO:0016021~integral component of membrane
Master_Control_39595	SO_3189_100MS_Frozen_c14580_g1_i1	8.3373	3.95811	0.474747	-1.07477	0.757163	1	tr|A0A072UC09|A0A072UC09_MEDTR	1152	51.02	49	19.68	4.25	24	0	734	588	574	622	7e-07	Disease resistance protein (TIR-NBS-LRR class), putative	MTR_6g088250	Medicago truncatula (Barrel medic) (Medicago tribuloides)	NA	ADP binding; signal transduction	GO:0043531; GO:0007165	GO:0043531~ADP binding	GO:0007165~signal transduction	NA
Master_Control_39602	SO_3189_100MS_Frozen_c14589_g1_i1	135.671	62.0105	0.457066	-1.12953	0.350423	1	tr|W5D9E8|W5D9E8_WHEAT	124	63.64	55	45.08	44.35	20	0	2	166	70	124	1e-08	Uncharacterized protein	NA	Triticum aestivum (Wheat)	NA	NA	NA	NA	NA	NA
Master_Control_39629	SO_3189_100MS_Frozen_c14641_g1_i1	21.9802	10.555	0.480204	-1.05828	0.613093	1	NA	NA	NA	NA	NA	NA	NA	NA	NA	NA	NA	NA	NA	NA	NA	NA	NA	NA	NA	NA	NA	NA
Master_Control_39677	SO_3189_100MS_Frozen_c14714_g1_i2	215.254	63.3298	0.29421	-1.76508	0.116706	1	tr|D7TVI5|D7TVI5_VITVI	682	62.22	45	26.16	6.6	17	0	98	232	638	682	2e-09	Auxin response factor	VIT_02s0025g01740	Vitis vinifera (Grape)	NA	auxin-activated signaling pathway; DNA binding; nucleus; regulation of transcription, DNA-templated; transcription, DNA-templated	GO:0003677; GO:0009734; GO:0005634; GO:0006355; GO:0006351	GO:0003677~DNA binding	GO:0009734~auxin-activated signaling pathway;GO:0006355~regulation of transcription, DNA-templated;GO:0006351~transcription, DNA-templated	GO:0005634~nucleus
Master_Control_39693	SO_3189_100MS_Frozen_c14736_g1_i2	10.6111	3.95811	0.373016	-1.42269	0.630183	1	NA	NA	NA	NA	NA	NA	NA	NA	NA	NA	NA	NA	NA	NA	NA	NA	NA	NA	NA	NA	NA	NA
Master_Control_39704	SO_3189_100MS_Frozen_c14755_g1_i1	1800.86	179.435	0.0996384	-3.32715	0.000116164	0.0217279	tr|A0A067ELJ2|A0A067ELJ2_CITSI	405	53.92	408	73.82	100	177	5	1400	201	1	405	1e-145	Uncharacterized protein	CISIN_1g015516mg	Citrus sinensis (Sweet orange) (Citrus aurantium var. sinensis)	NA	NA	NA	NA	NA	NA
Master_Control_39711	SO_3189_100MS_Frozen_c14772_g3_i1	357.746	147.77	0.413057	-1.27559	0.196636	1	NA	NA	NA	NA	NA	NA	NA	NA	NA	NA	NA	NA	NA	NA	NA	NA	NA	NA	NA	NA	NA	NA
Master_Control_39726	SO_3189_100MS_Frozen_c14795_g1_i2	34.8651	15.8325	0.454106	-1.1389	0.521456	1	tr|K7M288|K7M288_SOYBN	712	34.53	611	100	85.81	316	16	1605	1	1	603	2e-55	Uncharacterized protein	NA	Glycine max (Soybean) (Glycine hispida)	NA	calcium ion binding; integral component of membrane; transmembrane transport	GO:0005509; GO:0016021; GO:0055085	GO:0005509~calcium ion binding	GO:0055085~transmembrane transport	GO:0016021~integral component of membrane
Master_Control_39732	SO_3189_100MS_Frozen_c14808_g1_i2	61.3929	15.8325	0.257888	-1.95519	0.213336	1	tr|A0A061GCC5|A0A061GCC5_THECC	284	53.49	43	13.1	15.14	20	0	397	525	89	131	3e-13	Transcription initiation factor IIE subunit beta	TCM_016212	Theobroma cacao (Cacao) (Cocoa)	NA	transcription factor TFIIE complex; transcription initiation from RNA polymerase II promoter; translation initiation factor activity	GO:0005673; GO:0006367; GO:0003743	GO:0003743~translation initiation factor activity	GO:0006367~transcription initiation from RNA polymerase II promoter	GO:0005673~transcription factor TFIIE complex
Master_Control_39805	SO_3189_100MS_Frozen_c14944_g1_i1	7702.91	3059.62	0.397203	-1.33205	0.0713938	1	tr|A0A022QSZ5|A0A022QSZ5_ERYGU	179	74.68	158	48.72	88.27	39	1	166	639	4	160	3e-78	Uncharacterized protein	MIMGU_mgv1a014752mg	Erythranthe guttata (Yellow monkey flower) (Mimulus guttatus)	NA	NA	NA	NA	NA	NA
Master_Control_39865	SO_3189_100MS_Frozen_c15026_g1_i1	1348.37	546.22	0.405096	-1.30366	0.109714	1	tr|A0A067G3L1|A0A067G3L1_CITSI	337	66.87	335	75.96	99.41	109	1	1278	280	3	337	2e-168	Sulfotransferase (EC 2.8.2.-)	CISIN_1g019700mg	Citrus sinensis (Sweet orange) (Citrus aurantium var. sinensis)	NA	sulfotransferase activity	GO:0008146	GO:0008146~sulfotransferase activity	NA	NA
Master_Control_39910	SO_3189_100MS_Frozen_c15069_g1_i2	34.8651	17.1518	0.491948	-1.02342	0.562995	1	tr|A0A022QE92|A0A022QE92_ERYGU	392	69.05	42	37.17	10.71	12	1	179	57	26	67	6e-15	Uncharacterized protein	MIMGU_mgv1a007892mg	Erythranthe guttata (Yellow monkey flower) (Mimulus guttatus)	NA	ATP phosphoribosyltransferase activity; cytoplasm; histidine biosynthetic process; magnesium ion binding	GO:0003879; GO:0005737; GO:0000105; GO:0000287	GO:0003879~ATP phosphoribosyltransferase activity;GO:0000287~magnesium ion binding	GO:0000105~histidine biosynthetic process	GO:0005737~cytoplasm
Master_Control_39915	SO_3189_100MS_Frozen_c15072_g1_i1	435.056	211.099	0.485224	-1.04328	0.268911	1	sp|Q9FV65|CAPPC_FLATR	967	87.76	49	26.34	5.07	6	0	557	411	919	967	2e-19	Phosphoenolpyruvate carboxylase 2 (PEPC 2) (PEPCase 2) (ppcC) (EC 4.1.1.31)	PPCC	Flaveria trinervia (Clustered yellowtops) (Oedera trinervia)	NA	carbon fixation; cytoplasm; phosphoenolpyruvate carboxylase activity; tricarboxylic acid cycle	GO:0015977; GO:0005737; GO:0008964; GO:0006099	GO:0008964~phosphoenolpyruvate carboxylase activity	GO:0015977~carbon fixation;GO:0006099~tricarboxylic acid cycle	GO:0005737~cytoplasm
Master_Control_39965	SO_3189_100MS_Frozen_c15143_g2_i1	90.1945	26.3874	0.292561	-1.77319	0.204619	1	tr|A0A067K3J9|A0A067K3J9_JATCU	69	63.77	69	41.32	100	25	0	77	283	1	69	4e-19	Uncharacterized protein	JCGZ_17983	Jatropha curcas (Barbados nut)	NA	NA	NA	NA	NA	NA
Master_Control_39980	SO_3189_100MS_Frozen_c15169_g1_i1	191	83.1204	0.435185	-1.2003	0.283275	1	NA	NA	NA	NA	NA	NA	NA	NA	NA	NA	NA	NA	NA	NA	NA	NA	NA	NA	NA	NA	NA	NA
Master_Control_39994	SO_3189_100MS_Frozen_c15186_g2_i1	17.4325	6.59686	0.378422	-1.40193	0.545029	1	NA	NA	NA	NA	NA	NA	NA	NA	NA	NA	NA	NA	NA	NA	NA	NA	NA	NA	NA	NA	NA	NA
Master_Control_40020	SO_3189_100MS_Frozen_c15212_g1_i5	201.611	96.3141	0.477722	-1.06576	0.331338	1	tr|A0A061GEA9|A0A061GEA9_THECC	168	66.37	113	35.39	67.26	35	2	739	407	44	155	1e-42	HMG-box DNA-binding family protein isoform 1	TCM_029514	Theobroma cacao (Cacao) (Cocoa)	NA	DNA binding	GO:0003677	GO:0003677~DNA binding	NA	NA
Master_Control_40037	SO_3189_100MS_Frozen_c15237_g1_i1	7137.49	2568.82	0.359905	-1.47431	0.0467804	1	tr|Q9XH52|Q9XH52_ARTVU	90	83.33	90	31.25	100	15	0	620	351	1	90	2e-44	Cysteine proteinase inhibitor	CPI	Artemisia vulgaris (Mugwort)	NA	cysteine-type endopeptidase inhibitor activity	GO:0004869	GO:0004869~cysteine-type endopeptidase inhibitor activity	NA	NA
Master_Control_40111	SO_3189_100MS_Frozen_c15335_g1_i2	15.9167	6.59686	0.414462	-1.27069	0.596322	1	NA	NA	NA	NA	NA	NA	NA	NA	NA	NA	NA	NA	NA	NA	NA	NA	NA	NA	NA	NA	NA	NA
Master_Control_40235	SO_3189_100MS_Frozen_c15526_g1_i2	1071.72	414.283	0.386558	-1.37124	0.102148	1	tr|I7IIL1|I7IIL1_CHRMO	282	87.23	282	54.76	100	36	0	294	1139	1	282	3e-177	ChNRRa	ChNRRa	Chrysanthemum morifolium (Florist's daisy) (Dendranthema grandiflorum)	NA	nucleomorph	GO:0033009	NA	NA	GO:0033009~nucleomorph
Master_Control_40308	SO_3189_100MS_Frozen_c15610_g1_i2	21.2222	10.555	0.497354	-1.00765	0.634814	1	NA	NA	NA	NA	NA	NA	NA	NA	NA	NA	NA	NA	NA	NA	NA	NA	NA	NA	NA	NA	NA	NA
Master_Control_40366	SO_3189_100MS_Frozen_c15678_g1_i5	32.5913	10.555	0.323859	-1.62656	0.383266	1	NA	NA	NA	NA	NA	NA	NA	NA	NA	NA	NA	NA	NA	NA	NA	NA	NA	NA	NA	NA	NA	NA
Master_Control_40400	SO_3189_100MS_Frozen_c15725_g1_i2	221.318	84.4398	0.381532	-1.39012	0.203867	1	tr|F6HHL9|F6HHL9_VITVI	545	68.92	415	72.38	76.15	126	2	120	1355	73	487	0	Putative uncharacterized protein	VIT_12s0057g00560	Vitis vinifera (Grape)	NA	regulation of transcription, DNA-templated; transcription, DNA-templated	GO:0006355; GO:0006351	NA	GO:0006355~regulation of transcription, DNA-templated;GO:0006351~transcription, DNA-templated	NA
Master_Control_40406	SO_3189_100MS_Frozen_c15737_g1_i1	37.1389	14.5131	0.390779	-1.35558	0.440759	1	NA	NA	NA	NA	NA	NA	NA	NA	NA	NA	NA	NA	NA	NA	NA	NA	NA	NA	NA	NA	NA	NA
Master_Control_40413	SO_3189_100MS_Frozen_c15751_g1_i3	8.3373	3.95811	0.474747	-1.07477	0.757163	1	tr|V7CBB3|V7CBB3_PHAVU	767	80	65	31.86	8.47	13	0	195	1	545	609	1e-29	Uncharacterized protein	PHAVU_003G129900g	Phaseolus vulgaris (Kidney bean) (French bean)	NA	NA	NA	NA	NA	NA
Master_Control_40433	SO_3189_100MS_Frozen_c15776_g1_i1	137.187	36.9424	0.269286	-1.89279	0.134276	1	NA	NA	NA	NA	NA	NA	NA	NA	NA	NA	NA	NA	NA	NA	NA	NA	NA	NA	NA	NA	NA	NA
Master_Control_40434	SO_3189_100MS_Frozen_c15776_g1_i2	248.603	71.2461	0.286585	-1.80296	0.0989046	1	NA	NA	NA	NA	NA	NA	NA	NA	NA	NA	NA	NA	NA	NA	NA	NA	NA	NA	NA	NA	NA	NA
Master_Control_40463	SO_3189_100MS_Frozen_c15814_g1_i1	47.75	22.4293	0.469724	-1.09012	0.496936	1	NA	NA	NA	NA	NA	NA	NA	NA	NA	NA	NA	NA	NA	NA	NA	NA	NA	NA	NA	NA	NA	NA
Master_Control_40481	SO_3189_100MS_Frozen_c15833_g1_i2	45.4762	19.7906	0.435185	-1.2003	0.463414	1	NA	NA	NA	NA	NA	NA	NA	NA	NA	NA	NA	NA	NA	NA	NA	NA	NA	NA	NA	NA	NA	NA
Master_Control_40638	SO_3189_100MS_Frozen_c16043_g1_i1	33696.4	10507.5	0.311828	-1.68118	0.0300198	0.858876	tr|G1DVA4|G1DVA4_HELAN	116	73.28	116	47.48	100	31	0	677	330	1	116	5e-47	Non-specific lipid-transfer protein	LTP2	Helianthus annuus (Common sunflower)	NA	lipid binding; lipid transport	GO:0008289; GO:0006869	GO:0008289~lipid binding	GO:0006869~lipid transport	NA
Master_Control_40639	SO_3189_100MS_Frozen_c16044_g1_i1	78.0675	36.9424	0.473211	-1.07944	0.438781	1	tr|A0A061FCZ2|A0A061FCZ2_THECC	729	30.59	219	100	30.04	138	6	14	652	518	728	8e-20	Uncharacterized protein	TCM_030893	Theobroma cacao (Cacao) (Cocoa)	NA	NA	NA	NA	NA	NA
Master_Control_40676	SO_3189_100MS_Frozen_c16081_g1_i1	65.1826	27.7068	0.425065	-1.23425	0.403266	1	tr|M0WVV9|M0WVV9_HORVD	462	54.76	462	100	100	150	3	46	1257	1	461	4e-170	Uncharacterized protein	NA	Hordeum vulgare var. distichum (Domesticated barley)	NA	cellulose biosynthetic process; cellulose synthase (UDP-forming) activity; membrane	GO:0030244; GO:0016760; GO:0016020	GO:0016760~cellulose synthase (UDP-forming) activity	GO:0030244~cellulose biosynthetic process	GO:0016020~membrane
Master_Control_40686	SO_3189_100MS_Frozen_c16108_g2_i1	62.1508	15.8325	0.254743	-1.97289	0.208194	1	NA	NA	NA	NA	NA	NA	NA	NA	NA	NA	NA	NA	NA	NA	NA	NA	NA	NA	NA	NA	NA	NA
Master_Control_40743	SO_3189_100MS_Frozen_c16179_g1_i2	110.659	52.7749	0.476915	-1.0682	0.400295	1	tr|A0A022QT55|A0A022QT55_ERYGU	493	54.46	101	25.85	20.49	10	1	472	774	427	491	5e-26	Uncharacterized protein	MIMGU_mgv1a005220mg	Erythranthe guttata (Yellow monkey flower) (Mimulus guttatus)	NA	deoxyribodipyrimidine photo-lyase activity; DNA repair	GO:0006281; GO:0003904	GO:0003904~deoxyribodipyrimidine photo-lyase activity	GO:0006281~DNA repair	NA
Master_Control_40902	SO_3189_100MS_Frozen_c16359_g1_i3	539.651	158.325	0.293383	-1.76914	0.0605329	1	tr|A0A068UIB0|A0A068UIB0_COFCA	409	83.57	140	34.68	34.23	23	0	747	328	258	397	7e-64	Coffea canephora DH200=94 genomic scaffold, scaffold_31	GSCOC_T00027033001	Coffea canephora (Robusta coffee)	NA	integral component of membrane; zinc ion transmembrane transporter activity	GO:0016021; GO:0005385	GO:0005385~zinc ion transmembrane transporter activity	NA	GO:0016021~integral component of membrane
Master_Control_40905	SO_3189_100MS_Frozen_c16361_g1_i1	259.972	127.979	0.492279	-1.02245	0.324399	1	tr|A0A022QLP1|A0A022QLP1_ERYGU	132	51.22	123	42.17	93.18	51	3	226	567	1	123	3e-29	Uncharacterized protein	MIMGU_mgv1a016168mg	Erythranthe guttata (Yellow monkey flower) (Mimulus guttatus)	NA	cysteine-type endopeptidase inhibitor activity	GO:0004869	GO:0004869~cysteine-type endopeptidase inhibitor activity	NA	NA
Master_Control_40907	SO_3189_100MS_Frozen_c16364_g1_i4	6.82143	2.63874	0.386831	-1.37022	0.726379	1	NA	NA	NA	NA	NA	NA	NA	NA	NA	NA	NA	NA	NA	NA	NA	NA	NA	NA	NA	NA	NA	NA
Master_Control_40918	SO_3189_100MS_Frozen_c16377_g1_i4	692.754	314.01	0.453278	-1.14153	0.194925	1	tr|A0A0A0L1X1|A0A0A0L1X1_CUCSA	95	86.9	84	25.51	88.42	10	1	686	438	1	84	2e-44	Uncharacterized protein	Csa_4G371820	Cucumis sativus (Cucumber)	NA	NA	NA	NA	NA	NA
Master_Control_40919	SO_3189_100MS_Frozen_c16377_g2_i1	77.3095	34.3037	0.443718	-1.17228	0.403926	1	tr|A0A068V6N8|A0A068V6N8_COFCA	645	69.58	595	76.12	92.25	174	2	449	2215	52	645	0	Purple acid phosphatase (EC 3.1.3.2)	GSCOC_T00018384001	Coffea canephora (Robusta coffee)	NA	acid phosphatase activity; metal ion binding	GO:0003993; GO:0046872	GO:0003993~acid phosphatase activity;GO:0046872~metal ion binding	NA	NA
Master_Control_40922	SO_3189_100MS_Frozen_c16379_g1_i1	407.012	187.351	0.460308	-1.11933	0.242615	1	tr|B9RZ58|B9RZ58_RICCO	364	60	355	55.67	97.53	131	4	510	1562	11	358	1e-132	Lactosylceramide 4-alpha-galactosyltransferase, putative (EC 2.4.1.228)	RCOM_0935520	Ricinus communis (Castor bean)	NA	lactosylceramide 4-alpha-galactosyltransferase activity	GO:0050512	GO:0050512~lactosylceramide 4-alpha-galactosyltransferase activity	NA	NA
Master_Control_40960	SO_3189_100MS_Frozen_c16413_g1_i2	233.445	40.9005	0.175204	-2.51289	0.0297865	0.854342	tr|A0A061DNE7|A0A061DNE7_THECC	121	64.29	70	28.3	57.85	23	1	248	451	2	71	2e-18	Heavy metal transport/detoxification superfamily protein, putative	TCM_002477	Theobroma cacao (Cacao) (Cocoa)	NA	NA	NA	NA	NA	NA
Master_Control_40967	SO_3189_100MS_Frozen_c16422_g2_i1	10.6111	3.95811	0.373016	-1.42269	0.630183	1	NA	NA	NA	NA	NA	NA	NA	NA	NA	NA	NA	NA	NA	NA	NA	NA	NA	NA	NA	NA	NA	NA
Master_Control_41028	SO_3189_100MS_Frozen_c16513_g1_i2	46.2341	11.8743	0.256831	-1.96111	0.250911	1	NA	NA	NA	NA	NA	NA	NA	NA	NA	NA	NA	NA	NA	NA	NA	NA	NA	NA	NA	NA	NA	NA
Master_Control_41044	SO_3189_100MS_Frozen_c16537_g1_i1	1071.72	438.031	0.408717	-1.29083	0.122691	1	tr|M1BHH7|M1BHH7_SOLTU	112	78.57	112	42.64	100	24	0	574	239	1	112	4e-57	Uncharacterized protein	PGSC0003DMG400017591	Solanum tuberosum (Potato)	NA	NA	NA	NA	NA	NA
Master_Control_41046	SO_3189_100MS_Frozen_c16537_g1_i3	1152.06	496.084	0.430604	-1.21557	0.141489	1	tr|M1BHH7|M1BHH7_SOLTU	112	78.57	112	40.14	100	24	0	623	288	1	112	7e-57	Uncharacterized protein	PGSC0003DMG400017591	Solanum tuberosum (Potato)	NA	NA	NA	NA	NA	NA
Master_Control_41075	SO_3189_100MS_Frozen_c16563_g1_i1	13.6429	3.95811	0.290123	-1.78526	0.499636	1	NA	NA	NA	NA	NA	NA	NA	NA	NA	NA	NA	NA	NA	NA	NA	NA	NA	NA	NA	NA	NA	NA
Master_Control_41180	SO_3189_100MS_Frozen_c16685_g1_i6	3707.07	1826.01	0.492575	-1.02158	0.172558	1	NA	NA	NA	NA	NA	NA	NA	NA	NA	NA	NA	NA	NA	NA	NA	NA	NA	NA	NA	NA	NA	NA
Master_Control_41258	SO_3189_100MS_Frozen_c16776_g1_i1	18.1905	2.63874	0.145062	-2.78526	0.272734	1	NA	NA	NA	NA	NA	NA	NA	NA	NA	NA	NA	NA	NA	NA	NA	NA	NA	NA	NA	NA	NA	NA
Master_Control_41296	SO_3189_100MS_Frozen_c16819_g1_i4	112.933	48.8167	0.432264	-1.21001	0.341966	1	tr|A0A068UFZ3|A0A068UFZ3_COFCA	244	65.12	86	35.68	35.25	26	1	416	171	97	182	2e-27	Coffea canephora DH200=94 genomic scaffold, scaffold_26	GSCOC_T00024649001	Coffea canephora (Robusta coffee)	NA	NA	NA	NA	NA	NA
Master_Control_41340	SO_3189_100MS_Frozen_c16888_g1_i1	25.0119	10.555	0.421998	-1.24469	0.534359	1	tr|W9QX74|W9QX74_9ROSA	985	71.43	56	35.52	5.69	14	1	472	311	406	461	7e-19	Chaperone protein	L484_013650	Morus notabilis	NA	ATP binding; cytoplasm; protein processing; response to heat	GO:0005524; GO:0005737; GO:0016485; GO:0009408	GO:0005524~ATP binding	GO:0016485~protein processing;GO:0009408~response to heat	GO:0005737~cytoplasm
Master_Control_41346	SO_3189_100MS_Frozen_c16897_g3_i1	8.3373	2.63874	0.316498	-1.65973	0.628212	1	NA	NA	NA	NA	NA	NA	NA	NA	NA	NA	NA	NA	NA	NA	NA	NA	NA	NA	NA	NA	NA	NA
Master_Control_41363	SO_3189_100MS_Frozen_c16917_g1_i2	214.496	97.6335	0.455176	-1.1355	0.295863	1	tr|A0A067L385|A0A067L385_JATCU	219	85.03	147	66.72	67.12	22	0	221	661	2	148	2e-85	Uncharacterized protein	JCGZ_23819	Jatropha curcas (Barbados nut)	NA	GTP binding; protein transport; small GTPase mediated signal transduction	GO:0005525; GO:0015031; GO:0007264	GO:0005525~GTP binding	GO:0015031~protein transport;GO:0007264~small GTPase mediated signal transduction	NA
Master_Control_41387	SO_3189_100MS_Frozen_c16946_g1_i4	10.6111	5.27749	0.497354	-1.00765	0.735366	1	NA	NA	NA	NA	NA	NA	NA	NA	NA	NA	NA	NA	NA	NA	NA	NA	NA	NA	NA	NA	NA	NA
Master_Control_41386	SO_3189_100MS_Frozen_c16946_g2_i1	59.1191	26.3874	0.446344	-1.16377	0.441585	1	NA	NA	NA	NA	NA	NA	NA	NA	NA	NA	NA	NA	NA	NA	NA	NA	NA	NA	NA	NA	NA	NA
Master_Control_41388	SO_3189_100MS_Frozen_c16946_g2_i2	46.2341	17.1518	0.370978	-1.4306	0.385752	1	NA	NA	NA	NA	NA	NA	NA	NA	NA	NA	NA	NA	NA	NA	NA	NA	NA	NA	NA	NA	NA	NA
Master_Control_41400	SO_3189_100MS_Frozen_c16959_g2_i2	278.921	135.895	0.487218	-1.03736	0.310949	1	NA	NA	NA	NA	NA	NA	NA	NA	NA	NA	NA	NA	NA	NA	NA	NA	NA	NA	NA	NA	NA	NA
Master_Control_41425	SO_3189_100MS_Frozen_c16988_g1_i6	17.4325	7.91623	0.454106	-1.1389	0.620436	1	tr|A0A068UQH7|A0A068UQH7_COFCA	431	83.33	330	61.84	76.57	55	0	1329	340	97	426	0	Coffea canephora DH200=94 genomic scaffold, scaffold_41	GSCOC_T00030336001	Coffea canephora (Robusta coffee)	NA	bile acid:sodium symporter activity; membrane	GO:0008508; GO:0016020	GO:0008508~bile acid:sodium symporter activity	NA	GO:0016020~membrane
Master_Control_41460	SO_3189_100MS_Frozen_c17021_g1_i6	40.9286	7.91623	0.193416	-2.37022	0.195062	1	tr|M1CHA0|M1CHA0_SOLTU	205	50	96	29.15	46.83	47	1	636	923	45	139	5e-22	Uncharacterized protein (Fragment)	PGSC0003DMG400026220	Solanum tuberosum (Potato)	NA	extracellular region	GO:0005576	NA	NA	GO:0005576~extracellular region
Master_Control_41464	SO_3189_100MS_Frozen_c17021_g3_i2	29.5595	14.5131	0.490978	-1.02627	0.583834	1	tr|A0A067JFD0|A0A067JFD0_JATCU	170	81.82	33	19.53	19.41	6	0	413	315	1	33	7e-11	Glutathione peroxidase	JCGZ_21964	Jatropha curcas (Barbados nut)	NA	glutathione peroxidase activity; response to oxidative stress	GO:0004602; GO:0006979	GO:0004602~glutathione peroxidase activity	GO:0006979~response to oxidative stress	NA
Master_Control_41534	SO_3189_100MS_Frozen_c17100_g1_i1	42.4445	19.7906	0.46627	-1.10076	0.508465	1	tr|A0A068UE19|A0A068UE19_COFCA	761	36.57	216	80.1	28.38	110	6	176	778	45	248	7e-26	Coffea canephora DH200=94 genomic scaffold, scaffold_22	GSCOC_T00023320001	Coffea canephora (Robusta coffee)	NA	ATP binding; calcium ion binding; integral component of membrane; polysaccharide binding; protein serine/threonine kinase activity	GO:0005524; GO:0005509; GO:0016021; GO:0030247; GO:0004674	GO:0005524~ATP binding;GO:0005509~calcium ion binding;GO:0030247~polysaccharide binding;GO:0004674~protein serine/threonine kinase activity	NA	GO:0016021~integral component of membrane
Master_Control_41537	SO_3189_100MS_Frozen_c17106_g1_i1	190.242	79.1623	0.416113	-1.26495	0.260306	1	NA	NA	NA	NA	NA	NA	NA	NA	NA	NA	NA	NA	NA	NA	NA	NA	NA	NA	NA	NA	NA	NA
Master_Control_41566	SO_3189_100MS_Frozen_c17143_g1_i1	783.707	258.597	0.329966	-1.59961	0.0700104	1	tr|K4BKP5|K4BKP5_SOLLC	188	59.68	186	54.33	98.94	69	5	184	738	1	181	3e-64	Uncharacterized protein	Solyc03g113930.1	Solanum lycopersicum (Tomato) (Lycopersicon esculentum)	NA	NA	NA	NA	NA	NA
Master_Control_41608	SO_3189_100MS_Frozen_c17184_g1_i1	146.282	32.9843	0.225485	-2.1489	0.0892614	1	NA	NA	NA	NA	NA	NA	NA	NA	NA	NA	NA	NA	NA	NA	NA	NA	NA	NA	NA	NA	NA	NA
Master_Control_41614	SO_3189_100MS_Frozen_c17189_g1_i1	237.234	29.0262	0.122352	-3.03089	0.0109154	0.490307	tr|A0A059CJV4|A0A059CJV4_EUCGR	287	82.46	211	83.51	73.52	35	2	63	689	14	224	2e-125	Xyloglucan endotransglucosylase/hydrolase (EC 2.4.1.207)	EUGRSUZ_C00184	Eucalyptus grandis (Flooded gum)	NA	apoplast; cellular glucan metabolic process; cell wall; cell wall organization; hydrolase activity, hydrolyzing O-glycosyl compounds; xyloglucan:xyloglucosyl transferase activity	GO:0048046; GO:0005618; GO:0071555; GO:0006073; GO:0004553; GO:0016762	GO:0004553~hydrolase activity, hydrolyzing O-glycosyl compounds;GO:0016762~xyloglucan:xyloglucosyl transferase activity	GO:0071555~cell wall organization;GO:0006073~cellular glucan metabolic process	GO:0048046~apoplast;GO:0005618~cell wall
Master_Control_41732	SO_3189_100MS_Frozen_c17333_g1_i3	259.214	109.508	0.42246	-1.24311	0.236387	1	tr|A0A061EP84|A0A061EP84_THECC	91	87.21	86	39.15	94.51	11	0	111	368	1	86	4e-48	Uncharacterized protein isoform 1	TCM_021451	Theobroma cacao (Cacao) (Cocoa)	NA	NA	NA	NA	NA	NA
Master_Control_41803	SO_3189_100MS_Frozen_c17405_g1_i1	166.746	60.6911	0.363973	-1.4581	0.213567	1	NA	NA	NA	NA	NA	NA	NA	NA	NA	NA	NA	NA	NA	NA	NA	NA	NA	NA	NA	NA	NA	NA
Master_Control_33189	SO_3189_100MS_Frozen_c1742_g1_i1	789.77	275.749	0.34915	-1.51808	0.0840403	1	tr|A0A067FL62|A0A067FL62_CITSI	212	92.16	102	49.2	48.11	8	0	2	307	108	209	5e-62	Uncharacterized protein	CISIN_1g023370mg	Citrus sinensis (Sweet orange) (Citrus aurantium var. sinensis)	NA	integral component of membrane; transporter activity	GO:0016021; GO:0005215	GO:0005215~transporter activity	NA	GO:0016021~integral component of membrane
Master_Control_41893	SO_3189_100MS_Frozen_c17509_g1_i1	125.817	60.6911	0.482374	-1.05178	0.391588	1	NA	NA	NA	NA	NA	NA	NA	NA	NA	NA	NA	NA	NA	NA	NA	NA	NA	NA	NA	NA	NA	NA
Master_Control_41941	SO_3189_100MS_Frozen_c17559_g1_i1	1271.06	222.974	0.175423	-2.51109	0.00365315	0.247932	tr|A0A067KMT8|A0A067KMT8_JATCU	295	56.79	280	75.4	94.92	93	5	887	120	1	276	3e-89	Uncharacterized protein	JCGZ_07171	Jatropha curcas (Barbados nut)	NA	NA	NA	NA	NA	NA
Master_Control_41947	SO_3189_100MS_Frozen_c17563_g2_i1	34.1072	11.8743	0.348148	-1.52223	0.404362	1	tr|A0A059CV67|A0A059CV67_EUCGR	1069	51.96	102	99.67	9.54	49	0	306	1	226	327	2e-24	Uncharacterized protein	EUGRSUZ_C03686	Eucalyptus grandis (Flooded gum)	NA	ATP binding; protein kinase activity	GO:0005524; GO:0004672	GO:0005524~ATP binding;GO:0004672~protein kinase activity	NA	NA
Master_Control_41982	SO_3189_100MS_Frozen_c17593_g1_i2	115.964	55.4136	0.47785	-1.06537	0.395747	1	NA	NA	NA	NA	NA	NA	NA	NA	NA	NA	NA	NA	NA	NA	NA	NA	NA	NA	NA	NA	NA	NA
Master_Control_41987	SO_3189_100MS_Frozen_c17595_g1_i2	47.75	23.7487	0.497354	-1.00765	0.528701	1	NA	NA	NA	NA	NA	NA	NA	NA	NA	NA	NA	NA	NA	NA	NA	NA	NA	NA	NA	NA	NA	NA
Master_Control_42045	SO_3189_100MS_Frozen_c17653_g1_i1	1052.77	376.021	0.357171	-1.48531	0.078674	1	tr|A0A067E860|A0A067E860_CITSI	249	70.94	234	38.81	93.98	67	1	166	867	1	233	5e-109	Uncharacterized protein	CISIN_1g019303mg	Citrus sinensis (Sweet orange) (Citrus aurantium var. sinensis)	NA	NA	NA	NA	NA	NA
Master_Control_42046	SO_3189_100MS_Frozen_c17653_g1_i2	1295.31	443.309	0.34224	-1.54692	0.0612007	1	tr|A0A059AUR9|A0A059AUR9_EUCGR	346	70.41	338	68.51	97.69	99	1	178	1191	8	344	5e-167	Uncharacterized protein	EUGRSUZ_H004702	Eucalyptus grandis (Flooded gum)	NA	NA	NA	NA	NA	NA
Master_Control_42066	SO_3189_100MS_Frozen_c17682_g1_i1	438.087	94.9947	0.21684	-2.2053	0.0274178	0.819977	tr|B9H173|B9H173_POPTR	207	75.32	77	42.94	37.2	19	0	402	172	2	78	5e-32	Cold-shock DNA-binding family protein	POPTR_0004s17840g	Populus trichocarpa (Western balsam poplar) (Populus balsamifera subsp. trichocarpa)	NA	DNA binding; regulation of transcription, DNA-templated; zinc ion binding	GO:0003677; GO:0006355; GO:0008270	GO:0003677~DNA binding;GO:0008270~zinc ion binding	GO:0006355~regulation of transcription, DNA-templated	NA
Master_Control_42067	SO_3189_100MS_Frozen_c17683_g1_i1	438.087	166.241	0.379469	-1.39794	0.14473	1	NA	NA	NA	NA	NA	NA	NA	NA	NA	NA	NA	NA	NA	NA	NA	NA	NA	NA	NA	NA	NA	NA
Master_Control_42086	SO_3189_100MS_Frozen_c17706_g2_i2	201.611	59.3717	0.294486	-1.76373	0.122475	1	tr|V7BPN3|V7BPN3_PHAVU	762	50	78	34.51	10.24	35	2	3	224	386	463	8e-13	Uncharacterized protein (Fragment)	PHAVU_006G0498000g	Phaseolus vulgaris (Kidney bean) (French bean)	NA	zinc ion binding	GO:0008270	GO:0008270~zinc ion binding	NA	NA
Master_Control_42125	SO_3189_100MS_Frozen_c17748_g1_i2	33.3492	15.8325	0.474747	-1.07477	0.550216	1	tr|A2Q1A1|A2Q1A1_MEDTR	800	36.11	72	35.35	9	45	1	399	611	321	392	1e-08	FAR1; Zinc finger, SWIM-type	MtrDRAFT_AC148396g8v2	Medicago truncatula (Barrel medic) (Medicago tribuloides)	NA	zinc ion binding	GO:0008270	GO:0008270~zinc ion binding	NA	NA
Master_Control_42140	SO_3189_100MS_Frozen_c17766_g2_i1	31.0754	7.91623	0.254743	-1.97289	0.309649	1	tr|A0A078DQ43|A0A078DQ43_BRANA	1526	76.19	42	9.36	2.75	10	0	1027	902	339	380	7e-09	Potassium transporter	BnaC02g05800D GSBRNA2T00151780001	Brassica napus (Rape)	NA	membrane; potassium ion transmembrane transporter activity	GO:0016020; GO:0015079	GO:0015079~potassium ion transmembrane transporter activity	NA	GO:0016020~membrane
Master_Control_42143	SO_3189_100MS_Frozen_c17766_g2_i3	73.5199	26.3874	0.358916	-1.47828	0.307641	1	tr|A0A078DB93|A0A078DB93_BRANA	1432	78.38	37	7.25	2.58	8	0	989	879	342	378	9e-07	Potassium transporter	BnaA02g02340D GSBRNA2T00143299001	Brassica napus (Rape)	NA	membrane; potassium ion transmembrane transporter activity	GO:0016020; GO:0015079	GO:0015079~potassium ion transmembrane transporter activity	NA	GO:0016020~membrane
Master_Control_42151	SO_3189_100MS_Frozen_c17772_g2_i2	18.9484	5.27749	0.278519	-1.84415	0.422417	1	NA	NA	NA	NA	NA	NA	NA	NA	NA	NA	NA	NA	NA	NA	NA	NA	NA	NA	NA	NA	NA	NA
Master_Control_42153	SO_3189_100MS_Frozen_c17772_g2_i3	186.452	47.4974	0.254743	-1.97289	0.0940212	1	tr|G7ZVS5|G7ZVS5_MEDTR	790	44.19	86	19.25	10.89	44	2	1036	1290	196	278	2e-15	ATP-dependent DNA helicase PIF1	MTR_032s0031	Medicago truncatula (Barrel medic) (Medicago tribuloides)	NA	ATP binding; chloroplast; chloroplast organization; helicase activity; isopentenyl diphosphate biosynthetic process, methylerythritol 4-phosphate pathway; protein targeting to chloroplast; rRNA processing; tRNA metabolic process	GO:0005524; GO:0009507; GO:0009658; GO:0004386; GO:0019288; GO:0045036; GO:0006364; GO:0006399	GO:0005524~ATP binding;GO:0004386~helicase activity	GO:0009658~chloroplast organization;GO:0019288~isopentenyl diphosphate biosynthetic process, methylerythritol 4-phosphate pathway;GO:0045036~protein targeting to chloroplast;GO:0006364~rRNA processing;GO:0006399~tRNA metabolic process	GO:0009507~chloroplast
Master_Control_42202	SO_3189_100MS_Frozen_c17827_g1_i1	103.079	51.4555	0.499183	-1.00236	0.436933	1	tr|A0A058ZYT2|A0A058ZYT2_EUCGR	103	81.58	38	26.64	36.89	7	0	2	115	58	95	2e-12	Small ubiquitin-related modifier (SUMO)	EUGRSUZ_K00756	Eucalyptus grandis (Flooded gum)	NA	nucleus	GO:0005634	NA	NA	GO:0005634~nucleus
Master_Control_42205	SO_3189_100MS_Frozen_c17830_g1_i2	11.3691	5.27749	0.464198	-1.10719	0.697137	1	NA	NA	NA	NA	NA	NA	NA	NA	NA	NA	NA	NA	NA	NA	NA	NA	NA	NA	NA	NA	NA	NA
Master_Control_42206	SO_3189_100MS_Frozen_c17830_g1_i3	18.1905	7.91623	0.435185	-1.2003	0.595503	1	tr|K7K7Z7|K7K7Z7_SOYBN	427	40.8	125	60.88	29.27	74	0	376	2	17	141	8e-26	Uncharacterized protein	NA	Glycine max (Soybean) (Glycine hispida)	NA	NA	NA	NA	NA	NA
Master_Control_42233	SO_3189_100MS_Frozen_c17861_g1_i3	6.82143	2.63874	0.386831	-1.37022	0.726379	1	NA	NA	NA	NA	NA	NA	NA	NA	NA	NA	NA	NA	NA	NA	NA	NA	NA	NA	NA	NA	NA	NA
Master_Control_42293	SO_3189_100MS_Frozen_c17934_g1_i4	50.0238	7.91623	0.158249	-2.65973	0.130308	1	tr|A0A068UAZ8|A0A068UAZ8_COFCA	908	72.09	129	47.25	14.21	35	1	659	276	780	908	4e-55	Coffea canephora DH200=94 genomic scaffold, scaffold_18	GSCOC_T00020892001	Coffea canephora (Robusta coffee)	NA	nucleic acid binding	GO:0003676	GO:0003676~nucleic acid binding	NA	NA
Master_Control_42357	SO_3189_100MS_Frozen_c17988_g1_i6	161.441	56.733	0.351417	-1.50874	0.202983	1	tr|D8T0J0|D8T0J0_SELML	1043	66.67	39	12.19	3.74	12	1	327	440	698	736	2e-06	Putative uncharacterized protein CHR8-1	CHR8-1 SELMODRAFT_450679	Selaginella moellendorffii (Spikemoss)	NA	ATP binding; DNA binding	GO:0005524; GO:0003677	GO:0005524~ATP binding;GO:0003677~DNA binding	NA	NA
Master_Control_42368	SO_3189_100MS_Frozen_c18003_g1_i1	12.127	1.31937	0.108796	-3.2003	0.320161	1	tr|M0SKR1|M0SKR1_MUSAM	229	70	50	40	21.83	15	0	333	184	180	229	2e-17	Adenylyl-sulfate kinase (EC 2.7.1.25)	NA	Musa acuminata subsp. malaccensis (Wild banana) (Musa malaccensis)	PATHWAY: Sulfur metabolism; hydrogen sulfide biosynthesis; sulfite from sulfate: step 2/3. {ECO:0000256|RuleBase:RU004347}.	adenylylsulfate kinase activity; ATP binding; hydrogen sulfide biosynthetic process; sulfate assimilation	GO:0005524; GO:0004020; GO:0070814; GO:0000103	GO:0005524~ATP binding;GO:0004020~adenylylsulfate kinase activity	GO:0070814~hydrogen sulfide biosynthetic process;GO:0000103~sulfate assimilation	NA
Master_Control_42392	SO_3189_100MS_Frozen_c18039_g1_i1	127.333	51.4555	0.404101	-1.30721	0.292495	1	tr|A0A097BTX9|A0A097BTX9_TOBAC	297	79.47	302	65.65	100	57	1	268	1173	1	297	6e-149	Mitochondrial carnitine/acylcarnitine carrier-like protein-like isoform 1	NA	Nicotiana tabacum (Common tobacco)	NA	NA	NA	NA	NA	NA
Master_Control_42393	SO_3189_100MS_Frozen_c18040_g1_i1	15.9167	7.91623	0.497354	-1.00765	0.674283	1	tr|B9GWS6|B9GWS6_POPTR	315	65.91	176	76.41	55.87	59	1	1	525	140	315	2e-74	Short-chain dehydrogenase Tic32 family protein	POPTR_0003s12880g	Populus trichocarpa (Western balsam poplar) (Populus balsamifera subsp. trichocarpa)	NA	oxidoreductase activity	GO:0016491	GO:0016491~oxidoreductase activity	NA	NA
Master_Control_42394	SO_3189_100MS_Frozen_c18042_g3_i1	393.369	164.921	0.419254	-1.25411	0.196047	1	tr|K4JIB8|K4JIB8_9ASTR	186	87.7	187	31.03	100	22	1	1649	1089	1	186	8e-112	Pathogenesis-related protein (Fragment)	NA	Artemisia tridentata	NA	NA	NA	NA	NA	NA
Master_Control_42414	SO_3189_100MS_Frozen_c18067_g1_i2	41.6865	18.4712	0.443098	-1.1743	0.48444	1	tr|K4C7C7|K4C7C7_SOLLC	383	76.92	26	13.27	6.79	6	0	357	280	283	308	4e-09	Uncharacterized protein	Solyc06g064980.2	Solanum lycopersicum (Tomato) (Lycopersicon esculentum)	NA	hydrolase activity, acting on ester bonds; lipid metabolic process	GO:0016788; GO:0006629	GO:0016788~hydrolase activity, acting on ester bonds	GO:0006629~lipid metabolic process	NA
Master_Control_42438	SO_3189_100MS_Frozen_c18089_g3_i1	835.246	410.324	0.491262	-1.02544	0.22997	1	tr|V7CEX0|V7CEX0_PHAVU	475	40.91	132	37.32	27.79	76	1	629	1024	9	138	9e-21	Histone deacetylase (EC 3.5.1.98)	PHAVU_003G203800g	Phaseolus vulgaris (Kidney bean) (French bean)	NA	NAD-dependent histone deacetylase activity (H3-K14 specific); NAD-dependent histone deacetylase activity (H3-K18 specific); NAD-dependent histone deacetylase activity (H3-K9 specific); NAD-dependent histone deacetylase activity (H4-K16 specific); nucleus; regulation of transcription, DNA-templated; transcription, DNA-templated	GO:0032041; GO:0097372; GO:0046969; GO:0046970; GO:0005634; GO:0006355; GO:0006351	GO:0032041~NAD-dependent histone deacetylase activity (H3-K14 specific);GO:0097372~NAD-dependent histone deacetylase activity (H3-K18 specific);GO:0046969~NAD-dependent histone deacetylase activity (H3-K9 specific);GO:0046970~NAD-dependent histone deacetylase activity (H4-K16 specific)	GO:0006355~regulation of transcription, DNA-templated;GO:0006351~transcription, DNA-templated	GO:0005634~nucleus
Master_Control_42482	SO_3189_100MS_Frozen_c18140_g1_i2	40.9286	19.7906	0.483539	-1.0483	0.532761	1	tr|A0A022RFK1|A0A022RFK1_ERYGU	589	42.55	94	26.45	15.96	44	2	784	1065	41	124	9e-13	Uncharacterized protein	MIMGU_mgv1a003377mg	Erythranthe guttata (Yellow monkey flower) (Mimulus guttatus)	NA	arginine-tRNA ligase activity; arginyl-tRNA aminoacylation; ATP binding; cytoplasm	GO:0005524; GO:0004814; GO:0006420; GO:0005737	GO:0005524~ATP binding;GO:0004814~arginine-tRNA ligase activity	GO:0006420~arginyl-tRNA aminoacylation	GO:0005737~cytoplasm
Master_Control_42487	SO_3189_100MS_Frozen_c18144_g1_i2	66.6984	23.7487	0.356061	-1.48981	0.317119	1	NA	NA	NA	NA	NA	NA	NA	NA	NA	NA	NA	NA	NA	NA	NA	NA	NA	NA	NA	NA	NA	NA
Master_Control_42515	SO_3189_100MS_Frozen_c18169_g1_i1	128.091	63.3298	0.494412	-1.01622	0.404777	1	NA	NA	NA	NA	NA	NA	NA	NA	NA	NA	NA	NA	NA	NA	NA	NA	NA	NA	NA	NA	NA	NA
Master_Control_42525	SO_3189_100MS_Frozen_c18180_g1_i1	93.2262	23.7487	0.254743	-1.97289	0.159974	1	NA	NA	NA	NA	NA	NA	NA	NA	NA	NA	NA	NA	NA	NA	NA	NA	NA	NA	NA	NA	NA	NA
Master_Control_42557	SO_3189_100MS_Frozen_c18217_g1_i3	270.583	109.508	0.40471	-1.30504	0.21137	1	tr|A0A088Q097|A0A088Q097_ARTAN	370	97.69	346	66.97	93.51	8	0	394	1431	25	370	0	Salicylic acid carboxy methyl transferase (EC 2.1.1.274)	SAMT	Artemisia annua (Sweet wormwood)	NA	methyltransferase activity	GO:0008168	GO:0008168~methyltransferase activity	NA	NA
Master_Control_42582	SO_3189_100MS_Frozen_c18239_g1_i1	889.818	376.021	0.422582	-1.2427	0.145826	1	tr|I3S1R4|I3S1R4_LOTJA	182	64.05	153	48.67	84.07	53	1	210	662	29	181	2e-62	Uncharacterized protein	NA	Lotus japonicus (Lotus corniculatus var. japonicus)	NA	NA	NA	NA	NA	NA
Master_Control_42626	SO_3189_100MS_Frozen_c18294_g1_i1	434.298	201.864	0.464805	-1.1053	0.242948	1	NA	NA	NA	NA	NA	NA	NA	NA	NA	NA	NA	NA	NA	NA	NA	NA	NA	NA	NA	NA	NA	NA
Master_Control_42665	SO_3189_100MS_Frozen_c18341_g1_i1	298.627	105.55	0.35345	-1.50042	0.147009	1	tr|A0A067ELU9|A0A067ELU9_CITSI	119	100	74	22.09	62.18	0	0	2	223	46	119	2e-44	Uncharacterized protein	CISIN_1g032038mg	Citrus sinensis (Sweet orange) (Citrus aurantium var. sinensis)	NA	acid-amino acid ligase activity	GO:0016881	GO:0016881~acid-amino acid ligase activity	NA	NA
Master_Control_42666	SO_3189_100MS_Frozen_c18341_g2_i2	538.893	211.099	0.391728	-1.35208	0.14331	1	tr|V5V0P4|V5V0P4_9MAGN	148	100	92	51.4	62.16	0	0	2	277	57	148	2e-60	Ubiquitin conjugating enzyme 9	UBC9	Sedum alfredii	NA	acid-amino acid ligase activity	GO:0016881	GO:0016881~acid-amino acid ligase activity	NA	NA
Master_Control_42707	SO_3189_100MS_Frozen_c18395_g2_i1	3073.43	1360.27	0.44259	-1.17596	0.121197	1	tr|M1B3U3|M1B3U3_SOLTU	98	85.71	98	22.43	100	14	0	1009	716	1	98	2e-37	Uncharacterized protein	PGSC0003DMG400014092	Solanum tuberosum (Potato)	NA	ER-nucleus signaling pathway; negative regulation of defense response; protein folding; response to endoplasmic reticulum stress; response to heat; response to high light intensity; response to hydrogen peroxide	GO:0006984; GO:0031348; GO:0006457; GO:0034976; GO:0009408; GO:0009644; GO:0042542	NA	GO:0006984~ER-nucleus signaling pathway;GO:0031348~negative regulation of defense response;GO:0006457~protein folding;GO:0034976~response to endoplasmic reticulum stress;GO:0009408~response to heat;GO:0009644~response to high light intensity;GO:0042542~response to hydrogen peroxide	NA
Master_Control_42749	SO_3189_100MS_Frozen_c18440_g1_i2	33.3492	10.555	0.316498	-1.65973	0.371024	1	NA	NA	NA	NA	NA	NA	NA	NA	NA	NA	NA	NA	NA	NA	NA	NA	NA	NA	NA	NA	NA	NA
Master_Control_42778	SO_3189_100MS_Frozen_c18473_g1_i2	450.972	197.906	0.438842	-1.18823	0.208216	1	tr|B9T0T6|B9T0T6_RICCO	321	56.6	288	36.72	89.72	115	3	884	51	34	321	8e-100	Defective in cullin neddylation protein	RCOM_0340260	Ricinus communis (Castor bean)	NA	NA	NA	NA	NA	NA
Master_Control_42798	SO_3189_100MS_Frozen_c18498_g1_i4	14.4008	5.27749	0.366472	-1.44823	0.566779	1	NA	NA	NA	NA	NA	NA	NA	NA	NA	NA	NA	NA	NA	NA	NA	NA	NA	NA	NA	NA	NA	NA
Master_Control_42817	SO_3189_100MS_Frozen_c18514_g1_i1	25.0119	11.8743	0.474747	-1.07477	0.589678	1	tr|A0A067KC47|A0A067KC47_JATCU	644	59.52	84	21.36	13.04	34	0	479	730	527	610	1e-30	Uncharacterized protein	JCGZ_07352	Jatropha curcas (Barbados nut)	NA	arginine-tRNA ligase activity; arginyl-tRNA aminoacylation; ATP binding; cytoplasm	GO:0005524; GO:0004814; GO:0006420; GO:0005737	GO:0005524~ATP binding;GO:0004814~arginine-tRNA ligase activity	GO:0006420~arginyl-tRNA aminoacylation	GO:0005737~cytoplasm
Master_Control_42827	SO_3189_100MS_Frozen_c18518_g1_i1	511.607	224.293	0.438409	-1.18965	0.198224	1	tr|A0A067EKT9|A0A067EKT9_CITSI	80	51.76	85	45.62	100	34	2	491	237	1	78	2e-19	Uncharacterized protein	CISIN_1g034888mg	Citrus sinensis (Sweet orange) (Citrus aurantium var. sinensis)	NA	NA	NA	NA	NA	NA
Master_Control_42831	SO_3189_100MS_Frozen_c18533_g1_i2	136.429	67.2879	0.49321	-1.01973	0.39575	1	tr|A0A061G811|A0A061G811_THECC	297	67.44	129	44.79	43.43	42	0	308	694	165	293	3e-57	Acyl-CoA N-acyltransferases superfamily protein, putative isoform 1	TCM_016655	Theobroma cacao (Cacao) (Cocoa)	NA	N-acetyltransferase activity	GO:0008080	GO:0008080~N-acetyltransferase activity	NA	NA
Master_Control_42833	SO_3189_100MS_Frozen_c18536_g1_i2	114.448	51.4555	0.449595	-1.1533	0.361872	1	tr|A0A068U5M9|A0A068U5M9_COFCA	170	80.39	102	26.06	60	20	0	1173	868	66	167	3e-50	Glutathione peroxidase	GSCOC_T00016018001	Coffea canephora (Robusta coffee)	NA	glutathione peroxidase activity; response to oxidative stress	GO:0004602; GO:0006979	GO:0004602~glutathione peroxidase activity	GO:0006979~response to oxidative stress	NA
Master_Control_42907	SO_3189_100MS_Frozen_c18617_g1_i6	32.5913	14.5131	0.445306	-1.16713	0.521162	1	tr|D7TW31|D7TW31_VITVI	298	68.54	89	39.26	29.87	28	0	678	412	167	255	7e-36	Putative uncharacterized protein	VIT_02s0025g03940	Vitis vinifera (Grape)	NA	NA	NA	NA	NA	NA
Master_Control_42931	SO_3189_100MS_Frozen_c18646_g1_i10	29.5595	9.2356	0.312441	-1.67835	0.385635	1	NA	NA	NA	NA	NA	NA	NA	NA	NA	NA	NA	NA	NA	NA	NA	NA	NA	NA	NA	NA	NA	NA
Master_Control_42939	SO_3189_100MS_Frozen_c18660_g1_i1	22788.9	6259.1	0.274656	-1.8643	0.0142054	0.571146	tr|V9MM98|V9MM98_ARTAN	167	87.43	167	62.7	100	1	1	58	498	1	167	9e-90	Agglutinin	NA	Artemisia annua (Sweet wormwood)	NA	NA	NA	NA	NA	NA
Master_Control_42940	SO_3189_100MS_Frozen_c18660_g1_i2	46119.7	19520.1	0.423249	-1.24042	0.117439	1	tr|V9MM98|V9MM98_ARTAN	167	99.4	167	58.32	100	1	0	58	558	1	167	2e-109	Agglutinin	NA	Artemisia annua (Sweet wormwood)	NA	NA	NA	NA	NA	NA
Master_Control_42961	SO_3189_100MS_Frozen_c18683_g1_i1	28.8016	7.91623	0.274854	-1.86326	0.345914	1	NA	NA	NA	NA	NA	NA	NA	NA	NA	NA	NA	NA	NA	NA	NA	NA	NA	NA	NA	NA	NA	NA
Master_Control_42965	SO_3189_100MS_Frozen_c18689_g1_i1	1081.58	460.461	0.425731	-1.23199	0.139355	1	tr|K4CVT6|K4CVT6_SOLLC	434	59.81	418	72.95	96.31	152	6	342	1583	29	434	2e-156	Non-specific serine/threonine protein kinase (EC 2.7.11.1)	Solyc09g083100.1	Solanum lycopersicum (Tomato) (Lycopersicon esculentum)	NA	ATP binding; protein serine/threonine kinase activity; signal transduction	GO:0005524; GO:0004674; GO:0007165	GO:0005524~ATP binding;GO:0004674~protein serine/threonine kinase activity	GO:0007165~signal transduction	NA
Master_Control_42986	SO_3189_100MS_Frozen_c18715_g1_i2	1280.16	370.743	0.289608	-1.78783	0.0324012	0.894709	NA	NA	NA	NA	NA	NA	NA	NA	NA	NA	NA	NA	NA	NA	NA	NA	NA	NA	NA	NA	NA	NA
Master_Control_42990	SO_3189_100MS_Frozen_c18723_g1_i1	104.595	46.178	0.441492	-1.17954	0.363011	1	NA	NA	NA	NA	NA	NA	NA	NA	NA	NA	NA	NA	NA	NA	NA	NA	NA	NA	NA	NA	NA	NA
Master_Control_42992	SO_3189_100MS_Frozen_c18723_g3_i1	536.619	171.518	0.319628	-1.64554	0.0792715	1	NA	NA	NA	NA	NA	NA	NA	NA	NA	NA	NA	NA	NA	NA	NA	NA	NA	NA	NA	NA	NA	NA
Master_Control_43089	SO_3189_100MS_Frozen_c18825_g1_i2	154.619	58.0523	0.375454	-1.41329	0.235258	1	NA	NA	NA	NA	NA	NA	NA	NA	NA	NA	NA	NA	NA	NA	NA	NA	NA	NA	NA	NA	NA	NA
Master_Control_43145	SO_3189_100MS_Frozen_c18884_g1_i1	538.135	191.309	0.355503	-1.49206	0.108716	1	tr|A0A068UET3|A0A068UET3_COFCA	356	69.81	53	13.83	14.89	15	1	934	776	35	86	5e-15	Coffea canephora DH200=94 genomic scaffold, scaffold_22	GSCOC_T00023732001	Coffea canephora (Robusta coffee)	NA	metal ion binding; metal ion transport	GO:0046872; GO:0030001	GO:0046872~metal ion binding	GO:0030001~metal ion transport	NA
Master_Control_43146	SO_3189_100MS_Frozen_c18884_g1_i2	43.9603	17.1518	0.390166	-1.35784	0.41558	1	NA	NA	NA	NA	NA	NA	NA	NA	NA	NA	NA	NA	NA	NA	NA	NA	NA	NA	NA	NA	NA	NA
Master_Control_43149	SO_3189_100MS_Frozen_c18888_g1_i1	364.568	141.173	0.387233	-1.36872	0.166431	1	tr|F6HPJ7|F6HPJ7_VITVI	427	59.33	359	76.17	84.07	129	6	178	1230	68	417	3e-144	Putative uncharacterized protein	VIT_01s0026g00880	Vitis vinifera (Grape)	NA	NA	NA	NA	NA	NA
Master_Control_43177	SO_3189_100MS_Frozen_c18915_g1_i5	46.9921	18.4712	0.39307	-1.34714	0.409526	1	NA	NA	NA	NA	NA	NA	NA	NA	NA	NA	NA	NA	NA	NA	NA	NA	NA	NA	NA	NA	NA	NA
Master_Control_43178	SO_3189_100MS_Frozen_c18916_g1_i1	222.075	56.733	0.255467	-1.96879	0.0817467	1	tr|F6HHG1|F6HHG1_VITVI	180	63.04	184	63.38	100	52	4	64	615	12	179	2e-74	Putative uncharacterized protein	VIT_06s0080g00410	Vitis vinifera (Grape)	NA	2 iron, 2 sulfur cluster binding; electron carrier activity; electron transport chain; metal ion binding	GO:0051537; GO:0009055; GO:0022900; GO:0046872	GO:0051537~2 iron, 2 sulfur cluster binding;GO:0009055~electron carrier activity;GO:0046872~metal ion binding	GO:0022900~electron transport chain	NA
Master_Control_43252	SO_3189_100MS_Frozen_c18989_g1_i5	65.1826	22.4293	0.3441	-1.5391	0.30592	1	NA	NA	NA	NA	NA	NA	NA	NA	NA	NA	NA	NA	NA	NA	NA	NA	NA	NA	NA	NA	NA	NA
Master_Control_43291	SO_3189_100MS_Frozen_c19044_g3_i2	68.2143	32.9843	0.483539	-1.0483	0.468042	1	tr|A0A022RPG7|A0A022RPG7_ERYGU	379	67.29	214	56.02	56.46	61	3	206	820	6	219	4e-97	Uncharacterized protein	MIMGU_mgv1a008249mg	Erythranthe guttata (Yellow monkey flower) (Mimulus guttatus)	NA	integral component of membrane; transmembrane transport	GO:0016021; GO:0055085	NA	GO:0055085~transmembrane transport	GO:0016021~integral component of membrane
Master_Control_43321	SO_3189_100MS_Frozen_c19074_g1_i2	25.0119	11.8743	0.474747	-1.07477	0.589678	1	tr|Q947E3|Q947E3_HELAN	285	50	124	98.94	43.51	60	1	5	376	161	282	5e-24	Resistance gene analog NBS5 (Fragment)	NBS5	Helianthus annuus (Common sunflower)	NA	ADP binding; signal transduction	GO:0043531; GO:0007165	GO:0043531~ADP binding	GO:0007165~signal transduction	NA
Master_Control_43351	SO_3189_100MS_Frozen_c19109_g2_i1	200.853	54.0942	0.269322	-1.8926	0.100404	1	NA	NA	NA	NA	NA	NA	NA	NA	NA	NA	NA	NA	NA	NA	NA	NA	NA	NA	NA	NA	NA	NA
Master_Control_43383	SO_3189_100MS_Frozen_c19135_g1_i1	72.004	32.9843	0.45809	-1.1263	0.430462	1	NA	NA	NA	NA	NA	NA	NA	NA	NA	NA	NA	NA	NA	NA	NA	NA	NA	NA	NA	NA	NA	NA
Master_Control_43388	SO_3189_100MS_Frozen_c19139_g1_i1	1897.87	847.036	0.446308	-1.16389	0.138157	1	tr|Q9LEB7|Q9LEB7_PETCR	147	68.66	134	31.75	91.16	42	0	560	961	10	143	2e-60	Common plant regulatory factor 6	cprf6	Petroselinum crispum (Parsley) (Petroselinum hortense)	NA	sequence-specific DNA binding; sequence-specific DNA binding transcription factor activity	GO:0043565; GO:0003700	GO:0043565~sequence-specific DNA binding;GO:0003700~sequence-specific DNA binding transcription factor activity	NA	NA
Master_Control_43390	SO_3189_100MS_Frozen_c19140_g1_i3	785.222	385.256	0.490633	-1.02728	0.23303	1	tr|K4CPJ7|K4CPJ7_SOLLC	1341	40.28	648	52.64	48.32	294	9	3493	1829	3	650	3e-76	Uncharacterized protein	Solyc08g082010.2	Solanum lycopersicum (Tomato) (Lycopersicon esculentum)	NA	NA	NA	NA	NA	NA
Master_Control_43434	SO_3189_100MS_Frozen_c19167_g2_i2	21.9802	10.555	0.480204	-1.05828	0.613093	1	NA	NA	NA	NA	NA	NA	NA	NA	NA	NA	NA	NA	NA	NA	NA	NA	NA	NA	NA	NA	NA	NA
Master_Control_43486	SO_3189_100MS_Frozen_c19215_g2_i4	134.155	58.0523	0.432727	-1.20847	0.321311	1	NA	NA	NA	NA	NA	NA	NA	NA	NA	NA	NA	NA	NA	NA	NA	NA	NA	NA	NA	NA	NA	NA
Master_Control_43519	SO_3189_100MS_Frozen_c19239_g1_i1	439.603	168.88	0.384163	-1.38021	0.149296	1	tr|B9SKE0|B9SKE0_RICCO	412	77.25	356	63.72	86.41	80	1	1348	284	50	405	0	Sodium-bile acid cotransporter, putative	RCOM_0759640	Ricinus communis (Castor bean)	NA	bile acid:sodium symporter activity; membrane	GO:0008508; GO:0016020	GO:0008508~bile acid:sodium symporter activity	NA	GO:0016020~membrane
Master_Control_43621	SO_3189_100MS_Frozen_c19347_g2_i1	228.139	101.592	0.445306	-1.16713	0.27705	1	tr|A0A022RH81|A0A022RH81_ERYGU	345	61.33	75	26.22	21.74	27	1	606	388	2	76	8e-23	Uncharacterized protein	MIMGU_mgv1a009340mg	Erythranthe guttata (Yellow monkey flower) (Mimulus guttatus)	NA	oxidoreductase activity; zinc ion binding	GO:0016491; GO:0008270	GO:0016491~oxidoreductase activity;GO:0008270~zinc ion binding	NA	NA
Master_Control_43645	SO_3189_100MS_Frozen_c19367_g1_i3	141.734	59.3717	0.418895	-1.25534	0.297582	1	tr|F6HHA0|F6HHA0_VITVI	337	47.35	302	49.83	89.61	103	9	1247	417	1	271	4e-76	Putative uncharacterized protein	VIT_11s0016g05510	Vitis vinifera (Grape)	NA	regulation of transcription, DNA-templated; transcription cofactor activity	GO:0006355; GO:0003712	GO:0003712~transcription cofactor activity	GO:0006355~regulation of transcription, DNA-templated	NA
Master_Control_43684	SO_3189_100MS_Frozen_c19405_g1_i1	341.829	91.0366	0.266322	-1.90876	0.0639944	1	tr|K7ZRX9|K7ZRX9_CHRMO	249	93.63	251	66.81	100	12	2	137	886	1	248	8e-124	Zinc finger protein	NA	Chrysanthemum morifolium (Florist's daisy) (Dendranthema grandiflorum)	NA	metal ion binding	GO:0046872	GO:0046872~metal ion binding	NA	NA
Master_Control_43732	SO_3189_100MS_Frozen_c19433_g1_i10	12.127	5.27749	0.435185	-1.2003	0.661391	1	NA	NA	NA	NA	NA	NA	NA	NA	NA	NA	NA	NA	NA	NA	NA	NA	NA	NA	NA	NA	NA	NA
Master_Control_43759	SO_3189_100MS_Frozen_c19462_g1_i2	21.2222	10.555	0.497354	-1.00765	0.634814	1	tr|K4BCQ4|K4BCQ4_SOLLC	474	67.92	106	46.76	22.36	34	0	73	390	1	106	8e-39	MATE efflux family protein	Solyc02g091050.2	Solanum lycopersicum (Tomato) (Lycopersicon esculentum)	NA	antiporter activity; drug transmembrane transporter activity; integral component of membrane	GO:0015297; GO:0015238; GO:0016021	GO:0015297~antiporter activity;GO:0015238~drug transmembrane transporter activity	NA	GO:0016021~integral component of membrane
Master_Control_43764	SO_3189_100MS_Frozen_c19465_g1_i2	766.274	189.989	0.247939	-2.01194	0.0258911	0.789709	tr|A0A061F0A6|A0A061F0A6_THECC	76	71.19	59	24.11	77.63	17	0	139	315	16	74	4e-20	Prefoldin chaperone subunit family protein	TCM_025706	Theobroma cacao (Cacao) (Cocoa)	NA	prefoldin complex; protein folding	GO:0016272; GO:0006457	NA	GO:0006457~protein folding	GO:0016272~prefoldin complex
Master_Control_43780	SO_3189_100MS_Frozen_c19469_g1_i6	37.8968	13.1937	0.348148	-1.52223	0.388213	1	tr|V4LTK7|V4LTK7_EUTSA	347	75.36	69	14.62	19.88	17	0	1258	1052	236	304	2e-26	Uncharacterized protein	EUTSA_v10025618mg	Eutrema salsugineum (Saltwater cress) (Sisymbrium salsugineum)	NA	integral component of membrane	GO:0016021	NA	NA	GO:0016021~integral component of membrane
Master_Control_43817	SO_3189_100MS_Frozen_c19504_g1_i1	44.7183	7.91623	0.177024	-2.49798	0.16447	1	tr|A0A0A0KBH5|A0A0A0KBH5_CUCSA	159	54.07	172	71.37	100	47	4	111	569	1	159	1e-48	Uncharacterized protein	Csa_7G428830	Cucumis sativus (Cucumber)	NA	NA	NA	NA	NA	NA
Master_Control_43920	SO_3189_100MS_Frozen_c19592_g1_i2	4059.51	1298.26	0.319807	-1.64472	0.0299209	0.856793	tr|K4CF48|K4CF48_SOLLC	432	80.26	385	50.84	89.12	72	1	1395	241	52	432	0	Uncharacterized protein	Solyc07g049450.2	Solanum lycopersicum (Tomato) (Lycopersicon esculentum)	NA	cell redox homeostasis; isomerase activity	GO:0045454; GO:0016853	GO:0016853~isomerase activity	GO:0045454~cell redox homeostasis	NA
Master_Control_43922	SO_3189_100MS_Frozen_c19592_g1_i6	5140.33	2355.08	0.458157	-1.12609	0.128868	1	tr|M5XBU1|M5XBU1_PRUPE	463	78.14	430	75.97	92.87	88	2	1526	243	38	463	0	Uncharacterized protein	PRUPE_ppa005396mg	Prunus persica (Peach) (Amygdalus persica)	NA	cell redox homeostasis; isomerase activity	GO:0045454; GO:0016853	GO:0016853~isomerase activity	GO:0045454~cell redox homeostasis	NA
Master_Control_33282	SO_3189_100MS_Frozen_c1966_g1_i1	9.09524	3.95811	0.435185	-1.2003	0.71158	1	NA	NA	NA	NA	NA	NA	NA	NA	NA	NA	NA	NA	NA	NA	NA	NA	NA	NA	NA	NA	NA	NA
Master_Control_43984	SO_3189_100MS_Frozen_c19665_g1_i1	41.6865	18.4712	0.443098	-1.1743	0.48444	1	tr|F6GWE4|F6GWE4_VITVI	435	59.85	132	63.87	30.34	53	0	618	223	13	144	2e-52	Putative uncharacterized protein	VIT_05s0029g00480	Vitis vinifera (Grape)	NA	transferase activity, transferring acyl groups other than amino-acyl groups	GO:0016747	GO:0016747~transferase activity, transferring acyl groups other than amino-acyl groups	NA	NA
Master_Control_44001	SO_3189_100MS_Frozen_c19686_g1_i2	461.583	180.754	0.391595	-1.35256	0.153589	1	tr|B2LBD9|B2LBD9_PONTR	192	48.48	66	33.22	34.38	34	0	560	363	100	165	2e-09	Flowering locus C variant 5	FLC	Poncirus trifoliata (Hardy orange) (Citrus trifoliata)	NA	DNA binding; nucleus; sequence-specific DNA binding transcription factor activity; transcription, DNA-templated	GO:0003677; GO:0005634; GO:0003700; GO:0006351	GO:0003677~DNA binding;GO:0003700~sequence-specific DNA binding transcription factor activity	GO:0006351~transcription, DNA-templated	GO:0005634~nucleus
Master_Control_44023	SO_3189_100MS_Frozen_c19705_g1_i3	47.75	22.4293	0.469724	-1.09012	0.496936	1	tr|M1BWM5|M1BWM5_SOLTU	135	69.86	73	24.2	54.07	19	2	312	530	66	135	2e-20	Uncharacterized protein	PGSC0003DMG400021199	Solanum tuberosum (Potato)	NA	vesicle-mediated transport	GO:0016192	NA	GO:0016192~vesicle-mediated transport	NA
Master_Control_44031	SO_3189_100MS_Frozen_c19714_g1_i1	266.794	118.743	0.445076	-1.16788	0.26131	1	tr|A0A068U414|A0A068U414_COFCA	194	66.5	197	54.17	100	62	1	23	613	1	193	5e-85	Coffea canephora DH200=94 genomic scaffold, scaffold_9	GSCOC_T00041717001	Coffea canephora (Robusta coffee)	NA	NA	NA	NA	NA	NA
Master_Control_44048	SO_3189_100MS_Frozen_c19725_g1_i1	22.7381	2.63874	0.116049	-3.10719	0.194417	1	NA	NA	NA	NA	NA	NA	NA	NA	NA	NA	NA	NA	NA	NA	NA	NA	NA	NA	NA	NA	NA	NA
Master_Control_44054	SO_3189_100MS_Frozen_c19732_g3_i1	3002.19	1004.04	0.334437	-1.58019	0.0398058	0.983877	NA	NA	NA	NA	NA	NA	NA	NA	NA	NA	NA	NA	NA	NA	NA	NA	NA	NA	NA	NA	NA	NA
Master_Control_44071	SO_3189_100MS_Frozen_c19745_g1_i2	127.333	43.5393	0.341931	-1.54822	0.21924	1	NA	NA	NA	NA	NA	NA	NA	NA	NA	NA	NA	NA	NA	NA	NA	NA	NA	NA	NA	NA	NA	NA
Master_Control_44072	SO_3189_100MS_Frozen_c19745_g1_i3	98.5318	30.3455	0.307977	-1.6991	0.211318	1	NA	NA	NA	NA	NA	NA	NA	NA	NA	NA	NA	NA	NA	NA	NA	NA	NA	NA	NA	NA	NA	NA
Master_Control_44116	SO_3189_100MS_Frozen_c19783_g1_i3	113.691	56.733	0.499012	-1.00285	0.42491	1	NA	NA	NA	NA	NA	NA	NA	NA	NA	NA	NA	NA	NA	NA	NA	NA	NA	NA	NA	NA	NA	NA
Master_Control_44123	SO_3189_100MS_Frozen_c19789_g1_i1	1806.16	317.968	0.176046	-2.50597	0.00254953	0.19168	tr|A1E2H4|A1E2H4_LACSA	91	90	90	37.6	98.9	9	0	234	503	1	90	2e-49	Non-specific lipid-transfer protein (Fragment)	NA	Lactuca sativa (Garden lettuce)	NA	lipid binding; lipid transport	GO:0008289; GO:0006869	GO:0008289~lipid binding	GO:0006869~lipid transport	NA
Master_Control_44153	SO_3189_100MS_Frozen_c19819_g2_i1	10.6111	2.63874	0.248677	-2.00765	0.511177	1	NA	NA	NA	NA	NA	NA	NA	NA	NA	NA	NA	NA	NA	NA	NA	NA	NA	NA	NA	NA	NA	NA
Master_Control_44157	SO_3189_100MS_Frozen_c19823_g2_i2	147.04	72.5654	0.493509	-1.01885	0.387329	1	tr|K4BVS0|K4BVS0_SOLLC	521	79.43	175	41.14	33.59	36	0	750	1274	59	233	6e-96	Uncharacterized protein	Solyc04g081910.2	Solanum lycopersicum (Tomato) (Lycopersicon esculentum)	NA	ATP binding; calcium ion binding; cytoplasm; nucleus; plasma membrane; protein serine/threonine kinase activity; salicylic acid biosynthetic process; systemic acquired resistance	GO:0005524; GO:0005509; GO:0005737; GO:0005634; GO:0005886; GO:0004674; GO:0009697; GO:0009627	GO:0005524~ATP binding;GO:0005509~calcium ion binding;GO:0004674~protein serine/threonine kinase activity	GO:0009697~salicylic acid biosynthetic process;GO:0009627~systemic acquired resistance	GO:0005737~cytoplasm;GO:0005634~nucleus;GO:0005886~plasma membrane
Master_Control_44159	SO_3189_100MS_Frozen_c19826_g2_i1	64.4246	29.0262	0.450545	-1.15026	0.435505	1	tr|A0A022R9E8|A0A022R9E8_ERYGU	261	62.34	77	20.14	29.5	29	0	520	290	184	260	2e-21	Uncharacterized protein	MIMGU_mgv1a012117mg	Erythranthe guttata (Yellow monkey flower) (Mimulus guttatus)	NA	adenine phosphoribosyltransferase activity; adenine salvage; cytoplasm; nucleoside metabolic process	GO:0003999; GO:0006168; GO:0005737; GO:0009116	GO:0003999~adenine phosphoribosyltransferase activity	GO:0006168~adenine salvage;GO:0009116~nucleoside metabolic process	GO:0005737~cytoplasm
Master_Control_44167	SO_3189_100MS_Frozen_c19831_g1_i2	308.48	64.6492	0.209573	-2.25447	0.0355477	0.932346	NA	NA	NA	NA	NA	NA	NA	NA	NA	NA	NA	NA	NA	NA	NA	NA	NA	NA	NA	NA	NA	NA
Master_Control_44278	SO_3189_100MS_Frozen_c19915_g1_i5	196.306	96.3141	0.490633	-1.02728	0.350998	1	NA	NA	NA	NA	NA	NA	NA	NA	NA	NA	NA	NA	NA	NA	NA	NA	NA	NA	NA	NA	NA	NA
Master_Control_44289	SO_3189_100MS_Frozen_c19922_g1_i2	105.353	50.1361	0.475886	-1.07131	0.405035	1	tr|M1C7C7|M1C7C7_SOLTU	724	42.55	141	95.49	19.48	75	5	441	22	105	240	3e-17	Uncharacterized protein	PGSC0003DMG400023863	Solanum tuberosum (Potato)	NA	NA	NA	NA	NA	NA
Master_Control_44349	SO_3189_100MS_Frozen_c19972_g1_i1	2844.54	1208.54	0.424865	-1.23492	0.105778	1	tr|F6H5S6|F6H5S6_VITVI	676	81.32	680	80.51	100	114	4	282	2294	1	676	0	Putative uncharacterized protein	VIT_14s0108g00590	Vitis vinifera (Grape)	NA	ATP binding; cell division; integral component of membrane; metalloendopeptidase activity; nucleoside-triphosphatase activity; protein catabolic process; zinc ion binding	GO:0005524; GO:0051301; GO:0016021; GO:0004222; GO:0017111; GO:0030163; GO:0008270	GO:0005524~ATP binding;GO:0004222~metalloendopeptidase activity;GO:0017111~nucleoside-triphosphatase activity;GO:0008270~zinc ion binding	GO:0051301~cell division;GO:0030163~protein catabolic process	GO:0016021~integral component of membrane
Master_Control_44357	SO_3189_100MS_Frozen_c19977_g1_i1	759.453	146.45	0.192837	-2.37455	0.00990556	0.461138	NA	NA	NA	NA	NA	NA	NA	NA	NA	NA	NA	NA	NA	NA	NA	NA	NA	NA	NA	NA	NA	NA
Master_Control_44371	SO_3189_100MS_Frozen_c19989_g1_i1	78.0675	35.623	0.456311	-1.13191	0.418096	1	tr|A0A022QC50|A0A022QC50_ERYGU	223	60.75	107	61.14	47.98	42	0	69	389	112	218	3e-40	Uncharacterized protein	MIMGU_mgv1a013356mg	Erythranthe guttata (Yellow monkey flower) (Mimulus guttatus)	NA	NA	NA	NA	NA	NA
Master_Control_44464	SO_3189_100MS_Frozen_c20053_g1_i3	431.266	215.058	0.498666	-1.00386	0.287293	1	tr|A5AVY5|A5AVY5_VITVI	1412	35.67	443	45.01	31.37	251	7	2946	1699	72	507	5e-73	Putative uncharacterized protein	VITISV_042679	Vitis vinifera (Grape)	NA	DNA integration; nucleic acid binding	GO:0015074; GO:0003676	GO:0003676~nucleic acid binding	GO:0015074~DNA integration	NA
Master_Control_44528	SO_3189_100MS_Frozen_c20113_g1_i1	169.02	35.623	0.210762	-2.24631	0.0672885	1	tr|V4UL19|V4UL19_9ROSI	857	47.65	680	67.71	79.35	326	10	954	2921	184	857	0	Uncharacterized protein (Fragment)	CICLE_v10026930mg	Citrus clementina	NA	ATP binding; protein serine/threonine kinase activity	GO:0005524; GO:0004674	GO:0005524~ATP binding;GO:0004674~protein serine/threonine kinase activity	NA	NA
Master_Control_44578	SO_3189_100MS_Frozen_c20164_g1_i1	3122.7	1203.27	0.385329	-1.37584	0.0710453	1	tr|M5WJY1|M5WJY1_PRUPE	204	84.31	204	65.52	100	32	0	798	187	1	204	7e-113	Peptidyl-prolyl cis-trans isomerase (EC 5.2.1.8)	PRUPE_ppa011595mg	Prunus persica (Peach) (Amygdalus persica)	NA	peptidyl-prolyl cis-trans isomerase activity; protein folding	GO:0003755; GO:0006457	GO:0003755~peptidyl-prolyl cis-trans isomerase activity	GO:0006457~protein folding	NA
Master_Control_44633	SO_3189_100MS_Frozen_c20201_g1_i1	1167.98	566.01	0.484606	-1.04512	0.202704	1	tr|D7T6N1|D7T6N1_VITVI	138	87.29	118	38.52	85.51	15	0	685	332	6	123	3e-70	Putative uncharacterized protein	VIT_05s0020g02340	Vitis vinifera (Grape)	NA	peptide-methionine (R)-S-oxide reductase activity; protein repair; response to oxidative stress	GO:0033743; GO:0030091; GO:0006979	GO:0033743~peptide-methionine (R)-S-oxide reductase activity	GO:0030091~protein repair;GO:0006979~response to oxidative stress	NA
Master_Control_44642	SO_3189_100MS_Frozen_c20210_g2_i1	258.456	67.2879	0.260345	-1.9415	0.075517	1	tr|A0A067FTG1|A0A067FTG1_CITSI	163	82.35	34	32.69	20.86	6	0	104	3	1	34	9e-14	Uncharacterized protein	CISIN_1g031218mg	Citrus sinensis (Sweet orange) (Citrus aurantium var. sinensis)	NA	NA	NA	NA	NA	NA
Master_Control_44686	SO_3189_100MS_Frozen_c20265_g1_i1	626.056	278.387	0.444669	-1.1692	0.191441	1	tr|I1JF49|I1JF49_SOYBN	202	59.57	188	65.81	93.07	55	2	91	597	11	196	8e-68	Auxin-induced protein	NA	Glycine max (Soybean) (Glycine hispida)	NA	auxin-activated signaling pathway; nucleus; regulation of transcription, DNA-templated; transcription, DNA-templated	GO:0009734; GO:0005634; GO:0006355; GO:0006351	NA	GO:0009734~auxin-activated signaling pathway;GO:0006355~regulation of transcription, DNA-templated;GO:0006351~transcription, DNA-templated	GO:0005634~nucleus
Master_Control_44696	SO_3189_100MS_Frozen_c20275_g1_i4	75.7937	34.3037	0.452593	-1.14372	0.41728	1	NA	NA	NA	NA	NA	NA	NA	NA	NA	NA	NA	NA	NA	NA	NA	NA	NA	NA	NA	NA	NA	NA
Master_Control_44702	SO_3189_100MS_Frozen_c20284_g1_i1	174.325	63.3298	0.363285	-1.46083	0.20794	1	tr|A0A068TPK0|A0A068TPK0_COFCA	330	55.22	335	67.59	100	137	6	1151	171	1	330	1e-114	Coffea canephora DH200=94 genomic scaffold, scaffold_2	GSCOC_T00021926001	Coffea canephora (Robusta coffee)	NA	oxidoreductase activity	GO:0016491	GO:0016491~oxidoreductase activity	NA	NA
Master_Control_44704	SO_3189_100MS_Frozen_c20284_g1_i3	50.7818	23.7487	0.467662	-1.09646	0.486537	1	tr|A0A068TPK0|A0A068TPK0_COFCA	330	59.38	128	44.91	38.79	43	2	519	160	1	127	3e-39	Coffea canephora DH200=94 genomic scaffold, scaffold_2	GSCOC_T00021926001	Coffea canephora (Robusta coffee)	NA	oxidoreductase activity	GO:0016491	GO:0016491~oxidoreductase activity	NA	NA
Master_Control_44755	SO_3189_100MS_Frozen_c20331_g1_i1	973.191	250.681	0.257586	-1.95687	0.0246709	0.772633	tr|K4CRP1|K4CRP1_SOLLC	511	78.12	489	77.21	95.69	92	4	1669	245	24	511	0	Uncharacterized protein	Solyc09g013150.2	Solanum lycopersicum (Tomato) (Lycopersicon esculentum)	NA	chloroplast membrane; inorganic phosphate transmembrane transporter activity; integral component of membrane; nitrate transport	GO:0031969; GO:0005315; GO:0016021; GO:0015706	GO:0005315~inorganic phosphate transmembrane transporter activity	GO:0015706~nitrate transport	GO:0031969~chloroplast membrane;GO:0016021~integral component of membrane
Master_Control_44790	SO_3189_100MS_Frozen_c20353_g1_i2	62.1508	27.7068	0.445799	-1.16553	0.434437	1	tr|R0G969|R0G969_9BRAS	164	64.34	129	40.87	78.66	35	2	224	610	47	164	1e-50	Uncharacterized protein (Fragment)	CARUB_v10015309mg	Capsella rubella	NA	anaphase-promoting complex; ubiquitin-protein transferase activity; zinc ion binding	GO:0005680; GO:0004842; GO:0008270	GO:0004842~ubiquitin-protein transferase activity;GO:0008270~zinc ion binding	NA	GO:0005680~anaphase-promoting complex
Master_Control_44803	SO_3189_100MS_Frozen_c20367_g1_i6	35.623	15.8325	0.444444	-1.16993	0.507705	1	NA	NA	NA	NA	NA	NA	NA	NA	NA	NA	NA	NA	NA	NA	NA	NA	NA	NA	NA	NA	NA	NA
Master_Control_44825	SO_3189_100MS_Frozen_c20383_g1_i1	323.639	59.3717	0.18345	-2.44654	0.0227415	0.741504	tr|B9RIM4|B9RIM4_RICCO	416	74.87	199	27.14	47.84	49	1	819	226	214	412	1e-94	Mitochondrial carrier protein, putative	RCOM_1580610	Ricinus communis (Castor bean)	NA	integral component of membrane; transport	GO:0016021; GO:0006810	NA	GO:0006810~transport	GO:0016021~integral component of membrane
Master_Control_44826	SO_3189_100MS_Frozen_c20383_g1_i2	372.905	67.2879	0.180443	-2.47039	0.0181795	0.656242	tr|B9RIM4|B9RIM4_RICCO	416	71.24	306	39.97	73.56	85	3	1134	226	107	412	9e-141	Mitochondrial carrier protein, putative	RCOM_1580610	Ricinus communis (Castor bean)	NA	integral component of membrane; transport	GO:0016021; GO:0006810	NA	GO:0006810~transport	GO:0016021~integral component of membrane
Master_Control_44858	SO_3189_100MS_Frozen_c20414_g1_i1	8469.94	4010.89	0.473544	-1.07843	0.142727	1	tr|F6KNQ6|F6KNQ6_TAGPA	171	92.94	170	52.58	99.42	12	0	51	560	1	170	4e-100	Peptidyl-prolyl cis-trans isomerase (EC 5.2.1.8)	CYP2	Tagetes patula (French marigold)	NA	peptidyl-prolyl cis-trans isomerase activity; protein folding	GO:0003755; GO:0006457	GO:0003755~peptidyl-prolyl cis-trans isomerase activity	GO:0006457~protein folding	NA
Master_Control_44941	SO_3189_100MS_Frozen_c20468_g1_i11	6.82143	2.63874	0.386831	-1.37022	0.726379	1	NA	NA	NA	NA	NA	NA	NA	NA	NA	NA	NA	NA	NA	NA	NA	NA	NA	NA	NA	NA	NA	NA
Master_Control_44967	SO_3189_100MS_Frozen_c20498_g1_i2	103.079	29.0262	0.28159	-1.82833	0.177133	1	tr|A0A067DAF8|A0A067DAF8_CITSI	296	48.44	64	53.04	21.62	33	0	1	192	15	78	1e-17	Uncharacterized protein (Fragment)	CISIN_1g0066572mg	Citrus sinensis (Sweet orange) (Citrus aurantium var. sinensis)	NA	NA	NA	NA	NA	NA
Master_Control_45119	SO_3189_100MS_Frozen_c20610_g1_i3	132.639	60.6911	0.457566	-1.12795	0.353786	1	tr|A0A022R4P1|A0A022R4P1_ERYGU	289	86	50	27.99	17.3	7	0	2	151	217	266	4e-12	Uncharacterized protein	MIMGU_mgv1a011203mg	Erythranthe guttata (Yellow monkey flower) (Mimulus guttatus)	NA	intracellular protein transport	GO:0006886	NA	GO:0006886~intracellular protein transport	NA
Master_Control_45134	SO_3189_100MS_Frozen_c20628_g1_i1	39.4127	7.91623	0.200855	-2.31578	0.20906	1	NA	NA	NA	NA	NA	NA	NA	NA	NA	NA	NA	NA	NA	NA	NA	NA	NA	NA	NA	NA	NA	NA
Master_Control_45140	SO_3189_100MS_Frozen_c20630_g3_i1	51.5397	22.4293	0.435185	-1.2003	0.446479	1	NA	NA	NA	NA	NA	NA	NA	NA	NA	NA	NA	NA	NA	NA	NA	NA	NA	NA	NA	NA	NA	NA
Master_Control_45144	SO_3189_100MS_Frozen_c20635_g1_i1	200.095	97.6335	0.487935	-1.03524	0.345417	1	tr|A0A067JAC0|A0A067JAC0_JATCU	174	61.72	128	39.92	73.56	49	0	209	592	3	130	1e-42	Uncharacterized protein	JCGZ_21177	Jatropha curcas (Barbados nut)	NA	NA	NA	NA	NA	NA
Master_Control_45259	SO_3189_100MS_Frozen_c20738_g1_i4	27.2857	13.1937	0.483539	-1.0483	0.586844	1	tr|A0A067DV45|A0A067DV45_CITSI	1008	44.63	121	93.32	12	66	1	27	389	248	367	5e-26	Uncharacterized protein	CISIN_1g045798mg	Citrus sinensis (Sweet orange) (Citrus aurantium var. sinensis)	NA	ATP binding; integral component of membrane; protein serine/threonine kinase activity	GO:0005524; GO:0016021; GO:0004674	GO:0005524~ATP binding;GO:0004674~protein serine/threonine kinase activity	NA	GO:0016021~integral component of membrane
Master_Control_45283	SO_3189_100MS_Frozen_c20758_g1_i1	140.218	65.9686	0.47047	-1.08782	0.363443	1	tr|F6GWE5|F6GWE5_VITVI	451	84.42	443	70.54	98.23	63	1	140	1468	1	437	0	Putative uncharacterized protein	VIT_05s0029g00420	Vitis vinifera (Grape)	NA	carbohydrate metabolic process; coenzyme binding; endosome; Golgi cisterna membrane; indoleacetic acid biosynthetic process; integral component of membrane; trans-Golgi network; tryptophan catabolic process; UDP-glucuronate 4-epimerase activity	GO:0032580; GO:0050378; GO:0005975; GO:0050662; GO:0005768; GO:0009684; GO:0016021; GO:0005802; GO:0006569	GO:0050378~UDP-glucuronate 4-epimerase activity;GO:0050662~coenzyme binding	GO:0005975~carbohydrate metabolic process;GO:0009684~indoleacetic acid biosynthetic process;GO:0006569~tryptophan catabolic process	GO:0032580~Golgi cisterna membrane;GO:0005768~endosome;GO:0016021~integral component of membrane;GO:0005802~trans-Golgi network
Master_Control_45434	SO_3189_100MS_Frozen_c20899_g1_i1	67.4564	23.7487	0.35206	-1.50611	0.310828	1	tr|K4DGY9|K4DGY9_SOLLC	490	79.31	29	14.95	5.92	6	0	189	275	462	490	6e-06	Sugar-porter family protein 6 (Uncharacterized protein)	Solyc12g089180.1 SFP6	Solanum lycopersicum (Tomato) (Lycopersicon esculentum)	NA	integral component of membrane; substrate-specific transmembrane transporter activity	GO:0016021; GO:0022891	GO:0022891~substrate-specific transmembrane transporter activity	NA	GO:0016021~integral component of membrane
Master_Control_45493	SO_3189_100MS_Frozen_c20942_g2_i2	37.8968	17.1518	0.452593	-1.14372	0.50828	1	NA	NA	NA	NA	NA	NA	NA	NA	NA	NA	NA	NA	NA	NA	NA	NA	NA	NA	NA	NA	NA	NA
Master_Control_45515	SO_3189_100MS_Frozen_c20952_g1_i2	120.512	44.8586	0.372234	-1.42572	0.260994	1	tr|A0A068VH18|A0A068VH18_COFCA	825	45.31	256	100	31.03	116	7	2	706	320	572	2e-50	Coffea canephora DH200=94 genomic scaffold, scaffold_763	GSCOC_T00003238001	Coffea canephora (Robusta coffee)	NA	ATP binding; protein serine/threonine kinase activity	GO:0005524; GO:0004674	GO:0005524~ATP binding;GO:0004674~protein serine/threonine kinase activity	NA	NA
Master_Control_45633	SO_3189_100MS_Frozen_c21025_g1_i2	889.06	432.754	0.486754	-1.03873	0.220448	1	tr|A0A061FCD6|A0A061FCD6_THECC	267	41.64	269	75.92	100	134	9	908	165	1	267	4e-44	Nucleic acid binding protein, putative	TCM_030734	Theobroma cacao (Cacao) (Cocoa)	NA	NAD+ ADP-ribosyltransferase activity	GO:0003950	GO:0003950~NAD+ ADP-ribosyltransferase activity	NA	NA
Master_Control_45696	SO_3189_100MS_Frozen_c21089_g1_i2	26.5278	9.2356	0.348148	-1.52223	0.444052	1	NA	NA	NA	NA	NA	NA	NA	NA	NA	NA	NA	NA	NA	NA	NA	NA	NA	NA	NA	NA	NA	NA
Master_Control_45697	SO_3189_100MS_Frozen_c21089_g1_i3	29.5595	13.1937	0.446344	-1.16377	0.536179	1	NA	NA	NA	NA	NA	NA	NA	NA	NA	NA	NA	NA	NA	NA	NA	NA	NA	NA	NA	NA	NA	NA
Master_Control_45727	SO_3189_100MS_Frozen_c21106_g1_i2	25.0119	7.91623	0.316498	-1.65973	0.417714	1	tr|D7LLE1|D7LLE1_ARALL	399	60.5	119	57.3	29.82	36	5	25	372	240	350	5e-29	Presenilin (EC 3.4.23.-)	ARALYDRAFT_481900	Arabidopsis lyrata subsp. lyrata (Lyre-leaved rock-cress)	NA	aspartic-type endopeptidase activity; endoplasmic reticulum membrane; Golgi membrane; integral component of membrane; Notch signaling pathway	GO:0000139; GO:0007219; GO:0004190; GO:0005789; GO:0016021	GO:0004190~aspartic-type endopeptidase activity	GO:0007219~Notch signaling pathway	GO:0000139~Golgi membrane;GO:0005789~endoplasmic reticulum membrane;GO:0016021~integral component of membrane
Master_Control_45732	SO_3189_100MS_Frozen_c21109_g1_i4	35.623	15.8325	0.444444	-1.16993	0.507705	1	NA	NA	NA	NA	NA	NA	NA	NA	NA	NA	NA	NA	NA	NA	NA	NA	NA	NA	NA	NA	NA	NA
Master_Control_45733	SO_3189_100MS_Frozen_c21109_g1_i6	37.1389	14.5131	0.390779	-1.35558	0.440759	1	NA	NA	NA	NA	NA	NA	NA	NA	NA	NA	NA	NA	NA	NA	NA	NA	NA	NA	NA	NA	NA	NA
Master_Control_45739	SO_3189_100MS_Frozen_c21114_g1_i4	11.3691	2.63874	0.232099	-2.10719	0.478013	1	NA	NA	NA	NA	NA	NA	NA	NA	NA	NA	NA	NA	NA	NA	NA	NA	NA	NA	NA	NA	NA	NA
Master_Control_45740	SO_3189_100MS_Frozen_c21114_g1_i5	14.4008	1.31937	0.0916179	-3.44823	0.256252	1	NA	NA	NA	NA	NA	NA	NA	NA	NA	NA	NA	NA	NA	NA	NA	NA	NA	NA	NA	NA	NA	NA
Master_Control_45758	SO_3189_100MS_Frozen_c21128_g1_i1	45.4762	15.8325	0.348148	-1.52223	0.361131	1	tr|A0A022PWX2|A0A022PWX2_ERYGU	98	35.11	94	52.13	95.92	59	2	53	334	6	97	2e-09	Uncharacterized protein	MIMGU_mgv11b014216mg	Erythranthe guttata (Yellow monkey flower) (Mimulus guttatus)	NA	NA	NA	NA	NA	NA
Master_Control_45803	SO_3189_100MS_Frozen_c21161_g1_i5	118.996	50.1361	0.421326	-1.24699	0.321938	1	tr|S8C839|S8C839_9LAMI	118	89.58	48	13.46	40.68	5	0	486	629	1	48	2e-22	Uncharacterized protein (Fragment)	M569_11864	Genlisea aurea	NA	nucleic acid binding; nucleotide binding	GO:0003676; GO:0000166	GO:0003676~nucleic acid binding;GO:0000166~nucleotide binding	NA	NA
Master_Control_45818	SO_3189_100MS_Frozen_c21173_g1_i1	2062.35	924.879	0.44846	-1.15695	0.137728	1	tr|W8T7L8|W8T7L8_ECLPR	158	66.46	158	51.41	100	53	0	120	593	1	158	3e-68	Pathogenesis-related protein	NA	Eclipta prostrata (False daisy) (Eclipta alba)	NA	defense response; response to biotic stimulus	GO:0006952; GO:0009607	NA	GO:0006952~defense response;GO:0009607~response to biotic stimulus	NA
Master_Control_45827	SO_3189_100MS_Frozen_c21184_g1_i1	45.4762	19.7906	0.435185	-1.2003	0.463414	1	NA	NA	NA	NA	NA	NA	NA	NA	NA	NA	NA	NA	NA	NA	NA	NA	NA	NA	NA	NA	NA	NA
Master_Control_45847	SO_3189_100MS_Frozen_c21195_g2_i1	760.968	303.455	0.398775	-1.32635	0.129938	1	tr|O82673|O82673_9ASTR	347	63.86	321	80.92	92.51	105	5	65	994	27	347	5e-137	Beta-1,3-glucanase	NA	Cichorium intybus x Cichorium endivia	NA	carbohydrate metabolic process; hydrolase activity, hydrolyzing O-glycosyl compounds	GO:0005975; GO:0004553	GO:0004553~hydrolase activity, hydrolyzing O-glycosyl compounds	GO:0005975~carbohydrate metabolic process	NA
Master_Control_45919	SO_3189_100MS_Frozen_c21249_g1_i1	9.85318	2.63874	0.267806	-1.90074	0.547078	1	tr|F6GX27|F6GX27_VITVI	441	61.29	62	43.87	14.06	19	2	1	180	180	238	9e-14	Putative uncharacterized protein	VIT_04s0023g00370	Vitis vinifera (Grape)	NA	metal ion binding	GO:0046872	GO:0046872~metal ion binding	NA	NA
Master_Control_45985	SO_3189_100MS_Frozen_c21303_g1_i1	77.3095	32.9843	0.426652	-1.22887	0.383078	1	NA	NA	NA	NA	NA	NA	NA	NA	NA	NA	NA	NA	NA	NA	NA	NA	NA	NA	NA	NA	NA	NA
Master_Control_46043	SO_3189_100MS_Frozen_c21338_g2_i3	104.595	44.8586	0.428878	-1.22136	0.347392	1	tr|A0A068UE63|A0A068UE63_COFCA	340	82.1	257	58.5	75.59	46	0	1316	546	79	335	1e-150	Coffea canephora DH200=94 genomic scaffold, scaffold_22	GSCOC_T00023456001	Coffea canephora (Robusta coffee)	NA	transmembrane transport	GO:0055085	NA	GO:0055085~transmembrane transport	NA
Master_Control_46063	SO_3189_100MS_Frozen_c21352_g4_i1	219.802	105.55	0.480204	-1.05828	0.325437	1	tr|I6ZX14|I6ZX14_CAMSI	237	49.13	173	40.9	73	86	1	243	755	1	173	7e-43	MADS-box domain protein	NA	Camellia sinensis (Tea)	NA	DNA binding; nucleus; sequence-specific DNA binding transcription factor activity; transcription, DNA-templated	GO:0003677; GO:0005634; GO:0003700; GO:0006351	GO:0003677~DNA binding;GO:0003700~sequence-specific DNA binding transcription factor activity	GO:0006351~transcription, DNA-templated	GO:0005634~nucleus
Master_Control_46099	SO_3189_100MS_Frozen_c21371_g2_i1	75.0357	30.3455	0.404415	-1.30609	0.359863	1	tr|A0A061F7S9|A0A061F7S9_THECC	960	47	217	80.37	22.6	111	2	2	646	746	960	3e-57	Disease resistance family protein / LRR family protein	TCM_031448	Theobroma cacao (Cacao) (Cocoa)	NA	NA	NA	NA	NA	NA
Master_Control_46160	SO_3189_100MS_Frozen_c21400_g2_i2	12.127	5.27749	0.435185	-1.2003	0.661391	1	NA	NA	NA	NA	NA	NA	NA	NA	NA	NA	NA	NA	NA	NA	NA	NA	NA	NA	NA	NA	NA	NA
Master_Control_46221	SO_3189_100MS_Frozen_c21436_g1_i3	15.9167	7.91623	0.497354	-1.00765	0.674283	1	tr|K4BAV5|K4BAV5_SOLLC	1019	70.59	102	36.69	10.01	30	0	1	306	120	221	2e-64	Kinesin-like protein	Solyc02g084390.2	Solanum lycopersicum (Tomato) (Lycopersicon esculentum)	NA	ATP binding; kinesin complex; microtubule; microtubule-based movement; microtubule motor activity	GO:0005524; GO:0005871; GO:0005874; GO:0003777; GO:0007018	GO:0005524~ATP binding;GO:0003777~microtubule motor activity	GO:0007018~microtubule-based movement	GO:0005871~kinesin complex;GO:0005874~microtubule
Master_Control_46244	SO_3189_100MS_Frozen_c21460_g1_i8	44.7183	17.1518	0.383553	-1.3825	0.405365	1	tr|A0A059CHG3|A0A059CHG3_EUCGR	494	55.77	52	10.37	10.53	23	0	158	313	239	290	3e-08	Uncharacterized protein	EUGRSUZ_D01985	Eucalyptus grandis (Flooded gum)	NA	deoxyribodipyrimidine photo-lyase activity; DNA repair	GO:0006281; GO:0003904	GO:0003904~deoxyribodipyrimidine photo-lyase activity	GO:0006281~DNA repair	NA
Master_Control_46260	SO_3189_100MS_Frozen_c21478_g2_i1	2098.73	899.811	0.428741	-1.22182	0.11719	1	tr|W9S676|W9S676_9ROSA	416	71.19	413	61.49	99.28	116	1	187	1416	1	413	0	U-box domain-containing protein 26	L484_027509	Morus notabilis	NA	ligase activity; ubiquitin-protein transferase activity	GO:0016874; GO:0004842	GO:0016874~ligase activity;GO:0004842~ubiquitin-protein transferase activity	NA	NA
Master_Control_46316	SO_3189_100MS_Frozen_c21521_g1_i1	85.6469	40.9005	0.477548	-1.06628	0.432654	1	tr|B9RGH8|B9RGH8_RICCO	308	70.18	57	50.89	18.51	17	0	173	3	9	65	1e-21	Mitochondrial import receptor subunit tom40, putative	RCOM_1454110	Ricinus communis (Castor bean)	NA	mitochondrial outer membrane; transmembrane transport	GO:0005741; GO:0055085	NA	GO:0055085~transmembrane transport	GO:0005741~mitochondrial outer membrane
Master_Control_46358	SO_3189_100MS_Frozen_c21547_g1_i15	3.03175	1.31937	0.435185	-1.2003	0.918994	1	tr|B6DQ65|B6DQ65_CUCSA	184	59.8	102	91.62	55.43	40	1	31	333	54	155	2e-32	Glutathione S-transferase (Fragment)	NA	Cucumis sativus (Cucumber)	NA	transferase activity	GO:0016740	GO:0016740~transferase activity	NA	NA
Master_Control_46359	SO_3189_100MS_Frozen_c21547_g1_i16	281.952	125.34	0.444544	-1.1696	0.255399	1	tr|D7MIX7|D7MIX7_ARALL	245	62.5	224	74.17	91.43	83	1	166	834	6	229	9e-103	Putative uncharacterized protein	ARALYDRAFT_916086	Arabidopsis lyrata subsp. lyrata (Lyre-leaved rock-cress)	NA	glutathione transferase activity; nucleus; peroxidase activity; peroxisome; response to cyclopentenone; response to toxic substance; toxin catabolic process	GO:0004364; GO:0005634; GO:0004601; GO:0005777; GO:0010583; GO:0009636; GO:0009407	GO:0004364~glutathione transferase activity;GO:0004601~peroxidase activity	GO:0010583~response to cyclopentenone;GO:0009636~response to toxic substance;GO:0009407~toxin catabolic process	GO:0005634~nucleus;GO:0005777~peroxisome
Master_Control_46360	SO_3189_100MS_Frozen_c21547_g1_i18	263.004	93.6754	0.356175	-1.48934	0.160316	1	tr|V4SY43|V4SY43_9ROSI	252	64.04	228	73.55	90.48	81	1	178	858	1	228	7e-105	Uncharacterized protein	CICLE_v10021831mg	Citrus clementina	NA	NA	NA	NA	NA	NA
Master_Control_46418	SO_3189_100MS_Frozen_c21595_g1_i5	180.389	76.5235	0.424214	-1.23714	0.276075	1	NA	NA	NA	NA	NA	NA	NA	NA	NA	NA	NA	NA	NA	NA	NA	NA	NA	NA	NA	NA	NA	NA
Master_Control_46426	SO_3189_100MS_Frozen_c21601_g1_i3	115.964	36.9424	0.318567	-1.65033	0.203929	1	tr|A0A068UYY0|A0A068UYY0_COFCA	393	64.35	216	67.78	54.96	51	3	954	307	197	386	8e-87	Coffea canephora DH200=94 genomic scaffold, scaffold_76	GSCOC_T00038627001	Coffea canephora (Robusta coffee)	NA	ATP binding; protein serine/threonine kinase activity	GO:0005524; GO:0004674	GO:0005524~ATP binding;GO:0004674~protein serine/threonine kinase activity	NA	NA
Master_Control_46427	SO_3189_100MS_Frozen_c21601_g1_i4	408.528	186.031	0.45537	-1.13489	0.236166	1	tr|V4TRC5|V4TRC5_9ROSI	391	73.8	397	66.17	100	93	3	1473	292	1	389	0	Uncharacterized protein	CICLE_v10020517mg	Citrus clementina	NA	ATP binding; protein serine/threonine kinase activity	GO:0005524; GO:0004674	GO:0005524~ATP binding;GO:0004674~protein serine/threonine kinase activity	NA	NA
Master_Control_46464	SO_3189_100MS_Frozen_c21623_g2_i2	100.806	39.5811	0.392648	-1.34869	0.307713	1	tr|A7VKB4|A7VKB4_TOBAC	299	58.6	157	39.61	52.51	56	4	545	997	136	289	9e-35	Basic region leucine zipper protein	NtbZIP60	Nicotiana tabacum (Common tobacco)	NA	sequence-specific DNA binding; sequence-specific DNA binding transcription factor activity	GO:0043565; GO:0003700	GO:0043565~sequence-specific DNA binding;GO:0003700~sequence-specific DNA binding transcription factor activity	NA	NA
Master_Control_46480	SO_3189_100MS_Frozen_c21638_g1_i6	1021.7	291.581	0.285389	-1.809	0.0353742	0.928422	tr|K4D441|K4D441_SOLLC	544	78.71	155	22.22	28.49	32	1	807	343	381	534	5e-74	Uncharacterized protein	Solyc10g086070.1	Solanum lycopersicum (Tomato) (Lycopersicon esculentum)	NA	NA	NA	NA	NA	NA
Master_Control_46694	SO_3189_100MS_Frozen_c21811_g1_i1	131.881	60.6911	0.460196	-1.11968	0.357797	1	tr|F6HA36|F6HA36_VITVI	581	73.27	333	79.86	57.31	88	1	1117	119	244	575	1e-178	Putative uncharacterized protein	VIT_06s0009g01320	Vitis vinifera (Grape)	NA	copper ion binding; extracellular region; oxidoreductase activity	GO:0005507; GO:0005576; GO:0016491	GO:0005507~copper ion binding;GO:0016491~oxidoreductase activity	NA	GO:0005576~extracellular region
Master_Control_46723	SO_3189_100MS_Frozen_c21830_g1_i2	994.413	273.11	0.274644	-1.86436	0.0311242	0.875498	tr|D7SLR7|D7SLR7_VITVI	112	93.48	46	20.26	41.07	3	0	516	379	66	111	1e-21	Putative uncharacterized protein	VIT_15s0021g02620	Vitis vinifera (Grape)	NA	NA	NA	NA	NA	NA
Master_Control_46840	SO_3189_100MS_Frozen_c21891_g1_i1	31.8333	15.8325	0.497354	-1.00765	0.580747	1	tr|A0A067KS71|A0A067KS71_JATCU	800	65.47	139	82.74	17.38	47	1	2	415	651	789	7e-55	Serine/threonine-protein kinase (EC 2.7.11.1)	JCGZ_00739	Jatropha curcas (Barbados nut)	NA	ATP binding; protein serine/threonine kinase activity; recognition of pollen	GO:0005524; GO:0004674; GO:0048544	GO:0005524~ATP binding;GO:0004674~protein serine/threonine kinase activity	GO:0048544~recognition of pollen	NA
Master_Control_46916	SO_3189_100MS_Frozen_c21955_g1_i1	576.032	193.948	0.336696	-1.57048	0.0890456	1	tr|A0A068U4W5|A0A068U4W5_COFCA	518	64.19	296	33	57.14	96	4	2256	1387	1	292	3e-119	Coffea canephora DH200=94 genomic scaffold, scaffold_11	GSCOC_T00015961001	Coffea canephora (Robusta coffee)	NA	3-dehydroquinate dehydratase activity; shikimate 3-dehydrogenase (NADP+) activity	GO:0003855; GO:0004764	GO:0003855~3-dehydroquinate dehydratase activity;GO:0004764~shikimate 3-dehydrogenase (NADP+) activity	NA	NA
Master_Control_46931	SO_3189_100MS_Frozen_c21961_g1_i1	6.06349	2.63874	0.435185	-1.2003	0.783961	1	NA	NA	NA	NA	NA	NA	NA	NA	NA	NA	NA	NA	NA	NA	NA	NA	NA	NA	NA	NA	NA	NA
Master_Control_46932	SO_3189_100MS_Frozen_c21961_g1_i2	44.7183	21.1099	0.472065	-1.08294	0.508196	1	NA	NA	NA	NA	NA	NA	NA	NA	NA	NA	NA	NA	NA	NA	NA	NA	NA	NA	NA	NA	NA	NA
Master_Control_46982	SO_3189_100MS_Frozen_c21994_g1_i2	54.5714	13.1937	0.24177	-2.0483	0.210541	1	NA	NA	NA	NA	NA	NA	NA	NA	NA	NA	NA	NA	NA	NA	NA	NA	NA	NA	NA	NA	NA	NA
Master_Control_46987	SO_3189_100MS_Frozen_c21994_g1_i6	41.6865	19.7906	0.474747	-1.07477	0.520459	1	NA	NA	NA	NA	NA	NA	NA	NA	NA	NA	NA	NA	NA	NA	NA	NA	NA	NA	NA	NA	NA	NA
Master_Control_47053	SO_3189_100MS_Frozen_c22038_g1_i1	97.7738	35.623	0.364341	-1.45664	0.277569	1	tr|A0A068TY97|A0A068TY97_COFCA	748	52.06	194	23.22	25.94	93	0	1403	822	367	560	3e-125	Coffea canephora DH200=94 genomic scaffold, scaffold_5	GSCOC_T00032229001	Coffea canephora (Robusta coffee)	NA	DNA binding	GO:0003677	GO:0003677~DNA binding	NA	NA
Master_Control_47069	SO_3189_100MS_Frozen_c22045_g4_i2	72.004	31.6649	0.439766	-1.18519	0.408183	1	NA	NA	NA	NA	NA	NA	NA	NA	NA	NA	NA	NA	NA	NA	NA	NA	NA	NA	NA	NA	NA	NA
Master_Control_47108	SO_3189_100MS_Frozen_c22067_g1_i1	1718.24	292.9	0.170465	-2.55245	0.00227855	0.177558	NA	NA	NA	NA	NA	NA	NA	NA	NA	NA	NA	NA	NA	NA	NA	NA	NA	NA	NA	NA	NA	NA
Master_Control_47135	SO_3189_100MS_Frozen_c22083_g4_i1	58.3611	14.5131	0.248677	-2.00765	0.209506	1	tr|K4AW35|K4AW35_SOLLC	546	72.09	43	13.06	7.88	12	0	653	525	43	85	9e-28	Uncharacterized protein	Solyc01g058270.2	Solanum lycopersicum (Tomato) (Lycopersicon esculentum)	NA	defense response to fungus; endoplasmic reticulum; Golgi apparatus; plant-type secondary cell wall biogenesis; response to abscisic acid; transferase activity	GO:0005794; GO:0050832; GO:0005783; GO:0009834; GO:0009737; GO:0016740	GO:0016740~transferase activity	GO:0050832~defense response to fungus;GO:0009834~secondary cell wall biogenesis;GO:0009737~response to abscisic acid	GO:0005794~Golgi apparatus;GO:0005783~endoplasmic reticulum
Master_Control_47143	SO_3189_100MS_Frozen_c22083_g6_i1	154.619	65.9686	0.426652	-1.22887	0.296794	1	NA	NA	NA	NA	NA	NA	NA	NA	NA	NA	NA	NA	NA	NA	NA	NA	NA	NA	NA	NA	NA	NA
Master_Control_47232	SO_3189_100MS_Frozen_c22142_g3_i3	14.4008	6.59686	0.45809	-1.1263	0.653694	1	tr|K4DBE1|K4DBE1_SOLLC	213	80.35	173	47.61	81.22	34	0	728	210	40	212	6e-84	Uncharacterized protein	Solyc12g006030.1	Solanum lycopersicum (Tomato) (Lycopersicon esculentum)	NA	methyltransferase activity; nucleic acid binding	GO:0008168; GO:0003676	GO:0008168~methyltransferase activity;GO:0003676~nucleic acid binding	NA	NA
Master_Control_47274	SO_3189_100MS_Frozen_c22174_g1_i3	128.091	27.7068	0.216305	-2.20886	0.0925581	1	tr|M1C1F4|M1C1F4_SOLTU	403	57.47	87	62	21.59	36	1	156	413	1	87	2e-25	Uncharacterized protein	PGSC0003DMG400022383	Solanum tuberosum (Potato)	NA	adenyl nucleotide binding	GO:0030554	GO:0030554~adenyl nucleotide binding	NA	NA
Master_Control_47346	SO_3189_100MS_Frozen_c22234_g1_i4	46.2341	22.4293	0.485124	-1.04357	0.518812	1	NA	NA	NA	NA	NA	NA	NA	NA	NA	NA	NA	NA	NA	NA	NA	NA	NA	NA	NA	NA	NA	NA
Master_Control_47368	SO_3189_100MS_Frozen_c22246_g1_i1	51.5397	18.4712	0.358388	-1.48041	0.35534	1	NA	NA	NA	NA	NA	NA	NA	NA	NA	NA	NA	NA	NA	NA	NA	NA	NA	NA	NA	NA	NA	NA
Master_Control_47462	SO_3189_100MS_Frozen_c22299_g1_i1	472.195	192.628	0.407942	-1.29356	0.169478	1	tr|A0A068URU0|A0A068URU0_COFCA	791	53.02	713	83.92	90.14	323	9	2394	277	78	785	0	Coffea canephora DH200=94 genomic scaffold, scaffold_50	GSCOC_T00033008001	Coffea canephora (Robusta coffee)	NA	ATP binding; protein serine/threonine kinase activity; recognition of pollen	GO:0005524; GO:0004674; GO:0048544	GO:0005524~ATP binding;GO:0004674~protein serine/threonine kinase activity	GO:0048544~recognition of pollen	NA
Master_Control_47466	SO_3189_100MS_Frozen_c22303_g2_i1	78.8254	30.3455	0.384972	-1.37718	0.329892	1	tr|A0A022PUW0|A0A022PUW0_ERYGU	392	43.93	107	54.41	27.3	48	3	59	358	262	363	5e-14	Uncharacterized protein	MIMGU_mgv1a007894mg	Erythranthe guttata (Yellow monkey flower) (Mimulus guttatus)	NA	NA	NA	NA	NA	NA
Master_Control_47514	SO_3189_100MS_Frozen_c22339_g1_i1	266.036	108.188	0.406669	-1.29807	0.215217	1	tr|A0A068UXK5|A0A068UXK5_COFCA	303	82.61	161	67.36	53.14	28	0	47	529	55	215	1e-98	Coffea canephora DH200=94 genomic scaffold, scaffold_72	GSCOC_T00037789001	Coffea canephora (Robusta coffee)	NA	NA	NA	NA	NA	NA
Master_Control_47573	SO_3189_100MS_Frozen_c22362_g1_i4	149.314	63.3298	0.42414	-1.23739	0.29782	1	tr|A0A068UZA2|A0A068UZA2_COFCA	280	67.03	273	57.19	97.5	89	1	983	165	1	272	1e-121	Coffea canephora DH200=94 genomic scaffold, scaffold_76	GSCOC_T00038754001	Coffea canephora (Robusta coffee)	NA	hydrolase activity	GO:0016787	GO:0016787~hydrolase activity	NA	NA
Master_Control_47604	SO_3189_100MS_Frozen_c22391_g1_i1	92.4683	44.8586	0.485124	-1.04357	0.432605	1	tr|A0A022Q3K7|A0A022Q3K7_ERYGU	223	75.76	66	35.11	29.6	16	0	168	365	154	219	6e-15	Uncharacterized protein	MIMGU_mgv1a013338mg	Erythranthe guttata (Yellow monkey flower) (Mimulus guttatus)	NA	NA	NA	NA	NA	NA
Master_Control_47639	SO_3189_100MS_Frozen_c22407_g1_i7	104.595	47.4974	0.454106	-1.1389	0.378701	1	NA	NA	NA	NA	NA	NA	NA	NA	NA	NA	NA	NA	NA	NA	NA	NA	NA	NA	NA	NA	NA	NA
Master_Control_47738	SO_3189_100MS_Frozen_c22459_g1_i14	84.131	34.3037	0.407741	-1.29427	0.349136	1	NA	NA	NA	NA	NA	NA	NA	NA	NA	NA	NA	NA	NA	NA	NA	NA	NA	NA	NA	NA	NA	NA
Master_Control_47729	SO_3189_100MS_Frozen_c22459_g1_i6	22.7381	7.91623	0.348148	-1.52223	0.46896	1	NA	NA	NA	NA	NA	NA	NA	NA	NA	NA	NA	NA	NA	NA	NA	NA	NA	NA	NA	NA	NA	NA
Master_Control_47743	SO_3189_100MS_Frozen_c22461_g1_i2	443.393	205.822	0.464198	-1.10719	0.240519	1	tr|M5WGX0|M5WGX0_PRUPE	289	80.93	215	44.67	74.39	41	0	554	1198	75	289	2e-132	Uncharacterized protein	PRUPE_ppa009519mg	Prunus persica (Peach) (Amygdalus persica)	NA	methyltransferase activity; mitochondrion; ubiquinone biosynthetic process	GO:0008168; GO:0005739; GO:0006744	GO:0008168~methyltransferase activity	GO:0006744~ubiquinone biosynthetic process	GO:0005739~mitochondrion
Master_Control_47767	SO_3189_100MS_Frozen_c22477_g4_i1	7.57937	2.63874	0.348148	-1.52223	0.674723	1	tr|A0A068VII1|A0A068VII1_COFCA	706	44.44	72	50.7	10.2	33	2	380	165	169	233	2e-10	Coffea canephora DH200=94 genomic scaffold, scaffold_1423	GSCOC_T00001485001	Coffea canephora (Robusta coffee)	NA	ATP binding; polysaccharide binding; protein serine/threonine kinase activity	GO:0005524; GO:0030247; GO:0004674	GO:0005524~ATP binding;GO:0030247~polysaccharide binding;GO:0004674~protein serine/threonine kinase activity	NA	NA
Master_Control_47789	SO_3189_100MS_Frozen_c22482_g1_i1	48.508	21.1099	0.435185	-1.2003	0.454646	1	NA	NA	NA	NA	NA	NA	NA	NA	NA	NA	NA	NA	NA	NA	NA	NA	NA	NA	NA	NA	NA	NA
Master_Control_47980	SO_3189_100MS_Frozen_c22577_g1_i3	3.78968	1.31937	0.348148	-1.52223	0.82424	1	NA	NA	NA	NA	NA	NA	NA	NA	NA	NA	NA	NA	NA	NA	NA	NA	NA	NA	NA	NA	NA	NA
Master_Control_48121	SO_3189_100MS_Frozen_c22645_g1_i2	9.09524	2.63874	0.290123	-1.78526	0.585927	1	tr|A0A068VII1|A0A068VII1_COFCA	706	34.11	129	66.49	18.27	77	3	580	194	121	241	9e-10	Coffea canephora DH200=94 genomic scaffold, scaffold_1423	GSCOC_T00001485001	Coffea canephora (Robusta coffee)	NA	ATP binding; polysaccharide binding; protein serine/threonine kinase activity	GO:0005524; GO:0030247; GO:0004674	GO:0005524~ATP binding;GO:0030247~polysaccharide binding;GO:0004674~protein serine/threonine kinase activity	NA	NA
Master_Control_48222	SO_3189_100MS_Frozen_c22709_g4_i1	72.004	23.7487	0.329825	-1.60023	0.275788	1	NA	NA	NA	NA	NA	NA	NA	NA	NA	NA	NA	NA	NA	NA	NA	NA	NA	NA	NA	NA	NA	NA
Master_Control_48226	SO_3189_100MS_Frozen_c22709_g4_i5	67.4564	26.3874	0.391178	-1.3541	0.357823	1	tr|A0A067L5S0|A0A067L5S0_JATCU	477	70.73	41	7.41	8.6	9	1	1148	1035	82	122	2e-06	Xylose isomerase (EC 5.3.1.5)	JCGZ_23014	Jatropha curcas (Barbados nut)	NA	D-xylose metabolic process; metal ion binding; pentose-phosphate shunt; xylose isomerase activity	GO:0042732; GO:0046872; GO:0006098; GO:0009045	GO:0046872~metal ion binding;GO:0009045~xylose isomerase activity	GO:0042732~D-xylose metabolic process;GO:0006098~pentose-phosphate shunt	NA
Master_Control_48227	SO_3189_100MS_Frozen_c22709_g4_i6	62.9087	23.7487	0.37751	-1.40541	0.350702	1	NA	NA	NA	NA	NA	NA	NA	NA	NA	NA	NA	NA	NA	NA	NA	NA	NA	NA	NA	NA	NA	NA
Master_Control_48228	SO_3189_100MS_Frozen_c22709_g4_i7	65.1826	25.0681	0.384582	-1.37864	0.35444	1	tr|A0A067L5S0|A0A067L5S0_JATCU	477	70.73	41	7.27	8.6	9	1	1181	1068	82	122	2e-06	Xylose isomerase (EC 5.3.1.5)	JCGZ_23014	Jatropha curcas (Barbados nut)	NA	D-xylose metabolic process; metal ion binding; pentose-phosphate shunt; xylose isomerase activity	GO:0042732; GO:0046872; GO:0006098; GO:0009045	GO:0046872~metal ion binding;GO:0009045~xylose isomerase activity	GO:0042732~D-xylose metabolic process;GO:0006098~pentose-phosphate shunt	NA
Master_Control_48253	SO_3189_100MS_Frozen_c22725_g1_i5	32.5913	10.555	0.323859	-1.62656	0.383266	1	NA	NA	NA	NA	NA	NA	NA	NA	NA	NA	NA	NA	NA	NA	NA	NA	NA	NA	NA	NA	NA	NA
Master_Control_48272	SO_3189_100MS_Frozen_c22738_g1_i1	6072.59	2188.84	0.360445	-1.47215	0.0477523	1	tr|Q70RD1|Q70RD1_GERHY	266	79.17	120	28.87	45.11	25	0	96	455	1	120	1e-63	MYB9A protein	myb9a	Gerbera hybrida (Daisy)	NA	chromatin binding; DNA binding	GO:0003677; GO:0003682	GO:0003677~DNA binding;GO:0003682~chromatin binding	NA	NA
Master_Control_48283	SO_3189_100MS_Frozen_c22752_g1_i3	192.516	81.801	0.424905	-1.23479	0.269729	1	tr|G8Z273|G8Z273_SOLLC	538	52.63	209	28.8	38.85	58	5	786	1388	308	483	8e-71	Hop-interacting protein THI080	NA	Solanum lycopersicum (Tomato) (Lycopersicon esculentum)	NA	ATP binding; calcium ion binding; protein serine/threonine kinase activity	GO:0005524; GO:0005509; GO:0004674	GO:0005524~ATP binding;GO:0005509~calcium ion binding;GO:0004674~protein serine/threonine kinase activity	NA	NA
Master_Control_48285	SO_3189_100MS_Frozen_c22752_g1_i5	179.631	75.2042	0.418659	-1.25615	0.269749	1	tr|G8Z273|G8Z273_SOLLC	538	53.14	207	33.55	38.48	56	5	466	1062	310	483	1e-70	Hop-interacting protein THI080	NA	Solanum lycopersicum (Tomato) (Lycopersicon esculentum)	NA	ATP binding; calcium ion binding; protein serine/threonine kinase activity	GO:0005524; GO:0005509; GO:0004674	GO:0005524~ATP binding;GO:0005509~calcium ion binding;GO:0004674~protein serine/threonine kinase activity	NA	NA
Master_Control_48286	SO_3189_100MS_Frozen_c22753_g1_i1	59.877	29.0262	0.484763	-1.04465	0.485696	1	NA	NA	NA	NA	NA	NA	NA	NA	NA	NA	NA	NA	NA	NA	NA	NA	NA	NA	NA	NA	NA	NA
Master_Control_48304	SO_3189_100MS_Frozen_c22763_g1_i1	29.5595	13.1937	0.446344	-1.16377	0.536179	1	NA	NA	NA	NA	NA	NA	NA	NA	NA	NA	NA	NA	NA	NA	NA	NA	NA	NA	NA	NA	NA	NA
Master_Control_48306	SO_3189_100MS_Frozen_c22763_g1_i3	20.4643	5.27749	0.257888	-1.95519	0.384687	1	tr|F8R6K4|F8R6K4_HELAN	1111	30.72	433	100	38.97	182	19	32	1117	678	1063	1e-25	TIR_3	NA	Helianthus annuus (Common sunflower)	NA	ADP binding; signal transduction	GO:0043531; GO:0007165	GO:0043531~ADP binding	GO:0007165~signal transduction	NA
Master_Control_48356	SO_3189_100MS_Frozen_c22793_g1_i7	10.6111	3.95811	0.373016	-1.42269	0.630183	1	NA	NA	NA	NA	NA	NA	NA	NA	NA	NA	NA	NA	NA	NA	NA	NA	NA	NA	NA	NA	NA	NA
Master_Control_48366	SO_3189_100MS_Frozen_c22799_g1_i3	87.1627	43.5393	0.499517	-1.00139	0.457635	1	NA	NA	NA	NA	NA	NA	NA	NA	NA	NA	NA	NA	NA	NA	NA	NA	NA	NA	NA	NA	NA	NA
Master_Control_48373	SO_3189_100MS_Frozen_c22800_g1_i8	56.8453	15.8325	0.278519	-1.84415	0.247268	1	tr|A0A022QLH8|A0A022QLH8_ERYGU	333	75.79	190	45.97	57.06	46	0	393	962	141	330	2e-100	Uncharacterized protein	MIMGU_mgv1a009714mg	Erythranthe guttata (Yellow monkey flower) (Mimulus guttatus)	NA	transferase activity	GO:0016740	GO:0016740~transferase activity	NA	NA
Master_Control_48388	SO_3189_100MS_Frozen_c22814_g3_i2	757.937	290.262	0.382963	-1.38472	0.115006	1	tr|F6H5C9|F6H5C9_VITVI	288	43.78	249	58.45	86.46	129	4	1039	293	37	274	6e-62	Putative uncharacterized protein (Fragment)	VIT_12s0028g00040	Vitis vinifera (Grape)	NA	response to fructose; response to sucrose	GO:0009750; GO:0009744	NA	GO:0009750~response to fructose;GO:0009744~response to sucrose	NA
Master_Control_48392	SO_3189_100MS_Frozen_c22818_g1_i2	10.6111	5.27749	0.497354	-1.00765	0.735366	1	NA	NA	NA	NA	NA	NA	NA	NA	NA	NA	NA	NA	NA	NA	NA	NA	NA	NA	NA	NA	NA	NA
Master_Control_48394	SO_3189_100MS_Frozen_c22819_g1_i2	90.1945	35.623	0.394958	-1.34023	0.324663	1	NA	NA	NA	NA	NA	NA	NA	NA	NA	NA	NA	NA	NA	NA	NA	NA	NA	NA	NA	NA	NA	NA
Master_Control_48412	SO_3189_100MS_Frozen_c22827_g2_i2	15.1587	6.59686	0.435185	-1.2003	0.624201	1	NA	NA	NA	NA	NA	NA	NA	NA	NA	NA	NA	NA	NA	NA	NA	NA	NA	NA	NA	NA	NA	NA
Master_Control_48424	SO_3189_100MS_Frozen_c22830_g1_i12	6.06349	2.63874	0.435185	-1.2003	0.783961	1	tr|F6HGG7|F6HGG7_VITVI	414	55.56	54	22.22	13.04	23	1	526	684	2	55	6e-07	Putative uncharacterized protein	VIT_01s0010g01010	Vitis vinifera (Grape)	NA	NA	NA	NA	NA	NA
Master_Control_48417	SO_3189_100MS_Frozen_c22830_g1_i2	7.57937	1.31937	0.174074	-2.52223	0.515461	1	NA	NA	NA	NA	NA	NA	NA	NA	NA	NA	NA	NA	NA	NA	NA	NA	NA	NA	NA	NA	NA	NA
Master_Control_48509	SO_3189_100MS_Frozen_c22874_g1_i4	29.5595	11.8743	0.401709	-1.31578	0.487209	1	tr|A0A068VJ62|A0A068VJ62_COFCA	526	72.8	250	87.01	47.53	68	0	8	757	64	313	2e-133	Coffea canephora DH200=94 genomic scaffold, scaffold_1457	GSCOC_T00001107001	Coffea canephora (Robusta coffee)	NA	ATP binding	GO:0005524	GO:0005524~ATP binding	NA	NA
Master_Control_48542	SO_3189_100MS_Frozen_c22894_g3_i2	80.3413	31.6649	0.39413	-1.34326	0.338516	1	tr|C7FAC7|C7FAC7_9ASTR	172	54.76	42	13.67	24.42	19	0	413	288	16	57	4e-11	Putative uncharacterized protein (Fragment)	NA	Lactuca serriola	NA	NA	NA	NA	NA	NA
Master_Control_48589	SO_3189_100MS_Frozen_c22912_g1_i4	6.06349	2.63874	0.435185	-1.2003	0.783961	1	tr|A0A022RYQ8|A0A022RYQ8_ERYGU	161	77.59	58	47.03	36.02	13	0	140	313	83	140	1e-27	Uncharacterized protein	MIMGU_mgv1a014532mg	Erythranthe guttata (Yellow monkey flower) (Mimulus guttatus)	NA	oxidoreductase activity, acting on paired donors, with incorporation or reduction of molecular oxygen, 2-oxoglutarate as one donor, and incorporation of one atom each of oxygen into both donors	GO:0016706	GO:0016706~oxidoreductase activity, acting on paired donors, with incorporation or reduction of molecular oxygen, 2-oxoglutarate as one donor, and incorporation of one atom each of oxygen into both donors	NA	NA
Master_Control_48632	SO_3189_100MS_Frozen_c22935_g1_i1	232.687	79.1623	0.34021	-1.5555	0.154492	1	tr|K4BEJ8|K4BEJ8_SOLLC	826	61.13	777	98.06	94.07	238	11	197	2353	1	771	0	Uncharacterized protein	Solyc03g007760.2	Solanum lycopersicum (Tomato) (Lycopersicon esculentum)	NA	ATP binding	GO:0005524	GO:0005524~ATP binding	NA	NA
Master_Control_48663	SO_3189_100MS_Frozen_c22946_g2_i3	31.0754	14.5131	0.467028	-1.09842	0.551503	1	tr|M1C251|M1C251_SOLTU	415	40.79	76	42.14	18.31	24	1	1	228	138	192	5e-07	Uncharacterized protein	PGSC0003DMG400022558	Solanum tuberosum (Potato)	NA	proteasome regulatory particle, base subcomplex; ubiquitin-dependent protein catabolic process	GO:0008540; GO:0006511	NA	GO:0006511~ubiquitin-dependent protein catabolic process	GO:0008540~proteasome regulatory particle, base subcomplex
Master_Control_48708	SO_3189_100MS_Frozen_c22963_g2_i7	229.655	97.6335	0.425131	-1.23402	0.251471	1	tr|M4CBC7|M4CBC7_BRARP	590	86.49	37	7.18	6.27	5	0	305	195	182	218	4e-10	Uncharacterized protein	Bra001507	Brassica rapa subsp. pekinensis (Chinese cabbage) (Brassica pekinensis)	NA	ATP binding; chloroplast envelope; chloroplast organization; chloroplast stroma; cytosolic ribosome; mitochondrion; nucleolus; ovule development; protein refolding	GO:0005524; GO:0009941; GO:0009658; GO:0009570; GO:0022626; GO:0005739; GO:0005730; GO:0048481; GO:0042026	GO:0005524~ATP binding	GO:0009658~chloroplast organization;GO:0048481~ovule development;GO:0042026~protein refolding	GO:0009941~chloroplast envelope;GO:0009570~chloroplast stroma;GO:0022626~cytosolic ribosome;GO:0005739~mitochondrion;GO:0005730~nucleolus
Master_Control_48726	SO_3189_100MS_Frozen_c22977_g1_i1	8729.92	3442.24	0.394304	-1.34262	0.0690477	1	tr|M5WR34|M5WR34_PRUPE	853	67.17	460	41.96	53.93	123	5	1048	2343	394	853	0	Uncharacterized protein	PRUPE_ppa001328mg	Prunus persica (Peach) (Amygdalus persica)	NA	ATP binding; protein serine/threonine kinase activity	GO:0005524; GO:0004674	GO:0005524~ATP binding;GO:0004674~protein serine/threonine kinase activity	NA	NA
Master_Control_48727	SO_3189_100MS_Frozen_c22977_g1_i2	11900.4	3917.21	0.329168	-1.60311	0.0309681	0.871992	tr|M5WR34|M5WR34_PRUPE	853	67.17	460	42.19	53.93	123	5	1019	2314	394	853	0	Uncharacterized protein	PRUPE_ppa001328mg	Prunus persica (Peach) (Amygdalus persica)	NA	ATP binding; protein serine/threonine kinase activity	GO:0005524; GO:0004674	GO:0005524~ATP binding;GO:0004674~protein serine/threonine kinase activity	NA	NA
Master_Control_48734	SO_3189_100MS_Frozen_c22983_g1_i1	34.8651	13.1937	0.378422	-1.40193	0.435952	1	tr|A0A068UL07|A0A068UL07_COFCA	164	42.96	142	54.55	86.59	29	2	508	86	73	163	2e-25	Coffea canephora DH200=94 genomic scaffold, scaffold_36	GSCOC_T00028350001	Coffea canephora (Robusta coffee)	NA	NA	NA	NA	NA	NA
Master_Control_48735	SO_3189_100MS_Frozen_c22983_g1_i3	51.5397	10.555	0.204793	-2.28776	0.176609	1	tr|A0A068UL07|A0A068UL07_COFCA	164	67.03	91	43.47	55.49	29	1	355	86	73	163	3e-35	Coffea canephora DH200=94 genomic scaffold, scaffold_36	GSCOC_T00028350001	Coffea canephora (Robusta coffee)	NA	NA	NA	NA	NA	NA
Master_Control_48736	SO_3189_100MS_Frozen_c22983_g1_i5	346.377	102.911	0.297107	-1.75095	0.0857558	1	tr|A0A061GXA8|A0A061GXA8_THECC	168	65.38	156	32.61	92.86	53	1	1302	838	1	156	1e-64	Maternal effect embryo arrest 59	TCM_041686	Theobroma cacao (Cacao) (Cocoa)	NA	NA	NA	NA	NA	NA
Master_Control_48737	SO_3189_100MS_Frozen_c22983_g1_i6	333.492	126.66	0.379798	-1.3967	0.165531	1	tr|A0A061GXA8|A0A061GXA8_THECC	168	49.77	219	43.89	100	58	2	1364	711	1	168	3e-60	Maternal effect embryo arrest 59	TCM_041686	Theobroma cacao (Cacao) (Cocoa)	NA	NA	NA	NA	NA	NA
Master_Control_48738	SO_3189_100MS_Frozen_c22983_g1_i7	237.992	80.4817	0.338169	-1.56418	0.150426	1	tr|A0A059AEU2|A0A059AEU2_EUCGR	158	62.67	75	11.89	47.47	25	1	1759	1535	1	72	7e-22	Uncharacterized protein	EUGRSUZ_J01950	Eucalyptus grandis (Flooded gum)	NA	NA	NA	NA	NA	NA
Master_Control_48758	SO_3189_100MS_Frozen_c23007_g1_i1	1274.85	402.408	0.315652	-1.6636	0.0454855	1	tr|Q531A6|Q531A6_FRAAN	353	65.13	238	48.97	67.42	76	2	592	1305	26	256	4e-89	Zinc transporter protein ZIP2	NA	Fragaria ananassa (Strawberry)	NA	integral component of membrane; zinc ion transmembrane transporter activity	GO:0016021; GO:0005385	GO:0005385~zinc ion transmembrane transporter activity	NA	GO:0016021~integral component of membrane
Master_Control_48759	SO_3189_100MS_Frozen_c23007_g1_i2	2512.56	827.246	0.329244	-1.60277	0.0395493	0.983877	tr|M1B059|M1B059_SOLTU	333	61.83	338	49.56	100	111	2	583	1596	14	333	3e-126	Uncharacterized protein	PGSC0003DMG400013108	Solanum tuberosum (Potato)	NA	integral component of membrane; zinc ion transmembrane transporter activity	GO:0016021; GO:0005385	GO:0005385~zinc ion transmembrane transporter activity	NA	GO:0016021~integral component of membrane
Master_Control_48760	SO_3189_100MS_Frozen_c23007_g2_i2	6187.8	2435.56	0.393607	-1.34517	0.0695963	1	tr|M1B061|M1B061_SOLTU	340	62.41	290	40.28	85.29	104	1	990	1859	31	315	7e-107	Uncharacterized protein	PGSC0003DMG400013109	Solanum tuberosum (Potato)	NA	integral component of membrane; zinc ion transmembrane transporter activity	GO:0016021; GO:0005385	GO:0005385~zinc ion transmembrane transporter activity	NA	GO:0016021~integral component of membrane
Master_Control_48777	SO_3189_100MS_Frozen_c23020_g1_i3	30.3175	7.91623	0.261111	-1.93726	0.321233	1	NA	NA	NA	NA	NA	NA	NA	NA	NA	NA	NA	NA	NA	NA	NA	NA	NA	NA	NA	NA	NA	NA
Master_Control_48813	SO_3189_100MS_Frozen_c23036_g1_i5	12.127	5.27749	0.435185	-1.2003	0.661391	1	NA	NA	NA	NA	NA	NA	NA	NA	NA	NA	NA	NA	NA	NA	NA	NA	NA	NA	NA	NA	NA	NA
Master_Control_48878	SO_3189_100MS_Frozen_c23055_g2_i5	13.6429	5.27749	0.386831	-1.37022	0.596373	1	NA	NA	NA	NA	NA	NA	NA	NA	NA	NA	NA	NA	NA	NA	NA	NA	NA	NA	NA	NA	NA	NA
Master_Control_48904	SO_3189_100MS_Frozen_c23060_g1_i1	111.417	39.5811	0.355253	-1.49308	0.250612	1	NA	NA	NA	NA	NA	NA	NA	NA	NA	NA	NA	NA	NA	NA	NA	NA	NA	NA	NA	NA	NA	NA
Master_Control_48940	SO_3189_100MS_Frozen_c23083_g1_i1	25.7698	9.2356	0.358388	-1.48041	0.460197	1	tr|R9WMA3|R9WMA3_CARTI	398	75	160	68.87	40.2	40	0	217	696	67	226	4e-64	Sodium proton antiporter SOS1 (Fragment)	NA	Carthamus tinctorius var. inermis	NA	integral component of membrane; solute:proton antiporter activity	GO:0016021; GO:0015299	GO:0015299~solute:proton antiporter activity	NA	GO:0016021~integral component of membrane
Master_Control_48962	SO_3189_100MS_Frozen_c23103_g2_i2	693.512	287.623	0.414734	-1.26974	0.151554	1	tr|B6F0U6|B6F0U6_CARTI	247	95.55	247	58.44	100	11	0	56	796	1	247	9e-174	Caffeoyl CoA O-methyltransferase	CtCoAOMT3	Carthamus tinctorius (Safflower)	NA	O-methyltransferase activity	GO:0008171	GO:0008171~O-methyltransferase activity	NA	NA
Master_Control_49016	SO_3189_100MS_Frozen_c23134_g1_i2	482.048	219.016	0.454344	-1.13814	0.221774	1	tr|A0A022RA80|A0A022RA80_ERYGU	283	75.42	179	91.33	63.25	42	1	48	584	107	283	1e-91	Eukaryotic translation initiation factor 3 subunit G (eIF3g) (Eukaryotic translation initiation factor 3 RNA-binding subunit) (Eukaryotic translation initiation factor 3 subunit 4)	MIMGU_mgv1a011376mg	Erythranthe guttata (Yellow monkey flower) (Mimulus guttatus)	NA	eukaryotic 43S preinitiation complex; eukaryotic 48S preinitiation complex; eukaryotic translation initiation factor 3 complex; formation of translation preinitiation complex; nucleotide binding; regulation of translational initiation; translation initiation factor activity; zinc ion binding	GO:0016282; GO:0033290; GO:0005852; GO:0001731; GO:0000166; GO:0006446; GO:0003743; GO:0008270	GO:0000166~nucleotide binding;GO:0003743~translation initiation factor activity;GO:0008270~zinc ion binding	GO:0001731~formation of translation preinitiation complex;GO:0006446~regulation of translational initiation	GO:0016282~eukaryotic 43S preinitiation complex;GO:0033290~eukaryotic 48S preinitiation complex;GO:0005852~eukaryotic translation initiation factor 3 complex
Master_Control_49036	SO_3189_100MS_Frozen_c23145_g1_i5	110.659	48.8167	0.441147	-1.18067	0.355531	1	tr|W0GJC8|W0GJC8_CHRLV	717	95.21	146	45.34	20.36	7	0	193	630	572	717	6e-91	Delta 1-pyrroline-5-carboxylate synthetase 2	NA	Chrysanthemum lavandulifolium (Daisy) (Dendranthema lavandulifolium)	NA	cytoplasm; glutamate 5-kinase activity; glutamate-5-semialdehyde dehydrogenase activity; proline biosynthetic process	GO:0005737; GO:0004349; GO:0004350; GO:0006561	GO:0004349~glutamate 5-kinase activity;GO:0004350~glutamate-5-semialdehyde dehydrogenase activity	GO:0006561~proline biosynthetic process	GO:0005737~cytoplasm
Master_Control_49045	SO_3189_100MS_Frozen_c23146_g9_i2	9.85318	2.63874	0.267806	-1.90074	0.547078	1	NA	NA	NA	NA	NA	NA	NA	NA	NA	NA	NA	NA	NA	NA	NA	NA	NA	NA	NA	NA	NA	NA
Master_Control_49088	SO_3189_100MS_Frozen_c23167_g1_i2	162.956	62.0105	0.380534	-1.3939	0.235209	1	NA	NA	NA	NA	NA	NA	NA	NA	NA	NA	NA	NA	NA	NA	NA	NA	NA	NA	NA	NA	NA	NA
Master_Control_49146	SO_3189_100MS_Frozen_c23199_g5_i1	276.647	129.298	0.467377	-1.09734	0.286002	1	tr|A0A068U6A9|A0A068U6A9_COFCA	354	70.53	285	78.44	80.51	66	6	1076	264	14	294	7e-129	Coffea canephora DH200=94 genomic scaffold, scaffold_11	GSCOC_T00016112001	Coffea canephora (Robusta coffee)	NA	nucleus; response to heat; sequence-specific DNA binding; sequence-specific DNA binding transcription factor activity	GO:0005634; GO:0009408; GO:0043565; GO:0003700	GO:0043565~sequence-specific DNA binding;GO:0003700~sequence-specific DNA binding transcription factor activity	GO:0009408~response to heat	GO:0005634~nucleus
Master_Control_49204	SO_3189_100MS_Frozen_c23228_g1_i3	378.21	122.702	0.324427	-1.62404	0.102836	1	tr|D7TFR9|D7TFR9_VITVI	256	72.18	248	44.93	96.88	38	2	1654	911	40	256	2e-111	Putative uncharacterized protein	VIT_18s0001g01970	Vitis vinifera (Grape)	NA	actin filament capping; actin filament organization; F-actin capping protein complex; response to heat; WASH complex	GO:0008290; GO:0071203; GO:0051693; GO:0007015; GO:0009408	NA	GO:0051693~actin filament capping;GO:0007015~actin filament organization;GO:0009408~response to heat	GO:0008290~F-actin capping protein complex;GO:0071203~WASH complex
Master_Control_49221	SO_3189_100MS_Frozen_c23238_g1_i1	127.333	59.3717	0.46627	-1.10076	0.369726	1	tr|A0A068TY55|A0A068TY55_COFCA	220	55.88	102	47.96	46.36	33	4	65	334	119	220	5e-18	Coffea canephora DH200=94 genomic scaffold, scaffold_5	GSCOC_T00032167001	Coffea canephora (Robusta coffee)	NA	nucleic acid binding; nucleotide binding	GO:0003676; GO:0000166	GO:0003676~nucleic acid binding;GO:0000166~nucleotide binding	NA	NA
Master_Control_49306	SO_3189_100MS_Frozen_c23283_g1_i1	660.921	257.277	0.389271	-1.36115	0.12845	1	tr|B9IHH4|B9IHH4_POPTR	238	71.24	233	53.6	97.9	66	1	292	990	1	232	8e-113	Aquaporin SIP2.1 family protein	POPTR_0016s02560g	Populus trichocarpa (Western balsam poplar) (Populus balsamifera subsp. trichocarpa)	NA	integral component of membrane; transporter activity	GO:0016021; GO:0005215	GO:0005215~transporter activity	NA	GO:0016021~integral component of membrane
Master_Control_49336	SO_3189_100MS_Frozen_c23299_g1_i1	41.6865	17.1518	0.411448	-1.28122	0.447962	1	tr|D7SPD6|D7SPD6_VITVI	102	96.77	93	51.38	91.18	3	0	207	485	1	93	2e-58	Putative uncharacterized protein	VIT_04s0023g01810	Vitis vinifera (Grape)	NA	DNA-templated transcription, elongation; ribosome; rRNA binding; structural constituent of ribosome; translation	GO:0006354; GO:0019843; GO:0005840; GO:0003735; GO:0006412	GO:0019843~rRNA binding;GO:0003735~structural constituent of ribosome	GO:0006354~DNA-templated transcription, elongation;GO:0006412~translation	GO:0005840~ribosome
Master_Control_49365	SO_3189_100MS_Frozen_c23309_g2_i1	53.0556	11.8743	0.22381	-2.15966	0.194001	1	tr|V7CD80|V7CD80_PHAVU	60	65	40	16.02	66.67	14	0	603	484	1	40	4e-10	Uncharacterized protein (Fragment)	PHAVU_003G2599001g	Phaseolus vulgaris (Kidney bean) (French bean)	NA	serine-type peptidase activity	GO:0008236	GO:0008236~serine-type peptidase activity	NA	NA
Master_Control_49366	SO_3189_100MS_Frozen_c23309_g2_i4	50.7818	19.7906	0.389718	-1.3595	0.394681	1	NA	NA	NA	NA	NA	NA	NA	NA	NA	NA	NA	NA	NA	NA	NA	NA	NA	NA	NA	NA	NA	NA
Master_Control_49445	SO_3189_100MS_Frozen_c23326_g1_i4	12.127	3.95811	0.326389	-1.61534	0.560103	1	tr|A0A068U2L4|A0A068U2L4_COFCA	383	71.05	38	36.66	9.92	11	0	116	229	117	154	3e-10	E3 ubiquitin-protein ligase (EC 6.3.2.-)	GSCOC_T00040195001	Coffea canephora (Robusta coffee)	PATHWAY: Protein modification; protein ubiquitination. {ECO:0000256|RuleBase:RU201113}.	multicellular organismal development; nucleus; ubiquitin-dependent protein catabolic process; ubiquitin-protein transferase activity; zinc ion binding	GO:0007275; GO:0005634; GO:0006511; GO:0004842; GO:0008270	GO:0004842~ubiquitin-protein transferase activity;GO:0008270~zinc ion binding	GO:0007275~multicellular organismal development;GO:0006511~ubiquitin-dependent protein catabolic process	GO:0005634~nucleus
Master_Control_49602	SO_3189_100MS_Frozen_c23407_g4_i1	2041.88	402.408	0.197077	-2.34317	0.00403655	0.263094	NA	NA	NA	NA	NA	NA	NA	NA	NA	NA	NA	NA	NA	NA	NA	NA	NA	NA	NA	NA	NA	NA
Master_Control_49605	SO_3189_100MS_Frozen_c23409_g1_i3	13.6429	6.59686	0.483539	-1.0483	0.684908	1	tr|A0A061GP14|A0A061GP14_THECC	462	82.56	86	80.62	18.61	15	0	2	259	369	454	3e-47	S-acyltransferase (EC 2.3.1.225) (Palmitoyltransferase)	TCM_038201	Theobroma cacao (Cacao) (Cocoa)	NA	integral component of membrane; protein-cysteine S-palmitoyltransferase activity; zinc ion binding	GO:0016021; GO:0019706; GO:0008270	GO:0019706~protein-cysteine S-palmitoyltransferase activity;GO:0008270~zinc ion binding	NA	GO:0016021~integral component of membrane
Master_Control_49636	SO_3189_100MS_Frozen_c23423_g2_i2	507.06	220.335	0.434535	-1.20246	0.194348	1	tr|A0A068V240|A0A068V240_COFCA	365	59.48	153	57.95	41.92	61	1	647	189	6	157	2e-51	Coffea canephora DH200=94 genomic scaffold, scaffold_87	GSCOC_T00041110001	Coffea canephora (Robusta coffee)	NA	oxidoreductase activity, acting on paired donors, with incorporation or reduction of molecular oxygen, 2-oxoglutarate as one donor, and incorporation of one atom each of oxygen into both donors	GO:0016706	GO:0016706~oxidoreductase activity, acting on paired donors, with incorporation or reduction of molecular oxygen, 2-oxoglutarate as one donor, and incorporation of one atom each of oxygen into both donors	NA	NA
Master_Control_49637	SO_3189_100MS_Frozen_c23423_g2_i3	2190.44	913.005	0.416814	-1.26252	0.104734	1	tr|A0A061GN37|A0A061GN37_THECC	356	64.77	352	35.56	98.88	123	1	2831	1779	1	352	1e-149	Senescence-related gene 1	TCM_038224	Theobroma cacao (Cacao) (Cocoa)	NA	metal ion binding; oxidoreductase activity, acting on paired donors, with incorporation or reduction of molecular oxygen, 2-oxoglutarate as one donor, and incorporation of one atom each of oxygen into both donors	GO:0046872; GO:0016706	GO:0046872~metal ion binding;GO:0016706~oxidoreductase activity, acting on paired donors, with incorporation or reduction of molecular oxygen, 2-oxoglutarate as one donor, and incorporation of one atom each of oxygen into both donors	NA	NA
Master_Control_49639	SO_3189_100MS_Frozen_c23423_g2_i5	1791	567.33	0.316766	-1.65851	0.0387911	0.974535	tr|A0A059C7B5|A0A059C7B5_EUCGR	311	63.1	271	41.46	87.14	92	2	1801	995	20	284	9e-112	Uncharacterized protein	EUGRSUZ_E02887	Eucalyptus grandis (Flooded gum)	NA	metal ion binding; oxidoreductase activity, acting on paired donors, with incorporation or reduction of molecular oxygen, 2-oxoglutarate as one donor, and incorporation of one atom each of oxygen into both donors	GO:0046872; GO:0016706	GO:0046872~metal ion binding;GO:0016706~oxidoreductase activity, acting on paired donors, with incorporation or reduction of molecular oxygen, 2-oxoglutarate as one donor, and incorporation of one atom each of oxygen into both donors	NA	NA
Master_Control_49640	SO_3189_100MS_Frozen_c23423_g2_i6	1969.88	617.466	0.313454	-1.67367	0.0355264	0.931915	tr|A0A061GN37|A0A061GN37_THECC	356	64.77	352	47.31	98.88	123	1	2093	1041	1	352	1e-152	Senescence-related gene 1	TCM_038224	Theobroma cacao (Cacao) (Cocoa)	NA	metal ion binding; oxidoreductase activity, acting on paired donors, with incorporation or reduction of molecular oxygen, 2-oxoglutarate as one donor, and incorporation of one atom each of oxygen into both donors	GO:0046872; GO:0016706	GO:0046872~metal ion binding;GO:0016706~oxidoreductase activity, acting on paired donors, with incorporation or reduction of molecular oxygen, 2-oxoglutarate as one donor, and incorporation of one atom each of oxygen into both donors	NA	NA
Master_Control_49858	SO_3189_100MS_Frozen_c23530_g1_i4	3507.73	447.267	0.127509	-2.97133	0.000212345	0.0337172	NA	NA	NA	NA	NA	NA	NA	NA	NA	NA	NA	NA	NA	NA	NA	NA	NA	NA	NA	NA	NA	NA
Master_Control_49880	SO_3189_100MS_Frozen_c23534_g1_i14	31.8333	15.8325	0.497354	-1.00765	0.580747	1	tr|B9TQ04|B9TQ04_RICCO	103	79.31	29	9.14	28.16	6	0	866	952	1	29	1e-07	UDP-glucuronosyltransferase, putative	RCOM_2138670	Ricinus communis (Castor bean)	NA	transferase activity, transferring hexosyl groups	GO:0016758	GO:0016758~transferase activity, transferring hexosyl groups	NA	NA
Master_Control_49910	SO_3189_100MS_Frozen_c23548_g1_i1	4116.35	2039.75	0.495523	-1.01298	0.174237	1	sp|O81919|CALR_BETVU	416	89.79	333	45	80.05	34	0	251	1249	25	357	0	Calreticulin	NA	Beta vulgaris (Sugar beet)	NA	calcium ion binding; carbohydrate binding; endoplasmic reticulum lumen; protein folding	GO:0005509; GO:0030246; GO:0005788; GO:0006457	GO:0005509~calcium ion binding;GO:0030246~carbohydrate binding	GO:0006457~protein folding	GO:0005788~endoplasmic reticulum lumen
Master_Control_49921	SO_3189_100MS_Frozen_c23549_g3_i2	6.06349	1.31937	0.217593	-2.2003	0.615618	1	tr|B9SAS0|B9SAS0_RICCO	130	66.15	65	24.59	50	22	0	369	563	64	128	4e-26	Protein translocase, putative	RCOM_1178330	Ricinus communis (Castor bean)	NA	integral component of membrane	GO:0016021	NA	NA	GO:0016021~integral component of membrane
Master_Control_49948	SO_3189_100MS_Frozen_c23559_g1_i1	634.393	188.67	0.297403	-1.74951	0.0565555	1	tr|A0A022QMM8|A0A022QMM8_ERYGU	216	73.33	90	23.02	41.67	23	1	251	520	16	104	3e-37	Uncharacterized protein	MIMGU_mgv1a013571mg	Erythranthe guttata (Yellow monkey flower) (Mimulus guttatus)	NA	NA	NA	NA	NA	NA
Master_Control_49951	SO_3189_100MS_Frozen_c23559_g1_i4	303.175	143.811	0.474352	-1.07597	0.286344	1	tr|A0A022QMM8|A0A022QMM8_ERYGU	216	73.33	90	26.19	41.67	23	1	251	520	16	104	2e-37	Uncharacterized protein	MIMGU_mgv1a013571mg	Erythranthe guttata (Yellow monkey flower) (Mimulus guttatus)	NA	NA	NA	NA	NA	NA
Master_Control_49983	SO_3189_100MS_Frozen_c23580_g4_i1	474.468	221.654	0.467164	-1.098	0.238885	1	tr|A0A067HH07|A0A067HH07_CITSI	125	83.76	117	83.18	93.6	15	2	57	398	1	116	3e-48	Uncharacterized protein	CISIN_1g033169mg	Citrus sinensis (Sweet orange) (Citrus aurantium var. sinensis)	NA	ribosome; structural constituent of ribosome; translation	GO:0005840; GO:0003735; GO:0006412	GO:0003735~structural constituent of ribosome	GO:0006412~translation	GO:0005840~ribosome
Master_Control_49984	SO_3189_100MS_Frozen_c23580_g5_i2	115.206	55.4136	0.480994	-1.05591	0.400516	1	NA	NA	NA	NA	NA	NA	NA	NA	NA	NA	NA	NA	NA	NA	NA	NA	NA	NA	NA	NA	NA	NA
Master_Control_50084	SO_3189_100MS_Frozen_c23610_g1_i1	51020.5	18374.9	0.360147	-1.47334	0.0652425	1	tr|A0A0A0L6P6|A0A0A0L6P6_CUCSA	703	93.18	704	77.19	100	46	2	2555	447	1	703	0	Uncharacterized protein	Csa_3G183950	Cucumis sativus (Cucumber)	NA	NA	NA	NA	NA	NA
Master_Control_50086	SO_3189_100MS_Frozen_c23613_g1_i1	1056.56	513.235	0.485759	-1.04169	0.209401	1	NA	NA	NA	NA	NA	NA	NA	NA	NA	NA	NA	NA	NA	NA	NA	NA	NA	NA	NA	NA	NA	NA
Master_Control_50088	SO_3189_100MS_Frozen_c23613_g3_i1	14269.7	4285.32	0.300309	-1.73548	0.0201853	0.692615	tr|D6N3H1|D6N3H1_GOSHI	357	87.18	312	74.82	87.39	34	1	1245	328	46	357	0	Thiamine thiazole synthase, chloroplastic (Thiazole biosynthetic enzyme)	THI1	Gossypium hirsutum (Upland cotton) (Gossypium mexicanum)	NA	chloroplast stroma; cytosol; metal ion binding; response to stress; thiamine biosynthetic process; thiazole biosynthetic process	GO:0009570; GO:0005829; GO:0046872; GO:0006950; GO:0009228; GO:0052837	GO:0046872~metal ion binding	GO:0006950~response to stress;GO:0009228~thiamine biosynthetic process;GO:0052837~thiazole biosynthetic process	GO:0009570~chloroplast stroma;GO:0005829~cytosol
Master_Control_50229	SO_3189_100MS_Frozen_c23687_g1_i1	146.282	68.6073	0.469008	-1.09232	0.356546	1	tr|A0A068U2E5|A0A068U2E5_COFCA	393	52.81	392	66.82	99.75	168	8	1457	324	1	389	2e-108	Coffea canephora DH200=94 genomic scaffold, scaffold_8	GSCOC_T00039894001	Coffea canephora (Robusta coffee)	NA	NA	NA	NA	NA	NA
Master_Control_50251	SO_3189_100MS_Frozen_c23700_g1_i4	129.607	54.0942	0.417371	-1.2606	0.306548	1	tr|Q1PFN5|Q1PFN5_ARATH	168	56.71	164	45.77	97.62	71	0	579	88	1	164	2e-58	Putative uncharacterized protein	At1g43590	Arabidopsis thaliana (Mouse-ear cress)	NA	hydrolase activity, acting on ester bonds	GO:0016788	GO:0016788~hydrolase activity, acting on ester bonds	NA	NA
Master_Control_50275	SO_3189_100MS_Frozen_c23704_g2_i13	62.9087	26.3874	0.419456	-1.25341	0.401174	1	tr|K7LWT6|K7LWT6_SOYBN	386	36.79	106	19.62	27.46	55	3	411	103	271	367	1e-07	Uncharacterized protein	NA	Glycine max (Soybean) (Glycine hispida)	NA	NA	NA	NA	NA	NA
Master_Control_50265	SO_3189_100MS_Frozen_c23704_g2_i5	63.6667	31.6649	0.497354	-1.00765	0.493087	1	tr|K7LWT6|K7LWT6_SOYBN	386	36.79	106	19.11	27.46	55	3	411	103	271	367	1e-07	Uncharacterized protein	NA	Glycine max (Soybean) (Glycine hispida)	NA	NA	NA	NA	NA	NA
Master_Control_50268	SO_3189_100MS_Frozen_c23704_g2_i6	59.877	25.0681	0.418659	-1.25615	0.406765	1	tr|K7LWT6|K7LWT6_SOYBN	386	36.79	106	19.46	27.46	55	3	411	103	271	367	1e-07	Uncharacterized protein	NA	Glycine max (Soybean) (Glycine hispida)	NA	NA	NA	NA	NA	NA
Master_Control_50269	SO_3189_100MS_Frozen_c23704_g2_i7	10.6111	2.63874	0.248677	-2.00765	0.511177	1	NA	NA	NA	NA	NA	NA	NA	NA	NA	NA	NA	NA	NA	NA	NA	NA	NA	NA	NA	NA	NA	NA
Master_Control_50299	SO_3189_100MS_Frozen_c23713_g3_i1	31.0754	7.91623	0.254743	-1.97289	0.309649	1	tr|A0A067JNB6|A0A067JNB6_JATCU	845	61.9	84	82.08	9.94	21	2	5	253	126	199	8e-22	Uncharacterized protein	JCGZ_25574	Jatropha curcas (Barbados nut)	NA	ATP binding; protein serine/threonine kinase activity	GO:0005524; GO:0004674	GO:0005524~ATP binding;GO:0004674~protein serine/threonine kinase activity	NA	NA
Master_Control_50303	SO_3189_100MS_Frozen_c23718_g1_i1	143.25	29.0262	0.202626	-2.30311	0.0729159	1	tr|F6HJW7|F6HJW7_VITVI	344	71.92	292	52.11	84.88	82	0	1171	296	37	328	5e-149	Putative uncharacterized protein	VIT_00s2745g00010	Vitis vinifera (Grape)	NA	ATP binding; protein serine/threonine kinase activity	GO:0005524; GO:0004674	GO:0005524~ATP binding;GO:0004674~protein serine/threonine kinase activity	NA	NA
Master_Control_50308	SO_3189_100MS_Frozen_c23718_g1_i6	133.397	43.5393	0.326389	-1.61534	0.19651	1	tr|U5GE68|U5GE68_POPTR	621	66.89	305	49.14	49.11	69	1	1267	353	308	580	2e-136	Uncharacterized protein	POPTR_0004s02560g	Populus trichocarpa (Western balsam poplar) (Populus balsamifera subsp. trichocarpa)	NA	ATP binding; protein serine/threonine kinase activity	GO:0005524; GO:0004674	GO:0005524~ATP binding;GO:0004674~protein serine/threonine kinase activity	NA	NA
Master_Control_50311	SO_3189_100MS_Frozen_c23720_g1_i1	39.4127	15.8325	0.401709	-1.31578	0.444709	1	NA	NA	NA	NA	NA	NA	NA	NA	NA	NA	NA	NA	NA	NA	NA	NA	NA	NA	NA	NA	NA	NA
Master_Control_50320	SO_3189_100MS_Frozen_c23724_g1_i5	6.06349	2.63874	0.435185	-1.2003	0.783961	1	NA	NA	NA	NA	NA	NA	NA	NA	NA	NA	NA	NA	NA	NA	NA	NA	NA	NA	NA	NA	NA	NA
Master_Control_50436	SO_3189_100MS_Frozen_c23787_g2_i2	154.619	75.2042	0.486383	-1.03983	0.372292	1	NA	NA	NA	NA	NA	NA	NA	NA	NA	NA	NA	NA	NA	NA	NA	NA	NA	NA	NA	NA	NA	NA
Master_Control_50661	SO_3189_100MS_Frozen_c23882_g1_i2	34.1072	13.1937	0.386831	-1.37022	0.44889	1	tr|A0A061GFX1|A0A061GFX1_THECC	520	92	25	19.23	4.81	2	0	108	182	478	502	3e-07	Tetratricopeptide repeat-like superfamily protein isoform 2	TCM_029726	Theobroma cacao (Cacao) (Cocoa)	NA	NA	NA	NA	NA	NA
Master_Control_50665	SO_3189_100MS_Frozen_c23884_g1_i1	100.048	34.3037	0.342873	-1.54425	0.249407	1	NA	NA	NA	NA	NA	NA	NA	NA	NA	NA	NA	NA	NA	NA	NA	NA	NA	NA	NA	NA	NA	NA
Master_Control_50669	SO_3189_100MS_Frozen_c23884_g2_i1	360.778	110.827	0.30719	-1.7028	0.0913516	1	NA	NA	NA	NA	NA	NA	NA	NA	NA	NA	NA	NA	NA	NA	NA	NA	NA	NA	NA	NA	NA	NA
Master_Control_33442	SO_3189_100MS_Frozen_c2392_g1_i1	5.30556	2.63874	0.497354	-1.00765	0.848264	1	NA	NA	NA	NA	NA	NA	NA	NA	NA	NA	NA	NA	NA	NA	NA	NA	NA	NA	NA	NA	NA	NA
Master_Control_50752	SO_3189_100MS_Frozen_c23921_g4_i4	25.0119	10.555	0.421998	-1.24469	0.534359	1	NA	NA	NA	NA	NA	NA	NA	NA	NA	NA	NA	NA	NA	NA	NA	NA	NA	NA	NA	NA	NA	NA
Master_Control_50773	SO_3189_100MS_Frozen_c23935_g2_i1	14080.2	5001.74	0.355232	-1.49317	0.0447008	1	tr|D2D326|D2D326_GOSHI	666	93.89	655	73.76	98.35	39	1	2202	241	12	666	0	Luminal binding protein	NA	Gossypium hirsutum (Upland cotton) (Gossypium mexicanum)	NA	ATP binding	GO:0005524	GO:0005524~ATP binding	NA	NA
Master_Control_50825	SO_3189_100MS_Frozen_c23956_g1_i1	62.9087	30.3455	0.482374	-1.05178	0.476694	1	NA	NA	NA	NA	NA	NA	NA	NA	NA	NA	NA	NA	NA	NA	NA	NA	NA	NA	NA	NA	NA	NA
Master_Control_50852	SO_3189_100MS_Frozen_c23970_g4_i2	16.6746	7.91623	0.474747	-1.07477	0.646667	1	NA	NA	NA	NA	NA	NA	NA	NA	NA	NA	NA	NA	NA	NA	NA	NA	NA	NA	NA	NA	NA	NA
Master_Control_50859	SO_3189_100MS_Frozen_c23971_g3_i2	44.7183	11.8743	0.265537	-1.91302	0.265946	1	tr|A0A061FCZ2|A0A061FCZ2_THECC	729	32.67	101	76.13	13.85	62	3	97	396	361	456	1e-09	Uncharacterized protein	TCM_030893	Theobroma cacao (Cacao) (Cocoa)	NA	NA	NA	NA	NA	NA
Master_Control_50875	SO_3189_100MS_Frozen_c23984_g1_i3	39.4127	15.8325	0.401709	-1.31578	0.444709	1	tr|A0A059AVA1|A0A059AVA1_EUCGR	316	83.87	93	39.46	29.43	15	0	707	429	39	131	1e-45	Uncharacterized protein	EUGRSUZ_H00143	Eucalyptus grandis (Flooded gum)	NA	ATP binding; catalytic activity; metal ion binding	GO:0005524; GO:0003824; GO:0046872	GO:0005524~ATP binding;GO:0003824~catalytic activity;GO:0046872~metal ion binding	NA	NA
Master_Control_50891	SO_3189_100MS_Frozen_c23989_g1_i5	615.445	299.497	0.486636	-1.03909	0.244263	1	tr|M5X9Y9|M5X9Y9_PRUPE	585	63.64	572	71.86	97.78	143	9	1740	211	17	585	0	Uncharacterized protein	PRUPE_ppa003323mg	Prunus persica (Peach) (Amygdalus persica)	NA	regulation of transcription, DNA-templated; transcription, DNA-templated	GO:0006355; GO:0006351	NA	GO:0006355~regulation of transcription, DNA-templated;GO:0006351~transcription, DNA-templated	NA
Master_Control_50942	SO_3189_100MS_Frozen_c24008_g1_i5	71.2461	30.3455	0.425926	-1.23133	0.392727	1	tr|B8R519|B8R519_NICBE	67	100	39	33.62	58.21	0	0	347	231	29	67	5e-19	Ubiquitin (Fragment)	NA	Nicotiana benthamiana	NA	NA	NA	NA	NA	NA
Master_Control_50968	SO_3189_100MS_Frozen_c24016_g1_i1	204.643	94.9947	0.464198	-1.10719	0.312337	1	NA	NA	NA	NA	NA	NA	NA	NA	NA	NA	NA	NA	NA	NA	NA	NA	NA	NA	NA	NA	NA	NA
Master_Control_51055	SO_3189_100MS_Frozen_c24039_g1_i9	43.2024	18.4712	0.42755	-1.22583	0.461612	1	tr|A0A068VG68|A0A068VG68_COFCA	487	65.79	38	37.01	7.8	10	1	127	231	304	341	8e-12	Coffea canephora DH200=94 genomic scaffold, scaffold_555	GSCOC_T00006977001	Coffea canephora (Robusta coffee)	NA	enzyme regulator activity; proteasome complex; regulation of protein catabolic process	GO:0030234; GO:0000502; GO:0042176	GO:0030234~enzyme regulator activity	GO:0042176~regulation of protein catabolic process	GO:0000502~proteasome complex
Master_Control_51074	SO_3189_100MS_Frozen_c24046_g1_i1	2451.93	1096.4	0.447158	-1.16114	0.131304	1	tr|W6JMN6|W6JMN6_CAMSI	473	55.37	475	78.17	100	197	7	321	1718	5	473	4e-170	UDP-glycosyltransferase 73A17	CsUGTC1	Camellia sinensis (Tea)	NA	transferase activity, transferring hexosyl groups	GO:0016758	GO:0016758~transferase activity, transferring hexosyl groups	NA	NA
Master_Control_51173	SO_3189_100MS_Frozen_c24084_g1_i1	72.7619	14.5131	0.19946	-2.32583	0.130398	1	NA	NA	NA	NA	NA	NA	NA	NA	NA	NA	NA	NA	NA	NA	NA	NA	NA	NA	NA	NA	NA	NA
Master_Control_51174	SO_3189_100MS_Frozen_c24084_g1_i2	126.575	17.1518	0.135507	-2.88356	0.036577	0.948826	NA	NA	NA	NA	NA	NA	NA	NA	NA	NA	NA	NA	NA	NA	NA	NA	NA	NA	NA	NA	NA	NA
Master_Control_51178	SO_3189_100MS_Frozen_c24084_g1_i6	131.123	47.4974	0.362235	-1.465	0.239105	1	NA	NA	NA	NA	NA	NA	NA	NA	NA	NA	NA	NA	NA	NA	NA	NA	NA	NA	NA	NA	NA	NA
Master_Control_51186	SO_3189_100MS_Frozen_c24086_g1_i2	95.5	17.1518	0.1796	-2.47714	0.086252	1	tr|M1BRH0|M1BRH0_SOLTU	408	46.05	76	71.03	18.63	39	1	235	14	46	121	1e-10	Uncharacterized protein	PGSC0003DMG400019897	Solanum tuberosum (Potato)	NA	nucleolus	GO:0005730	NA	NA	GO:0005730~nucleolus
Master_Control_51286	SO_3189_100MS_Frozen_c24134_g2_i1	1651.54	539.623	0.326738	-1.61379	0.045671	1	tr|A0A0A0LWP4|A0A0A0LWP4_CUCSA	78	72.5	40	19.74	51.28	8	1	75	194	16	52	1e-10	Uncharacterized protein	Csa_1G575040	Cucumis sativus (Cucumber)	NA	NA	NA	NA	NA	NA
Master_Control_51417	SO_3189_100MS_Frozen_c24188_g1_i2	81.0992	15.8325	0.195223	-2.3568	0.115161	1	tr|V4K9L1|V4K9L1_EUTSA	391	79.63	108	34.43	27.62	22	0	273	596	261	368	5e-53	Uncharacterized protein	EUTSA_v10018684mg	Eutrema salsugineum (Saltwater cress) (Sisymbrium salsugineum)	NA	glycerol metabolic process; glycerophosphodiester phosphodiesterase activity; lipid metabolic process	GO:0006071; GO:0008889; GO:0006629	GO:0008889~glycerophosphodiester phosphodiesterase activity	GO:0006071~glycerol metabolic process;GO:0006629~lipid metabolic process	NA
Master_Control_51418	SO_3189_100MS_Frozen_c24188_g1_i4	322.123	105.55	0.327669	-1.60969	0.116487	1	tr|A0A022S083|A0A022S083_ERYGU	391	71.98	389	74.9	99.49	107	2	153	1313	1	389	0	Uncharacterized protein	MIMGU_mgv1a007920mg	Erythranthe guttata (Yellow monkey flower) (Mimulus guttatus)	NA	glycerol metabolic process; glycerophosphodiester phosphodiesterase activity; lipid metabolic process	GO:0006071; GO:0008889; GO:0006629	GO:0008889~glycerophosphodiester phosphodiesterase activity	GO:0006071~glycerol metabolic process;GO:0006629~lipid metabolic process	NA
Master_Control_51426	SO_3189_100MS_Frozen_c24192_g1_i14	34.1072	10.555	0.309465	-1.69215	0.359218	1	tr|Q69K73|Q69K73_ORYSJ	216	72.97	37	10.47	17.13	10	0	744	634	46	82	9e-06	Putative chaperonin 21	B1172G12.2 P0528E04.41	Oryza sativa subsp. japonica (Rice)	NA	ATP binding; cytoplasm; protein folding	GO:0005524; GO:0005737; GO:0006457	GO:0005524~ATP binding	GO:0006457~protein folding	GO:0005737~cytoplasm
Master_Control_51526	SO_3189_100MS_Frozen_c24249_g1_i2	28.8016	10.555	0.366472	-1.44823	0.451718	1	NA	NA	NA	NA	NA	NA	NA	NA	NA	NA	NA	NA	NA	NA	NA	NA	NA	NA	NA	NA	NA	NA
Master_Control_51723	SO_3189_100MS_Frozen_c24322_g3_i6	5.30556	2.63874	0.497354	-1.00765	0.848264	1	tr|M1B0F1|M1B0F1_SOLTU	185	73.33	45	25.91	24.32	12	0	384	250	115	159	6e-25	Uncharacterized protein	PGSC0003DMG400013179	Solanum tuberosum (Potato)	NA	NA	NA	NA	NA	NA
Master_Control_51738	SO_3189_100MS_Frozen_c24330_g1_i4	22.7381	10.555	0.464198	-1.10719	0.592223	1	tr|V4SRA5|V4SRA5_9ROSI	350	66.67	84	54.66	24	28	0	306	55	13	96	7e-34	Uncharacterized protein	CICLE_v10025979mg	Citrus clementina	NA	NA	NA	NA	NA	NA
Master_Control_51952	SO_3189_100MS_Frozen_c24410_g3_i3	37.8968	14.5131	0.382963	-1.38472	0.428752	1	NA	NA	NA	NA	NA	NA	NA	NA	NA	NA	NA	NA	NA	NA	NA	NA	NA	NA	NA	NA	NA	NA
Master_Control_51954	SO_3189_100MS_Frozen_c24410_g3_i5	67.4564	32.9843	0.488972	-1.03218	0.475961	1	NA	NA	NA	NA	NA	NA	NA	NA	NA	NA	NA	NA	NA	NA	NA	NA	NA	NA	NA	NA	NA	NA
Master_Control_51961	SO_3189_100MS_Frozen_c24410_g7_i2	68.9722	22.4293	0.325193	-1.62063	0.275973	1	NA	NA	NA	NA	NA	NA	NA	NA	NA	NA	NA	NA	NA	NA	NA	NA	NA	NA	NA	NA	NA	NA
Master_Control_52077	SO_3189_100MS_Frozen_c24439_g1_i6	8.3373	2.63874	0.316498	-1.65973	0.628212	1	NA	NA	NA	NA	NA	NA	NA	NA	NA	NA	NA	NA	NA	NA	NA	NA	NA	NA	NA	NA	NA	NA
Master_Control_33460	SO_3189_100MS_Frozen_c2445_g1_i2	3.78968	1.31937	0.348148	-1.52223	0.82424	1	tr|S8EFN4|S8EFN4_9LAMI	255	70	90	64.29	35.29	21	2	332	66	31	115	1e-27	Uncharacterized protein	M569_03334	Genlisea aurea	NA	DNA binding	GO:0003677	GO:0003677~DNA binding	NA	NA
Master_Control_52121	SO_3189_100MS_Frozen_c24461_g6_i2	11.3691	3.95811	0.348148	-1.52223	0.59383	1	NA	NA	NA	NA	NA	NA	NA	NA	NA	NA	NA	NA	NA	NA	NA	NA	NA	NA	NA	NA	NA	NA
Master_Control_33461	SO_3189_100MS_Frozen_c2447_g1_i1	147.798	44.8586	0.303514	-1.72017	0.160955	1	NA	NA	NA	NA	NA	NA	NA	NA	NA	NA	NA	NA	NA	NA	NA	NA	NA	NA	NA	NA	NA	NA
Master_Control_52213	SO_3189_100MS_Frozen_c24482_g3_i1	250.877	121.382	0.483831	-1.04742	0.316812	1	tr|A5BSP9|A5BSP9_VITVI	136	77.27	132	36.77	97.06	30	0	921	526	1	132	3e-67	Putative uncharacterized protein	VIT_05s0094g00480 VITISV_012226	Vitis vinifera (Grape)	NA	NA	NA	NA	NA	NA
Master_Control_52219	SO_3189_100MS_Frozen_c24485_g1_i1	1327.91	415.602	0.312976	-1.67588	0.0430513	1	tr|A5YJE5|A5YJE5_9ASTR	157	90.53	95	63.9	60.51	9	0	445	161	62	156	8e-32	Class I low-molecular-weight heat-shock protein	NA	Ageratina adenophora	NA	NA	NA	NA	NA	NA
Master_Control_52220	SO_3189_100MS_Frozen_c24485_g1_i2	1584.09	153.047	0.0966153	-3.3716	0.000122024	0.0224214	tr|A0A022R8V2|A0A022R8V2_ERYGU	152	87.95	83	56.33	54.61	10	0	442	194	70	152	5e-31	Uncharacterized protein	MIMGU_mgv1a015592mg	Erythranthe guttata (Yellow monkey flower) (Mimulus guttatus)	NA	NA	NA	NA	NA	NA
Master_Control_52272	SO_3189_100MS_Frozen_c24527_g1_i4	97.0159	42.2199	0.435185	-1.2003	0.364673	1	tr|A0A072U1V7|A0A072U1V7_MEDTR	247	49.12	114	28.5	46.15	41	1	920	630	53	166	2e-23	WRC protein	MTR_7g093350	Medicago truncatula (Barrel medic) (Medicago tribuloides)	NA	NA	NA	NA	NA	NA
Master_Control_52287	SO_3189_100MS_Frozen_c24540_g2_i1	5658.76	1703.31	0.301004	-1.73215	0.0209034	0.709272	sp|Q4W1I9|PER2_ZINVI	321	70.85	295	64.93	91.9	84	1	198	1082	25	317	3e-141	Basic peroxidase (EC 1.11.1.7) (ZePrx33.44) (ZePrx34.70)	POD3; POD4	Zinnia violacea (Garden zinnia) (Zinnia elegans)	NA	extracellular region; heme binding; hydrogen peroxide catabolic process; metal ion binding; peroxidase activity	GO:0005576; GO:0020037; GO:0042744; GO:0046872; GO:0004601	GO:0020037~heme binding;GO:0046872~metal ion binding;GO:0004601~peroxidase activity	GO:0042744~hydrogen peroxide catabolic process	GO:0005576~extracellular region
Master_Control_52299	SO_3189_100MS_Frozen_c24543_g1_i1	8.3373	3.95811	0.474747	-1.07477	0.757163	1	NA	NA	NA	NA	NA	NA	NA	NA	NA	NA	NA	NA	NA	NA	NA	NA	NA	NA	NA	NA	NA	NA
Master_Control_52301	SO_3189_100MS_Frozen_c24543_g1_i3	43.9603	10.555	0.240102	-2.05828	0.238688	1	NA	NA	NA	NA	NA	NA	NA	NA	NA	NA	NA	NA	NA	NA	NA	NA	NA	NA	NA	NA	NA	NA
Master_Control_52336	SO_3189_100MS_Frozen_c24558_g1_i2	1039.89	502.68	0.483398	-1.04872	0.207319	1	tr|A0A061EI47|A0A061EI47_THECC	345	71.18	340	65.89	98.55	94	1	132	1139	6	345	9e-146	Bifunctional dihydroflavonol 4-reductase/flavanone 4-reductase isoform 1	TCM_019603	Theobroma cacao (Cacao) (Cocoa)	NA	integral component of membrane	GO:0016021	NA	NA	GO:0016021~integral component of membrane
Master_Control_52379	SO_3189_100MS_Frozen_c24566_g1_i7	35.623	9.2356	0.259259	-1.94753	0.29309	1	NA	NA	NA	NA	NA	NA	NA	NA	NA	NA	NA	NA	NA	NA	NA	NA	NA	NA	NA	NA	NA	NA
Master_Control_52387	SO_3189_100MS_Frozen_c24568_g2_i1	21.2222	10.555	0.497354	-1.00765	0.634814	1	tr|B9I3A9|B9I3A9_POPTR	939	55.56	54	16.33	5.75	23	1	633	472	139	191	1e-07	Uncharacterized protein	POPTR_0012s08310g	Populus trichocarpa (Western balsam poplar) (Populus balsamifera subsp. trichocarpa)	NA	ATP binding; coenzyme A biosynthetic process; cytosol; pantothenate kinase activity; protein N-linked glycosylation	GO:0005524; GO:0015937; GO:0005829; GO:0004594; GO:0006487	GO:0005524~ATP binding;GO:0004594~pantothenate kinase activity	GO:0015937~coenzyme A biosynthetic process;GO:0006487~protein N-linked glycosylation	GO:0005829~cytosol
Master_Control_52412	SO_3189_100MS_Frozen_c24570_g2_i10	43.9603	21.1099	0.480204	-1.05828	0.519706	1	NA	NA	NA	NA	NA	NA	NA	NA	NA	NA	NA	NA	NA	NA	NA	NA	NA	NA	NA	NA	NA	NA
Master_Control_52407	SO_3189_100MS_Frozen_c24570_g2_i5	72.7619	35.623	0.489583	-1.03037	0.46741	1	tr|Q1HRX8|Q1HRX8_LACSA	72	59.7	67	9.32	93.06	27	0	1751	1951	6	72	1e-15	Chloroplast At1g16080 protein (Fragment)	At1g16080	Lactuca sativa (Garden lettuce)	NA	NA	NA	NA	NA	NA
Master_Control_52410	SO_3189_100MS_Frozen_c24570_g2_i9	6.82143	2.63874	0.386831	-1.37022	0.726379	1	NA	NA	NA	NA	NA	NA	NA	NA	NA	NA	NA	NA	NA	NA	NA	NA	NA	NA	NA	NA	NA	NA
Master_Control_52527	SO_3189_100MS_Frozen_c24612_g1_i1	8.3373	3.95811	0.474747	-1.07477	0.757163	1	NA	NA	NA	NA	NA	NA	NA	NA	NA	NA	NA	NA	NA	NA	NA	NA	NA	NA	NA	NA	NA	NA
Master_Control_52550	SO_3189_100MS_Frozen_c24618_g3_i1	176.599	71.2461	0.403433	-1.3096	0.253248	1	tr|K4CJG6|K4CJG6_SOLLC	130	91.06	123	36.43	94.62	11	0	267	635	8	130	1e-69	Uncharacterized protein	Solyc08g016420.2	Solanum lycopersicum (Tomato) (Lycopersicon esculentum)	NA	cortical microtubule organization; cytosol; gluconeogenesis; glycolytic process; prefoldin complex; protein folding; response to cadmium ion; response to salt stress	GO:0043622; GO:0005829; GO:0006094; GO:0006096; GO:0016272; GO:0006457; GO:0046686; GO:0009651	NA	GO:0043622~cortical microtubule organization;GO:0006094~gluconeogenesis;GO:0006096~glycolytic process;GO:0006457~protein folding;GO:0046686~response to cadmium ion;GO:0009651~response to salt stress	GO:0005829~cytosol;GO:0016272~prefoldin complex
Master_Control_52559	SO_3189_100MS_Frozen_c24618_g6_i2	80.3413	35.623	0.443396	-1.17333	0.398649	1	tr|M1C9M4|M1C9M4_SOLTU	592	54.13	218	53.48	36.82	82	4	138	740	2	218	2e-42	Uncharacterized protein	PGSC0003DMG400024465	Solanum tuberosum (Potato)	NA	NA	NA	NA	NA	NA
Master_Control_52630	SO_3189_100MS_Frozen_c24645_g2_i1	472.195	204.503	0.43309	-1.20726	0.197933	1	tr|K4BB12|K4BB12_SOLLC	337	76	325	66.64	96.44	73	4	446	1411	15	337	1e-180	Uncharacterized protein	GolS2	Solanum lycopersicum (Tomato) (Lycopersicon esculentum)	NA	transferase activity, transferring glycosyl groups	GO:0016757	GO:0016757~transferase activity, transferring glycosyl groups	NA	NA
Master_Control_52642	SO_3189_100MS_Frozen_c24652_g2_i2	191.758	87.0785	0.454106	-1.1389	0.306559	1	tr|A0A061GG78|A0A061GG78_THECC	1349	44.01	309	98.2	22.91	162	4	903	4	65	371	2e-62	Cysteine-rich RLK 29	TCM_030102	Theobroma cacao (Cacao) (Cocoa)	NA	ATP binding; protein serine/threonine kinase activity	GO:0005524; GO:0004674	GO:0005524~ATP binding;GO:0004674~protein serine/threonine kinase activity	NA	NA
Master_Control_52694	SO_3189_100MS_Frozen_c24665_g2_i12	24.254	9.2356	0.380787	-1.39294	0.494556	1	NA	NA	NA	NA	NA	NA	NA	NA	NA	NA	NA	NA	NA	NA	NA	NA	NA	NA	NA	NA	NA	NA
Master_Control_52840	SO_3189_100MS_Frozen_c24696_g1_i1	235.718	35.623	0.151125	-2.72618	0.019748	0.684477	tr|A0A072VEB8|A0A072VEB8_MEDTR	160	80.23	86	65.32	53.75	17	0	394	137	75	160	3e-25	Cytosolic class II small heat-shock protein	MTR_1g015165	Medicago truncatula (Barrel medic) (Medicago tribuloides)	NA	NA	NA	NA	NA	NA
Master_Control_52841	SO_3189_100MS_Frozen_c24696_g1_i2	1208.15	217.696	0.18019	-2.47241	0.00438258	0.277809	tr|A5B8Y3|A5B8Y3_VITVI	149	78.79	132	40.95	88.59	23	4	792	403	1	129	3e-56	Putative uncharacterized protein (Fragment)	VITISV_023445	Vitis vinifera (Grape)	NA	NA	NA	NA	NA	NA
Master_Control_52959	SO_3189_100MS_Frozen_c24752_g4_i1	228.139	96.3141	0.422173	-1.24409	0.248545	1	NA	NA	NA	NA	NA	NA	NA	NA	NA	NA	NA	NA	NA	NA	NA	NA	NA	NA	NA	NA	NA	NA
Master_Control_52984	SO_3189_100MS_Frozen_c24754_g1_i1	836.762	373.382	0.446222	-1.16416	0.17517	1	tr|A0A068UQ78|A0A068UQ78_COFCA	394	86.8	394	81.07	100	52	0	1454	273	1	394	0	Coffea canephora DH200=94 genomic scaffold, scaffold_45	GSCOC_T00031214001	Coffea canephora (Robusta coffee)	NA	carbohydrate binding; glycolipid biosynthetic process; lipid glycosylation; transferase activity, transferring hexosyl groups	GO:0030246; GO:0009247; GO:0030259; GO:0016758	GO:0030246~carbohydrate binding;GO:0016758~transferase activity, transferring hexosyl groups	GO:0009247~glycolipid biosynthetic process;GO:0030259~lipid glycosylation	NA
Master_Control_52985	SO_3189_100MS_Frozen_c24754_g1_i2	577.548	254.639	0.440896	-1.18149	0.19252	1	tr|M1D0Y8|M1D0Y8_SOLTU	455	82.81	256	50.16	56.26	44	0	1040	273	200	455	0	Uncharacterized protein	PGSC0003DMG400030713	Solanum tuberosum (Potato)	NA	carbohydrate binding; glycolipid biosynthetic process; lipid glycosylation; transferase activity, transferring hexosyl groups	GO:0030246; GO:0009247; GO:0030259; GO:0016758	GO:0030246~carbohydrate binding;GO:0016758~transferase activity, transferring hexosyl groups	GO:0009247~glycolipid biosynthetic process;GO:0030259~lipid glycosylation	NA
Master_Control_52996	SO_3189_100MS_Frozen_c24761_g3_i4	75.0357	34.3037	0.457164	-1.12922	0.424129	1	NA	NA	NA	NA	NA	NA	NA	NA	NA	NA	NA	NA	NA	NA	NA	NA	NA	NA	NA	NA	NA	NA
Master_Control_53015	SO_3189_100MS_Frozen_c24764_g1_i1	10151	4918.62	0.484543	-1.0453	0.155616	1	tr|A0A023JIR1|A0A023JIR1_CICIN	314	68.62	325	45.84	100	65	11	815	1729	7	314	3e-104	DREB6-like protein	NA	Cichorium intybus (Chicory)	NA	DNA binding; nucleus; sequence-specific DNA binding transcription factor activity; transcription, DNA-templated	GO:0003677; GO:0005634; GO:0003700; GO:0006351	GO:0003677~DNA binding;GO:0003700~sequence-specific DNA binding transcription factor activity	GO:0006351~transcription, DNA-templated	GO:0005634~nucleus
Master_Control_53026	SO_3189_100MS_Frozen_c24767_g2_i1	29.5595	13.1937	0.446344	-1.16377	0.536179	1	NA	NA	NA	NA	NA	NA	NA	NA	NA	NA	NA	NA	NA	NA	NA	NA	NA	NA	NA	NA	NA	NA
Master_Control_53110	SO_3189_100MS_Frozen_c24805_g1_i2	15.1587	2.63874	0.174074	-2.52223	0.347065	1	NA	NA	NA	NA	NA	NA	NA	NA	NA	NA	NA	NA	NA	NA	NA	NA	NA	NA	NA	NA	NA	NA
Master_Control_33478	SO_3189_100MS_Frozen_c2481_g2_i1	68.9722	15.8325	0.229548	-2.12313	0.167584	1	tr|Q8GZR8|Q8GZR8_LACSA	713	93.1	58	52.1	8.13	4	0	159	332	18	75	5e-29	Phenylalanine ammonia-lyase (EC 4.3.1.24)	NA	Lactuca sativa (Garden lettuce)	PATHWAY: Phenylpropanoid metabolism; trans-cinnamate biosynthesis; trans-cinnamate from L-phenylalanine: step 1/1. {ECO:0000256|RuleBase:RU003955}.	cinnamic acid biosynthetic process; cytoplasm; L-phenylalanine catabolic process; phenylalanine ammonia-lyase activity	GO:0006559; GO:0009800; GO:0005737; GO:0045548	GO:0045548~phenylalanine ammonia-lyase activity	GO:0006559~L-phenylalanine catabolic process;GO:0009800~cinnamic acid biosynthetic process	GO:0005737~cytoplasm
Master_Control_53177	SO_3189_100MS_Frozen_c24824_g7_i1	137.944	44.8586	0.325193	-1.62063	0.191438	1	NA	NA	NA	NA	NA	NA	NA	NA	NA	NA	NA	NA	NA	NA	NA	NA	NA	NA	NA	NA	NA	NA
Master_Control_53214	SO_3189_100MS_Frozen_c24832_g1_i3	26.5278	10.555	0.397884	-1.32958	0.49939	1	NA	NA	NA	NA	NA	NA	NA	NA	NA	NA	NA	NA	NA	NA	NA	NA	NA	NA	NA	NA	NA	NA
Master_Control_53231	SO_3189_100MS_Frozen_c24836_g1_i2	56.0873	10.555	0.188188	-2.40975	0.14813	1	NA	NA	NA	NA	NA	NA	NA	NA	NA	NA	NA	NA	NA	NA	NA	NA	NA	NA	NA	NA	NA	NA
Master_Control_53353	SO_3189_100MS_Frozen_c24890_g1_i1	36.381	10.555	0.290123	-1.78526	0.326266	1	NA	NA	NA	NA	NA	NA	NA	NA	NA	NA	NA	NA	NA	NA	NA	NA	NA	NA	NA	NA	NA	NA
Master_Control_53485	SO_3189_100MS_Frozen_c24933_g1_i6	182.663	81.801	0.447825	-1.15899	0.304024	1	tr|A0A061EYC5|A0A061EYC5_THECC	1004	62.6	123	97.62	12.25	46	0	369	1	471	593	2e-33	Leucine-rich repeat protein kinase family protein, putative	TCM_021719	Theobroma cacao (Cacao) (Cocoa)	NA	ATP binding; integral component of membrane; protein serine/threonine kinase activity	GO:0005524; GO:0016021; GO:0004674	GO:0005524~ATP binding;GO:0004674~protein serine/threonine kinase activity	NA	GO:0016021~integral component of membrane
Master_Control_53595	SO_3189_100MS_Frozen_c24982_g3_i1	1311.99	646.492	0.492757	-1.02105	0.207141	1	tr|A0A022PTK5|A0A022PTK5_ERYGU	159	56.1	123	50.55	77.36	51	2	1	363	23	144	3e-34	Uncharacterized protein (Fragment)	MIMGU_mgv1a0075022mg	Erythranthe guttata (Yellow monkey flower) (Mimulus guttatus)	NA	NA	NA	NA	NA	NA
Master_Control_53602	SO_3189_100MS_Frozen_c24984_g1_i2	63.6667	26.3874	0.414462	-1.27069	0.393576	1	tr|W9RHM7|W9RHM7_9ROSA	896	87.27	55	18.52	6.14	7	0	523	359	367	421	3e-19	Putative copper-transporting ATPase PAA1	L484_018605	Morus notabilis	NA	ATP binding; cation-transporting ATPase activity; integral component of membrane; metal ion binding; metal ion transport	GO:0005524; GO:0019829; GO:0016021; GO:0046872; GO:0030001	GO:0005524~ATP binding;GO:0019829~cation-transporting ATPase activity;GO:0046872~metal ion binding	GO:0030001~metal ion transport	GO:0016021~integral component of membrane
Master_Control_53606	SO_3189_100MS_Frozen_c24984_g3_i1	191.758	91.0366	0.474747	-1.07477	0.332934	1	NA	NA	NA	NA	NA	NA	NA	NA	NA	NA	NA	NA	NA	NA	NA	NA	NA	NA	NA	NA	NA	NA
Master_Control_53619	SO_3189_100MS_Frozen_c24986_g1_i9	81.0992	18.4712	0.22776	-2.13441	0.147339	1	NA	NA	NA	NA	NA	NA	NA	NA	NA	NA	NA	NA	NA	NA	NA	NA	NA	NA	NA	NA	NA	NA
Master_Control_53661	SO_3189_100MS_Frozen_c25006_g2_i5	36.381	7.91623	0.217593	-2.2003	0.240611	1	NA	NA	NA	NA	NA	NA	NA	NA	NA	NA	NA	NA	NA	NA	NA	NA	NA	NA	NA	NA	NA	NA
Master_Control_53744	SO_3189_100MS_Frozen_c25031_g1_i3	177.357	60.6911	0.342197	-1.5471	0.182809	1	tr|F6H0R6|F6H0R6_VITVI	473	58.7	368	97.35	77.8	151	1	1134	31	103	469	8e-158	Putative uncharacterized protein	VIT_18s0001g06060	Vitis vinifera (Grape)	NA	transferase activity, transferring hexosyl groups	GO:0016758	GO:0016758~transferase activity, transferring hexosyl groups	NA	NA
Master_Control_53835	SO_3189_100MS_Frozen_c25057_g1_i1	30810.9	11180.4	0.36287	-1.46247	0.0571586	1	tr|G9MD86|G9MD86_TOBAC	811	86.98	776	78.28	95.68	101	0	326	2653	1	776	0	Heat shock protein 90	NtHsp90er-1	Nicotiana tabacum (Common tobacco)	NA	ATP binding; protein folding; response to stress	GO:0005524; GO:0006457; GO:0006950	GO:0005524~ATP binding	GO:0006457~protein folding;GO:0006950~response to stress	NA
Master_Control_53884	SO_3189_100MS_Frozen_c25080_g2_i1	70.4881	30.3455	0.430506	-1.2159	0.399672	1	tr|C6EVW5|C6EVW5_GOSHI	518	64.52	62	9.84	11.97	22	0	1373	1558	328	389	2e-19	Glucose-1-phosphate adenylyltransferase (EC 2.7.7.27)	NA	Gossypium hirsutum (Upland cotton) (Gossypium mexicanum)	NA	chloroplast; glucose-1-phosphate adenylyltransferase activity; glycogen biosynthetic process; starch biosynthetic process	GO:0009507; GO:0008878; GO:0005978; GO:0019252	GO:0008878~glucose-1-phosphate adenylyltransferase activity	GO:0005978~glycogen biosynthetic process;GO:0019252~starch biosynthetic process	GO:0009507~chloroplast
Master_Control_53899	SO_3189_100MS_Frozen_c25085_g2_i1	64.4246	30.3455	0.471024	-1.08613	0.460123	1	tr|I1Q9X7|I1Q9X7_ORYGL	148	69.01	71	20.29	47.97	20	1	98	304	4	74	5e-07	Uncharacterized protein (Fragment)	NA	Oryza glaberrima (African rice)	NA	NA	NA	NA	NA	NA
Master_Control_53927	SO_3189_100MS_Frozen_c25088_g2_i2	12.8849	1.31937	0.102397	-3.28776	0.296901	1	tr|A0A059A0N8|A0A059A0N8_EUCGR	197	85.71	28	16.09	14.21	4	0	85	2	70	97	3e-07	Uncharacterized protein	EUGRSUZ_K01083	Eucalyptus grandis (Flooded gum)	NA	NA	NA	NA	NA	NA
Master_Control_53986	SO_3189_100MS_Frozen_c25115_g4_i1	9.85318	3.95811	0.401709	-1.31578	0.669355	1	tr|M1B598|M1B598_SOLTU	150	90.32	31	26.42	20.67	3	0	98	6	6	36	3e-10	Uncharacterized protein	PGSC0003DMG400014415	Solanum tuberosum (Potato)	NA	NA	NA	NA	NA	NA
Master_Control_54117	SO_3189_100MS_Frozen_c25166_g1_i13	9.85318	2.63874	0.267806	-1.90074	0.547078	1	tr|A0A022QIH3|A0A022QIH3_ERYGU	76	86	50	17.63	65.79	7	0	223	372	23	72	4e-20	Uncharacterized protein	MIMGU_mgv11b014559mg	Erythranthe guttata (Yellow monkey flower) (Mimulus guttatus)	NA	NA	NA	NA	NA	NA
Master_Control_54133	SO_3189_100MS_Frozen_c25174_g1_i7	99.2897	38.2618	0.385355	-1.37574	0.30081	1	tr|A0A068TTX5|A0A068TTX5_COFCA	498	70.71	280	86.07	56.22	81	1	137	976	157	435	5e-146	Coffea canephora DH200=94 genomic scaffold, scaffold_4	GSCOC_T00029401001	Coffea canephora (Robusta coffee)	NA	carbohydrate metabolic process; hydrolase activity, hydrolyzing O-glycosyl compounds	GO:0005975; GO:0004553	GO:0004553~hydrolase activity, hydrolyzing O-glycosyl compounds	GO:0005975~carbohydrate metabolic process	NA
Master_Control_54148	SO_3189_100MS_Frozen_c25178_g3_i2	142.492	67.2879	0.472222	-1.08246	0.363756	1	tr|A0A088BK72|A0A088BK72_CHRMO	229	88.96	163	67.26	71.18	9	3	3	464	63	225	2e-74	WRKY12	NA	Chrysanthemum morifolium (Florist's daisy) (Dendranthema grandiflorum)	NA	NA	NA	NA	NA	NA
Master_Control_54207	SO_3189_100MS_Frozen_c25202_g1_i1	171.294	77.8429	0.454441	-1.13783	0.319641	1	tr|A0A061DG48|A0A061DG48_THECC	932	56.45	62	20.83	6.65	27	0	270	455	25	86	3e-16	Glutamate receptor	TCM_000047	Theobroma cacao (Cacao) (Cocoa)	NA	extracellular-glutamate-gated ion channel activity; integral component of membrane; ionotropic glutamate receptor activity	GO:0005234; GO:0016021; GO:0004970	GO:0005234~extracellular-glutamate-gated ion channel activity;GO:0004970~ionotropic glutamate receptor activity	NA	GO:0016021~integral component of membrane
Master_Control_54228	SO_3189_100MS_Frozen_c25209_g3_i10	21.2222	7.91623	0.373016	-1.42269	0.507201	1	tr|A0A022QKC6|A0A022QKC6_ERYGU	566	72.5	40	22.99	7.07	11	0	234	353	119	158	1e-10	Uncharacterized protein	MIMGU_mgv1a003746mg	Erythranthe guttata (Yellow monkey flower) (Mimulus guttatus)	NA	6-phosphofructokinase activity; ATP binding; diphosphate-fructose-6-phosphate 1-phosphotransferase activity; fructose 6-phosphate metabolic process; glycolytic process	GO:0003872; GO:0005524; GO:0047334; GO:0006002; GO:0006096	GO:0003872~6-phosphofructokinase activity;GO:0005524~ATP binding;GO:0047334~diphosphate-fructose-6-phosphate 1-phosphotransferase activity	GO:0006002~fructose 6-phosphate metabolic process;GO:0006096~glycolytic process	NA
Master_Control_54227	SO_3189_100MS_Frozen_c25209_g3_i8	20.4643	6.59686	0.322359	-1.63326	0.457858	1	tr|A0A022QKC6|A0A022QKC6_ERYGU	566	68.89	45	31.47	7.95	14	0	248	382	119	163	5e-14	Uncharacterized protein	MIMGU_mgv1a003746mg	Erythranthe guttata (Yellow monkey flower) (Mimulus guttatus)	NA	6-phosphofructokinase activity; ATP binding; diphosphate-fructose-6-phosphate 1-phosphotransferase activity; fructose 6-phosphate metabolic process; glycolytic process	GO:0003872; GO:0005524; GO:0047334; GO:0006002; GO:0006096	GO:0003872~6-phosphofructokinase activity;GO:0005524~ATP binding;GO:0047334~diphosphate-fructose-6-phosphate 1-phosphotransferase activity	GO:0006002~fructose 6-phosphate metabolic process;GO:0006096~glycolytic process	NA
Master_Control_54393	SO_3189_100MS_Frozen_c25256_g1_i2	21.2222	10.555	0.497354	-1.00765	0.634814	1	tr|G7IUP0|G7IUP0_MEDTR	465	88.24	136	64.15	29.25	16	0	78	485	328	463	3e-83	Transmembrane protein, putative	MTR_2g101480	Medicago truncatula (Barrel medic) (Medicago tribuloides)	NA	endosome; integral component of membrane; methionine biosynthetic process; RNA splicing, via endonucleolytic cleavage and ligation; trans-Golgi network	GO:0000394; GO:0005768; GO:0016021; GO:0009086; GO:0005802	NA	GO:0000394~RNA splicing, via endonucleolytic cleavage and ligation;GO:0009086~methionine biosynthetic process	GO:0005768~endosome;GO:0016021~integral component of membrane;GO:0005802~trans-Golgi network
Master_Control_32549	SO_3189_100MS_Frozen_c253_g1_i2	18.1905	7.91623	0.435185	-1.2003	0.595503	1	tr|V4LJH8|V4LJH8_EUTSA	503	44.26	61	35.95	12.13	31	1	126	299	12	72	1e-07	Sulfhydryl oxidase (EC 1.8.3.2)	EUTSA_v10000862mg	Eutrema salsugineum (Saltwater cress) (Sisymbrium salsugineum)	NA	cell redox homeostasis; thiol oxidase activity	GO:0045454; GO:0016972	GO:0016972~thiol oxidase activity	GO:0045454~cell redox homeostasis	NA
Master_Control_54539	SO_3189_100MS_Frozen_c25308_g2_i1	649.552	315.33	0.485457	-1.04258	0.238972	1	tr|A0A067EP04|A0A067EP04_CITSI	557	85.71	42	8.34	7.54	6	0	1461	1336	98	139	3e-12	Uncharacterized protein	CISIN_1g047173mg	Citrus sinensis (Sweet orange) (Citrus aurantium var. sinensis)	NA	Rho guanyl-nucleotide exchange factor activity	GO:0005089	GO:0005089~Rho guanyl-nucleotide exchange factor activity	NA	NA
Master_Control_54547	SO_3189_100MS_Frozen_c25310_g1_i6	114.448	55.4136	0.48418	-1.04639	0.405343	1	NA	NA	NA	NA	NA	NA	NA	NA	NA	NA	NA	NA	NA	NA	NA	NA	NA	NA	NA	NA	NA	NA
Master_Control_54579	SO_3189_100MS_Frozen_c25323_g1_i2	109.143	50.1361	0.459362	-1.1223	0.379971	1	tr|B9I0F6|B9I0F6_POPTR	470	82.19	73	28.85	15.53	13	0	132	350	378	450	4e-30	Endoplasmic oxidoreductin 1 family protein	POPTR_0011s14330g	Populus trichocarpa (Western balsam poplar) (Populus balsamifera subsp. trichocarpa)	NA	endoplasmic reticulum; oxidoreductase activity, acting on a sulfur group of donors, disulfide as acceptor; protein disulfide isomerase activity	GO:0005783; GO:0016671; GO:0003756	GO:0016671~oxidoreductase activity, acting on a sulfur group of donors, disulfide as acceptor;GO:0003756~protein disulfide isomerase activity	NA	GO:0005783~endoplasmic reticulum
Master_Control_54715	SO_3189_100MS_Frozen_c25363_g1_i6	41.6865	14.5131	0.348148	-1.52223	0.373921	1	tr|K7MIF8|K7MIF8_SOYBN	1737	44.2	138	98.34	7.94	66	4	10	420	278	405	4e-17	Uncharacterized protein	NA	Glycine max (Soybean) (Glycine hispida)	NA	NA	NA	NA	NA	NA
Master_Control_54724	SO_3189_100MS_Frozen_c25366_g4_i1	147.798	15.8325	0.107123	-3.22267	0.0175275	0.643145	tr|M1CLC1|M1CLC1_SOLTU	285	88.89	99	64.71	34.74	11	0	163	459	4	102	2e-58	Eukaryotic translation initiation factor 3 subunit F (eIF3f) (eIF-3-epsilon)	PGSC0003DMG400027182	Solanum tuberosum (Potato)	NA	eukaryotic 43S preinitiation complex; eukaryotic 48S preinitiation complex; eukaryotic translation initiation factor 3 complex; formation of translation preinitiation complex; regulation of translational initiation; translation initiation factor activity	GO:0016282; GO:0033290; GO:0005852; GO:0001731; GO:0006446; GO:0003743	GO:0003743~translation initiation factor activity	GO:0001731~formation of translation preinitiation complex;GO:0006446~regulation of translational initiation	GO:0016282~eukaryotic 43S preinitiation complex;GO:0033290~eukaryotic 48S preinitiation complex;GO:0005852~eukaryotic translation initiation factor 3 complex
Master_Control_54733	SO_3189_100MS_Frozen_c25368_g1_i3	380.484	176.796	0.46466	-1.10575	0.253737	1	tr|A0A059APK7|A0A059APK7_EUCGR	565	90.38	156	40.31	27.61	15	0	2	469	235	390	1e-162	Aspartokinase (EC 2.7.2.4)	EUGRSUZ_I01605	Eucalyptus grandis (Flooded gum)	NA	amino acid binding; aspartate kinase activity; cellular amino acid biosynthetic process	GO:0016597; GO:0004072; GO:0008652	GO:0016597~amino acid binding;GO:0004072~aspartate kinase activity	GO:0008652~cellular amino acid biosynthetic process	NA
Master_Control_54734	SO_3189_100MS_Frozen_c25368_g1_i4	115.964	36.9424	0.318567	-1.65033	0.203929	1	tr|A0A068V8D4|A0A068V8D4_COFCA	570	79.53	127	62.98	22.28	20	2	2	367	444	569	1e-56	Aspartokinase (EC 2.7.2.4)	GSCOC_T00019213001	Coffea canephora (Robusta coffee)	NA	amino acid binding; aspartate kinase activity; cellular amino acid biosynthetic process	GO:0016597; GO:0004072; GO:0008652	GO:0016597~amino acid binding;GO:0004072~aspartate kinase activity	GO:0008652~cellular amino acid biosynthetic process	NA
Master_Control_54777	SO_3189_100MS_Frozen_c25383_g1_i6	53.8135	11.8743	0.220657	-2.18012	0.188619	1	tr|M5WLY2|M5WLY2_PRUPE	452	67.17	198	90	43.81	57	5	79	660	166	359	2e-71	Uncharacterized protein	PRUPE_ppa021782mg	Prunus persica (Peach) (Amygdalus persica)	NA	DNA binding; nucleus; sequence-specific DNA binding transcription factor activity; transcription, DNA-templated	GO:0003677; GO:0005634; GO:0003700; GO:0006351	GO:0003677~DNA binding;GO:0003700~sequence-specific DNA binding transcription factor activity	GO:0006351~transcription, DNA-templated	GO:0005634~nucleus
Master_Control_54779	SO_3189_100MS_Frozen_c25383_g1_i8	160.683	64.6492	0.402341	-1.31351	0.262664	1	tr|K7VA23|K7VA23_MAIZE	447	71.6	162	24.82	36.24	8	1	544	1029	153	276	4e-63	AP2-EREBP transcription factor (Uncharacterized protein) (Fragment)	EREB81 Zm.99687	Zea mays (Maize)	NA	DNA binding; nucleus; sequence-specific DNA binding transcription factor activity; transcription, DNA-templated	GO:0003677; GO:0005634; GO:0003700; GO:0006351	GO:0003677~DNA binding;GO:0003700~sequence-specific DNA binding transcription factor activity	GO:0006351~transcription, DNA-templated	GO:0005634~nucleus
Master_Control_54793	SO_3189_100MS_Frozen_c25385_g3_i2	19.7064	9.2356	0.468661	-1.09338	0.616863	1	tr|C6SYB9|C6SYB9_SOYBN	142	39.19	74	35.98	52.11	45	0	617	396	7	80	2e-08	Putative uncharacterized protein	NA	Glycine max (Soybean) (Glycine hispida)	NA	NA	NA	NA	NA	NA
Master_Control_54800	SO_3189_100MS_Frozen_c25387_g1_i1	384.274	187.351	0.487545	-1.03639	0.282331	1	tr|V4UN98|V4UN98_9ROSI	764	58.52	687	72.04	89.92	279	6	400	2454	27	709	0	Uncharacterized protein	CICLE_v10007536mg	Citrus clementina	NA	glycerol metabolic process; glycerophosphodiester phosphodiesterase activity; lipid metabolic process	GO:0006071; GO:0008889; GO:0006629	GO:0008889~glycerophosphodiester phosphodiesterase activity	GO:0006071~glycerol metabolic process;GO:0006629~lipid metabolic process	NA
Master_Control_54834	SO_3189_100MS_Frozen_c25397_g1_i1	109.143	48.8167	0.447274	-1.16077	0.364878	1	NA	NA	NA	NA	NA	NA	NA	NA	NA	NA	NA	NA	NA	NA	NA	NA	NA	NA	NA	NA	NA	NA
Master_Control_54880	SO_3189_100MS_Frozen_c25407_g1_i10	284.226	137.215	0.482765	-1.05061	0.303328	1	NA	NA	NA	NA	NA	NA	NA	NA	NA	NA	NA	NA	NA	NA	NA	NA	NA	NA	NA	NA	NA	NA
Master_Control_54877	SO_3189_100MS_Frozen_c25407_g1_i2	300.143	143.811	0.479143	-1.06147	0.293483	1	NA	NA	NA	NA	NA	NA	NA	NA	NA	NA	NA	NA	NA	NA	NA	NA	NA	NA	NA	NA	NA	NA
Master_Control_54879	SO_3189_100MS_Frozen_c25407_g1_i4	355.472	176.796	0.497354	-1.00765	0.30204	1	NA	NA	NA	NA	NA	NA	NA	NA	NA	NA	NA	NA	NA	NA	NA	NA	NA	NA	NA	NA	NA	NA
Master_Control_55130	SO_3189_100MS_Frozen_c25489_g1_i4	14.4008	5.27749	0.366472	-1.44823	0.566779	1	NA	NA	NA	NA	NA	NA	NA	NA	NA	NA	NA	NA	NA	NA	NA	NA	NA	NA	NA	NA	NA	NA
Master_Control_55273	SO_3189_100MS_Frozen_c25533_g1_i4	20.4643	5.27749	0.257888	-1.95519	0.384687	1	tr|C7FAC7|C7FAC7_9ASTR	172	36.25	160	90.06	93.02	73	4	3	419	18	169	7e-14	Putative uncharacterized protein (Fragment)	NA	Lactuca serriola	NA	NA	NA	NA	NA	NA
Master_Control_55327	SO_3189_100MS_Frozen_c25551_g1_i12	29.5595	14.5131	0.490978	-1.02627	0.583834	1	tr|A0A061EU27|A0A061EU27_THECC	371	59.21	76	24.95	20.49	31	0	760	533	296	371	2e-14	Emb:CAB10253.1 isoform 3	TCM_020692	Theobroma cacao (Cacao) (Cocoa)	NA	NA	NA	NA	NA	NA
Master_Control_55357	SO_3189_100MS_Frozen_c25557_g1_i1	34.8651	17.1518	0.491948	-1.02342	0.562995	1	tr|A0A067JL24|A0A067JL24_JATCU	207	60	65	39.8	31.4	24	2	488	300	89	153	4e-18	Uncharacterized protein	JCGZ_23366	Jatropha curcas (Barbados nut)	NA	NA	NA	NA	NA	NA
Master_Control_33502	SO_3189_100MS_Frozen_c2557_g1_i1	16.6746	7.91623	0.474747	-1.07477	0.646667	1	NA	NA	NA	NA	NA	NA	NA	NA	NA	NA	NA	NA	NA	NA	NA	NA	NA	NA	NA	NA	NA	NA
Master_Control_55485	SO_3189_100MS_Frozen_c25581_g2_i2	81.0992	34.3037	0.422984	-1.24133	0.372459	1	tr|I1L7U8|I1L7U8_SOYBN	528	74.6	126	45.65	23.86	22	2	221	586	409	528	1e-43	Uncharacterized protein	NA	Glycine max (Soybean) (Glycine hispida)	NA	integral component of membrane; iron ion transport; magnesium ion transport; transmembrane transport; vacuolar membrane; zinc ion transport	GO:0016021; GO:0006826; GO:0015693; GO:0055085; GO:0005774; GO:0006829	NA	GO:0006826~iron ion transport;GO:0015693~magnesium ion transport;GO:0055085~transmembrane transport;GO:0006829~zinc ion transport	GO:0016021~integral component of membrane;GO:0005774~vacuolar membrane
Master_Control_55540	SO_3189_100MS_Frozen_c25601_g1_i5	81.0992	39.5811	0.488058	-1.03488	0.452285	1	tr|K4CD84|K4CD84_SOLLC	316	68.83	77	23.03	24.37	24	0	499	269	204	280	8e-28	Uncharacterized protein	Solyc07g025390.2	Solanum lycopersicum (Tomato) (Lycopersicon esculentum)	NA	NA	NA	NA	NA	NA
Master_Control_55591	SO_3189_100MS_Frozen_c25611_g3_i12	112.175	50.1361	0.446947	-1.16182	0.361058	1	NA	NA	NA	NA	NA	NA	NA	NA	NA	NA	NA	NA	NA	NA	NA	NA	NA	NA	NA	NA	NA	NA
Master_Control_55581	SO_3189_100MS_Frozen_c25611_g3_i4	76.5516	19.7906	0.258526	-1.95162	0.186592	1	NA	NA	NA	NA	NA	NA	NA	NA	NA	NA	NA	NA	NA	NA	NA	NA	NA	NA	NA	NA	NA	NA
Master_Control_55589	SO_3189_100MS_Frozen_c25611_g3_i9	85.6469	14.5131	0.169453	-2.56105	0.0868236	1	NA	NA	NA	NA	NA	NA	NA	NA	NA	NA	NA	NA	NA	NA	NA	NA	NA	NA	NA	NA	NA	NA
Master_Control_55622	SO_3189_100MS_Frozen_c25626_g1_i4	54.5714	14.5131	0.265947	-1.91079	0.238262	1	tr|B9T640|B9T640_RICCO	500	87.57	185	64.09	37	23	0	312	866	137	321	4e-117	Putative uncharacterized protein	RCOM_0380550	Ricinus communis (Castor bean)	NA	catalytic activity; pyridoxal phosphate binding	GO:0003824; GO:0030170	GO:0003824~catalytic activity;GO:0030170~pyridoxal phosphate binding	NA	NA
Master_Control_55667	SO_3189_100MS_Frozen_c25639_g1_i2	656.373	298.178	0.454281	-1.13834	0.199648	1	tr|V4TRR8|V4TRR8_9ROSI	673	73.91	253	33.84	37.59	63	2	1492	2241	219	471	5e-112	Uncharacterized protein	CICLE_v10019170mg	Citrus clementina	NA	transmembrane transport	GO:0055085	NA	GO:0055085~transmembrane transport	NA
Master_Control_55680	SO_3189_100MS_Frozen_c25642_g5_i1	6.06349	2.63874	0.435185	-1.2003	0.783961	1	NA	NA	NA	NA	NA	NA	NA	NA	NA	NA	NA	NA	NA	NA	NA	NA	NA	NA	NA	NA	NA	NA
Master_Control_55763	SO_3189_100MS_Frozen_c25664_g4_i7	25.7698	10.555	0.409586	-1.28776	0.516536	1	tr|A5BHB0|A5BHB0_VITVI	198	77.78	54	24.88	27.27	12	0	639	478	137	190	2e-20	Putative uncharacterized protein (Fragment)	VITISV_014916	Vitis vinifera (Grape)	NA	NA	NA	NA	NA	NA
Master_Control_55960	SO_3189_100MS_Frozen_c25721_g3_i12	51.5397	17.1518	0.332789	-1.58732	0.324891	1	NA	NA	NA	NA	NA	NA	NA	NA	NA	NA	NA	NA	NA	NA	NA	NA	NA	NA	NA	NA	NA	NA
Master_Control_55961	SO_3189_100MS_Frozen_c25721_g3_i14	110.659	48.8167	0.441147	-1.18067	0.355531	1	NA	NA	NA	NA	NA	NA	NA	NA	NA	NA	NA	NA	NA	NA	NA	NA	NA	NA	NA	NA	NA	NA
Master_Control_55957	SO_3189_100MS_Frozen_c25721_g3_i9	187.968	77.8429	0.414128	-1.27185	0.259217	1	NA	NA	NA	NA	NA	NA	NA	NA	NA	NA	NA	NA	NA	NA	NA	NA	NA	NA	NA	NA	NA	NA
Master_Control_55972	SO_3189_100MS_Frozen_c25724_g3_i4	137.187	62.0105	0.452016	-1.14556	0.34272	1	tr|A0A067K079|A0A067K079_JATCU	563	69.51	328	49.62	58.26	95	1	25	1008	1	323	0	Uncharacterized protein	JCGZ_19255	Jatropha curcas (Barbados nut)	NA	carbohydrate metabolic process; poly(ADP-ribose) glycohydrolase activity	GO:0005975; GO:0004649	GO:0004649~poly(ADP-ribose) glycohydrolase activity	GO:0005975~carbohydrate metabolic process	NA
Master_Control_55997	SO_3189_100MS_Frozen_c25734_g1_i1	37.1389	13.1937	0.355253	-1.49308	0.399575	1	tr|M1CIM7|M1CIM7_SOLTU	331	64	25	7.29	7.55	9	0	512	438	110	134	1e-06	Uncharacterized protein	PGSC0003DMG400026524	Solanum tuberosum (Potato)	NA	metal ion binding; nucleotide binding; nucleus; RNA binding	GO:0003723; GO:0046872; GO:0000166; GO:0005634	GO:0003723~RNA binding;GO:0046872~metal ion binding;GO:0000166~nucleotide binding	NA	GO:0005634~nucleus
Master_Control_55998	SO_3189_100MS_Frozen_c25734_g1_i2	55.3294	25.0681	0.45307	-1.1422	0.458221	1	tr|G7JPE5|G7JPE5_MEDTR	839	76	25	5.13	2.98	6	0	1077	1003	227	251	5e-08	Beta-galactosidase (EC 3.2.1.23)	MTR_4g059680	Medicago truncatula (Barrel medic) (Medicago tribuloides)	NA	beta-galactosidase activity; carbohydrate binding; carbohydrate metabolic process	GO:0004565; GO:0030246; GO:0005975	GO:0004565~beta-galactosidase activity;GO:0030246~carbohydrate binding	GO:0005975~carbohydrate metabolic process	NA
Master_Control_56002	SO_3189_100MS_Frozen_c25734_g1_i6	34.8651	15.8325	0.454106	-1.1389	0.521456	1	tr|M1CIM7|M1CIM7_SOLTU	331	51.43	35	11.43	10.57	17	0	444	340	163	197	2e-06	Uncharacterized protein	PGSC0003DMG400026524	Solanum tuberosum (Potato)	NA	metal ion binding; nucleotide binding; nucleus; RNA binding	GO:0003723; GO:0046872; GO:0000166; GO:0005634	GO:0003723~RNA binding;GO:0046872~metal ion binding;GO:0000166~nucleotide binding	NA	GO:0005634~nucleus
Master_Control_56009	SO_3189_100MS_Frozen_c25735_g1_i1	227.381	94.9947	0.417778	-1.25919	0.24357	1	tr|A0A068UGQ0|A0A068UGQ0_COFCA	393	46.72	381	65.95	96.95	193	3	1349	237	10	390	5e-101	Coffea canephora DH200=94 genomic scaffold, scaffold_23	GSCOC_T00023807001	Coffea canephora (Robusta coffee)	NA	NA	NA	NA	NA	NA
Master_Control_56030	SO_3189_100MS_Frozen_c25741_g3_i3	42.4445	17.1518	0.404101	-1.30721	0.43687	1	tr|A0A067KYK2|A0A067KYK2_JATCU	1074	57.35	68	57.63	6.33	23	1	213	10	1	62	5e-10	Uncharacterized protein	JCGZ_08235	Jatropha curcas (Barbados nut)	NA	NA	NA	NA	NA	NA
Master_Control_56053	SO_3189_100MS_Frozen_c25746_g1_i1	2630.8	482.89	0.183553	-2.44573	0.00226176	0.176462	tr|A0A059BG02|A0A059BG02_EUCGR	304	83.74	123	48.49	40.46	20	0	676	308	178	300	5e-70	Uncharacterized protein	EUGRSUZ_G02560	Eucalyptus grandis (Flooded gum)	NA	cytoplasm; inositol catabolic process; inositol oxygenase activity; iron ion binding	GO:0005737; GO:0019310; GO:0050113; GO:0005506	GO:0050113~inositol oxygenase activity;GO:0005506~iron ion binding	GO:0019310~inositol catabolic process	GO:0005737~cytoplasm
Master_Control_56057	SO_3189_100MS_Frozen_c25746_g6_i2	4236.87	1364.23	0.32199	-1.63491	0.0305415	0.868552	tr|A0A068TNP0|A0A068TNP0_COFCA	305	79.01	181	49.18	59.34	38	0	88	630	1	181	2e-97	Coffea canephora DH200=94 genomic scaffold, scaffold_2	GSCOC_T00021907001	Coffea canephora (Robusta coffee)	NA	cytoplasm; inositol catabolic process; inositol oxygenase activity; iron ion binding	GO:0005737; GO:0019310; GO:0050113; GO:0005506	GO:0050113~inositol oxygenase activity;GO:0005506~iron ion binding	GO:0019310~inositol catabolic process	GO:0005737~cytoplasm
Master_Control_56130	SO_3189_100MS_Frozen_c25770_g1_i3	507.818	226.932	0.446877	-1.16205	0.208812	1	tr|M1BNY7|M1BNY7_SOLTU	292	77.63	295	61.16	100	62	2	293	1174	1	292	4e-145	Uncharacterized protein	PGSC0003DMG400019253	Solanum tuberosum (Potato)	NA	methyltransferase activity	GO:0008168	GO:0008168~methyltransferase activity	NA	NA
Master_Control_56132	SO_3189_100MS_Frozen_c25770_g1_i4	360.02	162.283	0.45076	-1.14957	0.241093	1	tr|M1BNY7|M1BNY7_SOLTU	292	77.63	295	66.09	100	62	2	185	1066	1	292	1e-145	Uncharacterized protein	PGSC0003DMG400019253	Solanum tuberosum (Potato)	NA	methyltransferase activity	GO:0008168	GO:0008168~methyltransferase activity	NA	NA
Master_Control_56150	SO_3189_100MS_Frozen_c25777_g1_i2	293.322	138.534	0.472294	-1.08224	0.286775	1	tr|A0A022QSY5|A0A022QSY5_ERYGU	500	77.31	454	65.96	90.8	96	2	1667	309	10	457	0	Uncharacterized protein	MIMGU_mgv1a005031mg	Erythranthe guttata (Yellow monkey flower) (Mimulus guttatus)	NA	carbohydrate metabolic process; hydrolase activity, hydrolyzing O-glycosyl compounds	GO:0005975; GO:0004553	GO:0004553~hydrolase activity, hydrolyzing O-glycosyl compounds	GO:0005975~carbohydrate metabolic process	NA
Master_Control_56253	SO_3189_100MS_Frozen_c25806_g6_i4	68.2143	27.7068	0.406173	-1.29983	0.374463	1	tr|C0HFX3|C0HFX3_MAIZE	107	72.73	55	16.47	51.4	14	1	351	515	36	89	2e-18	Uncharacterized protein	LOC100381426	Zea mays (Maize)	NA	GTP binding; intracellular; small GTPase mediated signal transduction	GO:0005525; GO:0005622; GO:0007264	GO:0005525~GTP binding	GO:0007264~small GTPase mediated signal transduction	GO:0005622~intracellular
Master_Control_56285	SO_3189_100MS_Frozen_c25810_g6_i10	3.03175	1.31937	0.435185	-1.2003	0.918994	1	NA	NA	NA	NA	NA	NA	NA	NA	NA	NA	NA	NA	NA	NA	NA	NA	NA	NA	NA	NA	NA	NA
Master_Control_56284	SO_3189_100MS_Frozen_c25810_g6_i9	68.9722	22.4293	0.325193	-1.62063	0.275973	1	NA	NA	NA	NA	NA	NA	NA	NA	NA	NA	NA	NA	NA	NA	NA	NA	NA	NA	NA	NA	NA	NA
Master_Control_56509	SO_3189_100MS_Frozen_c25893_g3_i2	69.7302	21.1099	0.302738	-1.72386	0.248256	1	tr|K4CA56|K4CA56_SOLLC	463	58	50	13.88	10.8	21	0	596	745	381	430	1e-08	Uncharacterized protein	Solyc06g076980.2	Solanum lycopersicum (Tomato) (Lycopersicon esculentum)	NA	NA	NA	NA	NA	NA
Master_Control_56526	SO_3189_100MS_Frozen_c25898_g3_i3	3808.63	1360.27	0.357155	-1.48538	0.0495581	1	tr|A0A068V0R0|A0A068V0R0_COFCA	155	60.9	156	38.74	100	46	4	234	659	1	155	2e-44	Coffea canephora DH200=94 genomic scaffold, scaffold_75	GSCOC_T00038440001	Coffea canephora (Robusta coffee)	NA	copper ion transmembrane transporter activity; integral component of membrane	GO:0005375; GO:0016021	GO:0005375~copper ion transmembrane transporter activity	NA	GO:0016021~integral component of membrane
Master_Control_56598	SO_3189_100MS_Frozen_c25926_g1_i4	126.575	44.8586	0.354402	-1.49654	0.234223	1	NA	NA	NA	NA	NA	NA	NA	NA	NA	NA	NA	NA	NA	NA	NA	NA	NA	NA	NA	NA	NA	NA
Master_Control_56635	SO_3189_100MS_Frozen_c25938_g1_i2	47553	11547.1	0.242827	-2.042	0.0105448	0.478388	tr|A0A061E869|A0A061E869_THECC	672	53.18	425	27.3	63.24	144	7	1131	1	143	560	2e-110	Kinase superfamily protein isoform 3	TCM_010770	Theobroma cacao (Cacao) (Cocoa)	NA	ATP binding; protein serine/threonine kinase activity	GO:0005524; GO:0004674	GO:0005524~ATP binding;GO:0004674~protein serine/threonine kinase activity	NA	NA
Master_Control_56865	SO_3189_100MS_Frozen_c25995_g1_i22	33.3492	15.8325	0.474747	-1.07477	0.550216	1	tr|A0A068U1W1|A0A068U1W1_COFCA	516	79.41	34	10.09	6.59	7	0	467	568	400	433	5e-09	Coffea canephora DH200=94 genomic scaffold, scaffold_8	GSCOC_T00039936001	Coffea canephora (Robusta coffee)	NA	galactosylgalactosylxylosylprotein 3-beta-glucuronosyltransferase activity; membrane	GO:0015018; GO:0016020	GO:0015018~galactosylgalactosylxylosylprotein 3-beta-glucuronosyltransferase activity	NA	GO:0016020~membrane
Master_Control_56881	SO_3189_100MS_Frozen_c26007_g1_i3	15.1587	2.63874	0.174074	-2.52223	0.347065	1	tr|M5XNL6|M5XNL6_PRUPE	527	33.59	128	45.02	24.29	80	3	852	472	35	158	1e-11	Uncharacterized protein	PRUPE_ppa026213mg	Prunus persica (Peach) (Amygdalus persica)	NA	NA	NA	NA	NA	NA
Master_Control_56981	SO_3189_100MS_Frozen_c26035_g1_i4	116.722	51.4555	0.440837	-1.18168	0.348507	1	tr|D2D1G4|D2D1G4_LACSA	309	71.72	198	69.64	64.08	54	2	77	670	16	211	3e-90	Phytol kinase	NA	Lactuca sativa (Garden lettuce)	NA	kinase activity; membrane	GO:0016301; GO:0016020	GO:0016301~kinase activity	NA	GO:0016020~membrane
Master_Control_57015	SO_3189_100MS_Frozen_c26044_g1_i2	22.7381	2.63874	0.116049	-3.10719	0.194417	1	tr|Q5NJB1|Q5NJB1_SENSQ	637	81.12	143	99.54	22.45	27	0	1	429	431	573	1e-78	S-receptor kinase-like protein 1	rlk1	Senecio squalidus (Oxford ragwort)	NA	ATP binding; protein serine/threonine kinase activity	GO:0005524; GO:0004674	GO:0005524~ATP binding;GO:0004674~protein serine/threonine kinase activity	NA	NA
Master_Control_57173	SO_3189_100MS_Frozen_c26077_g1_i3	4393.76	2188.84	0.49817	-1.00529	0.17642	1	tr|Q9ZTY7|Q9ZTY7_9SOLN	456	46.97	479	43.52	100	224	5	305	1732	5	456	1e-150	Carboxypeptidase (EC 3.4.16.-)	pldp15	Solanum berthaultii	NA	serine-type carboxypeptidase activity; transferase activity, transferring acyl groups	GO:0004185; GO:0016746	GO:0004185~serine-type carboxypeptidase activity;GO:0016746~transferase activity, transferring acyl groups	NA	NA
Master_Control_57188	SO_3189_100MS_Frozen_c26082_g1_i1	2360.21	1011.96	0.428757	-1.22177	0.11394	1	tr|M1BM54|M1BM54_SOLTU	514	33.27	511	79.35	99.42	288	12	1831	422	2	500	5e-72	Uncharacterized protein	PGSC0003DMG400018746	Solanum tuberosum (Potato)	NA	NA	NA	NA	NA	NA
Master_Control_57356	SO_3189_100MS_Frozen_c26123_g3_i1	331.218	149.089	0.450123	-1.15161	0.247596	1	NA	NA	NA	NA	NA	NA	NA	NA	NA	NA	NA	NA	NA	NA	NA	NA	NA	NA	NA	NA	NA	NA
Master_Control_57372	SO_3189_100MS_Frozen_c26127_g2_i4	27.2857	5.27749	0.193416	-2.37022	0.257921	1	tr|V7CE63|V7CE63_PHAVU	759	68.29	41	24.55	5.4	12	1	124	2	8	47	4e-09	Uncharacterized protein	PHAVU_003G219700g	Phaseolus vulgaris (Kidney bean) (French bean)	NA	NA	NA	NA	NA	NA
Master_Control_57397	SO_3189_100MS_Frozen_c26135_g1_i2	3.03175	1.31937	0.435185	-1.2003	0.918994	1	NA	NA	NA	NA	NA	NA	NA	NA	NA	NA	NA	NA	NA	NA	NA	NA	NA	NA	NA	NA	NA	NA
Master_Control_57547	SO_3189_100MS_Frozen_c26176_g1_i1	27.2857	13.1937	0.483539	-1.0483	0.586844	1	tr|A0A061EFH9|A0A061EFH9_THECC	645	85	80	71.22	12.4	12	0	98	337	59	138	1e-40	AMP-dependent synthetase and ligase family protein	TCM_017664	Theobroma cacao (Cacao) (Cocoa)	NA	ligase activity	GO:0016874	GO:0016874~ligase activity	NA	NA
Master_Control_57680	SO_3189_100MS_Frozen_c26214_g3_i2	68.2143	26.3874	0.386831	-1.37022	0.351098	1	tr|M1AUS8|M1AUS8_SOLTU	773	52.73	165	80.1	21.35	67	4	11	481	175	336	8e-49	Uncharacterized protein	PGSC0003DMG400011792	Solanum tuberosum (Potato)	NA	ATP binding; calcium ion binding; polysaccharide binding; protein serine/threonine kinase activity	GO:0005524; GO:0005509; GO:0030247; GO:0004674	GO:0005524~ATP binding;GO:0005509~calcium ion binding;GO:0030247~polysaccharide binding;GO:0004674~protein serine/threonine kinase activity	NA	NA
Master_Control_57683	SO_3189_100MS_Frozen_c26214_g3_i3	8.3373	3.95811	0.474747	-1.07477	0.757163	1	tr|M1AUS8|M1AUS8_SOLTU	773	51.16	129	82.52	16.69	52	4	11	373	175	300	2e-34	Uncharacterized protein	PGSC0003DMG400011792	Solanum tuberosum (Potato)	NA	ATP binding; calcium ion binding; polysaccharide binding; protein serine/threonine kinase activity	GO:0005524; GO:0005509; GO:0030247; GO:0004674	GO:0005524~ATP binding;GO:0005509~calcium ion binding;GO:0030247~polysaccharide binding;GO:0004674~protein serine/threonine kinase activity	NA	NA
Master_Control_57719	SO_3189_100MS_Frozen_c26224_g2_i2	23.496	5.27749	0.224612	-2.15449	0.320878	1	tr|A0A061FKA5|A0A061FKA5_THECC	486	36.05	86	40.76	17.7	22	1	63	320	404	456	9e-11	Phosphatase 2C5	TCM_042479	Theobroma cacao (Cacao) (Cocoa)	NA	metal ion binding; protein dephosphorylation; protein serine/threonine phosphatase activity	GO:0046872; GO:0006470; GO:0004722	GO:0046872~metal ion binding;GO:0004722~protein serine/threonine phosphatase activity	GO:0006470~protein dephosphorylation	NA
Master_Control_57728	SO_3189_100MS_Frozen_c26226_g2_i8	14.4008	5.27749	0.366472	-1.44823	0.566779	1	NA	NA	NA	NA	NA	NA	NA	NA	NA	NA	NA	NA	NA	NA	NA	NA	NA	NA	NA	NA	NA	NA
Master_Control_57807	SO_3189_100MS_Frozen_c26248_g1_i5	38.6548	18.4712	0.47785	-1.06537	0.533897	1	NA	NA	NA	NA	NA	NA	NA	NA	NA	NA	NA	NA	NA	NA	NA	NA	NA	NA	NA	NA	NA	NA
Master_Control_57815	SO_3189_100MS_Frozen_c26248_g1_i9	338.04	153.047	0.452749	-1.14322	0.249055	1	NA	NA	NA	NA	NA	NA	NA	NA	NA	NA	NA	NA	NA	NA	NA	NA	NA	NA	NA	NA	NA	NA
Master_Control_57838	SO_3189_100MS_Frozen_c26252_g1_i3	29.5595	13.1937	0.446344	-1.16377	0.536179	1	tr|F6HTW0|F6HTW0_VITVI	802	75.78	128	87.07	15.96	31	0	390	7	523	650	4e-56	Putative uncharacterized protein	VIT_14s0030g01350	Vitis vinifera (Grape)	NA	Cul4-RING E3 ubiquitin ligase complex; fatty acid beta-oxidation; lateral root formation; protein import into peroxisome matrix; protein N-linked glycosylation	GO:0080008; GO:0006635; GO:0010311; GO:0006487; GO:0016558	NA	GO:0006635~fatty acid beta-oxidation;GO:0010311~lateral root formation;GO:0006487~protein N-linked glycosylation;GO:0016558~protein import into peroxisome matrix	GO:0080008~Cul4-RING E3 ubiquitin ligase complex
Master_Control_57859	SO_3189_100MS_Frozen_c26257_g2_i14	14.4008	5.27749	0.366472	-1.44823	0.566779	1	NA	NA	NA	NA	NA	NA	NA	NA	NA	NA	NA	NA	NA	NA	NA	NA	NA	NA	NA	NA	NA	NA
Master_Control_57863	SO_3189_100MS_Frozen_c26259_g2_i1	81.0992	38.2618	0.47179	-1.08378	0.432312	1	tr|U5GJG5|U5GJG5_POPTR	566	85.19	27	21.04	4.77	4	0	212	292	296	322	1e-13	Uncharacterized protein	POPTR_0003s15570g	Populus trichocarpa (Western balsam poplar) (Populus balsamifera subsp. trichocarpa)	NA	ATP binding; DNA binding; DNA helicase activity; DNA replication initiation; MCM complex; nucleus	GO:0005524; GO:0003677; GO:0003678; GO:0006270; GO:0042555; GO:0005634	GO:0005524~ATP binding;GO:0003677~DNA binding;GO:0003678~DNA helicase activity	GO:0006270~DNA replication initiation	GO:0042555~MCM complex;GO:0005634~nucleus
Master_Control_57937	SO_3189_100MS_Frozen_c26285_g2_i2	1685.65	552.817	0.327954	-1.60843	0.0459145	1	tr|F6HHM2|F6HHM2_VITVI	1289	67.71	96	12.51	7.45	31	0	1192	1479	735	830	5e-36	Putative uncharacterized protein	VIT_12s0057g00610	Vitis vinifera (Grape)	NA	chloroplast; embryo sac egg cell differentiation	GO:0009507; GO:0009560	NA	GO:0009560~embryo sac egg cell differentiation	GO:0009507~chloroplast
Master_Control_57938	SO_3189_100MS_Frozen_c26285_g2_i4	585.127	273.11	0.466753	-1.09927	0.222731	1	NA	NA	NA	NA	NA	NA	NA	NA	NA	NA	NA	NA	NA	NA	NA	NA	NA	NA	NA	NA	NA	NA
Master_Control_57940	SO_3189_100MS_Frozen_c26285_g2_i8	1956.99	824.607	0.421364	-1.24686	0.112194	1	tr|F6HHM2|F6HHM2_VITVI	1289	66.12	121	15.07	9.39	41	0	1192	1554	735	855	9e-45	Putative uncharacterized protein	VIT_12s0057g00610	Vitis vinifera (Grape)	NA	chloroplast; embryo sac egg cell differentiation	GO:0009507; GO:0009560	NA	GO:0009560~embryo sac egg cell differentiation	GO:0009507~chloroplast
Master_Control_58010	SO_3189_100MS_Frozen_c26303_g2_i1	8.3373	2.63874	0.316498	-1.65973	0.628212	1	NA	NA	NA	NA	NA	NA	NA	NA	NA	NA	NA	NA	NA	NA	NA	NA	NA	NA	NA	NA	NA	NA
Master_Control_58038	SO_3189_100MS_Frozen_c26313_g2_i1	27.2857	10.555	0.386831	-1.37022	0.482891	1	tr|B9GZQ6|B9GZQ6_POPTR	283	77.32	97	47.94	34.28	21	1	416	129	183	279	6e-51	Uncharacterized protein (Fragment)	POPTR_0003s17100g	Populus trichocarpa (Western balsam poplar) (Populus balsamifera subsp. trichocarpa)	NA	zinc ion binding	GO:0008270	GO:0008270~zinc ion binding	NA	NA
Master_Control_58053	SO_3189_100MS_Frozen_c26314_g5_i3	18.9484	9.2356	0.487407	-1.0368	0.64056	1	NA	NA	NA	NA	NA	NA	NA	NA	NA	NA	NA	NA	NA	NA	NA	NA	NA	NA	NA	NA	NA	NA
Master_Control_58158	SO_3189_100MS_Frozen_c26343_g2_i2	46.9921	13.1937	0.280765	-1.83257	0.276627	1	NA	NA	NA	NA	NA	NA	NA	NA	NA	NA	NA	NA	NA	NA	NA	NA	NA	NA	NA	NA	NA	NA
Master_Control_58237	SO_3189_100MS_Frozen_c26374_g1_i3	405.496	125.34	0.309103	-1.69384	0.0860051	1	tr|Q9ZT13|Q9ZT13_TOBAC	909	79.8	99	55	10.89	17	1	539	243	803	898	5e-45	101 kDa heat shock protein	HSP101	Nicotiana tabacum (Common tobacco)	NA	ATP binding; protein metabolic process	GO:0005524; GO:0019538	GO:0005524~ATP binding	GO:0019538~protein metabolic process	NA
Master_Control_58299	SO_3189_100MS_Frozen_c26392_g1_i5	19.7064	9.2356	0.468661	-1.09338	0.616863	1	tr|A8JJN6|A8JJN6_CHLRE	120	100	34	31.97	28.33	0	0	318	217	87	120	2e-14	Histone H2B	HTB27 CHLREDRAFT_181233	Chlamydomonas reinhardtii (Chlamydomonas smithii)	NA	DNA binding; nucleosome; nucleus	GO:0003677; GO:0000786; GO:0005634	GO:0003677~DNA binding	NA	GO:0000786~nucleosome;GO:0005634~nucleus
Master_Control_58403	SO_3189_100MS_Frozen_c26433_g2_i1	12.127	2.63874	0.217593	-2.2003	0.447404	1	NA	NA	NA	NA	NA	NA	NA	NA	NA	NA	NA	NA	NA	NA	NA	NA	NA	NA	NA	NA	NA	NA
Master_Control_58431	SO_3189_100MS_Frozen_c26436_g4_i1	2014.6	721.696	0.358234	-1.48103	0.0605475	1	tr|A0A061GMH1|A0A061GMH1_THECC	242	71.85	238	25.78	98.35	65	1	1027	320	5	242	9e-102	DERLIN-1	TCM_037755	Theobroma cacao (Cacao) (Cocoa)	NA	NA	NA	NA	NA	NA
Master_Control_58492	SO_3189_100MS_Frozen_c26448_g1_i3	23.496	5.27749	0.224612	-2.15449	0.320878	1	NA	NA	NA	NA	NA	NA	NA	NA	NA	NA	NA	NA	NA	NA	NA	NA	NA	NA	NA	NA	NA	NA
Master_Control_58525	SO_3189_100MS_Frozen_c26457_g3_i2	37.8968	10.555	0.278519	-1.84415	0.306195	1	tr|F6H684|F6H684_VITVI	488	42.05	176	69.11	36.07	61	2	99	503	42	217	2e-45	Putative uncharacterized protein	VIT_03s0091g01290	Vitis vinifera (Grape)	NA	serine-type carboxypeptidase activity	GO:0004185	GO:0004185~serine-type carboxypeptidase activity	NA	NA
Master_Control_58587	SO_3189_100MS_Frozen_c26471_g2_i1	13.6429	6.59686	0.483539	-1.0483	0.684908	1	NA	NA	NA	NA	NA	NA	NA	NA	NA	NA	NA	NA	NA	NA	NA	NA	NA	NA	NA	NA	NA	NA
Master_Control_58657	SO_3189_100MS_Frozen_c26485_g1_i1	5.30556	2.63874	0.497354	-1.00765	0.848264	1	tr|D7TQA6|D7TQA6_VITVI	924	84.06	69	65.09	7.47	11	0	110	316	685	753	2e-33	Putative uncharacterized protein	VIT_08s0040g03140	Vitis vinifera (Grape)	NA	ATP binding; plasma membrane; plasmodesma; protein serine/threonine kinase activity	GO:0005524; GO:0005886; GO:0009506; GO:0004674	GO:0005524~ATP binding;GO:0004674~protein serine/threonine kinase activity	NA	GO:0005886~plasma membrane;GO:0009506~plasmodesma
Master_Control_58670	SO_3189_100MS_Frozen_c26491_g1_i5	109.143	52.7749	0.483539	-1.0483	0.410318	1	tr|A0A059BKT9|A0A059BKT9_EUCGR	105	71.43	105	97.83	100	22	1	7	321	9	105	1e-44	Patatin (EC 3.1.1.-) (Fragment)	EUGRSUZ_F00257	Eucalyptus grandis (Flooded gum)	NA	lipid metabolic process	GO:0006629	NA	GO:0006629~lipid metabolic process	NA
Master_Control_58727	SO_3189_100MS_Frozen_c26503_g5_i1	9.85318	2.63874	0.267806	-1.90074	0.547078	1	NA	NA	NA	NA	NA	NA	NA	NA	NA	NA	NA	NA	NA	NA	NA	NA	NA	NA	NA	NA	NA	NA
Master_Control_58760	SO_3189_100MS_Frozen_c26514_g1_i10	106.869	43.5393	0.407407	-1.29546	0.318299	1	NA	NA	NA	NA	NA	NA	NA	NA	NA	NA	NA	NA	NA	NA	NA	NA	NA	NA	NA	NA	NA	NA
Master_Control_58784	SO_3189_100MS_Frozen_c26525_g1_i3	197.821	64.6492	0.326806	-1.61349	0.15574	1	tr|A0A068V2D7|A0A068V2D7_COFCA	339	77.14	35	24.59	10.32	8	0	1	105	303	337	1e-07	Coffea canephora DH200=94 genomic scaffold, scaffold_78	GSCOC_T00039243001	Coffea canephora (Robusta coffee)	NA	NA	NA	NA	NA	NA
Master_Control_58792	SO_3189_100MS_Frozen_c26526_g1_i4	73.5199	31.6649	0.430699	-1.21525	0.394473	1	NA	NA	NA	NA	NA	NA	NA	NA	NA	NA	NA	NA	NA	NA	NA	NA	NA	NA	NA	NA	NA	NA
Master_Control_58835	SO_3189_100MS_Frozen_c26534_g6_i2	505.544	153.047	0.302738	-1.72386	0.0698062	1	NA	NA	NA	NA	NA	NA	NA	NA	NA	NA	NA	NA	NA	NA	NA	NA	NA	NA	NA	NA	NA	NA
Master_Control_58863	SO_3189_100MS_Frozen_c26537_g2_i1	26.5278	13.1937	0.497354	-1.00765	0.604913	1	tr|A0A068VJW0|A0A068VJW0_COFCA	496	53.06	49	9.34	9.88	23	0	504	358	231	279	4e-07	Coffea canephora DH200=94 genomic scaffold, scaffold_2204	GSCOC_T00006218001	Coffea canephora (Robusta coffee)	NA	NA	NA	NA	NA	NA
Master_Control_59031	SO_3189_100MS_Frozen_c26579_g2_i2	21.2222	10.555	0.497354	-1.00765	0.634814	1	tr|W9RVL2|W9RVL2_9ROSA	1134	61.48	122	82.43	10.76	47	0	79	444	899	1020	1e-47	Uncharacterized protein	L484_016926	Morus notabilis	NA	NA	NA	NA	NA	NA
Master_Control_59065	SO_3189_100MS_Frozen_c26590_g3_i1	7306.51	3311.62	0.453243	-1.14164	0.121316	1	tr|A0A067LME7|A0A067LME7_JATCU	170	51.45	173	38.59	100	72	5	175	672	3	170	6e-38	Uncharacterized protein	JCGZ_11883	Jatropha curcas (Barbados nut)	NA	NA	NA	NA	NA	NA
Master_Control_59080	SO_3189_100MS_Frozen_c26592_g2_i2	26.5278	7.91623	0.298413	-1.74462	0.387112	1	NA	NA	NA	NA	NA	NA	NA	NA	NA	NA	NA	NA	NA	NA	NA	NA	NA	NA	NA	NA	NA	NA
Master_Control_59321	SO_3189_100MS_Frozen_c26658_g1_i2	23.496	10.555	0.449223	-1.15449	0.572167	1	tr|A0A067DR56|A0A067DR56_CITSI	987	40.44	136	100	13.78	71	3	2	379	666	801	2e-09	Uncharacterized protein	CISIN_1g001979mg	Citrus sinensis (Sweet orange) (Citrus aurantium var. sinensis)	NA	ADP binding	GO:0043531	GO:0043531~ADP binding	NA	NA
Master_Control_59347	SO_3189_100MS_Frozen_c26660_g5_i2	103.079	50.1361	0.486383	-1.03983	0.420873	1	tr|D7SSP1|D7SSP1_VITVI	173	52.24	67	19.57	38.73	31	1	835	635	1	66	6e-15	Putative uncharacterized protein	VIT_11s0206g00100	Vitis vinifera (Grape)	NA	NA	NA	NA	NA	NA
Master_Control_59353	SO_3189_100MS_Frozen_c26662_g1_i10	1244.53	555.455	0.446317	-1.16386	0.154809	1	tr|B9S582|B9S582_RICCO	575	88.83	197	20.23	34.26	22	0	2380	1790	366	562	1e-154	Chaperonin-60kD, ch60, putative	RCOM_1722530	Ricinus communis (Castor bean)	NA	ATP binding; cytoplasm; protein refolding	GO:0005524; GO:0005737; GO:0042026	GO:0005524~ATP binding	GO:0042026~protein refolding	GO:0005737~cytoplasm
Master_Control_59354	SO_3189_100MS_Frozen_c26662_g1_i12	2189.68	785.026	0.358512	-1.47991	0.0589716	1	tr|A0A061EK53|A0A061EK53_THECC	575	85.1	537	54.61	93.39	79	1	2949	1339	23	558	0	Heat shock protein 60 isoform 1	TCM_020438	Theobroma cacao (Cacao) (Cocoa)	NA	ATP binding; cytoplasm; protein refolding	GO:0005524; GO:0005737; GO:0042026	GO:0005524~ATP binding	GO:0042026~protein refolding	GO:0005737~cytoplasm
Master_Control_59355	SO_3189_100MS_Frozen_c26662_g1_i14	716.25	187.351	0.261572	-1.93472	0.0332644	0.894709	tr|A0A059AI03|A0A059AI03_EUCGR	649	57.35	204	33.7	31.43	52	3	735	226	447	649	1e-116	Malic enzyme	EUGRSUZ_J02940	Eucalyptus grandis (Flooded gum)	NA	malate dehydrogenase (decarboxylating) (NAD+) activity; malate metabolic process; metal ion binding; NAD binding	GO:0051287; GO:0004471; GO:0006108; GO:0046872	GO:0051287~NAD binding;GO:0004471~malate dehydrogenase (decarboxylating) (NAD+) activity;GO:0046872~metal ion binding	GO:0006108~malate metabolic process	NA
Master_Control_59356	SO_3189_100MS_Frozen_c26662_g1_i16	640.457	215.058	0.335788	-1.57438	0.0831179	1	tr|A7LD82|A7LD82_FLATR	612	62.25	204	32.48	33.33	42	3	735	226	410	612	8e-129	Malic enzyme (Fragment)	NA	Flaveria trinervia (Clustered yellowtops) (Oedera trinervia)	NA	malate dehydrogenase (decarboxylating) (NAD+) activity; malate metabolic process; metal ion binding; NAD binding	GO:0051287; GO:0004471; GO:0006108; GO:0046872	GO:0051287~NAD binding;GO:0004471~malate dehydrogenase (decarboxylating) (NAD+) activity;GO:0046872~metal ion binding	GO:0006108~malate metabolic process	NA
Master_Control_59357	SO_3189_100MS_Frozen_c26662_g1_i17	1852.4	693.989	0.374644	-1.41641	0.0741364	1	tr|A0A067K3N8|A0A067K3N8_JATCU	574	81.55	336	29.73	58.54	62	0	3389	2382	23	358	0	Uncharacterized protein	JCGZ_17587	Jatropha curcas (Barbados nut)	NA	ATP binding; cytoplasm; protein refolding	GO:0005524; GO:0005737; GO:0042026	GO:0005524~ATP binding	GO:0042026~protein refolding	GO:0005737~cytoplasm
Master_Control_59349	SO_3189_100MS_Frozen_c26662_g1_i4	335.008	145.131	0.433216	-1.20684	0.225922	1	tr|A7LD80|A7LD80_FLAPA	580	89.1	367	55.24	63.28	32	1	1319	243	214	580	0	Malic enzyme (Fragment)	NA	Flaveria palmeri (Yellowtops)	NA	malate dehydrogenase (decarboxylating) (NAD+) activity; malate metabolic process; metal ion binding; NAD binding	GO:0051287; GO:0004471; GO:0006108; GO:0046872	GO:0051287~NAD binding;GO:0004471~malate dehydrogenase (decarboxylating) (NAD+) activity;GO:0046872~metal ion binding	GO:0006108~malate metabolic process	NA
Master_Control_59350	SO_3189_100MS_Frozen_c26662_g1_i5	1925.16	715.099	0.371449	-1.42876	0.0708059	1	tr|A0A061EK53|A0A061EK53_THECC	575	85.41	514	39.74	89.39	74	1	3344	1803	46	558	0	Heat shock protein 60 isoform 1	TCM_020438	Theobroma cacao (Cacao) (Cocoa)	NA	ATP binding; cytoplasm; protein refolding	GO:0005524; GO:0005737; GO:0042026	GO:0005524~ATP binding	GO:0042026~protein refolding	GO:0005737~cytoplasm
Master_Control_59351	SO_3189_100MS_Frozen_c26662_g1_i8	543.441	207.141	0.381166	-1.39151	0.132197	1	NA	NA	NA	NA	NA	NA	NA	NA	NA	NA	NA	NA	NA	NA	NA	NA	NA	NA	NA	NA	NA	NA
Master_Control_59352	SO_3189_100MS_Frozen_c26662_g1_i9	576.032	258.597	0.448928	-1.15544	0.202174	1	sp|P36444|MAOC_FLAPR	647	89.13	368	61.2	56.88	32	1	1322	243	280	647	0	NADP-dependent malic enzyme, chloroplastic (NADP-ME) (EC 1.1.1.40)	MODA	Flaveria pringlei	PATHWAY: Photosynthesis; C3 acid pathway.	chloroplast; malate dehydrogenase (decarboxylating) (NAD+) activity; malate dehydrogenase (decarboxylating) (NADP+) activity; malate metabolic process; metal ion binding; NAD binding; oxaloacetate decarboxylase activity	GO:0051287; GO:0009507; GO:0004471; GO:0004473; GO:0006108; GO:0046872; GO:0008948	GO:0051287~NAD binding;GO:0004471~malate dehydrogenase (decarboxylating) (NAD+) activity;GO:0004473~malate dehydrogenase (decarboxylating) (NADP+) activity;GO:0046872~metal ion binding;GO:0008948~oxaloacetate decarboxylase activity	GO:0006108~malate metabolic process	GO:0009507~chloroplast
Master_Control_59417	SO_3189_100MS_Frozen_c26676_g1_i4	54.5714	22.4293	0.411008	-1.28276	0.410092	1	tr|B9SNB1|B9SNB1_RICCO	379	41.18	85	63.91	22.43	38	4	390	154	281	359	1e-06	Putative uncharacterized protein	RCOM_0174350	Ricinus communis (Castor bean)	NA	NA	NA	NA	NA	NA
Master_Control_59427	SO_3189_100MS_Frozen_c26676_g2_i1	43.9603	9.2356	0.210089	-2.25092	0.204027	1	NA	NA	NA	NA	NA	NA	NA	NA	NA	NA	NA	NA	NA	NA	NA	NA	NA	NA	NA	NA	NA	NA
Master_Control_59514	SO_3189_100MS_Frozen_c26692_g1_i2	32.5913	13.1937	0.404823	-1.30464	0.476079	1	NA	NA	NA	NA	NA	NA	NA	NA	NA	NA	NA	NA	NA	NA	NA	NA	NA	NA	NA	NA	NA	NA
Master_Control_59717	SO_3189_100MS_Frozen_c26727_g2_i1	102.321	48.8167	0.477092	-1.06766	0.41014	1	tr|F6H7T6|F6H7T6_VITVI	432	33.89	239	84.06	55.32	143	7	852	172	143	378	4e-19	Putative uncharacterized protein	VIT_00s0181g00150	Vitis vinifera (Grape)	NA	NA	NA	NA	NA	NA
Master_Control_33546	SO_3189_100MS_Frozen_c2673_g1_i1	54.5714	13.1937	0.24177	-2.0483	0.210541	1	tr|D8VD33|D8VD33_ACTDE	216	57.14	42	39.01	19.44	17	1	192	314	171	212	2e-06	Ethylene response factor 6	ERF6	Actinidia deliciosa (Kiwi)	NA	DNA binding; nucleus; sequence-specific DNA binding transcription factor activity; transcription, DNA-templated	GO:0003677; GO:0005634; GO:0003700; GO:0006351	GO:0003677~DNA binding;GO:0003700~sequence-specific DNA binding transcription factor activity	GO:0006351~transcription, DNA-templated	GO:0005634~nucleus
Master_Control_59744	SO_3189_100MS_Frozen_c26732_g4_i2	170.536	72.5654	0.425514	-1.23272	0.284025	1	tr|A0A067JQZ9|A0A067JQZ9_JATCU	603	48.44	192	96.16	31.84	74	1	2	502	177	368	1e-36	Uncharacterized protein	JCGZ_17544	Jatropha curcas (Barbados nut)	NA	NA	NA	NA	NA	NA
Master_Control_59756	SO_3189_100MS_Frozen_c26736_g3_i1	92.4683	43.5393	0.470856	-1.08664	0.414888	1	NA	NA	NA	NA	NA	NA	NA	NA	NA	NA	NA	NA	NA	NA	NA	NA	NA	NA	NA	NA	NA	NA
Master_Control_59791	SO_3189_100MS_Frozen_c26745_g7_i2	40.9286	6.59686	0.16118	-2.63326	0.158711	1	tr|B9HDJ3|B9HDJ3_POPTR	510	75.76	33	23.52	6.47	8	0	244	342	32	64	1e-09	Uncharacterized protein	POPTR_0006s10940g	Populus trichocarpa (Western balsam poplar) (Populus balsamifera subsp. trichocarpa)	NA	integral component of membrane	GO:0016021	NA	NA	GO:0016021~integral component of membrane
Master_Control_59851	SO_3189_100MS_Frozen_c26766_g1_i1	51.5397	23.7487	0.460784	-1.11784	0.47657	1	NA	NA	NA	NA	NA	NA	NA	NA	NA	NA	NA	NA	NA	NA	NA	NA	NA	NA	NA	NA	NA	NA
Master_Control_59872	SO_3189_100MS_Frozen_c26769_g1_i1	81.8572	21.1099	0.257888	-1.95519	0.17801	1	NA	NA	NA	NA	NA	NA	NA	NA	NA	NA	NA	NA	NA	NA	NA	NA	NA	NA	NA	NA	NA	NA
Master_Control_59891	SO_3189_100MS_Frozen_c26774_g3_i1	54.5714	11.8743	0.217593	-2.2003	0.183403	1	tr|A0A067DCK7|A0A067DCK7_CITSI	184	41.84	98	93.04	53.26	54	1	302	9	50	144	4e-14	Uncharacterized protein (Fragment)	CISIN_1g0060182mg	Citrus sinensis (Sweet orange) (Citrus aurantium var. sinensis)	NA	NA	NA	NA	NA	NA
Master_Control_59957	SO_3189_100MS_Frozen_c26791_g1_i3	59.877	25.0681	0.418659	-1.25615	0.406765	1	tr|G7KL19|G7KL19_MEDTR	913	47.83	115	99.14	12.6	56	3	346	5	779	890	7e-24	Leucine-rich receptor-like kinase family protein	MTR_6g051800	Medicago truncatula (Barrel medic) (Medicago tribuloides)	NA	kinase activity	GO:0016301	GO:0016301~kinase activity	NA	NA
Master_Control_59964	SO_3189_100MS_Frozen_c26795_g2_i1	30.3175	11.8743	0.391667	-1.3523	0.472167	1	NA	NA	NA	NA	NA	NA	NA	NA	NA	NA	NA	NA	NA	NA	NA	NA	NA	NA	NA	NA	NA	NA
Master_Control_59984	SO_3189_100MS_Frozen_c26801_g1_i1	15.9167	7.91623	0.497354	-1.00765	0.674283	1	tr|A0A067DGG0|A0A067DGG0_CITSI	418	52.78	108	99.08	25.84	51	0	326	3	232	339	3e-29	Uncharacterized protein (Fragment)	CISIN_1g041938mg	Citrus sinensis (Sweet orange) (Citrus aurantium var. sinensis)	NA	NA	NA	NA	NA	NA
Master_Control_60034	SO_3189_100MS_Frozen_c26891_g1_i1	47.75	13.1937	0.276308	-1.85565	0.269079	1	tr|U3TDM0|U3TDM0_9ROSI	189	77.42	62	44.71	32.8	14	0	188	373	1	62	2e-26	Flowering locus C	SbFLC	Shorea beccariana	NA	DNA binding; nucleus; sequence-specific DNA binding transcription factor activity; transcription, DNA-templated	GO:0003677; GO:0005634; GO:0003700; GO:0006351	GO:0003677~DNA binding;GO:0003700~sequence-specific DNA binding transcription factor activity	GO:0006351~transcription, DNA-templated	GO:0005634~nucleus
Master_Control_60092	SO_3189_100MS_Frozen_c26997_g1_i1	15.1587	5.27749	0.348148	-1.52223	0.538945	1	tr|M5XE26|M5XE26_PRUPE	460	35.16	91	63.79	19.78	48	4	393	139	127	212	8e-06	Uncharacterized protein	PRUPE_ppa015020mg	Prunus persica (Peach) (Amygdalus persica)	NA	NA	NA	NA	NA	NA
Master_Control_60139	SO_3189_100MS_Frozen_c27095_g1_i1	9.85318	1.31937	0.133903	-2.90074	0.403197	1	tr|W5FQQ6|W5FQQ6_WHEAT	1100	37.26	212	77.37	19.27	110	4	25	660	789	977	1e-39	Uncharacterized protein	NA	Triticum aestivum (Wheat)	NA	ADP binding; sequence-specific DNA binding; sequence-specific DNA binding transcription factor activity	GO:0043531; GO:0043565; GO:0003700	GO:0043531~ADP binding;GO:0043565~sequence-specific DNA binding;GO:0003700~sequence-specific DNA binding transcription factor activity	NA	NA
Master_Control_60225	SO_3189_100MS_Frozen_c27253_g1_i1	25.7698	7.91623	0.30719	-1.7028	0.402078	1	tr|A0A059ANP1|A0A059ANP1_EUCGR	333	50	58	29	17.42	29	0	600	427	197	254	2e-10	Uncharacterized protein (Fragment)	EUGRSUZ_I01477	Eucalyptus grandis (Flooded gum)	NA	hydrolase activity, acting on ester bonds; lipid metabolic process	GO:0016788; GO:0006629	GO:0016788~hydrolase activity, acting on ester bonds	GO:0006629~lipid metabolic process	NA
Master_Control_60328	SO_3189_100MS_Frozen_c27453_g1_i1	73.5199	26.3874	0.358916	-1.47828	0.307641	1	NA	NA	NA	NA	NA	NA	NA	NA	NA	NA	NA	NA	NA	NA	NA	NA	NA	NA	NA	NA	NA	NA
Master_Control_33576	SO_3189_100MS_Frozen_c2755_g1_i2	116.722	56.733	0.486051	-1.04082	0.405322	1	tr|D7SI89|D7SI89_VITVI	217	65.35	202	53.44	93.09	69	1	805	203	16	217	3e-61	Putative uncharacterized protein	VIT_17s0000g06460	Vitis vinifera (Grape)	NA	defense response; integral component of membrane; zinc ion binding	GO:0006952; GO:0016021; GO:0008270	GO:0008270~zinc ion binding	GO:0006952~defense response	GO:0016021~integral component of membrane
Master_Control_60463	SO_3189_100MS_Frozen_c27703_g1_i1	4.54762	1.31937	0.290123	-1.78526	0.744659	1	NA	NA	NA	NA	NA	NA	NA	NA	NA	NA	NA	NA	NA	NA	NA	NA	NA	NA	NA	NA	NA	NA
Master_Control_60501	SO_3189_100MS_Frozen_c27776_g1_i1	6.06349	2.63874	0.435185	-1.2003	0.783961	1	NA	NA	NA	NA	NA	NA	NA	NA	NA	NA	NA	NA	NA	NA	NA	NA	NA	NA	NA	NA	NA	NA
Master_Control_60515	SO_3189_100MS_Frozen_c27796_g1_i1	37.1389	15.8325	0.426304	-1.23005	0.481392	1	NA	NA	NA	NA	NA	NA	NA	NA	NA	NA	NA	NA	NA	NA	NA	NA	NA	NA	NA	NA	NA	NA
Master_Control_60582	SO_3189_100MS_Frozen_c27914_g1_i1	9.09524	2.63874	0.290123	-1.78526	0.585927	1	NA	NA	NA	NA	NA	NA	NA	NA	NA	NA	NA	NA	NA	NA	NA	NA	NA	NA	NA	NA	NA	NA
Master_Control_60648	SO_3189_100MS_Frozen_c28037_g1_i1	11.3691	2.63874	0.232099	-2.10719	0.478013	1	NA	NA	NA	NA	NA	NA	NA	NA	NA	NA	NA	NA	NA	NA	NA	NA	NA	NA	NA	NA	NA	NA
Master_Control_60758	SO_3189_100MS_Frozen_c28225_g1_i1	68.9722	29.0262	0.420838	-1.24866	0.39077	1	tr|G7JXA7|G7JXA7_MEDTR	926	76.99	326	89.64	35.21	71	2	126	1091	35	360	7e-180	Alpha-glucosidase	MTR_5g057990	Medicago truncatula (Barrel medic) (Medicago tribuloides)	NA	carbohydrate binding; carbohydrate metabolic process; hydrolase activity, hydrolyzing O-glycosyl compounds	GO:0030246; GO:0005975; GO:0004553	GO:0030246~carbohydrate binding;GO:0004553~hydrolase activity, hydrolyzing O-glycosyl compounds	GO:0005975~carbohydrate metabolic process	NA
Master_Control_60816	SO_3189_100MS_Frozen_c28313_g1_i1	8.3373	2.63874	0.316498	-1.65973	0.628212	1	NA	NA	NA	NA	NA	NA	NA	NA	NA	NA	NA	NA	NA	NA	NA	NA	NA	NA	NA	NA	NA	NA
Master_Control_60913	SO_3189_100MS_Frozen_c28487_g1_i1	6.06349	2.63874	0.435185	-1.2003	0.783961	1	tr|F6I4S7|F6I4S7_VITVI	323	65.88	85	71.03	26.32	29	0	105	359	4	88	5e-33	Putative uncharacterized protein	VIT_14s0060g01190	Vitis vinifera (Grape)	NA	nicotianamine biosynthetic process; nicotianamine synthase activity	GO:0030418; GO:0030410	GO:0030410~nicotianamine synthase activity	GO:0030418~nicotianamine biosynthetic process	NA
Master_Control_60926	SO_3189_100MS_Frozen_c28502_g1_i1	34.8651	15.8325	0.454106	-1.1389	0.521456	1	tr|W9R240|W9R240_9ROSA	366	72.92	48	32	13.11	13	0	113	256	80	127	2e-14	NAC domain-containing protein 7	L484_019008	Morus notabilis	NA	DNA binding; regulation of transcription, DNA-templated	GO:0003677; GO:0006355	GO:0003677~DNA binding	GO:0006355~regulation of transcription, DNA-templated	NA
Master_Control_60927	SO_3189_100MS_Frozen_c28503_g1_i1	18.1905	5.27749	0.290123	-1.78526	0.443013	1	NA	NA	NA	NA	NA	NA	NA	NA	NA	NA	NA	NA	NA	NA	NA	NA	NA	NA	NA	NA	NA	NA
Master_Control_60984	SO_3189_100MS_Frozen_c28615_g1_i1	7.57937	2.63874	0.348148	-1.52223	0.674723	1	tr|V7CLY2|V7CLY2_PHAVU	611	59.52	84	82.89	13.75	32	1	52	297	18	101	5e-26	Uncharacterized protein	PHAVU_002G217900g	Phaseolus vulgaris (Kidney bean) (French bean)	NA	ATP binding; integral component of membrane; protein kinase activity	GO:0005524; GO:0016021; GO:0004672	GO:0005524~ATP binding;GO:0004672~protein kinase activity	NA	GO:0016021~integral component of membrane
Master_Control_61028	SO_3189_100MS_Frozen_c28683_g1_i1	106.111	31.6649	0.298413	-1.74462	0.192016	1	NA	NA	NA	NA	NA	NA	NA	NA	NA	NA	NA	NA	NA	NA	NA	NA	NA	NA	NA	NA	NA	NA
Master_Control_61046	SO_3189_100MS_Frozen_c28715_g1_i1	3.78968	1.31937	0.348148	-1.52223	0.82424	1	NA	NA	NA	NA	NA	NA	NA	NA	NA	NA	NA	NA	NA	NA	NA	NA	NA	NA	NA	NA	NA	NA
Master_Control_61175	SO_3189_100MS_Frozen_c28930_g1_i1	10.6111	5.27749	0.497354	-1.00765	0.735366	1	NA	NA	NA	NA	NA	NA	NA	NA	NA	NA	NA	NA	NA	NA	NA	NA	NA	NA	NA	NA	NA	NA
Master_Control_61327	SO_3189_100MS_Frozen_c29187_g1_i1	25.7698	6.59686	0.255991	-1.96583	0.342328	1	tr|K4B9B4|K4B9B4_SOLLC	547	76.49	268	99.5	48.99	36	2	3	806	243	483	1e-138	Uncharacterized protein	Solyc02g078900.2	Solanum lycopersicum (Tomato) (Lycopersicon esculentum)	NA	flavin adenine dinucleotide binding; oxidoreductase activity	GO:0050660; GO:0016491	GO:0050660~flavin adenine dinucleotide binding;GO:0016491~oxidoreductase activity	NA	NA
Master_Control_61334	SO_3189_100MS_Frozen_c29197_g1_i1	50.0238	21.1099	0.421998	-1.24469	0.434965	1	tr|A0A067G0F8|A0A067G0F8_CITSI	507	90.29	103	99.04	20.32	10	0	2	310	327	429	2e-59	Uncharacterized protein (Fragment)	CISIN_1g0087141mg	Citrus sinensis (Sweet orange) (Citrus aurantium var. sinensis)	NA	cell redox homeostasis; flavin adenine dinucleotide binding; oxidoreductase activity, acting on a sulfur group of donors, NAD(P) as acceptor	GO:0045454; GO:0050660; GO:0016668	GO:0050660~flavin adenine dinucleotide binding;GO:0016668~oxidoreductase activity, acting on a sulfur group of donors, NAD(P) as acceptor	GO:0045454~cell redox homeostasis	NA
Master_Control_33652	SO_3189_100MS_Frozen_c2969_g1_i2	12.127	5.27749	0.435185	-1.2003	0.661391	1	tr|K9JTB0|K9JTB0_HELAN	447	88.19	144	79.85	32.21	17	0	108	539	208	351	8e-89	Chloroplast glycerol-3-phosphate acyltransferase	PLSB	Helianthus annuus (Common sunflower)	NA	glycerol-3-phosphate O-acyltransferase activity; glycerophospholipid metabolic process	GO:0004366; GO:0006650	GO:0004366~glycerol-3-phosphate O-acyltransferase activity	GO:0006650~glycerophospholipid metabolic process	NA
Master_Control_61706	SO_3189_100MS_Frozen_c29890_g1_i1	47.75	19.7906	0.414462	-1.27069	0.432481	1	NA	NA	NA	NA	NA	NA	NA	NA	NA	NA	NA	NA	NA	NA	NA	NA	NA	NA	NA	NA	NA	NA
Master_Control_61758	SO_3189_100MS_Frozen_c29985_g1_i1	21.2222	7.91623	0.373016	-1.42269	0.507201	1	NA	NA	NA	NA	NA	NA	NA	NA	NA	NA	NA	NA	NA	NA	NA	NA	NA	NA	NA	NA	NA	NA
Master_Control_61786	SO_3189_100MS_Frozen_c30041_g1_i1	18.9484	5.27749	0.278519	-1.84415	0.422417	1	tr|E0D6S2|E0D6S2_9ASTR	266	45.08	122	94.57	45.86	65	2	13	375	146	266	3e-22	Transcription factor GbMYB1	GbMYB1	Gynura bicolor	NA	chromatin binding; DNA binding	GO:0003677; GO:0003682	GO:0003677~DNA binding;GO:0003682~chromatin binding	NA	NA
Master_Control_61824	SO_3189_100MS_Frozen_c30123_g1_i1	13.6429	6.59686	0.483539	-1.0483	0.684908	1	NA	NA	NA	NA	NA	NA	NA	NA	NA	NA	NA	NA	NA	NA	NA	NA	NA	NA	NA	NA	NA	NA
Master_Control_32566	SO_3189_100MS_Frozen_c303_g1_i1	13.6429	6.59686	0.483539	-1.0483	0.684908	1	NA	NA	NA	NA	NA	NA	NA	NA	NA	NA	NA	NA	NA	NA	NA	NA	NA	NA	NA	NA	NA	NA
Master_Control_62051	SO_3189_100MS_Frozen_c30544_g1_i1	84.131	34.3037	0.407741	-1.29427	0.349136	1	NA	NA	NA	NA	NA	NA	NA	NA	NA	NA	NA	NA	NA	NA	NA	NA	NA	NA	NA	NA	NA	NA
Master_Control_62126	SO_3189_100MS_Frozen_c30686_g1_i1	50.7818	18.4712	0.363737	-1.45903	0.363799	1	NA	NA	NA	NA	NA	NA	NA	NA	NA	NA	NA	NA	NA	NA	NA	NA	NA	NA	NA	NA	NA	NA
Master_Control_62179	SO_3189_100MS_Frozen_c30783_g1_i1	11.3691	5.27749	0.464198	-1.10719	0.697137	1	NA	NA	NA	NA	NA	NA	NA	NA	NA	NA	NA	NA	NA	NA	NA	NA	NA	NA	NA	NA	NA	NA
Master_Control_62224	SO_3189_100MS_Frozen_c30876_g1_i1	6.06349	2.63874	0.435185	-1.2003	0.783961	1	NA	NA	NA	NA	NA	NA	NA	NA	NA	NA	NA	NA	NA	NA	NA	NA	NA	NA	NA	NA	NA	NA
Master_Control_33715	SO_3189_100MS_Frozen_c3136_g2_i1	12.127	5.27749	0.435185	-1.2003	0.661391	1	NA	NA	NA	NA	NA	NA	NA	NA	NA	NA	NA	NA	NA	NA	NA	NA	NA	NA	NA	NA	NA	NA
Master_Control_62598	SO_3189_100MS_Frozen_c31553_g1_i1	13.6429	5.27749	0.386831	-1.37022	0.596373	1	NA	NA	NA	NA	NA	NA	NA	NA	NA	NA	NA	NA	NA	NA	NA	NA	NA	NA	NA	NA	NA	NA
Master_Control_62617	SO_3189_100MS_Frozen_c31581_g1_i1	9.85318	2.63874	0.267806	-1.90074	0.547078	1	NA	NA	NA	NA	NA	NA	NA	NA	NA	NA	NA	NA	NA	NA	NA	NA	NA	NA	NA	NA	NA	NA
Master_Control_33727	SO_3189_100MS_Frozen_c3162_g1_i1	26.5278	13.1937	0.497354	-1.00765	0.604913	1	NA	NA	NA	NA	NA	NA	NA	NA	NA	NA	NA	NA	NA	NA	NA	NA	NA	NA	NA	NA	NA	NA
Master_Control_62648	SO_3189_100MS_Frozen_c31635_g1_i1	6.06349	2.63874	0.435185	-1.2003	0.783961	1	tr|A0A068TWZ3|A0A068TWZ3_COFCA	822	36.9	187	98.77	22.75	100	3	534	1	614	791	2e-20	Coffea canephora DH200=94 genomic scaffold, scaffold_5	GSCOC_T00032803001	Coffea canephora (Robusta coffee)	NA	ADP binding	GO:0043531	GO:0043531~ADP binding	NA	NA
Master_Control_33741	SO_3189_100MS_Frozen_c3190_g1_i1	19.7064	6.59686	0.334758	-1.57881	0.477937	1	NA	NA	NA	NA	NA	NA	NA	NA	NA	NA	NA	NA	NA	NA	NA	NA	NA	NA	NA	NA	NA	NA
Master_Control_62819	SO_3189_100MS_Frozen_c31970_g1_i1	8.3373	2.63874	0.316498	-1.65973	0.628212	1	NA	NA	NA	NA	NA	NA	NA	NA	NA	NA	NA	NA	NA	NA	NA	NA	NA	NA	NA	NA	NA	NA
Master_Control_63303	SO_3189_100MS_Frozen_c32819_g1_i1	33.3492	15.8325	0.474747	-1.07477	0.550216	1	NA	NA	NA	NA	NA	NA	NA	NA	NA	NA	NA	NA	NA	NA	NA	NA	NA	NA	NA	NA	NA	NA
Master_Control_63318	SO_3189_100MS_Frozen_c32848_g1_i1	22.7381	5.27749	0.232099	-2.10719	0.335546	1	tr|A0A022R6X4|A0A022R6X4_ERYGU	385	36.21	116	100	30.13	64	4	3	332	42	153	3e-07	Uncharacterized protein (Fragment)	MIMGU_mgv1a018808mg	Erythranthe guttata (Yellow monkey flower) (Mimulus guttatus)	NA	NA	NA	NA	NA	NA
Master_Control_63592	SO_3189_100MS_Frozen_c33274_g1_i1	256.183	113.466	0.44291	-1.17491	0.262538	1	tr|K4CMQ7|K4CMQ7_SOLLC	124	77.65	85	40.35	68.55	19	0	463	209	39	123	2e-39	Uncharacterized protein	Solyc08g075400.2	Solanum lycopersicum (Tomato) (Lycopersicon esculentum)	NA	NA	NA	NA	NA	NA
Master_Control_63838	SO_3189_100MS_Frozen_c33758_g1_i1	45.4762	21.1099	0.464198	-1.10719	0.496963	1	NA	NA	NA	NA	NA	NA	NA	NA	NA	NA	NA	NA	NA	NA	NA	NA	NA	NA	NA	NA	NA	NA
Master_Control_63845	SO_3189_100MS_Frozen_c33770_g1_i1	18.9484	9.2356	0.487407	-1.0368	0.64056	1	NA	NA	NA	NA	NA	NA	NA	NA	NA	NA	NA	NA	NA	NA	NA	NA	NA	NA	NA	NA	NA	NA
Master_Control_63849	SO_3189_100MS_Frozen_c33777_g1_i1	26.5278	7.91623	0.298413	-1.74462	0.387112	1	tr|A0A072U0E5|A0A072U0E5_MEDTR	475	46.79	109	60.89	22.95	35	2	88	366	357	458	6e-21	MAP kinase-binding-like protein	MTR_7g066770	Medicago truncatula (Barrel medic) (Medicago tribuloides)	NA	kinase activity	GO:0016301	GO:0016301~kinase activity	NA	NA
Master_Control_63850	SO_3189_100MS_Frozen_c33779_g1_i1	13.6429	2.63874	0.193416	-2.37022	0.393212	1	NA	NA	NA	NA	NA	NA	NA	NA	NA	NA	NA	NA	NA	NA	NA	NA	NA	NA	NA	NA	NA	NA
Master_Control_64074	SO_3189_100MS_Frozen_c34169_g1_i1	30.3175	10.555	0.348148	-1.52223	0.422805	1	NA	NA	NA	NA	NA	NA	NA	NA	NA	NA	NA	NA	NA	NA	NA	NA	NA	NA	NA	NA	NA	NA
Master_Control_64091	SO_3189_100MS_Frozen_c34194_g1_i1	18.1905	6.59686	0.362654	-1.46333	0.521441	1	NA	NA	NA	NA	NA	NA	NA	NA	NA	NA	NA	NA	NA	NA	NA	NA	NA	NA	NA	NA	NA	NA
Master_Control_64241	SO_3189_100MS_Frozen_c34463_g1_i1	34.8651	15.8325	0.454106	-1.1389	0.521456	1	NA	NA	NA	NA	NA	NA	NA	NA	NA	NA	NA	NA	NA	NA	NA	NA	NA	NA	NA	NA	NA	NA
Master_Control_64315	SO_3189_100MS_Frozen_c34595_g1_i1	16.6746	7.91623	0.474747	-1.07477	0.646667	1	tr|A0A068VB39|A0A068VB39_COFCA	331	50.49	206	63.51	62.24	97	2	885	277	126	329	2e-51	Coffea canephora DH200=94 genomic scaffold, scaffold_200	GSCOC_T00012857001	Coffea canephora (Robusta coffee)	NA	integral component of membrane; serine-type endopeptidase activity	GO:0016021; GO:0004252	GO:0004252~serine-type endopeptidase activity	NA	GO:0016021~integral component of membrane
Master_Control_64344	SO_3189_100MS_Frozen_c34650_g1_i1	13.6429	3.95811	0.290123	-1.78526	0.499636	1	NA	NA	NA	NA	NA	NA	NA	NA	NA	NA	NA	NA	NA	NA	NA	NA	NA	NA	NA	NA	NA	NA
Master_Control_64472	SO_3189_100MS_Frozen_c34898_g1_i1	12.127	5.27749	0.435185	-1.2003	0.661391	1	NA	NA	NA	NA	NA	NA	NA	NA	NA	NA	NA	NA	NA	NA	NA	NA	NA	NA	NA	NA	NA	NA
Master_Control_64620	SO_3189_100MS_Frozen_c35174_g1_i1	114.448	23.7487	0.207506	-2.26878	0.0946443	1	NA	NA	NA	NA	NA	NA	NA	NA	NA	NA	NA	NA	NA	NA	NA	NA	NA	NA	NA	NA	NA	NA
Master_Control_64687	SO_3189_100MS_Frozen_c35282_g1_i1	18.9484	5.27749	0.278519	-1.84415	0.422417	1	NA	NA	NA	NA	NA	NA	NA	NA	NA	NA	NA	NA	NA	NA	NA	NA	NA	NA	NA	NA	NA	NA
Master_Control_64789	SO_3189_100MS_Frozen_c35467_g1_i1	38.6548	13.1937	0.341322	-1.5508	0.377212	1	NA	NA	NA	NA	NA	NA	NA	NA	NA	NA	NA	NA	NA	NA	NA	NA	NA	NA	NA	NA	NA	NA
Master_Control_64857	SO_3189_100MS_Frozen_c35588_g1_i1	9.09524	3.95811	0.435185	-1.2003	0.71158	1	NA	NA	NA	NA	NA	NA	NA	NA	NA	NA	NA	NA	NA	NA	NA	NA	NA	NA	NA	NA	NA	NA
Master_Control_64920	SO_3189_100MS_Frozen_c35698_g1_i1	22.7381	7.91623	0.348148	-1.52223	0.46896	1	NA	NA	NA	NA	NA	NA	NA	NA	NA	NA	NA	NA	NA	NA	NA	NA	NA	NA	NA	NA	NA	NA
Master_Control_33933	SO_3189_100MS_Frozen_c3584_g1_i1	18.1905	1.31937	0.0725309	-3.78526	0.181293	1	tr|J3LVE2|J3LVE2_ORYBR	626	59.46	37	18.75	5.91	15	0	457	567	451	487	1e-08	Uncharacterized protein	OB04G11170	Oryza brachyantha	NA	lipid glycosylation; transferase activity, transferring hexosyl groups	GO:0030259; GO:0016758	GO:0016758~transferase activity, transferring hexosyl groups	GO:0030259~lipid glycosylation	NA
Master_Control_33934	SO_3189_100MS_Frozen_c3585_g1_i1	504.786	146.45	0.290123	-1.78526	0.0612863	1	NA	NA	NA	NA	NA	NA	NA	NA	NA	NA	NA	NA	NA	NA	NA	NA	NA	NA	NA	NA	NA	NA
Master_Control_65116	SO_3189_100MS_Frozen_c36033_g1_i1	3.78968	1.31937	0.348148	-1.52223	0.82424	1	NA	NA	NA	NA	NA	NA	NA	NA	NA	NA	NA	NA	NA	NA	NA	NA	NA	NA	NA	NA	NA	NA
Master_Control_65117	SO_3189_100MS_Frozen_c36039_g1_i1	56.0873	21.1099	0.376376	-1.40975	0.364993	1	NA	NA	NA	NA	NA	NA	NA	NA	NA	NA	NA	NA	NA	NA	NA	NA	NA	NA	NA	NA	NA	NA
Master_Control_65250	SO_3189_100MS_Frozen_c36272_g1_i1	34.8651	13.1937	0.378422	-1.40193	0.435952	1	tr|A0A068UUH9|A0A068UUH9_COFCA	765	38.51	148	98.01	19.35	77	4	2	409	119	264	1e-22	Coffea canephora DH200=94 genomic scaffold, scaffold_53	GSCOC_T00033382001	Coffea canephora (Robusta coffee)	NA	ATP binding; heme binding; iron ion binding; oxidoreductase activity, acting on paired donors, with incorporation or reduction of molecular oxygen; polysaccharide binding; protein serine/threonine kinase activity	GO:0005524; GO:0020037; GO:0005506; GO:0016705; GO:0030247; GO:0004674	GO:0005524~ATP binding;GO:0020037~heme binding;GO:0005506~iron ion binding;GO:0016705~oxidoreductase activity, acting on paired donors, with incorporation or reduction of molecular oxygen;GO:0030247~polysaccharide binding;GO:0004674~protein serine/threonine kinase activity	NA	NA
Master_Control_65259	SO_3189_100MS_Frozen_c36294_g1_i1	10.6111	3.95811	0.373016	-1.42269	0.630183	1	NA	NA	NA	NA	NA	NA	NA	NA	NA	NA	NA	NA	NA	NA	NA	NA	NA	NA	NA	NA	NA	NA
Master_Control_65321	SO_3189_100MS_Frozen_c36407_g1_i1	36.381	17.1518	0.471451	-1.08482	0.534867	1	NA	NA	NA	NA	NA	NA	NA	NA	NA	NA	NA	NA	NA	NA	NA	NA	NA	NA	NA	NA	NA	NA
Master_Control_33956	SO_3189_100MS_Frozen_c3641_g1_i1	12.127	5.27749	0.435185	-1.2003	0.661391	1	tr|M0ZHH6|M0ZHH6_SOLTU	496	75.58	172	90.69	34.68	40	1	568	53	204	373	2e-91	Uncharacterized protein	PGSC0003DMG400000334	Solanum tuberosum (Potato)	NA	NA	NA	NA	NA	NA
Master_Control_65443	SO_3189_100MS_Frozen_c36618_g1_i1	24.254	2.63874	0.108796	-3.2003	0.174744	1	tr|F6HLG7|F6HLG7_VITVI	844	82.3	113	99.41	13.39	20	0	2	340	82	194	2e-34	Putative uncharacterized protein	VIT_08s0007g00030	Vitis vinifera (Grape)	NA	cellular potassium ion homeostasis; endoplasmic reticulum; integral component of membrane; potassium ion transport; protein targeting to vacuole; regulation of pH; response to stress; solute:proton antiporter activity; water homeostasis	GO:0030007; GO:0005783; GO:0016021; GO:0006813; GO:0006623; GO:0006885; GO:0006950; GO:0015299; GO:0030104	GO:0015299~solute:proton antiporter activity	GO:0030007~cellular potassium ion homeostasis;GO:0006813~potassium ion transport;GO:0006623~protein targeting to vacuole;GO:0006885~regulation of pH;GO:0006950~response to stress;GO:0030104~water homeostasis	GO:0005783~endoplasmic reticulum;GO:0016021~integral component of membrane
Master_Control_65488	SO_3189_100MS_Frozen_c36695_g1_i1	41.6865	11.8743	0.284848	-1.81173	0.299132	1	NA	NA	NA	NA	NA	NA	NA	NA	NA	NA	NA	NA	NA	NA	NA	NA	NA	NA	NA	NA	NA	NA
Master_Control_65613	SO_3189_100MS_Frozen_c36938_g1_i1	3.03175	1.31937	0.435185	-1.2003	0.918994	1	NA	NA	NA	NA	NA	NA	NA	NA	NA	NA	NA	NA	NA	NA	NA	NA	NA	NA	NA	NA	NA	NA
Master_Control_33985	SO_3189_100MS_Frozen_c3700_g1_i3	9.09524	2.63874	0.290123	-1.78526	0.585927	1	NA	NA	NA	NA	NA	NA	NA	NA	NA	NA	NA	NA	NA	NA	NA	NA	NA	NA	NA	NA	NA	NA
Master_Control_65744	SO_3189_100MS_Frozen_c37173_g1_i1	13.6429	2.63874	0.193416	-2.37022	0.393212	1	NA	NA	NA	NA	NA	NA	NA	NA	NA	NA	NA	NA	NA	NA	NA	NA	NA	NA	NA	NA	NA	NA
Master_Control_65745	SO_3189_100MS_Frozen_c37176_g1_i1	16.6746	6.59686	0.395623	-1.3378	0.569959	1	tr|A0A022QR23|A0A022QR23_ERYGU	490	54.35	92	90.49	18.78	42	0	278	3	1	92	8e-15	Uncharacterized protein	MIMGU_mgv1a005299mg	Erythranthe guttata (Yellow monkey flower) (Mimulus guttatus)	NA	ATP binding	GO:0005524	GO:0005524~ATP binding	NA	NA
Master_Control_65755	SO_3189_100MS_Frozen_c37194_g1_i1	6.06349	2.63874	0.435185	-1.2003	0.783961	1	NA	NA	NA	NA	NA	NA	NA	NA	NA	NA	NA	NA	NA	NA	NA	NA	NA	NA	NA	NA	NA	NA
Master_Control_65830	SO_3189_100MS_Frozen_c37333_g1_i1	7.57937	2.63874	0.348148	-1.52223	0.674723	1	NA	NA	NA	NA	NA	NA	NA	NA	NA	NA	NA	NA	NA	NA	NA	NA	NA	NA	NA	NA	NA	NA
Master_Control_65893	SO_3189_100MS_Frozen_c37464_g1_i1	256.183	125.34	0.489261	-1.03132	0.321865	1	tr|W9QM59|W9QM59_9ROSA	201	52.29	109	25.29	54.23	49	2	478	795	92	200	4e-25	Putative calcium-binding protein CML45	L484_013583	Morus notabilis	NA	calcium ion binding	GO:0005509	GO:0005509~calcium ion binding	NA	NA
Master_Control_65930	SO_3189_100MS_Frozen_c37516_g1_i1	12.127	3.95811	0.326389	-1.61534	0.560103	1	tr|A0A097PNS0|A0A097PNS0_LACSA	748	75.68	37	33.53	4.95	8	1	186	293	338	374	1e-07	ABH1 (Fragment)	NA	Lactuca sativa (Garden lettuce)	NA	NA	NA	NA	NA	NA
Master_Control_65993	SO_3189_100MS_Frozen_c37633_g1_i1	46.2341	18.4712	0.399514	-1.32368	0.419405	1	tr|A0A061GMS0|A0A061GMS0_THECC	696	61.31	137	30.72	19.68	53	0	833	423	194	330	3e-42	Acyl-CoA synthetase family member 4, putative	TCM_037664	Theobroma cacao (Cacao) (Cocoa)	NA	NA	NA	NA	NA	NA
Master_Control_66075	SO_3189_100MS_Frozen_c37782_g1_i1	131.881	36.9424	0.280119	-1.83589	0.148941	1	NA	NA	NA	NA	NA	NA	NA	NA	NA	NA	NA	NA	NA	NA	NA	NA	NA	NA	NA	NA	NA	NA
Master_Control_66170	SO_3189_100MS_Frozen_c37933_g1_i1	9.09524	3.95811	0.435185	-1.2003	0.71158	1	NA	NA	NA	NA	NA	NA	NA	NA	NA	NA	NA	NA	NA	NA	NA	NA	NA	NA	NA	NA	NA	NA
Master_Control_66194	SO_3189_100MS_Frozen_c37980_g1_i1	7.57937	2.63874	0.348148	-1.52223	0.674723	1	NA	NA	NA	NA	NA	NA	NA	NA	NA	NA	NA	NA	NA	NA	NA	NA	NA	NA	NA	NA	NA	NA
Master_Control_66249	SO_3189_100MS_Frozen_c38084_g1_i1	58.3611	17.1518	0.293891	-1.76665	0.261602	1	NA	NA	NA	NA	NA	NA	NA	NA	NA	NA	NA	NA	NA	NA	NA	NA	NA	NA	NA	NA	NA	NA
Master_Control_66498	SO_3189_100MS_Frozen_c38528_g1_i1	9.09524	2.63874	0.290123	-1.78526	0.585927	1	NA	NA	NA	NA	NA	NA	NA	NA	NA	NA	NA	NA	NA	NA	NA	NA	NA	NA	NA	NA	NA	NA
Master_Control_66601	SO_3189_100MS_Frozen_c38715_g1_i1	13.6429	3.95811	0.290123	-1.78526	0.499636	1	NA	NA	NA	NA	NA	NA	NA	NA	NA	NA	NA	NA	NA	NA	NA	NA	NA	NA	NA	NA	NA	NA
Master_Control_34074	SO_3189_100MS_Frozen_c3883_g1_i1	10.6111	3.95811	0.373016	-1.42269	0.630183	1	NA	NA	NA	NA	NA	NA	NA	NA	NA	NA	NA	NA	NA	NA	NA	NA	NA	NA	NA	NA	NA	NA
Master_Control_66670	SO_3189_100MS_Frozen_c38839_g1_i1	130.365	64.6492	0.495909	-1.01185	0.404597	1	tr|A0A059DDA4|A0A059DDA4_EUCGR	189	73.28	116	95.6	61.38	31	0	362	15	61	176	4e-59	Uncharacterized protein (Fragment)	EUGRSUZ_A007741	Eucalyptus grandis (Flooded gum)	NA	nucleic acid binding; nucleus; regulation of DNA-templated transcription, elongation; regulation of transcription from RNA polymerase II promoter; transcription, DNA-templated; zinc ion binding	GO:0003676; GO:0005634; GO:0032784; GO:0006357; GO:0006351; GO:0008270	GO:0003676~nucleic acid binding;GO:0008270~zinc ion binding	GO:0032784~regulation of DNA-templated transcription, elongation;GO:0006357~regulation of transcription from RNA polymerase II promoter;GO:0006351~transcription, DNA-templated	GO:0005634~nucleus
Master_Control_66683	SO_3189_100MS_Frozen_c38858_g1_i1	27.2857	10.555	0.386831	-1.37022	0.482891	1	NA	NA	NA	NA	NA	NA	NA	NA	NA	NA	NA	NA	NA	NA	NA	NA	NA	NA	NA	NA	NA	NA
Master_Control_67055	SO_3189_100MS_Frozen_c39527_g1_i1	6.82143	2.63874	0.386831	-1.37022	0.726379	1	NA	NA	NA	NA	NA	NA	NA	NA	NA	NA	NA	NA	NA	NA	NA	NA	NA	NA	NA	NA	NA	NA
Master_Control_67132	SO_3189_100MS_Frozen_c39663_g1_i1	34.1072	11.8743	0.348148	-1.52223	0.404362	1	NA	NA	NA	NA	NA	NA	NA	NA	NA	NA	NA	NA	NA	NA	NA	NA	NA	NA	NA	NA	NA	NA
Master_Control_67177	SO_3189_100MS_Frozen_c39747_g1_i1	20.4643	7.91623	0.386831	-1.37022	0.527705	1	NA	NA	NA	NA	NA	NA	NA	NA	NA	NA	NA	NA	NA	NA	NA	NA	NA	NA	NA	NA	NA	NA
Master_Control_34135	SO_3189_100MS_Frozen_c3993_g1_i1	14682.8	6810.59	0.46385	-1.10827	0.135084	1	tr|A0A061GB13|A0A061GB13_THECC	247	82.14	224	49.78	90.69	40	0	322	993	12	235	3e-123	BAX inhibitor 1	TCM_015874	Theobroma cacao (Cacao) (Cocoa)	NA	integral component of membrane	GO:0016021	NA	NA	GO:0016021~integral component of membrane
Master_Control_67283	SO_3189_100MS_Frozen_c39932_g1_i1	12.8849	3.95811	0.30719	-1.7028	0.528807	1	NA	NA	NA	NA	NA	NA	NA	NA	NA	NA	NA	NA	NA	NA	NA	NA	NA	NA	NA	NA	NA	NA
Master_Control_67580	SO_3189_100MS_Frozen_c40499_g1_i1	46.9921	18.4712	0.39307	-1.34714	0.409526	1	tr|A0A061ESU5|A0A061ESU5_THECC	1728	49.72	181	94.93	10.47	51	5	572	63	1572	1723	4e-35	Repressor of gene silencing 1 isoform 3	TCM_022433	Theobroma cacao (Cacao) (Cocoa)	NA	4 iron, 4 sulfur cluster binding; base-excision repair; catalytic activity	GO:0051539; GO:0006284; GO:0003824	GO:0051539~4 iron, 4 sulfur cluster binding;GO:0003824~catalytic activity	GO:0006284~base-excision repair	NA
Master_Control_67624	SO_3189_100MS_Frozen_c40583_g1_i1	118.238	44.8586	0.379392	-1.39824	0.271833	1	tr|A0A067KM78|A0A067KM78_JATCU	108	87.21	86	45.18	79.63	11	0	180	437	16	101	2e-28	Uncharacterized protein	JCGZ_13695	Jatropha curcas (Barbados nut)	NA	NA	NA	NA	NA	NA
Master_Control_67650	SO_3189_100MS_Frozen_c40628_g1_i1	239.508	54.0942	0.225856	-2.14653	0.0562104	1	NA	NA	NA	NA	NA	NA	NA	NA	NA	NA	NA	NA	NA	NA	NA	NA	NA	NA	NA	NA	NA	NA
Master_Control_67657	SO_3189_100MS_Frozen_c40640_g1_i1	12.8849	2.63874	0.204793	-2.28776	0.419188	1	tr|A0A068USI7|A0A068USI7_COFCA	691	34.91	106	89.58	15.34	58	2	325	41	198	303	1e-06	Coffea canephora DH200=94 genomic scaffold, scaffold_53	GSCOC_T00033381001	Coffea canephora (Robusta coffee)	NA	NA	NA	NA	NA	NA
Master_Control_67767	SO_3189_100MS_Frozen_c40840_g1_i1	5.30556	2.63874	0.497354	-1.00765	0.848264	1	NA	NA	NA	NA	NA	NA	NA	NA	NA	NA	NA	NA	NA	NA	NA	NA	NA	NA	NA	NA	NA	NA
Master_Control_68117	SO_3189_100MS_Frozen_c41470_g1_i1	21.9802	7.91623	0.360153	-1.47332	0.487639	1	NA	NA	NA	NA	NA	NA	NA	NA	NA	NA	NA	NA	NA	NA	NA	NA	NA	NA	NA	NA	NA	NA
Master_Control_68122	SO_3189_100MS_Frozen_c41477_g1_i1	6.06349	2.63874	0.435185	-1.2003	0.783961	1	NA	NA	NA	NA	NA	NA	NA	NA	NA	NA	NA	NA	NA	NA	NA	NA	NA	NA	NA	NA	NA	NA
Master_Control_68158	SO_3189_100MS_Frozen_c41531_g1_i1	5.30556	2.63874	0.497354	-1.00765	0.848264	1	NA	NA	NA	NA	NA	NA	NA	NA	NA	NA	NA	NA	NA	NA	NA	NA	NA	NA	NA	NA	NA	NA
Master_Control_68624	SO_3189_100MS_Frozen_c42333_g1_i1	63.6667	29.0262	0.455908	-1.13318	0.443473	1	NA	NA	NA	NA	NA	NA	NA	NA	NA	NA	NA	NA	NA	NA	NA	NA	NA	NA	NA	NA	NA	NA
Master_Control_68708	SO_3189_100MS_Frozen_c42500_g1_i1	17.4325	7.91623	0.454106	-1.1389	0.620436	1	NA	NA	NA	NA	NA	NA	NA	NA	NA	NA	NA	NA	NA	NA	NA	NA	NA	NA	NA	NA	NA	NA
Master_Control_34258	SO_3189_100MS_Frozen_c4253_g2_i1	3.03175	1.31937	0.435185	-1.2003	0.918994	1	NA	NA	NA	NA	NA	NA	NA	NA	NA	NA	NA	NA	NA	NA	NA	NA	NA	NA	NA	NA	NA	NA
Master_Control_68725	SO_3189_100MS_Frozen_c42534_g1_i1	19.7064	7.91623	0.401709	-1.31578	0.549212	1	tr|A0A061DWP6|A0A061DWP6_THECC	922	51.89	185	76.45	20.07	77	6	578	54	740	922	5e-44	Extra-large G-protein 1, putative	TCM_006293	Theobroma cacao (Cacao) (Cocoa)	NA	G-protein coupled receptor signaling pathway; GTPase activity; GTP binding; signal transducer activity	GO:0007186; GO:0005525; GO:0003924; GO:0004871	GO:0005525~GTP binding;GO:0003924~GTPase activity;GO:0004871~signal transducer activity	GO:0007186~G-protein coupled receptor signaling pathway	NA
Master_Control_68783	SO_3189_100MS_Frozen_c42630_g1_i1	47.75	22.4293	0.469724	-1.09012	0.496936	1	NA	NA	NA	NA	NA	NA	NA	NA	NA	NA	NA	NA	NA	NA	NA	NA	NA	NA	NA	NA	NA	NA
Master_Control_68818	SO_3189_100MS_Frozen_c42702_g1_i1	124.302	14.5131	0.116757	-3.09842	0.0276875	0.825647	NA	NA	NA	NA	NA	NA	NA	NA	NA	NA	NA	NA	NA	NA	NA	NA	NA	NA	NA	NA	NA	NA
Master_Control_68851	SO_3189_100MS_Frozen_c42770_g1_i1	59.1191	27.7068	0.468661	-1.09338	0.46818	1	NA	NA	NA	NA	NA	NA	NA	NA	NA	NA	NA	NA	NA	NA	NA	NA	NA	NA	NA	NA	NA	NA
Master_Control_68872	SO_3189_100MS_Frozen_c42813_g1_i1	33.3492	9.2356	0.276936	-1.85238	0.324495	1	tr|M5W5H4|M5W5H4_PRUPE	480	77.12	153	68	31.87	34	1	673	218	327	479	3e-68	Uncharacterized protein	PRUPE_ppa025908mg	Prunus persica (Peach) (Amygdalus persica)	NA	integral component of membrane; substrate-specific transmembrane transporter activity	GO:0016021; GO:0022891	GO:0022891~substrate-specific transmembrane transporter activity	NA	GO:0016021~integral component of membrane
Master_Control_68912	SO_3189_100MS_Frozen_c42903_g1_i1	10.6111	1.31937	0.124339	-3.00765	0.373133	1	NA	NA	NA	NA	NA	NA	NA	NA	NA	NA	NA	NA	NA	NA	NA	NA	NA	NA	NA	NA	NA	NA
Master_Control_68986	SO_3189_100MS_Frozen_c43033_g1_i1	36.381	17.1518	0.471451	-1.08482	0.534867	1	NA	NA	NA	NA	NA	NA	NA	NA	NA	NA	NA	NA	NA	NA	NA	NA	NA	NA	NA	NA	NA	NA
Master_Control_68994	SO_3189_100MS_Frozen_c43050_g1_i1	97.7738	30.3455	0.310365	-1.68796	0.214926	1	NA	NA	NA	NA	NA	NA	NA	NA	NA	NA	NA	NA	NA	NA	NA	NA	NA	NA	NA	NA	NA	NA
Master_Control_69123	SO_3189_100MS_Frozen_c43309_g1_i1	215.254	34.3037	0.159364	-2.64961	0.0258056	0.788089	NA	NA	NA	NA	NA	NA	NA	NA	NA	NA	NA	NA	NA	NA	NA	NA	NA	NA	NA	NA	NA	NA
Master_Control_69142	SO_3189_100MS_Frozen_c43340_g1_i1	225.865	110.827	0.490679	-1.02715	0.336317	1	NA	NA	NA	NA	NA	NA	NA	NA	NA	NA	NA	NA	NA	NA	NA	NA	NA	NA	NA	NA	NA	NA
Master_Control_69392	SO_3189_100MS_Frozen_c43810_g1_i1	52.2976	23.7487	0.454106	-1.1389	0.466822	1	NA	NA	NA	NA	NA	NA	NA	NA	NA	NA	NA	NA	NA	NA	NA	NA	NA	NA	NA	NA	NA	NA
Master_Control_69760	SO_3189_100MS_Frozen_c44479_g1_i1	7.57937	2.63874	0.348148	-1.52223	0.674723	1	NA	NA	NA	NA	NA	NA	NA	NA	NA	NA	NA	NA	NA	NA	NA	NA	NA	NA	NA	NA	NA	NA
Master_Control_69987	SO_3189_100MS_Frozen_c44893_g1_i1	19.7064	5.27749	0.267806	-1.90074	0.403004	1	tr|M1B8X7|M1B8X7_SOLTU	107	61.76	68	43.87	63.55	26	0	5	208	5	72	2e-23	Uncharacterized protein	PGSC0003DMG400015428	Solanum tuberosum (Potato)	NA	integral component of membrane	GO:0016021	NA	NA	GO:0016021~integral component of membrane
Master_Control_70001	SO_3189_100MS_Frozen_c44918_g1_i1	5.30556	2.63874	0.497354	-1.00765	0.848264	1	NA	NA	NA	NA	NA	NA	NA	NA	NA	NA	NA	NA	NA	NA	NA	NA	NA	NA	NA	NA	NA	NA
Master_Control_70061	SO_3189_100MS_Frozen_c45040_g1_i1	43.9603	7.91623	0.180077	-2.47332	0.170127	1	NA	NA	NA	NA	NA	NA	NA	NA	NA	NA	NA	NA	NA	NA	NA	NA	NA	NA	NA	NA	NA	NA
Master_Control_70089	SO_3189_100MS_Frozen_c45086_g1_i1	5.30556	2.63874	0.497354	-1.00765	0.848264	1	NA	NA	NA	NA	NA	NA	NA	NA	NA	NA	NA	NA	NA	NA	NA	NA	NA	NA	NA	NA	NA	NA
Master_Control_70176	SO_3189_100MS_Frozen_c45260_g1_i1	10.6111	5.27749	0.497354	-1.00765	0.735366	1	NA	NA	NA	NA	NA	NA	NA	NA	NA	NA	NA	NA	NA	NA	NA	NA	NA	NA	NA	NA	NA	NA
Master_Control_34406	SO_3189_100MS_Frozen_c4537_g1_i1	272.857	114.785	0.420679	-1.24921	0.229408	1	tr|W9RXA6|W9RXA6_9ROSA	371	57.8	282	98.72	76.01	96	5	797	3	1	276	2e-96	Uncharacterized protein	L484_006547	Morus notabilis	NA	metal ion binding; protein dephosphorylation; protein serine/threonine phosphatase activity	GO:0046872; GO:0006470; GO:0004722	GO:0046872~metal ion binding;GO:0004722~protein serine/threonine phosphatase activity	GO:0006470~protein dephosphorylation	NA
Master_Control_70307	SO_3189_100MS_Frozen_c45486_g1_i1	18.1905	5.27749	0.290123	-1.78526	0.443013	1	NA	NA	NA	NA	NA	NA	NA	NA	NA	NA	NA	NA	NA	NA	NA	NA	NA	NA	NA	NA	NA	NA
Master_Control_34409	SO_3189_100MS_Frozen_c4549_g1_i1	3.03175	1.31937	0.435185	-1.2003	0.918994	1	NA	NA	NA	NA	NA	NA	NA	NA	NA	NA	NA	NA	NA	NA	NA	NA	NA	NA	NA	NA	NA	NA
Master_Control_70331	SO_3189_100MS_Frozen_c45533_g1_i1	6.06349	2.63874	0.435185	-1.2003	0.783961	1	NA	NA	NA	NA	NA	NA	NA	NA	NA	NA	NA	NA	NA	NA	NA	NA	NA	NA	NA	NA	NA	NA
Master_Control_34412	SO_3189_100MS_Frozen_c4555_g1_i1	40.9286	14.5131	0.354595	-1.49575	0.384232	1	NA	NA	NA	NA	NA	NA	NA	NA	NA	NA	NA	NA	NA	NA	NA	NA	NA	NA	NA	NA	NA	NA
Master_Control_34417	SO_3189_100MS_Frozen_c4569_g1_i1	134.913	64.6492	0.479193	-1.06132	0.379158	1	NA	NA	NA	NA	NA	NA	NA	NA	NA	NA	NA	NA	NA	NA	NA	NA	NA	NA	NA	NA	NA	NA
Master_Control_70433	SO_3189_100MS_Frozen_c45725_g1_i1	3.03175	1.31937	0.435185	-1.2003	0.918994	1	NA	NA	NA	NA	NA	NA	NA	NA	NA	NA	NA	NA	NA	NA	NA	NA	NA	NA	NA	NA	NA	NA
Master_Control_70517	SO_3189_100MS_Frozen_c45882_g1_i1	15.9167	6.59686	0.414462	-1.27069	0.596322	1	NA	NA	NA	NA	NA	NA	NA	NA	NA	NA	NA	NA	NA	NA	NA	NA	NA	NA	NA	NA	NA	NA
Master_Control_70531	SO_3189_100MS_Frozen_c45905_g1_i1	5.30556	2.63874	0.497354	-1.00765	0.848264	1	NA	NA	NA	NA	NA	NA	NA	NA	NA	NA	NA	NA	NA	NA	NA	NA	NA	NA	NA	NA	NA	NA
Master_Control_70650	SO_3189_100MS_Frozen_c46107_g1_i1	13.6429	5.27749	0.386831	-1.37022	0.596373	1	tr|B9RWX1|B9RWX1_RICCO	802	47.44	156	93.79	19.45	65	10	7	438	235	385	4e-21	ATP binding protein, putative (EC 2.7.10.2)	RCOM_1704400	Ricinus communis (Castor bean)	NA	ATP binding; non-membrane spanning protein tyrosine kinase activity; protein serine/threonine kinase activity; response to stress	GO:0005524; GO:0004715; GO:0004674; GO:0006950	GO:0005524~ATP binding;GO:0004715~non-membrane spanning protein tyrosine kinase activity;GO:0004674~protein serine/threonine kinase activity	GO:0006950~response to stress	NA
Master_Control_70794	SO_3189_100MS_Frozen_c46378_g1_i1	5.30556	2.63874	0.497354	-1.00765	0.848264	1	NA	NA	NA	NA	NA	NA	NA	NA	NA	NA	NA	NA	NA	NA	NA	NA	NA	NA	NA	NA	NA	NA
Master_Control_34445	SO_3189_100MS_Frozen_c4647_g1_i1	77.3095	35.623	0.460784	-1.11784	0.424795	1	NA	NA	NA	NA	NA	NA	NA	NA	NA	NA	NA	NA	NA	NA	NA	NA	NA	NA	NA	NA	NA	NA
Master_Control_70869	SO_3189_100MS_Frozen_c46513_g1_i1	332.734	75.2042	0.226019	-2.14549	0.0409854	1	tr|M1BC72|M1BC72_SOLTU	158	35.64	101	31.93	63.92	58	2	808	527	15	115	9e-06	Uncharacterized protein	PGSC0003DMG400016257	Solanum tuberosum (Potato)	NA	NA	NA	NA	NA	NA
Master_Control_71091	SO_3189_100MS_Frozen_c46919_g1_i1	486.595	170.199	0.349775	-1.5155	0.109513	1	tr|I1HAC9|I1HAC9_BRADI	160	94.29	70	34.65	43.75	4	0	605	396	91	160	9e-39	Uncharacterized protein	BRADI1G77010	Brachypodium distachyon (Purple false brome) (Trachynia distachya)	NA	acid-amino acid ligase activity; SUMO transferase activity	GO:0019789; GO:0016881	GO:0019789~SUMO ligase activity;GO:0016881~acid-amino acid ligase activity	NA	NA
Master_Control_71221	SO_3189_100MS_Frozen_c47173_g1_i1	157.651	27.7068	0.175748	-2.50842	0.0483845	1	tr|V4LEV9|V4LEV9_EUTSA	292	42.97	263	90.48	90.07	128	4	755	18	35	292	2e-47	Uncharacterized protein	EUTSA_v10014256mg	Eutrema salsugineum (Saltwater cress) (Sisymbrium salsugineum)	NA	metal ion binding; metal ion transport	GO:0046872; GO:0030001	GO:0046872~metal ion binding	GO:0030001~metal ion transport	NA
Master_Control_71262	SO_3189_100MS_Frozen_c47239_g1_i1	11.3691	3.95811	0.348148	-1.52223	0.59383	1	tr|M4EZR8|M4EZR8_BRARP	657	49.58	119	100	18.11	58	2	3	356	59	176	2e-24	Uncharacterized protein	Bra034311	Brassica rapa subsp. pekinensis (Chinese cabbage) (Brassica pekinensis)	NA	ATP binding; integral component of membrane; protein kinase activity	GO:0005524; GO:0016021; GO:0004672	GO:0005524~ATP binding;GO:0004672~protein kinase activity	NA	GO:0016021~integral component of membrane
Master_Control_71272	SO_3189_100MS_Frozen_c47254_g1_i1	8.3373	2.63874	0.316498	-1.65973	0.628212	1	NA	NA	NA	NA	NA	NA	NA	NA	NA	NA	NA	NA	NA	NA	NA	NA	NA	NA	NA	NA	NA	NA
Master_Control_71413	SO_3189_100MS_Frozen_c47510_g1_i1	20.4643	9.2356	0.451303	-1.14783	0.594207	1	NA	NA	NA	NA	NA	NA	NA	NA	NA	NA	NA	NA	NA	NA	NA	NA	NA	NA	NA	NA	NA	NA
Master_Control_71493	SO_3189_100MS_Frozen_c47659_g1_i1	31.8333	13.1937	0.414462	-1.27069	0.490363	1	NA	NA	NA	NA	NA	NA	NA	NA	NA	NA	NA	NA	NA	NA	NA	NA	NA	NA	NA	NA	NA	NA
Master_Control_71550	SO_3189_100MS_Frozen_c47771_g1_i1	10.6111	5.27749	0.497354	-1.00765	0.735366	1	NA	NA	NA	NA	NA	NA	NA	NA	NA	NA	NA	NA	NA	NA	NA	NA	NA	NA	NA	NA	NA	NA
Master_Control_71639	SO_3189_100MS_Frozen_c47947_g1_i1	6.06349	2.63874	0.435185	-1.2003	0.783961	1	tr|A0A022R4Z0|A0A022R4Z0_ERYGU	287	62	100	69.77	34.84	38	0	2	301	86	185	7e-35	Uncharacterized protein	MIMGU_mgv11b009377mg	Erythranthe guttata (Yellow monkey flower) (Mimulus guttatus)	NA	NA	NA	NA	NA	NA
Master_Control_71676	SO_3189_100MS_Frozen_c48005_g1_i1	9.09524	2.63874	0.290123	-1.78526	0.585927	1	NA	NA	NA	NA	NA	NA	NA	NA	NA	NA	NA	NA	NA	NA	NA	NA	NA	NA	NA	NA	NA	NA
Master_Control_71704	SO_3189_100MS_Frozen_c48060_g1_i1	12.127	5.27749	0.435185	-1.2003	0.661391	1	tr|A0A061FAV4|A0A061FAV4_THECC	91	47.46	59	58.61	64.84	30	1	128	301	4	62	1e-13	Calcium-binding EF-hand family protein, putative	TCM_033848	Theobroma cacao (Cacao) (Cocoa)	NA	calcium ion binding	GO:0005509	GO:0005509~calcium ion binding	NA	NA
Master_Control_71705	SO_3189_100MS_Frozen_c48061_g1_i1	28.8016	7.91623	0.274854	-1.86326	0.345914	1	NA	NA	NA	NA	NA	NA	NA	NA	NA	NA	NA	NA	NA	NA	NA	NA	NA	NA	NA	NA	NA	NA
Master_Control_71727	SO_3189_100MS_Frozen_c48097_g1_i1	28.0437	1.31937	0.047047	-4.40975	0.0822405	1	tr|B9N285|B9N285_POPTR	433	38.03	142	47.49	32.79	83	2	511	101	289	430	2e-25	Uncharacterized protein	POPTR_0019s13650g	Populus trichocarpa (Western balsam poplar) (Populus balsamifera subsp. trichocarpa)	NA	NA	NA	NA	NA	NA
Master_Control_71780	SO_3189_100MS_Frozen_c48205_g1_i1	16.6746	5.27749	0.316498	-1.65973	0.488098	1	NA	NA	NA	NA	NA	NA	NA	NA	NA	NA	NA	NA	NA	NA	NA	NA	NA	NA	NA	NA	NA	NA
Master_Control_71789	SO_3189_100MS_Frozen_c48220_g1_i1	50.0238	10.555	0.210999	-2.24469	0.187418	1	tr|M5XKX2|M5XKX2_PRUPE	472	68.97	29	10.82	6.14	9	0	561	647	177	205	1e-06	Uncharacterized protein	PRUPE_ppa026697mg	Prunus persica (Peach) (Amygdalus persica)	NA	NA	NA	NA	NA	NA
Master_Control_71812	SO_3189_100MS_Frozen_c48258_g1_i1	17.4325	5.27749	0.302738	-1.72386	0.464881	1	tr|A0A0A0KPG1|A0A0A0KPG1_CUCSA	393	31.94	144	79.7	36.64	91	4	18	440	153	292	1e-12	Uncharacterized protein	Csa_5G167090	Cucumis sativus (Cucumber)	NA	NA	NA	NA	NA	NA
Master_Control_71832	SO_3189_100MS_Frozen_c48293_g1_i1	53.0556	22.4293	0.422751	-1.24212	0.427868	1	NA	NA	NA	NA	NA	NA	NA	NA	NA	NA	NA	NA	NA	NA	NA	NA	NA	NA	NA	NA	NA	NA
Master_Control_71859	SO_3189_100MS_Frozen_c48341_g1_i1	17.4325	7.91623	0.454106	-1.1389	0.620436	1	tr|B9SL44|B9SL44_RICCO	496	47.62	126	85.14	25.4	66	0	67	444	206	331	5e-26	Putative uncharacterized protein	RCOM_0599090	Ricinus communis (Castor bean)	NA	NA	NA	NA	NA	NA
Master_Control_71874	SO_3189_100MS_Frozen_c48369_g1_i1	16.6746	5.27749	0.316498	-1.65973	0.488098	1	NA	NA	NA	NA	NA	NA	NA	NA	NA	NA	NA	NA	NA	NA	NA	NA	NA	NA	NA	NA	NA	NA
Master_Control_71958	SO_3189_100MS_Frozen_c48515_g1_i1	31.0754	14.5131	0.467028	-1.09842	0.551503	1	NA	NA	NA	NA	NA	NA	NA	NA	NA	NA	NA	NA	NA	NA	NA	NA	NA	NA	NA	NA	NA	NA
Master_Control_71976	SO_3189_100MS_Frozen_c48538_g1_i1	12.127	5.27749	0.435185	-1.2003	0.661391	1	tr|M1BZY1|M1BZY1_SOLTU	397	62.75	102	75.37	25.69	37	1	378	76	269	370	4e-39	Uncharacterized protein	PGSC0003DMG400022103	Solanum tuberosum (Potato)	NA	serine-type carboxypeptidase activity	GO:0004185	GO:0004185~serine-type carboxypeptidase activity	NA	NA
Master_Control_72011	SO_3189_100MS_Frozen_c48600_g1_i1	101.564	36.9424	0.363737	-1.45903	0.272079	1	NA	NA	NA	NA	NA	NA	NA	NA	NA	NA	NA	NA	NA	NA	NA	NA	NA	NA	NA	NA	NA	NA
Master_Control_72044	SO_3189_100MS_Frozen_c48666_g1_i1	11.3691	2.63874	0.232099	-2.10719	0.478013	1	NA	NA	NA	NA	NA	NA	NA	NA	NA	NA	NA	NA	NA	NA	NA	NA	NA	NA	NA	NA	NA	NA
Master_Control_72053	SO_3189_100MS_Frozen_c48681_g1_i1	6.06349	2.63874	0.435185	-1.2003	0.783961	1	NA	NA	NA	NA	NA	NA	NA	NA	NA	NA	NA	NA	NA	NA	NA	NA	NA	NA	NA	NA	NA	NA
Master_Control_72151	SO_3189_100MS_Frozen_c48848_g1_i1	12.127	5.27749	0.435185	-1.2003	0.661391	1	NA	NA	NA	NA	NA	NA	NA	NA	NA	NA	NA	NA	NA	NA	NA	NA	NA	NA	NA	NA	NA	NA
Master_Control_72364	SO_3189_100MS_Frozen_c49238_g1_i1	32.5913	14.5131	0.445306	-1.16713	0.521162	1	NA	NA	NA	NA	NA	NA	NA	NA	NA	NA	NA	NA	NA	NA	NA	NA	NA	NA	NA	NA	NA	NA
Master_Control_72398	SO_3189_100MS_Frozen_c49294_g1_i1	6.06349	2.63874	0.435185	-1.2003	0.783961	1	NA	NA	NA	NA	NA	NA	NA	NA	NA	NA	NA	NA	NA	NA	NA	NA	NA	NA	NA	NA	NA	NA
Master_Control_72457	SO_3189_100MS_Frozen_c49398_g1_i1	39.4127	18.4712	0.468661	-1.09338	0.521034	1	tr|A0A067KIB5|A0A067KIB5_JATCU	981	45.22	115	92.99	11.72	57	3	371	42	580	693	8e-19	Uncharacterized protein	JCGZ_14809	Jatropha curcas (Barbados nut)	NA	ATP binding; integral component of membrane; protein kinase activity	GO:0005524; GO:0016021; GO:0004672	GO:0005524~ATP binding;GO:0004672~protein kinase activity	NA	GO:0016021~integral component of membrane
Master_Control_72520	SO_3189_100MS_Frozen_c49506_g1_i1	6.82143	2.63874	0.386831	-1.37022	0.726379	1	NA	NA	NA	NA	NA	NA	NA	NA	NA	NA	NA	NA	NA	NA	NA	NA	NA	NA	NA	NA	NA	NA
Master_Control_72563	SO_3189_100MS_Frozen_c49579_g1_i1	31.8333	7.91623	0.248677	-2.00765	0.298536	1	tr|A0A022RFV2|A0A022RFV2_ERYGU	198	60	105	69.08	53.03	42	0	317	3	11	115	2e-37	Uncharacterized protein	MIMGU_mgv1a014178mg	Erythranthe guttata (Yellow monkey flower) (Mimulus guttatus)	NA	lipid binding; lipid transport	GO:0008289; GO:0006869	GO:0008289~lipid binding	GO:0006869~lipid transport	NA
Master_Control_72645	SO_3189_100MS_Frozen_c49714_g1_i1	5.30556	2.63874	0.497354	-1.00765	0.848264	1	NA	NA	NA	NA	NA	NA	NA	NA	NA	NA	NA	NA	NA	NA	NA	NA	NA	NA	NA	NA	NA	NA
Master_Control_72675	SO_3189_100MS_Frozen_c49766_g1_i1	14.4008	5.27749	0.366472	-1.44823	0.566779	1	NA	NA	NA	NA	NA	NA	NA	NA	NA	NA	NA	NA	NA	NA	NA	NA	NA	NA	NA	NA	NA	NA
Master_Control_34589	SO_3189_100MS_Frozen_c4986_g1_i2	6.82143	2.63874	0.386831	-1.37022	0.726379	1	NA	NA	NA	NA	NA	NA	NA	NA	NA	NA	NA	NA	NA	NA	NA	NA	NA	NA	NA	NA	NA	NA
Master_Control_32659	SO_3189_100MS_Frozen_c499_g1_i1	43.9603	14.5131	0.33014	-1.59885	0.344786	1	tr|M1CQP7|M1CQP7_SOLTU	111	56.79	81	41.26	72.97	35	0	2	244	10	90	8e-23	Uncharacterized protein	PGSC0003DMG400028264	Solanum tuberosum (Potato)	NA	NA	NA	NA	NA	NA
Master_Control_72853	SO_3189_100MS_Frozen_c50061_g1_i1	13.6429	3.95811	0.290123	-1.78526	0.499636	1	NA	NA	NA	NA	NA	NA	NA	NA	NA	NA	NA	NA	NA	NA	NA	NA	NA	NA	NA	NA	NA	NA
Master_Control_34603	SO_3189_100MS_Frozen_c5019_g1_i2	6.06349	2.63874	0.435185	-1.2003	0.783961	1	tr|A0A022S3B3|A0A022S3B3_ERYGU	325	76.77	99	83.19	30.46	23	0	61	357	1	99	2e-51	Uncharacterized protein	MIMGU_mgv1a009984mg	Erythranthe guttata (Yellow monkey flower) (Mimulus guttatus)	NA	catalytic activity	GO:0003824	GO:0003824~catalytic activity	NA	NA
Master_Control_73006	SO_3189_100MS_Frozen_c50306_g1_i1	3.03175	1.31937	0.435185	-1.2003	0.918994	1	NA	NA	NA	NA	NA	NA	NA	NA	NA	NA	NA	NA	NA	NA	NA	NA	NA	NA	NA	NA	NA	NA
Master_Control_34656	SO_3189_100MS_Frozen_c5111_g1_i1	67.4564	27.7068	0.410737	-1.28371	0.381453	1	NA	NA	NA	NA	NA	NA	NA	NA	NA	NA	NA	NA	NA	NA	NA	NA	NA	NA	NA	NA	NA	NA
Master_Control_34674	SO_3189_100MS_Frozen_c5156_g1_i1	42.4445	21.1099	0.497354	-1.00765	0.54358	1	tr|V7C517|V7C517_PHAVU	202	69.83	179	63.18	88.61	51	2	796	260	25	200	9e-85	Uncharacterized protein	PHAVU_003G020500g	Phaseolus vulgaris (Kidney bean) (French bean)	NA	NA	NA	NA	NA	NA
Master_Control_34759	SO_3189_100MS_Frozen_c5336_g1_i1	24.254	11.8743	0.489583	-1.03037	0.609038	1	tr|W5CTR2|W5CTR2_WHEAT	112	68.29	41	16.92	36.61	13	0	229	107	62	102	2e-08	Uncharacterized protein	NA	Triticum aestivum (Wheat)	NA	ATP binding; protein kinase activity	GO:0005524; GO:0004672	GO:0005524~ATP binding;GO:0004672~protein kinase activity	NA	NA
Master_Control_34809	SO_3189_100MS_Frozen_c5441_g1_i1	44.7183	11.8743	0.265537	-1.91302	0.265946	1	NA	NA	NA	NA	NA	NA	NA	NA	NA	NA	NA	NA	NA	NA	NA	NA	NA	NA	NA	NA	NA	NA
Master_Control_34841	SO_3189_100MS_Frozen_c5500_g1_i1	51.5397	14.5131	0.28159	-1.82833	0.26441	1	NA	NA	NA	NA	NA	NA	NA	NA	NA	NA	NA	NA	NA	NA	NA	NA	NA	NA	NA	NA	NA	NA
Master_Control_34952	SO_3189_100MS_Frozen_c5775_g1_i1	27.2857	13.1937	0.483539	-1.0483	0.586844	1	NA	NA	NA	NA	NA	NA	NA	NA	NA	NA	NA	NA	NA	NA	NA	NA	NA	NA	NA	NA	NA	NA
Master_Control_34969	SO_3189_100MS_Frozen_c5814_g1_i1	30.3175	14.5131	0.478704	-1.0628	0.567411	1	NA	NA	NA	NA	NA	NA	NA	NA	NA	NA	NA	NA	NA	NA	NA	NA	NA	NA	NA	NA	NA	NA
Master_Control_35044	SO_3189_100MS_Frozen_c5977_g1_i1	70.4881	22.4293	0.3182	-1.65199	0.264893	1	NA	NA	NA	NA	NA	NA	NA	NA	NA	NA	NA	NA	NA	NA	NA	NA	NA	NA	NA	NA	NA	NA
Master_Control_35136	SO_3189_100MS_Frozen_c6192_g1_i1	49.2659	23.7487	0.482051	-1.05274	0.507149	1	NA	NA	NA	NA	NA	NA	NA	NA	NA	NA	NA	NA	NA	NA	NA	NA	NA	NA	NA	NA	NA	NA
Master_Control_35178	SO_3189_100MS_Frozen_c6287_g1_i2	6.06349	2.63874	0.435185	-1.2003	0.783961	1	NA	NA	NA	NA	NA	NA	NA	NA	NA	NA	NA	NA	NA	NA	NA	NA	NA	NA	NA	NA	NA	NA
Master_Control_35188	SO_3189_100MS_Frozen_c6313_g1_i1	97.0159	18.4712	0.190394	-2.39294	0.0941479	1	NA	NA	NA	NA	NA	NA	NA	NA	NA	NA	NA	NA	NA	NA	NA	NA	NA	NA	NA	NA	NA	NA
Master_Control_35210	SO_3189_100MS_Frozen_c6359_g1_i1	22.7381	7.91623	0.348148	-1.52223	0.46896	1	NA	NA	NA	NA	NA	NA	NA	NA	NA	NA	NA	NA	NA	NA	NA	NA	NA	NA	NA	NA	NA	NA
Master_Control_35211	SO_3189_100MS_Frozen_c6359_g2_i1	7.57937	2.63874	0.348148	-1.52223	0.674723	1	NA	NA	NA	NA	NA	NA	NA	NA	NA	NA	NA	NA	NA	NA	NA	NA	NA	NA	NA	NA	NA	NA
Master_Control_35288	SO_3189_100MS_Frozen_c6532_g1_i1	4.54762	1.31937	0.290123	-1.78526	0.744659	1	tr|R0I7U1|R0I7U1_9BRAS	155	44.09	93	67.23	60	42	1	23	301	17	99	2e-06	Uncharacterized protein	CARUB_v10015804mg	Capsella rubella	NA	NA	NA	NA	NA	NA
Master_Control_35390	SO_3189_100MS_Frozen_c6745_g1_i1	140.976	36.9424	0.262047	-1.9321	0.124736	1	NA	NA	NA	NA	NA	NA	NA	NA	NA	NA	NA	NA	NA	NA	NA	NA	NA	NA	NA	NA	NA	NA
Master_Control_35432	SO_3189_100MS_Frozen_c6844_g1_i1	71.2461	25.0681	0.351852	-1.50696	0.30333	1	tr|I1K198|I1K198_SOYBN	163	60.53	152	57	93.25	55	1	500	60	12	163	4e-41	Uncharacterized protein	NA	Glycine max (Soybean) (Glycine hispida)	NA	integral component of membrane; monolayer-surrounded lipid storage body	GO:0016021; GO:0012511	NA	NA	GO:0016021~integral component of membrane;GO:0012511~monolayer-surrounded lipid storage body
Master_Control_35472	SO_3189_100MS_Frozen_c6916_g1_i1	301.659	98.9529	0.328029	-1.6081	0.121561	1	tr|K4CPD4|K4CPD4_SOLLC	165	75.8	157	68.56	95.15	36	2	124	594	1	155	6e-73	Uncharacterized protein	Solyc08g081370.1	Solanum lycopersicum (Tomato) (Lycopersicon esculentum)	NA	zinc ion binding	GO:0008270	GO:0008270~zinc ion binding	NA	NA
Master_Control_35475	SO_3189_100MS_Frozen_c6922_g1_i1	341.072	139.853	0.410041	-1.28616	0.197154	1	tr|I3SHP3|I3SHP3_LOTJA	188	60.24	166	55.39	88.3	46	4	685	248	1	166	8e-58	Auxin-induced protein	NA	Lotus japonicus (Lotus corniculatus var. japonicus)	NA	auxin-activated signaling pathway; nucleus; regulation of transcription, DNA-templated; transcription, DNA-templated	GO:0009734; GO:0005634; GO:0006355; GO:0006351	NA	GO:0009734~auxin-activated signaling pathway;GO:0006355~regulation of transcription, DNA-templated;GO:0006351~transcription, DNA-templated	GO:0005634~nucleus
Master_Control_35540	SO_3189_100MS_Frozen_c7081_g1_i1	51.5397	23.7487	0.460784	-1.11784	0.47657	1	NA	NA	NA	NA	NA	NA	NA	NA	NA	NA	NA	NA	NA	NA	NA	NA	NA	NA	NA	NA	NA	NA
Master_Control_35546	SO_3189_100MS_Frozen_c7088_g1_i1	54.5714	15.8325	0.290123	-1.78526	0.266423	1	NA	NA	NA	NA	NA	NA	NA	NA	NA	NA	NA	NA	NA	NA	NA	NA	NA	NA	NA	NA	NA	NA
Master_Control_35562	SO_3189_100MS_Frozen_c7131_g1_i1	388.064	60.6911	0.156395	-2.67674	0.0108157	0.48794	tr|T1WKK8|T1WKK8_HELAN	312	82.9	310	73.29	99.36	46	3	1	912	4	312	3e-154	Mitochondrial dicarboxylate carrier (Fragment)	NA	Helianthus annuus (Common sunflower)	NA	integral component of membrane; transport	GO:0016021; GO:0006810	NA	GO:0006810~transport	GO:0016021~integral component of membrane
Master_Control_32744	SO_3189_100MS_Frozen_c721_g1_i1	31.8333	15.8325	0.497354	-1.00765	0.580747	1	tr|A0A078HJP1|A0A078HJP1_BRANA	300	45.74	94	78.99	31.33	51	0	6	287	206	299	1e-20	BnaC03g75060D protein	BnaC03g75060D GSBRNA2T00065322001	Brassica napus (Rape)	NA	NA	NA	NA	NA	NA
Master_Control_35671	SO_3189_100MS_Frozen_c7366_g1_i1	430.508	204.503	0.475026	-1.07392	0.256616	1	tr|A0A061FTD9|A0A061FTD9_THECC	191	81.67	120	52.4	62.83	21	1	2	361	65	183	1e-63	Microsomal signal peptidase 25 kDa subunit (SPC25)	TCM_042600	Theobroma cacao (Cacao) (Cocoa)	NA	integral component of membrane; peptidase activity; signal peptidase complex; signal peptide processing	GO:0016021; GO:0008233; GO:0005787; GO:0006465	GO:0008233~peptidase activity	GO:0006465~signal peptide processing	GO:0016021~integral component of membrane;GO:0005787~signal peptidase complex
Master_Control_35677	SO_3189_100MS_Frozen_c7378_g1_i1	37.1389	2.63874	0.0710506	-3.81501	0.0757905	1	tr|A0A068V575|A0A068V575_COFCA	213	40	150	87.04	70.42	71	4	513	121	62	211	4e-22	Coffea canephora DH200=94 genomic scaffold, scaffold_102	GSCOC_T00015618001	Coffea canephora (Robusta coffee)	NA	DNA binding	GO:0003677	GO:0003677~DNA binding	NA	NA
Master_Control_35743	SO_3189_100MS_Frozen_c7498_g1_i1	59.877	19.7906	0.33052	-1.59719	0.30128	1	tr|A0A022RZ14|A0A022RZ14_ERYGU	1128	62.57	179	32.53	15.87	63	1	1650	1114	600	774	4e-61	Uncharacterized protein	MIMGU_mgv1a000477mg	Erythranthe guttata (Yellow monkey flower) (Mimulus guttatus)	NA	ATP binding; protein serine/threonine kinase activity	GO:0005524; GO:0004674	GO:0005524~ATP binding;GO:0004674~protein serine/threonine kinase activity	NA	NA
Master_Control_35744	SO_3189_100MS_Frozen_c7498_g1_i3	56.8453	25.0681	0.440988	-1.18119	0.440334	1	tr|A0A022RZ14|A0A022RZ14_ERYGU	1128	62.57	179	34.82	15.87	63	1	1541	1005	600	774	2e-61	Uncharacterized protein	MIMGU_mgv1a000477mg	Erythranthe guttata (Yellow monkey flower) (Mimulus guttatus)	NA	ATP binding; protein serine/threonine kinase activity	GO:0005524; GO:0004674	GO:0005524~ATP binding;GO:0004674~protein serine/threonine kinase activity	NA	NA
Master_Control_35770	SO_3189_100MS_Frozen_c7560_g1_i2	66.6984	30.3455	0.454966	-1.13617	0.436395	1	tr|B2BXZ9|B2BXZ9_9BRAS	129	92.06	63	36.28	48.84	5	0	2	190	66	128	2e-35	Sterol-4-methyl-oxidase-like enzyme	SMO-1	Arabidopsis cebennensis	NA	fatty acid biosynthetic process; iron ion binding; oxidoreductase activity	GO:0006633; GO:0005506; GO:0016491	GO:0005506~iron ion binding;GO:0016491~oxidoreductase activity	GO:0006633~fatty acid biosynthetic process	NA
Master_Control_35771	SO_3189_100MS_Frozen_c7562_g1_i1	25.0119	5.27749	0.210999	-2.24469	0.293761	1	NA	NA	NA	NA	NA	NA	NA	NA	NA	NA	NA	NA	NA	NA	NA	NA	NA	NA	NA	NA	NA	NA
Master_Control_35853	SO_3189_100MS_Frozen_c7753_g1_i1	23.496	2.63874	0.112306	-3.15449	0.184256	1	tr|Q5YB46|Q5YB46_APIGR	192	91.96	112	99.7	58.33	9	0	336	1	39	150	4e-72	MAP kinase (Fragment)	NA	Apium graveolens Dulce Group	NA	ATP binding; MAP kinase activity	GO:0005524; GO:0004707	GO:0005524~ATP binding;GO:0004707~MAP kinase activity	NA	NA
Master_Control_35920	SO_3189_100MS_Frozen_c7892_g1_i1	108.385	36.9424	0.340844	-1.55282	0.237237	1	tr|A5BJS0|A5BJS0_VITVI	158	48.41	157	92.9	99.37	79	2	10	477	1	156	1e-42	Putative uncharacterized protein (Fragment)	VITISV_037178	Vitis vinifera (Grape)	NA	NA	NA	NA	NA	NA
Master_Control_35990	SO_3189_100MS_Frozen_c8063_g1_i2	75.7937	21.1099	0.278519	-1.84415	0.209985	1	tr|K4BNF7|K4BNF7_SOLLC	159	30.37	135	37.5	84.91	63	2	665	273	46	153	7e-07	Uncharacterized protein	Solyc04g005510.2	Solanum lycopersicum (Tomato) (Lycopersicon esculentum)	NA	peptidyl-lysine modification to peptidyl-hypusine; positive regulation of translational elongation; positive regulation of translational termination; ribosome binding; translational frameshifting; translation elongation factor activity	GO:0008612; GO:0045901; GO:0045905; GO:0043022; GO:0003746; GO:0006452	GO:0043022~ribosome binding;GO:0003746~translation elongation factor activity	GO:0008612~peptidyl-lysine modification to peptidyl-hypusine;GO:0045901~positive regulation of translational elongation;GO:0045905~positive regulation of translational termination;GO:0006452~translational frameshifting	NA
Master_Control_36057	SO_3189_100MS_Frozen_c8217_g1_i1	594.98	175.476	0.294928	-1.76157	0.0575078	1	NA	NA	NA	NA	NA	NA	NA	NA	NA	NA	NA	NA	NA	NA	NA	NA	NA	NA	NA	NA	NA	NA
Master_Control_36064	SO_3189_100MS_Frozen_c8226_g2_i1	68.2143	30.3455	0.444856	-1.16859	0.421295	1	tr|A0A022RGB6|A0A022RGB6_ERYGU	140	78.63	131	82.56	93.57	28	0	84	476	10	140	1e-45	Uncharacterized protein	MIMGU_mgv1a015946mg	Erythranthe guttata (Yellow monkey flower) (Mimulus guttatus)	NA	vesicle-mediated transport	GO:0016192	NA	GO:0016192~vesicle-mediated transport	NA
Master_Control_36090	SO_3189_100MS_Frozen_c8291_g1_i1	44.7183	17.1518	0.383553	-1.3825	0.405365	1	NA	NA	NA	NA	NA	NA	NA	NA	NA	NA	NA	NA	NA	NA	NA	NA	NA	NA	NA	NA	NA	NA
Master_Control_36095	SO_3189_100MS_Frozen_c8298_g1_i2	217.528	18.4712	0.0849142	-3.55785	0.00471347	0.287965	NA	NA	NA	NA	NA	NA	NA	NA	NA	NA	NA	NA	NA	NA	NA	NA	NA	NA	NA	NA	NA	NA
Master_Control_36106	SO_3189_100MS_Frozen_c8330_g1_i1	544.199	209.78	0.385484	-1.37526	0.136385	1	tr|A0A061G0W9|A0A061G0W9_THECC	966	39.27	881	97.49	91.2	437	18	2485	2	7	842	4e-146	Disease resistance family protein / LRR family protein, putative	TCM_015171	Theobroma cacao (Cacao) (Cocoa)	NA	NA	NA	NA	NA	NA
Master_Control_36146	SO_3189_100MS_Frozen_c8386_g1_i2	81.8572	38.2618	0.467421	-1.09721	0.425789	1	NA	NA	NA	NA	NA	NA	NA	NA	NA	NA	NA	NA	NA	NA	NA	NA	NA	NA	NA	NA	NA	NA
Master_Control_36147	SO_3189_100MS_Frozen_c8386_g1_i3	37.8968	14.5131	0.382963	-1.38472	0.428752	1	NA	NA	NA	NA	NA	NA	NA	NA	NA	NA	NA	NA	NA	NA	NA	NA	NA	NA	NA	NA	NA	NA
Master_Control_36243	SO_3189_100MS_Frozen_c8552_g1_i2	188.726	80.4817	0.426447	-1.22956	0.2738	1	tr|G3ELL9|G3ELL9_9ROSA	136	73.68	38	8.15	27.94	10	0	903	1016	2	39	6e-10	1-aminocyclopropane-1-carboxylic acid oxidase (Fragment)	ACO2	Eriobotrya japonica	NA	oxidoreductase activity, acting on paired donors, with incorporation or reduction of molecular oxygen, 2-oxoglutarate as one donor, and incorporation of one atom each of oxygen into both donors	GO:0016706	GO:0016706~oxidoreductase activity, acting on paired donors, with incorporation or reduction of molecular oxygen, 2-oxoglutarate as one donor, and incorporation of one atom each of oxygen into both donors	NA	NA
Master_Control_36287	SO_3189_100MS_Frozen_c8640_g1_i2	40.1706	18.4712	0.459818	-1.12086	0.508511	1	tr|A0A022RSH9|A0A022RSH9_ERYGU	314	46.67	105	70	33.44	45	4	152	436	211	314	9e-18	Uncharacterized protein	MIMGU_mgv1a025610mg	Erythranthe guttata (Yellow monkey flower) (Mimulus guttatus)	NA	metal ion binding; metal ion transport	GO:0046872; GO:0030001	GO:0046872~metal ion binding	GO:0030001~metal ion transport	NA
Master_Control_36313	SO_3189_100MS_Frozen_c8697_g1_i1	10.6111	3.95811	0.373016	-1.42269	0.630183	1	tr|M1DH41|M1DH41_SOLTU	285	31.65	79	59.55	27.72	52	1	65	301	209	285	1e-07	Uncharacterized protein	PGSC0003DMG400038524	Solanum tuberosum (Potato)	NA	NA	NA	NA	NA	NA
Master_Control_36365	SO_3189_100MS_Frozen_c8807_g1_i2	12.127	5.27749	0.435185	-1.2003	0.661391	1	tr|A0A022Q4M4|A0A022Q4M4_ERYGU	342	78.95	76	66.47	22.22	16	0	343	116	205	280	5e-35	Uncharacterized protein	MIMGU_mgv1a009146mg	Erythranthe guttata (Yellow monkey flower) (Mimulus guttatus)	NA	hydrolase activity, acting on ester bonds; lipid metabolic process	GO:0016788; GO:0006629	GO:0016788~hydrolase activity, acting on ester bonds	GO:0006629~lipid metabolic process	NA
Master_Control_36373	SO_3189_100MS_Frozen_c8817_g1_i1	93.2262	31.6649	0.339657	-1.55785	0.254419	1	NA	NA	NA	NA	NA	NA	NA	NA	NA	NA	NA	NA	NA	NA	NA	NA	NA	NA	NA	NA	NA	NA
Master_Control_36478	SO_3189_100MS_Frozen_c9021_g1_i1	114.448	50.1361	0.438067	-1.19078	0.347506	1	NA	NA	NA	NA	NA	NA	NA	NA	NA	NA	NA	NA	NA	NA	NA	NA	NA	NA	NA	NA	NA	NA
Master_Control_36479	SO_3189_100MS_Frozen_c9021_g1_i3	119.754	42.2199	0.352555	-1.50408	0.238711	1	NA	NA	NA	NA	NA	NA	NA	NA	NA	NA	NA	NA	NA	NA	NA	NA	NA	NA	NA	NA	NA	NA
Master_Control_36480	SO_3189_100MS_Frozen_c9021_g1_i4	56.0873	26.3874	0.47047	-1.08782	0.477038	1	NA	NA	NA	NA	NA	NA	NA	NA	NA	NA	NA	NA	NA	NA	NA	NA	NA	NA	NA	NA	NA	NA
Master_Control_36497	SO_3189_100MS_Frozen_c9066_g1_i1	5.30556	2.63874	0.497354	-1.00765	0.848264	1	NA	NA	NA	NA	NA	NA	NA	NA	NA	NA	NA	NA	NA	NA	NA	NA	NA	NA	NA	NA	NA	NA
Master_Control_36505	SO_3189_100MS_Frozen_c9080_g1_i1	92.4683	43.5393	0.470856	-1.08664	0.414888	1	tr|M5XG51|M5XG51_PRUPE	229	38.14	97	50.35	42.36	46	3	390	115	1	88	5e-10	Uncharacterized protein	PRUPE_ppa010945mg	Prunus persica (Peach) (Amygdalus persica)	NA	zinc ion binding	GO:0008270	GO:0008270~zinc ion binding	NA	NA
Master_Control_36529	SO_3189_100MS_Frozen_c9125_g1_i1	111.417	42.2199	0.378937	-1.39997	0.278636	1	tr|Q9FXV7|Q9FXV7_LACSA	337	86.65	337	78.01	100	35	1	165	1145	1	337	0	Gibberellin 2-oxidase No1	Ls2ox1	Lactuca sativa (Garden lettuce)	NA	iron ion binding; oxidoreductase activity, acting on paired donors, with incorporation or reduction of molecular oxygen, 2-oxoglutarate as one donor, and incorporation of one atom each of oxygen into both donors	GO:0005506; GO:0016706	GO:0005506~iron ion binding;GO:0016706~oxidoreductase activity, acting on paired donors, with incorporation or reduction of molecular oxygen, 2-oxoglutarate as one donor, and incorporation of one atom each of oxygen into both donors	NA	NA
Master_Control_36530	SO_3189_100MS_Frozen_c9125_g1_i2	37.1389	18.4712	0.497354	-1.00765	0.560678	1	tr|G3EYB8|G3EYB8_9ASTR	83	97.59	83	48.07	100	2	0	119	367	1	83	7e-52	Gibberellin 2-oxidase (Fragment)	GA2OX	Helianthus argophyllus	NA	oxidoreductase activity, acting on paired donors, with incorporation or reduction of molecular oxygen, 2-oxoglutarate as one donor, and incorporation of one atom each of oxygen into both donors	GO:0016706	GO:0016706~oxidoreductase activity, acting on paired donors, with incorporation or reduction of molecular oxygen, 2-oxoglutarate as one donor, and incorporation of one atom each of oxygen into both donors	NA	NA
Master_Control_36554	SO_3189_100MS_Frozen_c9163_g1_i1	666.226	316.649	0.475288	-1.07313	0.22435	1	tr|M5XHL1|M5XHL1_PRUPE	97	81.44	97	32.15	100	18	0	239	529	1	97	2e-49	Uncharacterized protein	PRUPE_ppa013898mg	Prunus persica (Peach) (Amygdalus persica)	NA	cytoplasm; protein folding	GO:0005737; GO:0006457	NA	GO:0006457~protein folding	GO:0005737~cytoplasm
Master_Control_36572	SO_3189_100MS_Frozen_c9186_g1_i1	532.072	56.733	0.106627	-3.22936	0.00158539	0.13964	NA	NA	NA	NA	NA	NA	NA	NA	NA	NA	NA	NA	NA	NA	NA	NA	NA	NA	NA	NA	NA	NA
Master_Control_36593	SO_3189_100MS_Frozen_c9220_g1_i2	29.5595	13.1937	0.446344	-1.16377	0.536179	1	NA	NA	NA	NA	NA	NA	NA	NA	NA	NA	NA	NA	NA	NA	NA	NA	NA	NA	NA	NA	NA	NA
Master_Control_36613	SO_3189_100MS_Frozen_c9262_g1_i1	780.675	360.188	0.461381	-1.11597	0.197054	1	NA	NA	NA	NA	NA	NA	NA	NA	NA	NA	NA	NA	NA	NA	NA	NA	NA	NA	NA	NA	NA	NA
Master_Control_36643	SO_3189_100MS_Frozen_c9300_g1_i3	54.5714	23.7487	0.435185	-1.2003	0.43884	1	NA	NA	NA	NA	NA	NA	NA	NA	NA	NA	NA	NA	NA	NA	NA	NA	NA	NA	NA	NA	NA	NA
Master_Control_36722	SO_3189_100MS_Frozen_c9456_g1_i1	13.6429	5.27749	0.386831	-1.37022	0.596373	1	tr|A5C734|A5C734_VITVI	585	53.33	45	43.27	7.69	17	1	189	311	75	119	6e-07	Putative uncharacterized protein	VITISV_032407	Vitis vinifera (Grape)	NA	NA	NA	NA	NA	NA
Master_Control_36774	SO_3189_100MS_Frozen_c9567_g1_i2	7.57937	2.63874	0.348148	-1.52223	0.674723	1	NA	NA	NA	NA	NA	NA	NA	NA	NA	NA	NA	NA	NA	NA	NA	NA	NA	NA	NA	NA	NA	NA
Master_Control_36775	SO_3189_100MS_Frozen_c9567_g1_i3	11.3691	3.95811	0.348148	-1.52223	0.59383	1	tr|F4IN38|F4IN38_ARATH	171	75.76	33	22.25	19.3	8	0	346	444	31	63	2e-09	Serine/threonine-protein phosphatase (EC 3.1.3.16)	PP2A-3 At2g42500	Arabidopsis thaliana (Mouse-ear cress)	NA	phosphoprotein phosphatase activity	GO:0004721	GO:0004721~phosphoprotein phosphatase activity	NA	NA
Master_Control_36792	SO_3189_100MS_Frozen_c9595_g1_i3	11.3691	5.27749	0.464198	-1.10719	0.697137	1	tr|A5C6Y2|A5C6Y2_VITVI	183	65.77	111	84.95	60.66	38	0	59	391	12	122	3e-36	Putative uncharacterized protein	VITISV_002725	Vitis vinifera (Grape)	NA	NA	NA	NA	NA	NA
Master_Control_36859	SO_3189_100MS_Frozen_c9767_g1_i1	1851.64	763.916	0.412562	-1.27732	0.105685	1	tr|V4TPT1|V4TPT1_9ROSI	130	69.62	79	25.79	60.77	21	2	369	139	52	129	7e-17	Uncharacterized protein	CICLE_v10022842mg	Citrus clementina	NA	NA	NA	NA	NA	NA
Master_Control_36862	SO_3189_100MS_Frozen_c9770_g1_i1	48454.9	23644.5	0.487968	-1.03514	0.194042	1	tr|A9PIM0|A9PIM0_9ROSI	137	80.43	138	42.55	100	21	3	973	572	2	137	2e-57	Putative uncharacterized protein	NA	Populus trichocarpa x Populus deltoides	NA	photosynthesis; photosystem II oxygen evolving complex	GO:0015979; GO:0009654	NA	GO:0015979~photosynthesis	GO:0009654~photosystem II oxygen evolving complex
Master_Control_36874	SO_3189_100MS_Frozen_c9795_g1_i1	21.9802	7.91623	0.360153	-1.47332	0.487639	1	NA	NA	NA	NA	NA	NA	NA	NA	NA	NA	NA	NA	NA	NA	NA	NA	NA	NA	NA	NA	NA	NA
Master_Control_36918	SO_3189_100MS_Frozen_c9880_g1_i1	12.127	5.27749	0.435185	-1.2003	0.661391	1	NA	NA	NA	NA	NA	NA	NA	NA	NA	NA	NA	NA	NA	NA	NA	NA	NA	NA	NA	NA	NA	NA
Master_Control_36948	SO_3189_100MS_Frozen_c9967_g1_i1	84.8889	42.2199	0.497354	-1.00765	0.458165	1	tr|B9R8D9|B9R8D9_RICCO	362	80.56	355	82.37	98.07	69	0	1195	131	1	355	0	Alcohol dehydrogenase, putative (EC 1.1.1.255)	RCOM_1599170	Ricinus communis (Castor bean)	NA	mannitol dehydrogenase activity; zinc ion binding	GO:0046029; GO:0008270	GO:0046029~mannitol dehydrogenase activity;GO:0008270~zinc ion binding	NA	NA
Master_Control_6328	SO_3189_CA_comp1001421_c0_seq1	13.6429	5.27749	0.386831	-1.37022	0.596373	1	NA	NA	NA	NA	NA	NA	NA	NA	NA	NA	NA	NA	NA	NA	NA	NA	NA	NA	NA	NA	NA	NA
Master_Control_14158	SO_3189_CA_comp1002199_c0_seq1	7.57937	1.31937	0.174074	-2.52223	0.515461	1	tr|B8XDI2|B8XDI2_LACSA	453	62.62	107	98.77	23.62	38	1	325	5	93	197	1e-30	NBS-LRR resistance-like protein RGC1F (Fragment)	NA	Lactuca sativa (Garden lettuce)	NA	ADP binding; defense response	GO:0043531; GO:0006952	GO:0043531~ADP binding	GO:0006952~defense response	NA
Master_Control_14078	SO_3189_CA_comp1004078_c0_seq1	6.06349	2.63874	0.435185	-1.2003	0.783961	1	NA	NA	NA	NA	NA	NA	NA	NA	NA	NA	NA	NA	NA	NA	NA	NA	NA	NA	NA	NA	NA	NA
Master_Control_3353	SO_3189_CA_comp10055_c0_seq1	53.0556	2.63874	0.0497354	-4.32958	0.0303573	0.864604	tr|B9GZ19|B9GZ19_POPTR	691	52.43	103	31.92	14.91	41	2	652	936	480	582	6e-21	Glycyl-tRNA synthetase family protein	POPTR_0003s16070g	Populus trichocarpa (Western balsam poplar) (Populus balsamifera subsp. trichocarpa)	NA	ATP binding; cytoplasm; glycine-tRNA ligase activity; glycyl-tRNA aminoacylation	GO:0005524; GO:0005737; GO:0004820; GO:0006426	GO:0005524~ATP binding;GO:0004820~glycine-tRNA ligase activity	GO:0006426~glycyl-tRNA aminoacylation	GO:0005737~cytoplasm
Master_Control_29258	SO_3189_CA_comp1005539_c0_seq1	4.54762	1.31937	0.290123	-1.78526	0.744659	1	NA	NA	NA	NA	NA	NA	NA	NA	NA	NA	NA	NA	NA	NA	NA	NA	NA	NA	NA	NA	NA	NA
Master_Control_7095	SO_3189_CA_comp1007350_c0_seq1	6.06349	2.63874	0.435185	-1.2003	0.783961	1	NA	NA	NA	NA	NA	NA	NA	NA	NA	NA	NA	NA	NA	NA	NA	NA	NA	NA	NA	NA	NA	NA
Master_Control_5815	SO_3189_CA_comp10074_c0_seq1	47.75	23.7487	0.497354	-1.00765	0.528701	1	NA	NA	NA	NA	NA	NA	NA	NA	NA	NA	NA	NA	NA	NA	NA	NA	NA	NA	NA	NA	NA	NA
Master_Control_16073	SO_3189_CA_comp1007412_c0_seq1	6.06349	1.31937	0.217593	-2.2003	0.615618	1	NA	NA	NA	NA	NA	NA	NA	NA	NA	NA	NA	NA	NA	NA	NA	NA	NA	NA	NA	NA	NA	NA
Master_Control_3394	SO_3189_CA_comp1007636_c0_seq1	7.57937	2.63874	0.348148	-1.52223	0.674723	1	NA	NA	NA	NA	NA	NA	NA	NA	NA	NA	NA	NA	NA	NA	NA	NA	NA	NA	NA	NA	NA	NA
Master_Control_12840	SO_3189_CA_comp10081_c0_seq1	15.1587	2.63874	0.174074	-2.52223	0.347065	1	NA	NA	NA	NA	NA	NA	NA	NA	NA	NA	NA	NA	NA	NA	NA	NA	NA	NA	NA	NA	NA	NA
Master_Control_22791	SO_3189_CA_comp1010085_c0_seq1	13.6429	2.63874	0.193416	-2.37022	0.393212	1	NA	NA	NA	NA	NA	NA	NA	NA	NA	NA	NA	NA	NA	NA	NA	NA	NA	NA	NA	NA	NA	NA
Master_Control_17808	SO_3189_CA_comp1010494_c0_seq1	5.30556	2.63874	0.497354	-1.00765	0.848264	1	NA	NA	NA	NA	NA	NA	NA	NA	NA	NA	NA	NA	NA	NA	NA	NA	NA	NA	NA	NA	NA	NA
Master_Control_25552	SO_3189_CA_comp10109_c0_seq1	705.639	75.2042	0.106576	-3.23005	0.000916668	0.0959361	NA	NA	NA	NA	NA	NA	NA	NA	NA	NA	NA	NA	NA	NA	NA	NA	NA	NA	NA	NA	NA	NA
Master_Control_17364	SO_3189_CA_comp1010950_c0_seq1	5.30556	1.31937	0.248677	-2.00765	0.675855	1	NA	NA	NA	NA	NA	NA	NA	NA	NA	NA	NA	NA	NA	NA	NA	NA	NA	NA	NA	NA	NA	NA
Master_Control_9017	SO_3189_CA_comp1011351_c0_seq1	6.06349	1.31937	0.217593	-2.2003	0.615618	1	NA	NA	NA	NA	NA	NA	NA	NA	NA	NA	NA	NA	NA	NA	NA	NA	NA	NA	NA	NA	NA	NA
Master_Control_1683	SO_3189_CA_comp1011826_c0_seq1	7.57937	2.63874	0.348148	-1.52223	0.674723	1	NA	NA	NA	NA	NA	NA	NA	NA	NA	NA	NA	NA	NA	NA	NA	NA	NA	NA	NA	NA	NA	NA
Master_Control_15576	SO_3189_CA_comp1012136_c0_seq1	9.09524	3.95811	0.435185	-1.2003	0.71158	1	NA	NA	NA	NA	NA	NA	NA	NA	NA	NA	NA	NA	NA	NA	NA	NA	NA	NA	NA	NA	NA	NA
Master_Control_9262	SO_3189_CA_comp10126_c0_seq1	10.6111	1.31937	0.124339	-3.00765	0.373133	1	tr|A0A061FV76|A0A061FV76_THECC	441	60.78	153	87.6	34.69	58	2	522	70	258	410	6e-46	Calcium-dependent lipid-binding family protein isoform 5 (Fragment)	TCM_043170	Theobroma cacao (Cacao) (Cocoa)	NA	NA	NA	NA	NA	NA
Master_Control_12837	SO_3189_CA_comp101267_c0_seq1	53.8135	6.59686	0.122587	-3.02812	0.0873381	1	NA	NA	NA	NA	NA	NA	NA	NA	NA	NA	NA	NA	NA	NA	NA	NA	NA	NA	NA	NA	NA	NA
Master_Control_1532	SO_3189_CA_comp1013570_c0_seq1	5.30556	2.63874	0.497354	-1.00765	0.848264	1	NA	NA	NA	NA	NA	NA	NA	NA	NA	NA	NA	NA	NA	NA	NA	NA	NA	NA	NA	NA	NA	NA
Master_Control_23518	SO_3189_CA_comp1013918_c0_seq1	6.06349	2.63874	0.435185	-1.2003	0.783961	1	tr|F6HGM4|F6HGM4_VITVI	522	76.19	105	99.06	20.11	25	0	316	2	270	374	1e-52	Putative uncharacterized protein	VIT_11s0016g00570	Vitis vinifera (Grape)	NA	cellular response to hypoxia; defense response signaling pathway, resistance gene-dependent; defense response signaling pathway, resistance gene-independent; defense response to bacterium; defense response to fungus; flavin adenine dinucleotide binding; N,N-dimethylaniline monooxygenase activity; NADP binding; plant-type hypersensitive response; systemic acquired resistance	GO:0004499; GO:0050661; GO:0071456; GO:0009870; GO:0010204; GO:0042742; GO:0050832; GO:0050660; GO:0009626; GO:0009627	GO:0004499~N,N-dimethylaniline monooxygenase activity;GO:0050661~NADP binding;GO:0050660~flavin adenine dinucleotide binding	GO:0071456~cellular response to hypoxia;GO:0009870~defense response signaling pathway, resistance gene-dependent;GO:0010204~defense response signaling pathway, resistance gene-independent;GO:0042742~defense response to bacterium;GO:0050832~defense response to fungus;GO:0009626~plant-type hypersensitive response;GO:0009627~systemic acquired resistance	NA
Master_Control_17072	SO_3189_CA_comp1014377_c0_seq1	5.30556	2.63874	0.497354	-1.00765	0.848264	1	NA	NA	NA	NA	NA	NA	NA	NA	NA	NA	NA	NA	NA	NA	NA	NA	NA	NA	NA	NA	NA	NA
Master_Control_18357	SO_3189_CA_comp1015143_c0_seq1	12.127	2.63874	0.217593	-2.2003	0.447404	1	NA	NA	NA	NA	NA	NA	NA	NA	NA	NA	NA	NA	NA	NA	NA	NA	NA	NA	NA	NA	NA	NA
Master_Control_27268	SO_3189_CA_comp1016093_c0_seq1	6.82143	2.63874	0.386831	-1.37022	0.726379	1	NA	NA	NA	NA	NA	NA	NA	NA	NA	NA	NA	NA	NA	NA	NA	NA	NA	NA	NA	NA	NA	NA
Master_Control_16303	SO_3189_CA_comp10178_c0_seq1	18.9484	5.27749	0.278519	-1.84415	0.422417	1	NA	NA	NA	NA	NA	NA	NA	NA	NA	NA	NA	NA	NA	NA	NA	NA	NA	NA	NA	NA	NA	NA
Master_Control_28158	SO_3189_CA_comp1018126_c0_seq1	5.30556	1.31937	0.248677	-2.00765	0.675855	1	tr|K7MBX1|K7MBX1_SOYBN	581	72.63	95	74.41	16.35	26	0	10	294	484	578	6e-43	Uncharacterized protein	NA	Glycine max (Soybean) (Glycine hispida)	NA	oxidoreductase activity	GO:0016491	GO:0016491~oxidoreductase activity	NA	NA
Master_Control_28608	SO_3189_CA_comp1018256_c0_seq1	8.3373	2.63874	0.316498	-1.65973	0.628212	1	NA	NA	NA	NA	NA	NA	NA	NA	NA	NA	NA	NA	NA	NA	NA	NA	NA	NA	NA	NA	NA	NA
Master_Control_5081	SO_3189_CA_comp10186_c0_seq1	31.8333	14.5131	0.455908	-1.13318	0.536093	1	NA	NA	NA	NA	NA	NA	NA	NA	NA	NA	NA	NA	NA	NA	NA	NA	NA	NA	NA	NA	NA	NA
Master_Control_12984	SO_3189_CA_comp1018885_c0_seq1	9.09524	2.63874	0.290123	-1.78526	0.585927	1	NA	NA	NA	NA	NA	NA	NA	NA	NA	NA	NA	NA	NA	NA	NA	NA	NA	NA	NA	NA	NA	NA
Master_Control_27031	SO_3189_CA_comp101916_c0_seq1	75.0357	26.3874	0.351665	-1.50773	0.296307	1	tr|K4D9P4|K4D9P4_SOLLC	237	49.17	242	73.93	100	105	6	169	861	1	235	1e-35	Uncharacterized protein	Solyc11g066360.1	Solanum lycopersicum (Tomato) (Lycopersicon esculentum)	NA	NA	NA	NA	NA	NA
Master_Control_14250	SO_3189_CA_comp1020387_c0_seq1	6.06349	2.63874	0.435185	-1.2003	0.783961	1	NA	NA	NA	NA	NA	NA	NA	NA	NA	NA	NA	NA	NA	NA	NA	NA	NA	NA	NA	NA	NA	NA
Master_Control_26956	SO_3189_CA_comp1020841_c0_seq1	9.09524	2.63874	0.290123	-1.78526	0.585927	1	NA	NA	NA	NA	NA	NA	NA	NA	NA	NA	NA	NA	NA	NA	NA	NA	NA	NA	NA	NA	NA	NA
Master_Control_4717	SO_3189_CA_comp1021105_c0_seq1	6.06349	2.63874	0.435185	-1.2003	0.783961	1	NA	NA	NA	NA	NA	NA	NA	NA	NA	NA	NA	NA	NA	NA	NA	NA	NA	NA	NA	NA	NA	NA
Master_Control_23	SO_3189_CA_comp10219_c0_seq2	14.4008	6.59686	0.45809	-1.1263	0.653694	1	NA	NA	NA	NA	NA	NA	NA	NA	NA	NA	NA	NA	NA	NA	NA	NA	NA	NA	NA	NA	NA	NA
Master_Control_8974	SO_3189_CA_comp1023491_c0_seq1	6.06349	2.63874	0.435185	-1.2003	0.783961	1	NA	NA	NA	NA	NA	NA	NA	NA	NA	NA	NA	NA	NA	NA	NA	NA	NA	NA	NA	NA	NA	NA
Master_Control_9118	SO_3189_CA_comp10239_c0_seq2	27.2857	7.91623	0.290123	-1.78526	0.372784	1	tr|A0A067KBV0|A0A067KBV0_JATCU	151	46	150	48.44	99.34	68	3	251	685	2	143	2e-32	Uncharacterized protein	JCGZ_07198	Jatropha curcas (Barbados nut)	NA	NA	NA	NA	NA	NA
Master_Control_15362	SO_3189_CA_comp1023952_c0_seq1	5.30556	2.63874	0.497354	-1.00765	0.848264	1	NA	NA	NA	NA	NA	NA	NA	NA	NA	NA	NA	NA	NA	NA	NA	NA	NA	NA	NA	NA	NA	NA
Master_Control_14360	SO_3189_CA_comp1024186_c0_seq1	5.30556	2.63874	0.497354	-1.00765	0.848264	1	NA	NA	NA	NA	NA	NA	NA	NA	NA	NA	NA	NA	NA	NA	NA	NA	NA	NA	NA	NA	NA	NA
Master_Control_29992	SO_3189_CA_comp1024361_c0_seq1	7.57937	1.31937	0.174074	-2.52223	0.515461	1	NA	NA	NA	NA	NA	NA	NA	NA	NA	NA	NA	NA	NA	NA	NA	NA	NA	NA	NA	NA	NA	NA
Master_Control_13909	SO_3189_CA_comp1025252_c0_seq1	4.54762	1.31937	0.290123	-1.78526	0.744659	1	NA	NA	NA	NA	NA	NA	NA	NA	NA	NA	NA	NA	NA	NA	NA	NA	NA	NA	NA	NA	NA	NA
Master_Control_6577	SO_3189_CA_comp1026092_c0_seq1	12.127	5.27749	0.435185	-1.2003	0.661391	1	tr|F6HXB8|F6HXB8_VITVI	822	67.26	168	65.03	20.44	55	0	271	774	436	603	5e-91	Putative uncharacterized protein	VIT_09s0002g06530	Vitis vinifera (Grape)	NA	NA	NA	NA	NA	NA
Master_Control_7196	SO_3189_CA_comp1026684_c0_seq1	5.30556	2.63874	0.497354	-1.00765	0.848264	1	NA	NA	NA	NA	NA	NA	NA	NA	NA	NA	NA	NA	NA	NA	NA	NA	NA	NA	NA	NA	NA	NA
Master_Control_29248	SO_3189_CA_comp10269_c0_seq1	18.1905	2.63874	0.145062	-2.78526	0.272734	1	NA	NA	NA	NA	NA	NA	NA	NA	NA	NA	NA	NA	NA	NA	NA	NA	NA	NA	NA	NA	NA	NA
Master_Control_7491	SO_3189_CA_comp1027378_c0_seq1	5.30556	2.63874	0.497354	-1.00765	0.848264	1	NA	NA	NA	NA	NA	NA	NA	NA	NA	NA	NA	NA	NA	NA	NA	NA	NA	NA	NA	NA	NA	NA
Master_Control_23182	SO_3189_CA_comp1027554_c0_seq1	7.57937	2.63874	0.348148	-1.52223	0.674723	1	NA	NA	NA	NA	NA	NA	NA	NA	NA	NA	NA	NA	NA	NA	NA	NA	NA	NA	NA	NA	NA	NA
Master_Control_31902	SO_3189_CA_comp1029434_c0_seq1	14.4008	2.63874	0.183236	-2.44823	0.369276	1	tr|U7DYI2|U7DYI2_POPTR	138	40.28	72	45.19	52.17	43	0	71	286	19	90	7e-14	Uncharacterized protein (Fragment)	POPTR_0041s00200g	Populus trichocarpa (Western balsam poplar) (Populus balsamifera subsp. trichocarpa)	NA	NA	NA	NA	NA	NA
Master_Control_717	SO_3189_CA_comp102948_c0_seq1	46.2341	17.1518	0.370978	-1.4306	0.385752	1	NA	NA	NA	NA	NA	NA	NA	NA	NA	NA	NA	NA	NA	NA	NA	NA	NA	NA	NA	NA	NA	NA
Master_Control_29527	SO_3189_CA_comp1030216_c0_seq1	12.127	5.27749	0.435185	-1.2003	0.661391	1	NA	NA	NA	NA	NA	NA	NA	NA	NA	NA	NA	NA	NA	NA	NA	NA	NA	NA	NA	NA	NA	NA
Master_Control_509	SO_3189_CA_comp10318_c0_seq2	25.7698	2.63874	0.102397	-3.28776	0.15745	1	tr|W9QSD1|W9QSD1_9ROSA	312	68.4	250	72.82	80.13	67	5	1030	302	68	312	3e-119	Uncharacterized protein	L484_007171	Morus notabilis	NA	NA	NA	NA	NA	NA
Master_Control_30868	SO_3189_CA_comp10319_c0_seq1	10.6111	2.63874	0.248677	-2.00765	0.511177	1	NA	NA	NA	NA	NA	NA	NA	NA	NA	NA	NA	NA	NA	NA	NA	NA	NA	NA	NA	NA	NA	NA
Master_Control_22086	SO_3189_CA_comp1032186_c0_seq1	3.03175	1.31937	0.435185	-1.2003	0.918994	1	NA	NA	NA	NA	NA	NA	NA	NA	NA	NA	NA	NA	NA	NA	NA	NA	NA	NA	NA	NA	NA	NA
Master_Control_2163	SO_3189_CA_comp10326_c0_seq1	29.5595	9.2356	0.312441	-1.67835	0.385635	1	tr|A0A068TU43|A0A068TU43_COFCA	374	59.4	133	44.09	35.56	54	0	754	356	20	152	1e-31	Coffea canephora DH200=94 genomic scaffold, scaffold_4	GSCOC_T00029499001	Coffea canephora (Robusta coffee)	NA	NA	NA	NA	NA	NA
Master_Control_10859	SO_3189_CA_comp10335_c0_seq2	22.7381	5.27749	0.232099	-2.10719	0.335546	1	NA	NA	NA	NA	NA	NA	NA	NA	NA	NA	NA	NA	NA	NA	NA	NA	NA	NA	NA	NA	NA	NA
Master_Control_3268	SO_3189_CA_comp1034032_c0_seq1	15.9167	5.27749	0.33157	-1.59262	0.512754	1	NA	NA	NA	NA	NA	NA	NA	NA	NA	NA	NA	NA	NA	NA	NA	NA	NA	NA	NA	NA	NA	NA
Master_Control_16337	SO_3189_CA_comp1034048_c0_seq1	6.82143	2.63874	0.386831	-1.37022	0.726379	1	NA	NA	NA	NA	NA	NA	NA	NA	NA	NA	NA	NA	NA	NA	NA	NA	NA	NA	NA	NA	NA	NA
Master_Control_17548	SO_3189_CA_comp10347_c0_seq1	8.3373	3.95811	0.474747	-1.07477	0.757163	1	NA	NA	NA	NA	NA	NA	NA	NA	NA	NA	NA	NA	NA	NA	NA	NA	NA	NA	NA	NA	NA	NA
Master_Control_29719	SO_3189_CA_comp1037006_c0_seq1	6.82143	2.63874	0.386831	-1.37022	0.726379	1	NA	NA	NA	NA	NA	NA	NA	NA	NA	NA	NA	NA	NA	NA	NA	NA	NA	NA	NA	NA	NA	NA
Master_Control_8653	SO_3189_CA_comp10373_c0_seq1	32.5913	15.8325	0.485788	-1.0416	0.565252	1	NA	NA	NA	NA	NA	NA	NA	NA	NA	NA	NA	NA	NA	NA	NA	NA	NA	NA	NA	NA	NA	NA
Master_Control_9484	SO_3189_CA_comp1038317_c0_seq1	6.06349	2.63874	0.435185	-1.2003	0.783961	1	NA	NA	NA	NA	NA	NA	NA	NA	NA	NA	NA	NA	NA	NA	NA	NA	NA	NA	NA	NA	NA	NA
Master_Control_13512	SO_3189_CA_comp10385_c0_seq1	6.82143	2.63874	0.386831	-1.37022	0.726379	1	NA	NA	NA	NA	NA	NA	NA	NA	NA	NA	NA	NA	NA	NA	NA	NA	NA	NA	NA	NA	NA	NA
Master_Control_3793	SO_3189_CA_comp1039358_c0_seq1	4.54762	1.31937	0.290123	-1.78526	0.744659	1	NA	NA	NA	NA	NA	NA	NA	NA	NA	NA	NA	NA	NA	NA	NA	NA	NA	NA	NA	NA	NA	NA
Master_Control_24196	SO_3189_CA_comp1039659_c0_seq1	6.06349	2.63874	0.435185	-1.2003	0.783961	1	NA	NA	NA	NA	NA	NA	NA	NA	NA	NA	NA	NA	NA	NA	NA	NA	NA	NA	NA	NA	NA	NA
Master_Control_2682	SO_3189_CA_comp10417_c0_seq2	30.3175	5.27749	0.174074	-2.52223	0.217628	1	NA	NA	NA	NA	NA	NA	NA	NA	NA	NA	NA	NA	NA	NA	NA	NA	NA	NA	NA	NA	NA	NA
Master_Control_1406	SO_3189_CA_comp1042244_c0_seq1	5.30556	2.63874	0.497354	-1.00765	0.848264	1	NA	NA	NA	NA	NA	NA	NA	NA	NA	NA	NA	NA	NA	NA	NA	NA	NA	NA	NA	NA	NA	NA
Master_Control_18348	SO_3189_CA_comp1042958_c0_seq1	5.30556	2.63874	0.497354	-1.00765	0.848264	1	NA	NA	NA	NA	NA	NA	NA	NA	NA	NA	NA	NA	NA	NA	NA	NA	NA	NA	NA	NA	NA	NA
Master_Control_20214	SO_3189_CA_comp10432_c0_seq2	34.1072	13.1937	0.386831	-1.37022	0.44889	1	NA	NA	NA	NA	NA	NA	NA	NA	NA	NA	NA	NA	NA	NA	NA	NA	NA	NA	NA	NA	NA	NA
Master_Control_5684	SO_3189_CA_comp1044229_c0_seq1	6.06349	2.63874	0.435185	-1.2003	0.783961	1	NA	NA	NA	NA	NA	NA	NA	NA	NA	NA	NA	NA	NA	NA	NA	NA	NA	NA	NA	NA	NA	NA
Master_Control_12538	SO_3189_CA_comp1044560_c0_seq1	6.06349	2.63874	0.435185	-1.2003	0.783961	1	NA	NA	NA	NA	NA	NA	NA	NA	NA	NA	NA	NA	NA	NA	NA	NA	NA	NA	NA	NA	NA	NA
Master_Control_8318	SO_3189_CA_comp1045010_c0_seq1	11.3691	2.63874	0.232099	-2.10719	0.478013	1	NA	NA	NA	NA	NA	NA	NA	NA	NA	NA	NA	NA	NA	NA	NA	NA	NA	NA	NA	NA	NA	NA
Master_Control_28343	SO_3189_CA_comp10454_c0_seq1	47.75	2.63874	0.0552616	-4.17758	0.0406773	0.998587	NA	NA	NA	NA	NA	NA	NA	NA	NA	NA	NA	NA	NA	NA	NA	NA	NA	NA	NA	NA	NA	NA
Master_Control_11718	SO_3189_CA_comp1046209_c0_seq1	12.127	2.63874	0.217593	-2.2003	0.447404	1	tr|K7LRE5|K7LRE5_SOYBN	520	33.87	62	28.05	11.92	41	0	239	424	138	199	2e-07	Uncharacterized protein	NA	Glycine max (Soybean) (Glycine hispida)	NA	NA	NA	NA	NA	NA
Master_Control_466	SO_3189_CA_comp1046744_c0_seq1	7.57937	2.63874	0.348148	-1.52223	0.674723	1	tr|V4S6Y8|V4S6Y8_9ROSI	304	60	30	27.78	9.87	12	0	24	113	50	79	8e-11	Uncharacterized protein	CICLE_v10012301mg	Citrus clementina	NA	zinc ion binding	GO:0008270	GO:0008270~zinc ion binding	NA	NA
Master_Control_10329	SO_3189_CA_comp1046961_c0_seq1	9.09524	2.63874	0.290123	-1.78526	0.585927	1	NA	NA	NA	NA	NA	NA	NA	NA	NA	NA	NA	NA	NA	NA	NA	NA	NA	NA	NA	NA	NA	NA
Master_Control_15271	SO_3189_CA_comp10482_c0_seq1	11.3691	2.63874	0.232099	-2.10719	0.478013	1	NA	NA	NA	NA	NA	NA	NA	NA	NA	NA	NA	NA	NA	NA	NA	NA	NA	NA	NA	NA	NA	NA
Master_Control_27437	SO_3189_CA_comp1049013_c0_seq1	8.3373	2.63874	0.316498	-1.65973	0.628212	1	NA	NA	NA	NA	NA	NA	NA	NA	NA	NA	NA	NA	NA	NA	NA	NA	NA	NA	NA	NA	NA	NA
Master_Control_25737	SO_3189_CA_comp10501_c0_seq1	22.7381	1.31937	0.0580247	-4.10719	0.123445	1	tr|M4EV42|M4EV42_BRARP	397	63.57	140	56.99	35.26	49	1	129	542	257	396	3e-60	Uncharacterized protein	Bra032675	Brassica rapa subsp. pekinensis (Chinese cabbage) (Brassica pekinensis)	NA	NA	NA	NA	NA	NA
Master_Control_8247	SO_3189_CA_comp105062_c0_seq1	64.4246	11.8743	0.184314	-2.43976	0.128328	1	NA	NA	NA	NA	NA	NA	NA	NA	NA	NA	NA	NA	NA	NA	NA	NA	NA	NA	NA	NA	NA	NA
Master_Control_21668	SO_3189_CA_comp10508_c0_seq1	6.06349	1.31937	0.217593	-2.2003	0.615618	1	NA	NA	NA	NA	NA	NA	NA	NA	NA	NA	NA	NA	NA	NA	NA	NA	NA	NA	NA	NA	NA	NA
Master_Control_20840	SO_3189_CA_comp1052782_c0_seq1	7.57937	2.63874	0.348148	-1.52223	0.674723	1	NA	NA	NA	NA	NA	NA	NA	NA	NA	NA	NA	NA	NA	NA	NA	NA	NA	NA	NA	NA	NA	NA
Master_Control_2651	SO_3189_CA_comp1053_c0_seq1	3.03175	1.31937	0.435185	-1.2003	0.918994	1	NA	NA	NA	NA	NA	NA	NA	NA	NA	NA	NA	NA	NA	NA	NA	NA	NA	NA	NA	NA	NA	NA
Master_Control_32380	SO_3189_CA_comp10544_c0_seq1	22.7381	5.27749	0.232099	-2.10719	0.335546	1	NA	NA	NA	NA	NA	NA	NA	NA	NA	NA	NA	NA	NA	NA	NA	NA	NA	NA	NA	NA	NA	NA
Master_Control_12484	SO_3189_CA_comp10551_c0_seq2	24.254	2.63874	0.108796	-3.2003	0.174744	1	tr|B2CZL6|B2CZL6_HIEPL	545	64.41	118	43.33	21.65	31	3	321	1	8	125	5e-37	Glycosyltransferase UGT95A1	NA	Hieracium pilosella (Mouse-ear hawkweed) (Pilosella officinarum)	NA	transferase activity, transferring hexosyl groups	GO:0016758	GO:0016758~transferase activity, transferring hexosyl groups	NA	NA
Master_Control_4833	SO_3189_CA_comp10563_c0_seq1	9932	1245.49	0.125401	-2.99538	0.000108511	0.0206421	NA	NA	NA	NA	NA	NA	NA	NA	NA	NA	NA	NA	NA	NA	NA	NA	NA	NA	NA	NA	NA	NA
Master_Control_8627	SO_3189_CA_comp106053_c0_seq1	25.7698	5.27749	0.204793	-2.28776	0.281213	1	NA	NA	NA	NA	NA	NA	NA	NA	NA	NA	NA	NA	NA	NA	NA	NA	NA	NA	NA	NA	NA	NA
Master_Control_7974	SO_3189_CA_comp1062647_c0_seq1	4.54762	1.31937	0.290123	-1.78526	0.744659	1	tr|A0A022QFF4|A0A022QFF4_ERYGU	143	82.14	28	22.95	19.58	5	0	189	106	64	91	1e-06	Uncharacterized protein	MIMGU_mgv1a015858mg	Erythranthe guttata (Yellow monkey flower) (Mimulus guttatus)	NA	NA	NA	NA	NA	NA
Master_Control_9280	SO_3189_CA_comp10647_c0_seq1	46.2341	5.27749	0.114147	-3.13104	0.0946923	1	tr|K4CSH7|K4CSH7_SOLLC	671	30.77	143	36.82	21.31	84	4	760	365	491	629	4e-09	Uncharacterized protein	Solyc09g020160.1	Solanum lycopersicum (Tomato) (Lycopersicon esculentum)	NA	cysteine-type peptidase activity	GO:0008234	GO:0008234~cysteine-type peptidase activity	NA	NA
Master_Control_24100	SO_3189_CA_comp1066034_c0_seq1	5.30556	2.63874	0.497354	-1.00765	0.848264	1	NA	NA	NA	NA	NA	NA	NA	NA	NA	NA	NA	NA	NA	NA	NA	NA	NA	NA	NA	NA	NA	NA
Master_Control_3166	SO_3189_CA_comp106708_c0_seq1	43.9603	2.63874	0.0600255	-4.05828	0.0504989	1	NA	NA	NA	NA	NA	NA	NA	NA	NA	NA	NA	NA	NA	NA	NA	NA	NA	NA	NA	NA	NA	NA
Master_Control_29478	SO_3189_CA_comp1067491_c0_seq1	6.82143	2.63874	0.386831	-1.37022	0.726379	1	NA	NA	NA	NA	NA	NA	NA	NA	NA	NA	NA	NA	NA	NA	NA	NA	NA	NA	NA	NA	NA	NA
Master_Control_1018	SO_3189_CA_comp1068580_c0_seq1	8.3373	2.63874	0.316498	-1.65973	0.628212	1	NA	NA	NA	NA	NA	NA	NA	NA	NA	NA	NA	NA	NA	NA	NA	NA	NA	NA	NA	NA	NA	NA
Master_Control_8317	SO_3189_CA_comp1070043_c0_seq1	6.06349	2.63874	0.435185	-1.2003	0.783961	1	NA	NA	NA	NA	NA	NA	NA	NA	NA	NA	NA	NA	NA	NA	NA	NA	NA	NA	NA	NA	NA	NA
Master_Control_29320	SO_3189_CA_comp1071_c0_seq1	12.127	2.63874	0.217593	-2.2003	0.447404	1	NA	NA	NA	NA	NA	NA	NA	NA	NA	NA	NA	NA	NA	NA	NA	NA	NA	NA	NA	NA	NA	NA
Master_Control_13888	SO_3189_CA_comp10710_c0_seq1	16.6746	1.31937	0.0791246	-3.65973	0.207626	1	NA	NA	NA	NA	NA	NA	NA	NA	NA	NA	NA	NA	NA	NA	NA	NA	NA	NA	NA	NA	NA	NA
Master_Control_31793	SO_3189_CA_comp1076075_c0_seq1	18.9484	6.59686	0.348148	-1.52223	0.499106	1	NA	NA	NA	NA	NA	NA	NA	NA	NA	NA	NA	NA	NA	NA	NA	NA	NA	NA	NA	NA	NA	NA
Master_Control_2417	SO_3189_CA_comp1077217_c0_seq1	6.06349	2.63874	0.435185	-1.2003	0.783961	1	NA	NA	NA	NA	NA	NA	NA	NA	NA	NA	NA	NA	NA	NA	NA	NA	NA	NA	NA	NA	NA	NA
Master_Control_10834	SO_3189_CA_comp10776_c0_seq1	7.57937	1.31937	0.174074	-2.52223	0.515461	1	NA	NA	NA	NA	NA	NA	NA	NA	NA	NA	NA	NA	NA	NA	NA	NA	NA	NA	NA	NA	NA	NA
Master_Control_3947	SO_3189_CA_comp1078001_c0_seq1	4.54762	1.31937	0.290123	-1.78526	0.744659	1	tr|A0A061F7J2|A0A061F7J2_THECC	398	42.17	83	79.81	20.85	44	2	311	72	2	83	5e-10	F-box and associated interaction domains-containing protein, putative isoform 1	TCM_031361	Theobroma cacao (Cacao) (Cocoa)	NA	NA	NA	NA	NA	NA
Master_Control_21722	SO_3189_CA_comp10794_c0_seq1	13.6429	2.63874	0.193416	-2.37022	0.393212	1	tr|V7C2D0|V7C2D0_PHAVU	340	56.52	207	100	60.88	58	2	590	66	4	210	1e-67	Uncharacterized protein	PHAVU_004G119600g	Phaseolus vulgaris (Kidney bean) (French bean)	NA	nucleus; response to heat; sequence-specific DNA binding; sequence-specific DNA binding transcription factor activity	GO:0005634; GO:0009408; GO:0043565; GO:0003700	GO:0043565~sequence-specific DNA binding;GO:0003700~sequence-specific DNA binding transcription factor activity	GO:0009408~response to heat	GO:0005634~nucleus
Master_Control_30374	SO_3189_CA_comp10815_c0_seq1	11.3691	2.63874	0.232099	-2.10719	0.478013	1	NA	NA	NA	NA	NA	NA	NA	NA	NA	NA	NA	NA	NA	NA	NA	NA	NA	NA	NA	NA	NA	NA
Master_Control_7758	SO_3189_CA_comp1081784_c0_seq1	9.09524	2.63874	0.290123	-1.78526	0.585927	1	NA	NA	NA	NA	NA	NA	NA	NA	NA	NA	NA	NA	NA	NA	NA	NA	NA	NA	NA	NA	NA	NA
Master_Control_8640	SO_3189_CA_comp10820_c0_seq2	20.4643	9.2356	0.451303	-1.14783	0.594207	1	NA	NA	NA	NA	NA	NA	NA	NA	NA	NA	NA	NA	NA	NA	NA	NA	NA	NA	NA	NA	NA	NA
Master_Control_1773	SO_3189_CA_comp1083687_c0_seq1	10.6111	1.31937	0.124339	-3.00765	0.373133	1	tr|A7Y7I0|A7Y7I0_PRUDU	179	50.98	102	100	56.98	49	1	304	2	30	131	2e-26	Putative dnaK-type molecular chaperone hsc70.1 (Fragment)	NA	Prunus dulcis (Almond) (Amygdalus dulcis)	NA	NA	NA	NA	NA	NA
Master_Control_7457	SO_3189_CA_comp1084823_c0_seq1	6.06349	2.63874	0.435185	-1.2003	0.783961	1	NA	NA	NA	NA	NA	NA	NA	NA	NA	NA	NA	NA	NA	NA	NA	NA	NA	NA	NA	NA	NA	NA
Master_Control_23884	SO_3189_CA_comp1089761_c0_seq1	7.57937	2.63874	0.348148	-1.52223	0.674723	1	NA	NA	NA	NA	NA	NA	NA	NA	NA	NA	NA	NA	NA	NA	NA	NA	NA	NA	NA	NA	NA	NA
Master_Control_5184	SO_3189_CA_comp1090410_c0_seq1	7.57937	2.63874	0.348148	-1.52223	0.674723	1	NA	NA	NA	NA	NA	NA	NA	NA	NA	NA	NA	NA	NA	NA	NA	NA	NA	NA	NA	NA	NA	NA
Master_Control_27826	SO_3189_CA_comp10905_c0_seq1	7.57937	2.63874	0.348148	-1.52223	0.674723	1	NA	NA	NA	NA	NA	NA	NA	NA	NA	NA	NA	NA	NA	NA	NA	NA	NA	NA	NA	NA	NA	NA
Master_Control_28137	SO_3189_CA_comp10907_c0_seq1	12.8849	2.63874	0.204793	-2.28776	0.419188	1	NA	NA	NA	NA	NA	NA	NA	NA	NA	NA	NA	NA	NA	NA	NA	NA	NA	NA	NA	NA	NA	NA
Master_Control_11757	SO_3189_CA_comp1091739_c0_seq1	7.57937	2.63874	0.348148	-1.52223	0.674723	1	NA	NA	NA	NA	NA	NA	NA	NA	NA	NA	NA	NA	NA	NA	NA	NA	NA	NA	NA	NA	NA	NA
Master_Control_29010	SO_3189_CA_comp1093423_c0_seq1	10.6111	2.63874	0.248677	-2.00765	0.511177	1	NA	NA	NA	NA	NA	NA	NA	NA	NA	NA	NA	NA	NA	NA	NA	NA	NA	NA	NA	NA	NA	NA
Master_Control_3591	SO_3189_CA_comp1095573_c0_seq1	10.6111	5.27749	0.497354	-1.00765	0.735366	1	tr|B9SL44|B9SL44_RICCO	496	33.12	154	71.52	31.05	96	2	621	163	271	418	1e-23	Putative uncharacterized protein	RCOM_0599090	Ricinus communis (Castor bean)	NA	NA	NA	NA	NA	NA
Master_Control_12558	SO_3189_CA_comp10963_c0_seq1	12.127	5.27749	0.435185	-1.2003	0.661391	1	NA	NA	NA	NA	NA	NA	NA	NA	NA	NA	NA	NA	NA	NA	NA	NA	NA	NA	NA	NA	NA	NA
Master_Control_17710	SO_3189_CA_comp10991_c0_seq1	35.623	13.1937	0.37037	-1.43296	0.42343	1	NA	NA	NA	NA	NA	NA	NA	NA	NA	NA	NA	NA	NA	NA	NA	NA	NA	NA	NA	NA	NA	NA
Master_Control_28339	SO_3189_CA_comp10993_c0_seq1	17.4325	6.59686	0.378422	-1.40193	0.545029	1	NA	NA	NA	NA	NA	NA	NA	NA	NA	NA	NA	NA	NA	NA	NA	NA	NA	NA	NA	NA	NA	NA
Master_Control_17301	SO_3189_CA_comp10999_c0_seq2	65.9405	7.91623	0.120051	-3.05828	0.0672031	1	NA	NA	NA	NA	NA	NA	NA	NA	NA	NA	NA	NA	NA	NA	NA	NA	NA	NA	NA	NA	NA	NA
Master_Control_495	SO_3189_CA_comp110_c0_seq1	6.82143	2.63874	0.386831	-1.37022	0.726379	1	tr|A0A067EGH6|A0A067EGH6_CITSI	432	62.69	134	84.99	31.02	50	0	406	5	9	142	3e-57	Uncharacterized protein	CISIN_1g008384mg	Citrus sinensis (Sweet orange) (Citrus aurantium var. sinensis)	NA	NA	NA	NA	NA	NA
Master_Control_23829	SO_3189_CA_comp11009_c0_seq1	12.8849	3.95811	0.30719	-1.7028	0.528807	1	NA	NA	NA	NA	NA	NA	NA	NA	NA	NA	NA	NA	NA	NA	NA	NA	NA	NA	NA	NA	NA	NA
Master_Control_21540	SO_3189_CA_comp1101395_c0_seq1	7.57937	2.63874	0.348148	-1.52223	0.674723	1	NA	NA	NA	NA	NA	NA	NA	NA	NA	NA	NA	NA	NA	NA	NA	NA	NA	NA	NA	NA	NA	NA
Master_Control_29790	SO_3189_CA_comp11019_c0_seq1	19.7064	2.63874	0.133903	-2.90074	0.242852	1	NA	NA	NA	NA	NA	NA	NA	NA	NA	NA	NA	NA	NA	NA	NA	NA	NA	NA	NA	NA	NA	NA
Master_Control_26774	SO_3189_CA_comp11031_c0_seq1	13.6429	2.63874	0.193416	-2.37022	0.393212	1	NA	NA	NA	NA	NA	NA	NA	NA	NA	NA	NA	NA	NA	NA	NA	NA	NA	NA	NA	NA	NA	NA
Master_Control_32249	SO_3189_CA_comp11032_c0_seq1	35.623	2.63874	0.0740741	-3.75489	0.0831978	1	tr|A0A022QT91|A0A022QT91_ERYGU	468	71.03	214	70.78	45.73	62	0	1	642	246	459	2e-87	Uncharacterized protein	MIMGU_mgv1a005840mg	Erythranthe guttata (Yellow monkey flower) (Mimulus guttatus)	NA	NA	NA	NA	NA	NA
Master_Control_23131	SO_3189_CA_comp1105556_c0_seq1	6.06349	1.31937	0.217593	-2.2003	0.615618	1	NA	NA	NA	NA	NA	NA	NA	NA	NA	NA	NA	NA	NA	NA	NA	NA	NA	NA	NA	NA	NA	NA
Master_Control_904	SO_3189_CA_comp11065_c0_seq2	61.3929	19.7906	0.322359	-1.63326	0.288199	1	NA	NA	NA	NA	NA	NA	NA	NA	NA	NA	NA	NA	NA	NA	NA	NA	NA	NA	NA	NA	NA	NA
Master_Control_32206	SO_3189_CA_comp1108333_c0_seq1	6.06349	2.63874	0.435185	-1.2003	0.783961	1	NA	NA	NA	NA	NA	NA	NA	NA	NA	NA	NA	NA	NA	NA	NA	NA	NA	NA	NA	NA	NA	NA
Master_Control_21701	SO_3189_CA_comp1108530_c0_seq1	6.06349	2.63874	0.435185	-1.2003	0.783961	1	NA	NA	NA	NA	NA	NA	NA	NA	NA	NA	NA	NA	NA	NA	NA	NA	NA	NA	NA	NA	NA	NA
Master_Control_2058	SO_3189_CA_comp1108640_c0_seq1	9.09524	2.63874	0.290123	-1.78526	0.585927	1	NA	NA	NA	NA	NA	NA	NA	NA	NA	NA	NA	NA	NA	NA	NA	NA	NA	NA	NA	NA	NA	NA
Master_Control_11746	SO_3189_CA_comp1109877_c0_seq1	6.06349	2.63874	0.435185	-1.2003	0.783961	1	NA	NA	NA	NA	NA	NA	NA	NA	NA	NA	NA	NA	NA	NA	NA	NA	NA	NA	NA	NA	NA	NA
Master_Control_29814	SO_3189_CA_comp1110551_c0_seq1	7.57937	2.63874	0.348148	-1.52223	0.674723	1	NA	NA	NA	NA	NA	NA	NA	NA	NA	NA	NA	NA	NA	NA	NA	NA	NA	NA	NA	NA	NA	NA
Master_Control_11404	SO_3189_CA_comp1110804_c0_seq1	10.6111	2.63874	0.248677	-2.00765	0.511177	1	NA	NA	NA	NA	NA	NA	NA	NA	NA	NA	NA	NA	NA	NA	NA	NA	NA	NA	NA	NA	NA	NA
Master_Control_26500	SO_3189_CA_comp111222_c0_seq1	55.3294	22.4293	0.405378	-1.30266	0.401504	1	tr|A0A061GL73|A0A061GL73_THECC	558	39.64	169	100	30.29	100	2	2	505	228	395	9e-32	Ankyrin repeat-containing-like protein	TCM_037539	Theobroma cacao (Cacao) (Cocoa)	NA	NA	NA	NA	NA	NA
Master_Control_16780	SO_3189_CA_comp1113447_c0_seq1	6.06349	2.63874	0.435185	-1.2003	0.783961	1	NA	NA	NA	NA	NA	NA	NA	NA	NA	NA	NA	NA	NA	NA	NA	NA	NA	NA	NA	NA	NA	NA
Master_Control_16850	SO_3189_CA_comp1114302_c0_seq1	10.6111	2.63874	0.248677	-2.00765	0.511177	1	NA	NA	NA	NA	NA	NA	NA	NA	NA	NA	NA	NA	NA	NA	NA	NA	NA	NA	NA	NA	NA	NA
Master_Control_30394	SO_3189_CA_comp11145_c0_seq1	37.8968	5.27749	0.139259	-2.84415	0.144759	1	NA	NA	NA	NA	NA	NA	NA	NA	NA	NA	NA	NA	NA	NA	NA	NA	NA	NA	NA	NA	NA	NA
Master_Control_23344	SO_3189_CA_comp11159_c0_seq1	12.127	2.63874	0.217593	-2.2003	0.447404	1	NA	NA	NA	NA	NA	NA	NA	NA	NA	NA	NA	NA	NA	NA	NA	NA	NA	NA	NA	NA	NA	NA
Master_Control_23086	SO_3189_CA_comp1116420_c0_seq1	12.127	2.63874	0.217593	-2.2003	0.447404	1	NA	NA	NA	NA	NA	NA	NA	NA	NA	NA	NA	NA	NA	NA	NA	NA	NA	NA	NA	NA	NA	NA
Master_Control_20210	SO_3189_CA_comp11178_c0_seq1	21.2222	5.27749	0.248677	-2.00765	0.367387	1	tr|I1JW07|I1JW07_SOYBN	363	66.22	222	77.62	61.16	72	2	10	666	46	267	3e-102	Uncharacterized protein	NA	Glycine max (Soybean) (Glycine hispida)	NA	biosynthetic process; catalytic activity; pyridoxal phosphate binding	GO:0009058; GO:0003824; GO:0030170	GO:0003824~catalytic activity;GO:0030170~pyridoxal phosphate binding	GO:0009058~biosynthetic process	NA
Master_Control_19730	SO_3189_CA_comp11203_c0_seq1	14.4008	5.27749	0.366472	-1.44823	0.566779	1	tr|D7T475|D7T475_VITVI	234	43.94	66	26.94	28.21	30	1	107	304	107	165	4e-06	Chalcone-flavonone isomerase family protein	VIT_13s0067g03820	Vitis vinifera (Grape)	NA	chalcone isomerase activity; extrinsic component of endoplasmic reticulum membrane; flavonoid biosynthetic process; nucleus; plant-type vacuole membrane; response to auxin; response to karrikin; response to UV-B	GO:0045430; GO:0042406; GO:0009813; GO:0005634; GO:0009705; GO:0010224; GO:0009733; GO:0080167	GO:0045430~chalcone isomerase activity	GO:0009813~flavonoid biosynthetic process;GO:0010224~response to UV-B;GO:0009733~response to auxin;GO:0080167~response to karrikin	GO:0042406~extrinsic component of endoplasmic reticulum membrane;GO:0005634~nucleus;GO:0009705~plant-type vacuole membrane
Master_Control_7557	SO_3189_CA_comp1120738_c0_seq1	7.57937	2.63874	0.348148	-1.52223	0.674723	1	NA	NA	NA	NA	NA	NA	NA	NA	NA	NA	NA	NA	NA	NA	NA	NA	NA	NA	NA	NA	NA	NA
Master_Control_16279	SO_3189_CA_comp11217_c0_seq1	7.57937	1.31937	0.174074	-2.52223	0.515461	1	NA	NA	NA	NA	NA	NA	NA	NA	NA	NA	NA	NA	NA	NA	NA	NA	NA	NA	NA	NA	NA	NA
Master_Control_21226	SO_3189_CA_comp11217_c0_seq2	12.127	1.31937	0.108796	-3.2003	0.320161	1	NA	NA	NA	NA	NA	NA	NA	NA	NA	NA	NA	NA	NA	NA	NA	NA	NA	NA	NA	NA	NA	NA
Master_Control_29159	SO_3189_CA_comp1125_c0_seq2	45.4762	9.2356	0.203086	-2.29983	0.191356	1	tr|A0A068U1E5|A0A068U1E5_COFCA	378	56.59	182	56	48.15	55	4	223	717	204	378	2e-74	Coffea canephora DH200=94 genomic scaffold, scaffold_8	GSCOC_T00039717001	Coffea canephora (Robusta coffee)	NA	NA	NA	NA	NA	NA
Master_Control_19932	SO_3189_CA_comp1125158_c0_seq1	11.3691	1.31937	0.116049	-3.10719	0.345538	1	NA	NA	NA	NA	NA	NA	NA	NA	NA	NA	NA	NA	NA	NA	NA	NA	NA	NA	NA	NA	NA	NA
Master_Control_24123	SO_3189_CA_comp1125187_c0_seq1	6.82143	2.63874	0.386831	-1.37022	0.726379	1	NA	NA	NA	NA	NA	NA	NA	NA	NA	NA	NA	NA	NA	NA	NA	NA	NA	NA	NA	NA	NA	NA
Master_Control_9206	SO_3189_CA_comp11268_c0_seq1	53.0556	2.63874	0.0497354	-4.32958	0.0303573	0.864604	NA	NA	NA	NA	NA	NA	NA	NA	NA	NA	NA	NA	NA	NA	NA	NA	NA	NA	NA	NA	NA	NA
Master_Control_6119	SO_3189_CA_comp11269_c0_seq1	25.7698	7.91623	0.30719	-1.7028	0.402078	1	NA	NA	NA	NA	NA	NA	NA	NA	NA	NA	NA	NA	NA	NA	NA	NA	NA	NA	NA	NA	NA	NA
Master_Control_19474	SO_3189_CA_comp1128837_c0_seq1	3.03175	1.31937	0.435185	-1.2003	0.918994	1	NA	NA	NA	NA	NA	NA	NA	NA	NA	NA	NA	NA	NA	NA	NA	NA	NA	NA	NA	NA	NA	NA
Master_Control_3967	SO_3189_CA_comp11291_c0_seq1	31.0754	7.91623	0.254743	-1.97289	0.309649	1	NA	NA	NA	NA	NA	NA	NA	NA	NA	NA	NA	NA	NA	NA	NA	NA	NA	NA	NA	NA	NA	NA
Master_Control_25648	SO_3189_CA_comp1130060_c0_seq1	9.09524	2.63874	0.290123	-1.78526	0.585927	1	NA	NA	NA	NA	NA	NA	NA	NA	NA	NA	NA	NA	NA	NA	NA	NA	NA	NA	NA	NA	NA	NA
Master_Control_28035	SO_3189_CA_comp11304_c0_seq1	27.2857	7.91623	0.290123	-1.78526	0.372784	1	NA	NA	NA	NA	NA	NA	NA	NA	NA	NA	NA	NA	NA	NA	NA	NA	NA	NA	NA	NA	NA	NA
Master_Control_13146	SO_3189_CA_comp1131529_c0_seq1	4.54762	1.31937	0.290123	-1.78526	0.744659	1	NA	NA	NA	NA	NA	NA	NA	NA	NA	NA	NA	NA	NA	NA	NA	NA	NA	NA	NA	NA	NA	NA
Master_Control_5089	SO_3189_CA_comp1131672_c0_seq1	7.57937	2.63874	0.348148	-1.52223	0.674723	1	NA	NA	NA	NA	NA	NA	NA	NA	NA	NA	NA	NA	NA	NA	NA	NA	NA	NA	NA	NA	NA	NA
Master_Control_10784	SO_3189_CA_comp11320_c0_seq2	16.6746	2.63874	0.158249	-2.65973	0.307218	1	NA	NA	NA	NA	NA	NA	NA	NA	NA	NA	NA	NA	NA	NA	NA	NA	NA	NA	NA	NA	NA	NA
Master_Control_21606	SO_3189_CA_comp11344_c0_seq1	750.357	273.11	0.363973	-1.4581	0.0985659	1	tr|A5ATK8|A5ATK8_VITVI	144	69.57	138	58.72	95.83	41	1	67	480	1	137	1e-64	Putative uncharacterized protein	VITISV_008201	Vitis vinifera (Grape)	NA	phosphorelay signal transduction system; signal transducer activity	GO:0000160; GO:0004871	GO:0004871~signal transducer activity	GO:0000160~phosphorelay signal transduction system	NA
Master_Control_20491	SO_3189_CA_comp1134712_c0_seq1	14.4008	5.27749	0.366472	-1.44823	0.566779	1	NA	NA	NA	NA	NA	NA	NA	NA	NA	NA	NA	NA	NA	NA	NA	NA	NA	NA	NA	NA	NA	NA
Master_Control_20618	SO_3189_CA_comp11351_c0_seq2	3.03175	1.31937	0.435185	-1.2003	0.918994	1	NA	NA	NA	NA	NA	NA	NA	NA	NA	NA	NA	NA	NA	NA	NA	NA	NA	NA	NA	NA	NA	NA
Master_Control_24067	SO_3189_CA_comp1135637_c0_seq1	7.57937	2.63874	0.348148	-1.52223	0.674723	1	NA	NA	NA	NA	NA	NA	NA	NA	NA	NA	NA	NA	NA	NA	NA	NA	NA	NA	NA	NA	NA	NA
Master_Control_16572	SO_3189_CA_comp11372_c0_seq1	12.127	1.31937	0.108796	-3.2003	0.320161	1	tr|V9P591|V9P591_SALMI	139	63.33	60	29.27	43.17	22	0	90	269	53	112	1e-15	Uncharacterized protein	orf139 Salmi_Mp101	Salvia miltiorrhiza (Chinese sage)	NA	mitochondrion	GO:0005739	NA	NA	GO:0005739~mitochondrion
Master_Control_8892	SO_3189_CA_comp1139193_c0_seq1	4.54762	1.31937	0.290123	-1.78526	0.744659	1	NA	NA	NA	NA	NA	NA	NA	NA	NA	NA	NA	NA	NA	NA	NA	NA	NA	NA	NA	NA	NA	NA
Master_Control_1140	SO_3189_CA_comp1144088_c0_seq1	12.127	2.63874	0.217593	-2.2003	0.447404	1	NA	NA	NA	NA	NA	NA	NA	NA	NA	NA	NA	NA	NA	NA	NA	NA	NA	NA	NA	NA	NA	NA
Master_Control_30184	SO_3189_CA_comp11458_c0_seq1	27.2857	2.63874	0.0967078	-3.37022	0.142163	1	NA	NA	NA	NA	NA	NA	NA	NA	NA	NA	NA	NA	NA	NA	NA	NA	NA	NA	NA	NA	NA	NA
Master_Control_9409	SO_3189_CA_comp1147293_c0_seq1	4.54762	1.31937	0.290123	-1.78526	0.744659	1	NA	NA	NA	NA	NA	NA	NA	NA	NA	NA	NA	NA	NA	NA	NA	NA	NA	NA	NA	NA	NA	NA
Master_Control_9538	SO_3189_CA_comp114985_c0_seq1	89.4365	27.7068	0.309793	-1.69062	0.225061	1	NA	NA	NA	NA	NA	NA	NA	NA	NA	NA	NA	NA	NA	NA	NA	NA	NA	NA	NA	NA	NA	NA
Master_Control_6581	SO_3189_CA_comp115131_c0_seq1	27.2857	11.8743	0.435185	-1.2003	0.535676	1	NA	NA	NA	NA	NA	NA	NA	NA	NA	NA	NA	NA	NA	NA	NA	NA	NA	NA	NA	NA	NA	NA
Master_Control_23269	SO_3189_CA_comp1152109_c0_seq1	6.06349	1.31937	0.217593	-2.2003	0.615618	1	NA	NA	NA	NA	NA	NA	NA	NA	NA	NA	NA	NA	NA	NA	NA	NA	NA	NA	NA	NA	NA	NA
Master_Control_28465	SO_3189_CA_comp1152171_c0_seq1	6.06349	2.63874	0.435185	-1.2003	0.783961	1	NA	NA	NA	NA	NA	NA	NA	NA	NA	NA	NA	NA	NA	NA	NA	NA	NA	NA	NA	NA	NA	NA
Master_Control_22121	SO_3189_CA_comp11529_c0_seq2	15.9167	1.31937	0.0828924	-3.59262	0.222481	1	NA	NA	NA	NA	NA	NA	NA	NA	NA	NA	NA	NA	NA	NA	NA	NA	NA	NA	NA	NA	NA	NA
Master_Control_14020	SO_3189_CA_comp11541_c0_seq1	31.8333	5.27749	0.165785	-2.59262	0.200218	1	NA	NA	NA	NA	NA	NA	NA	NA	NA	NA	NA	NA	NA	NA	NA	NA	NA	NA	NA	NA	NA	NA
Master_Control_31859	SO_3189_CA_comp11548_c0_seq1	32.5913	11.8743	0.364341	-1.45664	0.430079	1	tr|V4L864|V4L864_EUTSA	500	27.87	183	73.1	36.6	124	3	607	62	5	180	3e-15	Uncharacterized protein (Fragment)	EUTSA_v10000424mg	Eutrema salsugineum (Saltwater cress) (Sisymbrium salsugineum)	NA	NA	NA	NA	NA	NA
Master_Control_28810	SO_3189_CA_comp1156238_c0_seq1	6.82143	1.31937	0.193416	-2.37022	0.562537	1	NA	NA	NA	NA	NA	NA	NA	NA	NA	NA	NA	NA	NA	NA	NA	NA	NA	NA	NA	NA	NA	NA
Master_Control_9860	SO_3189_CA_comp11574_c0_seq2	276.647	1.31937	0.00476915	-7.71205	3.01361e-06	0.00134116	tr|F6H876|F6H876_VITVI	744	61.22	441	55.19	59.27	161	3	1311	10	302	739	0	Putative uncharacterized protein	VIT_00s0469g00020	Vitis vinifera (Grape)	NA	cellulose biosynthetic process; cellulose synthase (UDP-forming) activity; integral component of membrane	GO:0030244; GO:0016760; GO:0016021	GO:0016760~cellulose synthase (UDP-forming) activity	GO:0030244~cellulose biosynthetic process	GO:0016021~integral component of membrane
Master_Control_22522	SO_3189_CA_comp1159_c0_seq2	4.54762	1.31937	0.290123	-1.78526	0.744659	1	NA	NA	NA	NA	NA	NA	NA	NA	NA	NA	NA	NA	NA	NA	NA	NA	NA	NA	NA	NA	NA	NA
Master_Control_30843	SO_3189_CA_comp116200_c0_seq1	130.365	47.4974	0.364341	-1.45664	0.242245	1	NA	NA	NA	NA	NA	NA	NA	NA	NA	NA	NA	NA	NA	NA	NA	NA	NA	NA	NA	NA	NA	NA
Master_Control_20634	SO_3189_CA_comp1165310_c0_seq1	7.57937	1.31937	0.174074	-2.52223	0.515461	1	NA	NA	NA	NA	NA	NA	NA	NA	NA	NA	NA	NA	NA	NA	NA	NA	NA	NA	NA	NA	NA	NA
Master_Control_10901	SO_3189_CA_comp1165329_c0_seq1	5.30556	2.63874	0.497354	-1.00765	0.848264	1	NA	NA	NA	NA	NA	NA	NA	NA	NA	NA	NA	NA	NA	NA	NA	NA	NA	NA	NA	NA	NA	NA
Master_Control_20859	SO_3189_CA_comp116669_c0_seq1	24.254	7.91623	0.326389	-1.61534	0.434045	1	tr|J7LC19|J7LC19_CHEAL	529	71.43	42	33.42	7.94	12	0	2	127	487	528	2e-10	Calcium dependent protein kinase 3	CPK3	Chenopodium album (Lamb's-quarters)	NA	ATP binding; calcium ion binding; protein serine/threonine kinase activity	GO:0005524; GO:0005509; GO:0004674	GO:0005524~ATP binding;GO:0005509~calcium ion binding;GO:0004674~protein serine/threonine kinase activity	NA	NA
Master_Control_9557	SO_3189_CA_comp11683_c0_seq1	13.6429	3.95811	0.290123	-1.78526	0.499636	1	NA	NA	NA	NA	NA	NA	NA	NA	NA	NA	NA	NA	NA	NA	NA	NA	NA	NA	NA	NA	NA	NA
Master_Control_29895	SO_3189_CA_comp11689_c0_seq1	68.9722	34.3037	0.497354	-1.00765	0.483328	1	tr|A0A068UBY3|A0A068UBY3_COFCA	489	84.15	82	42.49	16.77	13	0	578	333	403	484	4e-39	Coffea canephora DH200=94 genomic scaffold, scaffold_19	GSCOC_T00021044001	Coffea canephora (Robusta coffee)	NA	NA	NA	NA	NA	NA
Master_Control_6196	SO_3189_CA_comp1168915_c0_seq1	5.30556	2.63874	0.497354	-1.00765	0.848264	1	NA	NA	NA	NA	NA	NA	NA	NA	NA	NA	NA	NA	NA	NA	NA	NA	NA	NA	NA	NA	NA	NA
Master_Control_193	SO_3189_CA_comp116994_c0_seq1	9.85318	2.63874	0.267806	-1.90074	0.547078	1	NA	NA	NA	NA	NA	NA	NA	NA	NA	NA	NA	NA	NA	NA	NA	NA	NA	NA	NA	NA	NA	NA
Master_Control_22201	SO_3189_CA_comp1173221_c0_seq1	9.85318	2.63874	0.267806	-1.90074	0.547078	1	NA	NA	NA	NA	NA	NA	NA	NA	NA	NA	NA	NA	NA	NA	NA	NA	NA	NA	NA	NA	NA	NA
Master_Control_30145	SO_3189_CA_comp1173797_c0_seq1	3.03175	1.31937	0.435185	-1.2003	0.918994	1	NA	NA	NA	NA	NA	NA	NA	NA	NA	NA	NA	NA	NA	NA	NA	NA	NA	NA	NA	NA	NA	NA
Master_Control_12710	SO_3189_CA_comp1173824_c0_seq1	6.06349	2.63874	0.435185	-1.2003	0.783961	1	NA	NA	NA	NA	NA	NA	NA	NA	NA	NA	NA	NA	NA	NA	NA	NA	NA	NA	NA	NA	NA	NA
Master_Control_10327	SO_3189_CA_comp11772_c0_seq1	18.1905	5.27749	0.290123	-1.78526	0.443013	1	NA	NA	NA	NA	NA	NA	NA	NA	NA	NA	NA	NA	NA	NA	NA	NA	NA	NA	NA	NA	NA	NA
Master_Control_14771	SO_3189_CA_comp11807_c0_seq2	13.6429	2.63874	0.193416	-2.37022	0.393212	1	NA	NA	NA	NA	NA	NA	NA	NA	NA	NA	NA	NA	NA	NA	NA	NA	NA	NA	NA	NA	NA	NA
Master_Control_1960	SO_3189_CA_comp11817_c0_seq1	12.8849	3.95811	0.30719	-1.7028	0.528807	1	NA	NA	NA	NA	NA	NA	NA	NA	NA	NA	NA	NA	NA	NA	NA	NA	NA	NA	NA	NA	NA	NA
Master_Control_1754	SO_3189_CA_comp11820_c0_seq1	68.2143	19.7906	0.290123	-1.78526	0.236515	1	tr|K4B1X6|K4B1X6_SOLLC	323	62.7	319	64.66	98.76	105	5	1269	334	11	322	2e-121	Uncharacterized protein	Solyc01g104010.2	Solanum lycopersicum (Tomato) (Lycopersicon esculentum)	NA	NA	NA	NA	NA	NA
Master_Control_17157	SO_3189_CA_comp1182731_c0_seq1	6.06349	2.63874	0.435185	-1.2003	0.783961	1	NA	NA	NA	NA	NA	NA	NA	NA	NA	NA	NA	NA	NA	NA	NA	NA	NA	NA	NA	NA	NA	NA
Master_Control_27222	SO_3189_CA_comp1182748_c0_seq1	3.78968	1.31937	0.348148	-1.52223	0.82424	1	NA	NA	NA	NA	NA	NA	NA	NA	NA	NA	NA	NA	NA	NA	NA	NA	NA	NA	NA	NA	NA	NA
Master_Control_23926	SO_3189_CA_comp1183504_c0_seq1	6.82143	2.63874	0.386831	-1.37022	0.726379	1	NA	NA	NA	NA	NA	NA	NA	NA	NA	NA	NA	NA	NA	NA	NA	NA	NA	NA	NA	NA	NA	NA
Master_Control_9152	SO_3189_CA_comp118416_c0_seq1	111.417	32.9843	0.296044	-1.75611	0.183858	1	NA	NA	NA	NA	NA	NA	NA	NA	NA	NA	NA	NA	NA	NA	NA	NA	NA	NA	NA	NA	NA	NA
Master_Control_8911	SO_3189_CA_comp1186679_c0_seq1	9.85318	1.31937	0.133903	-2.90074	0.403197	1	NA	NA	NA	NA	NA	NA	NA	NA	NA	NA	NA	NA	NA	NA	NA	NA	NA	NA	NA	NA	NA	NA
Master_Control_29974	SO_3189_CA_comp11869_c0_seq1	19.7064	9.2356	0.468661	-1.09338	0.616863	1	tr|A0A068URS3|A0A068URS3_COFCA	981	54.35	92	79.77	9.38	40	1	70	345	671	760	4e-23	Coffea canephora DH200=94 genomic scaffold, scaffold_52	GSCOC_T00033289001	Coffea canephora (Robusta coffee)	NA	NA	NA	NA	NA	NA
Master_Control_6642	SO_3189_CA_comp11877_c0_seq1	92.4683	44.8586	0.485124	-1.04357	0.432605	1	NA	NA	NA	NA	NA	NA	NA	NA	NA	NA	NA	NA	NA	NA	NA	NA	NA	NA	NA	NA	NA	NA
Master_Control_7606	SO_3189_CA_comp11882_c0_seq2	11.3691	5.27749	0.464198	-1.10719	0.697137	1	NA	NA	NA	NA	NA	NA	NA	NA	NA	NA	NA	NA	NA	NA	NA	NA	NA	NA	NA	NA	NA	NA
Master_Control_13770	SO_3189_CA_comp11914_c0_seq1	53.8135	23.7487	0.441315	-1.18012	0.447962	1	NA	NA	NA	NA	NA	NA	NA	NA	NA	NA	NA	NA	NA	NA	NA	NA	NA	NA	NA	NA	NA	NA
Master_Control_10131	SO_3189_CA_comp11927_c0_seq1	21.9802	5.27749	0.240102	-2.05828	0.351029	1	NA	NA	NA	NA	NA	NA	NA	NA	NA	NA	NA	NA	NA	NA	NA	NA	NA	NA	NA	NA	NA	NA
Master_Control_9200	SO_3189_CA_comp11929_c0_seq1	64.4246	5.27749	0.0819172	-3.60969	0.0403481	0.993774	NA	NA	NA	NA	NA	NA	NA	NA	NA	NA	NA	NA	NA	NA	NA	NA	NA	NA	NA	NA	NA	NA
Master_Control_17305	SO_3189_CA_comp11941_c0_seq1	31.0754	9.2356	0.2972	-1.7505	0.359738	1	tr|A0A068TMB0|A0A068TMB0_COFCA	886	54.59	229	88.65	25.85	94	3	676	5	348	571	5e-73	Coffea canephora DH200=94 genomic scaffold, scaffold_1	GSCOC_T00014352001	Coffea canephora (Robusta coffee)	NA	NA	NA	NA	NA	NA
Master_Control_25630	SO_3189_CA_comp1195_c0_seq1	6.82143	2.63874	0.386831	-1.37022	0.726379	1	NA	NA	NA	NA	NA	NA	NA	NA	NA	NA	NA	NA	NA	NA	NA	NA	NA	NA	NA	NA	NA	NA
Master_Control_17468	SO_3189_CA_comp11959_c0_seq1	40.9286	2.63874	0.0644719	-3.95519	0.0603257	1	NA	NA	NA	NA	NA	NA	NA	NA	NA	NA	NA	NA	NA	NA	NA	NA	NA	NA	NA	NA	NA	NA
Master_Control_608	SO_3189_CA_comp1196334_c0_seq1	4.54762	1.31937	0.290123	-1.78526	0.744659	1	tr|B9S4G7|B9S4G7_RICCO	878	62.16	37	31.53	4.21	14	0	241	131	3	39	7e-09	Putative uncharacterized protein	RCOM_0690150	Ricinus communis (Castor bean)	NA	NA	NA	NA	NA	NA
Master_Control_26401	SO_3189_CA_comp11984_c0_seq1	40.9286	17.1518	0.419067	-1.25475	0.459365	1	tr|A0A022QRW7|A0A022QRW7_ERYGU	128	70.31	128	37.98	100	27	1	898	515	12	128	1e-49	Uncharacterized protein (Fragment)	MIMGU_mgv1a019270mg	Erythranthe guttata (Yellow monkey flower) (Mimulus guttatus)	NA	NA	NA	NA	NA	NA
Master_Control_28799	SO_3189_CA_comp11986_c0_seq1	68.2143	27.7068	0.406173	-1.29983	0.374463	1	tr|A0A068U3V9|A0A068U3V9_COFCA	503	65.75	365	85.88	72.56	112	3	1273	179	150	501	1e-163	Coffea canephora DH200=94 genomic scaffold, scaffold_9	GSCOC_T00041256001	Coffea canephora (Robusta coffee)	NA	NA	NA	NA	NA	NA
Master_Control_18032	SO_3189_CA_comp120058_c0_seq1	18.1905	3.95811	0.217593	-2.2003	0.360117	1	NA	NA	NA	NA	NA	NA	NA	NA	NA	NA	NA	NA	NA	NA	NA	NA	NA	NA	NA	NA	NA	NA
Master_Control_4063	SO_3189_CA_comp12073_c0_seq1	47.75	13.1937	0.276308	-1.85565	0.269079	1	tr|G7JYI3|G7JYI3_MEDTR	64	56	50	20.83	78.12	22	0	301	450	14	63	4e-09	Electron carrier/protein disulfide oxidoreductase, putative	MTR_5g066810	Medicago truncatula (Barrel medic) (Medicago tribuloides)	NA	NA	NA	NA	NA	NA
Master_Control_26994	SO_3189_CA_comp1210232_c0_seq1	8.3373	2.63874	0.316498	-1.65973	0.628212	1	NA	NA	NA	NA	NA	NA	NA	NA	NA	NA	NA	NA	NA	NA	NA	NA	NA	NA	NA	NA	NA	NA
Master_Control_24294	SO_3189_CA_comp121469_c0_seq1	21.9802	5.27749	0.240102	-2.05828	0.351029	1	NA	NA	NA	NA	NA	NA	NA	NA	NA	NA	NA	NA	NA	NA	NA	NA	NA	NA	NA	NA	NA	NA
Master_Control_19483	SO_3189_CA_comp1215546_c0_seq1	8.3373	3.95811	0.474747	-1.07477	0.757163	1	NA	NA	NA	NA	NA	NA	NA	NA	NA	NA	NA	NA	NA	NA	NA	NA	NA	NA	NA	NA	NA	NA
Master_Control_11162	SO_3189_CA_comp1224013_c0_seq1	3.03175	1.31937	0.435185	-1.2003	0.918994	1	NA	NA	NA	NA	NA	NA	NA	NA	NA	NA	NA	NA	NA	NA	NA	NA	NA	NA	NA	NA	NA	NA
Master_Control_26214	SO_3189_CA_comp1224107_c0_seq1	5.30556	1.31937	0.248677	-2.00765	0.675855	1	NA	NA	NA	NA	NA	NA	NA	NA	NA	NA	NA	NA	NA	NA	NA	NA	NA	NA	NA	NA	NA	NA
Master_Control_22050	SO_3189_CA_comp1224193_c0_seq1	12.8849	2.63874	0.204793	-2.28776	0.419188	1	NA	NA	NA	NA	NA	NA	NA	NA	NA	NA	NA	NA	NA	NA	NA	NA	NA	NA	NA	NA	NA	NA
Master_Control_31538	SO_3189_CA_comp12256_c0_seq1	22.7381	5.27749	0.232099	-2.10719	0.335546	1	NA	NA	NA	NA	NA	NA	NA	NA	NA	NA	NA	NA	NA	NA	NA	NA	NA	NA	NA	NA	NA	NA
Master_Control_30283	SO_3189_CA_comp12260_c0_seq1	70.4881	13.1937	0.187176	-2.41753	0.121592	1	NA	NA	NA	NA	NA	NA	NA	NA	NA	NA	NA	NA	NA	NA	NA	NA	NA	NA	NA	NA	NA	NA
Master_Control_7641	SO_3189_CA_comp12277_c0_seq1	43.9603	2.63874	0.0600255	-4.05828	0.0504989	1	tr|I3SE57|I3SE57_LOTJA	245	67.54	114	24.85	46.53	37	0	701	360	132	245	4e-41	Uncharacterized protein	NA	Lotus japonicus (Lotus corniculatus var. japonicus)	NA	NA	NA	NA	NA	NA
Master_Control_23335	SO_3189_CA_comp12302_c0_seq1	20.4643	5.27749	0.257888	-1.95519	0.384687	1	NA	NA	NA	NA	NA	NA	NA	NA	NA	NA	NA	NA	NA	NA	NA	NA	NA	NA	NA	NA	NA	NA
Master_Control_15346	SO_3189_CA_comp12332_c0_seq1	56.8453	23.7487	0.417778	-1.25919	0.412655	1	tr|A0A068UMZ8|A0A068UMZ8_COFCA	392	38.83	291	61.35	74.23	140	7	1048	245	60	335	2e-53	Coffea canephora DH200=94 genomic scaffold, scaffold_36	GSCOC_T00028161001	Coffea canephora (Robusta coffee)	NA	NA	NA	NA	NA	NA
Master_Control_25531	SO_3189_CA_comp1234068_c0_seq1	4.54762	1.31937	0.290123	-1.78526	0.744659	1	NA	NA	NA	NA	NA	NA	NA	NA	NA	NA	NA	NA	NA	NA	NA	NA	NA	NA	NA	NA	NA	NA
Master_Control_8824	SO_3189_CA_comp1235104_c0_seq1	5.30556	2.63874	0.497354	-1.00765	0.848264	1	NA	NA	NA	NA	NA	NA	NA	NA	NA	NA	NA	NA	NA	NA	NA	NA	NA	NA	NA	NA	NA	NA
Master_Control_26884	SO_3189_CA_comp12391_c0_seq1	50.7818	25.0681	0.493643	-1.01846	0.516708	1	NA	NA	NA	NA	NA	NA	NA	NA	NA	NA	NA	NA	NA	NA	NA	NA	NA	NA	NA	NA	NA	NA
Master_Control_27790	SO_3189_CA_comp124199_c0_seq1	30.3175	10.555	0.348148	-1.52223	0.422805	1	tr|A0A068UUV1|A0A068UUV1_COFCA	352	34.86	175	94.59	49.72	104	5	512	3	4	173	7e-12	Coffea canephora DH200=94 genomic scaffold, scaffold_62	GSCOC_T00035454001	Coffea canephora (Robusta coffee)	NA	NA	NA	NA	NA	NA
Master_Control_17822	SO_3189_CA_comp12439_c0_seq1	426.718	143.811	0.337017	-1.56911	0.106215	1	NA	NA	NA	NA	NA	NA	NA	NA	NA	NA	NA	NA	NA	NA	NA	NA	NA	NA	NA	NA	NA	NA
Master_Control_23552	SO_3189_CA_comp124576_c0_seq1	230.413	5.27749	0.0229045	-5.44823	0.000135314	0.0241988	tr|M5VJX1|M5VJX1_PRUPE	1057	65.58	308	76.94	29.14	104	2	22	942	732	1038	3e-126	Uncharacterized protein (Fragment)	PRUPE_ppa016013mg	Prunus persica (Peach) (Amygdalus persica)	NA	DNA integration; RNA binding; RNA-directed DNA polymerase activity	GO:0015074; GO:0003723; GO:0003964	GO:0003723~RNA binding;GO:0003964~RNA-directed DNA polymerase activity	GO:0015074~DNA integration	NA
Master_Control_6825	SO_3189_CA_comp12500_c0_seq1	11.3691	2.63874	0.232099	-2.10719	0.478013	1	NA	NA	NA	NA	NA	NA	NA	NA	NA	NA	NA	NA	NA	NA	NA	NA	NA	NA	NA	NA	NA	NA
Master_Control_17580	SO_3189_CA_comp125382_c0_seq1	98.5318	36.9424	0.374929	-1.41531	0.289239	1	NA	NA	NA	NA	NA	NA	NA	NA	NA	NA	NA	NA	NA	NA	NA	NA	NA	NA	NA	NA	NA	NA
Master_Control_5816	SO_3189_CA_comp1255470_c0_seq1	4.54762	1.31937	0.290123	-1.78526	0.744659	1	tr|A5AKY2|A5AKY2_VITVI	622	46.34	123	97.62	19.77	64	1	3	371	194	314	1e-30	Putative uncharacterized protein	VITISV_027770	Vitis vinifera (Grape)	NA	DNA integration; RNA binding; RNA-directed DNA polymerase activity; RNA-DNA hybrid ribonuclease activity	GO:0015074; GO:0003723; GO:0004523; GO:0003964	GO:0003723~RNA binding;GO:0004523~RNA-DNA hybrid ribonuclease activity;GO:0003964~RNA-directed DNA polymerase activity	GO:0015074~DNA integration	NA
Master_Control_23857	SO_3189_CA_comp12563_c0_seq1	112.933	52.7749	0.467313	-1.09754	0.385722	1	NA	NA	NA	NA	NA	NA	NA	NA	NA	NA	NA	NA	NA	NA	NA	NA	NA	NA	NA	NA	NA	NA
Master_Control_30433	SO_3189_CA_comp125837_c0_seq1	29.5595	13.1937	0.446344	-1.16377	0.536179	1	NA	NA	NA	NA	NA	NA	NA	NA	NA	NA	NA	NA	NA	NA	NA	NA	NA	NA	NA	NA	NA	NA
Master_Control_31150	SO_3189_CA_comp1260504_c0_seq1	3.78968	1.31937	0.348148	-1.52223	0.82424	1	NA	NA	NA	NA	NA	NA	NA	NA	NA	NA	NA	NA	NA	NA	NA	NA	NA	NA	NA	NA	NA	NA
Master_Control_19200	SO_3189_CA_comp1261636_c0_seq1	4.54762	1.31937	0.290123	-1.78526	0.744659	1	NA	NA	NA	NA	NA	NA	NA	NA	NA	NA	NA	NA	NA	NA	NA	NA	NA	NA	NA	NA	NA	NA
Master_Control_15653	SO_3189_CA_comp12624_c0_seq1	19.7064	5.27749	0.267806	-1.90074	0.403004	1	NA	NA	NA	NA	NA	NA	NA	NA	NA	NA	NA	NA	NA	NA	NA	NA	NA	NA	NA	NA	NA	NA
Master_Control_8523	SO_3189_CA_comp1262483_c0_seq1	4.54762	1.31937	0.290123	-1.78526	0.744659	1	tr|Q9LDC1|Q9LDC1_BETVU	599	72.27	119	99.17	19.87	33	0	358	2	136	254	4e-52	CRK1 protein	crk1	Beta vulgaris subsp. vulgaris (sugar beet)	NA	ATP binding; protein serine/threonine kinase activity	GO:0005524; GO:0004674	GO:0005524~ATP binding;GO:0004674~protein serine/threonine kinase activity	NA	NA
Master_Control_22938	SO_3189_CA_comp12633_c0_seq1	18.9484	2.63874	0.139259	-2.84415	0.25726	1	NA	NA	NA	NA	NA	NA	NA	NA	NA	NA	NA	NA	NA	NA	NA	NA	NA	NA	NA	NA	NA	NA
Master_Control_11309	SO_3189_CA_comp12639_c0_seq1	16.6746	5.27749	0.316498	-1.65973	0.488098	1	tr|F1C967|F1C967_HELAN	522	45.28	212	100	40.61	84	2	540	1	299	510	6e-46	NBS-LRR protein	NA	Helianthus annuus (Common sunflower)	NA	ADP binding; defense response	GO:0043531; GO:0006952	GO:0043531~ADP binding	GO:0006952~defense response	NA
Master_Control_18232	SO_3189_CA_comp12650_c0_seq2	33.3492	2.63874	0.0791246	-3.65973	0.095907	1	NA	NA	NA	NA	NA	NA	NA	NA	NA	NA	NA	NA	NA	NA	NA	NA	NA	NA	NA	NA	NA	NA
Master_Control_13560	SO_3189_CA_comp126805_c0_seq1	65.1826	11.8743	0.182171	-2.45664	0.124919	1	tr|V4UEC3|V4UEC3_9ROSI	311	65.22	276	77.31	88.75	96	0	1070	243	35	310	2e-125	Uncharacterized protein	CICLE_v10016020mg	Citrus clementina	NA	catalytic activity	GO:0003824	GO:0003824~catalytic activity	NA	NA
Master_Control_12737	SO_3189_CA_comp12685_c0_seq1	4.54762	1.31937	0.290123	-1.78526	0.744659	1	NA	NA	NA	NA	NA	NA	NA	NA	NA	NA	NA	NA	NA	NA	NA	NA	NA	NA	NA	NA	NA	NA
Master_Control_29675	SO_3189_CA_comp1271448_c0_seq1	6.82143	2.63874	0.386831	-1.37022	0.726379	1	tr|W9SPK0|W9SPK0_9ROSA	575	73.53	68	66.23	11.83	15	1	50	253	3	67	4e-28	Myosin-2 heavy chain	L484_001293	Morus notabilis	NA	ATP binding; motor activity; myosin complex	GO:0005524; GO:0003774; GO:0016459	GO:0005524~ATP binding;GO:0003774~motor activity	NA	GO:0016459~myosin complex
Master_Control_3999	SO_3189_CA_comp12724_c0_seq1	12.8849	2.63874	0.204793	-2.28776	0.419188	1	tr|M5X2J2|M5X2J2_PRUPE	614	46.81	94	59.49	15.31	48	2	474	196	515	607	2e-18	Uncharacterized protein	PRUPE_ppa015494mg	Prunus persica (Peach) (Amygdalus persica)	NA	lipid metabolic process; triglyceride lipase activity	GO:0006629; GO:0004806	GO:0004806~triglyceride lipase activity	GO:0006629~lipid metabolic process	NA
Master_Control_31243	SO_3189_CA_comp12732_c0_seq1	34.8651	3.95811	0.113527	-3.1389	0.127425	1	NA	NA	NA	NA	NA	NA	NA	NA	NA	NA	NA	NA	NA	NA	NA	NA	NA	NA	NA	NA	NA	NA
Master_Control_20640	SO_3189_CA_comp12732_c1_seq1	5.30556	1.31937	0.248677	-2.00765	0.675855	1	NA	NA	NA	NA	NA	NA	NA	NA	NA	NA	NA	NA	NA	NA	NA	NA	NA	NA	NA	NA	NA	NA
Master_Control_3068	SO_3189_CA_comp12776_c0_seq1	50.7818	23.7487	0.467662	-1.09646	0.486537	1	NA	NA	NA	NA	NA	NA	NA	NA	NA	NA	NA	NA	NA	NA	NA	NA	NA	NA	NA	NA	NA	NA
Master_Control_22368	SO_3189_CA_comp12798_c0_seq1	110.659	10.555	0.0953831	-3.39012	0.0222658	0.735253	NA	NA	NA	NA	NA	NA	NA	NA	NA	NA	NA	NA	NA	NA	NA	NA	NA	NA	NA	NA	NA	NA
Master_Control_18907	SO_3189_CA_comp12848_c0_seq1	37.8968	15.8325	0.417778	-1.25919	0.468805	1	NA	NA	NA	NA	NA	NA	NA	NA	NA	NA	NA	NA	NA	NA	NA	NA	NA	NA	NA	NA	NA	NA
Master_Control_9634	SO_3189_CA_comp1286232_c0_seq1	10.6111	2.63874	0.248677	-2.00765	0.511177	1	NA	NA	NA	NA	NA	NA	NA	NA	NA	NA	NA	NA	NA	NA	NA	NA	NA	NA	NA	NA	NA	NA
Master_Control_16670	SO_3189_CA_comp12892_c0_seq2	28.8016	7.91623	0.274854	-1.86326	0.345914	1	tr|A5BD12|A5BD12_VITVI	855	55.28	161	44.23	18.83	70	2	3	482	399	558	8e-86	Putative uncharacterized protein	VITISV_040275	Vitis vinifera (Grape)	NA	nucleic acid binding; zinc ion binding	GO:0003676; GO:0008270	GO:0003676~nucleic acid binding;GO:0008270~zinc ion binding	NA	NA
Master_Control_8802	SO_3189_CA_comp12902_c0_seq1	63.6667	30.3455	0.476631	-1.06905	0.468331	1	NA	NA	NA	NA	NA	NA	NA	NA	NA	NA	NA	NA	NA	NA	NA	NA	NA	NA	NA	NA	NA	NA
Master_Control_24951	SO_3189_CA_comp12916_c0_seq2	13.6429	2.63874	0.193416	-2.37022	0.393212	1	NA	NA	NA	NA	NA	NA	NA	NA	NA	NA	NA	NA	NA	NA	NA	NA	NA	NA	NA	NA	NA	NA
Master_Control_6489	SO_3189_CA_comp12926_c0_seq1	51.5397	2.63874	0.0511983	-4.28776	0.032967	0.894709	NA	NA	NA	NA	NA	NA	NA	NA	NA	NA	NA	NA	NA	NA	NA	NA	NA	NA	NA	NA	NA	NA
Master_Control_9083	SO_3189_CA_comp129331_c0_seq1	78.8254	5.27749	0.0669516	-3.90074	0.0217022	0.721799	tr|A0A022QAU3|A0A022QAU3_ERYGU	90	75	36	13.92	40	9	0	119	12	6	41	5e-07	Uncharacterized protein (Fragment)	MIMGU_mgv1a025949mg	Erythranthe guttata (Yellow monkey flower) (Mimulus guttatus)	NA	NA	NA	NA	NA	NA
Master_Control_24374	SO_3189_CA_comp12937_c0_seq1	16.6746	7.91623	0.474747	-1.07477	0.646667	1	tr|D7SKJ3|D7SKJ3_VITVI	357	76.56	64	26.37	17.93	15	0	1	192	287	350	4e-28	Putative uncharacterized protein	VIT_06s0004g04350	Vitis vinifera (Grape)	NA	endoplasmic reticulum; nucleus	GO:0005783; GO:0005634	NA	NA	GO:0005783~endoplasmic reticulum;GO:0005634~nucleus
Master_Control_6585	SO_3189_CA_comp130152_c0_seq1	32.5913	10.555	0.323859	-1.62656	0.383266	1	NA	NA	NA	NA	NA	NA	NA	NA	NA	NA	NA	NA	NA	NA	NA	NA	NA	NA	NA	NA	NA	NA
Master_Control_20325	SO_3189_CA_comp1302131_c0_seq1	8.3373	2.63874	0.316498	-1.65973	0.628212	1	NA	NA	NA	NA	NA	NA	NA	NA	NA	NA	NA	NA	NA	NA	NA	NA	NA	NA	NA	NA	NA	NA
Master_Control_21434	SO_3189_CA_comp1302641_c0_seq1	11.3691	2.63874	0.232099	-2.10719	0.478013	1	NA	NA	NA	NA	NA	NA	NA	NA	NA	NA	NA	NA	NA	NA	NA	NA	NA	NA	NA	NA	NA	NA
Master_Control_3949	SO_3189_CA_comp13102_c0_seq1	28.0437	13.1937	0.47047	-1.08782	0.569381	1	tr|A0A067F4C6|A0A067F4C6_CITSI	520	80.67	150	37.25	28.85	29	0	596	1045	125	274	4e-126	Uncharacterized protein	CISIN_1g010004mg	Citrus sinensis (Sweet orange) (Citrus aurantium var. sinensis)	NA	NA	NA	NA	NA	NA
Master_Control_30457	SO_3189_CA_comp13127_c0_seq1	30.3175	13.1937	0.435185	-1.2003	0.520395	1	tr|M5XLJ7|M5XLJ7_PRUPE	1205	83.72	43	29.32	3.57	7	0	301	173	884	926	1e-28	Uncharacterized protein	PRUPE_ppa022505mg	Prunus persica (Peach) (Amygdalus persica)	NA	5'-flap endonuclease activity; DNA replication, Okazaki fragment processing; single-stranded DNA-dependent ATPase activity	GO:0017108; GO:0033567; GO:0043142	GO:0017108~5'-flap endonuclease activity;GO:0043142~single-stranded DNA-dependent ATPase activity	GO:0033567~DNA replication, Okazaki fragment processing	NA
Master_Control_29819	SO_3189_CA_comp1315108_c0_seq1	8.3373	3.95811	0.474747	-1.07477	0.757163	1	NA	NA	NA	NA	NA	NA	NA	NA	NA	NA	NA	NA	NA	NA	NA	NA	NA	NA	NA	NA	NA	NA
Master_Control_4633	SO_3189_CA_comp1316573_c0_seq1	12.127	5.27749	0.435185	-1.2003	0.661391	1	NA	NA	NA	NA	NA	NA	NA	NA	NA	NA	NA	NA	NA	NA	NA	NA	NA	NA	NA	NA	NA	NA
Master_Control_24793	SO_3189_CA_comp13170_c0_seq1	129.607	60.6911	0.468269	-1.09459	0.37011	1	NA	NA	NA	NA	NA	NA	NA	NA	NA	NA	NA	NA	NA	NA	NA	NA	NA	NA	NA	NA	NA	NA
Master_Control_7613	SO_3189_CA_comp1317002_c0_seq1	6.06349	2.63874	0.435185	-1.2003	0.783961	1	NA	NA	NA	NA	NA	NA	NA	NA	NA	NA	NA	NA	NA	NA	NA	NA	NA	NA	NA	NA	NA	NA
Master_Control_27887	SO_3189_CA_comp1318738_c0_seq1	9.09524	2.63874	0.290123	-1.78526	0.585927	1	tr|M1BQR9|M1BQR9_SOLTU	786	65.89	299	99.89	38.04	102	0	2	898	29	327	6e-133	Uncharacterized protein	PGSC0003DMG400019703	Solanum tuberosum (Potato)	NA	NA	NA	NA	NA	NA
Master_Control_9910	SO_3189_CA_comp1319038_c0_seq1	16.6746	5.27749	0.316498	-1.65973	0.488098	1	NA	NA	NA	NA	NA	NA	NA	NA	NA	NA	NA	NA	NA	NA	NA	NA	NA	NA	NA	NA	NA	NA
Master_Control_1469	SO_3189_CA_comp1320483_c0_seq1	8.3373	2.63874	0.316498	-1.65973	0.628212	1	NA	NA	NA	NA	NA	NA	NA	NA	NA	NA	NA	NA	NA	NA	NA	NA	NA	NA	NA	NA	NA	NA
Master_Control_15355	SO_3189_CA_comp1320805_c0_seq1	5.30556	2.63874	0.497354	-1.00765	0.848264	1	NA	NA	NA	NA	NA	NA	NA	NA	NA	NA	NA	NA	NA	NA	NA	NA	NA	NA	NA	NA	NA	NA
Master_Control_23575	SO_3189_CA_comp1321116_c0_seq1	9.85318	2.63874	0.267806	-1.90074	0.547078	1	NA	NA	NA	NA	NA	NA	NA	NA	NA	NA	NA	NA	NA	NA	NA	NA	NA	NA	NA	NA	NA	NA
Master_Control_1391	SO_3189_CA_comp132124_c0_seq1	5.30556	2.63874	0.497354	-1.00765	0.848264	1	NA	NA	NA	NA	NA	NA	NA	NA	NA	NA	NA	NA	NA	NA	NA	NA	NA	NA	NA	NA	NA	NA
Master_Control_10872	SO_3189_CA_comp1321316_c0_seq1	6.06349	2.63874	0.435185	-1.2003	0.783961	1	NA	NA	NA	NA	NA	NA	NA	NA	NA	NA	NA	NA	NA	NA	NA	NA	NA	NA	NA	NA	NA	NA
Master_Control_11656	SO_3189_CA_comp13257_c0_seq1	49.2659	2.63874	0.0535613	-4.22267	0.0373713	0.955922	NA	NA	NA	NA	NA	NA	NA	NA	NA	NA	NA	NA	NA	NA	NA	NA	NA	NA	NA	NA	NA	NA
Master_Control_2871	SO_3189_CA_comp1326101_c0_seq1	11.3691	2.63874	0.232099	-2.10719	0.478013	1	NA	NA	NA	NA	NA	NA	NA	NA	NA	NA	NA	NA	NA	NA	NA	NA	NA	NA	NA	NA	NA	NA
Master_Control_162	SO_3189_CA_comp132619_c0_seq1	100.806	13.1937	0.130883	-2.93365	0.0460274	1	NA	NA	NA	NA	NA	NA	NA	NA	NA	NA	NA	NA	NA	NA	NA	NA	NA	NA	NA	NA	NA	NA
Master_Control_21835	SO_3189_CA_comp1326199_c0_seq1	7.57937	2.63874	0.348148	-1.52223	0.674723	1	NA	NA	NA	NA	NA	NA	NA	NA	NA	NA	NA	NA	NA	NA	NA	NA	NA	NA	NA	NA	NA	NA
Master_Control_30976	SO_3189_CA_comp13264_c0_seq2	15.9167	5.27749	0.33157	-1.59262	0.512754	1	NA	NA	NA	NA	NA	NA	NA	NA	NA	NA	NA	NA	NA	NA	NA	NA	NA	NA	NA	NA	NA	NA
Master_Control_26896	SO_3189_CA_comp1328750_c0_seq1	5.30556	2.63874	0.497354	-1.00765	0.848264	1	NA	NA	NA	NA	NA	NA	NA	NA	NA	NA	NA	NA	NA	NA	NA	NA	NA	NA	NA	NA	NA	NA
Master_Control_9973	SO_3189_CA_comp13288_c0_seq1	20.4643	2.63874	0.128944	-2.95519	0.229431	1	tr|A0A061FI24|A0A061FI24_THECC	848	80.56	36	30.25	4.25	5	1	102	1	1	36	4e-08	Regulator of chromosome condensation (RCC1) family with FYVE zinc finger domain isoform 3	TCM_035502	Theobroma cacao (Cacao) (Cocoa)	NA	NA	NA	NA	NA	NA
Master_Control_21686	SO_3189_CA_comp1330071_c0_seq1	18.1905	3.95811	0.217593	-2.2003	0.360117	1	NA	NA	NA	NA	NA	NA	NA	NA	NA	NA	NA	NA	NA	NA	NA	NA	NA	NA	NA	NA	NA	NA
Master_Control_7456	SO_3189_CA_comp1330078_c0_seq1	7.57937	2.63874	0.348148	-1.52223	0.674723	1	NA	NA	NA	NA	NA	NA	NA	NA	NA	NA	NA	NA	NA	NA	NA	NA	NA	NA	NA	NA	NA	NA
Master_Control_21483	SO_3189_CA_comp1332072_c0_seq1	12.127	2.63874	0.217593	-2.2003	0.447404	1	tr|K4B8F1|K4B8F1_SOLLC	240	74	200	97.09	83.33	52	0	4	603	41	240	7e-99	Uncharacterized protein	Solyc02g071760.2	Solanum lycopersicum (Tomato) (Lycopersicon esculentum)	NA	NA	NA	NA	NA	NA
Master_Control_6630	SO_3189_CA_comp1332407_c0_seq1	5.30556	2.63874	0.497354	-1.00765	0.848264	1	NA	NA	NA	NA	NA	NA	NA	NA	NA	NA	NA	NA	NA	NA	NA	NA	NA	NA	NA	NA	NA	NA
Master_Control_3562	SO_3189_CA_comp1332533_c0_seq1	10.6111	3.95811	0.373016	-1.42269	0.630183	1	NA	NA	NA	NA	NA	NA	NA	NA	NA	NA	NA	NA	NA	NA	NA	NA	NA	NA	NA	NA	NA	NA
Master_Control_12560	SO_3189_CA_comp1332581_c0_seq1	9.09524	2.63874	0.290123	-1.78526	0.585927	1	NA	NA	NA	NA	NA	NA	NA	NA	NA	NA	NA	NA	NA	NA	NA	NA	NA	NA	NA	NA	NA	NA
Master_Control_14278	SO_3189_CA_comp1333152_c0_seq1	4.54762	1.31937	0.290123	-1.78526	0.744659	1	tr|K7VBN2|K7VBN2_MAIZE	289	35.29	68	66.67	23.53	42	1	5	202	178	245	6e-07	Uncharacterized protein	ZEAMMB73_967726	Zea mays (Maize)	NA	NA	NA	NA	NA	NA
Master_Control_28728	SO_3189_CA_comp13335_c0_seq2	58.3611	5.27749	0.0904281	-3.46709	0.0531026	1	NA	NA	NA	NA	NA	NA	NA	NA	NA	NA	NA	NA	NA	NA	NA	NA	NA	NA	NA	NA	NA	NA
Master_Control_30537	SO_3189_CA_comp1334366_c0_seq1	3.03175	1.31937	0.435185	-1.2003	0.918994	1	NA	NA	NA	NA	NA	NA	NA	NA	NA	NA	NA	NA	NA	NA	NA	NA	NA	NA	NA	NA	NA	NA
Master_Control_19075	SO_3189_CA_comp1334416_c0_seq1	7.57937	2.63874	0.348148	-1.52223	0.674723	1	NA	NA	NA	NA	NA	NA	NA	NA	NA	NA	NA	NA	NA	NA	NA	NA	NA	NA	NA	NA	NA	NA
Master_Control_1634	SO_3189_CA_comp1335883_c0_seq1	10.6111	2.63874	0.248677	-2.00765	0.511177	1	NA	NA	NA	NA	NA	NA	NA	NA	NA	NA	NA	NA	NA	NA	NA	NA	NA	NA	NA	NA	NA	NA
Master_Control_11829	SO_3189_CA_comp1336133_c0_seq1	6.06349	1.31937	0.217593	-2.2003	0.615618	1	NA	NA	NA	NA	NA	NA	NA	NA	NA	NA	NA	NA	NA	NA	NA	NA	NA	NA	NA	NA	NA	NA
Master_Control_30223	SO_3189_CA_comp13364_c0_seq1	15.9167	1.31937	0.0828924	-3.59262	0.222481	1	NA	NA	NA	NA	NA	NA	NA	NA	NA	NA	NA	NA	NA	NA	NA	NA	NA	NA	NA	NA	NA	NA
Master_Control_15871	SO_3189_CA_comp13366_c0_seq1	15.9167	7.91623	0.497354	-1.00765	0.674283	1	NA	NA	NA	NA	NA	NA	NA	NA	NA	NA	NA	NA	NA	NA	NA	NA	NA	NA	NA	NA	NA	NA
Master_Control_13866	SO_3189_CA_comp1336741_c0_seq1	4.54762	1.31937	0.290123	-1.78526	0.744659	1	NA	NA	NA	NA	NA	NA	NA	NA	NA	NA	NA	NA	NA	NA	NA	NA	NA	NA	NA	NA	NA	NA
Master_Control_31169	SO_3189_CA_comp1337526_c0_seq1	7.57937	2.63874	0.348148	-1.52223	0.674723	1	NA	NA	NA	NA	NA	NA	NA	NA	NA	NA	NA	NA	NA	NA	NA	NA	NA	NA	NA	NA	NA	NA
Master_Control_11799	SO_3189_CA_comp1337925_c0_seq1	12.127	5.27749	0.435185	-1.2003	0.661391	1	tr|Q5CCL8|Q5CCL8_THLJA	384	52.54	59	28.92	15.36	28	0	549	373	24	82	3e-14	ZIP family metal transporter	TjZNT1	Thlaspi japonicum (Penny-cress)	NA	integral component of membrane; zinc ion transmembrane transporter activity	GO:0016021; GO:0005385	GO:0005385~zinc ion transmembrane transporter activity	NA	GO:0016021~integral component of membrane
Master_Control_22223	SO_3189_CA_comp1339_c0_seq1	6.06349	2.63874	0.435185	-1.2003	0.783961	1	NA	NA	NA	NA	NA	NA	NA	NA	NA	NA	NA	NA	NA	NA	NA	NA	NA	NA	NA	NA	NA	NA
Master_Control_16245	SO_3189_CA_comp1340610_c0_seq1	3.78968	1.31937	0.348148	-1.52223	0.82424	1	NA	NA	NA	NA	NA	NA	NA	NA	NA	NA	NA	NA	NA	NA	NA	NA	NA	NA	NA	NA	NA	NA
Master_Control_22610	SO_3189_CA_comp1340682_c0_seq1	7.57937	2.63874	0.348148	-1.52223	0.674723	1	NA	NA	NA	NA	NA	NA	NA	NA	NA	NA	NA	NA	NA	NA	NA	NA	NA	NA	NA	NA	NA	NA
Master_Control_10312	SO_3189_CA_comp1341395_c0_seq1	15.1587	5.27749	0.348148	-1.52223	0.538945	1	NA	NA	NA	NA	NA	NA	NA	NA	NA	NA	NA	NA	NA	NA	NA	NA	NA	NA	NA	NA	NA	NA
Master_Control_16023	SO_3189_CA_comp1344095_c0_seq1	4.54762	1.31937	0.290123	-1.78526	0.744659	1	NA	NA	NA	NA	NA	NA	NA	NA	NA	NA	NA	NA	NA	NA	NA	NA	NA	NA	NA	NA	NA	NA
Master_Control_18872	SO_3189_CA_comp1344395_c0_seq1	13.6429	2.63874	0.193416	-2.37022	0.393212	1	NA	NA	NA	NA	NA	NA	NA	NA	NA	NA	NA	NA	NA	NA	NA	NA	NA	NA	NA	NA	NA	NA
Master_Control_28082	SO_3189_CA_comp1346683_c0_seq1	8.3373	3.95811	0.474747	-1.07477	0.757163	1	NA	NA	NA	NA	NA	NA	NA	NA	NA	NA	NA	NA	NA	NA	NA	NA	NA	NA	NA	NA	NA	NA
Master_Control_29799	SO_3189_CA_comp13477_c0_seq2	27.2857	10.555	0.386831	-1.37022	0.482891	1	NA	NA	NA	NA	NA	NA	NA	NA	NA	NA	NA	NA	NA	NA	NA	NA	NA	NA	NA	NA	NA	NA
Master_Control_26498	SO_3189_CA_comp1348815_c0_seq1	3.03175	1.31937	0.435185	-1.2003	0.918994	1	NA	NA	NA	NA	NA	NA	NA	NA	NA	NA	NA	NA	NA	NA	NA	NA	NA	NA	NA	NA	NA	NA
Master_Control_16171	SO_3189_CA_comp1349001_c0_seq1	6.06349	1.31937	0.217593	-2.2003	0.615618	1	NA	NA	NA	NA	NA	NA	NA	NA	NA	NA	NA	NA	NA	NA	NA	NA	NA	NA	NA	NA	NA	NA
Master_Control_30574	SO_3189_CA_comp1349165_c0_seq1	10.6111	2.63874	0.248677	-2.00765	0.511177	1	NA	NA	NA	NA	NA	NA	NA	NA	NA	NA	NA	NA	NA	NA	NA	NA	NA	NA	NA	NA	NA	NA
Master_Control_26967	SO_3189_CA_comp1350517_c0_seq1	6.82143	2.63874	0.386831	-1.37022	0.726379	1	NA	NA	NA	NA	NA	NA	NA	NA	NA	NA	NA	NA	NA	NA	NA	NA	NA	NA	NA	NA	NA	NA
Master_Control_7170	SO_3189_CA_comp1351431_c0_seq1	7.57937	2.63874	0.348148	-1.52223	0.674723	1	NA	NA	NA	NA	NA	NA	NA	NA	NA	NA	NA	NA	NA	NA	NA	NA	NA	NA	NA	NA	NA	NA
Master_Control_16445	SO_3189_CA_comp1351947_c0_seq1	9.85318	2.63874	0.267806	-1.90074	0.547078	1	NA	NA	NA	NA	NA	NA	NA	NA	NA	NA	NA	NA	NA	NA	NA	NA	NA	NA	NA	NA	NA	NA
Master_Control_28558	SO_3189_CA_comp1352040_c0_seq1	11.3691	2.63874	0.232099	-2.10719	0.478013	1	NA	NA	NA	NA	NA	NA	NA	NA	NA	NA	NA	NA	NA	NA	NA	NA	NA	NA	NA	NA	NA	NA
Master_Control_18650	SO_3189_CA_comp135482_c0_seq1	22.7381	2.63874	0.116049	-3.10719	0.194417	1	NA	NA	NA	NA	NA	NA	NA	NA	NA	NA	NA	NA	NA	NA	NA	NA	NA	NA	NA	NA	NA	NA
Master_Control_21673	SO_3189_CA_comp1355085_c0_seq1	7.57937	2.63874	0.348148	-1.52223	0.674723	1	NA	NA	NA	NA	NA	NA	NA	NA	NA	NA	NA	NA	NA	NA	NA	NA	NA	NA	NA	NA	NA	NA
Master_Control_17119	SO_3189_CA_comp13551_c0_seq2	16.6746	3.95811	0.237374	-2.07477	0.400654	1	NA	NA	NA	NA	NA	NA	NA	NA	NA	NA	NA	NA	NA	NA	NA	NA	NA	NA	NA	NA	NA	NA
Master_Control_30462	SO_3189_CA_comp1355316_c0_seq1	6.06349	2.63874	0.435185	-1.2003	0.783961	1	NA	NA	NA	NA	NA	NA	NA	NA	NA	NA	NA	NA	NA	NA	NA	NA	NA	NA	NA	NA	NA	NA
Master_Control_10869	SO_3189_CA_comp1356494_c0_seq1	7.57937	2.63874	0.348148	-1.52223	0.674723	1	NA	NA	NA	NA	NA	NA	NA	NA	NA	NA	NA	NA	NA	NA	NA	NA	NA	NA	NA	NA	NA	NA
Master_Control_17289	SO_3189_CA_comp13568_c0_seq1	69.7302	31.6649	0.454106	-1.1389	0.429694	1	NA	NA	NA	NA	NA	NA	NA	NA	NA	NA	NA	NA	NA	NA	NA	NA	NA	NA	NA	NA	NA	NA
Master_Control_16353	SO_3189_CA_comp1357478_c0_seq1	4.54762	1.31937	0.290123	-1.78526	0.744659	1	NA	NA	NA	NA	NA	NA	NA	NA	NA	NA	NA	NA	NA	NA	NA	NA	NA	NA	NA	NA	NA	NA
Master_Control_17059	SO_3189_CA_comp1358830_c0_seq1	7.57937	2.63874	0.348148	-1.52223	0.674723	1	NA	NA	NA	NA	NA	NA	NA	NA	NA	NA	NA	NA	NA	NA	NA	NA	NA	NA	NA	NA	NA	NA
Master_Control_30888	SO_3189_CA_comp1359314_c0_seq1	6.06349	2.63874	0.435185	-1.2003	0.783961	1	NA	NA	NA	NA	NA	NA	NA	NA	NA	NA	NA	NA	NA	NA	NA	NA	NA	NA	NA	NA	NA	NA
Master_Control_29946	SO_3189_CA_comp1359584_c0_seq1	9.09524	2.63874	0.290123	-1.78526	0.585927	1	NA	NA	NA	NA	NA	NA	NA	NA	NA	NA	NA	NA	NA	NA	NA	NA	NA	NA	NA	NA	NA	NA
Master_Control_28154	SO_3189_CA_comp1360543_c0_seq1	3.03175	1.31937	0.435185	-1.2003	0.918994	1	tr|E9NVM7|E9NVM7_LACSA	363	83.91	87	83.39	23.97	14	0	35	295	273	359	5e-47	Cysteine protease	Cp2	Lactuca sativa (Garden lettuce)	NA	cysteine-type peptidase activity	GO:0008234	GO:0008234~cysteine-type peptidase activity	NA	NA
Master_Control_4283	SO_3189_CA_comp1361980_c0_seq1	4.54762	1.31937	0.290123	-1.78526	0.744659	1	NA	NA	NA	NA	NA	NA	NA	NA	NA	NA	NA	NA	NA	NA	NA	NA	NA	NA	NA	NA	NA	NA
Master_Control_5011	SO_3189_CA_comp1362_c0_seq2	6.06349	2.63874	0.435185	-1.2003	0.783961	1	NA	NA	NA	NA	NA	NA	NA	NA	NA	NA	NA	NA	NA	NA	NA	NA	NA	NA	NA	NA	NA	NA
Master_Control_20042	SO_3189_CA_comp1362098_c0_seq1	5.30556	1.31937	0.248677	-2.00765	0.675855	1	NA	NA	NA	NA	NA	NA	NA	NA	NA	NA	NA	NA	NA	NA	NA	NA	NA	NA	NA	NA	NA	NA
Master_Control_16524	SO_3189_CA_comp1362355_c0_seq1	9.85318	1.31937	0.133903	-2.90074	0.403197	1	NA	NA	NA	NA	NA	NA	NA	NA	NA	NA	NA	NA	NA	NA	NA	NA	NA	NA	NA	NA	NA	NA
Master_Control_23862	SO_3189_CA_comp1366941_c0_seq1	7.57937	2.63874	0.348148	-1.52223	0.674723	1	NA	NA	NA	NA	NA	NA	NA	NA	NA	NA	NA	NA	NA	NA	NA	NA	NA	NA	NA	NA	NA	NA
Master_Control_496	SO_3189_CA_comp13670_c0_seq1	42.4445	14.5131	0.341931	-1.54822	0.363917	1	NA	NA	NA	NA	NA	NA	NA	NA	NA	NA	NA	NA	NA	NA	NA	NA	NA	NA	NA	NA	NA	NA
Master_Control_29906	SO_3189_CA_comp1367537_c0_seq1	17.4325	1.31937	0.0756844	-3.72386	0.193928	1	NA	NA	NA	NA	NA	NA	NA	NA	NA	NA	NA	NA	NA	NA	NA	NA	NA	NA	NA	NA	NA	NA
Master_Control_10352	SO_3189_CA_comp1368377_c0_seq1	9.09524	2.63874	0.290123	-1.78526	0.585927	1	NA	NA	NA	NA	NA	NA	NA	NA	NA	NA	NA	NA	NA	NA	NA	NA	NA	NA	NA	NA	NA	NA
Master_Control_18905	SO_3189_CA_comp1368649_c0_seq1	7.57937	1.31937	0.174074	-2.52223	0.515461	1	NA	NA	NA	NA	NA	NA	NA	NA	NA	NA	NA	NA	NA	NA	NA	NA	NA	NA	NA	NA	NA	NA
Master_Control_28159	SO_3189_CA_comp1369456_c0_seq1	9.85318	1.31937	0.133903	-2.90074	0.403197	1	NA	NA	NA	NA	NA	NA	NA	NA	NA	NA	NA	NA	NA	NA	NA	NA	NA	NA	NA	NA	NA	NA
Master_Control_21382	SO_3189_CA_comp13712_c0_seq1	8053.84	197.906	0.0245729	-5.34679	5.38319e-10	1.22886e-06	tr|F6HCT8|F6HCT8_VITVI	825	57.46	670	65.51	81.21	244	7	2825	939	1	670	0	Putative uncharacterized protein	VIT_00s0415g00040	Vitis vinifera (Grape)	NA	NA	NA	NA	NA	NA
Master_Control_18687	SO_3189_CA_comp1373273_c0_seq1	10.6111	2.63874	0.248677	-2.00765	0.511177	1	NA	NA	NA	NA	NA	NA	NA	NA	NA	NA	NA	NA	NA	NA	NA	NA	NA	NA	NA	NA	NA	NA
Master_Control_10417	SO_3189_CA_comp1375091_c0_seq1	5.30556	1.31937	0.248677	-2.00765	0.675855	1	NA	NA	NA	NA	NA	NA	NA	NA	NA	NA	NA	NA	NA	NA	NA	NA	NA	NA	NA	NA	NA	NA
Master_Control_25246	SO_3189_CA_comp1375953_c0_seq1	5.30556	1.31937	0.248677	-2.00765	0.675855	1	NA	NA	NA	NA	NA	NA	NA	NA	NA	NA	NA	NA	NA	NA	NA	NA	NA	NA	NA	NA	NA	NA
Master_Control_11438	SO_3189_CA_comp1376208_c0_seq1	16.6746	2.63874	0.158249	-2.65973	0.307218	1	NA	NA	NA	NA	NA	NA	NA	NA	NA	NA	NA	NA	NA	NA	NA	NA	NA	NA	NA	NA	NA	NA
Master_Control_19639	SO_3189_CA_comp13773_c0_seq1	183.421	51.4555	0.280533	-1.83376	0.117839	1	tr|V4TMI0|V4TMI0_9ROSI	484	92.41	145	47.59	29.96	11	0	2	436	340	484	1e-92	6-phosphogluconate dehydrogenase, decarboxylating (EC 1.1.1.44)	CICLE_v10031373mg	Citrus clementina	Carbohydrate degradation; pentose phosphate pathway; D-ribulose 5-phosphate from D-glucose 6-phosphate (oxidative stage): step 3/3. {ECO:0000256|PIRNR:PIRNR000109, ECO:0000256|RuleBase:RU000485}.	NADP binding; pentose-phosphate shunt; phosphogluconate dehydrogenase (decarboxylating) activity	GO:0050661; GO:0006098; GO:0004616	GO:0050661~NADP binding;GO:0004616~phosphogluconate dehydrogenase (decarboxylating) activity	GO:0006098~pentose-phosphate shunt	NA
Master_Control_21768	SO_3189_CA_comp1377325_c0_seq1	4.54762	1.31937	0.290123	-1.78526	0.744659	1	NA	NA	NA	NA	NA	NA	NA	NA	NA	NA	NA	NA	NA	NA	NA	NA	NA	NA	NA	NA	NA	NA
Master_Control_8129	SO_3189_CA_comp1378653_c0_seq1	10.6111	5.27749	0.497354	-1.00765	0.735366	1	NA	NA	NA	NA	NA	NA	NA	NA	NA	NA	NA	NA	NA	NA	NA	NA	NA	NA	NA	NA	NA	NA
Master_Control_23503	SO_3189_CA_comp1379_c0_seq1	12.127	5.27749	0.435185	-1.2003	0.661391	1	NA	NA	NA	NA	NA	NA	NA	NA	NA	NA	NA	NA	NA	NA	NA	NA	NA	NA	NA	NA	NA	NA
Master_Control_16178	SO_3189_CA_comp1380012_c0_seq1	8.3373	2.63874	0.316498	-1.65973	0.628212	1	NA	NA	NA	NA	NA	NA	NA	NA	NA	NA	NA	NA	NA	NA	NA	NA	NA	NA	NA	NA	NA	NA
Master_Control_32441	SO_3189_CA_comp1380794_c0_seq1	5.30556	2.63874	0.497354	-1.00765	0.848264	1	NA	NA	NA	NA	NA	NA	NA	NA	NA	NA	NA	NA	NA	NA	NA	NA	NA	NA	NA	NA	NA	NA
Master_Control_18825	SO_3189_CA_comp13811_c0_seq1	257.698	58.0523	0.225272	-2.15026	0.0520069	1	tr|L7VFF6|L7VFF6_CARTI	381	63.45	383	87.91	100	136	3	43	1185	1	381	8e-168	FAD2-3 protein (EC 1.14.19.6)	FAD2	Carthamus tinctorius (Safflower)	NA	lipid metabolic process; oxidoreductase activity, acting on paired donors, with oxidation of a pair of donors resulting in the reduction of molecular oxygen to two molecules of water	GO:0006629; GO:0016717	GO:0016717~oxidoreductase activity, acting on paired donors, with oxidation of a pair of donors resulting in the reduction of molecular oxygen to two molecules of water	GO:0006629~lipid metabolic process	NA
Master_Control_4497	SO_3189_CA_comp1382157_c0_seq1	11.3691	5.27749	0.464198	-1.10719	0.697137	1	NA	NA	NA	NA	NA	NA	NA	NA	NA	NA	NA	NA	NA	NA	NA	NA	NA	NA	NA	NA	NA	NA
Master_Control_345	SO_3189_CA_comp13822_c0_seq1	5157.76	1501.44	0.291104	-1.78039	0.018087	0.653904	tr|B5KUR9|B5KUR9_HELAN	116	100	31	21.33	26.72	0	0	435	343	86	116	5e-13	Chloroplast light-harvesting chlorophyll a/b-binding protein (Fragment)	LHCP	Helianthus annuus (Common sunflower)	NA	chlorophyll binding; chloroplast; integral component of membrane; photosynthesis, light harvesting; photosystem II; protein-chromophore linkage	GO:0016168; GO:0009507; GO:0016021; GO:0009765; GO:0009523; GO:0018298	GO:0016168~chlorophyll binding	GO:0009765~photosynthesis, light harvesting;GO:0018298~protein-chromophore linkage	GO:0009507~chloroplast;GO:0016021~integral component of membrane;GO:0009523~photosystem II
Master_Control_30917	SO_3189_CA_comp1383546_c0_seq1	7.57937	2.63874	0.348148	-1.52223	0.674723	1	NA	NA	NA	NA	NA	NA	NA	NA	NA	NA	NA	NA	NA	NA	NA	NA	NA	NA	NA	NA	NA	NA
Master_Control_8988	SO_3189_CA_comp1386009_c0_seq1	3.78968	1.31937	0.348148	-1.52223	0.82424	1	NA	NA	NA	NA	NA	NA	NA	NA	NA	NA	NA	NA	NA	NA	NA	NA	NA	NA	NA	NA	NA	NA
Master_Control_9194	SO_3189_CA_comp1388797_c0_seq1	7.57937	2.63874	0.348148	-1.52223	0.674723	1	NA	NA	NA	NA	NA	NA	NA	NA	NA	NA	NA	NA	NA	NA	NA	NA	NA	NA	NA	NA	NA	NA
Master_Control_26115	SO_3189_CA_comp1389260_c0_seq1	6.06349	2.63874	0.435185	-1.2003	0.783961	1	NA	NA	NA	NA	NA	NA	NA	NA	NA	NA	NA	NA	NA	NA	NA	NA	NA	NA	NA	NA	NA	NA
Master_Control_15990	SO_3189_CA_comp138953_c0_seq1	21.2222	2.63874	0.124339	-3.00765	0.216933	1	NA	NA	NA	NA	NA	NA	NA	NA	NA	NA	NA	NA	NA	NA	NA	NA	NA	NA	NA	NA	NA	NA
Master_Control_25588	SO_3189_CA_comp1390172_c0_seq1	15.9167	2.63874	0.165785	-2.59262	0.326418	1	NA	NA	NA	NA	NA	NA	NA	NA	NA	NA	NA	NA	NA	NA	NA	NA	NA	NA	NA	NA	NA	NA
Master_Control_8155	SO_3189_CA_comp1391643_c0_seq1	4.54762	1.31937	0.290123	-1.78526	0.744659	1	tr|G7JJ56|G7JJ56_MEDTR	576	36.28	113	97.41	19.62	70	1	343	5	31	141	1e-17	PPR containing plant-like protein	MTR_4g119120	Medicago truncatula (Barrel medic) (Medicago tribuloides)	NA	NA	NA	NA	NA	NA
Master_Control_5855	SO_3189_CA_comp139218_c0_seq1	66.6984	26.3874	0.395623	-1.3378	0.364686	1	NA	NA	NA	NA	NA	NA	NA	NA	NA	NA	NA	NA	NA	NA	NA	NA	NA	NA	NA	NA	NA	NA
Master_Control_28974	SO_3189_CA_comp13946_c0_seq2	723.83	101.592	0.140353	-2.83287	0.0028591	0.207622	tr|A0A061GTS4|A0A061GTS4_THECC	238	57.95	264	77.57	100	81	1	81	872	4	237	2e-102	S-adenosyl-L-methionine-dependent methyltransferases superfamily protein isoform 2	TCM_037710	Theobroma cacao (Cacao) (Cocoa)	NA	NA	NA	NA	NA	NA
Master_Control_26186	SO_3189_CA_comp13949_c0_seq1	67.4564	32.9843	0.488972	-1.03218	0.475961	1	tr|M1BEM4|M1BEM4_SOLTU	161	32.12	137	97.86	85.09	73	5	413	60	24	159	5e-08	Uncharacterized protein	PGSC0003DMG400016863	Solanum tuberosum (Potato)	NA	NA	NA	NA	NA	NA
Master_Control_19391	SO_3189_CA_comp1395031_c0_seq1	10.6111	1.31937	0.124339	-3.00765	0.373133	1	NA	NA	NA	NA	NA	NA	NA	NA	NA	NA	NA	NA	NA	NA	NA	NA	NA	NA	NA	NA	NA	NA
Master_Control_20798	SO_3189_CA_comp139783_c0_seq1	65.1826	19.7906	0.303618	-1.71967	0.258122	1	tr|B8BCT8|B8BCT8_ORYSI	243	94.42	197	99.83	81.07	11	0	2	592	14	210	7e-97	Putative uncharacterized protein	OsI_31800	Oryza sativa subsp. indica (Rice)	NA	apoplast; ATP binding; cell wall; chloroplast stroma; cytosol; Golgi apparatus; nucleus; plasma membrane; protein folding; response to stress; vacuolar membrane	GO:0005524; GO:0005794; GO:0048046; GO:0005618; GO:0009570; GO:0005829; GO:0005634; GO:0005886; GO:0006457; GO:0006950; GO:0005774	GO:0005524~ATP binding	GO:0006457~protein folding;GO:0006950~response to stress	GO:0005794~Golgi apparatus;GO:0048046~apoplast;GO:0005618~cell wall;GO:0009570~chloroplast stroma;GO:0005829~cytosol;GO:0005634~nucleus;GO:0005886~plasma membrane;GO:0005774~vacuolar membrane
Master_Control_30752	SO_3189_CA_comp139992_c0_seq1	100.048	30.3455	0.303311	-1.72113	0.204292	1	NA	NA	NA	NA	NA	NA	NA	NA	NA	NA	NA	NA	NA	NA	NA	NA	NA	NA	NA	NA	NA	NA
Master_Control_16019	SO_3189_CA_comp1400135_c0_seq1	6.06349	2.63874	0.435185	-1.2003	0.783961	1	NA	NA	NA	NA	NA	NA	NA	NA	NA	NA	NA	NA	NA	NA	NA	NA	NA	NA	NA	NA	NA	NA
Master_Control_17236	SO_3189_CA_comp140136_c0_seq1	57.6032	11.8743	0.20614	-2.2783	0.16408	1	tr|I1N9C6|I1N9C6_SOYBN	144	76.87	134	89.93	93.06	31	0	36	437	1	134	4e-52	Histone H2A	NA	Glycine max (Soybean) (Glycine hispida)	NA	DNA binding; nucleosome; nucleosome assembly; nucleus	GO:0003677; GO:0000786; GO:0006334; GO:0005634	GO:0003677~DNA binding	GO:0006334~nucleosome assembly	GO:0000786~nucleosome;GO:0005634~nucleus
Master_Control_18866	SO_3189_CA_comp14042_c0_seq1	331.218	120.063	0.362488	-1.46399	0.148032	1	NA	NA	NA	NA	NA	NA	NA	NA	NA	NA	NA	NA	NA	NA	NA	NA	NA	NA	NA	NA	NA	NA
Master_Control_32108	SO_3189_CA_comp1405221_c0_seq1	6.06349	2.63874	0.435185	-1.2003	0.783961	1	NA	NA	NA	NA	NA	NA	NA	NA	NA	NA	NA	NA	NA	NA	NA	NA	NA	NA	NA	NA	NA	NA
Master_Control_30925	SO_3189_CA_comp1406457_c0_seq1	11.3691	5.27749	0.464198	-1.10719	0.697137	1	NA	NA	NA	NA	NA	NA	NA	NA	NA	NA	NA	NA	NA	NA	NA	NA	NA	NA	NA	NA	NA	NA
Master_Control_3464	SO_3189_CA_comp140775_c0_seq1	30.3175	5.27749	0.174074	-2.52223	0.217628	1	tr|M7YZ62|M7YZ62_TRIUA	691	26.95	167	44.34	24.17	113	3	497	970	318	484	2e-08	Uncharacterized protein	TRIUR3_33653	Triticum urartu (Red wild einkorn) (Crithodium urartu)	NA	NA	NA	NA	NA	NA
Master_Control_10602	SO_3189_CA_comp1409241_c0_seq1	7.57937	2.63874	0.348148	-1.52223	0.674723	1	NA	NA	NA	NA	NA	NA	NA	NA	NA	NA	NA	NA	NA	NA	NA	NA	NA	NA	NA	NA	NA	NA
Master_Control_9855	SO_3189_CA_comp1410142_c0_seq1	6.06349	2.63874	0.435185	-1.2003	0.783961	1	NA	NA	NA	NA	NA	NA	NA	NA	NA	NA	NA	NA	NA	NA	NA	NA	NA	NA	NA	NA	NA	NA
Master_Control_4548	SO_3189_CA_comp1410684_c0_seq1	9.09524	2.63874	0.290123	-1.78526	0.585927	1	NA	NA	NA	NA	NA	NA	NA	NA	NA	NA	NA	NA	NA	NA	NA	NA	NA	NA	NA	NA	NA	NA
Master_Control_25074	SO_3189_CA_comp1411529_c0_seq1	9.85318	2.63874	0.267806	-1.90074	0.547078	1	NA	NA	NA	NA	NA	NA	NA	NA	NA	NA	NA	NA	NA	NA	NA	NA	NA	NA	NA	NA	NA	NA
Master_Control_26751	SO_3189_CA_comp1413482_c0_seq1	3.03175	1.31937	0.435185	-1.2003	0.918994	1	NA	NA	NA	NA	NA	NA	NA	NA	NA	NA	NA	NA	NA	NA	NA	NA	NA	NA	NA	NA	NA	NA
Master_Control_12291	SO_3189_CA_comp1414048_c0_seq1	8.3373	1.31937	0.158249	-2.65973	0.473518	1	NA	NA	NA	NA	NA	NA	NA	NA	NA	NA	NA	NA	NA	NA	NA	NA	NA	NA	NA	NA	NA	NA
Master_Control_13999	SO_3189_CA_comp1415882_c0_seq1	9.09524	2.63874	0.290123	-1.78526	0.585927	1	NA	NA	NA	NA	NA	NA	NA	NA	NA	NA	NA	NA	NA	NA	NA	NA	NA	NA	NA	NA	NA	NA
Master_Control_9956	SO_3189_CA_comp14186_c0_seq1	1712.94	10.555	0.00616191	-7.34241	1.56701e-11	5.73688e-08	tr|A0A061EDG9|A0A061EDG9_THECC	328	61.79	246	43.54	75	90	3	1643	915	11	255	5e-104	NAD(P)-linked oxidoreductase superfamily protein isoform 1	TCM_010152	Theobroma cacao (Cacao) (Cocoa)	NA	NA	NA	NA	NA	NA
Master_Control_12830	SO_3189_CA_comp142203_c0_seq1	97.0159	6.59686	0.0679977	-3.87837	0.0151999	0.587855	NA	NA	NA	NA	NA	NA	NA	NA	NA	NA	NA	NA	NA	NA	NA	NA	NA	NA	NA	NA	NA	NA
Master_Control_31044	SO_3189_CA_comp142219_c0_seq1	29.5595	10.555	0.357075	-1.4857	0.436991	1	NA	NA	NA	NA	NA	NA	NA	NA	NA	NA	NA	NA	NA	NA	NA	NA	NA	NA	NA	NA	NA	NA
Master_Control_6033	SO_3189_CA_comp1422194_c0_seq1	7.57937	2.63874	0.348148	-1.52223	0.674723	1	NA	NA	NA	NA	NA	NA	NA	NA	NA	NA	NA	NA	NA	NA	NA	NA	NA	NA	NA	NA	NA	NA
Master_Control_6262	SO_3189_CA_comp14244_c0_seq1	31.8333	10.555	0.33157	-1.59262	0.395964	1	NA	NA	NA	NA	NA	NA	NA	NA	NA	NA	NA	NA	NA	NA	NA	NA	NA	NA	NA	NA	NA	NA
Master_Control_13140	SO_3189_CA_comp1424579_c0_seq1	10.6111	1.31937	0.124339	-3.00765	0.373133	1	NA	NA	NA	NA	NA	NA	NA	NA	NA	NA	NA	NA	NA	NA	NA	NA	NA	NA	NA	NA	NA	NA
Master_Control_9938	SO_3189_CA_comp1424830_c0_seq1	9.09524	2.63874	0.290123	-1.78526	0.585927	1	NA	NA	NA	NA	NA	NA	NA	NA	NA	NA	NA	NA	NA	NA	NA	NA	NA	NA	NA	NA	NA	NA
Master_Control_12781	SO_3189_CA_comp1426059_c0_seq1	5.30556	1.31937	0.248677	-2.00765	0.675855	1	NA	NA	NA	NA	NA	NA	NA	NA	NA	NA	NA	NA	NA	NA	NA	NA	NA	NA	NA	NA	NA	NA
Master_Control_15801	SO_3189_CA_comp14273_c0_seq2	1060.35	423.518	0.399412	-1.32405	0.114292	1	tr|K4DCK2|K4DCK2_SOLLC	384	68.09	423	72.27	100	94	1	221	1489	1	382	0	Uncharacterized protein	Solyc12g011160.1	Solanum lycopersicum (Tomato) (Lycopersicon esculentum)	NA	response to karrikin	GO:0080167	NA	GO:0080167~response to karrikin	NA
Master_Control_19774	SO_3189_CA_comp1428_c0_seq1	7.57937	2.63874	0.348148	-1.52223	0.674723	1	NA	NA	NA	NA	NA	NA	NA	NA	NA	NA	NA	NA	NA	NA	NA	NA	NA	NA	NA	NA	NA	NA
Master_Control_18267	SO_3189_CA_comp142879_c0_seq1	28.0437	7.91623	0.282282	-1.82479	0.359062	1	NA	NA	NA	NA	NA	NA	NA	NA	NA	NA	NA	NA	NA	NA	NA	NA	NA	NA	NA	NA	NA	NA
Master_Control_16673	SO_3189_CA_comp14323_c0_seq1	21.2222	5.27749	0.248677	-2.00765	0.367387	1	NA	NA	NA	NA	NA	NA	NA	NA	NA	NA	NA	NA	NA	NA	NA	NA	NA	NA	NA	NA	NA	NA
Master_Control_10415	SO_3189_CA_comp1433501_c0_seq1	8.3373	2.63874	0.316498	-1.65973	0.628212	1	NA	NA	NA	NA	NA	NA	NA	NA	NA	NA	NA	NA	NA	NA	NA	NA	NA	NA	NA	NA	NA	NA
Master_Control_20331	SO_3189_CA_comp1434146_c0_seq1	5.30556	2.63874	0.497354	-1.00765	0.848264	1	NA	NA	NA	NA	NA	NA	NA	NA	NA	NA	NA	NA	NA	NA	NA	NA	NA	NA	NA	NA	NA	NA
Master_Control_16999	SO_3189_CA_comp14353_c0_seq1	128.849	58.0523	0.450545	-1.15026	0.348479	1	tr|E0XJQ1|E0XJQ1_CYNCS	432	90	40	33.8	9.26	4	0	2	121	393	432	3e-16	Hydroxycinnamoyl-CoA transferase 2	NA	Cynara cardunculus var. scolymus (Artichoke) (Cynara scolymus)	NA	transferase activity, transferring acyl groups other than amino-acyl groups	GO:0016747	GO:0016747~transferase activity, transferring acyl groups other than amino-acyl groups	NA	NA
Master_Control_31758	SO_3189_CA_comp14375_c0_seq1	412.318	5.27749	0.0127996	-6.28776	1.915e-06	0.000962634	NA	NA	NA	NA	NA	NA	NA	NA	NA	NA	NA	NA	NA	NA	NA	NA	NA	NA	NA	NA	NA	NA
Master_Control_27221	SO_3189_CA_comp14375_c0_seq2	117.48	3.95811	0.0336918	-4.89146	0.00297463	0.214167	NA	NA	NA	NA	NA	NA	NA	NA	NA	NA	NA	NA	NA	NA	NA	NA	NA	NA	NA	NA	NA	NA
Master_Control_8199	SO_3189_CA_comp14389_c0_seq1	139.46	40.9005	0.293277	-1.76966	0.156487	1	NA	NA	NA	NA	NA	NA	NA	NA	NA	NA	NA	NA	NA	NA	NA	NA	NA	NA	NA	NA	NA	NA
Master_Control_2710	SO_3189_CA_comp1440_c0_seq1	12.127	3.95811	0.326389	-1.61534	0.560103	1	NA	NA	NA	NA	NA	NA	NA	NA	NA	NA	NA	NA	NA	NA	NA	NA	NA	NA	NA	NA	NA	NA
Master_Control_31878	SO_3189_CA_comp1442048_c0_seq1	6.06349	2.63874	0.435185	-1.2003	0.783961	1	tr|G7IFS4|G7IFS4_MEDTR	479	72.5	80	57.14	16.7	22	0	180	419	1	80	7e-27	MLO-like protein	MTR_2g028470	Medicago truncatula (Barrel medic) (Medicago tribuloides)	NA	defense response; integral component of membrane; response to biotic stimulus	GO:0006952; GO:0016021; GO:0009607	NA	GO:0006952~defense response;GO:0009607~response to biotic stimulus	GO:0016021~integral component of membrane
Master_Control_19506	SO_3189_CA_comp1442622_c0_seq1	5.30556	2.63874	0.497354	-1.00765	0.848264	1	NA	NA	NA	NA	NA	NA	NA	NA	NA	NA	NA	NA	NA	NA	NA	NA	NA	NA	NA	NA	NA	NA
Master_Control_23122	SO_3189_CA_comp1443651_c0_seq1	7.57937	2.63874	0.348148	-1.52223	0.674723	1	tr|Q7DLW4|Q7DLW4_ARATH	893	43.06	72	69.9	8.06	41	0	216	1	427	498	5e-12	Non-ltr retrotransposon reverse transcriptase-like protein	NA	Arabidopsis thaliana (Mouse-ear cress)	NA	RNA binding; RNA-directed DNA polymerase activity	GO:0003723; GO:0003964	GO:0003723~RNA binding;GO:0003964~RNA-directed DNA polymerase activity	NA	NA
Master_Control_7325	SO_3189_CA_comp14449_c0_seq1	51.5397	2.63874	0.0511983	-4.28776	0.032967	0.894709	NA	NA	NA	NA	NA	NA	NA	NA	NA	NA	NA	NA	NA	NA	NA	NA	NA	NA	NA	NA	NA	NA
Master_Control_18775	SO_3189_CA_comp14485_c0_seq4	6.82143	2.63874	0.386831	-1.37022	0.726379	1	NA	NA	NA	NA	NA	NA	NA	NA	NA	NA	NA	NA	NA	NA	NA	NA	NA	NA	NA	NA	NA	NA
Master_Control_15885	SO_3189_CA_comp1448504_c0_seq1	9.09524	2.63874	0.290123	-1.78526	0.585927	1	NA	NA	NA	NA	NA	NA	NA	NA	NA	NA	NA	NA	NA	NA	NA	NA	NA	NA	NA	NA	NA	NA
Master_Control_26460	SO_3189_CA_comp14491_c0_seq1	43.2024	11.8743	0.274854	-1.86326	0.281994	1	tr|G7K0X3|G7K0X3_MEDTR	56	91.18	34	30.54	60.71	3	0	102	1	22	55	6e-13	Ribosomal protein S14p/S29e (Uncharacterized protein)	MTR_1g106755 MTR_3g115330 MTR_5g005130	Medicago truncatula (Barrel medic) (Medicago tribuloides)	NA	cytosolic small ribosomal subunit; structural constituent of ribosome; translation	GO:0022627; GO:0003735; GO:0006412	GO:0003735~structural constituent of ribosome	GO:0006412~translation	GO:0022627~cytosolic small ribosomal subunit
Master_Control_22701	SO_3189_CA_comp14495_c0_seq2	11.3691	5.27749	0.464198	-1.10719	0.697137	1	NA	NA	NA	NA	NA	NA	NA	NA	NA	NA	NA	NA	NA	NA	NA	NA	NA	NA	NA	NA	NA	NA
Master_Control_912	SO_3189_CA_comp145_c0_seq1	27.2857	7.91623	0.290123	-1.78526	0.372784	1	NA	NA	NA	NA	NA	NA	NA	NA	NA	NA	NA	NA	NA	NA	NA	NA	NA	NA	NA	NA	NA	NA
Master_Control_29706	SO_3189_CA_comp14500_c0_seq1	27.2857	6.59686	0.24177	-2.0483	0.315793	1	tr|V7CW35|V7CW35_PHAVU	645	88.46	26	22.48	4.03	3	0	78	1	476	501	1e-06	Uncharacterized protein	PHAVU_001G073100g	Phaseolus vulgaris (Kidney bean) (French bean)	NA	transferase activity, transferring glycosyl groups	GO:0016757	GO:0016757~transferase activity, transferring glycosyl groups	NA	NA
Master_Control_13927	SO_3189_CA_comp14500_c1_seq1	18.1905	1.31937	0.0725309	-3.78526	0.181293	1	NA	NA	NA	NA	NA	NA	NA	NA	NA	NA	NA	NA	NA	NA	NA	NA	NA	NA	NA	NA	NA	NA
Master_Control_6055	SO_3189_CA_comp14524_c0_seq2	16.6746	7.91623	0.474747	-1.07477	0.646667	1	NA	NA	NA	NA	NA	NA	NA	NA	NA	NA	NA	NA	NA	NA	NA	NA	NA	NA	NA	NA	NA	NA
Master_Control_6433	SO_3189_CA_comp14530_c0_seq2	23.496	3.95811	0.168459	-2.56953	0.253005	1	NA	NA	NA	NA	NA	NA	NA	NA	NA	NA	NA	NA	NA	NA	NA	NA	NA	NA	NA	NA	NA	NA
Master_Control_10436	SO_3189_CA_comp145366_c0_seq1	18.1905	7.91623	0.435185	-1.2003	0.595503	1	NA	NA	NA	NA	NA	NA	NA	NA	NA	NA	NA	NA	NA	NA	NA	NA	NA	NA	NA	NA	NA	NA
Master_Control_31017	SO_3189_CA_comp1457573_c0_seq1	7.57937	2.63874	0.348148	-1.52223	0.674723	1	NA	NA	NA	NA	NA	NA	NA	NA	NA	NA	NA	NA	NA	NA	NA	NA	NA	NA	NA	NA	NA	NA
Master_Control_25155	SO_3189_CA_comp1457997_c0_seq1	6.06349	2.63874	0.435185	-1.2003	0.783961	1	NA	NA	NA	NA	NA	NA	NA	NA	NA	NA	NA	NA	NA	NA	NA	NA	NA	NA	NA	NA	NA	NA
Master_Control_21147	SO_3189_CA_comp14582_c0_seq2	12.127	3.95811	0.326389	-1.61534	0.560103	1	tr|M1BD21|M1BD21_SOLTU	138	75	76	44.27	55.07	14	1	504	292	38	113	7e-27	Uncharacterized protein	PGSC0003DMG400016459	Solanum tuberosum (Potato)	NA	defense response to fungus; mediator complex; polar nucleus	GO:0050832; GO:0016592; GO:0043078	NA	GO:0050832~defense response to fungus	GO:0016592~mediator complex;GO:0043078~polar nucleus
Master_Control_26187	SO_3189_CA_comp1460070_c0_seq1	6.06349	2.63874	0.435185	-1.2003	0.783961	1	NA	NA	NA	NA	NA	NA	NA	NA	NA	NA	NA	NA	NA	NA	NA	NA	NA	NA	NA	NA	NA	NA
Master_Control_1117	SO_3189_CA_comp1461989_c0_seq1	3.03175	1.31937	0.435185	-1.2003	0.918994	1	NA	NA	NA	NA	NA	NA	NA	NA	NA	NA	NA	NA	NA	NA	NA	NA	NA	NA	NA	NA	NA	NA
Master_Control_23820	SO_3189_CA_comp1463_c0_seq2	67.4564	29.0262	0.430295	-1.2166	0.405115	1	NA	NA	NA	NA	NA	NA	NA	NA	NA	NA	NA	NA	NA	NA	NA	NA	NA	NA	NA	NA	NA	NA
Master_Control_24718	SO_3189_CA_comp14653_c0_seq2	67.4564	26.3874	0.391178	-1.3541	0.357823	1	tr|B9TE17|B9TE17_RICCO	172	57.59	158	30.08	91.86	60	2	1301	849	15	172	6e-56	Protein disulfide-isomerase, putative (EC 5.3.4.1) (Fragment)	RCOM_1980070	Ricinus communis (Castor bean)	NA	cell redox homeostasis; protein disulfide isomerase activity	GO:0045454; GO:0003756	GO:0003756~protein disulfide isomerase activity	GO:0045454~cell redox homeostasis	NA
Master_Control_30778	SO_3189_CA_comp14662_c0_seq2	16.6746	6.59686	0.395623	-1.3378	0.569959	1	NA	NA	NA	NA	NA	NA	NA	NA	NA	NA	NA	NA	NA	NA	NA	NA	NA	NA	NA	NA	NA	NA
Master_Control_22568	SO_3189_CA_comp14678_c0_seq2	10.6111	3.95811	0.373016	-1.42269	0.630183	1	NA	NA	NA	NA	NA	NA	NA	NA	NA	NA	NA	NA	NA	NA	NA	NA	NA	NA	NA	NA	NA	NA
Master_Control_31889	SO_3189_CA_comp14691_c0_seq1	93.9842	17.1518	0.182497	-2.45406	0.0900669	1	NA	NA	NA	NA	NA	NA	NA	NA	NA	NA	NA	NA	NA	NA	NA	NA	NA	NA	NA	NA	NA	NA
Master_Control_29106	SO_3189_CA_comp14698_c0_seq1	63.6667	13.1937	0.207231	-2.27069	0.153267	1	tr|F6GTB8|F6GTB8_VITVI	545	59.34	455	72.15	83.49	156	5	245	1522	81	535	2e-133	Putative uncharacterized protein	VIT_17s0000g05470	Vitis vinifera (Grape)	NA	integral component of membrane; transmembrane transport	GO:0016021; GO:0055085	NA	GO:0055085~transmembrane transport	GO:0016021~integral component of membrane
Master_Control_15009	SO_3189_CA_comp147074_c0_seq1	37.1389	17.1518	0.461829	-1.11457	0.521387	1	NA	NA	NA	NA	NA	NA	NA	NA	NA	NA	NA	NA	NA	NA	NA	NA	NA	NA	NA	NA	NA	NA
Master_Control_26868	SO_3189_CA_comp14718_c0_seq1	12.127	5.27749	0.435185	-1.2003	0.661391	1	NA	NA	NA	NA	NA	NA	NA	NA	NA	NA	NA	NA	NA	NA	NA	NA	NA	NA	NA	NA	NA	NA
Master_Control_26395	SO_3189_CA_comp14719_c0_seq2	13.6429	5.27749	0.386831	-1.37022	0.596373	1	NA	NA	NA	NA	NA	NA	NA	NA	NA	NA	NA	NA	NA	NA	NA	NA	NA	NA	NA	NA	NA	NA
Master_Control_24776	SO_3189_CA_comp14734_c0_seq2	17.4325	7.91623	0.454106	-1.1389	0.620436	1	NA	NA	NA	NA	NA	NA	NA	NA	NA	NA	NA	NA	NA	NA	NA	NA	NA	NA	NA	NA	NA	NA
Master_Control_29832	SO_3189_CA_comp1474672_c0_seq1	10.6111	2.63874	0.248677	-2.00765	0.511177	1	NA	NA	NA	NA	NA	NA	NA	NA	NA	NA	NA	NA	NA	NA	NA	NA	NA	NA	NA	NA	NA	NA
Master_Control_2067	SO_3189_CA_comp14752_c0_seq1	31.8333	10.555	0.33157	-1.59262	0.395964	1	NA	NA	NA	NA	NA	NA	NA	NA	NA	NA	NA	NA	NA	NA	NA	NA	NA	NA	NA	NA	NA	NA
Master_Control_31332	SO_3189_CA_comp14756_c0_seq1	38.6548	7.91623	0.204793	-2.28776	0.216484	1	NA	NA	NA	NA	NA	NA	NA	NA	NA	NA	NA	NA	NA	NA	NA	NA	NA	NA	NA	NA	NA	NA
Master_Control_14586	SO_3189_CA_comp1476149_c0_seq1	14.4008	5.27749	0.366472	-1.44823	0.566779	1	NA	NA	NA	NA	NA	NA	NA	NA	NA	NA	NA	NA	NA	NA	NA	NA	NA	NA	NA	NA	NA	NA
Master_Control_28752	SO_3189_CA_comp14764_c0_seq1	13.6429	5.27749	0.386831	-1.37022	0.596373	1	NA	NA	NA	NA	NA	NA	NA	NA	NA	NA	NA	NA	NA	NA	NA	NA	NA	NA	NA	NA	NA	NA
Master_Control_16570	SO_3189_CA_comp14781_c0_seq1	12.127	5.27749	0.435185	-1.2003	0.661391	1	NA	NA	NA	NA	NA	NA	NA	NA	NA	NA	NA	NA	NA	NA	NA	NA	NA	NA	NA	NA	NA	NA
Master_Control_17427	SO_3189_CA_comp1479729_c0_seq1	7.57937	2.63874	0.348148	-1.52223	0.674723	1	tr|I1GQ67|I1GQ67_BRADI	265	28.21	117	99.15	44.15	59	6	322	17	12	118	5e-06	Uncharacterized protein	BRADI1G14280	Brachypodium distachyon (Purple false brome) (Trachynia distachya)	NA	NA	NA	NA	NA	NA
Master_Control_23120	SO_3189_CA_comp148066_c0_seq1	53.0556	11.8743	0.22381	-2.15966	0.194001	1	NA	NA	NA	NA	NA	NA	NA	NA	NA	NA	NA	NA	NA	NA	NA	NA	NA	NA	NA	NA	NA	NA
Master_Control_31979	SO_3189_CA_comp14811_c0_seq1	65.1826	29.0262	0.445306	-1.16713	0.427687	1	NA	NA	NA	NA	NA	NA	NA	NA	NA	NA	NA	NA	NA	NA	NA	NA	NA	NA	NA	NA	NA	NA
Master_Control_5064	SO_3189_CA_comp14826_c0_seq2	50.0238	6.59686	0.131874	-2.92276	0.103631	1	NA	NA	NA	NA	NA	NA	NA	NA	NA	NA	NA	NA	NA	NA	NA	NA	NA	NA	NA	NA	NA	NA
Master_Control_32319	SO_3189_CA_comp14828_c0_seq1	272.857	108.188	0.396502	-1.3346	0.201158	1	tr|A0A022RNJ7|A0A022RNJ7_ERYGU	323	65.62	288	56.92	89.16	91	3	402	1244	37	323	2e-92	Uncharacterized protein	MIMGU_mgv1a021162mg	Erythranthe guttata (Yellow monkey flower) (Mimulus guttatus)	NA	NA	NA	NA	NA	NA
Master_Control_29043	SO_3189_CA_comp14829_c0_seq3	12.8849	2.63874	0.204793	-2.28776	0.419188	1	tr|D7TMC2|D7TMC2_VITVI	358	50	76	33.33	21.23	36	2	274	495	276	351	6e-11	Putative uncharacterized protein	VIT_13s0019g03990	Vitis vinifera (Grape)	NA	NA	NA	NA	NA	NA
Master_Control_15303	SO_3189_CA_comp14833_c0_seq2	31.8333	14.5131	0.455908	-1.13318	0.536093	1	NA	NA	NA	NA	NA	NA	NA	NA	NA	NA	NA	NA	NA	NA	NA	NA	NA	NA	NA	NA	NA	NA
Master_Control_2603	SO_3189_CA_comp14839_c0_seq1	20.4643	2.63874	0.128944	-2.95519	0.229431	1	NA	NA	NA	NA	NA	NA	NA	NA	NA	NA	NA	NA	NA	NA	NA	NA	NA	NA	NA	NA	NA	NA
Master_Control_15757	SO_3189_CA_comp14842_c0_seq3	5.30556	2.63874	0.497354	-1.00765	0.848264	1	tr|C5YFD1|C5YFD1_SORBI	168	48.91	92	79.08	54.76	45	2	273	1	11	101	2e-19	Putative uncharacterized protein Sb06g014938 (Fragment)	Sb06g014938 SORBIDRAFT_06g014938	Sorghum bicolor (Sorghum) (Sorghum vulgare)	NA	NA	NA	NA	NA	NA
Master_Control_21958	SO_3189_CA_comp14886_c0_seq2	21.9802	5.27749	0.240102	-2.05828	0.351029	1	tr|V4TLE5|V4TLE5_9ROSI	301	72.3	296	73.27	98.34	44	3	888	1	1	258	2e-149	Uncharacterized protein	CICLE_v10016084mg	Citrus clementina	NA	zinc ion binding	GO:0008270	GO:0008270~zinc ion binding	NA	NA
Master_Control_26339	SO_3189_CA_comp14887_c0_seq1	31.0754	14.5131	0.467028	-1.09842	0.551503	1	NA	NA	NA	NA	NA	NA	NA	NA	NA	NA	NA	NA	NA	NA	NA	NA	NA	NA	NA	NA	NA	NA
Master_Control_4518	SO_3189_CA_comp1488945_c0_seq1	6.06349	2.63874	0.435185	-1.2003	0.783961	1	NA	NA	NA	NA	NA	NA	NA	NA	NA	NA	NA	NA	NA	NA	NA	NA	NA	NA	NA	NA	NA	NA
Master_Control_20674	SO_3189_CA_comp14936_c0_seq2	28.0437	5.27749	0.188188	-2.40975	0.2471	1	NA	NA	NA	NA	NA	NA	NA	NA	NA	NA	NA	NA	NA	NA	NA	NA	NA	NA	NA	NA	NA	NA
Master_Control_17493	SO_3189_CA_comp14941_c0_seq1	16.6746	6.59686	0.395623	-1.3378	0.569959	1	tr|D6PPF3|D6PPF3_9BRAS	166	56.25	128	79.5	77.11	56	0	1	384	6	133	8e-44	AT2G39940-like protein (Fragment)	NA	Capsella grandiflora	NA	NA	NA	NA	NA	NA
Master_Control_12768	SO_3189_CA_comp1494197_c0_seq1	4.54762	1.31937	0.290123	-1.78526	0.744659	1	NA	NA	NA	NA	NA	NA	NA	NA	NA	NA	NA	NA	NA	NA	NA	NA	NA	NA	NA	NA	NA	NA
Master_Control_11703	SO_3189_CA_comp14947_c0_seq1	31.8333	15.8325	0.497354	-1.00765	0.580747	1	NA	NA	NA	NA	NA	NA	NA	NA	NA	NA	NA	NA	NA	NA	NA	NA	NA	NA	NA	NA	NA	NA
Master_Control_22028	SO_3189_CA_comp14949_c0_seq1	19.7064	2.63874	0.133903	-2.90074	0.242852	1	NA	NA	NA	NA	NA	NA	NA	NA	NA	NA	NA	NA	NA	NA	NA	NA	NA	NA	NA	NA	NA	NA
Master_Control_27552	SO_3189_CA_comp1495440_c0_seq1	5.30556	1.31937	0.248677	-2.00765	0.675855	1	NA	NA	NA	NA	NA	NA	NA	NA	NA	NA	NA	NA	NA	NA	NA	NA	NA	NA	NA	NA	NA	NA
Master_Control_28423	SO_3189_CA_comp14956_c0_seq1	40.9286	5.27749	0.128944	-2.95519	0.123704	1	tr|A0A067FR32|A0A067FR32_CITSI	545	72.48	327	80.87	60	79	2	3	971	226	545	6e-159	Uncharacterized protein	CISIN_1g008173mg	Citrus sinensis (Sweet orange) (Citrus aurantium var. sinensis)	NA	NA	NA	NA	NA	NA
Master_Control_3001	SO_3189_CA_comp1495936_c0_seq1	5.30556	2.63874	0.497354	-1.00765	0.848264	1	NA	NA	NA	NA	NA	NA	NA	NA	NA	NA	NA	NA	NA	NA	NA	NA	NA	NA	NA	NA	NA	NA
Master_Control_11021	SO_3189_CA_comp14963_c0_seq2	84.131	10.555	0.125459	-2.99471	0.0535896	1	NA	NA	NA	NA	NA	NA	NA	NA	NA	NA	NA	NA	NA	NA	NA	NA	NA	NA	NA	NA	NA	NA
Master_Control_9205	SO_3189_CA_comp1498_c0_seq2	5.30556	2.63874	0.497354	-1.00765	0.848264	1	NA	NA	NA	NA	NA	NA	NA	NA	NA	NA	NA	NA	NA	NA	NA	NA	NA	NA	NA	NA	NA	NA
Master_Control_21277	SO_3189_CA_comp14996_c0_seq2	52.2976	15.8325	0.302738	-1.72386	0.287222	1	NA	NA	NA	NA	NA	NA	NA	NA	NA	NA	NA	NA	NA	NA	NA	NA	NA	NA	NA	NA	NA	NA
Master_Control_2217	SO_3189_CA_comp150060_c0_seq1	50.0238	5.27749	0.105499	-3.24469	0.0786753	1	NA	NA	NA	NA	NA	NA	NA	NA	NA	NA	NA	NA	NA	NA	NA	NA	NA	NA	NA	NA	NA	NA
Master_Control_16238	SO_3189_CA_comp15010_c0_seq1	7.57937	2.63874	0.348148	-1.52223	0.674723	1	tr|F4HYE5|F4HYE5_ARATH	1324	48.94	94	45.12	7.1	39	4	69	338	1034	1122	2e-12	Helicase FANCM-like protein	At1g35530	Arabidopsis thaliana (Mouse-ear cress)	NA	ATP binding; DNA binding; helicase activity	GO:0005524; GO:0003677; GO:0004386	GO:0005524~ATP binding;GO:0003677~DNA binding;GO:0004386~helicase activity	NA	NA
Master_Control_18630	SO_3189_CA_comp1501710_c0_seq1	6.06349	2.63874	0.435185	-1.2003	0.783961	1	NA	NA	NA	NA	NA	NA	NA	NA	NA	NA	NA	NA	NA	NA	NA	NA	NA	NA	NA	NA	NA	NA
Master_Control_31582	SO_3189_CA_comp15023_c0_seq1	6.82143	2.63874	0.386831	-1.37022	0.726379	1	tr|A0A067KQJ4|A0A067KQJ4_JATCU	2223	81.67	60	49.86	2.7	11	0	360	181	1348	1407	4e-33	Uncharacterized protein	JCGZ_06279	Jatropha curcas (Barbados nut)	NA	NA	NA	NA	NA	NA
Master_Control_15670	SO_3189_CA_comp150318_c0_seq1	9.09524	2.63874	0.290123	-1.78526	0.585927	1	NA	NA	NA	NA	NA	NA	NA	NA	NA	NA	NA	NA	NA	NA	NA	NA	NA	NA	NA	NA	NA	NA
Master_Control_5399	SO_3189_CA_comp15032_c0_seq1	7.57937	2.63874	0.348148	-1.52223	0.674723	1	NA	NA	NA	NA	NA	NA	NA	NA	NA	NA	NA	NA	NA	NA	NA	NA	NA	NA	NA	NA	NA	NA
Master_Control_9204	SO_3189_CA_comp15039_c0_seq1	25.7698	7.91623	0.30719	-1.7028	0.402078	1	NA	NA	NA	NA	NA	NA	NA	NA	NA	NA	NA	NA	NA	NA	NA	NA	NA	NA	NA	NA	NA	NA
Master_Control_15282	SO_3189_CA_comp15043_c0_seq3	17.4325	7.91623	0.454106	-1.1389	0.620436	1	NA	NA	NA	NA	NA	NA	NA	NA	NA	NA	NA	NA	NA	NA	NA	NA	NA	NA	NA	NA	NA	NA
Master_Control_24830	SO_3189_CA_comp1504717_c0_seq1	8.3373	3.95811	0.474747	-1.07477	0.757163	1	NA	NA	NA	NA	NA	NA	NA	NA	NA	NA	NA	NA	NA	NA	NA	NA	NA	NA	NA	NA	NA	NA
Master_Control_8415	SO_3189_CA_comp1505187_c0_seq1	4.54762	1.31937	0.290123	-1.78526	0.744659	1	NA	NA	NA	NA	NA	NA	NA	NA	NA	NA	NA	NA	NA	NA	NA	NA	NA	NA	NA	NA	NA	NA
Master_Control_11946	SO_3189_CA_comp15054_c0_seq1	12.127	5.27749	0.435185	-1.2003	0.661391	1	tr|R0I659|R0I659_9BRAS	141	68.35	79	65.29	56.03	25	0	44	280	62	140	7e-34	Uncharacterized protein	CARUB_v10015121mg	Capsella rubella	NA	ATP binding; helicase activity	GO:0005524; GO:0004386	GO:0005524~ATP binding;GO:0004386~helicase activity	NA	NA
Master_Control_27372	SO_3189_CA_comp15072_c0_seq2	13.6429	5.27749	0.386831	-1.37022	0.596373	1	NA	NA	NA	NA	NA	NA	NA	NA	NA	NA	NA	NA	NA	NA	NA	NA	NA	NA	NA	NA	NA	NA
Master_Control_15001	SO_3189_CA_comp15081_c0_seq1	292.564	121.382	0.414892	-1.26919	0.216145	1	tr|K4Q1D7|K4Q1D7_BETVU	2403	29.22	243	21.72	10.11	155	6	736	1422	1637	1876	7e-18	Uncharacterized protein	NA	Beta vulgaris (Sugar beet)	NA	NA	NA	NA	NA	NA
Master_Control_11628	SO_3189_CA_comp1508159_c0_seq1	10.6111	2.63874	0.248677	-2.00765	0.511177	1	NA	NA	NA	NA	NA	NA	NA	NA	NA	NA	NA	NA	NA	NA	NA	NA	NA	NA	NA	NA	NA	NA
Master_Control_16111	SO_3189_CA_comp15087_c0_seq2	6.06349	2.63874	0.435185	-1.2003	0.783961	1	NA	NA	NA	NA	NA	NA	NA	NA	NA	NA	NA	NA	NA	NA	NA	NA	NA	NA	NA	NA	NA	NA
Master_Control_1169	SO_3189_CA_comp1509855_c0_seq1	8.3373	1.31937	0.158249	-2.65973	0.473518	1	NA	NA	NA	NA	NA	NA	NA	NA	NA	NA	NA	NA	NA	NA	NA	NA	NA	NA	NA	NA	NA	NA
Master_Control_19323	SO_3189_CA_comp15115_c0_seq1	35.623	6.59686	0.185185	-2.43296	0.205869	1	tr|V4KZV8|V4KZV8_EUTSA	995	90.37	135	66.72	13.57	13	0	405	1	99	233	3e-75	Uncharacterized protein	EUTSA_v10002387mg	Eutrema salsugineum (Saltwater cress) (Sisymbrium salsugineum)	NA	4 iron, 4 sulfur cluster binding; metabolic process	GO:0051539; GO:0008152	GO:0051539~4 iron, 4 sulfur cluster binding	GO:0008152~metabolic process	NA
Master_Control_15218	SO_3189_CA_comp15129_c0_seq2	8.3373	3.95811	0.474747	-1.07477	0.757163	1	NA	NA	NA	NA	NA	NA	NA	NA	NA	NA	NA	NA	NA	NA	NA	NA	NA	NA	NA	NA	NA	NA
Master_Control_20304	SO_3189_CA_comp15148_c0_seq1	68.2143	17.1518	0.25144	-1.99171	0.192775	1	NA	NA	NA	NA	NA	NA	NA	NA	NA	NA	NA	NA	NA	NA	NA	NA	NA	NA	NA	NA	NA	NA
Master_Control_10597	SO_3189_CA_comp1516_c0_seq1	18.9484	6.59686	0.348148	-1.52223	0.499106	1	NA	NA	NA	NA	NA	NA	NA	NA	NA	NA	NA	NA	NA	NA	NA	NA	NA	NA	NA	NA	NA	NA
Master_Control_1004	SO_3189_CA_comp15160_c0_seq1	22.7381	1.31937	0.0580247	-4.10719	0.123445	1	tr|B9T7D2|B9T7D2_RICCO	377	63.64	66	22.42	17.51	24	0	319	122	119	184	7e-18	RNA 3' terminal phosphate cyclase, putative (EC 6.5.1.4)	RCOM_0159640	Ricinus communis (Castor bean)	NA	nucleolus; ribosome biogenesis; RNA-3'-phosphate cyclase activity; RNA processing	GO:0006396; GO:0003963; GO:0005730; GO:0042254	GO:0003963~RNA-3'-phosphate cyclase activity	GO:0006396~RNA processing;GO:0042254~ribosome biogenesis	GO:0005730~nucleolus
Master_Control_3083	SO_3189_CA_comp15168_c0_seq1	22.7381	5.27749	0.232099	-2.10719	0.335546	1	tr|M1BJC9|M1BJC9_SOLTU	332	49.54	109	62.4	32.83	42	5	388	77	56	156	2e-18	Uncharacterized protein	PGSC0003DMG400018102	Solanum tuberosum (Potato)	NA	NA	NA	NA	NA	NA
Master_Control_23916	SO_3189_CA_comp1516825_c0_seq1	6.06349	2.63874	0.435185	-1.2003	0.783961	1	NA	NA	NA	NA	NA	NA	NA	NA	NA	NA	NA	NA	NA	NA	NA	NA	NA	NA	NA	NA	NA	NA
Master_Control_11148	SO_3189_CA_comp15173_c0_seq1	18.1905	2.63874	0.145062	-2.78526	0.272734	1	NA	NA	NA	NA	NA	NA	NA	NA	NA	NA	NA	NA	NA	NA	NA	NA	NA	NA	NA	NA	NA	NA
Master_Control_7410	SO_3189_CA_comp15193_c0_seq1	3.78968	1.31937	0.348148	-1.52223	0.82424	1	NA	NA	NA	NA	NA	NA	NA	NA	NA	NA	NA	NA	NA	NA	NA	NA	NA	NA	NA	NA	NA	NA
Master_Control_10974	SO_3189_CA_comp15195_c0_seq1	44.7183	3.95811	0.0885122	-3.49798	0.0738171	1	NA	NA	NA	NA	NA	NA	NA	NA	NA	NA	NA	NA	NA	NA	NA	NA	NA	NA	NA	NA	NA	NA
Master_Control_16590	SO_3189_CA_comp15216_c0_seq1	131.123	10.555	0.0804967	-3.63493	0.0117682	0.508952	NA	NA	NA	NA	NA	NA	NA	NA	NA	NA	NA	NA	NA	NA	NA	NA	NA	NA	NA	NA	NA	NA
[truncated: 12,999 more rows]

## Sheet: Sheet2
NEUTRAL
[truncated: 56,442 more rows]

## Sheet: Sheet3
ONLY 100MS FROZEN
[truncated: 5,964 more rows]

## Sheet: Sheet4
ONLY CA
[truncated: 5,650 more rows]

## Sheet: Sheet5
UP
[truncated: 17,953 more rows]

## Sheet: Sheet6
P SIGNIFICANT
[truncated: 3,217 more rows]

## Sheet: Sheet7
Q SIGNIFICANT
[truncated: 536 more rows]
