# Supplementary material for: Transcriptome changes induced by abiotic stresses in Artemisia annua
Source: Sci Rep. 2018 Feb 21;8:3423. doi: 10.1038/s41598-018-21598-1 (PMC5821844; doi:10.1038/s41598-018-21598-1)
Supplement: Supplementary file 10 — Dataset 9 [file 41598_2018_21598_MOESM10_ESM.xlsx]

## Sheet: Sheet1
DOWN
Unigene_ID	Transcript_ID (Query)	CA Expression	SD Expression	FoldChange	log2FoldChange	P Value	Adjusted P Value	Protein_ID(Subject_ID)	Protein_Length	%Identity	Alignment length(aa)	Query_coverage	Subject_coverage	Mismatches	Gaps	Query_Start	Query_End	S.start	S.end	E-value	Protein_Names	Gene_Name	Organism_Name	Pathway	Gene_Ontology(GO)	Gene_Ontology_IDs	GO_MF	GO_BP	GO_CC
Master_Control_36975	SO_3446_SD_c49435_g1_i1	67.4537	20.755	0.307692	-1.70044	0.301119	1	NA	NA	NA	NA	NA	NA	NA	NA	NA	NA	NA	NA	NA	NA	NA	NA	NA	NA	NA	NA	NA	NA
Master_Control_36980	SO_3189_CA_comp24890_c0_seq2	12965.6	3301.08	0.254604	-1.97367	0.13713	1	tr|A0A022QF85|A0A022QF85_ERYGU	112	66.07	112	29.95	100	25	3	954	643	6	112	3e-39	Uncharacterized protein	MIMGU_mgv1a016651mg	Erythranthe guttata (Yellow monkey flower) (Mimulus guttatus)	NA	NA	NA	NA	NA	NA
Master_Control_36989	SO_3189_CA_comp272907_c0_seq1	75.1627	10.3775	0.138067	-2.85656	0.0992218	1	NA	NA	NA	NA	NA	NA	NA	NA	NA	NA	NA	NA	NA	NA	NA	NA	NA	NA	NA	NA	NA	NA
Master_Control_36998	SO_3189_CA_comp247730_c0_seq1	142.616	14.5285	0.101871	-3.29518	0.0379187	0.865055	NA	NA	NA	NA	NA	NA	NA	NA	NA	NA	NA	NA	NA	NA	NA	NA	NA	NA	NA	NA	NA	NA
Master_Control_37009	SO_3189_CA_comp8341_c0_seq1	232.233	85.0954	0.366422	-1.44842	0.281889	1	tr|A0A068VLH0|A0A068VLH0_COFCA	447	40.09	227	100	50.78	128	5	668	3	44	267	2e-44	Coffea canephora DH200=94 genomic scaffold, scaffold_4202	GSCOC_T00006800001	Coffea canephora (Robusta coffee)	NA	transferase activity, transferring acyl groups other than amino-acyl groups	GO:0016747	GO:0016747~transferase activity, transferring acyl groups other than amino-acyl groups	NA	NA
Master_Control_37023	SO_3446_SD_c37506_g1_i1	91.5443	26.9815	0.294737	-1.7625	0.258377	1	NA	NA	NA	NA	NA	NA	NA	NA	NA	NA	NA	NA	NA	NA	NA	NA	NA	NA	NA	NA	NA	NA
Master_Control_37030	SO_3189_CA_comp700334_c0_seq1	23.127	8.30199	0.358974	-1.47805	0.477274	1	NA	NA	NA	NA	NA	NA	NA	NA	NA	NA	NA	NA	NA	NA	NA	NA	NA	NA	NA	NA	NA	NA
Master_Control_37061	SO_3446_SD_c20680_g1_i1	319.923	134.907	0.421687	-1.24576	0.335822	1	tr|M5WZX1|M5WZX1_PRUPE	683	40	165	30.8	24.16	93	3	1354	869	133	294	1e-25	Uncharacterized protein	PRUPE_ppb012332mg	Prunus persica (Peach) (Amygdalus persica)	NA	NA	NA	NA	NA	NA
Master_Control_37064	SO_3446_SD_c39207_g1_i1	67.4537	29.057	0.430769	-1.21501	0.448358	1	NA	NA	NA	NA	NA	NA	NA	NA	NA	NA	NA	NA	NA	NA	NA	NA	NA	NA	NA	NA	NA	NA
Master_Control_37074	SO_3189_CA_comp13824_c0_seq1	1809.69	326.891	0.180634	-2.46886	0.0490831	0.961725	NA	NA	NA	NA	NA	NA	NA	NA	NA	NA	NA	NA	NA	NA	NA	NA	NA	NA	NA	NA	NA	NA
Master_Control_37079	SO_3189_CA_comp350197_c0_seq1	87.6898	43.5855	0.497041	-1.00856	0.504841	1	tr|A0A059C4A5|A0A059C4A5_EUCGR	288	50.98	102	26.22	35.42	40	4	534	821	190	287	3e-19	Casein kinase II subunit beta (CK II beta)	EUGRSUZ_E01661	Eucalyptus grandis (Flooded gum)	NA	protein kinase CK2 complex; protein kinase regulator activity	GO:0005956; GO:0019887	GO:0019887~protein kinase regulator activity	NA	GO:0005956~protein kinase CK2 complex
Master_Control_37089	SO_3189_CA_comp405925_c0_seq1	13.4907	2.0755	0.153846	-2.70044	0.321227	1	NA	NA	NA	NA	NA	NA	NA	NA	NA	NA	NA	NA	NA	NA	NA	NA	NA	NA	NA	NA	NA	NA
Master_Control_37097	SO_3189_CA_comp97323_c0_seq1	54.9266	8.30199	0.151147	-2.72597	0.136538	1	NA	NA	NA	NA	NA	NA	NA	NA	NA	NA	NA	NA	NA	NA	NA	NA	NA	NA	NA	NA	NA	NA
Master_Control_32873	SO_3189_CA_comp14936_c0_seq1	70.3446	6.22649	0.0885142	-3.49795	0.0570398	1	NA	NA	NA	NA	NA	NA	NA	NA	NA	NA	NA	NA	NA	NA	NA	NA	NA	NA	NA	NA	NA	NA
Master_Control_37106	SO_3189_CA_comp728250_c0_seq1	9.63624	2.0755	0.215385	-2.21501	0.458975	1	NA	NA	NA	NA	NA	NA	NA	NA	NA	NA	NA	NA	NA	NA	NA	NA	NA	NA	NA	NA	NA	NA
Master_Control_37113	SO_3189_CA_comp33333_c1_seq1	98.2897	34.2457	0.348416	-1.52112	0.316921	1	NA	NA	NA	NA	NA	NA	NA	NA	NA	NA	NA	NA	NA	NA	NA	NA	NA	NA	NA	NA	NA	NA
Master_Control_37116	SO_3189_CA_comp727555_c0_seq1	30.836	9.33974	0.302885	-1.72316	0.377367	1	NA	NA	NA	NA	NA	NA	NA	NA	NA	NA	NA	NA	NA	NA	NA	NA	NA	NA	NA	NA	NA	NA
Master_Control_37133	SO_3189_CA_comp546944_c0_seq1	19.2725	6.22649	0.323077	-1.63005	0.461908	1	NA	NA	NA	NA	NA	NA	NA	NA	NA	NA	NA	NA	NA	NA	NA	NA	NA	NA	NA	NA	NA	NA
Master_Control_37147	SO_3189_CA_comp17960_c0_seq1	73.2354	35.2835	0.481781	-1.05355	0.501124	1	NA	NA	NA	NA	NA	NA	NA	NA	NA	NA	NA	NA	NA	NA	NA	NA	NA	NA	NA	NA	NA	NA
Master_Control_37152	SO_3189_CA_comp212202_c0_seq1	146.471	10.3775	0.0708502	-3.81908	0.019517	0.644438	NA	NA	NA	NA	NA	NA	NA	NA	NA	NA	NA	NA	NA	NA	NA	NA	NA	NA	NA	NA	NA	NA
Master_Control_37157	SO_3189_CA_comp1384069_c0_seq1	16.3816	7.26424	0.443439	-1.17319	0.609056	1	tr|A0A067H675|A0A067H675_CITSI	100	82.61	92	30.77	92	16	0	896	621	4	95	4e-46	Uncharacterized protein	CISIN_1g031432mg	Citrus sinensis (Sweet orange) (Citrus aurantium var. sinensis)	NA	peptidyl-lysine modification to peptidyl-hypusine; positive regulation of translational elongation; positive regulation of translational termination; ribosome binding; translational frameshifting; translation elongation factor activity	GO:0008612; GO:0045901; GO:0045905; GO:0043022; GO:0003746; GO:0006452	GO:0043022~ribosome binding;GO:0003746~translation elongation factor activity	GO:0008612~peptidyl-lysine modification to peptidyl-hypusine;GO:0045901~positive regulation of translational elongation;GO:0045905~positive regulation of translational termination;GO:0006452~translational frameshifting	NA
Master_Control_37158	SO_3189_CA_comp33824_c2_seq1	238.015	57.0762	0.239801	-2.06009	0.13588	1	tr|F6HKI0|F6HKI0_VITVI	301	55.05	307	66.69	100	126	4	930	25	1	300	4e-108	Putative uncharacterized protein	VIT_08s0007g03840	Vitis vinifera (Grape)	NA	defense response to bacterium; defense response to fungus; jasmonic acid mediated signaling pathway; MAPK cascade; negative regulation of defense response; protein targeting to membrane; regulation of hydrogen peroxide metabolic process; regulation of plant-type hypersensitive response; regulation of protein dephosphorylation; regulation of transcription, DNA-templated; response to hypoxia; salic…	GO:0000165; GO:0042742; GO:0050832; GO:0009867; GO:0031348; GO:0006612; GO:0010310; GO:0010363; GO:0035304; GO:0006355; GO:0001666; GO:0009697; GO:0009862	NA	GO:0000165~MAPK cascade;GO:0042742~defense response to bacterium;GO:0050832~defense response to fungus;GO:0009867~jasmonic acid mediated signaling pathway;GO:0031348~negative regulation of defense response;GO:0006612~protein targeting to membrane;GO:0010310~regulation of hydrogen peroxide metabolic process;GO:0010363~regulation of plant-type hypersensitive response;GO:0035304~regulation of protei…	NA
Master_Control_37164	SO_3446_SD_c28733_g1_i3	858.589	201.323	0.234482	-2.09245	0.0961095	1	tr|I6STR5|I6STR5_9ROSA	330	84.62	117	33.78	35.45	18	0	42	392	1	117	5e-67	MYB4	NA	Malus hybrid cultivar	NA	chromatin binding; DNA binding	GO:0003677; GO:0003682	GO:0003677~DNA binding;GO:0003682~chromatin binding	NA	NA
Master_Control_37165	SO_3446_SD_c28733_g1_i1	209.106	67.4537	0.322581	-1.63227	0.234545	1	tr|I6STR5|I6STR5_9ROSA	330	81.32	91	43.75	27.58	17	0	42	314	1	91	5e-48	MYB4	NA	Malus hybrid cultivar	NA	chromatin binding; DNA binding	GO:0003677; GO:0003682	GO:0003677~DNA binding;GO:0003682~chromatin binding	NA	NA
Master_Control_37170	SO_3189_CA_comp388376_c0_seq1	130.089	63.3027	0.48661	-1.03916	0.464639	1	tr|M5WNH0|M5WNH0_PRUPE	836	42.79	832	81.54	99.52	434	13	463	2871	4	822	0	Uncharacterized protein	PRUPE_ppa017547mg	Prunus persica (Peach) (Amygdalus persica)	NA	extracellular-glutamate-gated ion channel activity; integral component of membrane; ionotropic glutamate receptor activity	GO:0005234; GO:0016021; GO:0004970	GO:0005234~extracellular-glutamate-gated ion channel activity;GO:0004970~ionotropic glutamate receptor activity	NA	GO:0016021~integral component of membrane
Master_Control_37196	SO_3189_CA_comp14386_c0_seq1	4715.01	2040.21	0.432706	-1.20854	0.327126	1	tr|B9T5A1|B9T5A1_RICCO	298	87.6	250	46.61	83.89	31	0	1275	526	8	257	2e-147	Cholinephosphate cytidylyltransferase, putative (EC 2.7.7.15)	RCOM_0060990	Ricinus communis (Castor bean)	NA	choline-phosphate cytidylyltransferase activity	GO:0004105	GO:0004105~choline-phosphate cytidylyltransferase activity	NA	NA
Master_Control_37197	SO_3189_CA_comp31047_c0_seq8	63.5992	25.9437	0.407925	-1.29362	0.426626	1	NA	NA	NA	NA	NA	NA	NA	NA	NA	NA	NA	NA	NA	NA	NA	NA	NA	NA	NA	NA	NA	NA
Master_Control_37201	SO_3189_CA_comp16727_c0_seq1	50.1085	9.33974	0.186391	-2.4236	0.185013	1	NA	NA	NA	NA	NA	NA	NA	NA	NA	NA	NA	NA	NA	NA	NA	NA	NA	NA	NA	NA	NA	NA
Master_Control_37204	SO_3189_CA_comp33305_c0_seq22	72.2718	25.9437	0.358974	-1.47805	0.356492	1	NA	NA	NA	NA	NA	NA	NA	NA	NA	NA	NA	NA	NA	NA	NA	NA	NA	NA	NA	NA	NA	NA
Master_Control_37205	SO_3189_CA_comp33305_c0_seq3	43.3631	10.3775	0.239316	-2.06301	0.262764	1	NA	NA	NA	NA	NA	NA	NA	NA	NA	NA	NA	NA	NA	NA	NA	NA	NA	NA	NA	NA	NA	NA
Master_Control_37209	SO_3189_CA_comp29103_c0_seq2	434.594	151.511	0.348627	-1.52024	0.233792	1	NA	NA	NA	NA	NA	NA	NA	NA	NA	NA	NA	NA	NA	NA	NA	NA	NA	NA	NA	NA	NA	NA
Master_Control_37216	SO_3189_CA_comp543293_c0_seq1	41.4358	15.5662	0.375671	-1.41246	0.430134	1	NA	NA	NA	NA	NA	NA	NA	NA	NA	NA	NA	NA	NA	NA	NA	NA	NA	NA	NA	NA	NA	NA
Master_Control_32885	SO_3189_CA_comp10561_c0_seq1	32.7632	6.22649	0.190045	-2.39559	0.233907	1	NA	NA	NA	NA	NA	NA	NA	NA	NA	NA	NA	NA	NA	NA	NA	NA	NA	NA	NA	NA	NA	NA
Master_Control_32887	SO_3189_CA_comp781445_c0_seq1	18.3089	7.26424	0.396761	-1.33366	0.54794	1	tr|A0A067KCB4|A0A067KCB4_JATCU	522	43.1	116	64.68	22.22	48	4	214	537	11	116	2e-15	Uncharacterized protein	JCGZ_07427	Jatropha curcas (Barbados nut)	NA	NA	NA	NA	NA	NA
Master_Control_37245	SO_3446_SD_c1174_g1_i1	70.3446	31.1325	0.442571	-1.17602	0.458617	1	NA	NA	NA	NA	NA	NA	NA	NA	NA	NA	NA	NA	NA	NA	NA	NA	NA	NA	NA	NA	NA	NA
Master_Control_37261	SO_3446_SD_c9575_g1_i1	46.254	22.8305	0.49359	-1.01862	0.553058	1	NA	NA	NA	NA	NA	NA	NA	NA	NA	NA	NA	NA	NA	NA	NA	NA	NA	NA	NA	NA	NA	NA
Master_Control_37280	SO_3446_SD_c47668_g1_i1	34.6905	6.22649	0.179487	-2.47805	0.214517	1	NA	NA	NA	NA	NA	NA	NA	NA	NA	NA	NA	NA	NA	NA	NA	NA	NA	NA	NA	NA	NA	NA
Master_Control_37288	SO_3189_CA_comp13968_c0_seq1	543.484	142.172	0.261593	-1.9346	0.130348	1	NA	NA	NA	NA	NA	NA	NA	NA	NA	NA	NA	NA	NA	NA	NA	NA	NA	NA	NA	NA	NA	NA
Master_Control_37296	SO_3189_CA_comp17260_c0_seq2	50.1085	13.4907	0.269231	-1.89308	0.283763	1	tr|A0A068UV81|A0A068UV81_COFCA	196	54.39	57	23.68	29.08	22	2	212	42	139	191	9e-08	Coffea canephora DH200=94 genomic scaffold, scaffold_62	GSCOC_T00035566001	Coffea canephora (Robusta coffee)	NA	NA	NA	NA	NA	NA
Master_Control_37305	SO_3446_SD_c27959_g1_i1	3165.51	473.214	0.149491	-2.74187	0.0309547	0.789317	tr|K4B972|K4B972_SOLLC	405	54.85	392	80.55	96.79	155	4	1389	277	1	391	7e-134	Uncharacterized protein	Solyc02g078480.2	Solanum lycopersicum (Tomato) (Lycopersicon esculentum)	NA	adenyl nucleotide binding	GO:0030554	GO:0030554~adenyl nucleotide binding	NA	NA
Master_Control_37316	SO_3189_CA_comp456454_c0_seq1	97.326	12.453	0.127951	-2.96633	0.0741781	1	NA	NA	NA	NA	NA	NA	NA	NA	NA	NA	NA	NA	NA	NA	NA	NA	NA	NA	NA	NA	NA	NA
Master_Control_37326	SO_3189_CA_comp1414307_c0_seq1	7.70899	2.0755	0.269231	-1.89308	0.559963	1	NA	NA	NA	NA	NA	NA	NA	NA	NA	NA	NA	NA	NA	NA	NA	NA	NA	NA	NA	NA	NA	NA
Master_Control_37328	SO_3189_CA_comp1053383_c0_seq1	19.2725	8.30199	0.430769	-1.21501	0.576301	1	tr|A0A067L6X2|A0A067L6X2_JATCU	683	64.86	276	67.65	40.41	97	0	1	828	302	577	4e-130	Uncharacterized protein	JCGZ_02213	Jatropha curcas (Barbados nut)	NA	NA	NA	NA	NA	NA
Master_Control_37334	SO_3446_SD_c43563_g1_i1	160.925	25.9437	0.161216	-2.63293	0.0785793	1	tr|A0A067JX82|A0A067JX82_JATCU	390	42.48	379	69.84	97.18	158	11	1279	245	33	385	4e-68	Uncharacterized protein	JCGZ_25526	Jatropha curcas (Barbados nut)	NA	chromatin binding; DNA binding	GO:0003677; GO:0003682	GO:0003677~DNA binding;GO:0003682~chromatin binding	NA	NA
Master_Control_37350	SO_3446_SD_c17378_g1_i1	85.7625	28.0192	0.326707	-1.61393	0.3023	1	NA	NA	NA	NA	NA	NA	NA	NA	NA	NA	NA	NA	NA	NA	NA	NA	NA	NA	NA	NA	NA	NA
Master_Control_37352	SO_3189_CA_comp17584_c0_seq1	98.2897	45.661	0.464555	-1.10608	0.457599	1	tr|A0A068UT98|A0A068UT98_COFCA	551	50.55	548	83.32	99.46	263	4	1773	148	6	551	0	Coffea canephora DH200=94 genomic scaffold, scaffold_59	GSCOC_T00034211001	Coffea canephora (Robusta coffee)	NA	NA	NA	NA	NA	NA
Master_Control_37354	SO_3446_SD_c56028_g1_i1	24.0906	8.30199	0.344615	-1.53694	0.456051	1	NA	NA	NA	NA	NA	NA	NA	NA	NA	NA	NA	NA	NA	NA	NA	NA	NA	NA	NA	NA	NA	NA
Master_Control_37362	SO_3189_CA_comp23767_c0_seq1	56951.1	9210.02	0.161718	-2.62845	0.0988215	1	tr|V4SSE1|V4SSE1_9ROSI	188	70.71	99	12.8	52.66	29	0	281	577	59	157	3e-42	Uncharacterized protein	CICLE_v10032846mg	Citrus clementina	NA	protein catabolic process	GO:0030163	NA	GO:0030163~protein catabolic process	NA
Master_Control_37363	SO_3189_CA_comp25636_c0_seq1	770.899	379.816	0.492692	-1.02124	0.40208	1	tr|A0A068TNN3|A0A068TNN3_COFCA	128	89.84	128	32.43	100	13	0	888	505	1	128	7e-60	Coffea canephora DH200=94 genomic scaffold, scaffold_2	GSCOC_T00021746001	Coffea canephora (Robusta coffee)	NA	NA	NA	NA	NA	NA
Master_Control_37365	SO_3189_CA_comp14245_c0_seq2	3227.18	1266.05	0.39231	-1.34993	0.268333	1	tr|W9R1V3|W9R1V3_9ROSA	749	77.57	749	77.48	100	164	1	257	2503	2	746	0	Oligopeptide transporter 1	L484_017938	Morus notabilis	NA	transmembrane transport	GO:0055085	NA	GO:0055085~transmembrane transport	NA
Master_Control_37384	SO_3446_SD_c17267_g1_i1	48.1812	17.6417	0.366154	-1.44948	0.403656	1	tr|M8CZ67|M8CZ67_AEGTA	812	86.05	43	18.4	5.3	6	0	700	572	70	112	1e-14	ATPase 8, plasma membrane-type	F775_19015	Aegilops tauschii (Tausch's goatgrass) (Aegilops squarrosa)	NA	ATP binding; cation-transporting ATPase activity; integral component of membrane; metal ion binding	GO:0005524; GO:0019829; GO:0016021; GO:0046872	GO:0005524~ATP binding;GO:0019829~cation-transporting ATPase activity;GO:0046872~metal ion binding	NA	GO:0016021~integral component of membrane
Master_Control_37385	SO_3446_SD_c17267_g1_i3	110.817	52.9252	0.477592	-1.06615	0.464505	1	tr|Q43002|Q43002_ORYSJ	957	95	20	8.05	2.09	1	0	611	552	92	111	3e-09	Plasma membrane H+-ATPase	OSA2	Oryza sativa subsp. japonica (Rice)	NA	ATP binding; ATP biosynthetic process; cation-transporting ATPase activity; integral component of membrane; metal ion binding	GO:0005524; GO:0006754; GO:0019829; GO:0016021; GO:0046872	GO:0005524~ATP binding;GO:0019829~cation-transporting ATPase activity;GO:0046872~metal ion binding	GO:0006754~ATP biosynthetic process	GO:0016021~integral component of membrane
Master_Control_37390	SO_3446_SD_c8663_g1_i1	385.45	149.436	0.387692	-1.36702	0.285794	1	NA	NA	NA	NA	NA	NA	NA	NA	NA	NA	NA	NA	NA	NA	NA	NA	NA	NA	NA	NA	NA	NA
Master_Control_37394	SO_3446_SD_c4069_g1_i1	13.4907	4.151	0.307692	-1.70044	0.498499	1	tr|M1CYV7|M1CYV7_SOLTU	155	51.77	141	43.08	90.97	68	0	558	980	3	143	2e-48	Uncharacterized protein	PGSC0003DMG400030248	Solanum tuberosum (Potato)	NA	nucleic acid binding	GO:0003676	GO:0003676~nucleic acid binding	NA	NA
Master_Control_37399	SO_3446_SD_c36463_g1_i1	632.137	246.984	0.390713	-1.35582	0.274604	1	tr|M0ZWA5|M0ZWA5_SOLTU	141	42.96	142	44.33	100	71	5	325	723	1	141	4e-22	Uncharacterized protein	PGSC0003DMG400003688	Solanum tuberosum (Potato)	NA	NA	NA	NA	NA	NA
Master_Control_37445	SO_3189_CA_comp1885_c0_seq1	83.8353	5.18875	0.0618921	-4.0141	0.0293593	0.769665	NA	NA	NA	NA	NA	NA	NA	NA	NA	NA	NA	NA	NA	NA	NA	NA	NA	NA	NA	NA	NA	NA
Master_Control_37446	SO_3189_CA_comp17877_c0_seq1	162.852	24.906	0.152936	-2.709	0.071086	1	tr|B9N6P6|B9N6P6_POPTR	379	40.76	368	63.34	97.1	204	8	499	1578	14	375	2e-77	Uncharacterized protein	POPTR_0017s13520g	Populus trichocarpa (Western balsam poplar) (Populus balsamifera subsp. trichocarpa)	NA	extracellular space	GO:0005615	NA	NA	GO:0005615~extracellular space
Master_Control_37452	SO_3189_CA_comp14926_c0_seq1	18.3089	2.0755	0.11336	-3.14101	0.21687	1	NA	NA	NA	NA	NA	NA	NA	NA	NA	NA	NA	NA	NA	NA	NA	NA	NA	NA	NA	NA	NA	NA
Master_Control_37457	SO_3189_CA_comp16541_c0_seq1	54.9266	14.5285	0.264507	-1.91862	0.268893	1	tr|B9HN86|B9HN86_POPTR	241	75.53	94	63.23	39	23	0	2	283	148	241	2e-33	Uncharacterized protein	POPTR_0009s08190g	Populus trichocarpa (Western balsam poplar) (Populus balsamifera subsp. trichocarpa)	NA	NA	NA	NA	NA	NA
Master_Control_37462	SO_3189_CA_comp14704_c0_seq1	50.1085	23.8682	0.476331	-1.06996	0.526896	1	NA	NA	NA	NA	NA	NA	NA	NA	NA	NA	NA	NA	NA	NA	NA	NA	NA	NA	NA	NA	NA	NA
Master_Control_37466	SO_3446_SD_c29802_g1_i4	2170.08	882.087	0.406476	-1.29876	0.283152	1	tr|A0A061GDE0|A0A061GDE0_THECC	518	63.3	515	73.5	99.42	164	6	244	1776	25	518	0	Plastid transcriptionally active 12 isoform 1	TCM_029408	Theobroma cacao (Cacao) (Cocoa)	NA	NA	NA	NA	NA	NA
Master_Control_37513	SO_3189_CA_comp1021236_c0_seq1	49.1448	21.7927	0.443439	-1.17319	0.491455	1	NA	NA	NA	NA	NA	NA	NA	NA	NA	NA	NA	NA	NA	NA	NA	NA	NA	NA	NA	NA	NA	NA
Master_Control_37516	SO_3189_CA_comp294434_c0_seq1	54.9266	26.9815	0.491228	-1.02554	0.535721	1	NA	NA	NA	NA	NA	NA	NA	NA	NA	NA	NA	NA	NA	NA	NA	NA	NA	NA	NA	NA	NA	NA
Master_Control_37518	SO_3446_SD_c21250_g2_i1	1791.38	338.306	0.188853	-2.40467	0.054696	0.997052	tr|M1CE24|M1CE24_SOLTU	543	52.48	444	55.69	81.77	189	2	1740	469	100	541	8e-151	Uncharacterized protein	PGSC0003DMG400025465	Solanum tuberosum (Potato)	NA	DNA binding; DNA-templated transcription, initiation; sequence-specific DNA binding transcription factor activity; sigma factor activity	GO:0003677; GO:0006352; GO:0003700; GO:0016987	GO:0003677~DNA binding;GO:0003700~sequence-specific DNA binding transcription factor activity;GO:0016987~sigma factor activity	GO:0006352~DNA-templated transcription, initiation	NA
Master_Control_37519	SO_3189_CA_comp20346_c0_seq2	1729.71	333.117	0.192586	-2.37642	0.0574062	1	tr|M1CE25|M1CE25_SOLTU	555	47.14	560	77.6	100	252	5	2037	469	1	553	8e-160	Uncharacterized protein	PGSC0003DMG400025465	Solanum tuberosum (Potato)	NA	chloroplast; DNA binding; DNA-directed RNA polymerase activity; DNA-templated transcription, initiation; plastid sigma factor activity; sequence-specific DNA binding transcription factor activity	GO:0003677; GO:0003899; GO:0006352; GO:0009507; GO:0001053; GO:0003700	GO:0003677~DNA binding;GO:0003899~DNA-directed RNA polymerase activity;GO:0001053~plastid sigma factor activity;GO:0003700~sequence-specific DNA binding transcription factor activity	GO:0006352~DNA-templated transcription, initiation	GO:0009507~chloroplast
Master_Control_37527	SO_3446_SD_c52934_g1_i1	65.5264	23.8682	0.364253	-1.45699	0.371838	1	NA	NA	NA	NA	NA	NA	NA	NA	NA	NA	NA	NA	NA	NA	NA	NA	NA	NA	NA	NA	NA	NA
Master_Control_37533	SO_3189_CA_comp26009_c1_seq1	1034.93	242.833	0.234637	-2.0915	0.0941424	1	NA	NA	NA	NA	NA	NA	NA	NA	NA	NA	NA	NA	NA	NA	NA	NA	NA	NA	NA	NA	NA	NA
Master_Control_37535	SO_3189_CA_comp329288_c0_seq1	30.836	6.22649	0.201923	-2.30812	0.255653	1	NA	NA	NA	NA	NA	NA	NA	NA	NA	NA	NA	NA	NA	NA	NA	NA	NA	NA	NA	NA	NA	NA
Master_Control_37537	SO_3446_SD_c9178_g1_i1	538.666	205.474	0.38145	-1.39043	0.267206	1	tr|G7K8J5|G7K8J5_MEDTR	153	100	82	43.01	53.59	0	0	2	247	72	153	2e-35	Ubiquitin-NEDD8 RUB1-like protein (Uncharacterized protein)	MTR_4g073580 MTR_5g092700	Medicago truncatula (Barrel medic) (Medicago tribuloides)	NA	NA	NA	NA	NA	NA
Master_Control_37541	SO_3446_SD_c20705_g1_i1	523.248	242.833	0.464088	-1.10753	0.373196	1	tr|D7T693|D7T693_VITVI	580	71.27	456	47.6	78.62	117	6	818	2167	130	577	0	Putative uncharacterized protein	VIT_05s0020g00820	Vitis vinifera (Grape)	NA	calcium ion binding; chloroplast; GTP diphosphokinase activity; guanosine tetraphosphate metabolic process	GO:0008728; GO:0005509; GO:0009507; GO:0015969	GO:0008728~GTP diphosphokinase activity;GO:0005509~calcium ion binding	GO:0015969~guanosine tetraphosphate metabolic process	GO:0009507~chloroplast
Master_Control_37548	SO_3189_CA_comp707475_c0_seq1	28.9087	8.30199	0.287179	-1.79998	0.366596	1	NA	NA	NA	NA	NA	NA	NA	NA	NA	NA	NA	NA	NA	NA	NA	NA	NA	NA	NA	NA	NA	NA
Master_Control_37555	SO_3446_SD_c3170_g1_i1	283.305	76.7934	0.271062	-1.8833	0.161402	1	NA	NA	NA	NA	NA	NA	NA	NA	NA	NA	NA	NA	NA	NA	NA	NA	NA	NA	NA	NA	NA	NA
Master_Control_37564	SO_3446_SD_c47722_g1_i1	125.271	31.1325	0.248521	-2.00856	0.180591	1	NA	NA	NA	NA	NA	NA	NA	NA	NA	NA	NA	NA	NA	NA	NA	NA	NA	NA	NA	NA	NA	NA
Master_Control_37601	SO_3446_SD_c36127_g1_i1	119.489	16.604	0.138958	-2.84728	0.0732295	1	NA	NA	NA	NA	NA	NA	NA	NA	NA	NA	NA	NA	NA	NA	NA	NA	NA	NA	NA	NA	NA	NA
Master_Control_37620	SO_3189_CA_comp400267_c0_seq1	45.2903	20.755	0.458265	-1.12575	0.515739	1	NA	NA	NA	NA	NA	NA	NA	NA	NA	NA	NA	NA	NA	NA	NA	NA	NA	NA	NA	NA	NA	NA
Master_Control_37624	SO_3189_CA_comp15354_c0_seq1	172.489	36.3212	0.210572	-2.24762	0.121331	1	tr|D7TRZ0|D7TRZ0_VITVI	136	73.63	91	24.29	66.91	22	1	602	874	48	136	1e-37	Putative uncharacterized protein	VIT_00s0992g00020	Vitis vinifera (Grape)	NA	NA	NA	NA	NA	NA
Master_Control_37631	SO_3189_CA_comp14263_c0_seq1	853.771	289.532	0.339121	-1.56013	0.206003	1	NA	NA	NA	NA	NA	NA	NA	NA	NA	NA	NA	NA	NA	NA	NA	NA	NA	NA	NA	NA	NA	NA
Master_Control_37653	SO_3189_CA_comp703515_c0_seq1	45.2903	7.26424	0.160393	-2.64032	0.164319	1	NA	NA	NA	NA	NA	NA	NA	NA	NA	NA	NA	NA	NA	NA	NA	NA	NA	NA	NA	NA	NA	NA
Master_Control_37661	SO_3189_CA_comp1123493_c0_seq1	17.3452	2.0755	0.119658	-3.06301	0.233555	1	tr|B9SN16|B9SN16_RICCO	296	66.15	65	15.73	21.96	19	2	190	2	136	199	6e-17	Pirin, putative	RCOM_1518700	Ricinus communis (Castor bean)	NA	NA	NA	NA	NA	NA
Master_Control_37685	SO_3189_CA_comp25866_c0_seq1	569.502	208.588	0.366263	-1.44905	0.247029	1	tr|A0A068UMJ1|A0A068UMJ1_COFCA	78	66.67	78	36.79	100	25	1	522	292	1	78	2e-27	Coffea canephora DH200=94 genomic scaffold, scaffold_35	GSCOC_T00027936001	Coffea canephora (Robusta coffee)	NA	NA	NA	NA	NA	NA
Master_Control_37694	SO_3446_SD_c15819_g1_i1	26.9815	12.453	0.461538	-1.11548	0.569668	1	NA	NA	NA	NA	NA	NA	NA	NA	NA	NA	NA	NA	NA	NA	NA	NA	NA	NA	NA	NA	NA	NA
Master_Control_37710	SO_3189_CA_comp14721_c0_seq1	52.0357	8.30199	0.159544	-2.64797	0.150607	1	NA	NA	NA	NA	NA	NA	NA	NA	NA	NA	NA	NA	NA	NA	NA	NA	NA	NA	NA	NA	NA	NA
Master_Control_37712	SO_3446_SD_c36991_g1_i1	367.141	52.9252	0.144155	-2.79431	0.0416853	0.893251	NA	NA	NA	NA	NA	NA	NA	NA	NA	NA	NA	NA	NA	NA	NA	NA	NA	NA	NA	NA	NA	NA
Master_Control_37722	SO_3189_CA_comp18192_c0_seq2	56.8538	14.5285	0.255541	-1.96837	0.254781	1	NA	NA	NA	NA	NA	NA	NA	NA	NA	NA	NA	NA	NA	NA	NA	NA	NA	NA	NA	NA	NA	NA
Master_Control_37735	SO_3189_CA_comp13804_c0_seq1	354.614	121.417	0.342391	-1.54628	0.233676	1	tr|M5WK93|M5WK93_PRUPE	167	73.78	164	47.31	98.2	42	1	320	808	1	164	9e-83	Uncharacterized protein	PRUPE_ppa012501mg	Prunus persica (Peach) (Amygdalus persica)	NA	response to stress	GO:0006950	NA	GO:0006950~response to stress	NA
Master_Control_37767	SO_3189_CA_comp261400_c0_seq1	55.8902	24.906	0.445623	-1.1661	0.482301	1	tr|D7TAB2|D7TAB2_VITVI	452	67.57	37	6.81	8.19	12	0	1520	1630	43	79	8e-07	Putative uncharacterized protein	VIT_01s0010g01030	Vitis vinifera (Grape)	NA	NA	NA	NA	NA	NA
Master_Control_37770	SO_3189_CA_comp20734_c0_seq1	2842.69	1155.01	0.40631	-1.29935	0.284811	1	tr|V4U5Q6|V4U5Q6_9ROSI	544	87.55	257	36.63	47.24	32	0	1044	1814	288	544	0	Thioredoxin reductase (EC 1.8.1.9)	CICLE_v10004686mg	Citrus clementina	NA	cell redox homeostasis; cytoplasm; flavin adenine dinucleotide binding; removal of superoxide radicals; thioredoxin-disulfide reductase activity	GO:0045454; GO:0005737; GO:0050660; GO:0019430; GO:0004791	GO:0050660~flavin adenine dinucleotide binding;GO:0004791~thioredoxin-disulfide reductase activity	GO:0045454~cell redox homeostasis;GO:0019430~removal of superoxide radicals	GO:0005737~cytoplasm
Master_Control_37771	SO_3189_CA_comp20734_c0_seq2	3570.23	1422.75	0.398505	-1.32733	0.277607	1	tr|V4U5Q6|V4U5Q6_9ROSI	544	88.16	456	65.71	83.82	54	0	424	1791	89	544	0	Thioredoxin reductase (EC 1.8.1.9)	CICLE_v10004686mg	Citrus clementina	NA	cell redox homeostasis; cytoplasm; flavin adenine dinucleotide binding; removal of superoxide radicals; thioredoxin-disulfide reductase activity	GO:0045454; GO:0005737; GO:0050660; GO:0019430; GO:0004791	GO:0050660~flavin adenine dinucleotide binding;GO:0004791~thioredoxin-disulfide reductase activity	GO:0045454~cell redox homeostasis;GO:0019430~removal of superoxide radicals	GO:0005737~cytoplasm
Master_Control_37779	SO_3189_CA_comp273004_c0_seq1	104.071	18.6795	0.179487	-2.47805	0.119316	1	tr|I6LNT9|I6LNT9_HELAN	400	95.27	296	85.63	74	14	0	888	1	12	307	0	Phosphoglycerate kinase (EC 2.7.2.3)	PGK2	Helianthus annuus (Common sunflower)	NA	ATP binding; glycolytic process; phosphoglycerate kinase activity	GO:0005524; GO:0006096; GO:0004618	GO:0005524~ATP binding;GO:0004618~phosphoglycerate kinase activity	GO:0006096~glycolytic process	NA
Master_Control_37785	SO_3189_CA_comp26252_c1_seq1	872.08	223.116	0.255844	-1.96667	0.115826	1	NA	NA	NA	NA	NA	NA	NA	NA	NA	NA	NA	NA	NA	NA	NA	NA	NA	NA	NA	NA	NA	NA
Master_Control_37797	SO_3189_CA_comp1379677_c0_seq1	23.127	2.0755	0.0897436	-3.47805	0.153404	1	tr|M5XFX5|M5XFX5_PRUPE	100	94.12	34	12.86	34	2	0	92	193	16	49	1e-12	Uncharacterized protein	PRUPE_ppa013829mg	Prunus persica (Peach) (Amygdalus persica)	NA	NA	NA	NA	NA	NA
Master_Control_37820	SO_3189_CA_comp551074_c0_seq1	20.2361	6.22649	0.307692	-1.70044	0.437817	1	tr|A0A061FDT1|A0A061FDT1_THECC	459	68.29	41	9.82	8.93	13	0	843	965	49	89	9e-07	Calcium-dependent lipid-binding (CaLB domain) family protein isoform 3	TCM_034253	Theobroma cacao (Cacao) (Cocoa)	NA	NA	NA	NA	NA	NA
Master_Control_37835	SO_3446_SD_c16941_g1_i1	19.2725	7.26424	0.376923	-1.40766	0.520414	1	tr|M5Y3X8|M5Y3X8_PRUPE	823	65.96	47	16.4	5.71	15	1	161	298	642	688	2e-07	Uncharacterized protein	PRUPE_ppa001457mg	Prunus persica (Peach) (Amygdalus persica)	NA	chloroplast; lipid metabolic process; triglyceride lipase activity	GO:0009507; GO:0006629; GO:0004806	GO:0004806~triglyceride lipase activity	GO:0006629~lipid metabolic process	GO:0009507~chloroplast
Master_Control_37839	SO_3189_CA_comp346813_c0_seq1	25.0542	10.3775	0.414201	-1.2716	0.527637	1	NA	NA	NA	NA	NA	NA	NA	NA	NA	NA	NA	NA	NA	NA	NA	NA	NA	NA	NA	NA	NA	NA
Master_Control_37840	SO_3446_SD_c19106_g1_i1	55833.3	27164.1	0.486521	-1.03942	0.508874	1	tr|A0A022Q5U7|A0A022Q5U7_ERYGU	271	77.86	271	57.62	100	53	2	194	985	1	271	1e-87	Uncharacterized protein	MIMGU_mgv1a011767mg	Erythranthe guttata (Yellow monkey flower) (Mimulus guttatus)	NA	NA	NA	NA	NA	NA
Master_Control_37841	SO_3189_CA_comp494397_c0_seq1	20.2361	6.22649	0.307692	-1.70044	0.437817	1	NA	NA	NA	NA	NA	NA	NA	NA	NA	NA	NA	NA	NA	NA	NA	NA	NA	NA	NA	NA	NA	NA
Master_Control_37855	SO_3189_CA_comp19555_c0_seq1	1347.15	558.309	0.414438	-1.27077	0.293807	1	tr|K4C2D9|K4C2D9_SOLLC	419	68.81	420	55.12	100	130	1	637	1896	1	419	0	Uncharacterized protein	Solyc05g054620.2	Solanum lycopersicum (Tomato) (Lycopersicon esculentum)	NA	amino acid binding; metabolic process; response to fructose; response to sucrose	GO:0016597; GO:0008152; GO:0009750; GO:0009744	GO:0016597~amino acid binding	GO:0008152~metabolic process;GO:0009750~response to fructose;GO:0009744~response to sucrose	NA
Master_Control_37856	SO_3189_CA_comp334738_c0_seq1	76.1263	26.9815	0.35443	-1.49643	0.346315	1	NA	NA	NA	NA	NA	NA	NA	NA	NA	NA	NA	NA	NA	NA	NA	NA	NA	NA	NA	NA	NA	NA
Master_Control_37868	SO_3189_CA_comp169763_c0_seq1	30.836	14.5285	0.471154	-1.08573	0.56634	1	NA	NA	NA	NA	NA	NA	NA	NA	NA	NA	NA	NA	NA	NA	NA	NA	NA	NA	NA	NA	NA	NA
Master_Control_37877	SO_3446_SD_c14191_g1_i1	47.2176	12.453	0.263736	-1.92283	0.283257	1	NA	NA	NA	NA	NA	NA	NA	NA	NA	NA	NA	NA	NA	NA	NA	NA	NA	NA	NA	NA	NA	NA
Master_Control_37894	SO_3189_CA_comp696098_c0_seq1	30.836	14.5285	0.471154	-1.08573	0.56634	1	NA	NA	NA	NA	NA	NA	NA	NA	NA	NA	NA	NA	NA	NA	NA	NA	NA	NA	NA	NA	NA	NA
Master_Control_37902	SO_3446_SD_c31973_g2_i1	368.104	62.2649	0.16915	-2.56362	0.0586455	1	NA	NA	NA	NA	NA	NA	NA	NA	NA	NA	NA	NA	NA	NA	NA	NA	NA	NA	NA	NA	NA	NA
Master_Control_37903	SO_3189_CA_comp30892_c2_seq2	238.015	26.9815	0.11336	-3.14101	0.0318728	0.803377	tr|F7IX54|F7IX54_CHRMO	355	76.23	223	34.17	62.82	52	1	932	267	133	355	5e-100	Caffeic acid O-methylltransferase	COMT	Chrysanthemum morifolium (Florist's daisy) (Dendranthema grandiflorum)	NA	O-methyltransferase activity	GO:0008171	GO:0008171~O-methyltransferase activity	NA	NA
Master_Control_37904	SO_3189_CA_comp30892_c2_seq3	305.469	35.2835	0.115506	-3.11396	0.028405	0.759664	sp|Q43239|COMT1_ZINVI	354	74.14	348	61.27	98.31	88	2	1307	267	8	354	2e-169	Caffeic acid 3-O-methyltransferase (CAOMT) (COMT) (EC 2.1.1.68) (S-adenosysl-L-methionine:caffeic acid 3-O-methyltransferase)	NA	Zinnia violacea (Garden zinnia) (Zinnia elegans)	PATHWAY: Aromatic compound metabolism; phenylpropanoid biosynthesis.	caffeate O-methyltransferase activity; lignin biosynthetic process	GO:0047763; GO:0009809	GO:0047763~caffeate O-methyltransferase activity	GO:0009809~lignin biosynthetic process	NA
Master_Control_37929	SO_3189_CA_comp19981_c0_seq1	39.5086	10.3775	0.262664	-1.92871	0.301001	1	tr|A0A061EMR9|A0A061EMR9_THECC	749	57	486	93.28	64.89	194	6	1422	1	3	485	2e-180	Cellulose synthase like G2	TCM_020813	Theobroma cacao (Cacao) (Cocoa)	NA	cellulose biosynthetic process; cellulose synthase (UDP-forming) activity; integral component of membrane	GO:0030244; GO:0016760; GO:0016021	GO:0016760~cellulose synthase (UDP-forming) activity	GO:0030244~cellulose biosynthetic process	GO:0016021~integral component of membrane
Master_Control_37931	SO_3189_CA_comp23971_c0_seq2	460.612	217.927	0.473125	-1.07971	0.388578	1	tr|A0A067DT30|A0A067DT30_CITSI	298	50.69	144	33.03	48.32	71	0	286	717	134	277	2e-42	Uncharacterized protein	CISIN_1g019994mg	Citrus sinensis (Sweet orange) (Citrus aurantium var. sinensis)	NA	cellulose biosynthetic process; cellulose synthase (UDP-forming) activity; membrane	GO:0030244; GO:0016760; GO:0016020	GO:0016760~cellulose synthase (UDP-forming) activity	GO:0030244~cellulose biosynthetic process	GO:0016020~membrane
Master_Control_37939	SO_3446_SD_c29506_g1_i1	4103.11	1823.33	0.444376	-1.17015	0.339692	1	tr|G7JFQ2|G7JFQ2_MEDTR	564	56.12	294	60.16	52.13	126	1	1187	315	269	562	1e-94	UPF0481 plant-like protein	MTR_4g009340	Medicago truncatula (Barrel medic) (Medicago tribuloides)	NA	NA	NA	NA	NA	NA
Master_Control_37954	SO_3446_SD_c10093_g1_i2	12.5271	6.22649	0.497041	-1.00856	0.692115	1	NA	NA	NA	NA	NA	NA	NA	NA	NA	NA	NA	NA	NA	NA	NA	NA	NA	NA	NA	NA	NA	NA
Master_Control_37974	SO_3189_CA_comp24065_c1_seq2	133.944	50.8497	0.379635	-1.39732	0.331209	1	tr|Q6J205|Q6J205_TROMA	259	93.7	127	61.95	49.03	8	0	1	381	132	258	2e-79	14-3-3 protein	NA	Tropaeolum majus (Common nasturtium) (Indian cress)	NA	NA	NA	NA	NA	NA
Master_Control_37977	SO_3189_CA_comp9942_c0_seq1	46.254	1.03775	0.0224359	-5.47805	0.023735	0.703355	tr|I1KR61|I1KR61_SOYBN	190	67.19	192	62.68	100	57	3	780	217	1	190	2e-81	Uncharacterized protein	NA	Glycine max (Soybean) (Glycine hispida)	NA	DNA binding; regulation of transcription, DNA-templated	GO:0003677; GO:0006355	GO:0003677~DNA binding	GO:0006355~regulation of transcription, DNA-templated	NA
Master_Control_37979	SO_3446_SD_c14811_g1_i1	42.3995	6.22649	0.146853	-2.76755	0.154843	1	NA	NA	NA	NA	NA	NA	NA	NA	NA	NA	NA	NA	NA	NA	NA	NA	NA	NA	NA	NA	NA	NA
Master_Control_37982	SO_3446_SD_c1980_g1_i1	67.4537	22.8305	0.338462	-1.56294	0.338154	1	NA	NA	NA	NA	NA	NA	NA	NA	NA	NA	NA	NA	NA	NA	NA	NA	NA	NA	NA	NA	NA	NA
Master_Control_37984	SO_3189_CA_comp24633_c0_seq1	23.127	10.3775	0.448718	-1.15612	0.573107	1	NA	NA	NA	NA	NA	NA	NA	NA	NA	NA	NA	NA	NA	NA	NA	NA	NA	NA	NA	NA	NA	NA
Master_Control_37993	SO_3446_SD_c51616_g1_i1	51.0721	18.6795	0.365747	-1.45108	0.397392	1	NA	NA	NA	NA	NA	NA	NA	NA	NA	NA	NA	NA	NA	NA	NA	NA	NA	NA	NA	NA	NA	NA
Master_Control_38002	SO_3189_CA_comp172891_c0_seq1	53.963	10.3775	0.192308	-2.37851	0.184963	1	NA	NA	NA	NA	NA	NA	NA	NA	NA	NA	NA	NA	NA	NA	NA	NA	NA	NA	NA	NA	NA	NA
Master_Control_38003	SO_3189_CA_comp362079_c0_seq1	27.9451	11.4152	0.408488	-1.29163	0.5091	1	NA	NA	NA	NA	NA	NA	NA	NA	NA	NA	NA	NA	NA	NA	NA	NA	NA	NA	NA	NA	NA	NA
Master_Control_38010	SO_3446_SD_c3191_g1_i1	321.85	81.9822	0.254721	-1.97301	0.139156	1	tr|V4SJQ9|V4SJQ9_9ROSI	333	62.73	220	68.97	66.07	55	5	579	1	63	282	9e-87	Uncharacterized protein	CICLE_v10025192mg	Citrus clementina	NA	ATP binding; protein serine/threonine kinase activity	GO:0005524; GO:0004674	GO:0005524~ATP binding;GO:0004674~protein serine/threonine kinase activity	NA	NA
Master_Control_38011	SO_3189_CA_comp6957_c0_seq1	81.908	13.4907	0.164706	-2.60204	0.120421	1	NA	NA	NA	NA	NA	NA	NA	NA	NA	NA	NA	NA	NA	NA	NA	NA	NA	NA	NA	NA	NA	NA
Master_Control_38021	SO_3446_SD_c14220_g1_i1	85.7625	13.4907	0.157303	-2.66838	0.109686	1	NA	NA	NA	NA	NA	NA	NA	NA	NA	NA	NA	NA	NA	NA	NA	NA	NA	NA	NA	NA	NA	NA
Master_Control_38054	SO_3446_SD_c8402_g1_i1	52.9993	23.8682	0.45035	-1.15088	0.492481	1	NA	NA	NA	NA	NA	NA	NA	NA	NA	NA	NA	NA	NA	NA	NA	NA	NA	NA	NA	NA	NA	NA
Master_Control_38058	SO_3446_SD_c46842_g1_i1	58.7811	28.0192	0.476671	-1.06893	0.513515	1	NA	NA	NA	NA	NA	NA	NA	NA	NA	NA	NA	NA	NA	NA	NA	NA	NA	NA	NA	NA	NA	NA
Master_Control_38062	SO_3189_CA_comp18637_c0_seq2	56.8538	16.604	0.292047	-1.77573	0.298601	1	NA	NA	NA	NA	NA	NA	NA	NA	NA	NA	NA	NA	NA	NA	NA	NA	NA	NA	NA	NA	NA	NA
Master_Control_38065	SO_3189_CA_comp7336_c0_seq2	197.543	15.5662	0.0787992	-3.66567	0.0177934	0.610646	NA	NA	NA	NA	NA	NA	NA	NA	NA	NA	NA	NA	NA	NA	NA	NA	NA	NA	NA	NA	NA	NA
Master_Control_38071	SO_3189_CA_comp451568_c0_seq1	13.4907	2.0755	0.153846	-2.70044	0.321227	1	NA	NA	NA	NA	NA	NA	NA	NA	NA	NA	NA	NA	NA	NA	NA	NA	NA	NA	NA	NA	NA	NA
Master_Control_38083	SO_3189_CA_comp31076_c0_seq1	123.344	60.1894	0.487981	-1.0351	0.469769	1	NA	NA	NA	NA	NA	NA	NA	NA	NA	NA	NA	NA	NA	NA	NA	NA	NA	NA	NA	NA	NA	NA
Master_Control_38088	SO_3446_SD_c13065_g1_i3	1425.2	454.534	0.318927	-1.6487	0.177384	1	tr|A0A0A0LMF5|A0A0A0LMF5_CUCSA	227	91.82	159	34.54	70.04	13	0	767	291	69	227	2e-96	Uncharacterized protein	Csa_2G060370	Cucumis sativus (Cucumber)	NA	NA	NA	NA	NA	NA
Master_Control_38089	SO_3446_SD_c13065_g1_i1	927.006	233.494	0.251879	-1.9892	0.111234	1	tr|A0A0A0LMF5|A0A0A0LMF5_CUCSA	227	91.82	159	41.41	70.04	13	0	767	291	69	227	2e-97	Uncharacterized protein	Csa_2G060370	Cucumis sativus (Cucumber)	NA	NA	NA	NA	NA	NA
Master_Control_38090	SO_3446_SD_c13065_g1_i2	2541.08	688.028	0.270762	-1.8849	0.125489	1	tr|M5Y0A3|M5Y0A3_PRUPE	238	82.47	194	51.23	81.51	32	1	872	291	47	238	2e-101	Uncharacterized protein	PRUPE_ppa010743mg	Prunus persica (Peach) (Amygdalus persica)	NA	chloroplast stroma; iron ion binding; iron-sulfur cluster assembly; iron-sulfur cluster binding; structural molecule activity	GO:0009570; GO:0005506; GO:0016226; GO:0051536; GO:0005198	GO:0005506~iron ion binding;GO:0051536~iron-sulfur cluster binding;GO:0005198~structural molecule activity	GO:0016226~iron-sulfur cluster assembly	GO:0009570~chloroplast stroma
Master_Control_38098	SO_3446_SD_c50359_g1_i1	14.4544	2.0755	0.14359	-2.79998	0.295603	1	NA	NA	NA	NA	NA	NA	NA	NA	NA	NA	NA	NA	NA	NA	NA	NA	NA	NA	NA	NA	NA	NA
Master_Control_38111	SO_3189_CA_comp195041_c0_seq1	42.3995	6.22649	0.146853	-2.76755	0.154843	1	NA	NA	NA	NA	NA	NA	NA	NA	NA	NA	NA	NA	NA	NA	NA	NA	NA	NA	NA	NA	NA	NA
Master_Control_38112	SO_3189_CA_comp24246_c0_seq1	23.127	6.22649	0.269231	-1.89308	0.374735	1	NA	NA	NA	NA	NA	NA	NA	NA	NA	NA	NA	NA	NA	NA	NA	NA	NA	NA	NA	NA	NA	NA
Master_Control_38115	SO_3446_SD_c5125_g1_i1	171.525	75.7557	0.441659	-1.17899	0.392171	1	NA	NA	NA	NA	NA	NA	NA	NA	NA	NA	NA	NA	NA	NA	NA	NA	NA	NA	NA	NA	NA	NA
Master_Control_38131	SO_3189_CA_comp24683_c0_seq1	287.16	56.0384	0.195147	-2.35737	0.0862792	1	tr|A0A023GZ40|A0A023GZ40_CHRMO	191	96.07	178	53.35	93.19	6	1	128	661	1	177	4e-114	Eukaryotic translation initiation factor (Iso) 4E	NA	Chrysanthemum morifolium (Florist's daisy) (Dendranthema grandiflorum)	NA	cytoplasm; translation initiation factor activity	GO:0005737; GO:0003743	GO:0003743~translation initiation factor activity	NA	GO:0005737~cytoplasm
Master_Control_38136	SO_3446_SD_c29410_g1_i1	1410.75	283.305	0.20082	-2.31603	0.0641417	1	tr|F6HQ35|F6HQ35_VITVI	472	57.38	474	77.41	100	196	4	135	1544	1	472	0	Putative uncharacterized protein	VIT_07s0104g00950	Vitis vinifera (Grape)	NA	structural molecule activity	GO:0005198	GO:0005198~structural molecule activity	NA	NA
Master_Control_32946	SO_3189_CA_comp159855_c0_seq1	238.979	22.8305	0.0955335	-3.38785	0.0224208	0.685983	tr|A0A061EVP3|A0A061EVP3_THECC	411	62.59	409	77.12	99.51	152	1	1338	112	4	411	5e-178	Plant U-box 23	TCM_022966	Theobroma cacao (Cacao) (Cocoa)	NA	ligase activity; ubiquitin-protein transferase activity	GO:0016874; GO:0004842	GO:0016874~ligase activity;GO:0004842~ubiquitin-protein transferase activity	NA	NA
Master_Control_38145	SO_3189_CA_comp22807_c0_seq2	12.5271	2.0755	0.16568	-2.59352	0.349913	1	NA	NA	NA	NA	NA	NA	NA	NA	NA	NA	NA	NA	NA	NA	NA	NA	NA	NA	NA	NA	NA	NA
Master_Control_38146	SO_3446_SD_c16181_g1_i1	3626.12	903.879	0.249269	-2.00422	0.106787	1	tr|B9R9H5|B9R9H5_RICCO	240	60	245	45.12	100	89	3	1315	581	1	236	2e-81	Putative uncharacterized protein	RCOM_1497590	Ricinus communis (Castor bean)	NA	NA	NA	NA	NA	NA
Master_Control_38147	SO_3446_SD_c15755_g1_i1	722.718	275.003	0.380513	-1.39398	0.258989	1	tr|M1CJ70|M1CJ70_SOLTU	237	65.25	236	73.67	99.58	74	3	92	793	8	237	1e-105	Uncharacterized protein	PGSC0003DMG400026653	Solanum tuberosum (Potato)	NA	calcium ion binding; chloroplast; extrinsic component of membrane; photosynthesis; photosystem II oxygen evolving complex; pyrimidine ribonucleotide biosynthetic process	GO:0005509; GO:0009507; GO:0019898; GO:0015979; GO:0009654; GO:0009220	GO:0005509~calcium ion binding	GO:0015979~photosynthesis;GO:0009220~pyrimidine ribonucleotide biosynthetic process	GO:0009507~chloroplast;GO:0019898~extrinsic component of membrane;GO:0009654~photosystem II oxygen evolving complex
Master_Control_38155	SO_3189_CA_comp15224_c1_seq1	115.635	21.7927	0.188462	-2.40766	0.121683	1	NA	NA	NA	NA	NA	NA	NA	NA	NA	NA	NA	NA	NA	NA	NA	NA	NA	NA	NA	NA	NA	NA
Master_Control_32949	SO_3189_CA_comp22390_c0_seq1	6109.38	2276.82	0.372677	-1.424	0.255683	1	tr|Q9M4W7|Q9M4W7_PERFR	523	89.66	464	65.35	88.72	48	0	405	1796	60	523	0	Glucose-1-phosphate adenylyltransferase (EC 2.7.7.27)	NA	Perilla frutescens (Beefsteak mint) (Perilla ocymoides)	NA	chloroplast; glucose-1-phosphate adenylyltransferase activity; glycogen biosynthetic process; starch biosynthetic process	GO:0009507; GO:0008878; GO:0005978; GO:0019252	GO:0008878~glucose-1-phosphate adenylyltransferase activity	GO:0005978~glycogen biosynthetic process;GO:0019252~starch biosynthetic process	GO:0009507~chloroplast
Master_Control_38208	SO_3446_SD_c2956_g1_i1	139.725	29.057	0.207958	-2.26564	0.130056	1	NA	NA	NA	NA	NA	NA	NA	NA	NA	NA	NA	NA	NA	NA	NA	NA	NA	NA	NA	NA	NA	NA
Master_Control_38220	SO_3189_CA_comp22722_c0_seq3	21.1997	8.30199	0.391608	-1.35252	0.523737	1	NA	NA	NA	NA	NA	NA	NA	NA	NA	NA	NA	NA	NA	NA	NA	NA	NA	NA	NA	NA	NA	NA
Master_Control_38229	SO_3446_SD_c20299_g2_i2	183.089	64.3404	0.351417	-1.50874	0.276673	1	NA	NA	NA	NA	NA	NA	NA	NA	NA	NA	NA	NA	NA	NA	NA	NA	NA	NA	NA	NA	NA	NA
Master_Control_38231	SO_3446_SD_c40251_g1_i1	72.2718	18.6795	0.258462	-1.95198	0.235978	1	NA	NA	NA	NA	NA	NA	NA	NA	NA	NA	NA	NA	NA	NA	NA	NA	NA	NA	NA	NA	NA	NA
Master_Control_38237	SO_3189_CA_comp26_c0_seq1	48.1812	23.8682	0.495385	-1.01338	0.5515	1	NA	NA	NA	NA	NA	NA	NA	NA	NA	NA	NA	NA	NA	NA	NA	NA	NA	NA	NA	NA	NA	NA
Master_Control_32955	SO_3189_CA_comp10537_c0_seq1	118.526	12.453	0.105066	-3.25064	0.0465822	0.941667	NA	NA	NA	NA	NA	NA	NA	NA	NA	NA	NA	NA	NA	NA	NA	NA	NA	NA	NA	NA	NA	NA
Master_Control_38253	SO_3189_CA_comp13765_c0_seq1	1782.7	236.607	0.132723	-2.9135	0.0225836	0.689371	NA	NA	NA	NA	NA	NA	NA	NA	NA	NA	NA	NA	NA	NA	NA	NA	NA	NA	NA	NA	NA	NA
Master_Control_38254	SO_3446_SD_c15634_g1_i1	16510.7	2334.94	0.141419	-2.82195	0.0416373	0.893251	tr|W1NE67|W1NE67_AMBTC	217	54.55	121	23.54	55.76	54	1	373	735	6	125	2e-36	Uncharacterized protein	AMTR_s00004p00170860	Amborella trichopoda	NA	copper ion binding; electron carrier activity	GO:0005507; GO:0009055	GO:0005507~copper ion binding;GO:0009055~electron carrier activity	NA	NA
Master_Control_38273	SO_3189_CA_comp18872_c0_seq1	70.3446	9.33974	0.132771	-2.91298	0.0983665	1	NA	NA	NA	NA	NA	NA	NA	NA	NA	NA	NA	NA	NA	NA	NA	NA	NA	NA	NA	NA	NA	NA
Master_Control_38275	SO_3189_CA_comp22274_c0_seq1	3508.56	1187.18	0.338369	-1.56333	0.202851	1	tr|D7U9K6|D7U9K6_VITVI	390	78.5	307	49.49	78.72	60	1	1482	580	84	390	4e-160	Putative uncharacterized protein	VIT_05s0062g00830	Vitis vinifera (Grape)	NA	chlorophyll biosynthetic process; chloroplast relocation; chloroplast stroma; defense response to bacterium; isopentenyl diphosphate biosynthetic process, methylerythritol 4-phosphate pathway; nucleus; pentose-phosphate shunt; photosynthetic electron transport in photosystem I; ribosome; RNA binding; rRNA processing; thylakoid membrane organization; transcription from plastid promoter	GO:0003723; GO:0015995; GO:0009902; GO:0009570; GO:0042742; GO:0019288; GO:0005634; GO:0006098; GO:0009773; GO:0006364; GO:0005840; GO:0010027; GO:0042793	GO:0003723~RNA binding	GO:0015995~chlorophyll biosynthetic process;GO:0009902~chloroplast relocation;GO:0042742~defense response to bacterium;GO:0019288~isopentenyl diphosphate biosynthetic process, methylerythritol 4-phosphate pathway;GO:0006098~pentose-phosphate shunt;GO:0009773~photosynthetic electron transport in photosystem I;GO:0006364~rRNA processing;GO:0010027~thylakoid membrane organization;GO:0042793~transcri…	GO:0009570~chloroplast stroma;GO:0005634~nucleus;GO:0005840~ribosome
Master_Control_38278	SO_3446_SD_c25920_g1_i1	168.634	64.3404	0.381538	-1.3901	0.318518	1	NA	NA	NA	NA	NA	NA	NA	NA	NA	NA	NA	NA	NA	NA	NA	NA	NA	NA	NA	NA	NA	NA
Master_Control_38281	SO_3446_SD_c5485_g1_i1	189.834	93.3974	0.491995	-1.02328	0.449397	1	tr|A0A068TLN0|A0A068TLN0_COFCA	969	63.66	930	77.31	95.98	335	3	3069	283	1	928	0	Coffea canephora DH200=94 genomic scaffold, scaffold_1	GSCOC_T00014058001	Coffea canephora (Robusta coffee)	NA	ATP binding; protein serine/threonine kinase activity	GO:0005524; GO:0004674	GO:0005524~ATP binding;GO:0004674~protein serine/threonine kinase activity	NA	NA
Master_Control_38283	SO_3189_CA_comp22175_c0_seq3	377.741	159.813	0.423077	-1.24101	0.331048	1	tr|A0A022R4K2|A0A022R4K2_ERYGU	138	72.22	72	35.06	52.17	18	2	497	285	1	71	9e-24	Uncharacterized protein	MIMGU_mgv1a015993mg	Erythranthe guttata (Yellow monkey flower) (Mimulus guttatus)	NA	photosynthesis; photosystem II oxygen evolving complex	GO:0015979; GO:0009654	NA	GO:0015979~photosynthesis	GO:0009654~photosystem II oxygen evolving complex
Master_Control_38293	SO_3189_CA_comp15343_c0_seq1	89.617	43.5855	0.486352	-1.03993	0.490595	1	NA	NA	NA	NA	NA	NA	NA	NA	NA	NA	NA	NA	NA	NA	NA	NA	NA	NA	NA	NA	NA	NA
Master_Control_38294	SO_3189_CA_comp21738_c0_seq1	183.089	55.0007	0.300405	-1.73502	0.215895	1	NA	NA	NA	NA	NA	NA	NA	NA	NA	NA	NA	NA	NA	NA	NA	NA	NA	NA	NA	NA	NA	NA
Master_Control_38304	SO_3189_CA_comp109478_c0_seq1	1369.31	566.611	0.413793	-1.27302	0.292887	1	NA	NA	NA	NA	NA	NA	NA	NA	NA	NA	NA	NA	NA	NA	NA	NA	NA	NA	NA	NA	NA	NA
Master_Control_38308	SO_3189_CA_comp10784_c0_seq1	58.7811	20.755	0.35309	-1.50189	0.368677	1	NA	NA	NA	NA	NA	NA	NA	NA	NA	NA	NA	NA	NA	NA	NA	NA	NA	NA	NA	NA	NA	NA
Master_Control_38309	SO_3189_CA_comp12991_c0_seq1	161.889	53.963	0.333333	-1.58496	0.262268	1	NA	NA	NA	NA	NA	NA	NA	NA	NA	NA	NA	NA	NA	NA	NA	NA	NA	NA	NA	NA	NA	NA
Master_Control_38310	SO_3189_CA_comp6348_c0_seq3	162.852	45.661	0.280382	-1.83453	0.199664	1	NA	NA	NA	NA	NA	NA	NA	NA	NA	NA	NA	NA	NA	NA	NA	NA	NA	NA	NA	NA	NA	NA
Master_Control_38326	SO_3189_CA_comp423211_c0_seq1	9.63624	2.0755	0.215385	-2.21501	0.458975	1	tr|I1GVF8|I1GVF8_BRADI	480	84.85	33	20.37	6.88	5	0	406	308	380	412	9e-08	Purple acid phosphatase (EC 3.1.3.2)	BRADI1G30527	Brachypodium distachyon (Purple false brome) (Trachynia distachya)	NA	acid phosphatase activity; cytosol; hydrogen peroxide catabolic process; metal ion binding; peroxidase activity; phosphate ion homeostasis; plant-type cell wall; response to cadmium ion; response to osmotic stress; vacuole	GO:0003993; GO:0005829; GO:0042744; GO:0046872; GO:0004601; GO:0055062; GO:0009505; GO:0046686; GO:0006970; GO:0005773	GO:0003993~acid phosphatase activity;GO:0046872~metal ion binding;GO:0004601~peroxidase activity	GO:0042744~hydrogen peroxide catabolic process;GO:0055062~phosphate ion homeostasis;GO:0046686~response to cadmium ion;GO:0006970~response to osmotic stress	GO:0005829~cytosol;GO:0009505~plant-type cell wall;GO:0005773~vacuole
Master_Control_38345	SO_3446_SD_c46586_g1_i1	81.908	19.7172	0.240724	-2.05455	0.204362	1	NA	NA	NA	NA	NA	NA	NA	NA	NA	NA	NA	NA	NA	NA	NA	NA	NA	NA	NA	NA	NA	NA
Master_Control_38346	SO_3189_CA_comp14202_c0_seq1	757.409	154.625	0.20415	-2.2923	0.0721208	1	NA	NA	NA	NA	NA	NA	NA	NA	NA	NA	NA	NA	NA	NA	NA	NA	NA	NA	NA	NA	NA	NA
Master_Control_38360	SO_3446_SD_c49020_g1_i1	104.071	49.812	0.478632	-1.06301	0.470261	1	NA	NA	NA	NA	NA	NA	NA	NA	NA	NA	NA	NA	NA	NA	NA	NA	NA	NA	NA	NA	NA	NA
Master_Control_38361	SO_3189_CA_comp19311_c0_seq1	80.9444	7.26424	0.0897436	-3.47805	0.0511539	0.970752	NA	NA	NA	NA	NA	NA	NA	NA	NA	NA	NA	NA	NA	NA	NA	NA	NA	NA	NA	NA	NA	NA
Master_Control_38364	SO_3446_SD_c20469_g1_i2	2887.98	885.2	0.306512	-1.70599	0.164199	1	tr|A0A068U0C4|A0A068U0C4_COFCA	457	85.37	335	55.93	73.3	48	1	1483	482	123	457	0	Coffea canephora DH200=94 genomic scaffold, scaffold_7	GSCOC_T00037191001	Coffea canephora (Robusta coffee)	NA	GTP binding; intracellular; RNA binding	GO:0005525; GO:0003723; GO:0005622	GO:0005525~GTP binding;GO:0003723~RNA binding	NA	GO:0005622~intracellular
Master_Control_38369	SO_3446_SD_c8792_g1_i1	66.4901	19.7172	0.296544	-1.75368	0.28906	1	NA	NA	NA	NA	NA	NA	NA	NA	NA	NA	NA	NA	NA	NA	NA	NA	NA	NA	NA	NA	NA	NA
Master_Control_38371	SO_3446_SD_c5795_g1_i1	276.56	108.964	0.393996	-1.34375	0.307442	1	tr|U5G7R8|U5G7R8_POPTR	500	34.62	104	11.32	20.8	67	1	1152	1463	126	228	8e-17	Uncharacterized protein	POPTR_0007s08675g	Populus trichocarpa (Western balsam poplar) (Populus balsamifera subsp. trichocarpa)	NA	NA	NA	NA	NA	NA
Master_Control_38386	SO_3446_SD_c15601_g1_i2	63.5992	20.755	0.32634	-1.61555	0.329079	1	NA	NA	NA	NA	NA	NA	NA	NA	NA	NA	NA	NA	NA	NA	NA	NA	NA	NA	NA	NA	NA	NA
Master_Control_38394	SO_3189_CA_comp456899_c0_seq1	10.5999	5.18875	0.48951	-1.03059	0.707506	1	NA	NA	NA	NA	NA	NA	NA	NA	NA	NA	NA	NA	NA	NA	NA	NA	NA	NA	NA	NA	NA	NA
Master_Control_38395	SO_3446_SD_c6673_g1_i1	25.0542	6.22649	0.248521	-2.00856	0.33914	1	NA	NA	NA	NA	NA	NA	NA	NA	NA	NA	NA	NA	NA	NA	NA	NA	NA	NA	NA	NA	NA	NA
Master_Control_38414	SO_3446_SD_c19693_g1_i1	153.216	24.906	0.162554	-2.62101	0.081914	1	NA	NA	NA	NA	NA	NA	NA	NA	NA	NA	NA	NA	NA	NA	NA	NA	NA	NA	NA	NA	NA	NA
Master_Control_38416	SO_3446_SD_c51904_g1_i1	48.1812	16.604	0.344615	-1.53694	0.37815	1	NA	NA	NA	NA	NA	NA	NA	NA	NA	NA	NA	NA	NA	NA	NA	NA	NA	NA	NA	NA	NA	NA
Master_Control_32503	SO_3189_CA_comp266722_c0_seq1	40.4722	7.26424	0.179487	-2.47805	0.197998	1	NA	NA	NA	NA	NA	NA	NA	NA	NA	NA	NA	NA	NA	NA	NA	NA	NA	NA	NA	NA	NA	NA
Master_Control_38445	SO_3189_CA_comp20550_c0_seq1	52.9993	17.6417	0.332867	-1.58698	0.354565	1	NA	NA	NA	NA	NA	NA	NA	NA	NA	NA	NA	NA	NA	NA	NA	NA	NA	NA	NA	NA	NA	NA
Master_Control_38448	SO_3189_CA_comp19549_c0_seq1	69.3809	10.3775	0.149573	-2.74108	0.116549	1	NA	NA	NA	NA	NA	NA	NA	NA	NA	NA	NA	NA	NA	NA	NA	NA	NA	NA	NA	NA	NA	NA
Master_Control_38459	SO_3189_CA_comp6435_c0_seq2	148.398	17.6417	0.118881	-3.07241	0.0482583	0.954614	tr|K4DGV1|K4DGV1_SOLLC	480	56.49	485	83	100	195	7	60	1499	7	480	4e-180	Uncharacterized protein	Solyc12g088800.1	Solanum lycopersicum (Tomato) (Lycopersicon esculentum)	NA	hydrolase activity; lipid metabolic process	GO:0016787; GO:0006629	GO:0016787~hydrolase activity	GO:0006629~lipid metabolic process	NA
Master_Control_38460	SO_3189_CA_comp6435_c0_seq1	46.254	14.5285	0.314103	-1.67069	0.345949	1	tr|M1B8W0|M1B8W0_SOLTU	430	46.71	167	45.09	38.84	85	2	60	560	6	168	1e-38	Uncharacterized protein	PGSC0003DMG400015412	Solanum tuberosum (Potato)	NA	hydrolase activity; lipid metabolic process	GO:0016787; GO:0006629	GO:0016787~hydrolase activity	GO:0006629~lipid metabolic process	NA
Master_Control_38464	SO_3189_CA_comp31063_c0_seq1	42.3995	14.5285	0.342657	-1.54516	0.389038	1	NA	NA	NA	NA	NA	NA	NA	NA	NA	NA	NA	NA	NA	NA	NA	NA	NA	NA	NA	NA	NA	NA
Master_Control_38467	SO_3189_CA_comp20571_c0_seq1	11.5635	4.151	0.358974	-1.47805	0.575928	1	NA	NA	NA	NA	NA	NA	NA	NA	NA	NA	NA	NA	NA	NA	NA	NA	NA	NA	NA	NA	NA	NA
Master_Control_38471	SO_3446_SD_c44789_g1_i1	48.1812	20.755	0.430769	-1.21501	0.478823	1	tr|A0A068UWS8|A0A068UWS8_COFCA	819	48.89	495	97.12	60.44	240	5	73	1527	19	510	2e-159	Coffea canephora DH200=94 genomic scaffold, scaffold_71	GSCOC_T00037567001	Coffea canephora (Robusta coffee)	NA	NA	NA	NA	NA	NA
Master_Control_32970	SO_3446_SD_c6116_g1_i1	33.7268	15.5662	0.461538	-1.11548	0.547313	1	tr|B9IB49|B9IB49_POPTR	424	52.58	97	23.17	22.88	43	1	278	559	9	105	2e-23	Uncharacterized protein	POPTR_0014s17790g	Populus trichocarpa (Western balsam poplar) (Populus balsamifera subsp. trichocarpa)	NA	nucleus	GO:0005634	NA	NA	GO:0005634~nucleus
Master_Control_38480	SO_3189_CA_comp4096_c0_seq1	33.7268	9.33974	0.276923	-1.85244	0.335948	1	NA	NA	NA	NA	NA	NA	NA	NA	NA	NA	NA	NA	NA	NA	NA	NA	NA	NA	NA	NA	NA	NA
Master_Control_38487	SO_3189_CA_comp110772_c0_seq1	152.253	2.0755	0.0136319	-6.19687	0.00138536	0.139337	NA	NA	NA	NA	NA	NA	NA	NA	NA	NA	NA	NA	NA	NA	NA	NA	NA	NA	NA	NA	NA	NA
Master_Control_38511	SO_3446_SD_c19109_g1_i2	41.4358	15.5662	0.375671	-1.41246	0.430134	1	NA	NA	NA	NA	NA	NA	NA	NA	NA	NA	NA	NA	NA	NA	NA	NA	NA	NA	NA	NA	NA	NA
Master_Control_38523	SO_3189_CA_comp20800_c0_seq1	161.889	32.1702	0.198718	-2.33121	0.112811	1	tr|F6I656|F6I656_VITVI	256	63.49	63	33.75	24.61	21	2	11	196	97	158	4e-20	Putative uncharacterized protein	VIT_15s0046g02050	Vitis vinifera (Grape)	NA	NA	NA	NA	NA	NA
Master_Control_38539	SO_3189_CA_comp716951_c0_seq1	9.63624	2.0755	0.215385	-2.21501	0.458975	1	NA	NA	NA	NA	NA	NA	NA	NA	NA	NA	NA	NA	NA	NA	NA	NA	NA	NA	NA	NA	NA	NA
Master_Control_38552	SO_3189_CA_comp965191_c0_seq1	23.127	2.0755	0.0897436	-3.47805	0.153404	1	NA	NA	NA	NA	NA	NA	NA	NA	NA	NA	NA	NA	NA	NA	NA	NA	NA	NA	NA	NA	NA	NA
Master_Control_38558	SO_3189_CA_comp348194_c0_seq1	60.7083	14.5285	0.239316	-2.06301	0.229216	1	NA	NA	NA	NA	NA	NA	NA	NA	NA	NA	NA	NA	NA	NA	NA	NA	NA	NA	NA	NA	NA	NA
Master_Control_38573	SO_3189_CA_comp575422_c0_seq1	13.4907	2.0755	0.153846	-2.70044	0.321227	1	NA	NA	NA	NA	NA	NA	NA	NA	NA	NA	NA	NA	NA	NA	NA	NA	NA	NA	NA	NA	NA	NA
Master_Control_32979	SO_3446_SD_c56774_g1_i1	5.78174	2.0755	0.358974	-1.47805	0.698208	1	NA	NA	NA	NA	NA	NA	NA	NA	NA	NA	NA	NA	NA	NA	NA	NA	NA	NA	NA	NA	NA	NA
Master_Control_38586	SO_3189_CA_comp26243_c0_seq1	1268.13	136.983	0.10802	-3.21063	0.0137102	0.535022	tr|I1K158|I1K158_SOYBN	292	73.49	83	20.21	28.42	13	3	105	338	1	79	1e-30	Uncharacterized protein	NA	Glycine max (Soybean) (Glycine hispida)	NA	DNA binding; regulation of transcription, DNA-templated	GO:0003677; GO:0006355	GO:0003677~DNA binding	GO:0006355~regulation of transcription, DNA-templated	NA
Master_Control_38587	SO_3446_SD_c5115_g1_i1	308.36	10.3775	0.0336538	-4.89308	0.00189998	0.171725	NA	NA	NA	NA	NA	NA	NA	NA	NA	NA	NA	NA	NA	NA	NA	NA	NA	NA	NA	NA	NA	NA
Master_Control_38588	SO_3189_CA_comp22441_c0_seq3	331.487	24.906	0.0751342	-3.73439	0.0104365	0.459218	tr|M1C1J8|M1C1J8_SOLTU	424	32.72	437	87.4	100	223	14	1332	178	7	424	1e-41	Uncharacterized protein	PGSC0003DMG400022412	Solanum tuberosum (Potato)	NA	NA	NA	NA	NA	NA
Master_Control_38595	SO_3189_CA_comp26143_c0_seq1	2610.46	433.779	0.16617	-2.58927	0.0399562	0.888816	tr|V4TMV6|V4TMV6_9ROSI	81	87.65	81	37.73	100	10	0	550	308	1	81	8e-45	Uncharacterized protein	CICLE_v10017510mg	Citrus clementina	NA	NA	NA	NA	NA	NA
Master_Control_38601	SO_3189_CA_comp27053_c0_seq1	385.45	10.3775	0.0269231	-5.21501	0.000871324	0.100906	NA	NA	NA	NA	NA	NA	NA	NA	NA	NA	NA	NA	NA	NA	NA	NA	NA	NA	NA	NA	NA	NA
Master_Control_38631	SO_3446_SD_c436_g1_i1	80.9444	16.604	0.205128	-2.2854	0.164888	1	NA	NA	NA	NA	NA	NA	NA	NA	NA	NA	NA	NA	NA	NA	NA	NA	NA	NA	NA	NA	NA	NA
Master_Control_38632	SO_3189_CA_comp15138_c0_seq1	77.0899	33.208	0.430769	-1.21501	0.436813	1	NA	NA	NA	NA	NA	NA	NA	NA	NA	NA	NA	NA	NA	NA	NA	NA	NA	NA	NA	NA	NA	NA
Master_Control_38645	SO_3446_SD_c44532_g1_i1	78.0536	13.4907	0.17284	-2.5325	0.132466	1	tr|K7U9Y6|K7U9Y6_MAIZE	421	53.66	41	30.52	9.74	18	1	279	401	211	250	4e-06	Uncharacterized protein (WW domain-binding protein 11)	LOC100192596 ZEAMMB73_580988	Zea mays (Maize)	NA	commitment complex; mRNA 5'-splice site recognition; mRNA binding; spliceosomal snRNP assembly; U1 snRNA binding; U1 snRNP; U2-type prespliceosome; zinc ion binding	GO:0030619; GO:0005685; GO:0071004; GO:0000243; GO:0000395; GO:0003729; GO:0000387; GO:0008270	GO:0030619~U1 snRNA binding;GO:0003729~mRNA binding;GO:0008270~zinc ion binding	GO:0000395~mRNA 5'-splice site recognition;GO:0000387~spliceosomal snRNP assembly	GO:0005685~U1 snRNP;GO:0071004~U2-type prespliceosome;GO:0000243~commitment complex
Master_Control_38646	SO_3446_SD_c51772_g1_i1	103.108	18.6795	0.181165	-2.46463	0.121631	1	NA	NA	NA	NA	NA	NA	NA	NA	NA	NA	NA	NA	NA	NA	NA	NA	NA	NA	NA	NA	NA	NA
Master_Control_38648	SO_3189_CA_comp35074_c1_seq12	664.901	179.531	0.270011	-1.88891	0.134441	1	NA	NA	NA	NA	NA	NA	NA	NA	NA	NA	NA	NA	NA	NA	NA	NA	NA	NA	NA	NA	NA	NA
Master_Control_38649	SO_3189_CA_comp35074_c0_seq1	557.938	255.286	0.457553	-1.12799	0.363021	1	NA	NA	NA	NA	NA	NA	NA	NA	NA	NA	NA	NA	NA	NA	NA	NA	NA	NA	NA	NA	NA	NA
Master_Control_38652	SO_3446_SD_c46627_g1_i1	57.8174	12.453	0.215385	-2.21501	0.205534	1	tr|W9RLV9|W9RLV9_9ROSA	631	68.75	320	66.44	50.71	86	4	1373	447	296	612	5e-135	Uncharacterized protein	L484_024142	Morus notabilis	NA	NA	NA	NA	NA	NA
Master_Control_38653	SO_3446_SD_c53492_g1_i1	61.6719	16.604	0.269231	-1.89308	0.263372	1	tr|B9RXQ5|B9RXQ5_RICCO	125	80.8	125	47.23	100	24	0	672	298	1	125	8e-68	Nuclear transport factor, putative	RCOM_0905640	Ricinus communis (Castor bean)	NA	intracellular; transport	GO:0005622; GO:0006810	NA	GO:0006810~transport	GO:0005622~intracellular
Master_Control_38666	SO_3446_SD_c39349_g1_i1	25.0542	7.26424	0.289941	-1.78617	0.38822	1	NA	NA	NA	NA	NA	NA	NA	NA	NA	NA	NA	NA	NA	NA	NA	NA	NA	NA	NA	NA	NA	NA
Master_Control_38680	SO_3446_SD_c53938_g1_i1	55.8902	17.6417	0.31565	-1.6636	0.328663	1	NA	NA	NA	NA	NA	NA	NA	NA	NA	NA	NA	NA	NA	NA	NA	NA	NA	NA	NA	NA	NA	NA
Master_Control_38686	SO_3446_SD_c33835_g1_i1	65.5264	16.604	0.253394	-1.98055	0.238839	1	NA	NA	NA	NA	NA	NA	NA	NA	NA	NA	NA	NA	NA	NA	NA	NA	NA	NA	NA	NA	NA	NA
Master_Control_38717	SO_3189_CA_comp11575_c0_seq2	50.1085	22.8305	0.455621	-1.13409	0.503537	1	NA	NA	NA	NA	NA	NA	NA	NA	NA	NA	NA	NA	NA	NA	NA	NA	NA	NA	NA	NA	NA	NA
Master_Control_38718	SO_3189_CA_comp18493_c0_seq1	64.5628	25.9437	0.401837	-1.31532	0.418049	1	NA	NA	NA	NA	NA	NA	NA	NA	NA	NA	NA	NA	NA	NA	NA	NA	NA	NA	NA	NA	NA	NA
Master_Control_38728	SO_3446_SD_c15974_g1_i1	3573.12	379.816	0.106298	-3.23381	0.0127875	0.515656	tr|S8D8E5|S8D8E5_9LAMI	63	72.73	33	11.54	52.38	9	0	361	459	31	63	1e-08	Uncharacterized protein	M569_15859	Genlisea aurea	NA	NA	NA	NA	NA	NA
Master_Control_38731	SO_3189_CA_comp27452_c0_seq1	572.393	206.512	0.360787	-1.47078	0.24024	1	tr|D7SZK6|D7SZK6_VITVI	725	68.19	723	59.04	99.72	222	4	2429	267	9	725	0	Putative uncharacterized protein	VIT_05s0049g01460	Vitis vinifera (Grape)	NA	NA	NA	NA	NA	NA
Master_Control_38735	SO_3189_CA_comp19387_c0_seq1	107.926	41.51	0.384615	-1.37851	0.353368	1	NA	NA	NA	NA	NA	NA	NA	NA	NA	NA	NA	NA	NA	NA	NA	NA	NA	NA	NA	NA	NA	NA
Master_Control_38745	SO_3189_CA_comp19234_c0_seq3	138.762	62.2649	0.448718	-1.15612	0.413957	1	NA	NA	NA	NA	NA	NA	NA	NA	NA	NA	NA	NA	NA	NA	NA	NA	NA	NA	NA	NA	NA	NA
Master_Control_38746	SO_3189_CA_comp23586_c0_seq2	37.5813	8.30199	0.220907	-2.17849	0.255926	1	tr|M0SW48|M0SW48_MUSAM	61	62.26	53	33.83	86.89	19	1	392	237	9	61	7e-14	Uncharacterized protein	NA	Musa acuminata subsp. malaccensis (Wild banana) (Musa malaccensis)	NA	shoot system development	GO:0048367	NA	GO:0048367~shoot system development	NA
Master_Control_38755	SO_3189_CA_comp23084_c0_seq1	609.974	169.153	0.277312	-1.85042	0.1438	1	tr|A5BJL0|A5BJL0_VITVI	479	80.25	319	56.76	66.6	63	0	1685	729	147	465	6e-178	Putative uncharacterized protein	VITISV_043959	Vitis vinifera (Grape)	NA	carbohydrate metabolic process; cell wall organization; extracellular region; polygalacturonase activity	GO:0005975; GO:0071555; GO:0005576; GO:0004650	GO:0004650~polygalacturonase activity	GO:0005975~carbohydrate metabolic process;GO:0071555~cell wall organization	GO:0005576~extracellular region
Master_Control_32988	SO_3189_CA_comp338299_c0_seq1	36.6177	4.151	0.11336	-3.14101	0.130028	1	NA	NA	NA	NA	NA	NA	NA	NA	NA	NA	NA	NA	NA	NA	NA	NA	NA	NA	NA	NA	NA	NA
Master_Control_38771	SO_3446_SD_c30869_g3_i3	2497.71	1086.52	0.435007	-1.20089	0.320892	1	tr|F6HXK7|F6HXK7_VITVI	674	66.76	367	26.49	54.45	117	3	2207	1107	308	669	2e-156	Putative uncharacterized protein	VIT_09s0002g00230	Vitis vinifera (Grape)	NA	NA	NA	NA	NA	NA
Master_Control_38779	SO_3446_SD_c20236_g1_i3	147.434	72.6424	0.49271	-1.02119	0.46442	1	tr|A0A067JMY6|A0A067JMY6_JATCU	181	58.33	156	49.47	86.19	57	3	125	589	23	171	5e-51	Uncharacterized protein	JCGZ_21355	Jatropha curcas (Barbados nut)	NA	NA	NA	NA	NA	NA
Master_Control_38789	SO_3189_CA_comp7518_c0_seq1	188.87	22.8305	0.120879	-3.04836	0.0420765	0.898665	tr|A0A022QFN4|A0A022QFN4_ERYGU	129	35.05	97	37.89	75.19	56	3	220	507	37	127	4e-07	Uncharacterized protein (Fragment)	MIMGU_mgv1a023537mg	Erythranthe guttata (Yellow monkey flower) (Mimulus guttatus)	NA	NA	NA	NA	NA	NA
Master_Control_38823	SO_3446_SD_c12869_g1_i1	6744.41	1557.66	0.230956	-2.11431	0.0980292	1	tr|M5WBX9|M5WBX9_PRUPE	307	74.92	307	49.41	100	66	5	1379	474	7	307	9e-161	Uncharacterized protein	PRUPE_ppa008834mg	Prunus persica (Peach) (Amygdalus persica)	NA	hydrolase activity	GO:0016787	GO:0016787~hydrolase activity	NA	NA
Master_Control_38834	SO_3189_CA_comp18301_c0_seq1	168.634	18.6795	0.110769	-3.17437	0.0386688	0.870779	tr|A0A059AG73|A0A059AG73_EUCGR	131	65.42	107	37.37	81.68	36	1	608	291	22	128	1e-24	Uncharacterized protein	EUGRSUZ_J01788	Eucalyptus grandis (Flooded gum)	NA	NA	NA	NA	NA	NA
Master_Control_38835	SO_3189_CA_comp20275_c0_seq1	102.144	43.5855	0.426705	-1.22869	0.408927	1	tr|B9GIH8|B9GIH8_POPTR	129	50.86	116	83.25	89.92	47	2	46	390	13	119	7e-28	Uncharacterized protein	POPTR_0001s25870g	Populus trichocarpa (Western balsam poplar) (Populus balsamifera subsp. trichocarpa)	NA	NA	NA	NA	NA	NA
Master_Control_38843	SO_3446_SD_c23980_g1_i1	8115.64	370.476	0.0456497	-4.45325	0.00160033	0.154173	tr|F6HEK5|F6HEK5_VITVI	232	52.31	195	30.17	84.05	75	6	968	1522	46	232	1e-38	Putative uncharacterized protein	VIT_19s0090g00510	Vitis vinifera (Grape)	NA	plasmodesma	GO:0009506	NA	NA	GO:0009506~plasmodesma
Master_Control_38849	SO_3446_SD_c12658_g1_i1	2955.44	941.238	0.318477	-1.65074	0.177867	1	tr|A0A068V011|A0A068V011_COFCA	678	53.88	670	94.81	98.82	183	17	182	1834	16	678	0	Coffea canephora DH200=94 genomic scaffold, scaffold_78	GSCOC_T00039175001	Coffea canephora (Robusta coffee)	NA	metal ion binding	GO:0046872	GO:0046872~metal ion binding	NA	NA
Master_Control_38854	SO_3189_CA_comp680188_c0_seq1	75.1627	28.0192	0.372781	-1.4236	0.369569	1	tr|M5W0F9|M5W0F9_PRUPE	607	61	418	85.71	68.86	162	1	210	1463	10	426	6e-175	Uncharacterized protein	PRUPE_ppa019139mg	Prunus persica (Peach) (Amygdalus persica)	NA	mitochondrion	GO:0005739	NA	NA	GO:0005739~mitochondrion
Master_Control_38862	SO_3446_SD_c45150_g1_i1	6943.88	3327.02	0.479131	-1.06151	0.398411	1	tr|A0A067DU86|A0A067DU86_CITSI	227	66.32	193	51.74	85.02	56	3	208	780	22	207	4e-59	Uncharacterized protein	CISIN_1g027152mg	Citrus sinensis (Sweet orange) (Citrus aurantium var. sinensis)	NA	NA	NA	NA	NA	NA
Master_Control_38868	SO_3446_SD_c52777_g1_i1	591.665	258.4	0.436733	-1.19518	0.334645	1	tr|Q9ZUF0|Q9ZUF0_ARATH	1352	32.28	443	17.2	32.77	287	6	5404	6711	891	1327	2e-146	Putative non-LTR retroelement reverse transcriptase	At2g05980	Arabidopsis thaliana (Mouse-ear cress)	NA	RNA-directed DNA polymerase activity	GO:0003964	GO:0003964~RNA-directed DNA polymerase activity	NA	NA
Master_Control_38870	SO_3189_CA_comp766523_c0_seq1	48.1812	2.0755	0.0430769	-4.53694	0.0380442	0.865055	NA	NA	NA	NA	NA	NA	NA	NA	NA	NA	NA	NA	NA	NA	NA	NA	NA	NA	NA	NA	NA	NA
Master_Control_38874	SO_3446_SD_c14952_g1_i1	4639.85	1386.43	0.29881	-1.7427	0.161327	1	tr|A0A022S0F2|A0A022S0F2_ERYGU	149	81.25	144	44.13	96.64	26	1	146	574	6	149	4e-81	Ferredoxin-thioredoxin reductase catalytic chain, chloroplastic (FTR-C) (EC 1.8.7.2) (Ferredoxin-thioredoxin reductase subunit B)	MIMGU_mgv1a015678mg	Erythranthe guttata (Yellow monkey flower) (Mimulus guttatus)	NA	4 iron, 4 sulfur cluster binding; chloroplast; metal ion binding; oxidoreductase activity, acting on iron-sulfur proteins as donors	GO:0051539; GO:0009507; GO:0046872; GO:0016730	GO:0051539~4 iron, 4 sulfur cluster binding;GO:0046872~metal ion binding;GO:0016730~oxidoreductase activity, acting on iron-sulfur proteins as donors	NA	GO:0009507~chloroplast
Master_Control_38888	SO_3189_CA_comp20348_c0_seq1	165.743	76.7934	0.463327	-1.1099	0.421172	1	tr|B9SR97|B9SR97_RICCO	548	67.92	424	62.54	77.37	135	1	1765	497	71	494	0	Ubiquinone biosynthesis protein coq-8, putative	RCOM_0113190	Ricinus communis (Castor bean)	NA	transferase activity, transferring phosphorus-containing groups	GO:0016772	GO:0016772~transferase activity, transferring phosphorus-containing groups	NA	NA
Master_Control_38893	SO_3189_CA_comp736483_c0_seq1	34.6905	14.5285	0.418803	-1.25565	0.497586	1	NA	NA	NA	NA	NA	NA	NA	NA	NA	NA	NA	NA	NA	NA	NA	NA	NA	NA	NA	NA	NA	NA
Master_Control_32994	SO_3446_SD_c2663_g1_i1	66.4901	31.1325	0.468227	-1.09472	0.493384	1	tr|B9S858|B9S858_RICCO	838	50.94	106	51.29	12.65	45	1	608	312	733	838	4e-26	Serine/threonine-protein kinase (EC 2.7.11.1)	RCOM_0693910	Ricinus communis (Castor bean)	NA	ATP binding; protein serine/threonine kinase activity; recognition of pollen	GO:0005524; GO:0004674; GO:0048544	GO:0005524~ATP binding;GO:0004674~protein serine/threonine kinase activity	GO:0048544~recognition of pollen	NA
Master_Control_38908	SO_3189_CA_comp23804_c0_seq5	3192.49	921.521	0.288653	-1.79259	0.145537	1	tr|A0A061ESA2|A0A061ESA2_THECC	783	44.85	758	80.81	96.81	264	16	549	2480	66	783	4e-144	Sensory transduction histidine kinase, putative isoform 1	TCM_022066	Theobroma cacao (Cacao) (Cocoa)	NA	kinase activity; phosphorelay signal transduction system	GO:0016301; GO:0000160	GO:0016301~kinase activity	GO:0000160~phosphorelay signal transduction system	NA
Master_Control_38909	SO_3189_CA_comp23804_c0_seq2	3126	928.785	0.297117	-1.7509	0.154494	1	tr|A0A061ESA2|A0A061ESA2_THECC	783	46.81	722	80.22	92.21	264	13	549	2366	66	783	3e-153	Sensory transduction histidine kinase, putative isoform 1	TCM_022066	Theobroma cacao (Cacao) (Cocoa)	NA	kinase activity; phosphorelay signal transduction system	GO:0016301; GO:0000160	GO:0016301~kinase activity	GO:0000160~phosphorelay signal transduction system	NA
Master_Control_38920	SO_3446_SD_c27188_g1_i1	683.209	273.966	0.400998	-1.31833	0.285755	1	tr|B9GL67|B9GL67_POPTR	373	39.27	331	64.4	88.74	170	9	1278	352	52	373	2e-41	Uncharacterized protein	POPTR_0001s10550g	Populus trichocarpa (Western balsam poplar) (Populus balsamifera subsp. trichocarpa)	NA	NA	NA	NA	NA	NA
Master_Control_38922	SO_3446_SD_c20171_g2_i4	1324.98	583.215	0.440168	-1.18387	0.327156	1	tr|B9REF5|B9REF5_RICCO	620	58.62	58	10.05	9.35	22	1	1450	1283	54	111	5e-13	ATP binding protein, putative	RCOM_1621000	Ricinus communis (Castor bean)	NA	methyltransferase activity	GO:0008168	GO:0008168~methyltransferase activity	NA	NA
Master_Control_38923	SO_3189_CA_comp21872_c0_seq2	1769.21	780.387	0.441093	-1.18085	0.327528	1	tr|B9REF5|B9REF5_RICCO	620	58.62	58	10.72	9.35	22	1	1342	1175	54	111	4e-13	ATP binding protein, putative	RCOM_1621000	Ricinus communis (Castor bean)	NA	methyltransferase activity	GO:0008168	GO:0008168~methyltransferase activity	NA	NA
Master_Control_38924	SO_3446_SD_c20171_g2_i3	2109.37	891.426	0.422603	-1.24263	0.303804	1	tr|B9REF5|B9REF5_RICCO	620	58.62	58	11.98	9.35	22	1	1171	1004	54	111	3e-13	ATP binding protein, putative	RCOM_1621000	Ricinus communis (Castor bean)	NA	methyltransferase activity	GO:0008168	GO:0008168~methyltransferase activity	NA	NA
Master_Control_38925	SO_3189_CA_comp21872_c0_seq1	1794.27	812.558	0.452863	-1.14285	0.342966	1	tr|B9REF5|B9REF5_RICCO	620	58.62	58	12.83	9.35	22	1	1075	908	54	111	3e-13	ATP binding protein, putative	RCOM_1621000	Ricinus communis (Castor bean)	NA	methyltransferase activity	GO:0008168	GO:0008168~methyltransferase activity	NA	NA
Master_Control_38926	SO_3446_SD_c5809_g1_i1	175.38	69.5292	0.39645	-1.33479	0.334584	1	tr|D7SWD3|D7SWD3_VITVI	557	51.78	253	79.81	45.42	113	3	759	1	1	244	2e-62	Putative uncharacterized protein	VIT_07s0031g02310	Vitis vinifera (Grape)	NA	NA	NA	NA	NA	NA
Master_Control_38936	SO_3189_CA_comp285652_c0_seq1	52.9993	6.22649	0.117483	-3.08948	0.103003	1	NA	NA	NA	NA	NA	NA	NA	NA	NA	NA	NA	NA	NA	NA	NA	NA	NA	NA	NA	NA	NA	NA
Master_Control_38940	SO_3189_CA_comp9819_c0_seq1	70.3446	12.453	0.177028	-2.49795	0.144943	1	NA	NA	NA	NA	NA	NA	NA	NA	NA	NA	NA	NA	NA	NA	NA	NA	NA	NA	NA	NA	NA	NA
Master_Control_38945	SO_3189_CA_comp736880_c0_seq1	16.3816	4.151	0.253394	-1.98055	0.406978	1	NA	NA	NA	NA	NA	NA	NA	NA	NA	NA	NA	NA	NA	NA	NA	NA	NA	NA	NA	NA	NA	NA
Master_Control_38956	SO_3189_CA_comp23836_c0_seq1	872.08	157.738	0.180875	-2.46693	0.0532314	0.984159	tr|M0SYU4|M0SYU4_MUSAM	113	88.89	81	43.09	71.68	9	0	2	244	33	113	2e-45	Uncharacterized protein	NA	Musa acuminata subsp. malaccensis (Wild banana) (Musa malaccensis)	NA	ribosome; structural constituent of ribosome; translation	GO:0005840; GO:0003735; GO:0006412	GO:0003735~structural constituent of ribosome	GO:0006412~translation	GO:0005840~ribosome
Master_Control_38960	SO_3189_CA_comp556276_c0_seq1	25.0542	4.151	0.16568	-2.59352	0.23785	1	NA	NA	NA	NA	NA	NA	NA	NA	NA	NA	NA	NA	NA	NA	NA	NA	NA	NA	NA	NA	NA	NA
Master_Control_38963	SO_3446_SD_c20614_g1_i1	913.516	434.817	0.475982	-1.07102	0.377609	1	tr|A0A067JYT9|A0A067JYT9_JATCU	62	57.14	42	16.47	67.74	17	1	408	286	1	42	3e-06	Uncharacterized protein	JCGZ_16520	Jatropha curcas (Barbados nut)	NA	NA	NA	NA	NA	NA
Master_Control_38973	SO_3189_CA_comp18373_c0_seq1	18.3089	4.151	0.226721	-2.14101	0.358324	1	NA	NA	NA	NA	NA	NA	NA	NA	NA	NA	NA	NA	NA	NA	NA	NA	NA	NA	NA	NA	NA	NA
Master_Control_38978	SO_3189_CA_comp444082_c0_seq1	445.194	208.588	0.468531	-1.09378	0.383686	1	tr|U5GXJ5|U5GXJ5_POPTR	554	58.88	107	33.83	19.31	43	1	186	503	1	107	5e-33	Uncharacterized protein	POPTR_0001s42940g	Populus trichocarpa (Western balsam poplar) (Populus balsamifera subsp. trichocarpa)	NA	NA	NA	NA	NA	NA
Master_Control_38981	SO_3446_SD_c55748_g1_i1	163.816	28.0192	0.171041	-2.54759	0.0863995	1	tr|A0A068VAH7|A0A068VAH7_COFCA	106	68.18	110	37.93	100	29	2	172	495	1	106	2e-44	Coffea canephora DH200=94 genomic scaffold, scaffold_173	GSCOC_T00001428001	Coffea canephora (Robusta coffee)	NA	NA	NA	NA	NA	NA
Master_Control_38985	SO_3189_CA_comp2525_c0_seq1	997.351	442.081	0.443255	-1.17379	0.333695	1	tr|M1ATU0|M1ATU0_SOLTU	441	70.73	410	57.32	92.97	113	2	1536	328	31	440	0	Uncharacterized protein	PGSC0003DMG400011546	Solanum tuberosum (Potato)	NA	NA	NA	NA	NA	NA
Master_Control_38986	SO_3189_CA_comp23735_c0_seq1	1039.75	470.1	0.452128	-1.1452	0.34479	1	tr|M1ATU0|M1ATU0_SOLTU	441	72.51	251	27.05	56.92	62	2	1059	328	190	440	2e-104	Uncharacterized protein	PGSC0003DMG400011546	Solanum tuberosum (Potato)	NA	NA	NA	NA	NA	NA
Master_Control_38994	SO_3446_SD_c30535_g1_i1	276.56	117.266	0.424015	-1.23781	0.34512	1	tr|A0A022PRW5|A0A022PRW5_ERYGU	279	68.93	280	46.54	100	83	1	1380	541	3	278	6e-111	Uncharacterized protein (Fragment)	MIMGU_mgv1a019733mg	Erythranthe guttata (Yellow monkey flower) (Mimulus guttatus)	NA	RNA binding	GO:0003723	GO:0003723~RNA binding	NA	NA
Master_Control_38995	SO_3189_CA_comp29660_c0_seq1	246.688	118.303	0.479567	-1.06019	0.420784	1	tr|A0A022PRW5|A0A022PRW5_ERYGU	279	68.93	280	44.16	100	83	1	1477	638	3	278	1e-110	Uncharacterized protein (Fragment)	MIMGU_mgv1a019733mg	Erythranthe guttata (Yellow monkey flower) (Mimulus guttatus)	NA	RNA binding	GO:0003723	GO:0003723~RNA binding	NA	NA
Master_Control_39003	SO_3189_CA_comp2524_c0_seq1	40.4722	16.604	0.410256	-1.2854	0.472332	1	NA	NA	NA	NA	NA	NA	NA	NA	NA	NA	NA	NA	NA	NA	NA	NA	NA	NA	NA	NA	NA	NA
Master_Control_39014	SO_3446_SD_c18350_g1_i1	890.389	415.1	0.4662	-1.10098	0.365112	1	tr|I3S847|I3S847_LOTJA	156	59.46	148	46.25	94.87	60	0	185	628	1	148	6e-56	Uncharacterized protein	NA	Lotus japonicus (Lotus corniculatus var. japonicus)	NA	NA	NA	NA	NA	NA
Master_Control_39033	SO_3189_CA_comp452350_c0_seq1	40.4722	4.151	0.102564	-3.2854	0.1087	1	tr|B9GQQ6|B9GQQ6_POPTR	97	60.82	97	29.07	100	38	0	715	425	1	97	3e-25	Uncharacterized protein	POPTR_0002s25160g	Populus trichocarpa (Western balsam poplar) (Populus balsamifera subsp. trichocarpa)	NA	NA	NA	NA	NA	NA
Master_Control_39042	SO_3189_CA_comp17421_c0_seq1	116.599	17.6417	0.151303	-2.72449	0.0854055	1	NA	NA	NA	NA	NA	NA	NA	NA	NA	NA	NA	NA	NA	NA	NA	NA	NA	NA	NA	NA	NA	NA
Master_Control_39046	SO_3446_SD_c1715_g1_i1	480.848	100.662	0.209342	-2.25607	0.0844645	1	tr|R0I1L7|R0I1L7_9BRAS	551	73.88	245	62.61	44.46	64	0	440	1174	1	245	8e-116	Uncharacterized protein	CARUB_v10013380mg	Capsella rubella	NA	ATP binding; calcium ion binding; protein serine/threonine kinase activity	GO:0005524; GO:0005509; GO:0004674	GO:0005524~ATP binding;GO:0005509~calcium ion binding;GO:0004674~protein serine/threonine kinase activity	NA	NA
Master_Control_39052	SO_3189_CA_comp24957_c0_seq1	4391.24	1956.16	0.445469	-1.1666	0.342457	1	tr|K9M7R4|K9M7R4_NICAT	441	70.45	440	79.47	99.77	122	3	74	1369	1	440	0	Jasmonoyl-L-isoleucine hydrolase 1	NA	Nicotiana attenuata (Coyote tobacco)	NA	hydrolase activity	GO:0016787	GO:0016787~hydrolase activity	NA	NA
Master_Control_39066	SO_3446_SD_c48417_g1_i1	188.87	12.453	0.0659341	-3.92283	0.0131461	0.5221	NA	NA	NA	NA	NA	NA	NA	NA	NA	NA	NA	NA	NA	NA	NA	NA	NA	NA	NA	NA	NA	NA
Master_Control_39067	SO_3189_CA_comp577813_c0_seq1	30.836	14.5285	0.471154	-1.08573	0.56634	1	tr|A0A068TQS8|A0A068TQS8_COFCA	532	61.82	385	98.72	72.37	144	2	1	1155	148	529	8e-180	Coffea canephora DH200=94 genomic scaffold, scaffold_2	GSCOC_T00022335001	Coffea canephora (Robusta coffee)	NA	NA	NA	NA	NA	NA
Master_Control_39072	SO_3446_SD_c11456_g1_i1	33.7268	7.26424	0.215385	-2.21501	0.261435	1	NA	NA	NA	NA	NA	NA	NA	NA	NA	NA	NA	NA	NA	NA	NA	NA	NA	NA	NA	NA	NA	NA
Master_Control_39073	SO_3189_CA_comp23573_c0_seq1	23.127	9.33974	0.403846	-1.30812	0.526034	1	NA	NA	NA	NA	NA	NA	NA	NA	NA	NA	NA	NA	NA	NA	NA	NA	NA	NA	NA	NA	NA	NA
Master_Control_39076	SO_3189_CA_comp21016_c1_seq2	38.545	16.604	0.430769	-1.21501	0.50036	1	tr|U5GVL0|U5GVL0_POPTR	719	72.22	54	19.33	7.51	15	0	206	367	615	668	7e-28	Uncharacterized protein	POPTR_0001s30480g	Populus trichocarpa (Western balsam poplar) (Populus balsamifera subsp. trichocarpa)	NA	nucleic acid binding	GO:0003676	GO:0003676~nucleic acid binding	NA	NA
Master_Control_39088	SO_3189_CA_comp22606_c0_seq1	416.286	112.077	0.269231	-1.89308	0.145531	1	tr|V4U8E3|V4U8E3_9ROSI	386	73.93	349	60.8	90.41	88	2	1500	460	38	385	0	Uncharacterized protein	CICLE_v10005036mg	Citrus clementina	NA	zinc ion binding	GO:0008270	GO:0008270~zinc ion binding	NA	NA
Master_Control_39091	SO_3446_SD_c34219_g1_i1	23.127	2.0755	0.0897436	-3.47805	0.153404	1	NA	NA	NA	NA	NA	NA	NA	NA	NA	NA	NA	NA	NA	NA	NA	NA	NA	NA	NA	NA	NA	NA
Master_Control_39106	SO_3446_SD_c5603_g1_i1	26.9815	9.33974	0.346154	-1.53051	0.443617	1	tr|A0A058ZT58|A0A058ZT58_EUCGR	210	51.02	49	12.66	23.33	21	1	215	78	160	208	5e-07	Uncharacterized protein (Fragment)	EUGRSUZ_L023371	Eucalyptus grandis (Flooded gum)	NA	NA	NA	NA	NA	NA
Master_Control_39121	SO_3189_CA_comp15810_c0_seq1	104.071	39.4345	0.378917	-1.40004	0.349306	1	tr|I4DSV2|I4DSV2_MARPO	460	76.62	278	64.75	60.43	65	0	2	835	77	354	2e-137	Plasma membrane H+-ATPase (Fragment)	MpHA5	Marchantia polymorpha (Liverwort) (Marchantia aquatica)	NA	cation-transporting ATPase activity; integral component of membrane	GO:0019829; GO:0016021	GO:0019829~cation-transporting ATPase activity	NA	GO:0016021~integral component of membrane
Master_Control_39122	SO_3189_CA_comp5929_c0_seq1	187.907	49.812	0.265089	-1.91545	0.174349	1	tr|K4C4W8|K4C4W8_SOLLC	148	43.33	90	13.19	60.81	40	3	1102	1368	22	101	2e-08	Uncharacterized protein	Solyc06g035990.2	Solanum lycopersicum (Tomato) (Lycopersicon esculentum)	NA	NA	NA	NA	NA	NA
Master_Control_39124	SO_3446_SD_c45287_g1_i1	26.0179	9.33974	0.358974	-1.47805	0.462532	1	NA	NA	NA	NA	NA	NA	NA	NA	NA	NA	NA	NA	NA	NA	NA	NA	NA	NA	NA	NA	NA	NA
Master_Control_39125	SO_3189_CA_comp451820_c0_seq1	34.6905	11.4152	0.32906	-1.60358	0.394703	1	NA	NA	NA	NA	NA	NA	NA	NA	NA	NA	NA	NA	NA	NA	NA	NA	NA	NA	NA	NA	NA	NA
Master_Control_39132	SO_3189_CA_comp27893_c0_seq4	387.377	171.229	0.442021	-1.17781	0.354274	1	tr|M5WEF7|M5WEF7_PRUPE	1037	41.86	86	35.68	8.29	40	2	447	704	1	76	1e-10	Uncharacterized protein	PRUPE_ppa000682mg	Prunus persica (Peach) (Amygdalus persica)	NA	DNA binding; nucleus	GO:0003677; GO:0005634	GO:0003677~DNA binding	NA	GO:0005634~nucleus
Master_Control_39141	SO_3446_SD_c34637_g1_i1	363.286	113.115	0.311365	-1.68332	0.196453	1	tr|B9TFK4|B9TFK4_RICCO	150	77.08	144	31.24	96	33	0	1150	719	1	144	5e-69	Aldo/keto reductase, putative (Fragment)	RCOM_2112460	Ricinus communis (Castor bean)	NA	NA	NA	NA	NA	NA
Master_Control_39142	SO_3446_SD_c26265_g1_i1	824.862	220.003	0.266715	-1.90663	0.127328	1	tr|I1KWT3|I1KWT3_SOYBN	342	81.28	203	33.85	59.36	38	0	962	354	139	341	7e-113	Uncharacterized protein	NA	Glycine max (Soybean) (Glycine hispida)	NA	NA	NA	NA	NA	NA
Master_Control_39143	SO_3446_SD_c26265_g1_i2	867.262	310.287	0.357778	-1.48286	0.227952	1	tr|I1KWT3|I1KWT3_SOYBN	342	78.59	341	63.58	99.71	73	0	1376	354	1	341	0	Uncharacterized protein	NA	Glycine max (Soybean) (Glycine hispida)	NA	NA	NA	NA	NA	NA
Master_Control_39145	SO_3446_SD_c22597_g2_i1	597.447	52.9252	0.0885856	-3.49678	0.010584	0.463046	tr|A0A068V4G0|A0A068V4G0_COFCA	190	62.5	40	22.47	21.05	11	1	2	109	151	190	2e-06	Coffea canephora DH200=94 genomic scaffold, scaffold_98	GSCOC_T00043135001	Coffea canephora (Robusta coffee)	NA	NA	NA	NA	NA	NA
Master_Control_39148	SO_3446_SD_c12433_g1_i1	859.553	429.628	0.499828	-1.0005	0.409841	1	tr|A0A097PQT8|A0A097PQT8_LACSA	247	74.65	288	60.63	100	32	5	107	970	1	247	2e-148	Eyes absent-like protein (Fragment)	NA	Lactuca sativa (Garden lettuce)	NA	NA	NA	NA	NA	NA
Master_Control_39151	SO_3189_CA_comp23461_c0_seq2	255.36	69.5292	0.272279	-1.87684	0.167197	1	tr|M5XYM8|M5XYM8_PRUPE	305	52.4	313	81.44	100	118	8	59	928	1	305	2e-87	Uncharacterized protein	PRUPE_ppa009143mg	Prunus persica (Peach) (Amygdalus persica)	NA	chromatin binding; DNA binding	GO:0003677; GO:0003682	GO:0003677~DNA binding;GO:0003682~chromatin binding	NA	NA
Master_Control_39156	SO_3446_SD_c205_g1_i1	24.0906	8.30199	0.344615	-1.53694	0.456051	1	NA	NA	NA	NA	NA	NA	NA	NA	NA	NA	NA	NA	NA	NA	NA	NA	NA	NA	NA	NA	NA	NA
Master_Control_39160	SO_3189_CA_comp514046_c0_seq1	52.0357	16.604	0.319088	-1.64797	0.339887	1	NA	NA	NA	NA	NA	NA	NA	NA	NA	NA	NA	NA	NA	NA	NA	NA	NA	NA	NA	NA	NA	NA
Master_Control_39162	SO_3189_CA_comp20987_c0_seq1	1801.01	735.764	0.408528	-1.29149	0.285393	1	tr|M0ZXD6|M0ZXD6_SOLTU	238	68.91	238	60.87	100	51	4	124	768	1	238	1e-103	Uncharacterized protein	PGSC0003DMG400003934	Solanum tuberosum (Potato)	NA	translation release factor activity	GO:0003747	GO:0003747~translation release factor activity	NA	NA
Master_Control_39172	SO_3189_CA_comp468094_c0_seq1	33.7268	11.4152	0.338462	-1.56294	0.40885	1	NA	NA	NA	NA	NA	NA	NA	NA	NA	NA	NA	NA	NA	NA	NA	NA	NA	NA	NA	NA	NA	NA
Master_Control_33013	SO_3446_SD_c37119_g1_i1	107.926	49.812	0.461538	-1.11548	0.446997	1	tr|C1EBN9|C1EBN9_MICSR	938	33.1	142	47.28	15.14	47	4	7	408	645	746	2e-13	Uncharacterized protein	MICPUN_61138	Micromonas sp. (strain RCC299 / NOUM17) (Picoplanktonic green alga)	NA	nucleic acid binding; zinc ion binding	GO:0003676; GO:0008270	GO:0003676~nucleic acid binding;GO:0008270~zinc ion binding	NA	NA
Master_Control_39211	SO_3189_CA_comp15813_c0_seq1	150.325	14.5285	0.0966469	-3.37113	0.0330584	0.813349	NA	NA	NA	NA	NA	NA	NA	NA	NA	NA	NA	NA	NA	NA	NA	NA	NA	NA	NA	NA	NA	NA
Master_Control_39213	SO_3189_CA_comp28694_c0_seq1	3788.01	617.461	0.163004	-2.61702	0.0392513	0.87981	tr|A5AKJ0|A5AKJ0_VITVI	116	35.83	120	31.66	100	68	4	313	666	3	115	4e-08	Putative uncharacterized protein	VITISV_041419	Vitis vinifera (Grape)	NA	NA	NA	NA	NA	NA
Master_Control_39218	SO_3446_SD_c23287_g1_i1	3073.96	1188.22	0.386544	-1.37129	0.260457	1	tr|F6I2Y3|F6I2Y3_VITVI	269	57.43	249	58.96	92.57	87	4	1055	321	25	258	5e-87	Putative uncharacterized protein	VIT_15s0048g02560	Vitis vinifera (Grape)	NA	chloroplast envelope; chloroplast stroma; isopentenyl diphosphate biosynthetic process, methylerythritol 4-phosphate pathway; nucleic acid binding; nucleotide binding; nucleus; phosphatidylglycerol biosynthetic process; stomatal complex morphogenesis	GO:0009941; GO:0009570; GO:0019288; GO:0003676; GO:0000166; GO:0005634; GO:0006655; GO:0010103	GO:0003676~nucleic acid binding;GO:0000166~nucleotide binding	GO:0019288~isopentenyl diphosphate biosynthetic process, methylerythritol 4-phosphate pathway;GO:0006655~phosphatidylglycerol biosynthetic process;GO:0010103~stomatal complex morphogenesis	GO:0009941~chloroplast envelope;GO:0009570~chloroplast stroma;GO:0005634~nucleus
Master_Control_39222	SO_3189_CA_comp442296_c0_seq1	24.0906	11.4152	0.473846	-1.07751	0.594324	1	NA	NA	NA	NA	NA	NA	NA	NA	NA	NA	NA	NA	NA	NA	NA	NA	NA	NA	NA	NA	NA	NA
Master_Control_33018	SO_3446_SD_c34036_g1_i1	11.5635	4.151	0.358974	-1.47805	0.575928	1	NA	NA	NA	NA	NA	NA	NA	NA	NA	NA	NA	NA	NA	NA	NA	NA	NA	NA	NA	NA	NA	NA
Master_Control_39256	SO_3189_CA_comp15183_c0_seq1	57.8174	28.0192	0.484615	-1.04509	0.523945	1	tr|F6I0G6|F6I0G6_VITVI	198	89.43	123	55.24	62.12	13	0	591	223	76	198	3e-75	Putative uncharacterized protein	VIT_04s0044g00950	Vitis vinifera (Grape)	NA	NA	NA	NA	NA	NA
Master_Control_39259	SO_3189_CA_comp28986_c0_seq7	55.8902	20.755	0.371353	-1.42914	0.395282	1	tr|B9HIN4|B9HIN4_POPTR	645	51.11	135	39.86	20.93	38	1	248	652	529	635	3e-56	Uncharacterized protein	POPTR_0008s10460g	Populus trichocarpa (Western balsam poplar) (Populus balsamifera subsp. trichocarpa)	NA	ATP binding; protein serine/threonine kinase activity; signal transducer activity	GO:0005524; GO:0004674; GO:0004871	GO:0005524~ATP binding;GO:0004674~protein serine/threonine kinase activity;GO:0004871~signal transducer activity	NA	NA
Master_Control_39267	SO_3189_CA_comp17685_c0_seq1	58.7811	14.5285	0.247163	-2.01647	0.241578	1	tr|M5W2T1|M5W2T1_PRUPE	302	59.38	96	33.33	31.79	24	1	672	430	42	137	2e-25	Uncharacterized protein	PRUPE_ppa009212mg	Prunus persica (Peach) (Amygdalus persica)	NA	NA	NA	NA	NA	NA
Master_Control_39278	SO_3446_SD_c8717_g1_i1	140.689	31.1325	0.221286	-2.17602	0.143491	1	tr|A5BSK6|A5BSK6_VITVI	1248	43.66	71	10.88	5.69	39	1	506	718	12	81	4e-29	Putative uncharacterized protein	VITISV_006810	Vitis vinifera (Grape)	NA	DNA integration; nucleic acid binding	GO:0015074; GO:0003676	GO:0003676~nucleic acid binding	GO:0015074~DNA integration	NA
Master_Control_39304	SO_3189_CA_comp28170_c0_seq1	1599.62	648.593	0.405468	-1.30234	0.281628	1	tr|V4LH05|V4LH05_EUTSA	130	79.39	131	45.54	100	26	1	708	316	1	130	4e-63	Uncharacterized protein	EUTSA_v10015011mg	Eutrema salsugineum (Saltwater cress) (Sisymbrium salsugineum)	NA	endoplasmic reticulum; integral component of membrane; intracellular protein transport	GO:0005783; GO:0016021; GO:0006886	NA	GO:0006886~intracellular protein transport	GO:0005783~endoplasmic reticulum;GO:0016021~integral component of membrane
Master_Control_39307	SO_3446_SD_c36858_g1_i1	99.2533	22.8305	0.230022	-2.12015	0.176797	1	NA	NA	NA	NA	NA	NA	NA	NA	NA	NA	NA	NA	NA	NA	NA	NA	NA	NA	NA	NA	NA	NA
Master_Control_39311	SO_3189_CA_comp102539_c0_seq1	81.908	32.1702	0.39276	-1.34828	0.386059	1	NA	NA	NA	NA	NA	NA	NA	NA	NA	NA	NA	NA	NA	NA	NA	NA	NA	NA	NA	NA	NA	NA
Master_Control_39339	SO_3189_CA_comp23324_c0_seq3	75.1627	24.906	0.331361	-1.59352	0.319654	1	tr|Q9FXV8|Q9FXV8_LACSA	788	61.84	477	90.11	60.53	161	4	8	1402	318	785	0	Ent-kaurene synthase No1	LsKS1	Lactuca sativa (Garden lettuce)	NA	magnesium ion binding; terpene synthase activity	GO:0000287; GO:0010333	GO:0000287~magnesium ion binding;GO:0010333~terpene synthase activity	NA	NA
Master_Control_39349	SO_3189_CA_comp85433_c0_seq1	197.543	36.3212	0.183865	-2.44328	0.089911	1	NA	NA	NA	NA	NA	NA	NA	NA	NA	NA	NA	NA	NA	NA	NA	NA	NA	NA	NA	NA	NA	NA
Master_Control_39360	SO_3446_SD_c13184_g1_i1	68.4173	20.755	0.303359	-1.7209	0.29459	1	NA	NA	NA	NA	NA	NA	NA	NA	NA	NA	NA	NA	NA	NA	NA	NA	NA	NA	NA	NA	NA	NA
Master_Control_39366	SO_3189_CA_comp30224_c0_seq5	110.817	19.7172	0.177926	-2.49065	0.113753	1	tr|F6HCY1|F6HCY1_VITVI	501	63.51	485	70.49	96.81	167	4	54	1481	18	501	0	Putative uncharacterized protein (Fragment)	VIT_00s0665g00050	Vitis vinifera (Grape)	NA	NA	NA	NA	NA	NA
Master_Control_39367	SO_3189_CA_comp30224_c0_seq4	100.217	30.0947	0.300296	-1.73554	0.257476	1	tr|B9SZ41|B9SZ41_RICCO	643	52.19	663	93.69	100	260	8	30	1985	26	642	0	Root phototropism protein, putative	RCOM_0212780	Ricinus communis (Castor bean)	NA	NA	NA	NA	NA	NA
Master_Control_39370	SO_3189_CA_comp24579_c0_seq6	139.725	2.0755	0.0148541	-6.07299	0.00186692	0.16972	NA	NA	NA	NA	NA	NA	NA	NA	NA	NA	NA	NA	NA	NA	NA	NA	NA	NA	NA	NA	NA	NA
Master_Control_39396	SO_3446_SD_c49134_g1_i1	159.962	68.4914	0.428174	-1.22373	0.379565	1	tr|A0A068TU11|A0A068TU11_COFCA	485	64.64	427	80.16	88.04	134	6	1382	120	5	420	0	Coffea canephora DH200=94 genomic scaffold, scaffold_4	GSCOC_T00029053001	Coffea canephora (Robusta coffee)	NA	NA	NA	NA	NA	NA
Master_Control_39407	SO_3189_CA_comp25196_c0_seq2	250.542	91.3219	0.364497	-1.45602	0.275711	1	tr|W9QMS6|W9QMS6_9ROSA	193	48.44	192	60	99.48	84	5	702	130	16	193	1e-39	Dof zinc finger protein	L484_008109	Morus notabilis	NA	DNA binding; regulation of transcription, DNA-templated	GO:0003677; GO:0006355	GO:0003677~DNA binding	GO:0006355~regulation of transcription, DNA-templated	NA
Master_Control_39418	SO_3189_CA_comp15859_c0_seq1	113.708	20.755	0.182529	-2.4538	0.116753	1	NA	NA	NA	NA	NA	NA	NA	NA	NA	NA	NA	NA	NA	NA	NA	NA	NA	NA	NA	NA	NA	NA
Master_Control_39421	SO_3189_CA_comp553171_c0_seq1	18.3089	8.30199	0.453441	-1.14101	0.605197	1	NA	NA	NA	NA	NA	NA	NA	NA	NA	NA	NA	NA	NA	NA	NA	NA	NA	NA	NA	NA	NA	NA
Master_Control_39423	SO_3446_SD_c11262_g1_i1	491.448	32.1702	0.06546	-3.93324	0.00563284	0.329763	tr|A5C0C6|A5C0C6_VITVI	151	35.29	136	57.22	90.07	74	4	629	252	20	151	3e-08	Putative uncharacterized protein	VITISV_018845	Vitis vinifera (Grape)	NA	NA	NA	NA	NA	NA
Master_Control_39424	SO_3446_SD_c17007_g1_i1	2808.96	1234.92	0.439636	-1.18562	0.327993	1	tr|D7TQ99|D7TQ99_VITVI	144	84.88	86	29.59	59.72	13	0	220	477	59	144	2e-44	Putative uncharacterized protein	VIT_08s0040g03230	Vitis vinifera (Grape)	NA	chloroplast thylakoid membrane	GO:0009535	NA	NA	GO:0009535~chloroplast thylakoid membrane
Master_Control_39428	SO_3189_CA_comp16335_c0_seq1	47.2176	18.6795	0.395604	-1.33787	0.440167	1	NA	NA	NA	NA	NA	NA	NA	NA	NA	NA	NA	NA	NA	NA	NA	NA	NA	NA	NA	NA	NA	NA
Master_Control_39433	SO_3189_CA_comp558728_c0_seq1	25.0542	4.151	0.16568	-2.59352	0.23785	1	tr|A0A0A0KPN9|A0A0A0KPN9_CUCSA	678	41.49	94	54.34	13.86	51	1	100	381	1	90	4e-19	Uncharacterized protein	Csa_5G074680	Cucumis sativus (Cucumber)	NA	NA	NA	NA	NA	NA
Master_Control_39439	SO_3189_CA_comp29182_c0_seq1	2070.83	976.522	0.471561	-1.08448	0.367988	1	tr|A5BL02|A5BL02_VITVI	563	72.14	542	79.78	96.27	141	4	183	1787	24	562	0	Putative uncharacterized protein	VITISV_030411	Vitis vinifera (Grape)	NA	membrane; nucleobase transmembrane transporter activity	GO:0016020; GO:0015205	GO:0015205~nucleobase transmembrane transporter activity	NA	GO:0016020~membrane
Master_Control_39442	SO_3189_CA_comp20912_c0_seq1	11919.1	4482.04	0.376039	-1.41104	0.280478	1	tr|A0A067L5W1|A0A067L5W1_JATCU	941	64.25	909	80.85	96.6	317	2	3003	298	3	910	0	Glutamate receptor	JCGZ_22409	Jatropha curcas (Barbados nut)	NA	extracellular-glutamate-gated ion channel activity; integral component of membrane; ionotropic glutamate receptor activity	GO:0005234; GO:0016021; GO:0004970	GO:0005234~extracellular-glutamate-gated ion channel activity;GO:0004970~ionotropic glutamate receptor activity	NA	GO:0016021~integral component of membrane
Master_Control_39451	SO_3189_CA_comp32603_c0_seq1	687.064	68.4914	0.0996871	-3.32645	0.0133367	0.525675	tr|I1JVV4|I1JVV4_SOYBN	714	83.76	702	86.38	98.32	112	1	132	2231	5	706	0	Uncharacterized protein	NA	Glycine max (Soybean) (Glycine hispida)	NA	integral component of membrane; plasma membrane; symporter activity; urea transmembrane transporter activity	GO:0016021; GO:0005886; GO:0015293; GO:0015204	GO:0015293~symporter activity;GO:0015204~urea transmembrane transporter activity	NA	GO:0016021~integral component of membrane;GO:0005886~plasma membrane
Master_Control_39479	SO_3189_CA_comp3936_c0_seq1	90.5807	25.9437	0.286416	-1.80382	0.249388	1	tr|A0A022RKA8|A0A022RKA8_ERYGU	762	57.63	262	65.83	34.38	97	4	431	1189	455	711	4e-89	Uncharacterized protein (Fragment)	MIMGU_mgv1a027061mg	Erythranthe guttata (Yellow monkey flower) (Mimulus guttatus)	NA	ATP binding; protein serine/threonine kinase activity	GO:0005524; GO:0004674	GO:0005524~ATP binding;GO:0004674~protein serine/threonine kinase activity	NA	NA
Master_Control_39483	SO_3189_CA_comp148898_c0_seq1	71.3082	23.8682	0.334719	-1.57898	0.328509	1	NA	NA	NA	NA	NA	NA	NA	NA	NA	NA	NA	NA	NA	NA	NA	NA	NA	NA	NA	NA	NA	NA
Master_Control_39493	SO_3446_SD_c52162_g1_i1	34.6905	6.22649	0.179487	-2.47805	0.214517	1	NA	NA	NA	NA	NA	NA	NA	NA	NA	NA	NA	NA	NA	NA	NA	NA	NA	NA	NA	NA	NA	NA
Master_Control_39509	SO_3189_CA_comp9741_c0_seq1	21.1997	5.18875	0.244755	-2.03059	0.35803	1	NA	NA	NA	NA	NA	NA	NA	NA	NA	NA	NA	NA	NA	NA	NA	NA	NA	NA	NA	NA	NA	NA
Master_Control_39512	SO_3446_SD_c6314_g1_i1	130.089	14.5285	0.111681	-3.16255	0.047848	0.953346	tr|A0A061FAV4|A0A061FAV4_THECC	91	51.28	78	34.36	85.71	37	1	522	292	13	90	3e-23	Calcium-binding EF-hand family protein, putative	TCM_033848	Theobroma cacao (Cacao) (Cocoa)	NA	calcium ion binding	GO:0005509	GO:0005509~calcium ion binding	NA	NA
Master_Control_39515	SO_3189_CA_comp11396_c0_seq1	30.836	6.22649	0.201923	-2.30812	0.255653	1	NA	NA	NA	NA	NA	NA	NA	NA	NA	NA	NA	NA	NA	NA	NA	NA	NA	NA	NA	NA	NA	NA
Master_Control_39519	SO_3446_SD_c39204_g1_i1	52.9993	19.7172	0.372028	-1.42652	0.401205	1	NA	NA	NA	NA	NA	NA	NA	NA	NA	NA	NA	NA	NA	NA	NA	NA	NA	NA	NA	NA	NA	NA
Master_Control_39529	SO_3446_SD_c23380_g2_i1	5576.49	2035.03	0.364929	-1.45431	0.24371	1	tr|A0A061E2Z4|A0A061E2Z4_THECC	533	81.57	521	72.13	97.75	92	2	1910	348	17	533	0	Galacturonosyltransferase 10	TCM_007958	Theobroma cacao (Cacao) (Cocoa)	NA	transferase activity, transferring glycosyl groups	GO:0016757	GO:0016757~transferase activity, transferring glycosyl groups	NA	NA
Master_Control_39533	SO_3446_SD_c26779_g1_i1	425.922	210.663	0.494605	-1.01565	0.418812	1	tr|K4D6X5|K4D6X5_SOLLC	778	47.9	167	69.97	21.47	71	7	528	34	27	179	2e-33	Uncharacterized protein	Solyc11g020230.1	Solanum lycopersicum (Tomato) (Lycopersicon esculentum)	NA	ATP binding; ethylene biosynthetic process; integral component of membrane; protein serine/threonine kinase activity; response to chitin	GO:0005524; GO:0009693; GO:0016021; GO:0004674; GO:0010200	GO:0005524~ATP binding;GO:0004674~protein serine/threonine kinase activity	GO:0009693~ethylene biosynthetic process;GO:0010200~response to chitin	GO:0016021~integral component of membrane
Master_Control_39546	SO_3189_CA_comp20066_c0_seq1	68.4173	19.7172	0.288191	-1.7949	0.276383	1	NA	NA	NA	NA	NA	NA	NA	NA	NA	NA	NA	NA	NA	NA	NA	NA	NA	NA	NA	NA	NA	NA
Master_Control_39554	SO_3189_CA_comp29850_c0_seq1	152.253	10.3775	0.0681597	-3.87494	0.0174947	0.6056	NA	NA	NA	NA	NA	NA	NA	NA	NA	NA	NA	NA	NA	NA	NA	NA	NA	NA	NA	NA	NA	NA
Master_Control_39564	SO_3189_CA_comp3746_c0_seq1	105.035	15.5662	0.1482	-2.75438	0.0883168	1	NA	NA	NA	NA	NA	NA	NA	NA	NA	NA	NA	NA	NA	NA	NA	NA	NA	NA	NA	NA	NA	NA
Master_Control_39572	SO_3446_SD_c33678_g1_i1	814.262	370.476	0.454984	-1.13611	0.351775	1	tr|G8GKQ7|G8GKQ7_ARTAN	253	97.23	253	65.77	100	5	1	173	925	1	253	5e-129	AP2/ERF transcription factor	ERF1	Artemisia annua (Sweet wormwood)	NA	DNA binding; nucleus; sequence-specific DNA binding transcription factor activity; transcription, DNA-templated	GO:0003677; GO:0005634; GO:0003700; GO:0006351	GO:0003677~DNA binding;GO:0003700~sequence-specific DNA binding transcription factor activity	GO:0006351~transcription, DNA-templated	GO:0005634~nucleus
Master_Control_39581	SO_3446_SD_c17766_g1_i1	326.669	85.0954	0.260495	-1.94067	0.144604	1	NA	NA	NA	NA	NA	NA	NA	NA	NA	NA	NA	NA	NA	NA	NA	NA	NA	NA	NA	NA	NA	NA
Master_Control_39605	SO_3446_SD_c13694_g1_i1	91.5443	32.1702	0.351417	-1.50874	0.326518	1	NA	NA	NA	NA	NA	NA	NA	NA	NA	NA	NA	NA	NA	NA	NA	NA	NA	NA	NA	NA	NA	NA
Master_Control_39631	SO_3189_CA_comp21320_c0_seq2	188.87	8.30199	0.043956	-4.50779	0.00609421	0.345317	NA	NA	NA	NA	NA	NA	NA	NA	NA	NA	NA	NA	NA	NA	NA	NA	NA	NA	NA	NA	NA	NA
Master_Control_39635	SO_3189_CA_comp20750_c0_seq1	42.3995	16.604	0.391608	-1.35252	0.446253	1	tr|A0A068TPK0|A0A068TPK0_COFCA	330	50	70	58.5	21.21	25	2	174	356	6	74	3e-12	Coffea canephora DH200=94 genomic scaffold, scaffold_2	GSCOC_T00021926001	Coffea canephora (Robusta coffee)	NA	oxidoreductase activity	GO:0016491	GO:0016491~oxidoreductase activity	NA	NA
Master_Control_39636	SO_3446_SD_c19660_g1_i1	872.08	355.948	0.40816	-1.29279	0.290357	1	tr|A0A059A647|A0A059A647_EUCGR	148	49.23	65	19.23	43.92	29	1	3	185	83	147	4e-13	Uncharacterized protein	EUGRSUZ_K02856	Eucalyptus grandis (Flooded gum)	NA	zinc ion binding	GO:0008270	GO:0008270~zinc ion binding	NA	NA
Master_Control_39637	SO_3189_CA_comp20618_c0_seq1	1647.8	552.082	0.335043	-1.57758	0.19528	1	tr|M4CAR3|M4CAR3_BRARP	180	70.67	75	35.6	41.67	22	0	225	1	20	94	5e-18	Uncharacterized protein	Bra001292	Brassica rapa subsp. pekinensis (Chinese cabbage) (Brassica pekinensis)	NA	NA	NA	NA	NA	NA
Master_Control_39662	SO_3189_CA_comp20699_c0_seq1	3080.71	1431.06	0.464522	-1.10618	0.361898	1	tr|M0ZGJ4|M0ZGJ4_SOLTU	286	63.64	264	69.6	92.31	67	5	112	825	26	286	5e-97	Uncharacterized protein	PGSC0003DMG400000113	Solanum tuberosum (Potato)	NA	peroxidase activity	GO:0004601	GO:0004601~peroxidase activity	NA	NA
Master_Control_39664	SO_3446_SD_c9953_g1_i1	326.669	103.775	0.317676	-1.65437	0.207838	1	tr|A0A068U8F8|A0A068U8F8_COFCA	357	42.82	348	66.84	97.48	198	1	1468	428	3	350	5e-81	Coffea canephora DH200=94 genomic scaffold, scaffold_12	GSCOC_T00017886001	Coffea canephora (Robusta coffee)	NA	NA	NA	NA	NA	NA
Master_Control_32511	SO_3189_CA_comp11938_c0_seq2	119.489	17.6417	0.147643	-2.75982	0.0808284	1	NA	NA	NA	NA	NA	NA	NA	NA	NA	NA	NA	NA	NA	NA	NA	NA	NA	NA	NA	NA	NA	NA
Master_Control_39676	SO_3189_CA_comp15181_c0_seq2	116.599	35.2835	0.302606	-1.72449	0.248297	1	NA	NA	NA	NA	NA	NA	NA	NA	NA	NA	NA	NA	NA	NA	NA	NA	NA	NA	NA	NA	NA	NA
Master_Control_33050	SO_3189_CA_comp222310_c1_seq1	90.5807	8.30199	0.091653	-3.44767	0.0475915	0.950405	tr|F8R6K3|F8R6K3_HELAN	1055	59.13	438	87.89	41.52	168	6	2	1306	151	580	4e-143	TIR_2	NA	Helianthus annuus (Common sunflower)	NA	ADP binding; signal transduction	GO:0043531; GO:0007165	GO:0043531~ADP binding	GO:0007165~signal transduction	NA
Master_Control_39685	SO_3189_CA_comp20476_c0_seq1	1289.33	269.815	0.209268	-2.25658	0.0711249	1	NA	NA	NA	NA	NA	NA	NA	NA	NA	NA	NA	NA	NA	NA	NA	NA	NA	NA	NA	NA	NA	NA
Master_Control_39700	SO_3189_CA_comp23631_c0_seq1	549.266	51.8875	0.0944669	-3.40405	0.0129388	0.519707	tr|F6HAF6|F6HAF6_VITVI	518	37.36	522	76.32	100	266	10	1917	499	6	515	1e-91	Putative uncharacterized protein	VIT_06s0009g02170	Vitis vinifera (Grape)	NA	actin nucleation; cell adhesion; cell wall organization; galactolipid biosynthetic process; hydrogen peroxide biosynthetic process; mitochondrial outer membrane; organ morphogenesis; protein complex; protein desumoylation; regulation of chromosome organization; root hair cell differentiation; tissue development; trichome morphogenesis; vegetative to reproductive phase transition of meristem	GO:0045010; GO:0007155; GO:0071555; GO:0019375; GO:0050665; GO:0005741; GO:0009887; GO:0043234; GO:0016926; GO:0033044; GO:0048765; GO:0009888; GO:0010090; GO:0010228	NA	GO:0045010~actin nucleation;GO:0007155~cell adhesion;GO:0071555~cell wall organization;GO:0019375~galactolipid biosynthetic process;GO:0050665~hydrogen peroxide biosynthetic process;GO:0009887~organ morphogenesis;GO:0016926~protein desumoylation;GO:0033044~regulation of chromosome organization;GO:0048765~root hair cell differentiation;GO:0009888~tissue development;GO:0010090~trichome morphogenesi…	GO:0005741~mitochondrial outer membrane;GO:0043234~protein complex
Master_Control_39702	SO_3446_SD_c38018_g1_i1	113.708	43.5855	0.383312	-1.38341	0.347731	1	tr|U5GBS3|U5GBS3_POPTR	325	60	90	23.83	27.69	36	0	875	606	25	114	2e-52	Uncharacterized protein	POPTR_0005s11480g	Populus trichocarpa (Western balsam poplar) (Populus balsamifera subsp. trichocarpa)	NA	NA	NA	NA	NA	NA
Master_Control_39704	SO_3189_CA_comp26529_c1_seq2	2289.57	79.9067	0.0349003	-4.84062	0.000516412	0.0710127	tr|A0A067ELJ2|A0A067ELJ2_CITSI	405	53.92	408	73.82	100	177	5	1400	201	1	405	1e-145	Uncharacterized protein	CISIN_1g015516mg	Citrus sinensis (Sweet orange) (Citrus aurantium var. sinensis)	NA	NA	NA	NA	NA	NA
Master_Control_39715	SO_3189_CA_comp14279_c0_seq1	953.988	401.609	0.420979	-1.24818	0.305465	1	tr|A0A061DGX6|A0A061DGX6_THECC	169	85.54	166	33.81	98.22	24	0	1120	623	4	169	1e-86	Centrin2 isoform 1	TCM_000608	Theobroma cacao (Cacao) (Cocoa)	NA	calcium ion binding	GO:0005509	GO:0005509~calcium ion binding	NA	NA
Master_Control_39716	SO_3189_CA_comp748646_c0_seq1	172.489	80.9444	0.469274	-1.0915	0.426283	1	tr|A0A068UQV1|A0A068UQV1_COFCA	292	55.11	274	42.63	93.84	111	6	925	1728	25	292	4e-85	Coffea canephora DH200=94 genomic scaffold, scaffold_49	GSCOC_T00031895001	Coffea canephora (Robusta coffee)	NA	protein folding	GO:0006457	NA	GO:0006457~protein folding	NA
Master_Control_39735	SO_3189_CA_comp27358_c0_seq1	2461.1	1120.77	0.455394	-1.13481	0.347577	1	NA	NA	NA	NA	NA	NA	NA	NA	NA	NA	NA	NA	NA	NA	NA	NA	NA	NA	NA	NA	NA	NA
Master_Control_33055	SO_3189_CA_comp384_c0_seq1	51.0721	10.3775	0.203193	-2.29908	0.202929	1	NA	NA	NA	NA	NA	NA	NA	NA	NA	NA	NA	NA	NA	NA	NA	NA	NA	NA	NA	NA	NA	NA
Master_Control_39753	SO_3189_CA_comp17463_c0_seq1	66.4901	6.22649	0.0936455	-3.41665	0.0645976	1	NA	NA	NA	NA	NA	NA	NA	NA	NA	NA	NA	NA	NA	NA	NA	NA	NA	NA	NA	NA	NA	NA
Master_Control_39755	SO_3189_CA_comp29568_c0_seq1	6559.39	3177.59	0.484433	-1.04563	0.403903	1	tr|K4BHX0|K4BHX0_SOLLC	258	53.85	273	59.48	100	106	5	202	1005	1	258	9e-85	Uncharacterized protein	Solyc03g079930.2	Solanum lycopersicum (Tomato) (Lycopersicon esculentum)	NA	mitochondrial matrix	GO:0005759	NA	NA	GO:0005759~mitochondrial matrix
Master_Control_39761	SO_3189_CA_comp29659_c0_seq2	699.591	267.739	0.382708	-1.38568	0.262378	1	tr|A0A068UCF4|A0A068UCF4_COFCA	343	34.32	169	57.74	49.27	62	7	576	217	175	343	3e-11	Coffea canephora DH200=94 genomic scaffold, scaffold_19	GSCOC_T00021291001	Coffea canephora (Robusta coffee)	NA	NA	NA	NA	NA	NA
Master_Control_39778	SO_3189_CA_comp17005_c0_seq1	38.545	11.4152	0.296154	-1.75558	0.343996	1	tr|F6HGT8|F6HGT8_VITVI	597	64.95	331	71.03	55.44	116	0	406	1398	31	361	8e-153	Putative uncharacterized protein	VIT_11s0016g01170	Vitis vinifera (Grape)	NA	NA	NA	NA	NA	NA
Master_Control_39783	SO_3446_SD_c11478_g1_i1	12043.4	4911.67	0.407831	-1.29396	0.322234	1	tr|A0A068TYV5|A0A068TYV5_COFCA	163	58.62	145	32.37	88.96	49	3	1172	765	1	143	1e-43	Coffea canephora DH200=94 genomic scaffold, scaffold_6	GSCOC_T00034756001	Coffea canephora (Robusta coffee)	NA	NA	NA	NA	NA	NA
Master_Control_39784	SO_3189_CA_comp24172_c0_seq3	65.5264	15.5662	0.237557	-2.07366	0.22012	1	NA	NA	NA	NA	NA	NA	NA	NA	NA	NA	NA	NA	NA	NA	NA	NA	NA	NA	NA	NA	NA	NA
Master_Control_39785	SO_3189_CA_comp24172_c0_seq1	156.107	23.8682	0.152896	-2.70937	0.0728107	1	NA	NA	NA	NA	NA	NA	NA	NA	NA	NA	NA	NA	NA	NA	NA	NA	NA	NA	NA	NA	NA	NA
Master_Control_39786	SO_3189_CA_comp342_c0_seq1	46.254	12.453	0.269231	-1.89308	0.292026	1	NA	NA	NA	NA	NA	NA	NA	NA	NA	NA	NA	NA	NA	NA	NA	NA	NA	NA	NA	NA	NA	NA
Master_Control_39795	SO_3446_SD_c19047_g1_i1	96.3624	42.5477	0.441538	-1.17939	0.43143	1	NA	NA	NA	NA	NA	NA	NA	NA	NA	NA	NA	NA	NA	NA	NA	NA	NA	NA	NA	NA	NA	NA
Master_Control_39796	SO_3446_SD_c21823_g1_i1	7564.45	3652.88	0.482901	-1.0502	0.405865	1	tr|G8Z283|G8Z283_SOLLC	206	66.67	213	50.31	100	61	4	136	765	1	206	3e-90	Hop-interacting protein THI120	NA	Solanum lycopersicum (Tomato) (Lycopersicon esculentum)	NA	zinc ion binding	GO:0008270	GO:0008270~zinc ion binding	NA	NA
Master_Control_39799	SO_3189_CA_comp21493_c0_seq4	1087.93	477.365	0.438782	-1.18842	0.326931	1	tr|A0A068TVM6|A0A068TVM6_COFCA	894	71.62	761	64.38	85.12	207	6	2829	571	135	894	0	Coffea canephora DH200=94 genomic scaffold, scaffold_5	GSCOC_T00032181001	Coffea canephora (Robusta coffee)	NA	alpha-amylase activity; calcium ion binding; carbohydrate metabolic process; nucleotide binding	GO:0004556; GO:0005509; GO:0005975; GO:0000166	GO:0004556~alpha-amylase activity;GO:0005509~calcium ion binding;GO:0000166~nucleotide binding	GO:0005975~carbohydrate metabolic process	NA
Master_Control_39813	SO_3189_CA_comp18546_c0_seq1	6323.3	2806.07	0.443767	-1.17213	0.348914	1	tr|M5WSJ8|M5WSJ8_PRUPE	410	72.73	341	67.97	83.17	91	2	243	1259	69	409	1e-177	Uncharacterized protein	PRUPE_ppa006467mg	Prunus persica (Peach) (Amygdalus persica)	NA	embryo development ending in seed dormancy; iron-sulfur cluster assembly; isopentenyl diphosphate biosynthetic process, methylerythritol 4-phosphate pathway; maltose metabolic process; phosphatidylglycerol biosynthetic process; positive regulation of catalytic activity; starch biosynthetic process; stomatal complex morphogenesis; thylakoid membrane organization	GO:0009793; GO:0016226; GO:0019288; GO:0000023; GO:0006655; GO:0043085; GO:0019252; GO:0010103; GO:0010027	NA	GO:0009793~embryo development ending in seed dormancy;GO:0016226~iron-sulfur cluster assembly;GO:0019288~isopentenyl diphosphate biosynthetic process, methylerythritol 4-phosphate pathway;GO:0000023~maltose metabolic process;GO:0006655~phosphatidylglycerol biosynthetic process;GO:0043085~positive regulation of catalytic activity;GO:0019252~starch biosynthetic process;GO:0010103~stomatal complex m…	NA
Master_Control_39814	SO_3189_CA_comp28619_c0_seq2	331.487	161.889	0.488372	-1.03395	0.419515	1	tr|K7KK20|K7KK20_SOYBN	419	72.14	341	54.82	81.38	62	4	503	1438	83	419	7e-166	Uncharacterized protein	NA	Glycine max (Soybean) (Glycine hispida)	NA	NA	NA	NA	NA	NA
Master_Control_39815	SO_3189_CA_comp28619_c0_seq1	280.415	117.266	0.418187	-1.25778	0.337138	1	tr|A0A061GRH7|A0A061GRH7_THECC	448	68.8	266	40.57	59.38	56	1	455	1171	95	360	1e-130	Alpha/beta-Hydrolases superfamily protein isoform 1	TCM_038871	Theobroma cacao (Cacao) (Cocoa)	NA	hydrolase activity	GO:0016787	GO:0016787~hydrolase activity	NA	NA
Master_Control_39828	SO_3189_CA_comp24854_c0_seq1	4839.32	516.799	0.106792	-3.22713	0.0136865	0.53456	NA	NA	NA	NA	NA	NA	NA	NA	NA	NA	NA	NA	NA	NA	NA	NA	NA	NA	NA	NA	NA	NA
Master_Control_39831	SO_3189_CA_comp25406_c0_seq1	688.991	47.7365	0.0692846	-3.85132	0.0052672	0.315845	NA	NA	NA	NA	NA	NA	NA	NA	NA	NA	NA	NA	NA	NA	NA	NA	NA	NA	NA	NA	NA	NA
Master_Control_39844	SO_3446_SD_c32569_g6_i1	154.18	50.8497	0.329808	-1.6003	0.261118	1	NA	NA	NA	NA	NA	NA	NA	NA	NA	NA	NA	NA	NA	NA	NA	NA	NA	NA	NA	NA	NA	NA
Master_Control_39847	SO_3189_CA_comp23995_c0_seq1	65.5264	4.151	0.0633484	-3.98055	0.0399122	0.888816	NA	NA	NA	NA	NA	NA	NA	NA	NA	NA	NA	NA	NA	NA	NA	NA	NA	NA	NA	NA	NA	NA
Master_Control_39862	SO_3189_CA_comp23635_c0_seq1	3629.97	1230.77	0.339058	-1.5604	0.204112	1	tr|F6I737|F6I737_VITVI	277	60	155	39.85	55.96	55	5	1002	553	123	275	8e-46	Putative uncharacterized protein	VIT_00s0203g00050	Vitis vinifera (Grape)	NA	chloroplast stroma	GO:0009570	NA	NA	GO:0009570~chloroplast stroma
Master_Control_39863	SO_3189_CA_comp21225_c1_seq2	25.0542	3.11325	0.12426	-3.00856	0.186254	1	NA	NA	NA	NA	NA	NA	NA	NA	NA	NA	NA	NA	NA	NA	NA	NA	NA	NA	NA	NA	NA	NA
Master_Control_39865	SO_3446_SD_c21386_g1_i1	1714.29	836.426	0.487915	-1.0353	0.389317	1	tr|A0A067G3L1|A0A067G3L1_CITSI	337	66.87	335	75.96	99.41	109	1	1278	280	3	337	2e-168	Sulfotransferase (EC 2.8.2.-)	CISIN_1g019700mg	Citrus sinensis (Sweet orange) (Citrus aurantium var. sinensis)	NA	sulfotransferase activity	GO:0008146	GO:0008146~sulfotransferase activity	NA	NA
Master_Control_39878	SO_3189_CA_comp22728_c0_seq3	112.744	35.2835	0.312952	-1.67599	0.263188	1	tr|A0A087H310|A0A087H310_ARAAL	128	75.64	78	36.56	60.94	12	1	2	235	54	124	4e-33	Uncharacterized protein	AALP_AA4G133700	Arabis alpina (Alpine rock-cress)	NA	ribosome; structural constituent of ribosome; translation	GO:0005840; GO:0003735; GO:0006412	GO:0003735~structural constituent of ribosome	GO:0006412~translation	GO:0005840~ribosome
Master_Control_39899	SO_3189_CA_comp29562_c0_seq2	3332.21	1601.25	0.480536	-1.05728	0.384251	1	tr|M1AE21|M1AE21_SOLTU	549	72.59	343	47.38	62.48	94	0	1881	853	25	367	0	Uncharacterized protein	PGSC0003DMG400008033	Solanum tuberosum (Potato)	NA	integral component of membrane; plasma membrane; plasmodesma; transmembrane transport; transporter activity	GO:0016021; GO:0005886; GO:0009506; GO:0055085; GO:0005215	GO:0005215~transporter activity	GO:0055085~transmembrane transport	GO:0016021~integral component of membrane;GO:0005886~plasma membrane;GO:0009506~plasmodesma
Master_Control_39907	SO_3189_CA_comp20977_c0_seq1	79.9808	14.5285	0.18165	-2.46077	0.140081	1	NA	NA	NA	NA	NA	NA	NA	NA	NA	NA	NA	NA	NA	NA	NA	NA	NA	NA	NA	NA	NA	NA
Master_Control_39919	SO_3189_CA_comp24861_c0_seq1	4829.68	2186.54	0.452729	-1.14328	0.354105	1	tr|A0A067GP76|A0A067GP76_CITSI	262	79.41	170	41.73	64.89	35	0	539	1048	93	262	2e-83	Uncharacterized protein	CISIN_1g024782mg	Citrus sinensis (Sweet orange) (Citrus aurantium var. sinensis)	NA	NA	NA	NA	NA	NA
Master_Control_39920	SO_3189_CA_comp18351_c0_seq1	53.963	10.3775	0.192308	-2.37851	0.184963	1	NA	NA	NA	NA	NA	NA	NA	NA	NA	NA	NA	NA	NA	NA	NA	NA	NA	NA	NA	NA	NA	NA
Master_Control_39927	SO_3189_CA_comp463026_c0_seq1	32.7632	2.0755	0.0633484	-3.98055	0.0838152	1	NA	NA	NA	NA	NA	NA	NA	NA	NA	NA	NA	NA	NA	NA	NA	NA	NA	NA	NA	NA	NA	NA
Master_Control_39937	SO_3446_SD_c8484_g1_i1	1004.1	389.156	0.387568	-1.36748	0.262497	1	NA	NA	NA	NA	NA	NA	NA	NA	NA	NA	NA	NA	NA	NA	NA	NA	NA	NA	NA	NA	NA	NA
Master_Control_39939	SO_3446_SD_c8329_g1_i1	46255.9	14870.9	0.321493	-1.63714	0.282603	1	tr|R9WS04|R9WS04_TANCI	899	92.01	901	68.85	100	70	2	3624	922	1	899	0	Lipoxygenase (EC 1.13.11.-)	NA	Tanacetum cinerariifolium (Dalmatian daisy) (Chrysanthemum cinerariifolium)	PATHWAY: Lipid metabolism; oxylipin biosynthesis. {ECO:0000256|RuleBase:RU003975}.	iron ion binding; linoleate 13S-lipoxygenase activity; oxylipin biosynthetic process	GO:0005506; GO:0016165; GO:0031408	GO:0005506~iron ion binding;GO:0016165~linoleate 13S-lipoxygenase activity	GO:0031408~oxylipin biosynthetic process	NA
Master_Control_39941	SO_3189_CA_comp20257_c0_seq1	616.719	232.456	0.376923	-1.40766	0.258081	1	tr|U5TZG5|U5TZG5_9ASTR	217	97.1	69	50	31.8	2	0	207	1	1	69	2e-41	Putative RAB11G (Fragment)	NA	Taraxacum brevicorniculatum	NA	GTP binding; protein transport; small GTPase mediated signal transduction	GO:0005525; GO:0015031; GO:0007264	GO:0005525~GTP binding	GO:0015031~protein transport;GO:0007264~small GTPase mediated signal transduction	NA
Master_Control_39952	SO_3189_CA_comp180027_c0_seq1	74.1991	18.6795	0.251748	-1.98995	0.225728	1	NA	NA	NA	NA	NA	NA	NA	NA	NA	NA	NA	NA	NA	NA	NA	NA	NA	NA	NA	NA	NA	NA
Master_Control_39957	SO_3446_SD_c53417_g1_i1	78.0536	33.208	0.425451	-1.23293	0.429417	1	tr|A0A061GMC5|A0A061GMC5_THECC	666	60.66	394	73.55	59.16	151	3	437	1606	39	432	1e-168	LRR receptor serine/threonine-protein kinase, putative isoform 4	TCM_037727	Theobroma cacao (Cacao) (Cocoa)	NA	ATP binding; protein kinase activity	GO:0005524; GO:0004672	GO:0005524~ATP binding;GO:0004672~protein kinase activity	NA	NA
Master_Control_39962	SO_3189_CA_comp29724_c0_seq2	4043.37	92.3597	0.0228423	-5.45215	0.000154008	0.0304406	tr|A0A067JS58|A0A067JS58_JATCU	208	74.76	206	47.18	99.04	50	2	276	893	1	204	2e-100	Uncharacterized protein	JCGZ_00422	Jatropha curcas (Barbados nut)	NA	NA	NA	NA	NA	NA
Master_Control_39964	SO_3189_CA_comp25611_c0_seq2	32.7632	12.453	0.38009	-1.39559	0.460003	1	NA	NA	NA	NA	NA	NA	NA	NA	NA	NA	NA	NA	NA	NA	NA	NA	NA	NA	NA	NA	NA	NA
Master_Control_39968	SO_3189_CA_comp24351_c0_seq5	26.0179	9.33974	0.358974	-1.47805	0.462532	1	NA	NA	NA	NA	NA	NA	NA	NA	NA	NA	NA	NA	NA	NA	NA	NA	NA	NA	NA	NA	NA	NA
Master_Control_39970	SO_3189_CA_comp24351_c0_seq2	51.0721	16.604	0.325109	-1.62101	0.348981	1	NA	NA	NA	NA	NA	NA	NA	NA	NA	NA	NA	NA	NA	NA	NA	NA	NA	NA	NA	NA	NA	NA
Master_Control_39971	SO_3189_CA_comp34948_c0_seq3	431.704	106.888	0.247596	-2.01394	0.122451	1	tr|A9PEY7|A9PEY7_POPTR	282	79.08	282	37.27	100	58	1	881	1723	1	282	2e-163	Putative uncharacterized protein	NA	Populus trichocarpa (Western balsam poplar) (Populus balsamifera subsp. trichocarpa)	NA	chloroplast; hydrolase activity; mRNA modification	GO:0009507; GO:0016787; GO:0016556	GO:0016787~hydrolase activity	GO:0016556~mRNA modification	GO:0009507~chloroplast
Master_Control_39972	SO_3446_SD_c21642_g1_i1	417.249	79.9067	0.191508	-2.38452	0.0729443	1	tr|B9SMR0|B9SMR0_RICCO	386	84.87	152	20.67	39.38	23	0	1195	1650	234	385	6e-86	Hydrolase, putative (EC 3.8.1.5)	RCOM_1627880	Ricinus communis (Castor bean)	NA	haloalkane dehalogenase activity	GO:0018786	GO:0018786~haloalkane dehalogenase activity	NA	NA
Master_Control_39974	SO_3189_CA_comp34948_c0_seq1	384.486	94.4352	0.245614	-2.02554	0.12394	1	tr|A9PEY7|A9PEY7_POPTR	282	79.08	282	45.07	100	58	1	488	1330	1	282	3e-165	Putative uncharacterized protein	NA	Populus trichocarpa (Western balsam poplar) (Populus balsamifera subsp. trichocarpa)	NA	chloroplast; hydrolase activity; mRNA modification	GO:0009507; GO:0016787; GO:0016556	GO:0016787~hydrolase activity	GO:0016556~mRNA modification	GO:0009507~chloroplast
Master_Control_39985	SO_3189_CA_comp28521_c1_seq1	2598.89	1297.19	0.49913	-1.00251	0.406165	1	tr|A0A067K990|A0A067K990_JATCU	640	69.82	487	64.02	76.09	132	3	640	2064	157	640	0	Uncharacterized protein	JCGZ_14150	Jatropha curcas (Barbados nut)	NA	NA	NA	NA	NA	NA
Master_Control_39989	SO_3189_CA_comp13856_c0_seq1	1110.09	418.213	0.376736	-1.40837	0.24792	1	tr|M1BJQ4|M1BJQ4_SOLTU	141	52.63	114	44.94	80.85	48	3	541	203	20	128	1e-29	Uncharacterized protein	PGSC0003DMG400018186	Solanum tuberosum (Potato)	NA	NA	NA	NA	NA	NA
Master_Control_39994	SO_3189_CA_comp23047_c0_seq1	22.1634	8.30199	0.374582	-1.41665	0.499802	1	NA	NA	NA	NA	NA	NA	NA	NA	NA	NA	NA	NA	NA	NA	NA	NA	NA	NA	NA	NA	NA	NA
Master_Control_39998	SO_3446_SD_c13988_g3_i1	76.1263	13.4907	0.177215	-2.49643	0.139038	1	NA	NA	NA	NA	NA	NA	NA	NA	NA	NA	NA	NA	NA	NA	NA	NA	NA	NA	NA	NA	NA	NA
Master_Control_40004	SO_3446_SD_c35002_g1_i1	25.0542	8.30199	0.331361	-1.59352	0.43604	1	tr|E5GAH2|E5GAH2_VITVI	612	61.23	227	34.83	37.09	87	1	1193	1873	385	610	9e-154	(3S)-linalool/(E)-nerolidol synthase	NA	Vitis vinifera (Grape)	NA	magnesium ion binding; terpene synthase activity	GO:0000287; GO:0010333	GO:0000287~magnesium ion binding;GO:0010333~terpene synthase activity	NA	NA
Master_Control_40007	SO_3189_CA_comp153759_c0_seq1	143.58	16.604	0.115643	-3.11225	0.0471048	0.946966	tr|H6WBC5|H6WBC5_VITVI	577	54.53	508	81.8	88.04	221	5	276	1781	72	575	0	(3S)-linalool/(E)-nerolidol synthase (EC 4.2.3.25)	LinNer	Vitis vinifera (Grape)	NA	magnesium ion binding; S-linalool synthase activity; terpene synthase activity	GO:0034007; GO:0000287; GO:0010333	GO:0034007~S-linalool synthase activity;GO:0000287~magnesium ion binding;GO:0010333~terpene synthase activity	NA	NA
Master_Control_40008	SO_3189_CA_comp920_c0_seq1	24.0906	11.4152	0.473846	-1.07751	0.594324	1	tr|H6WBC5|H6WBC5_VITVI	577	57.35	422	64.56	73.14	174	2	629	1879	155	575	2e-165	(3S)-linalool/(E)-nerolidol synthase (EC 4.2.3.25)	LinNer	Vitis vinifera (Grape)	NA	magnesium ion binding; S-linalool synthase activity; terpene synthase activity	GO:0034007; GO:0000287; GO:0010333	GO:0034007~S-linalool synthase activity;GO:0000287~magnesium ion binding;GO:0010333~terpene synthase activity	NA	NA
Master_Control_40013	SO_3446_SD_c41771_g1_i1	59.7447	9.33974	0.156328	-2.67736	0.13531	1	NA	NA	NA	NA	NA	NA	NA	NA	NA	NA	NA	NA	NA	NA	NA	NA	NA	NA	NA	NA	NA	NA
Master_Control_40020	SO_3446_SD_c29620_g1_i2	256.324	67.4537	0.263158	-1.926	0.15716	1	tr|A0A061GEA9|A0A061GEA9_THECC	168	66.37	113	35.39	67.26	35	2	739	407	44	155	1e-42	HMG-box DNA-binding family protein isoform 1	TCM_029514	Theobroma cacao (Cacao) (Cocoa)	NA	DNA binding	GO:0003677	GO:0003677~DNA binding	NA	NA
Master_Control_40021	SO_3189_CA_comp23419_c0_seq1	262.106	129.719	0.49491	-1.01476	0.437507	1	tr|A0A061GEA9|A0A061GEA9_THECC	168	60.61	132	45.94	78.57	47	3	787	407	24	155	3e-42	HMG-box DNA-binding family protein isoform 1	TCM_029514	Theobroma cacao (Cacao) (Cocoa)	NA	DNA binding	GO:0003677	GO:0003677~DNA binding	NA	NA
Master_Control_40022	SO_3189_CA_comp205731_c0_seq1	43.3631	10.3775	0.239316	-2.06301	0.262764	1	NA	NA	NA	NA	NA	NA	NA	NA	NA	NA	NA	NA	NA	NA	NA	NA	NA	NA	NA	NA	NA	NA
Master_Control_40026	SO_3189_CA_comp33500_c0_seq7	1927.25	479.44	0.248769	-2.00712	0.103701	1	tr|D7T7Z7|D7T7Z7_VITVI	364	61.8	356	62.97	97.8	129	3	345	1409	13	362	6e-149	Putative uncharacterized protein	VIT_19s0090g00660	Vitis vinifera (Grape)	NA	extracellular region; lipase activity; lipid catabolic process; proline transport	GO:0005576; GO:0016298; GO:0016042; GO:0015824	GO:0016298~lipase activity	GO:0016042~lipid catabolic process;GO:0015824~proline transport	GO:0005576~extracellular region
Master_Control_40027	SO_3189_CA_comp33500_c0_seq8	377.741	124.53	0.32967	-1.6009	0.216229	1	tr|A0A067FF16|A0A067FF16_CITSI	129	64.1	78	16.24	60.47	26	1	390	617	27	104	9e-25	Uncharacterized protein (Fragment)	CISIN_1g0356442mg	Citrus sinensis (Sweet orange) (Citrus aurantium var. sinensis)	NA	hydrolase activity	GO:0016787	GO:0016787~hydrolase activity	NA	NA
Master_Control_40032	SO_3446_SD_c46608_g1_i1	26.0179	6.22649	0.239316	-2.06301	0.322982	1	NA	NA	NA	NA	NA	NA	NA	NA	NA	NA	NA	NA	NA	NA	NA	NA	NA	NA	NA	NA	NA	NA
Master_Control_40047	SO_3189_CA_comp14068_c0_seq1	1085.04	365.288	0.336658	-1.57064	0.199968	1	tr|I3SB95|I3SB95_LOTJA	125	91.2	125	47.59	100	11	0	623	249	1	125	2e-78	Uncharacterized protein	NA	Lotus japonicus (Lotus corniculatus var. japonicus)	NA	nucleic acid binding; nucleotide binding	GO:0003676; GO:0000166	GO:0003676~nucleic acid binding;GO:0000166~nucleotide binding	NA	NA
Master_Control_40054	SO_3189_CA_comp17184_c0_seq1	73.2354	32.1702	0.439271	-1.18682	0.451274	1	tr|B9I3X1|B9I3X1_POPTR	627	39.37	127	77.44	20.26	43	3	290	3	1	124	2e-12	Uncharacterized protein	POPTR_0012s10570g	Populus trichocarpa (Western balsam poplar) (Populus balsamifera subsp. trichocarpa)	NA	ATP binding; protein serine/threonine kinase activity	GO:0005524; GO:0004674	GO:0005524~ATP binding;GO:0004674~protein serine/threonine kinase activity	NA	NA
Master_Control_40098	SO_3446_SD_c19536_g1_i1	32134.9	12032.7	0.374443	-1.41718	0.327782	1	NA	NA	NA	NA	NA	NA	NA	NA	NA	NA	NA	NA	NA	NA	NA	NA	NA	NA	NA	NA	NA	NA
Master_Control_40102	SO_3189_CA_comp23575_c0_seq1	2871.6	1314.83	0.457873	-1.12698	0.352266	1	tr|A0A022Q544|A0A022Q544_ERYGU	139	75.54	139	52.78	100	33	1	650	237	1	139	8e-69	Uncharacterized protein	MIMGU_mgv1a015964mg	Erythranthe guttata (Yellow monkey flower) (Mimulus guttatus)	NA	NA	NA	NA	NA	NA
Master_Control_40105	SO_3446_SD_c15417_g1_i2	88.6534	21.7927	0.245819	-2.02433	0.203674	1	NA	NA	NA	NA	NA	NA	NA	NA	NA	NA	NA	NA	NA	NA	NA	NA	NA	NA	NA	NA	NA	NA
Master_Control_40114	SO_3446_SD_c12407_g1_i1	4285.24	1946.82	0.454308	-1.13826	0.353667	1	tr|A0A0A0KTZ2|A0A0A0KTZ2_CUCSA	189	76.42	123	20.86	65.08	29	0	259	627	66	188	4e-57	Uncharacterized protein	Csa_5G487730	Cucumis sativus (Cucumber)	NA	NA	NA	NA	NA	NA
Master_Control_40120	SO_3189_CA_comp14117_c0_seq1	489.521	150.474	0.307389	-1.70186	0.182095	1	tr|Q8LEX8|Q8LEX8_ARATH	154	45.45	154	50.77	100	67	3	115	525	1	154	6e-32	Putative uncharacterized protein	NA	Arabidopsis thaliana (Mouse-ear cress)	NA	NA	NA	NA	NA	NA
Master_Control_40122	SO_3189_CA_comp559129_c0_seq1	9.63624	2.0755	0.215385	-2.21501	0.458975	1	NA	NA	NA	NA	NA	NA	NA	NA	NA	NA	NA	NA	NA	NA	NA	NA	NA	NA	NA	NA	NA	NA
Master_Control_40136	SO_3189_CA_comp114798_c0_seq1	66.4901	7.26424	0.109253	-3.19425	0.0790447	1	NA	NA	NA	NA	NA	NA	NA	NA	NA	NA	NA	NA	NA	NA	NA	NA	NA	NA	NA	NA	NA	NA
Master_Control_40142	SO_3446_SD_c20655_g1_i5	690.918	268.777	0.389014	-1.36211	0.270486	1	tr|D7U4C5|D7U4C5_VITVI	437	83.29	347	60.49	79.41	58	0	1221	181	91	437	0	Putative uncharacterized protein	VIT_04s0044g01510	Vitis vinifera (Grape)	NA	chloroplast; cytosol; glucosinolate metabolic process; isopentenyl diphosphate biosynthetic process, methylerythritol 4-phosphate pathway; maltose metabolic process; mRNA modification; NAD-dependent histone deacetylase activity (H3-K14 specific); NAD-dependent histone deacetylase activity (H3-K18 specific); NAD-dependent histone deacetylase activity (H3-K9 specific); NAD-dependent histone deacety…	GO:0032041; GO:0097372; GO:0046969; GO:0046970; GO:0009507; GO:0005829; GO:0019760; GO:0019288; GO:0016556; GO:0000023; GO:0005634; GO:0006098; GO:0006355; GO:0019252; GO:0010027; GO:0006351; GO:0042903	GO:0032041~NAD-dependent histone deacetylase activity (H3-K14 specific);GO:0097372~NAD-dependent histone deacetylase activity (H3-K18 specific);GO:0046969~NAD-dependent histone deacetylase activity (H3-K9 specific);GO:0046970~NAD-dependent histone deacetylase activity (H4-K16 specific);GO:0042903~tubulin deacetylase activity	GO:0019760~glucosinolate metabolic process;GO:0019288~isopentenyl diphosphate biosynthetic process, methylerythritol 4-phosphate pathway;GO:0016556~mRNA modification;GO:0000023~maltose metabolic process;GO:0006098~pentose-phosphate shunt;GO:0006355~regulation of transcription, DNA-templated;GO:0019252~starch biosynthetic process;GO:0010027~thylakoid membrane organization;GO:0006351~transcription,…	GO:0009507~chloroplast;GO:0005829~cytosol;GO:0005634~nucleus
Master_Control_40145	SO_3189_CA_comp22883_c0_seq1	30772.4	9057.47	0.294338	-1.76446	0.221185	1	tr|A0A061EJ86|A0A061EJ86_THECC	276	65.25	282	52.74	100	89	6	1109	273	1	276	6e-95	Homeobox-leucine zipper protein HAT5	TCM_016864	Theobroma cacao (Cacao) (Cocoa)	NA	nucleus; sequence-specific DNA binding; sequence-specific DNA binding transcription factor activity; transcription, DNA-templated	GO:0005634; GO:0043565; GO:0003700; GO:0006351	GO:0043565~sequence-specific DNA binding;GO:0003700~sequence-specific DNA binding transcription factor activity	GO:0006351~transcription, DNA-templated	GO:0005634~nucleus
Master_Control_40151	SO_3189_CA_comp10317_c0_seq1	48.1812	13.4907	0.28	-1.8365	0.300751	1	NA	NA	NA	NA	NA	NA	NA	NA	NA	NA	NA	NA	NA	NA	NA	NA	NA	NA	NA	NA	NA	NA
Master_Control_40167	SO_3189_CA_comp11834_c0_seq1	126.235	60.1894	0.476806	-1.06853	0.454632	1	tr|M5WB93|M5WB93_PRUPE	334	56.23	329	50.64	98.5	139	2	762	1736	1	328	3e-123	Uncharacterized protein (Fragment)	PRUPE_ppa015510mg	Prunus persica (Peach) (Amygdalus persica)	NA	myo-inositol hexakisphosphate biosynthetic process; strictosidine synthase activity	GO:0010264; GO:0016844	GO:0016844~strictosidine synthase activity	GO:0010264~myo-inositol hexakisphosphate biosynthetic process	NA
Master_Control_40187	SO_3189_CA_comp1483254_c0_seq1	33.7268	4.151	0.123077	-3.02237	0.14969	1	NA	NA	NA	NA	NA	NA	NA	NA	NA	NA	NA	NA	NA	NA	NA	NA	NA	NA	NA	NA	NA	NA
Master_Control_40189	SO_3189_CA_comp21778_c0_seq1	151.289	71.6047	0.473297	-1.07918	0.438939	1	tr|M4M6N3|M4M6N3_GOSAR	114	35.77	123	29.73	100	66	3	275	643	1	110	3e-12	Cyclin-dependent protein kinase inhibitor Siamese	NA	Gossypium arboreum (Tree cotton) (Gossypium nanking)	NA	kinase activity	GO:0016301	GO:0016301~kinase activity	NA	NA
Master_Control_40201	SO_3446_SD_c5468_g1_i1	89.617	20.755	0.231596	-2.11032	0.18653	1	NA	NA	NA	NA	NA	NA	NA	NA	NA	NA	NA	NA	NA	NA	NA	NA	NA	NA	NA	NA	NA	NA
Master_Control_40203	SO_3446_SD_c49599_g1_i1	63.5992	19.7172	0.310023	-1.68955	0.309442	1	NA	NA	NA	NA	NA	NA	NA	NA	NA	NA	NA	NA	NA	NA	NA	NA	NA	NA	NA	NA	NA	NA
Master_Control_40211	SO_3189_CA_comp16128_c0_seq1	30.836	2.0755	0.0673077	-3.89308	0.0938403	1	NA	NA	NA	NA	NA	NA	NA	NA	NA	NA	NA	NA	NA	NA	NA	NA	NA	NA	NA	NA	NA	NA
Master_Control_40234	SO_3189_CA_comp28364_c0_seq8	207.179	26.9815	0.130233	-2.94084	0.0457747	0.930248	tr|B9HQC1|B9HQC1_POPTR	745	64.37	247	27.58	33.15	88	0	1661	2401	442	688	3e-176	Cyclic nucleotide-gated ion channel 15 family protein	POPTR_0009s01590g	Populus trichocarpa (Western balsam poplar) (Populus balsamifera subsp. trichocarpa)	NA	cAMP binding; cGMP binding; integral component of membrane; plasma membrane; voltage-gated potassium channel activity	GO:0030552; GO:0030553; GO:0016021; GO:0005886; GO:0005249	GO:0030552~cAMP binding;GO:0030553~cGMP binding;GO:0005249~voltage-gated potassium channel activity	NA	GO:0016021~integral component of membrane;GO:0005886~plasma membrane
Master_Control_40235	SO_3189_CA_comp14122_c0_seq1	1362.56	568.686	0.417365	-1.26062	0.297495	1	tr|I7IIL1|I7IIL1_CHRMO	282	87.23	282	54.76	100	36	0	294	1139	1	282	3e-177	ChNRRa	ChNRRa	Chrysanthemum morifolium (Florist's daisy) (Dendranthema grandiflorum)	NA	nucleomorph	GO:0033009	NA	NA	GO:0033009~nucleomorph
Master_Control_40246	SO_3446_SD_c30594_g3_i1	229.343	72.6424	0.316742	-1.65862	0.222831	1	NA	NA	NA	NA	NA	NA	NA	NA	NA	NA	NA	NA	NA	NA	NA	NA	NA	NA	NA	NA	NA	NA
Master_Control_40252	SO_3189_CA_comp19791_c0_seq2	22.1634	2.0755	0.0936455	-3.41665	0.163951	1	NA	NA	NA	NA	NA	NA	NA	NA	NA	NA	NA	NA	NA	NA	NA	NA	NA	NA	NA	NA	NA	NA
Master_Control_40253	SO_3189_CA_comp19791_c0_seq3	28.9087	2.0755	0.0717949	-3.79998	0.105459	1	NA	NA	NA	NA	NA	NA	NA	NA	NA	NA	NA	NA	NA	NA	NA	NA	NA	NA	NA	NA	NA	NA
Master_Control_40254	SO_3189_CA_comp19791_c0_seq1	26.0179	2.0755	0.0797721	-3.64797	0.126571	1	NA	NA	NA	NA	NA	NA	NA	NA	NA	NA	NA	NA	NA	NA	NA	NA	NA	NA	NA	NA	NA	NA
Master_Control_40261	SO_3189_CA_comp23064_c0_seq1	8223.57	3410.04	0.414667	-1.26997	0.318137	1	tr|M5VQ92|M5VQ92_PRUPE	544	73.35	559	47.39	100	126	6	162	1814	1	544	0	Uncharacterized protein	PRUPE_ppa003855mg	Prunus persica (Peach) (Amygdalus persica)	NA	1-phosphatidylinositol binding; clathrin coat; clathrin coat assembly; clathrin-coated vesicle; coated pit; endocytosis; Golgi apparatus; plasma membrane	GO:0005545; GO:0005794; GO:0030118; GO:0048268; GO:0030136; GO:0005905; GO:0006897; GO:0005886	GO:0005545~1-phosphatidylinositol binding	GO:0048268~clathrin coat assembly;GO:0006897~endocytosis	GO:0005794~Golgi apparatus;GO:0030118~clathrin coat;GO:0030136~clathrin-coated vesicle;GO:0005905~coated pit;GO:0005886~plasma membrane
Master_Control_40262	SO_3189_CA_comp28840_c0_seq2	344.977	147.36	0.427159	-1.22715	0.339701	1	tr|A0A068TYY3|A0A068TYY3_COFCA	164	53.25	154	61.6	93.9	51	2	613	215	4	157	2e-28	Coffea canephora DH200=94 genomic scaffold, scaffold_6	GSCOC_T00034651001	Coffea canephora (Robusta coffee)	NA	NA	NA	NA	NA	NA
Master_Control_40266	SO_3189_CA_comp28763_c0_seq2	1945.56	612.272	0.314703	-1.66794	0.171808	1	tr|U7E2J8|U7E2J8_POPTR	276	78.86	123	14.97	44.57	26	0	1514	1882	154	276	3e-57	Uncharacterized protein	POPTR_0021s00390g	Populus trichocarpa (Western balsam poplar) (Populus balsamifera subsp. trichocarpa)	NA	NA	NA	NA	NA	NA
Master_Control_40267	SO_3189_CA_comp28763_c0_seq3	2459.17	614.347	0.249819	-2.00104	0.104957	1	tr|W9R9B0|W9R9B0_9ROSA	344	66.9	284	45.56	82.56	89	2	448	1287	62	344	1e-122	Uncharacterized protein	L484_014191	Morus notabilis	NA	NA	NA	NA	NA	NA
Master_Control_40294	SO_3189_CA_comp23604_c0_seq2	795.954	297.834	0.374185	-1.41818	0.249357	1	tr|F6H2G7|F6H2G7_VITVI	811	67.66	303	31.12	37.36	98	0	1264	356	509	811	0	Serine/threonine-protein kinase (EC 2.7.11.1)	VIT_19s0014g04640	Vitis vinifera (Grape)	NA	ATP binding; protein serine/threonine kinase activity; recognition of pollen	GO:0005524; GO:0004674; GO:0048544	GO:0005524~ATP binding;GO:0004674~protein serine/threonine kinase activity	GO:0048544~recognition of pollen	NA
Master_Control_40295	SO_3446_SD_c23609_g4_i2	775.717	275.003	0.354515	-1.49608	0.225914	1	tr|U5GWQ6|U5GWQ6_POPTR	821	62.38	303	29.82	36.91	114	0	1264	356	519	821	0	Serine/threonine-protein kinase (EC 2.7.11.1)	POPTR_0001s42140g	Populus trichocarpa (Western balsam poplar) (Populus balsamifera subsp. trichocarpa)	NA	ATP binding; protein serine/threonine kinase activity; recognition of pollen	GO:0005524; GO:0004674; GO:0048544	GO:0005524~ATP binding;GO:0004674~protein serine/threonine kinase activity	GO:0048544~recognition of pollen	NA
Master_Control_40296	SO_3189_CA_comp23604_c0_seq4	800.772	249.06	0.311025	-1.6849	0.174863	1	tr|F6H2G7|F6H2G7_VITVI	811	50.36	836	87.82	100	376	11	2821	356	1	811	0	Serine/threonine-protein kinase (EC 2.7.11.1)	VIT_19s0014g04640	Vitis vinifera (Grape)	NA	ATP binding; protein serine/threonine kinase activity; recognition of pollen	GO:0005524; GO:0004674; GO:0048544	GO:0005524~ATP binding;GO:0004674~protein serine/threonine kinase activity	GO:0048544~recognition of pollen	NA
Master_Control_40314	SO_3446_SD_c27062_g1_i1	3390.03	1027.37	0.303057	-1.72234	0.161808	1	tr|A0A068UC11|A0A068UC11_COFCA	222	61.36	220	66.47	99.1	84	1	835	179	1	220	2e-88	Coffea canephora DH200=94 genomic scaffold, scaffold_19	GSCOC_T00021098001	Coffea canephora (Robusta coffee)	NA	calcium ion binding; extrinsic component of membrane; photosynthesis; photosystem II oxygen evolving complex	GO:0005509; GO:0019898; GO:0015979; GO:0009654	GO:0005509~calcium ion binding	GO:0015979~photosynthesis	GO:0019898~extrinsic component of membrane;GO:0009654~photosystem II oxygen evolving complex
Master_Control_40348	SO_3446_SD_c51767_g1_i1	27.9451	10.3775	0.371353	-1.42914	0.467925	1	tr|O81068|O81068_ARATH	1529	33.77	77	22.36	5.04	46	3	614	396	1364	1439	9e-10	Putative non-LTR retroelement reverse transcriptase	At2g28980	Arabidopsis thaliana (Mouse-ear cress)	NA	nucleic acid binding; RNA-directed DNA polymerase activity; zinc ion binding	GO:0003964; GO:0003676; GO:0008270	GO:0003964~RNA-directed DNA polymerase activity;GO:0003676~nucleic acid binding;GO:0008270~zinc ion binding	NA	NA
Master_Control_33095	SO_3446_SD_c40051_g1_i1	8.67262	4.151	0.478632	-1.06301	0.726526	1	tr|A0A068UV14|A0A068UV14_COFCA	424	71.43	84	25.38	19.81	23	1	360	112	341	424	1e-62	Coffea canephora DH200=94 genomic scaffold, scaffold_62	GSCOC_T00035642001	Coffea canephora (Robusta coffee)	NA	NA	NA	NA	NA	NA
Master_Control_40359	SO_3446_SD_c37665_g1_i1	79.0172	17.6417	0.223265	-2.16317	0.187306	1	NA	NA	NA	NA	NA	NA	NA	NA	NA	NA	NA	NA	NA	NA	NA	NA	NA	NA	NA	NA	NA	NA
Master_Control_40375	SO_3189_CA_comp856255_c0_seq1	37.5813	14.5285	0.386588	-1.37113	0.452878	1	NA	NA	NA	NA	NA	NA	NA	NA	NA	NA	NA	NA	NA	NA	NA	NA	NA	NA	NA	NA	NA	NA
Master_Control_33098	SO_3446_SD_c20373_g1_i1	1661.29	172.266	0.103694	-3.26959	0.0118243	0.491362	NA	NA	NA	NA	NA	NA	NA	NA	NA	NA	NA	NA	NA	NA	NA	NA	NA	NA	NA	NA	NA	NA
Master_Control_40381	SO_3189_CA_comp25610_c0_seq1	831.608	180.568	0.217132	-2.20336	0.0814739	1	tr|K4DA47|K4DA47_SOLLC	256	49.74	195	45.17	76.17	91	2	511	1083	65	256	1e-56	Uncharacterized protein	Solyc11g068900.1	Solanum lycopersicum (Tomato) (Lycopersicon esculentum)	NA	NA	NA	NA	NA	NA
Master_Control_40396	SO_3189_CA_comp26242_c0_seq1	129.126	43.5855	0.337543	-1.56686	0.282547	1	tr|A0A068UPZ2|A0A068UPZ2_COFCA	204	48.97	243	71.96	100	69	5	951	232	13	203	1e-61	Coffea canephora DH200=94 genomic scaffold, scaffold_45	GSCOC_T00031091001	Coffea canephora (Robusta coffee)	NA	microtubule associated complex; microtubule-based process	GO:0005875; GO:0007017	NA	GO:0007017~microtubule-based process	GO:0005875~microtubule associated complex
Master_Control_40398	SO_3446_SD_c386_g1_i1	2235.61	1055.39	0.472082	-1.08289	0.369043	1	NA	NA	NA	NA	NA	NA	NA	NA	NA	NA	NA	NA	NA	NA	NA	NA	NA	NA	NA	NA	NA	NA
Master_Control_33100	SO_3446_SD_c32560_g1_i2	19035.4	5787.53	0.30404	-1.71767	0.20875	1	tr|A0A059D147|A0A059D147_EUCGR	200	78.26	184	47.02	92	40	0	236	787	17	200	6e-90	1,2-dihydroxy-3-keto-5-methylthiopentene dioxygenase (EC 1.13.11.54) (Acireductone dioxygenase (Fe(2+)-requiring))	EUGRSUZ_B01018	Eucalyptus grandis (Flooded gum)	PATHWAY: Amino-acid biosynthesis; L-methionine biosynthesis via salvage pathway; L-methionine from S-methyl-5-thio-alpha-D-ribose 1-phosphate: step 5/6. {ECO:0000256|HAMAP-Rule:MF_03154, ECO:0000256|SAAS:SAAS00003708}.	acireductone dioxygenase [iron(II)-requiring] activity; cytoplasm; iron ion binding; L-methionine biosynthetic process from methylthioadenosine; nucleus	GO:0019509; GO:0010309; GO:0005737; GO:0005506; GO:0005634	GO:0010309~acireductone dioxygenase [iron(II)-requiring] activity;GO:0005506~iron ion binding	GO:0019509~L-methionine salvage from methylthioadenosine	GO:0005737~cytoplasm;GO:0005634~nucleus
Master_Control_40410	SO_3189_CA_comp766837_c0_seq1	335.341	118.303	0.352785	-1.50314	0.24838	1	tr|U5GMN6|U5GMN6_POPTR	598	63.52	403	44.68	67.39	135	3	115	1314	47	440	5e-167	Uncharacterized protein	POPTR_0001s01040g	Populus trichocarpa (Western balsam poplar) (Populus balsamifera subsp. trichocarpa)	NA	NA	NA	NA	NA	NA
Master_Control_40420	SO_3189_CA_comp25785_c0_seq1	1079.26	171.229	0.158654	-2.65605	0.0375029	0.865055	tr|A0A078FUC1|A0A078FUC1_BRANA	307	58.33	300	59.21	97.72	111	5	73	933	8	306	2e-104	BnaA01g23560D protein	BnaA01g23560D GSBRNA2T00002588001	Brassica napus (Rape)	NA	NA	NA	NA	NA	NA
Master_Control_40464	SO_3189_CA_comp332819_c0_seq1	36.6177	15.5662	0.425101	-1.23412	0.499141	1	NA	NA	NA	NA	NA	NA	NA	NA	NA	NA	NA	NA	NA	NA	NA	NA	NA	NA	NA	NA	NA	NA
Master_Control_40472	SO_3446_SD_c16349_g1_i1	1125.51	98.5862	0.0875922	-3.51305	0.00805775	0.399914	tr|B9T0E5|B9T0E5_RICCO	66	68.75	64	29.45	96.97	20	0	100	291	3	66	1e-22	Putative uncharacterized protein	RCOM_0507790	Ricinus communis (Castor bean)	NA	NA	NA	NA	NA	NA
Master_Control_40496	SO_3446_SD_c25290_g3_i2	69.3809	30.0947	0.433761	-1.20503	0.449426	1	NA	NA	NA	NA	NA	NA	NA	NA	NA	NA	NA	NA	NA	NA	NA	NA	NA	NA	NA	NA	NA	NA
Master_Control_40507	SO_3189_CA_comp23990_c0_seq3	277.524	107.926	0.388889	-1.36257	0.300924	1	NA	NA	NA	NA	NA	NA	NA	NA	NA	NA	NA	NA	NA	NA	NA	NA	NA	NA	NA	NA	NA	NA
Master_Control_40528	SO_3189_CA_comp37523_c0_seq1	4627.32	1633.42	0.352994	-1.50228	0.224903	1	tr|Q2HXK5|Q2HXK5_CHRMO	498	97.6	500	69.41	100	10	1	1954	455	1	498	0	Lycopene beta-cyclase	LCYB	Chrysanthemum morifolium (Florist's daisy) (Dendranthema grandiflorum)	NA	carotenoid biosynthetic process; oxidoreductase activity, acting on paired donors, with incorporation or reduction of molecular oxygen	GO:0016117; GO:0016705	GO:0016705~oxidoreductase activity, acting on paired donors, with incorporation or reduction of molecular oxygen	GO:0016117~carotenoid biosynthetic process	NA
Master_Control_40549	SO_3189_CA_comp30009_c0_seq2	244.761	92.3597	0.377347	-1.40604	0.292663	1	tr|D7SVC1|D7SVC1_VITVI	438	73.46	437	69.59	99.77	106	6	152	1432	1	437	0	Ribosome biogenesis protein WDR12 homolog	VIT_14s0068g00410	Vitis vinifera (Grape)	NA	Cul4-RING E3 ubiquitin ligase complex; endonucleolytic cleavage involved in rRNA processing; maturation of 5.8S rRNA from tricistronic rRNA transcript (SSU-rRNA, 5.8S rRNA, LSU-rRNA); maturation of LSU-rRNA from tricistronic rRNA transcript (SSU-rRNA, 5.8S rRNA, LSU-rRNA); nucleolus; nucleoplasm; plasmodesma; preribosome, large subunit precursor; protein import into nucleus; protein maturation; p…	GO:0080008; GO:0001510; GO:0000478; GO:0000466; GO:0000463; GO:0005730; GO:0005654; GO:0009506; GO:0030687; GO:0006606; GO:0051604; GO:0006626; GO:0043021	GO:0043021~ribonucleoprotein complex binding	GO:0001510~RNA methylation;GO:0000478~endonucleolytic cleavage involved in rRNA processing;GO:0000466~maturation of 5.8S rRNA from tricistronic rRNA transcript (SSU-rRNA, 5.8S rRNA, LSU-rRNA);GO:0000463~maturation of LSU-rRNA from tricistronic rRNA transcript (SSU-rRNA, 5.8S rRNA, LSU-rRNA);GO:0006606~protein import into nucleus;GO:0051604~protein maturation;GO:0006626~protein targeting to mitoch…	GO:0080008~Cul4-RING E3 ubiquitin ligase complex;GO:0005730~nucleolus;GO:0005654~nucleoplasm;GO:0009506~plasmodesma;GO:0030687~preribosome, large subunit precursor
Master_Control_40553	SO_3446_SD_c19272_g1_i1	2407.13	773.123	0.32118	-1.63855	0.179636	1	tr|U5FPD3|U5FPD3_POPTR	298	71.02	245	55.6	82.21	70	1	1086	355	43	287	1e-124	Uncharacterized protein	POPTR_0014s04300g	Populus trichocarpa (Western balsam poplar) (Populus balsamifera subsp. trichocarpa)	NA	hydrolase activity	GO:0016787	GO:0016787~hydrolase activity	NA	NA
Master_Control_40560	SO_3446_SD_c27569_g2_i2	220.67	93.3974	0.423245	-1.24044	0.355176	1	tr|A0A067FBC5|A0A067FBC5_CITSI	178	46.98	232	56.72	100	58	6	1068	379	4	172	1e-55	Uncharacterized protein	CISIN_1g030372mg	Citrus sinensis (Sweet orange) (Citrus aurantium var. sinensis)	NA	hydrolase activity	GO:0016787	GO:0016787~hydrolase activity	NA	NA
Master_Control_40559	SO_3446_SD_c27569_g1_i1	1359.67	546.894	0.402224	-1.31393	0.278183	1	NA	NA	NA	NA	NA	NA	NA	NA	NA	NA	NA	NA	NA	NA	NA	NA	NA	NA	NA	NA	NA	NA
Master_Control_40564	SO_3446_SD_c19301_g1_i1	63364.1	15380.5	0.242732	-2.04256	0.20213	1	tr|Q3LVJ5|Q3LVJ5_TAROF	74	72.92	48	17.45	64.86	12	1	651	511	26	73	3e-06	TO86-3 (Fragment)	To86-3	Taraxacum officinale (Common dandelion) (Leontodon taraxacum)	NA	metal ion binding	GO:0046872	GO:0046872~metal ion binding	NA	NA
Master_Control_40580	SO_3446_SD_c24555_g1_i3	226.452	111.039	0.490344	-1.02813	0.438452	1	tr|M5WR85|M5WR85_PRUPE	610	50.52	580	74.74	95.08	269	9	431	2128	32	607	1e-165	Uncharacterized protein	PRUPE_ppa003033mg	Prunus persica (Peach) (Amygdalus persica)	NA	NA	NA	NA	NA	NA
Master_Control_40582	SO_3189_CA_comp20919_c0_seq1	585.883	171.229	0.292257	-1.77469	0.160633	1	tr|U3TDN0|U3TDN0_9ASTR	248	96.77	248	59.24	100	8	0	982	239	1	248	6e-160	Floral-meristem identity protein	NA	Chrysanthemum seticuspe f. boreale	NA	DNA binding; nucleus; sequence-specific DNA binding transcription factor activity; transcription, DNA-templated	GO:0003677; GO:0005634; GO:0003700; GO:0006351	GO:0003677~DNA binding;GO:0003700~sequence-specific DNA binding transcription factor activity	GO:0006351~transcription, DNA-templated	GO:0005634~nucleus
Master_Control_40590	SO_3189_CA_comp267364_c0_seq1	105.999	29.057	0.274126	-1.86709	0.222153	1	NA	NA	NA	NA	NA	NA	NA	NA	NA	NA	NA	NA	NA	NA	NA	NA	NA	NA	NA	NA	NA	NA
Master_Control_40618	SO_3189_CA_comp18177_c0_seq2	20.2361	2.0755	0.102564	-3.2854	0.188016	1	NA	NA	NA	NA	NA	NA	NA	NA	NA	NA	NA	NA	NA	NA	NA	NA	NA	NA	NA	NA	NA	NA
Master_Control_40619	SO_3189_CA_comp18177_c0_seq1	17.3452	1.03775	0.0598291	-4.06301	0.154989	1	NA	NA	NA	NA	NA	NA	NA	NA	NA	NA	NA	NA	NA	NA	NA	NA	NA	NA	NA	NA	NA	NA
Master_Control_33112	SO_3189_CA_comp622592_c0_seq1	10.5999	2.0755	0.195804	-2.35252	0.418174	1	NA	NA	NA	NA	NA	NA	NA	NA	NA	NA	NA	NA	NA	NA	NA	NA	NA	NA	NA	NA	NA	NA
Master_Control_40637	SO_3189_CA_comp2723_c0_seq1	53.963	16.604	0.307692	-1.70044	0.322568	1	NA	NA	NA	NA	NA	NA	NA	NA	NA	NA	NA	NA	NA	NA	NA	NA	NA	NA	NA	NA	NA	NA
Master_Control_40643	SO_3189_CA_comp12319_c0_seq1	65.5264	8.30199	0.126697	-2.98055	0.0971049	1	tr|F6I3P3|F6I3P3_VITVI	568	84.13	189	50.27	33.27	30	0	222	788	374	562	1e-108	Putative uncharacterized protein	VIT_08s0032g00780	Vitis vinifera (Grape)	NA	ATP binding; calcium ion binding; membrane; plant-type cell wall modification; pollen tube growth; protein serine/threonine kinase activity	GO:0005524; GO:0005509; GO:0016020; GO:0009827; GO:0009860; GO:0004674	GO:0005524~ATP binding;GO:0005509~calcium ion binding;GO:0004674~protein serine/threonine kinase activity	GO:0009827~plant-type cell wall modification;GO:0009860~pollen tube growth	GO:0016020~membrane
Master_Control_40644	SO_3446_SD_c12205_g1_i1	151.289	66.4159	0.439	-1.18771	0.396454	1	tr|A0A068UZ75|A0A068UZ75_COFCA	1095	69.49	590	61.74	53.88	172	5	1781	33	507	1095	0	Coffea canephora DH200=94 genomic scaffold, scaffold_76	GSCOC_T00038702001	Coffea canephora (Robusta coffee)	NA	ATP binding; protein serine/threonine kinase activity	GO:0005524; GO:0004674	GO:0005524~ATP binding;GO:0004674~protein serine/threonine kinase activity	NA	NA
Master_Control_40647	SO_3189_CA_comp31404_c1_seq3	100.217	45.661	0.455621	-1.13409	0.445378	1	tr|U5GC34|U5GC34_POPTR	67	71.67	60	19.09	89.55	16	1	154	330	8	67	3e-18	Uncharacterized protein	POPTR_0006s08140g	Populus trichocarpa (Western balsam poplar) (Populus balsamifera subsp. trichocarpa)	NA	catalytic activity	GO:0003824	GO:0003824~catalytic activity	NA	NA
Master_Control_40654	SO_3189_CA_comp20905_c0_seq3	222.597	72.6424	0.32634	-1.61555	0.235692	1	NA	NA	NA	NA	NA	NA	NA	NA	NA	NA	NA	NA	NA	NA	NA	NA	NA	NA	NA	NA	NA	NA
Master_Control_40674	SO_3189_CA_comp12195_c0_seq1	14.4544	2.0755	0.14359	-2.79998	0.295603	1	tr|A0A068UJU0|A0A068UJU0_COFCA	203	52.08	48	17.82	23.65	23	0	6	149	56	103	2e-08	Coffea canephora DH200=94 genomic scaffold, scaffold_35	GSCOC_T00027896001	Coffea canephora (Robusta coffee)	NA	NA	NA	NA	NA	NA
Master_Control_40675	SO_3446_SD_c42768_g1_i1	46.254	7.26424	0.157051	-2.67069	0.158466	1	tr|A0A068UJU0|A0A068UJU0_COFCA	203	52.08	48	14.37	23.65	23	0	6	149	56	103	4e-08	Coffea canephora DH200=94 genomic scaffold, scaffold_35	GSCOC_T00027896001	Coffea canephora (Robusta coffee)	NA	NA	NA	NA	NA	NA
Master_Control_40678	SO_3189_CA_comp29017_c0_seq1	2963.14	648.593	0.218887	-2.19174	0.0782539	1	tr|I3T1P4|I3T1P4_LOTJA	268	60.14	286	65.3	100	95	5	129	986	2	268	5e-95	Uncharacterized protein	NA	Lotus japonicus (Lotus corniculatus var. japonicus)	NA	NA	NA	NA	NA	NA
Master_Control_40679	SO_3189_CA_comp24062_c0_seq1	518.43	169.153	0.32628	-1.61582	0.202013	1	tr|A3RFZ0|A3RFZ0_CHRMO	550	87	277	78.03	50.36	35	1	831	1	4	279	2e-166	Sodium/hydrogen exchanger	NHX1	Chrysanthemum morifolium (Florist's daisy) (Dendranthema grandiflorum)	NA	integral component of membrane; regulation of pH; sodium:proton antiporter activity	GO:0016021; GO:0006885; GO:0015385	GO:0015385~sodium:proton antiporter activity	GO:0006885~regulation of pH	GO:0016021~integral component of membrane
Master_Control_40695	SO_3446_SD_c23580_g1_i1	147.434	49.812	0.337858	-1.56551	0.273732	1	tr|I1L9Y5|I1L9Y5_SOYBN	121	49.51	103	38.87	85.12	52	0	651	343	19	121	2e-31	Uncharacterized protein	NA	Glycine max (Soybean) (Glycine hispida)	NA	NA	NA	NA	NA	NA
Master_Control_40696	SO_3189_CA_comp12432_c0_seq1	55.8902	15.5662	0.278515	-1.84418	0.284007	1	NA	NA	NA	NA	NA	NA	NA	NA	NA	NA	NA	NA	NA	NA	NA	NA	NA	NA	NA	NA	NA	NA
Master_Control_40710	SO_3446_SD_c40987_g1_i1	50.1085	21.7927	0.434911	-1.20121	0.47991	1	tr|D7TJ25|D7TJ25_VITVI	485	56.47	402	75.66	82.89	162	4	317	1507	29	422	1e-157	Putative uncharacterized protein	VIT_08s0007g03860	Vitis vinifera (Grape)	NA	endosome; integral component of membrane; oligopeptide transport; plasma membrane; recognition of pollen; trans-Golgi network	GO:0005768; GO:0016021; GO:0006857; GO:0005886; GO:0048544; GO:0005802	NA	GO:0006857~oligopeptide transport;GO:0048544~recognition of pollen	GO:0005768~endosome;GO:0016021~integral component of membrane;GO:0005886~plasma membrane;GO:0005802~trans-Golgi network
Master_Control_40722	SO_3446_SD_c26476_g1_i1	215.852	44.6232	0.206731	-2.27417	0.107354	1	NA	NA	NA	NA	NA	NA	NA	NA	NA	NA	NA	NA	NA	NA	NA	NA	NA	NA	NA	NA	NA	NA
Master_Control_40723	SO_3446_SD_c12585_g1_i1	305.469	81.9822	0.268381	-1.89764	0.155481	1	tr|Q9FXV7|Q9FXV7_LACSA	337	60.77	209	57	62.02	70	5	210	821	1	202	3e-85	Gibberellin 2-oxidase No1	Ls2ox1	Lactuca sativa (Garden lettuce)	NA	iron ion binding; oxidoreductase activity, acting on paired donors, with incorporation or reduction of molecular oxygen, 2-oxoglutarate as one donor, and incorporation of one atom each of oxygen into both donors	GO:0005506; GO:0016706	GO:0005506~iron ion binding;GO:0016706~oxidoreductase activity, acting on paired donors, with incorporation or reduction of molecular oxygen, 2-oxoglutarate as one donor, and incorporation of one atom each of oxygen into both donors	NA	NA
Master_Control_40743	SO_3189_CA_comp31501_c0_seq11	140.689	67.4537	0.479452	-1.06054	0.450951	1	tr|A0A022QT55|A0A022QT55_ERYGU	493	54.46	101	25.85	20.49	10	1	472	774	427	491	5e-26	Uncharacterized protein	MIMGU_mgv1a005220mg	Erythranthe guttata (Yellow monkey flower) (Mimulus guttatus)	NA	deoxyribodipyrimidine photo-lyase activity; DNA repair	GO:0006281; GO:0003904	GO:0003904~deoxyribodipyrimidine photo-lyase activity	GO:0006281~DNA repair	NA
Master_Control_33119	SO_3189_CA_comp25774_c0_seq1	998.315	417.175	0.417879	-1.25884	0.300921	1	tr|A0A068UCH5|A0A068UCH5_COFCA	569	63.16	399	76.1	70.12	133	6	2	1183	179	568	2e-154	Coffea canephora DH200=94 genomic scaffold, scaffold_19	GSCOC_T00021319001	Coffea canephora (Robusta coffee)	NA	ATP binding	GO:0005524	GO:0005524~ATP binding	NA	NA
Master_Control_40758	SO_3189_CA_comp30217_c0_seq3	914.479	432.741	0.473211	-1.07945	0.373953	1	tr|A0A061GDF8|A0A061GDF8_THECC	590	67.4	589	65.96	99.83	129	6	2134	449	23	575	0	Auxin response factor	TCM_016500	Theobroma cacao (Cacao) (Cocoa)	NA	auxin-activated signaling pathway; DNA binding; nucleus; regulation of transcription, DNA-templated; transcription, DNA-templated	GO:0003677; GO:0009734; GO:0005634; GO:0006355; GO:0006351	GO:0003677~DNA binding	GO:0009734~auxin-activated signaling pathway;GO:0006355~regulation of transcription, DNA-templated;GO:0006351~transcription, DNA-templated	GO:0005634~nucleus
Master_Control_40759	SO_3189_CA_comp3040_c0_seq1	130.089	14.5285	0.111681	-3.16255	0.047848	0.953346	NA	NA	NA	NA	NA	NA	NA	NA	NA	NA	NA	NA	NA	NA	NA	NA	NA	NA	NA	NA	NA	NA
Master_Control_40767	SO_3189_CA_comp31295_c0_seq1	3006.51	1143.6	0.380375	-1.39451	0.252452	1	tr|A0A068UKA8|A0A068UKA8_COFCA	541	63.62	547	71.94	100	188	6	2026	398	2	541	0	Coffea canephora DH200=94 genomic scaffold, scaffold_36	GSCOC_T00028134001	Coffea canephora (Robusta coffee)	NA	NA	NA	NA	NA	NA
Master_Control_40770	SO_3189_CA_comp13531_c0_seq1	65.5264	26.9815	0.411765	-1.28011	0.42848	1	tr|A0A072UDX0|A0A072UDX0_MEDTR	178	84	50	13.53	28.09	8	0	607	458	3	52	3e-14	Chaperone protein dnaJ, putative	MTR_5g004600	Medicago truncatula (Barrel medic) (Medicago tribuloides)	NA	NA	NA	NA	NA	NA
Master_Control_40795	SO_3189_CA_comp20745_c0_seq1	8.67262	2.0755	0.239316	-2.06301	0.505706	1	NA	NA	NA	NA	NA	NA	NA	NA	NA	NA	NA	NA	NA	NA	NA	NA	NA	NA	NA	NA	NA	NA
Master_Control_40799	SO_3189_CA_comp449153_c0_seq1	104.071	43.5855	0.418803	-1.25565	0.397871	1	tr|A0A068U436|A0A068U436_COFCA	446	61.9	231	54.31	51.79	79	3	1275	598	219	445	5e-81	Coffea canephora DH200=94 genomic scaffold, scaffold_9	GSCOC_T00041565001	Coffea canephora (Robusta coffee)	NA	ATP binding; protein serine/threonine kinase activity	GO:0005524; GO:0004674	GO:0005524~ATP binding;GO:0004674~protein serine/threonine kinase activity	NA	NA
Master_Control_40804	SO_3189_CA_comp427336_c0_seq1	100.217	45.661	0.455621	-1.13409	0.445378	1	NA	NA	NA	NA	NA	NA	NA	NA	NA	NA	NA	NA	NA	NA	NA	NA	NA	NA	NA	NA	NA	NA
Master_Control_40809	SO_3189_CA_comp12245_c0_seq1	266.924	112.077	0.419883	-1.25194	0.341548	1	tr|D7SRM1|D7SRM1_VITVI	519	60.51	509	71.26	98.07	188	2	1723	233	4	511	0	Putative uncharacterized protein	VIT_18s0075g00880	Vitis vinifera (Grape)	NA	nucleotidyltransferase activity; RNA binding; RNA processing	GO:0003723; GO:0006396; GO:0016779	GO:0003723~RNA binding;GO:0016779~nucleotidyltransferase activity	GO:0006396~RNA processing	NA
Master_Control_40814	SO_3189_CA_comp21344_c0_seq1	132.017	57.0762	0.432341	-1.20976	0.397073	1	tr|B9GJ92|B9GJ92_POPTR	429	61.8	377	85.94	87.88	143	1	1	1128	52	428	3e-159	Uncharacterized protein	POPTR_0001s25060g	Populus trichocarpa (Western balsam poplar) (Populus balsamifera subsp. trichocarpa)	NA	meiotic chromosome segregation; meiotic DNA double-strand break formation; reciprocal meiotic recombination; regulation of chromosome organization; sister chromatid cohesion	GO:0042138; GO:0045132; GO:0007131; GO:0033044; GO:0007062	NA	GO:0042138~meiotic DNA double-strand break formation;GO:0045132~meiotic chromosome segregation;GO:0007131~reciprocal meiotic recombination;GO:0033044~regulation of chromosome organization;GO:0007062~sister chromatid cohesion	NA
Master_Control_40816	SO_3446_SD_c11519_g1_i1	83.8353	31.1325	0.371353	-1.42914	0.358205	1	tr|V4RTY7|V4RTY7_9ROSI	595	57.32	164	50.67	27.56	66	2	480	971	67	226	1e-54	Uncharacterized protein	CICLE_v10029970mg	Citrus clementina	NA	NA	NA	NA	NA	NA
Master_Control_40822	SO_3446_SD_c34079_g1_i1	73.2354	16.604	0.226721	-2.14101	0.197687	1	NA	NA	NA	NA	NA	NA	NA	NA	NA	NA	NA	NA	NA	NA	NA	NA	NA	NA	NA	NA	NA	NA
Master_Control_40840	SO_3189_CA_comp22533_c0_seq1	6221.16	1875.21	0.301425	-1.73013	0.170018	1	tr|A0A068UGI7|A0A068UGI7_COFCA	444	67.81	438	81.97	98.65	128	6	171	1484	4	428	0	Coffea canephora DH200=94 genomic scaffold, scaffold_26	GSCOC_T00024892001	Coffea canephora (Robusta coffee)	NA	NA	NA	NA	NA	NA
Master_Control_33128	SO_3446_SD_c16912_g1_i1	1490.73	280.192	0.187957	-2.41153	0.0545875	0.997052	tr|M5WGY5|M5WGY5_PRUPE	574	70.8	572	75.26	99.65	163	3	417	2126	5	574	0	Uncharacterized protein	PRUPE_ppa003444mg	Prunus persica (Peach) (Amygdalus persica)	NA	ATP binding; integral component of membrane; protein serine/threonine kinase activity	GO:0005524; GO:0016021; GO:0004674	GO:0005524~ATP binding;GO:0004674~protein serine/threonine kinase activity	NA	GO:0016021~integral component of membrane
Master_Control_40862	SO_3446_SD_c560_g1_i1	315.105	78.8689	0.250294	-1.9983	0.135386	1	tr|K4BVE3|K4BVE3_SOLLC	267	33.97	262	62.98	98.13	119	8	1028	378	1	253	8e-30	Uncharacterized protein	Solyc04g080640.1	Solanum lycopersicum (Tomato) (Lycopersicon esculentum)	NA	NA	NA	NA	NA	NA
Master_Control_40863	SO_3189_CA_comp30521_c0_seq1	443.267	155.662	0.351171	-1.50976	0.236189	1	tr|A0A067EX69|A0A067EX69_CITSI	98	46.15	65	25.69	66.33	35	0	258	452	25	89	1e-12	Uncharacterized protein	CISIN_1g034319mg	Citrus sinensis (Sweet orange) (Citrus aurantium var. sinensis)	NA	NA	NA	NA	NA	NA
Master_Control_40869	SO_3446_SD_c5035_g1_i1	240.906	114.152	0.473846	-1.07751	0.414649	1	tr|A0A067L3U7|A0A067L3U7_JATCU	1870	45.12	379	46.96	20.27	112	11	721	1572	1386	1763	9e-105	Uncharacterized protein	JCGZ_04082	Jatropha curcas (Barbados nut)	NA	NA	NA	NA	NA	NA
Master_Control_40874	SO_3446_SD_c55310_g1_i1	9.63624	4.151	0.430769	-1.21501	0.670863	1	NA	NA	NA	NA	NA	NA	NA	NA	NA	NA	NA	NA	NA	NA	NA	NA	NA	NA	NA	NA	NA	NA
Master_Control_40877	SO_3189_CA_comp28706_c0_seq2	197.543	42.5477	0.215385	-2.21501	0.119632	1	NA	NA	NA	NA	NA	NA	NA	NA	NA	NA	NA	NA	NA	NA	NA	NA	NA	NA	NA	NA	NA	NA
Master_Control_40894	SO_3446_SD_c1788_g2_i1	983.86	410.949	0.41769	-1.2595	0.300857	1	tr|F6HW36|F6HW36_VITVI	696	53.27	642	81.06	92.24	267	10	241	2145	32	647	0	Putative uncharacterized protein	VIT_03s0097g00030	Vitis vinifera (Grape)	NA	ATP binding; carbohydrate binding; protein serine/threonine kinase activity	GO:0005524; GO:0030246; GO:0004674	GO:0005524~ATP binding;GO:0030246~carbohydrate binding;GO:0004674~protein serine/threonine kinase activity	NA	NA
Master_Control_40902	SO_3189_CA_comp125668_c0_seq1	686.1	175.38	0.255618	-1.96794	0.119457	1	tr|A0A068UIB0|A0A068UIB0_COFCA	409	83.57	140	34.68	34.23	23	0	747	328	258	397	7e-64	Coffea canephora DH200=94 genomic scaffold, scaffold_31	GSCOC_T00027033001	Coffea canephora (Robusta coffee)	NA	integral component of membrane; zinc ion transmembrane transporter activity	GO:0016021; GO:0005385	GO:0005385~zinc ion transmembrane transporter activity	NA	GO:0016021~integral component of membrane
Master_Control_40913	SO_3446_SD_c17052_g1_i1	343.05	95.4729	0.278306	-1.84526	0.161745	1	tr|K4CAE1|K4CAE1_SOLLC	374	53.28	351	69.28	93.85	156	6	1234	185	31	374	5e-116	Uncharacterized protein	Solyc06g082860.2	Solanum lycopersicum (Tomato) (Lycopersicon esculentum)	NA	integral component of membrane	GO:0016021	NA	NA	GO:0016021~integral component of membrane
Master_Control_40916	SO_3446_SD_c45535_g1_i1	136.835	50.8497	0.371614	-1.42812	0.31989	1	NA	NA	NA	NA	NA	NA	NA	NA	NA	NA	NA	NA	NA	NA	NA	NA	NA	NA	NA	NA	NA	NA
Master_Control_40917	SO_3446_SD_c16169_g2_i1	1160.2	541.705	0.466905	-1.0988	0.363118	1	tr|A0A0A0L1X1|A0A0A0L1X1_CUCSA	95	86.9	84	28.6	88.42	10	1	686	438	1	84	7e-45	Uncharacterized protein	Csa_4G371820	Cucumis sativus (Cucumber)	NA	NA	NA	NA	NA	NA
Master_Control_40919	SO_3446_SD_c13314_g1_i1	98.2897	32.1702	0.3273	-1.61131	0.291416	1	tr|A0A068V6N8|A0A068V6N8_COFCA	645	69.58	595	76.12	92.25	174	2	449	2215	52	645	0	Purple acid phosphatase (EC 3.1.3.2)	GSCOC_T00018384001	Coffea canephora (Robusta coffee)	NA	acid phosphatase activity; metal ion binding	GO:0003993; GO:0046872	GO:0003993~acid phosphatase activity;GO:0046872~metal ion binding	NA	NA
Master_Control_40922	SO_3446_SD_c16044_g1_i1	517.466	119.341	0.230626	-2.11637	0.101647	1	tr|B9RZ58|B9RZ58_RICCO	364	60	355	55.67	97.53	131	4	510	1562	11	358	1e-132	Lactosylceramide 4-alpha-galactosyltransferase, putative (EC 2.4.1.228)	RCOM_0935520	Ricinus communis (Castor bean)	NA	lactosylceramide 4-alpha-galactosyltransferase activity	GO:0050512	GO:0050512~lactosylceramide 4-alpha-galactosyltransferase activity	NA	NA
Master_Control_40924	SO_3446_SD_c6611_g1_i1	99.2533	23.8682	0.240478	-2.05602	0.188572	1	NA	NA	NA	NA	NA	NA	NA	NA	NA	NA	NA	NA	NA	NA	NA	NA	NA	NA	NA	NA	NA	NA
Master_Control_40931	SO_3189_CA_comp18250_c0_seq3	19.2725	4.151	0.215385	-2.21501	0.336862	1	NA	NA	NA	NA	NA	NA	NA	NA	NA	NA	NA	NA	NA	NA	NA	NA	NA	NA	NA	NA	NA	NA
Master_Control_40937	SO_3189_CA_comp24894_c0_seq3	219.706	87.1709	0.396761	-1.33366	0.32229	1	tr|K4BDG6|K4BDG6_SOLLC	265	79.31	261	48.66	98.49	52	1	543	1325	1	259	2e-147	Uncharacterized protein	Solyc02g093700.2	Solanum lycopersicum (Tomato) (Lycopersicon esculentum)	NA	NA	NA	NA	NA	NA
Master_Control_40941	SO_3446_SD_c19825_g1_i1	27403.5	12098.1	0.441479	-1.17958	0.406062	1	tr|A0A061DXT9|A0A061DXT9_THECC	121	71.79	117	42.6	96.69	29	2	582	232	1	113	1e-39	Cytochrome P450 82C4, putative isoform 2	TCM_046710	Theobroma cacao (Cacao) (Cocoa)	NA	cytochrome b6f complex	GO:0009512	NA	NA	GO:0009512~cytochrome b6f complex
Master_Control_40957	SO_3446_SD_c2048_g1_i1	101.181	44.6232	0.441026	-1.18107	0.427018	1	tr|W9RUR9|W9RUR9_9ROSA	389	75	24	10.32	6.17	5	1	448	516	122	145	2e-06	Uncharacterized protein	L484_007595	Morus notabilis	NA	metal ion binding; protein dephosphorylation; protein serine/threonine phosphatase activity	GO:0046872; GO:0006470; GO:0004722	GO:0046872~metal ion binding;GO:0004722~protein serine/threonine phosphatase activity	GO:0006470~protein dephosphorylation	NA
Master_Control_40964	SO_3446_SD_c795_g1_i1	206.216	43.5855	0.211359	-2.24223	0.113758	1	tr|B9IAN9|B9IAN9_POPTR	107	59.26	108	43.55	100	41	2	153	470	1	107	8e-35	Uncharacterized protein	POPTR_0014s16050g	Populus trichocarpa (Western balsam poplar) (Populus balsamifera subsp. trichocarpa)	NA	NA	NA	NA	NA	NA
Master_Control_40965	SO_3446_SD_c23847_g2_i1	314.141	101.699	0.323738	-1.6271	0.216504	1	tr|B9IAN9|B9IAN9_POPTR	107	57.89	95	44.12	88.79	38	2	237	518	14	107	8e-22	Uncharacterized protein	POPTR_0014s16050g	Populus trichocarpa (Western balsam poplar) (Populus balsamifera subsp. trichocarpa)	NA	NA	NA	NA	NA	NA
Master_Control_40971	SO_3446_SD_c23621_g2_i1	1139.97	408.873	0.358671	-1.47927	0.225599	1	tr|K4C3W3|K4C3W3_SOLLC	379	68.07	332	60.69	87.6	96	2	1378	392	46	370	1e-159	Uncharacterized protein	Solyc06g009330.2	Solanum lycopersicum (Tomato) (Lycopersicon esculentum)	NA	integral component of membrane; metal ion binding; plant-type vacuole membrane; potassium channel activity	GO:0016021; GO:0046872; GO:0009705; GO:0005267	GO:0046872~metal ion binding;GO:0005267~potassium channel activity	NA	GO:0016021~integral component of membrane;GO:0009705~plant-type vacuole membrane
Master_Control_40972	SO_3189_CA_comp29627_c0_seq2	2593.11	1025.3	0.395392	-1.33864	0.270061	1	tr|D7TP29|D7TP29_VITVI	411	83.86	254	40.34	61.8	41	0	776	1537	157	410	2e-156	Putative uncharacterized protein	VIT_07s0104g01470	Vitis vinifera (Grape)	NA	carotenoid biosynthetic process; chloroplast; chloroplast relocation; heme biosynthetic process; ncRNA metabolic process; plastid translation; positive regulation of transcription, DNA-templated; thylakoid membrane organization; transcription from plastid promoter; translation release factor activity, codon specific	GO:0016117; GO:0009507; GO:0009902; GO:0006783; GO:0034660; GO:0032544; GO:0045893; GO:0010027; GO:0042793; GO:0016149	GO:0016149~translation release factor activity, codon specific	GO:0016117~carotenoid biosynthetic process;GO:0009902~chloroplast relocation;GO:0006783~heme biosynthetic process;GO:0034660~ncRNA metabolic process;GO:0032544~plastid translation;GO:0045893~positive regulation of transcription, DNA-templated;GO:0010027~thylakoid membrane organization;GO:0042793~transcription from plastid promoter	GO:0009507~chloroplast
Master_Control_40973	SO_3446_SD_c20290_g1_i1	2896.65	1386.43	0.478632	-1.06301	0.379927	1	tr|D7TP29|D7TP29_VITVI	411	75.61	410	68.56	99.76	93	3	234	1442	1	410	0	Putative uncharacterized protein	VIT_07s0104g01470	Vitis vinifera (Grape)	NA	carotenoid biosynthetic process; chloroplast; chloroplast relocation; heme biosynthetic process; ncRNA metabolic process; plastid translation; positive regulation of transcription, DNA-templated; thylakoid membrane organization; transcription from plastid promoter; translation release factor activity, codon specific	GO:0016117; GO:0009507; GO:0009902; GO:0006783; GO:0034660; GO:0032544; GO:0045893; GO:0010027; GO:0042793; GO:0016149	GO:0016149~translation release factor activity, codon specific	GO:0016117~carotenoid biosynthetic process;GO:0009902~chloroplast relocation;GO:0006783~heme biosynthetic process;GO:0034660~ncRNA metabolic process;GO:0032544~plastid translation;GO:0045893~positive regulation of transcription, DNA-templated;GO:0010027~thylakoid membrane organization;GO:0042793~transcription from plastid promoter	GO:0009507~chloroplast
Master_Control_40974	SO_3189_CA_comp24477_c0_seq4	57.8174	21.7927	0.376923	-1.40766	0.398673	1	tr|F6HFD7|F6HFD7_VITVI	248	64.09	220	65.61	88.71	78	1	24	683	9	227	5e-99	Putative uncharacterized protein	VIT_01s0011g05740	Vitis vinifera (Grape)	NA	lipid A biosynthetic process; UDP-3-O-[3-hydroxymyristoyl] N-acetylglucosamine deacetylase activity	GO:0008759; GO:0009245	GO:0008759~UDP-3-O-[3-hydroxymyristoyl] N-acetylglucosamine deacetylase activity	GO:0009245~lipid A biosynthetic process	NA
Master_Control_33133	SO_3446_SD_c18653_g1_i1	6896.66	1913.61	0.277469	-1.8496	0.145631	1	tr|F6I2K2|F6I2K2_VITVI	210	68.62	188	53.82	89.52	52	4	242	790	25	210	8e-84	Putative uncharacterized protein	VIT_16s0013g00240	Vitis vinifera (Grape)	NA	4-alpha-hydroxytetrahydrobiopterin dehydratase activity; aromatic amino acid family biosynthetic process; chloroplast; chloroplast relocation; iron-sulfur cluster assembly; pentose-phosphate shunt; photosystem II assembly; regulation of protein dephosphorylation; rRNA processing; tetrahydrobiopterin biosynthetic process; thylakoid membrane organization; transcription from plastid promoter	GO:0008124; GO:0009073; GO:0009507; GO:0009902; GO:0016226; GO:0006098; GO:0010207; GO:0006364; GO:0035304; GO:0006729; GO:0010027; GO:0042793	GO:0008124~4-alpha-hydroxytetrahydrobiopterin dehydratase activity	GO:0009073~aromatic amino acid family biosynthetic process;GO:0009902~chloroplast relocation;GO:0016226~iron-sulfur cluster assembly;GO:0006098~pentose-phosphate shunt;GO:0010207~photosystem II assembly;GO:0006364~rRNA processing;GO:0035304~regulation of protein dephosphorylation;GO:0006729~tetrahydrobiopterin biosynthetic process;GO:0010027~thylakoid membrane organization;GO:0042793~transcriptio…	GO:0009507~chloroplast
Master_Control_40982	SO_3189_CA_comp26529_c1_seq1	3268.61	995.201	0.304472	-1.71562	0.163008	1	tr|A0A061GZD9|A0A061GZD9_THECC	398	63.95	405	55.56	100	138	6	734	1948	2	398	1e-173	F-box family protein isoform 1	TCM_040879	Theobroma cacao (Cacao) (Cocoa)	NA	NA	NA	NA	NA	NA
Master_Control_41012	SO_3446_SD_c3034_g1_i1	76.1263	6.22649	0.0817916	-3.6119	0.0476317	0.950635	NA	NA	NA	NA	NA	NA	NA	NA	NA	NA	NA	NA	NA	NA	NA	NA	NA	NA	NA	NA	NA	NA
Master_Control_41027	SO_3446_SD_c21027_g1_i4	1031.08	375.665	0.364342	-1.45663	0.233552	1	tr|I1MZV2|I1MZV2_SOYBN	322	62.82	312	71.56	96.89	113	2	1291	356	14	322	7e-130	Uncharacterized protein	NA	Glycine max (Soybean) (Glycine hispida)	NA	catalytic activity	GO:0003824	GO:0003824~catalytic activity	NA	NA
Master_Control_41030	SO_3189_CA_comp24347_c0_seq1	281.378	104.813	0.372497	-1.4247	0.280013	1	tr|D7L8U5|D7L8U5_ARALL	117	94.87	117	36.22	100	6	0	138	488	1	117	1e-49	Putative uncharacterized protein	ARALYDRAFT_900076	Arabidopsis lyrata subsp. lyrata (Lyre-leaved rock-cress)	NA	NA	NA	NA	NA	NA
Master_Control_33137	SO_3189_CA_comp27993_c0_seq2	459.649	141.134	0.307047	-1.70347	0.183589	1	tr|A0A022QED6|A0A022QED6_ERYGU	309	64.22	313	55.99	100	103	4	1205	276	2	308	2e-135	Uncharacterized protein	MIMGU_mgv1a010557mg	Erythranthe guttata (Yellow monkey flower) (Mimulus guttatus)	NA	DNA binding; nuclease activity	GO:0003677; GO:0004518	GO:0003677~DNA binding;GO:0004518~nuclease activity	NA	NA
Master_Control_33138	SO_3189_CA_comp27993_c0_seq1	509.757	191.984	0.376618	-1.40883	0.262814	1	tr|A0A022QED6|A0A022QED6_ERYGU	309	64.22	313	64.71	100	103	4	1205	276	2	308	1e-136	Uncharacterized protein	MIMGU_mgv1a010557mg	Erythranthe guttata (Yellow monkey flower) (Mimulus guttatus)	NA	DNA binding; nuclease activity	GO:0003677; GO:0004518	GO:0003677~DNA binding;GO:0004518~nuclease activity	NA	NA
Master_Control_41035	SO_3446_SD_c6963_g1_i2	87.6898	39.4345	0.449704	-1.15295	0.448726	1	NA	NA	NA	NA	NA	NA	NA	NA	NA	NA	NA	NA	NA	NA	NA	NA	NA	NA	NA	NA	NA	NA
Master_Control_41036	SO_3189_CA_comp1502908_c0_seq1	18.3089	6.22649	0.340081	-1.55605	0.487775	1	NA	NA	NA	NA	NA	NA	NA	NA	NA	NA	NA	NA	NA	NA	NA	NA	NA	NA	NA	NA	NA	NA
Master_Control_41042	SO_3446_SD_c23116_g3_i1	240.906	75.7557	0.314462	-1.66904	0.217705	1	tr|V4SVG2|V4SVG2_9ROSI	514	76.32	228	65.52	44.36	40	4	642	1	5	232	1e-114	Uncharacterized protein	CICLE_v10011509mg	Citrus clementina	NA	pyridoxal phosphate binding; transaminase activity	GO:0030170; GO:0008483	GO:0030170~pyridoxal phosphate binding;GO:0008483~transaminase activity	NA	NA
Master_Control_41046	SO_3446_SD_c36265_g1_i1	1464.71	435.855	0.297571	-1.74869	0.153658	1	tr|M1BHH7|M1BHH7_SOLTU	112	78.57	112	40.14	100	24	0	623	288	1	112	7e-57	Uncharacterized protein	PGSC0003DMG400017591	Solanum tuberosum (Potato)	NA	NA	NA	NA	NA	NA
Master_Control_41047	SO_3189_CA_comp26139_c0_seq1	438.449	213.776	0.487574	-1.03631	0.408802	1	tr|F6HH87|F6HH87_VITVI	320	79.57	279	74.2	87.19	57	0	2	838	40	318	2e-164	Putative uncharacterized protein	VIT_11s0016g05250	Vitis vinifera (Grape)	NA	Golgi apparatus; plasma membrane	GO:0005794; GO:0005886	NA	NA	GO:0005794~Golgi apparatus;GO:0005886~plasma membrane
Master_Control_41049	SO_3189_CA_comp21701_c0_seq1	21689.3	8007.27	0.369182	-1.4376	0.298024	1	tr|I3S8V0|I3S8V0_MEDTR	378	86.61	351	59.36	92.86	47	0	1577	525	26	376	0	Stem-loop-binding protein of 41 kDa protein B (Uncharacterized protein)	MTR_7g111860	Medicago truncatula (Barrel medic) (Medicago tribuloides)	NA	NA	NA	NA	NA	NA
Master_Control_41058	SO_3189_CA_comp372734_c0_seq1	11.5635	2.0755	0.179487	-2.47805	0.382089	1	NA	NA	NA	NA	NA	NA	NA	NA	NA	NA	NA	NA	NA	NA	NA	NA	NA	NA	NA	NA	NA	NA
Master_Control_41066	SO_3446_SD_c20993_g1_i4	27.9451	11.4152	0.408488	-1.29163	0.5091	1	NA	NA	NA	NA	NA	NA	NA	NA	NA	NA	NA	NA	NA	NA	NA	NA	NA	NA	NA	NA	NA	NA
Master_Control_41077	SO_3189_CA_comp31443_c0_seq1	289.087	108.964	0.376923	-1.40766	0.284238	1	NA	NA	NA	NA	NA	NA	NA	NA	NA	NA	NA	NA	NA	NA	NA	NA	NA	NA	NA	NA	NA	NA
Master_Control_41078	SO_3446_SD_c16769_g1_i1	742.954	196.135	0.263993	-1.92143	0.126301	1	NA	NA	NA	NA	NA	NA	NA	NA	NA	NA	NA	NA	NA	NA	NA	NA	NA	NA	NA	NA	NA	NA
Master_Control_41082	SO_3446_SD_c35510_g1_i1	37.5813	11.4152	0.303748	-1.71906	0.355855	1	NA	NA	NA	NA	NA	NA	NA	NA	NA	NA	NA	NA	NA	NA	NA	NA	NA	NA	NA	NA	NA	NA
Master_Control_41088	SO_3189_CA_comp28034_c1_seq1	871.116	271.89	0.312117	-1.67984	0.174733	1	NA	NA	NA	NA	NA	NA	NA	NA	NA	NA	NA	NA	NA	NA	NA	NA	NA	NA	NA	NA	NA	NA
Master_Control_41094	SO_3446_SD_c40100_g1_i1	22.1634	8.30199	0.374582	-1.41665	0.499802	1	NA	NA	NA	NA	NA	NA	NA	NA	NA	NA	NA	NA	NA	NA	NA	NA	NA	NA	NA	NA	NA	NA
Master_Control_41101	SO_3189_CA_comp15199_c0_seq1	150.325	24.906	0.16568	-2.59352	0.0855558	1	tr|V7AF35|V7AF35_PHAVU	72	39.24	79	40.65	100	40	1	256	492	1	71	4e-08	Uncharacterized protein	PHAVU_011G050000g	Phaseolus vulgaris (Kidney bean) (French bean)	NA	NA	NA	NA	NA	NA
Master_Control_41102	SO_3189_CA_comp20501_c0_seq1	7.70899	2.0755	0.269231	-1.89308	0.559963	1	NA	NA	NA	NA	NA	NA	NA	NA	NA	NA	NA	NA	NA	NA	NA	NA	NA	NA	NA	NA	NA	NA
Master_Control_41103	SO_3189_CA_comp929703_c0_seq1	18.3089	8.30199	0.453441	-1.14101	0.605197	1	NA	NA	NA	NA	NA	NA	NA	NA	NA	NA	NA	NA	NA	NA	NA	NA	NA	NA	NA	NA	NA	NA
Master_Control_41104	SO_3189_CA_comp15098_c0_seq1	977.115	129.719	0.132757	-2.91314	0.0245617	0.715311	tr|A0A061DIE9|A0A061DIE9_THECC	207	42.38	210	39.52	100	88	6	912	373	1	207	2e-26	Uncharacterized protein isoform 1	TCM_000761	Theobroma cacao (Cacao) (Cocoa)	NA	NA	NA	NA	NA	NA
Master_Control_41105	SO_3189_CA_comp23799_c0_seq1	2085.28	240.758	0.115456	-3.11459	0.0155334	0.569555	tr|A0A061DIE9|A0A061DIE9_THECC	207	42.38	210	56.45	100	88	6	912	373	1	207	6e-27	Uncharacterized protein isoform 1	TCM_000761	Theobroma cacao (Cacao) (Cocoa)	NA	NA	NA	NA	NA	NA
Master_Control_41114	SO_3189_CA_comp26241_c0_seq1	197.543	58.1139	0.294184	-1.76521	0.204471	1	tr|F6HNQ1|F6HNQ1_VITVI	480	57.74	478	86.65	99.58	181	8	72	1448	1	476	0	Putative uncharacterized protein	VIT_13s0019g02890	Vitis vinifera (Grape)	NA	transferase activity, transferring hexosyl groups	GO:0016758	GO:0016758~transferase activity, transferring hexosyl groups	NA	NA
Master_Control_41123	SO_3189_CA_comp19532_c0_seq8	12.5271	4.151	0.331361	-1.59352	0.535299	1	tr|A0A068V961|A0A068V961_COFCA	1008	72.84	81	19.24	8.04	22	0	788	546	674	754	2e-30	Kinesin-like protein	GSCOC_T00005016001	Coffea canephora (Robusta coffee)	NA	ATP binding; kinesin complex; microtubule-based movement; microtubule motor activity	GO:0005524; GO:0005871; GO:0003777; GO:0007018	GO:0005524~ATP binding;GO:0003777~microtubule motor activity	GO:0007018~microtubule-based movement	GO:0005871~kinesin complex
Master_Control_41164	SO_3189_CA_comp65_c0_seq1	87.6898	9.33974	0.106509	-3.23095	0.0610799	1	NA	NA	NA	NA	NA	NA	NA	NA	NA	NA	NA	NA	NA	NA	NA	NA	NA	NA	NA	NA	NA	NA
Master_Control_41172	SO_3446_SD_c34313_g1_i1	90.5807	10.3775	0.114566	-3.12575	0.066286	1	NA	NA	NA	NA	NA	NA	NA	NA	NA	NA	NA	NA	NA	NA	NA	NA	NA	NA	NA	NA	NA	NA
Master_Control_41176	SO_3189_CA_comp23749_c0_seq5	4501.09	150.474	0.0334305	-4.90269	0.000493958	0.0685412	NA	NA	NA	NA	NA	NA	NA	NA	NA	NA	NA	NA	NA	NA	NA	NA	NA	NA	NA	NA	NA	NA
Master_Control_41177	SO_3189_CA_comp23749_c0_seq7	485.667	10.3775	0.0213675	-5.54844	0.000378101	0.057435	NA	NA	NA	NA	NA	NA	NA	NA	NA	NA	NA	NA	NA	NA	NA	NA	NA	NA	NA	NA	NA	NA
Master_Control_41178	SO_3189_CA_comp41749_c0_seq1	4472.18	143.209	0.0320223	-4.96478	0.000434022	0.0631323	NA	NA	NA	NA	NA	NA	NA	NA	NA	NA	NA	NA	NA	NA	NA	NA	NA	NA	NA	NA	NA	NA
Master_Control_41180	SO_3446_SD_c29101_g3_i4	4713.09	143.209	0.0303855	-5.04047	0.000378424	0.0574401	NA	NA	NA	NA	NA	NA	NA	NA	NA	NA	NA	NA	NA	NA	NA	NA	NA	NA	NA	NA	NA	NA
Master_Control_41182	SO_3446_SD_c18929_g1_i2	9.63624	2.0755	0.215385	-2.21501	0.458975	1	NA	NA	NA	NA	NA	NA	NA	NA	NA	NA	NA	NA	NA	NA	NA	NA	NA	NA	NA	NA	NA	NA
Master_Control_41187	SO_3189_CA_comp17923_c0_seq1	83.8353	25.9437	0.309461	-1.69217	0.283553	1	NA	NA	NA	NA	NA	NA	NA	NA	NA	NA	NA	NA	NA	NA	NA	NA	NA	NA	NA	NA	NA	NA
Master_Control_41188	SO_3446_SD_c36167_g1_i1	23.127	5.18875	0.224359	-2.15612	0.321084	1	NA	NA	NA	NA	NA	NA	NA	NA	NA	NA	NA	NA	NA	NA	NA	NA	NA	NA	NA	NA	NA	NA
Master_Control_41190	SO_3189_CA_comp383506_c0_seq1	54.9266	25.9437	0.472335	-1.08212	0.514388	1	NA	NA	NA	NA	NA	NA	NA	NA	NA	NA	NA	NA	NA	NA	NA	NA	NA	NA	NA	NA	NA	NA
Master_Control_41206	SO_3446_SD_c18649_g1_i1	16813.3	8177.46	0.486368	-1.03988	0.439576	1	tr|A5BZT2|A5BZT2_VITVI	148	82.19	146	40.26	98.65	26	0	632	195	3	148	8e-51	Putative uncharacterized protein	VITISV_042594	Vitis vinifera (Grape)	NA	ATP synthesis coupled proton transport; chloroplast envelope; chloroplast thylakoid membrane; defense response to fungus; detection of biotic stimulus; glucosinolate biosynthetic process; hydrogen ion transmembrane transporter activity; hydrolase activity; integral component of membrane; jasmonic acid mediated signaling pathway; MAPK cascade; negative regulation of defense response; pentose-phosp…	GO:0015986; GO:0000165; GO:0009941; GO:0009535; GO:0050832; GO:0009595; GO:0019761; GO:0015078; GO:0016787; GO:0016021; GO:0009867; GO:0031348; GO:0006098; GO:0009853; GO:0010207; GO:0009657; GO:0043085; GO:0006612; GO:0045263; GO:0006364; GO:0010310; GO:0043900; GO:0010363; GO:0035304; GO:0010200; GO:0009409; GO:0009697; GO:0009862	GO:0015078~hydrogen ion transmembrane transporter activity;GO:0016787~hydrolase activity	GO:0015986~ATP synthesis coupled proton transport;GO:0000165~MAPK cascade;GO:0050832~defense response to fungus;GO:0009595~detection of biotic stimulus;GO:0019761~glucosinolate biosynthetic process;GO:0009867~jasmonic acid mediated signaling pathway;GO:0031348~negative regulation of defense response;GO:0006098~pentose-phosphate shunt;GO:0009853~photorespiration;GO:0010207~photosystem II assembly;…	GO:0009941~chloroplast envelope;GO:0009535~chloroplast thylakoid membrane;GO:0016021~integral component of membrane;GO:0045263~proton-transporting ATP synthase complex, coupling factor F(o)
Master_Control_41229	SO_3189_CA_comp28528_c0_seq2	71.3082	32.1702	0.451143	-1.14834	0.467536	1	tr|A0A061FQY0|A0A061FQY0_THECC	305	50.72	138	44.18	45.25	52	2	229	642	116	237	3e-30	Uncharacterized protein	TCM_044378	Theobroma cacao (Cacao) (Cocoa)	NA	NA	NA	NA	NA	NA
Master_Control_33150	SO_3189_CA_comp548041_c0_seq1	11.5635	4.151	0.358974	-1.47805	0.575928	1	NA	NA	NA	NA	NA	NA	NA	NA	NA	NA	NA	NA	NA	NA	NA	NA	NA	NA	NA	NA	NA	NA
Master_Control_41243	SO_3446_SD_c34775_g1_i1	192.725	31.1325	0.161538	-2.63005	0.0716844	1	tr|B9IN07|B9IN07_POPTR	423	75.82	244	81.24	57.68	56	2	726	1	1	243	2e-118	Uncharacterized protein	POPTR_0018s13260g	Populus trichocarpa (Western balsam poplar) (Populus balsamifera subsp. trichocarpa)	NA	biosynthetic process; catalytic activity	GO:0009058; GO:0003824	GO:0003824~catalytic activity	GO:0009058~biosynthetic process	NA
Master_Control_33152	SO_3189_CA_comp274632_c0_seq1	31.7996	12.453	0.391608	-1.35252	0.476252	1	NA	NA	NA	NA	NA	NA	NA	NA	NA	NA	NA	NA	NA	NA	NA	NA	NA	NA	NA	NA	NA	NA
Master_Control_41261	SO_3446_SD_c19549_g1_i1	7665.63	3542.88	0.462177	-1.11348	0.378729	1	tr|A0A068UUY8|A0A068UUY8_COFCA	199	78.53	177	51.45	88.94	31	2	205	735	30	199	3e-91	Coffea canephora DH200=94 genomic scaffold, scaffold_62	GSCOC_T00035594001	Coffea canephora (Robusta coffee)	NA	ribosome; rRNA binding; structural constituent of ribosome; translation	GO:0019843; GO:0005840; GO:0003735; GO:0006412	GO:0019843~rRNA binding;GO:0003735~structural constituent of ribosome	GO:0006412~translation	GO:0005840~ribosome
Master_Control_41278	SO_3189_CA_comp24151_c0_seq22	139.725	35.2835	0.25252	-1.98553	0.177773	1	tr|W9RWU9|W9RWU9_9ROSA	179	57.23	173	45.61	96.65	73	1	968	450	8	179	3e-49	Uncharacterized protein	L484_017048	Morus notabilis	NA	NA	NA	NA	NA	NA
Master_Control_41280	SO_3446_SD_c19848_g1_i2	116.599	48.7742	0.418309	-1.25736	0.38865	1	tr|A0A068TV04|A0A068TV04_COFCA	212	64.29	154	29.41	72.64	47	3	1365	907	28	174	2e-44	Coffea canephora DH200=94 genomic scaffold, scaffold_4	GSCOC_T00029480001	Coffea canephora (Robusta coffee)	NA	NA	NA	NA	NA	NA
Master_Control_41286	SO_3189_CA_comp5423_c0_seq1	476.03	184.719	0.388041	-1.36572	0.279041	1	NA	NA	NA	NA	NA	NA	NA	NA	NA	NA	NA	NA	NA	NA	NA	NA	NA	NA	NA	NA	NA	NA
Master_Control_41316	SO_3446_SD_c17106_g1_i1	5628.53	2016.35	0.358237	-1.48101	0.235582	1	tr|A0A067DRD2|A0A067DRD2_CITSI	66	89.19	37	12.86	56.06	4	0	613	503	1	37	2e-12	Uncharacterized protein	CISIN_1g035384mg	Citrus sinensis (Sweet orange) (Citrus aurantium var. sinensis)	NA	NA	NA	NA	NA	NA
Master_Control_41318	SO_3446_SD_c19364_g1_i1	2737.66	1330.39	0.485961	-1.04109	0.38909	1	tr|A0A068UYL2|A0A068UYL2_COFCA	171	70.4	125	41.44	73.1	36	1	800	426	48	171	4e-35	Transcription and mRNA export factor SUS1	SUS1 GSCOC_T00038233001	Coffea canephora (Robusta coffee)	NA	DUBm complex; histone deubiquitination; mRNA export from nucleus; nuclear pore; positive regulation of transcription, DNA-templated; protein transport; SAGA complex; transcription coactivator activity; transcription elongation from RNA polymerase II promoter; transcription export complex 2	GO:0071819; GO:0000124; GO:0016578; GO:0006406; GO:0005643; GO:0045893; GO:0015031; GO:0003713; GO:0006368; GO:0070390	GO:0003713~transcription coactivator activity	GO:0016578~histone deubiquitination;GO:0006406~mRNA export from nucleus;GO:0045893~positive regulation of transcription, DNA-templated;GO:0015031~protein transport;GO:0006368~transcription elongation from RNA polymerase II promoter	GO:0071819~DUBm complex;GO:0000124~SAGA complex;GO:0005643~nuclear pore;GO:0070390~transcription export complex 2
Master_Control_41319	SO_3189_CA_comp28041_c0_seq2	410.504	29.057	0.0707837	-3.82044	0.00773855	0.390347	tr|D7U1H2|D7U1H2_VITVI	248	74.9	259	65.51	100	52	3	988	212	2	247	8e-114	Putative uncharacterized protein	VIT_11s0037g00890	Vitis vinifera (Grape)	NA	NA	NA	NA	NA	NA
Master_Control_41321	SO_3189_CA_comp14083_c0_seq1	45.2903	8.30199	0.183306	-2.44767	0.191199	1	NA	NA	NA	NA	NA	NA	NA	NA	NA	NA	NA	NA	NA	NA	NA	NA	NA	NA	NA	NA	NA	NA
Master_Control_33159	SO_3189_CA_comp458771_c0_seq1	207.179	59.1517	0.28551	-1.80839	0.192038	1	NA	NA	NA	NA	NA	NA	NA	NA	NA	NA	NA	NA	NA	NA	NA	NA	NA	NA	NA	NA	NA	NA
Master_Control_41329	SO_3189_CA_comp23344_c0_seq1	1348.11	454.534	0.337164	-1.56848	0.19868	1	NA	NA	NA	NA	NA	NA	NA	NA	NA	NA	NA	NA	NA	NA	NA	NA	NA	NA	NA	NA	NA	NA
Master_Control_41334	SO_3189_CA_comp22214_c0_seq2	309.323	120.379	0.389168	-1.36153	0.29643	1	tr|A0A067F9G9|A0A067F9G9_CITSI	308	80.07	306	58.17	99.35	61	0	296	1213	1	306	2e-139	Uncharacterized protein	CISIN_1g038457mg	Citrus sinensis (Sweet orange) (Citrus aurantium var. sinensis)	NA	membrane; vesicle-mediated transport	GO:0016020; GO:0016192	NA	GO:0016192~vesicle-mediated transport	GO:0016020~membrane
Master_Control_41335	SO_3189_CA_comp22214_c0_seq3	320.887	146.323	0.455994	-1.13291	0.379336	1	tr|V4U9G3|V4U9G3_9ROSI	214	80	150	24.83	70.09	30	0	296	745	1	150	4e-66	Uncharacterized protein	CICLE_v10016039mg	Citrus clementina	NA	membrane; vesicle-mediated transport	GO:0016020; GO:0016192	NA	GO:0016192~vesicle-mediated transport	GO:0016020~membrane
Master_Control_41336	SO_3189_CA_comp22214_c0_seq1	446.158	117.266	0.262834	-1.92777	0.13683	1	tr|A0A067F9G9|A0A067F9G9_CITSI	308	80	150	27.06	48.7	30	0	296	745	1	150	5e-109	Uncharacterized protein	CISIN_1g038457mg	Citrus sinensis (Sweet orange) (Citrus aurantium var. sinensis)	NA	membrane; vesicle-mediated transport	GO:0016020; GO:0016192	NA	GO:0016192~vesicle-mediated transport	GO:0016020~membrane
Master_Control_41347	SO_3446_SD_c28576_g3_i3	312.214	78.8689	0.252612	-1.98501	0.138103	1	NA	NA	NA	NA	NA	NA	NA	NA	NA	NA	NA	NA	NA	NA	NA	NA	NA	NA	NA	NA	NA	NA
Master_Control_41356	SO_3446_SD_c24665_g1_i1	835.462	400.571	0.479461	-1.06052	0.383425	1	tr|A0A067GD78|A0A067GD78_CITSI	230	67.79	208	53.52	90.43	52	5	129	746	36	230	2e-83	Uncharacterized protein	CISIN_1g026941mg	Citrus sinensis (Sweet orange) (Citrus aurantium var. sinensis)	NA	NA	NA	NA	NA	NA
Master_Control_41374	SO_3446_SD_c25158_g1_i2	335.341	105.85	0.31565	-1.6636	0.204446	1	tr|A0A068VEW8|A0A068VEW8_COFCA	260	57.33	225	49.6	86.54	92	3	449	1123	40	260	2e-80	Coffea canephora DH200=94 genomic scaffold, scaffold_458	GSCOC_T00002597001	Coffea canephora (Robusta coffee)	NA	NA	NA	NA	NA	NA
Master_Control_41375	SO_3189_CA_comp27084_c0_seq1	485.667	152.549	0.314103	-1.67069	0.189917	1	tr|A0A068VEW8|A0A068VEW8_COFCA	260	58.47	236	50.57	90.77	94	3	455	1162	29	260	5e-88	Coffea canephora DH200=94 genomic scaffold, scaffold_458	GSCOC_T00002597001	Coffea canephora (Robusta coffee)	NA	NA	NA	NA	NA	NA
Master_Control_41377	SO_3189_CA_comp266335_c0_seq1	26.9815	12.453	0.461538	-1.11548	0.569668	1	tr|K4CFE2|K4CFE2_SOLLC	166	60.55	109	23.01	65.66	43	0	1324	998	1	109	2e-38	Uncharacterized protein	Solyc07g052430.2	Solanum lycopersicum (Tomato) (Lycopersicon esculentum)	NA	NA	NA	NA	NA	NA
Master_Control_33163	SO_3189_CA_comp6227_c0_seq1	63.5992	6.22649	0.0979021	-3.35252	0.0710873	1	NA	NA	NA	NA	NA	NA	NA	NA	NA	NA	NA	NA	NA	NA	NA	NA	NA	NA	NA	NA	NA	NA
Master_Control_41385	SO_3189_CA_comp27212_c0_seq1	1253.67	179.531	0.143203	-2.80386	0.0284358	0.759968	tr|M0ZXP8|M0ZXP8_SOLTU	166	69.93	153	51.4	92.17	39	5	363	812	18	166	3e-62	Uncharacterized protein	PGSC0003DMG400004005	Solanum tuberosum (Potato)	NA	DNA binding; nucleus; sequence-specific DNA binding transcription factor activity; transcription, DNA-templated	GO:0003677; GO:0005634; GO:0003700; GO:0006351	GO:0003677~DNA binding;GO:0003700~sequence-specific DNA binding transcription factor activity	GO:0006351~transcription, DNA-templated	GO:0005634~nucleus
Master_Control_41404	SO_3189_CA_comp388528_c0_seq1	51.0721	22.8305	0.447025	-1.16157	0.492026	1	NA	NA	NA	NA	NA	NA	NA	NA	NA	NA	NA	NA	NA	NA	NA	NA	NA	NA	NA	NA	NA	NA
Master_Control_41423	SO_3189_CA_comp31545_c0_seq3	19.2725	3.11325	0.161538	-2.63005	0.270431	1	tr|A0A068UQH7|A0A068UQH7_COFCA	431	75.84	385	65.4	89.33	87	3	1491	340	47	426	0	Coffea canephora DH200=94 genomic scaffold, scaffold_41	GSCOC_T00030336001	Coffea canephora (Robusta coffee)	NA	bile acid:sodium symporter activity; membrane	GO:0008508; GO:0016020	GO:0008508~bile acid:sodium symporter activity	NA	GO:0016020~membrane
Master_Control_41428	SO_3189_CA_comp32644_c0_seq4	252.47	120.379	0.476806	-1.06853	0.416213	1	tr|F6HQ90|F6HQ90_VITVI	461	57.81	237	36.61	51.41	67	1	801	1511	258	461	5e-151	Putative uncharacterized protein	VIT_03s0063g00120	Vitis vinifera (Grape)	NA	diacylglycerol O-acyltransferase activity; glycerolipid biosynthetic process	GO:0004144; GO:0045017	GO:0004144~diacylglycerol O-acyltransferase activity	GO:0045017~glycerolipid biosynthetic process	NA
Master_Control_41433	SO_3446_SD_c21416_g1_i1	5476.28	1301.34	0.237632	-2.0732	0.100826	1	NA	NA	NA	NA	NA	NA	NA	NA	NA	NA	NA	NA	NA	NA	NA	NA	NA	NA	NA	NA	NA	NA
Master_Control_41436	SO_3189_CA_comp25049_c0_seq1	705.373	320.664	0.454603	-1.13732	0.353847	1	tr|A0A068TT13|A0A068TT13_COFCA	262	59.69	129	33.59	49.24	47	3	249	635	33	156	4e-36	Coffea canephora DH200=94 genomic scaffold, scaffold_3	GSCOC_T00026614001	Coffea canephora (Robusta coffee)	NA	NA	NA	NA	NA	NA
Master_Control_41448	SO_3189_CA_comp28357_c0_seq1	698.627	345.57	0.494642	-1.01554	0.406384	1	tr|W9S7I7|W9S7I7_9ROSA	456	60.26	453	69.94	99.34	169	5	347	1687	8	455	0	Tryptophan aminotransferase-related protein 2	L484_014557	Morus notabilis	NA	carbon-sulfur lyase activity; pyridoxal phosphate binding; transaminase activity	GO:0016846; GO:0030170; GO:0008483	GO:0016846~carbon-sulfur lyase activity;GO:0030170~pyridoxal phosphate binding;GO:0008483~transaminase activity	NA	NA
Master_Control_41450	SO_3189_CA_comp476767_c0_seq1	5.78174	2.0755	0.358974	-1.47805	0.698208	1	NA	NA	NA	NA	NA	NA	NA	NA	NA	NA	NA	NA	NA	NA	NA	NA	NA	NA	NA	NA	NA	NA
Master_Control_41452	SO_3446_SD_c26451_g1_i2	34.6905	14.5285	0.418803	-1.25565	0.497586	1	NA	NA	NA	NA	NA	NA	NA	NA	NA	NA	NA	NA	NA	NA	NA	NA	NA	NA	NA	NA	NA	NA
Master_Control_41454	SO_3189_CA_comp33193_c0_seq10	170.561	60.1894	0.35289	-1.50271	0.282709	1	NA	NA	NA	NA	NA	NA	NA	NA	NA	NA	NA	NA	NA	NA	NA	NA	NA	NA	NA	NA	NA	NA
Master_Control_41466	SO_3189_CA_comp25731_c0_seq1	821.971	354.91	0.431779	-1.21163	0.321525	1	tr|D7SSM5|D7SSM5_VITVI	464	44.54	467	77.96	100	187	16	140	1333	1	464	2e-97	Putative uncharacterized protein	VIT_00s0274g00070	Vitis vinifera (Grape)	NA	DNA binding; nucleus; positive regulation of flavonoid biosynthetic process; protein targeting to membrane; regulation of plant-type hypersensitive response; sequence-specific DNA binding transcription factor activity; transcription, DNA-templated	GO:0003677; GO:0005634; GO:0009963; GO:0006612; GO:0010363; GO:0003700; GO:0006351	GO:0003677~DNA binding;GO:0003700~sequence-specific DNA binding transcription factor activity	GO:0009963~positive regulation of flavonoid biosynthetic process;GO:0006612~protein targeting to membrane;GO:0010363~regulation of plant-type hypersensitive response;GO:0006351~transcription, DNA-templated	GO:0005634~nucleus
Master_Control_41469	SO_3189_CA_comp31009_c0_seq14	424.958	190.946	0.449328	-1.15416	0.360442	1	tr|A0A0A0KFQ8|A0A0A0KFQ8_CUCSA	117	88.03	117	42.65	100	14	0	266	616	1	117	1e-69	Uncharacterized protein	Csa_6G109660	Cucumis sativus (Cucumber)	NA	NA	NA	NA	NA	NA
Master_Control_41499	SO_3446_SD_c494_g1_i1	52.9993	18.6795	0.352448	-1.50452	0.377949	1	NA	NA	NA	NA	NA	NA	NA	NA	NA	NA	NA	NA	NA	NA	NA	NA	NA	NA	NA	NA	NA	NA
Master_Control_41506	SO_3189_CA_comp678_c0_seq1	119.489	35.2835	0.295285	-1.75982	0.237802	1	NA	NA	NA	NA	NA	NA	NA	NA	NA	NA	NA	NA	NA	NA	NA	NA	NA	NA	NA	NA	NA	NA
Master_Control_41511	SO_3189_CA_comp168898_c0_seq1	36.6177	11.4152	0.311741	-1.68158	0.368239	1	NA	NA	NA	NA	NA	NA	NA	NA	NA	NA	NA	NA	NA	NA	NA	NA	NA	NA	NA	NA	NA	NA
Master_Control_41513	SO_3189_CA_comp564665_c0_seq1	30.836	9.33974	0.302885	-1.72316	0.377367	1	NA	NA	NA	NA	NA	NA	NA	NA	NA	NA	NA	NA	NA	NA	NA	NA	NA	NA	NA	NA	NA	NA
Master_Control_41517	SO_3189_CA_comp23359_c0_seq2	561.793	268.777	0.478427	-1.06363	0.389969	1	tr|A0A072UWV7|A0A072UWV7_MEDTR	188	96.76	185	53.31	98.4	6	0	188	742	3	187	2e-124	Calcineurin B-like protein	MTR_3g060730	Medicago truncatula (Barrel medic) (Medicago tribuloides)	NA	calcium ion binding	GO:0005509	GO:0005509~calcium ion binding	NA	NA
Master_Control_41518	SO_3189_CA_comp23359_c0_seq1	1280.66	373.59	0.291717	-1.77736	0.148233	1	tr|M5WJQ8|M5WJQ8_PRUPE	226	91.56	225	50.15	99.56	19	0	373	1047	1	225	2e-146	Uncharacterized protein	PRUPE_ppa011040mg	Prunus persica (Peach) (Amygdalus persica)	NA	calcium ion binding	GO:0005509	GO:0005509~calcium ion binding	NA	NA
Master_Control_41519	SO_3189_CA_comp24966_c0_seq1	619.61	205.474	0.331619	-1.5924	0.203581	1	tr|M1BLQ8|M1BLQ8_SOLTU	564	71.38	290	49.04	51.42	78	4	864	1	165	451	6e-149	Uncharacterized protein	PGSC0003DMG400018644	Solanum tuberosum (Potato)	NA	amino acid binding; ATP binding; protein serine/threonine kinase activity	GO:0005524; GO:0016597; GO:0004674	GO:0005524~ATP binding;GO:0016597~amino acid binding;GO:0004674~protein serine/threonine kinase activity	NA	NA
Master_Control_41521	SO_3446_SD_c43535_g1_i1	156.107	63.3027	0.405508	-1.3022	0.352953	1	tr|E0CT00|E0CT00_VITVI	475	49.35	154	11.86	32.42	73	3	461	3	1	150	7e-34	Putative uncharacterized protein	VIT_19s0014g04500	Vitis vinifera (Grape)	NA	recognition of pollen	GO:0048544	NA	GO:0048544~recognition of pollen	NA
Master_Control_41522	SO_3189_CA_comp29296_c1_seq22	190.798	88.2087	0.462315	-1.11305	0.411982	1	tr|E0CT00|E0CT00_VITVI	475	49.35	154	12.82	32.42	73	3	461	3	1	150	6e-34	Putative uncharacterized protein	VIT_19s0014g04500	Vitis vinifera (Grape)	NA	recognition of pollen	GO:0048544	NA	GO:0048544~recognition of pollen	NA
Master_Control_41524	SO_3446_SD_c14301_g1_i1	254.397	93.3974	0.367133	-1.44563	0.278192	1	tr|V4U885|V4U885_9ROSI	279	68.54	213	56.05	76.34	67	0	958	320	67	279	5e-101	Uncharacterized protein	CICLE_v10005586mg	Citrus clementina	NA	NA	NA	NA	NA	NA
Master_Control_41550	SO_3446_SD_c6316_g1_i1	64.5628	24.906	0.385763	-1.37421	0.398927	1	NA	NA	NA	NA	NA	NA	NA	NA	NA	NA	NA	NA	NA	NA	NA	NA	NA	NA	NA	NA	NA	NA
Master_Control_41558	SO_3189_CA_comp31244_c1_seq1	4548.31	1964.46	0.43191	-1.2112	0.325311	1	tr|A0A067EBM6|A0A067EBM6_CITSI	322	75	280	59.15	86.96	67	1	259	1089	43	322	1e-144	Uncharacterized protein	CISIN_1g020710mg	Citrus sinensis (Sweet orange) (Citrus aurantium var. sinensis)	NA	chlorophyll biosynthetic process; magnesium protoporphyrin IX methyltransferase activity	GO:0015995; GO:0046406	GO:0046406~magnesium protoporphyrin IX methyltransferase activity	GO:0015995~chlorophyll biosynthetic process	NA
Master_Control_41559	SO_3189_CA_comp27724_c0_seq1	4041.44	497.082	0.122996	-3.02331	0.0192256	0.637037	tr|Q9M3U9|Q9M3U9_9ASTR	165	81.82	143	48.04	86.67	25	1	669	241	1	142	3e-78	Hemoglobin	NA	Cichorium intybus x Cichorium endivia	NA	heme binding; iron ion binding; oxygen binding; oxygen transport	GO:0020037; GO:0005506; GO:0019825; GO:0015671	GO:0020037~heme binding;GO:0005506~iron ion binding;GO:0019825~oxygen binding	GO:0015671~oxygen transport	NA
Master_Control_41573	SO_3189_CA_comp23406_c0_seq2	56.8538	2.0755	0.0365059	-4.77573	0.0259062	0.731088	tr|C1EBN9|C1EBN9_MICSR	938	41.67	108	48.29	11.51	43	5	365	658	646	743	5e-17	Uncharacterized protein	MICPUN_61138	Micromonas sp. (strain RCC299 / NOUM17) (Picoplanktonic green alga)	NA	nucleic acid binding; zinc ion binding	GO:0003676; GO:0008270	GO:0003676~nucleic acid binding;GO:0008270~zinc ion binding	NA	NA
Master_Control_41574	SO_3189_CA_comp689451_c0_seq1	79.9808	10.3775	0.12975	-2.9462	0.0871378	1	NA	NA	NA	NA	NA	NA	NA	NA	NA	NA	NA	NA	NA	NA	NA	NA	NA	NA	NA	NA	NA	NA
Master_Control_41576	SO_3189_CA_comp30178_c0_seq5	40.4722	2.0755	0.0512821	-4.2854	0.0552617	0.997589	tr|A0A061DXC7|A0A061DXC7_THECC	873	38.78	98	43.11	11.23	51	2	79	366	689	779	3e-10	Uncharacterized protein	TCM_006174	Theobroma cacao (Cacao) (Cocoa)	NA	NA	NA	NA	NA	NA
Master_Control_41578	SO_3189_CA_comp20951_c0_seq1	131.053	43.5855	0.332579	-1.58823	0.275493	1	tr|W9RA27|W9RA27_9ROSA	464	51.87	187	59.11	40.3	84	3	131	685	4	186	3e-56	UDP-glycosyltransferase 87A1	L484_011161	Morus notabilis	NA	transferase activity, transferring hexosyl groups	GO:0016758	GO:0016758~transferase activity, transferring hexosyl groups	NA	NA
Master_Control_41592	SO_3189_CA_comp26216_c0_seq1	1688.27	438.968	0.260011	-1.94336	0.114609	1	tr|A0A068U3A3|A0A068U3A3_COFCA	245	80.24	248	64.3	100	44	3	143	880	1	245	1e-139	Coffea canephora DH200=94 genomic scaffold, scaffold_8	GSCOC_T00040260001	Coffea canephora (Robusta coffee)	NA	aminoacyl-tRNA hydrolase activity	GO:0004045	GO:0004045~aminoacyl-tRNA hydrolase activity	NA	NA
Master_Control_41611	SO_3189_CA_comp32148_c0_seq1	2267.41	849.916	0.374841	-1.41565	0.243452	1	tr|B9RGL5|B9RGL5_RICCO	385	75.58	344	64.95	89.35	84	0	1327	296	42	385	0	Putative uncharacterized protein	RCOM_1441600	Ricinus communis (Castor bean)	NA	NA	NA	NA	NA	NA
Master_Control_41628	SO_3446_SD_c21746_g1_i1	281.378	94.4352	0.335616	-1.57511	0.235322	1	tr|K4AZ43|K4AZ43_SOLLC	159	55	120	54.14	75.47	41	3	321	1	3	122	5e-33	Uncharacterized protein	Solyc01g091030.2	Solanum lycopersicum (Tomato) (Lycopersicon esculentum)	NA	NA	NA	NA	NA	NA
Master_Control_41641	SO_3189_CA_comp33747_c0_seq2	571.429	249.06	0.435854	-1.19808	0.334394	1	tr|A0A067K0F3|A0A067K0F3_JATCU	718	87.97	715	82.12	99.58	84	2	2390	246	6	718	0	Uncharacterized protein	JCGZ_20410	Jatropha curcas (Barbados nut)	NA	ATP binding; hydrolase activity, acting on carbon-nitrogen (but not peptide) bonds; NAD+ synthase (glutamine-hydrolyzing) activity; NAD biosynthetic process	GO:0005524; GO:0009435; GO:0003952; GO:0016810	GO:0005524~ATP binding;GO:0003952~NAD+ synthase (glutamine-hydrolyzing) activity;GO:0016810~hydrolase activity, acting on carbon-nitrogen (but not peptide) bonds	GO:0009435~NAD biosynthetic process	NA
Master_Control_41646	SO_3189_CA_comp14836_c0_seq1	118.526	33.208	0.280175	-1.8356	0.220706	1	tr|A0A061ECA4|A0A061ECA4_THECC	276	49.4	166	40.13	60.14	67	6	452	904	111	274	9e-37	RING/U-box superfamily protein, putative	TCM_008926	Theobroma cacao (Cacao) (Cocoa)	NA	zinc ion binding	GO:0008270	GO:0008270~zinc ion binding	NA	NA
Master_Control_41647	SO_3446_SD_c11365_g1_i3	79.0172	36.3212	0.459662	-1.12135	0.46901	1	tr|A0A061ECA4|A0A061ECA4_THECC	276	49.4	166	39.52	60.14	67	6	471	923	111	274	2e-36	RING/U-box superfamily protein, putative	TCM_008926	Theobroma cacao (Cacao) (Cocoa)	NA	zinc ion binding	GO:0008270	GO:0008270~zinc ion binding	NA	NA
Master_Control_41675	SO_3189_CA_comp20762_c0_seq1	350.759	113.115	0.322485	-1.6327	0.21062	1	tr|A0A068VCY6|A0A068VCY6_COFCA	310	80.25	319	65.46	100	51	3	292	1239	1	310	0	Coffea canephora DH200=94 genomic scaffold, scaffold_237	GSCOC_T00007397001	Coffea canephora (Robusta coffee)	NA	transmembrane transport	GO:0055085	NA	GO:0055085~transmembrane transport	NA
Master_Control_41676	SO_3189_CA_comp22670_c0_seq2	821.008	370.476	0.451246	-1.14801	0.346773	1	tr|B9RYW1|B9RYW1_RICCO	405	71.05	380	57.06	93.83	104	3	515	1651	8	382	0	Glucan endo-1,3-beta-glucosidase, putative (EC 3.2.1.39)	RCOM_1314040	Ricinus communis (Castor bean)	NA	carbohydrate metabolic process; glucan endo-1,3-beta-D-glucosidase activity	GO:0005975; GO:0042973	GO:0042973~glucan endo-1,3-beta-D-glucosidase activity	GO:0005975~carbohydrate metabolic process	NA
Master_Control_41677	SO_3189_CA_comp25974_c0_seq1	175.38	81.9822	0.467456	-1.0971	0.423076	1	tr|F6HHZ7|F6HHZ7_VITVI	948	87.54	337	96.84	35.55	42	0	1043	33	612	948	0	Putative uncharacterized protein	VIT_04s0043g00160	Vitis vinifera (Grape)	NA	ATP binding; extracellular region; integral component of membrane; plasma membrane; transmembrane receptor protein serine/threonine kinase activity	GO:0005524; GO:0005576; GO:0016021; GO:0005886; GO:0004675	GO:0005524~ATP binding;GO:0004675~transmembrane receptor protein serine/threonine kinase activity	NA	GO:0005576~extracellular region;GO:0016021~integral component of membrane;GO:0005886~plasma membrane
Master_Control_41686	SO_3189_CA_comp25718_c0_seq2	58.7811	14.5285	0.247163	-2.01647	0.241578	1	tr|M1AB29|M1AB29_SOLTU	100	39.56	91	41.49	91	51	2	119	379	1	91	1e-12	Uncharacterized protein	PGSC0003DMG400007262	Solanum tuberosum (Potato)	NA	NA	NA	NA	NA	NA
Master_Control_41688	SO_3189_CA_comp33165_c0_seq2	294.869	58.1139	0.197084	-2.34312	0.0871162	1	tr|A0A068V4L1|A0A068V4L1_COFCA	495	75.9	166	34.7	33.54	40	0	459	956	145	310	2e-91	Coffea canephora DH200=94 genomic scaffold, scaffold_101	GSCOC_T00015507001	Coffea canephora (Robusta coffee)	NA	nucleic acid binding; zinc ion binding	GO:0003676; GO:0008270	GO:0003676~nucleic acid binding;GO:0008270~zinc ion binding	NA	NA
Master_Control_41695	SO_3189_CA_comp232165_c0_seq1	67.4537	33.208	0.492308	-1.02237	0.519956	1	NA	NA	NA	NA	NA	NA	NA	NA	NA	NA	NA	NA	NA	NA	NA	NA	NA	NA	NA	NA	NA	NA
Master_Control_41713	SO_3189_CA_comp30929_c1_seq2	47.2176	12.453	0.263736	-1.92283	0.283257	1	NA	NA	NA	NA	NA	NA	NA	NA	NA	NA	NA	NA	NA	NA	NA	NA	NA	NA	NA	NA	NA	NA
Master_Control_41717	SO_3189_CA_comp416652_c0_seq1	505.903	2.0755	0.00410256	-7.92926	1.34477e-05	0.00539108	tr|A0A068UDG6|A0A068UDG6_COFCA	566	42.42	330	19.39	58.3	180	5	3410	4378	237	563	8e-69	Coffea canephora DH200=94 genomic scaffold, scaffold_20	GSCOC_T00022891001	Coffea canephora (Robusta coffee)	NA	ATP binding; protein serine/threonine kinase activity	GO:0005524; GO:0004674	GO:0005524~ATP binding;GO:0004674~protein serine/threonine kinase activity	NA	NA
Master_Control_41719	SO_3189_CA_comp28989_c0_seq1	359.432	50.8497	0.141472	-2.82141	0.040411	0.893251	tr|D7T0R2|D7T0R2_VITVI	144	70.93	86	28.38	59.72	25	0	548	291	59	144	9e-29	Putative uncharacterized protein	VIT_11s0065g00850	Vitis vinifera (Grape)	NA	chloroplast thylakoid membrane	GO:0009535	NA	NA	GO:0009535~chloroplast thylakoid membrane
Master_Control_41720	SO_3189_CA_comp28989_c0_seq2	242.833	41.51	0.17094	-2.54844	0.0713718	1	tr|A0A022R606|A0A022R606_ERYGU	150	66.39	119	41.85	79.33	36	2	635	291	32	150	4e-35	Uncharacterized protein	MIMGU_mgv1a015664mg	Erythranthe guttata (Yellow monkey flower) (Mimulus guttatus)	NA	NA	NA	NA	NA	NA
Master_Control_41722	SO_3446_SD_c9175_g1_i2	29.8723	14.5285	0.486352	-1.03993	0.585405	1	tr|G7IBH0|G7IBH0_MEDTR	1340	70.59	34	25.69	2.54	10	0	129	28	57	90	3e-08	ARM repeat protein	MTR_1g038850	Medicago truncatula (Barrel medic) (Medicago tribuloides)	NA	NA	NA	NA	NA	NA
Master_Control_33182	SO_3446_SD_c43599_g1_i1	40.4722	16.604	0.410256	-1.2854	0.472332	1	NA	NA	NA	NA	NA	NA	NA	NA	NA	NA	NA	NA	NA	NA	NA	NA	NA	NA	NA	NA	NA	NA
Master_Control_41734	SO_3189_CA_comp30859_c0_seq1	662.01	132.832	0.200649	-2.31725	0.0713042	1	tr|K4BTJ2|K4BTJ2_SOLLC	240	61.18	237	57.62	98.75	92	0	70	780	2	238	3e-101	Uncharacterized protein	Solyc04g072050.2	Solanum lycopersicum (Tomato) (Lycopersicon esculentum)	NA	vacuole	GO:0005773	NA	NA	GO:0005773~vacuole
Master_Control_41735	SO_3446_SD_c25505_g1_i1	7033.49	2016.35	0.286678	-1.8025	0.156182	1	tr|A0A061F5S0|A0A061F5S0_THECC	225	79.08	196	49.33	87.11	41	0	202	789	30	225	3e-104	Plastid developmental protein DAG	TCM_031175	Theobroma cacao (Cacao) (Cocoa)	NA	NA	NA	NA	NA	NA
Master_Control_41751	SO_3446_SD_c18429_g1_i1	236.088	46.6987	0.197802	-2.33787	0.0954853	1	NA	NA	NA	NA	NA	NA	NA	NA	NA	NA	NA	NA	NA	NA	NA	NA	NA	NA	NA	NA	NA	NA
Master_Control_41754	SO_3446_SD_c24523_g2_i2	976.151	375.665	0.384843	-1.37766	0.259455	1	tr|K4CQQ1|K4CQQ1_SOLLC	232	71.73	237	58.37	100	52	5	1096	416	1	232	1e-104	Peptidyl-prolyl cis-trans isomerase	Solyc09g008650.2	Solanum lycopersicum (Tomato) (Lycopersicon esculentum)	NA	cellular response to water deprivation; chloroplast thylakoid lumen; chloroplast thylakoid membrane; peptidyl-prolyl cis-trans isomerase activity; protein folding	GO:0042631; GO:0009543; GO:0009535; GO:0003755; GO:0006457	GO:0003755~peptidyl-prolyl cis-trans isomerase activity	GO:0042631~cellular response to water deprivation;GO:0006457~protein folding	GO:0009543~chloroplast thylakoid lumen;GO:0009535~chloroplast thylakoid membrane
Master_Control_41755	SO_3446_SD_c16125_g1_i1	493.376	181.606	0.368089	-1.44187	0.253316	1	tr|K4CQQ1|K4CQQ1_SOLLC	232	92.23	103	15.55	44.4	8	0	724	416	130	232	1e-57	Peptidyl-prolyl cis-trans isomerase	Solyc09g008650.2	Solanum lycopersicum (Tomato) (Lycopersicon esculentum)	NA	cellular response to water deprivation; chloroplast thylakoid lumen; chloroplast thylakoid membrane; peptidyl-prolyl cis-trans isomerase activity; protein folding	GO:0042631; GO:0009543; GO:0009535; GO:0003755; GO:0006457	GO:0003755~peptidyl-prolyl cis-trans isomerase activity	GO:0042631~cellular response to water deprivation;GO:0006457~protein folding	GO:0009543~chloroplast thylakoid lumen;GO:0009535~chloroplast thylakoid membrane
Master_Control_41756	SO_3446_SD_c24523_g1_i1	793.063	271.89	0.342836	-1.54441	0.211611	1	NA	NA	NA	NA	NA	NA	NA	NA	NA	NA	NA	NA	NA	NA	NA	NA	NA	NA	NA	NA	NA	NA
Master_Control_41771	SO_3189_CA_comp1659584_c0_seq1	270.778	122.454	0.452231	-1.14487	0.381819	1	tr|A0A059DI14|A0A059DI14_EUCGR	427	83.5	303	44.32	70.96	50	0	911	1819	125	427	1e-162	Uncharacterized protein	EUGRSUZ_A02296	Eucalyptus grandis (Flooded gum)	NA	integral component of membrane; phospho-N-acetylmuramoyl-pentapeptide-transferase activity	GO:0016021; GO:0008963	GO:0008963~phospho-N-acetylmuramoyl-pentapeptide-transferase activity	NA	GO:0016021~integral component of membrane
Master_Control_41777	SO_3189_CA_comp25791_c0_seq1	535.775	173.304	0.323464	-1.62832	0.197848	1	tr|M1ANX0|M1ANX0_SOLTU	105	53.85	65	23.67	61.9	25	4	607	419	23	84	3e-11	Uncharacterized protein	PGSC0003DMG400010390	Solanum tuberosum (Potato)	NA	NA	NA	NA	NA	NA
Master_Control_41789	SO_3189_CA_comp19581_c0_seq1	149.362	43.5855	0.291811	-1.77689	0.21821	1	NA	NA	NA	NA	NA	NA	NA	NA	NA	NA	NA	NA	NA	NA	NA	NA	NA	NA	NA	NA	NA	NA
Master_Control_41795	SO_3446_SD_c40041_g1_i1	34.6905	4.151	0.119658	-3.06301	0.14273	1	NA	NA	NA	NA	NA	NA	NA	NA	NA	NA	NA	NA	NA	NA	NA	NA	NA	NA	NA	NA	NA	NA
Master_Control_41799	SO_3189_CA_comp1366019_c0_seq1	45.2903	14.5285	0.320786	-1.64032	0.356134	1	NA	NA	NA	NA	NA	NA	NA	NA	NA	NA	NA	NA	NA	NA	NA	NA	NA	NA	NA	NA	NA	NA
Master_Control_41802	SO_3189_CA_comp23327_c0_seq1	498.194	181.606	0.364529	-1.45589	0.24868	1	tr|R4PTP6|R4PTP6_CHRMO	383	94.65	374	62.82	97.65	13	1	135	1256	1	367	0	Constans-like protein	NA	Chrysanthemum morifolium (Florist's daisy) (Dendranthema grandiflorum)	NA	intracellular; zinc ion binding	GO:0005622; GO:0008270	GO:0008270~zinc ion binding	NA	GO:0005622~intracellular
Master_Control_41805	SO_3189_CA_comp26063_c1_seq1	358.468	91.3219	0.254756	-1.97281	0.135408	1	tr|A0A068UIX4|A0A068UIX4_COFCA	544	57.89	38	4.88	6.99	16	0	1344	1457	404	441	2e-12	Coffea canephora DH200=94 genomic scaffold, scaffold_32	GSCOC_T00027317001	Coffea canephora (Robusta coffee)	NA	DNA binding; nucleus; regulation of transcription, DNA-templated	GO:0003677; GO:0005634; GO:0006355	GO:0003677~DNA binding	GO:0006355~regulation of transcription, DNA-templated	GO:0005634~nucleus
Master_Control_41811	SO_3446_SD_c43401_g1_i1	75.1627	10.3775	0.138067	-2.85656	0.0992218	1	tr|A0A022QDP2|A0A022QDP2_ERYGU	117	59.82	112	26.9	95.73	44	1	1133	798	1	111	2e-34	Uncharacterized protein (Fragment)	MIMGU_mgv1a025683mg	Erythranthe guttata (Yellow monkey flower) (Mimulus guttatus)	NA	NA	NA	NA	NA	NA
Master_Control_41816	SO_3189_CA_comp113141_c0_seq1	148.398	37.359	0.251748	-1.98995	0.173122	1	NA	NA	NA	NA	NA	NA	NA	NA	NA	NA	NA	NA	NA	NA	NA	NA	NA	NA	NA	NA	NA	NA
Master_Control_41819	SO_3446_SD_c18898_g1_i1	275.596	92.3597	0.335126	-1.57722	0.235685	1	tr|K4BKI1|K4BKI1_SOLLC	238	70.33	209	49.53	87.82	55	2	209	823	33	238	1e-88	Uncharacterized protein	Solyc03g113280.2	Solanum lycopersicum (Tomato) (Lycopersicon esculentum)	NA	NA	NA	NA	NA	NA
Master_Control_41833	SO_3189_CA_comp25904_c0_seq1	873.043	74.7179	0.0855833	-3.54653	0.00820742	0.403556	tr|M0SZX1|M0SZX1_MUSAM	222	46.15	221	56.28	99.55	96	6	484	1143	18	216	7e-27	Uncharacterized protein	NA	Musa acuminata subsp. malaccensis (Wild banana) (Musa malaccensis)	NA	endopeptidase inhibitor activity	GO:0004866	GO:0004866~endopeptidase inhibitor activity	NA	NA
Master_Control_41852	SO_3446_SD_c31214_g1_i2	233.197	106.888	0.45836	-1.12545	0.396628	1	tr|A0A059BEL3|A0A059BEL3_EUCGR	407	77.65	349	62.1	85.75	74	4	1565	531	1	349	0	Uncharacterized protein	EUGRSUZ_G02158	Eucalyptus grandis (Flooded gum)	NA	ATP binding; protein serine/threonine kinase activity	GO:0005524; GO:0004674	GO:0005524~ATP binding;GO:0004674~protein serine/threonine kinase activity	NA	NA
Master_Control_41858	SO_3446_SD_c7460_g1_i1	935.679	75.7557	0.0809633	-3.62659	0.00691346	0.366748	NA	NA	NA	NA	NA	NA	NA	NA	NA	NA	NA	NA	NA	NA	NA	NA	NA	NA	NA	NA	NA	NA
Master_Control_41866	SO_3189_CA_comp19821_c0_seq1	1467.6	640.291	0.436285	-1.19666	0.321601	1	tr|A0A067GTI1|A0A067GTI1_CITSI	200	61.9	42	11.99	21	16	0	548	423	158	199	4e-08	Uncharacterized protein	CISIN_1g029053mg	Citrus sinensis (Sweet orange) (Citrus aurantium var. sinensis)	NA	NA	NA	NA	NA	NA
Master_Control_41872	SO_3446_SD_c53778_g1_i1	187.907	38.3967	0.204339	-2.29096	0.111134	1	tr|H9BYX8|H9BYX8_9ROSI	598	47.26	328	94.8	54.85	159	6	955	2	23	346	2e-91	Coronatine insensitive 1	NA	Vitis quinquangularis	NA	NA	NA	NA	NA	NA
Master_Control_41873	SO_3446_SD_c54398_g1_i1	93.4715	44.6232	0.477399	-1.06673	0.47677	1	tr|A0A078J7G3|A0A078J7G3_BRANA	703	49.68	155	100	22.05	59	3	1	408	450	604	2e-37	BnaA03g56600D protein	BnaA03g56600D GSBRNA2T00030384001	Brassica napus (Rape)	NA	NA	NA	NA	NA	NA
Master_Control_41893	SO_3189_CA_comp34090_c0_seq9	159.962	64.3404	0.402224	-1.31393	0.347357	1	NA	NA	NA	NA	NA	NA	NA	NA	NA	NA	NA	NA	NA	NA	NA	NA	NA	NA	NA	NA	NA	NA
Master_Control_41900	SO_3446_SD_c100_g1_i1	59.7447	16.604	0.277916	-1.84728	0.276809	1	NA	NA	NA	NA	NA	NA	NA	NA	NA	NA	NA	NA	NA	NA	NA	NA	NA	NA	NA	NA	NA	NA
Master_Control_41925	SO_3189_CA_comp26358_c0_seq2	560.829	243.871	0.43484	-1.20144	0.333577	1	tr|A0A061GZT3|A0A061GZT3_THECC	349	81.35	311	59.73	89.11	57	1	475	1407	40	349	0	Transmembrane amino acid transporter family protein isoform 2	TCM_041523	Theobroma cacao (Cacao) (Cocoa)	NA	integral component of membrane	GO:0016021	NA	NA	GO:0016021~integral component of membrane
Master_Control_41927	SO_3446_SD_c23576_g1_i4	945.315	422.364	0.446797	-1.16231	0.338964	1	tr|K4CXN5|K4CXN5_SOLLC	364	80.33	244	38.3	67.03	48	0	898	1629	121	364	3e-135	Uncharacterized protein	Solyc10g007050.2	Solanum lycopersicum (Tomato) (Lycopersicon esculentum)	NA	acireductone synthase activity; L-methionine biosynthetic process from methylthioadenosine; magnesium ion binding	GO:0019509; GO:0043874; GO:0000287	GO:0043874~acireductone synthase activity;GO:0000287~magnesium ion binding	GO:0019509~L-methionine salvage from methylthioadenosine	NA
Master_Control_41935	SO_3446_SD_c50182_g1_i1	157.071	52.9252	0.336951	-1.56939	0.26853	1	tr|A0A067GQK9|A0A067GQK9_CITSI	236	54.32	162	37.1	68.64	65	3	418	891	79	235	2e-41	Uncharacterized protein (Fragment)	CISIN_1g0482281mg	Citrus sinensis (Sweet orange) (Citrus aurantium var. sinensis)	NA	NA	NA	NA	NA	NA
Master_Control_41936	SO_3446_SD_c32492_g1_i2	212.961	62.2649	0.292377	-1.7741	0.198418	1	tr|A0A067GQK9|A0A067GQK9_CITSI	236	54.32	162	33.02	68.64	65	3	418	891	79	235	4e-41	Uncharacterized protein (Fragment)	CISIN_1g0482281mg	Citrus sinensis (Sweet orange) (Citrus aurantium var. sinensis)	NA	NA	NA	NA	NA	NA
Master_Control_41937	SO_3189_CA_comp21103_c0_seq1	426.885	208.588	0.488626	-1.0332	0.411003	1	tr|A0A068TT71|A0A068TT71_COFCA	825	64.64	837	98.09	100	271	11	2486	15	1	825	0	Coffea canephora DH200=94 genomic scaffold, scaffold_3	GSCOC_T00026644001	Coffea canephora (Robusta coffee)	NA	ATP binding; protein serine/threonine kinase activity	GO:0005524; GO:0004674	GO:0005524~ATP binding;GO:0004674~protein serine/threonine kinase activity	NA	NA
Master_Control_41960	SO_3189_CA_comp27697_c0_seq1	2728.02	1054.35	0.38649	-1.3715	0.259211	1	tr|K4C1X8|K4C1X8_SOLLC	409	64.73	414	68.77	100	100	8	426	1547	1	408	8e-152	Uncharacterized protein	Solyc05g052980.2	Solanum lycopersicum (Tomato) (Lycopersicon esculentum)	NA	metal ion binding; protein dephosphorylation; protein serine/threonine phosphatase activity	GO:0046872; GO:0006470; GO:0004722	GO:0046872~metal ion binding;GO:0004722~protein serine/threonine phosphatase activity	GO:0006470~protein dephosphorylation	NA
Master_Control_41961	SO_3189_CA_comp25926_c0_seq2	752.59	294.721	0.391608	-1.35252	0.272002	1	tr|A0A022PTD6|A0A022PTD6_ERYGU	211	55.96	218	48.99	100	76	6	1172	558	1	211	4e-34	Uncharacterized protein	MIMGU_mgv1a013743mg	Erythranthe guttata (Yellow monkey flower) (Mimulus guttatus)	NA	NA	NA	NA	NA	NA
Master_Control_41974	SO_3189_CA_comp26007_c0_seq2	1415.56	531.328	0.375347	-1.4137	0.24431	1	tr|A5B1R0|A5B1R0_VITVI	184	84.24	184	53.23	100	29	0	149	700	1	184	1e-101	Putative uncharacterized protein	VIT_15s0046g02280 VITISV_024680	Vitis vinifera (Grape)	NA	acid-amino acid ligase activity	GO:0016881	GO:0016881~acid-amino acid ligase activity	NA	NA
Master_Control_41976	SO_3189_CA_comp29295_c0_seq2	1287.4	518.875	0.40304	-1.311	0.27957	1	tr|I1MKV4|I1MKV4_SOYBN	155	89.36	141	17.65	90.97	15	0	149	571	1	141	6e-84	Uncharacterized protein	NA	Glycine max (Soybean) (Glycine hispida)	NA	acid-amino acid ligase activity	GO:0016881	GO:0016881~acid-amino acid ligase activity	NA	NA
Master_Control_41983	SO_3189_CA_comp25364_c0_seq2	47.2176	15.5662	0.32967	-1.6009	0.362418	1	NA	NA	NA	NA	NA	NA	NA	NA	NA	NA	NA	NA	NA	NA	NA	NA	NA	NA	NA	NA	NA	NA
Master_Control_41988	SO_3189_CA_comp24030_c0_seq1	498.194	182.644	0.366612	-1.44767	0.25122	1	tr|I1JQH0|I1JQH0_SOYBN	191	59.15	164	48.19	85.86	61	3	840	352	26	184	2e-32	Uncharacterized protein	NA	Glycine max (Soybean) (Glycine hispida)	NA	regulation of transcription, DNA-templated	GO:0006355	NA	GO:0006355~regulation of transcription, DNA-templated	NA
Master_Control_41995	SO_3189_CA_comp30481_c0_seq3	6254.88	1533.79	0.245215	-2.02788	0.11034	1	tr|A0A068U441|A0A068U441_COFCA	413	44.49	272	30.56	65.86	109	6	98	790	3	273	4e-61	Coffea canephora DH200=94 genomic scaffold, scaffold_9	GSCOC_T00041358001	Coffea canephora (Robusta coffee)	NA	intracellular; zinc ion binding	GO:0005622; GO:0008270	GO:0008270~zinc ion binding	NA	GO:0005622~intracellular
Master_Control_42005	SO_3189_CA_comp23568_c0_seq1	2300.17	92.3597	0.0401534	-4.63833	0.000779847	0.0939227	tr|A0A059DEF8|A0A059DEF8_EUCGR	213	85.58	215	37.43	100	29	1	273	917	1	213	3e-112	Uncharacterized protein	EUGRSUZ_A01457	Eucalyptus grandis (Flooded gum)	NA	calcium ion binding	GO:0005509	GO:0005509~calcium ion binding	NA	NA
Master_Control_42014	SO_3446_SD_c36055_g1_i1	103.108	7.26424	0.0704529	-3.8272	0.0281503	0.754963	NA	NA	NA	NA	NA	NA	NA	NA	NA	NA	NA	NA	NA	NA	NA	NA	NA	NA	NA	NA	NA	NA
Master_Control_42015	SO_3446_SD_c12100_g1_i1	195.616	40.4722	0.206897	-2.27302	0.111782	1	NA	NA	NA	NA	NA	NA	NA	NA	NA	NA	NA	NA	NA	NA	NA	NA	NA	NA	NA	NA	NA	NA
Master_Control_42019	SO_3446_SD_c16036_g1_i1	32.7632	10.3775	0.316742	-1.65862	0.386656	1	NA	NA	NA	NA	NA	NA	NA	NA	NA	NA	NA	NA	NA	NA	NA	NA	NA	NA	NA	NA	NA	NA
Master_Control_42023	SO_3189_CA_comp26640_c0_seq1	505.903	167.078	0.330256	-1.59834	0.207333	1	tr|M0ZK27|M0ZK27_SOLTU	143	72.63	95	27.91	66.43	25	1	805	521	50	143	1e-42	Uncharacterized protein	PGSC0003DMG400000918	Solanum tuberosum (Potato)	NA	photosystem II assembly	GO:0010207	NA	GO:0010207~photosystem II assembly	NA
Master_Control_42025	SO_3446_SD_c16946_g1_i1	17392.5	4793.36	0.2756	-1.85935	0.170868	1	tr|A5AJ89|A5AJ89_VITVI	132	63.16	133	40.22	100	46	2	731	336	1	131	4e-47	Putative uncharacterized protein	VIT_11s0016g05270 VITISV_033397	Vitis vinifera (Grape)	NA	chloroplast; isopentenyl diphosphate biosynthetic process, methylerythritol 4-phosphate pathway; pentose-phosphate shunt; photosynthetic electron transport in photosystem I; photosystem II assembly; plastid organization; rRNA processing	GO:0009507; GO:0019288; GO:0006098; GO:0009773; GO:0010207; GO:0009657; GO:0006364	NA	GO:0019288~isopentenyl diphosphate biosynthetic process, methylerythritol 4-phosphate pathway;GO:0006098~pentose-phosphate shunt;GO:0009773~photosynthetic electron transport in photosystem I;GO:0010207~photosystem II assembly;GO:0009657~plastid organization;GO:0006364~rRNA processing	GO:0009507~chloroplast
Master_Control_42027	SO_3189_CA_comp32498_c0_seq1	417.249	143.209	0.343223	-1.54278	0.228715	1	NA	NA	NA	NA	NA	NA	NA	NA	NA	NA	NA	NA	NA	NA	NA	NA	NA	NA	NA	NA	NA	NA
Master_Control_42031	SO_3189_CA_comp17108_c0_seq1	24.0906	5.18875	0.215385	-2.21501	0.304463	1	tr|A0A068TZ94|A0A068TZ94_COFCA	716	63.16	323	48.6	45.11	118	1	740	1705	394	716	5e-134	Coffea canephora DH200=94 genomic scaffold, scaffold_7	GSCOC_T00036723001	Coffea canephora (Robusta coffee)	NA	NA	NA	NA	NA	NA
Master_Control_42040	SO_3189_CA_comp27439_c0_seq5	257.288	77.8312	0.302506	-1.72496	0.200718	1	tr|W9RJT5|W9RJT5_9ROSA	99	81.72	93	29.94	93.94	17	0	629	351	1	93	5e-49	Uncharacterized protein	L484_014032	Morus notabilis	NA	NA	NA	NA	NA	NA
Master_Control_42042	SO_3446_SD_c16963_g1_i1	5763.44	2559.09	0.444021	-1.1713	0.346838	1	tr|A0A067JFB2|A0A067JFB2_JATCU	114	98.98	98	14.63	85.96	1	0	1929	1636	1	98	8e-56	Uncharacterized protein	JCGZ_21949	Jatropha curcas (Barbados nut)	NA	NA	NA	NA	NA	NA
Master_Control_33192	SO_3189_CA_comp340796_c0_seq1	61.6719	20.755	0.336538	-1.57116	0.344255	1	NA	NA	NA	NA	NA	NA	NA	NA	NA	NA	NA	NA	NA	NA	NA	NA	NA	NA	NA	NA	NA	NA
Master_Control_42044	SO_3446_SD_c25212_g1_i1	89252.8	24217.9	0.271341	-1.88182	0.265302	1	tr|A0A0A0QTG8|A0A0A0QTG8_9ASTR	804	99.28	696	66.2	86.57	5	0	2872	785	68	763	0	Heat shock protein 90kDa beta (Fragment)	NA	Chrysanthemum boreale	NA	NA	NA	NA	NA	NA
Master_Control_42045	SO_3189_CA_comp21277_c0_seq2	1338.47	628.876	0.469845	-1.08974	0.366022	1	tr|A0A067E860|A0A067E860_CITSI	249	70.94	234	38.81	93.98	67	1	166	867	1	233	5e-109	Uncharacterized protein	CISIN_1g019303mg	Citrus sinensis (Sweet orange) (Citrus aurantium var. sinensis)	NA	NA	NA	NA	NA	NA
Master_Control_42046	SO_3446_SD_c19980_g1_i1	1646.83	675.575	0.410226	-1.28551	0.287641	1	tr|A0A059AUR9|A0A059AUR9_EUCGR	346	70.41	338	68.51	97.69	99	1	178	1191	8	344	5e-167	Uncharacterized protein	EUGRSUZ_H004702	Eucalyptus grandis (Flooded gum)	NA	NA	NA	NA	NA	NA
Master_Control_42057	SO_3189_CA_comp18935_c0_seq4	494.339	229.343	0.463938	-1.108	0.374595	1	tr|A0A067E4F5|A0A067E4F5_CITSI	243	59.11	203	38.37	83.54	80	1	369	968	37	239	3e-75	Uncharacterized protein	CISIN_1g026145mg	Citrus sinensis (Sweet orange) (Citrus aurantium var. sinensis)	NA	NA	NA	NA	NA	NA
Master_Control_42058	SO_3189_CA_comp18935_c0_seq2	612.865	282.268	0.460571	-1.1185	0.364632	1	tr|A0A067E4F5|A0A067E4F5_CITSI	243	59.11	203	36.21	83.54	80	1	369	968	37	239	6e-75	Uncharacterized protein	CISIN_1g026145mg	Citrus sinensis (Sweet orange) (Citrus aurantium var. sinensis)	NA	NA	NA	NA	NA	NA
Master_Control_42059	SO_3446_SD_c17344_g1_i1	821.008	299.909	0.365294	-1.45287	0.237944	1	tr|A0A068VIR0|A0A068VIR0_COFCA	273	54.25	247	52.55	90.48	102	3	297	1007	26	271	3e-81	Coffea canephora DH200=94 genomic scaffold, scaffold_1253	GSCOC_T00008463001	Coffea canephora (Robusta coffee)	NA	NA	NA	NA	NA	NA
Master_Control_42065	SO_3189_CA_comp32354_c0_seq13	2878.35	1163.32	0.404162	-1.307	0.282179	1	tr|B9RKT3|B9RKT3_RICCO	501	73.29	498	73.16	99.4	133	0	195	1688	4	501	0	Aldehyde dehydrogenase, putative (EC 1.2.1.36)	RCOM_1053300	Ricinus communis (Castor bean)	NA	retinal dehydrogenase activity	GO:0001758	GO:0001758~retinal dehydrogenase activity	NA	NA
Master_Control_42067	SO_3446_SD_c16811_g1_i1	556.975	87.1709	0.156508	-2.67569	0.0426207	0.905198	NA	NA	NA	NA	NA	NA	NA	NA	NA	NA	NA	NA	NA	NA	NA	NA	NA	NA	NA	NA	NA	NA
Master_Control_42068	SO_3189_CA_comp17895_c0_seq1	279.451	33.208	0.118833	-3.07299	0.0317941	0.803377	tr|F6HGY2|F6HGY2_VITVI	530	69.74	542	90.84	100	143	7	1694	93	1	529	0	MATE efflux family protein	VIT_11s0016g03050	Vitis vinifera (Grape)	NA	antiporter activity; drug transmembrane transporter activity; integral component of membrane	GO:0015297; GO:0015238; GO:0016021	GO:0015297~antiporter activity;GO:0015238~drug transmembrane transporter activity	NA	GO:0016021~integral component of membrane
Master_Control_42071	SO_3189_CA_comp26225_c0_seq1	1108.17	462.836	0.417659	-1.2596	0.299486	1	tr|M4ED40|M4ED40_BRARP	153	98.69	153	27.03	100	2	0	173	631	1	153	7e-101	Uncharacterized protein	Bra026700	Brassica rapa subsp. pekinensis (Chinese cabbage) (Brassica pekinensis)	NA	acid-amino acid ligase activity	GO:0016881	GO:0016881~acid-amino acid ligase activity	NA	NA
Master_Control_42072	SO_3189_CA_comp26225_c0_seq3	216.815	65.3782	0.301538	-1.72959	0.20801	1	tr|F4I615|F4I615_ARATH	162	85.71	28	25.69	17.28	4	0	173	256	1	28	6e-07	Ubiquitin-conjugating enzyme E2 36	UBC36 At1g16890	Arabidopsis thaliana (Mouse-ear cress)	NA	acid-amino acid ligase activity	GO:0016881	GO:0016881~acid-amino acid ligase activity	NA	NA
Master_Control_42074	SO_3189_CA_comp26225_c0_seq5	638.883	314.438	0.492168	-1.02278	0.404939	1	tr|M4ED40|M4ED40_BRARP	153	98.6	143	24.01	93.46	2	0	173	601	1	143	2e-92	Uncharacterized protein	Bra026700	Brassica rapa subsp. pekinensis (Chinese cabbage) (Brassica pekinensis)	NA	acid-amino acid ligase activity	GO:0016881	GO:0016881~acid-amino acid ligase activity	NA	NA
Master_Control_42082	SO_3189_CA_comp23143_c0_seq1	38.545	12.453	0.323077	-1.63005	0.376072	1	NA	NA	NA	NA	NA	NA	NA	NA	NA	NA	NA	NA	NA	NA	NA	NA	NA	NA	NA	NA	NA	NA
Master_Control_42089	SO_3446_SD_c4297_g1_i1	85.7625	16.604	0.193604	-2.36882	0.147744	1	NA	NA	NA	NA	NA	NA	NA	NA	NA	NA	NA	NA	NA	NA	NA	NA	NA	NA	NA	NA	NA	NA
Master_Control_42117	SO_3446_SD_c19532_g1_i1	1086.97	311.325	0.286416	-1.80382	0.144078	1	NA	NA	NA	NA	NA	NA	NA	NA	NA	NA	NA	NA	NA	NA	NA	NA	NA	NA	NA	NA	NA	NA
Master_Control_42124	SO_3446_SD_c21552_g1_i1	158.998	72.6424	0.456876	-1.13012	0.415605	1	tr|B9SQT4|B9SQT4_RICCO	211	32.93	167	49.95	79.15	86	7	869	411	3	157	1e-09	Putative uncharacterized protein	RCOM_1217400	Ricinus communis (Castor bean)	NA	NA	NA	NA	NA	NA
Master_Control_42126	SO_3446_SD_c24985_g1_i3	104.071	16.604	0.159544	-2.64797	0.0995813	1	tr|A0A022PVC3|A0A022PVC3_ERYGU	193	76.84	190	66.67	98.45	43	1	761	195	1	190	2e-103	Uncharacterized protein	MIMGU_mgv1a014330mg	Erythranthe guttata (Yellow monkey flower) (Mimulus guttatus)	NA	nucleotide phosphatase activity, acting on free nucleotides	GO:0098519	GO:0098519~nucleotide phosphatase activity, acting on free nucleotides	NA	NA
Master_Control_42128	SO_3189_CA_comp1404958_c0_seq1	20.2361	5.18875	0.25641	-1.96347	0.378591	1	tr|A5AR18|A5AR18_VITVI	681	56.25	64	29.09	9.4	28	0	343	534	3	66	1e-17	Putative uncharacterized protein	VITISV_018275	Vitis vinifera (Grape)	NA	NA	NA	NA	NA	NA
Master_Control_42155	SO_3446_SD_c23694_g1_i1	3236.81	900.766	0.278288	-1.84535	0.134725	1	tr|D7SJT9|D7SJT9_VITVI	177	67.32	153	27.39	86.44	34	4	1312	887	5	152	8e-53	Putative uncharacterized protein	VIT_06s0004g07000	Vitis vinifera (Grape)	NA	chromatin binding; DNA binding; sequence-specific DNA binding transcription factor activity	GO:0003677; GO:0003682; GO:0003700	GO:0003677~DNA binding;GO:0003682~chromatin binding;GO:0003700~sequence-specific DNA binding transcription factor activity	NA	NA
Master_Control_42160	SO_3446_SD_c18360_g1_i2	287.16	83.0199	0.289107	-1.79033	0.180662	1	NA	NA	NA	NA	NA	NA	NA	NA	NA	NA	NA	NA	NA	NA	NA	NA	NA	NA	NA	NA	NA	NA
Master_Control_42164	SO_3446_SD_c25506_g1_i2	1064.8	346.608	0.325513	-1.61921	0.187289	1	tr|D7UC82|D7UC82_VITVI	491	79.27	492	66.58	100	99	2	1770	298	1	490	0	Putative uncharacterized protein	VIT_15s0046g02900	Vitis vinifera (Grape)	NA	ATP binding; protein kinase activity	GO:0005524; GO:0004672	GO:0005524~ATP binding;GO:0004672~protein kinase activity	NA	NA
Master_Control_42169	SO_3189_CA_comp19850_c0_seq1	3026.74	752.368	0.248573	-2.00826	0.10474	1	tr|W9QJT8|W9QJT8_9ROSA	289	73.08	208	46.22	71.97	56	0	388	1011	82	289	3e-113	Uncharacterized protein	L484_027234	Morus notabilis	NA	NA	NA	NA	NA	NA
Master_Control_42170	SO_3189_CA_comp7551_c0_seq1	245.724	16.604	0.0675716	-3.88744	0.0107031	0.467126	tr|A0A061GVG6|A0A061GVG6_THECC	117	61.02	59	21.96	50.43	11	1	551	411	1	59	1e-12	Copper ion binding isoform 3	TCM_041383	Theobroma cacao (Cacao) (Cocoa)	NA	NA	NA	NA	NA	NA
Master_Control_42176	SO_3189_CA_comp23779_c0_seq1	72025.1	15293.3	0.212333	-2.2356	0.172215	1	tr|A5BB38|A5BB38_VITVI	526	60.75	530	56.56	100	185	8	2446	905	1	523	0	Putative uncharacterized protein	VIT_03s0091g00230 VITISV_006022	Vitis vinifera (Grape)	NA	myo-inositol hexakisphosphate biosynthetic process	GO:0010264	NA	GO:0010264~myo-inositol hexakisphosphate biosynthetic process	NA
Master_Control_42177	SO_3446_SD_c22417_g1_i1	12332.5	5006.1	0.405929	-1.3007	0.320648	1	tr|A0A067EAL0|A0A067EAL0_CITSI	703	73.98	738	77.01	100	152	4	2471	273	1	703	0	Uncharacterized protein	CISIN_1g0053091mg	Citrus sinensis (Sweet orange) (Citrus aurantium var. sinensis)	NA	transferase activity, transferring phosphorus-containing groups	GO:0016772	GO:0016772~transferase activity, transferring phosphorus-containing groups	NA	NA
Master_Control_42180	SO_3446_SD_c7234_g1_i1	35328.4	12994.7	0.367826	-1.44291	0.325249	1	tr|I1YP72|I1YP72_CAMSI	932	87.3	551	39.77	59.12	57	3	325	1938	1	551	0	Trehalose-6-phosphate synthase	NA	Camellia sinensis (Tea)	NA	alpha,alpha-trehalose-phosphate synthase (UDP-forming) activity; trehalose biosynthetic process	GO:0003825; GO:0005992	GO:0003825~alpha,alpha-trehalose-phosphate synthase (UDP-forming) activity	GO:0005992~trehalose biosynthetic process	NA
Master_Control_42187	SO_3446_SD_c21030_g1_i1	1361.6	291.607	0.214165	-2.2232	0.0747222	1	tr|F6HPQ8|F6HPQ8_VITVI	340	54.18	347	75.22	100	104	9	354	1253	1	339	4e-96	Putative uncharacterized protein	VIT_01s0026g02550	Vitis vinifera (Grape)	NA	chromatin binding; cytokinin-activated signaling pathway; DNA binding; sequence-specific DNA binding transcription factor activity	GO:0003677; GO:0003682; GO:0009736; GO:0003700	GO:0003677~DNA binding;GO:0003682~chromatin binding;GO:0003700~sequence-specific DNA binding transcription factor activity	GO:0009736~cytokinin-activated signaling pathway	NA
Master_Control_42192	SO_3189_CA_comp113115_c0_seq1	79.0172	22.8305	0.288931	-1.79121	0.264213	1	NA	NA	NA	NA	NA	NA	NA	NA	NA	NA	NA	NA	NA	NA	NA	NA	NA	NA	NA	NA	NA	NA
Master_Control_42197	SO_3189_CA_comp23920_c0_seq1	35679.1	11855.2	0.332274	-1.58956	0.279233	1	tr|W9QCW7|W9QCW7_9ROSA	313	82.75	284	62.19	90.73	42	2	260	1090	12	295	2e-169	ATP-dependent Clp protease proteolytic subunit (EC 3.4.21.92)	L484_009738	Morus notabilis	NA	serine-type endopeptidase activity	GO:0004252	GO:0004252~serine-type endopeptidase activity	NA	NA
Master_Control_42201	SO_3189_CA_comp15553_c0_seq1	67.4537	11.4152	0.169231	-2.56294	0.139719	1	tr|A0A022Q2S2|A0A022Q2S2_ERYGU	361	46.81	94	30.55	26.04	50	0	71	352	183	276	7e-21	Uncharacterized protein	MIMGU_mgv1a008825mg	Erythranthe guttata (Yellow monkey flower) (Mimulus guttatus)	NA	metal ion binding; nucleic acid binding	GO:0046872; GO:0003676	GO:0046872~metal ion binding;GO:0003676~nucleic acid binding	NA	NA
Master_Control_42203	SO_3189_CA_comp34775_c0_seq3	1360.64	618.498	0.454565	-1.13744	0.345831	1	tr|M1A7J8|M1A7J8_SOLTU	755	64.95	759	86.15	100	249	4	2489	252	1	755	0	Uncharacterized protein	PGSC0003DMG400006395	Solanum tuberosum (Potato)	NA	NA	NA	NA	NA	NA
Master_Control_42214	SO_3446_SD_c23460_g2_i1	299.687	96.5107	0.322038	-1.6347	0.21651	1	tr|B9SLV0|B9SLV0_RICCO	287	76.8	194	52.67	67.6	43	1	2	577	94	287	1e-105	Methyltransferase, putative	RCOM_0532510	Ricinus communis (Castor bean)	NA	methyltransferase activity	GO:0008168	GO:0008168~methyltransferase activity	NA	NA
Master_Control_42215	SO_3446_SD_c4720_g1_i1	585.883	217.927	0.371964	-1.42677	0.253263	1	tr|A0A067LEV3|A0A067LEV3_JATCU	914	65.69	615	41.87	67.29	209	2	460	2304	9	621	0	Glutamate receptor	JCGZ_10738	Jatropha curcas (Barbados nut)	NA	extracellular-glutamate-gated ion channel activity; integral component of membrane; ionotropic glutamate receptor activity	GO:0005234; GO:0016021; GO:0004970	GO:0005234~extracellular-glutamate-gated ion channel activity;GO:0004970~ionotropic glutamate receptor activity	NA	GO:0016021~integral component of membrane
Master_Control_42225	SO_3446_SD_c1937_g1_i1	863.407	193.021	0.223558	-2.16128	0.0864489	1	tr|A0A022PW80|A0A022PW80_ERYGU	615	51.9	630	72.58	100	279	7	377	2242	2	615	1e-168	Uncharacterized protein	MIMGU_mgv1a022898mg	Erythranthe guttata (Yellow monkey flower) (Mimulus guttatus)	NA	nuclear chromosome	GO:0000228	NA	NA	GO:0000228~nuclear chromosome
Master_Control_42226	SO_3446_SD_c11334_g1_i1	297.76	148.398	0.498382	-1.00468	0.436547	1	tr|A0A068VBD1|A0A068VBD1_COFCA	792	36.32	435	56.59	54.92	197	15	2054	906	74	480	1e-58	Coffea canephora DH200=94 genomic scaffold, scaffold_198	GSCOC_T00008643001	Coffea canephora (Robusta coffee)	NA	NA	NA	NA	NA	NA
Master_Control_42236	SO_3189_CA_comp25526_c0_seq3	107.926	45.661	0.423077	-1.24101	0.400272	1	tr|M1D4D3|M1D4D3_SOLTU	293	74.01	177	77.63	60.41	46	0	531	1	1	177	5e-81	Sugar transporter SWEET	PGSC0003DMG400031738	Solanum tuberosum (Potato)	NA	carbohydrate transport; integral component of membrane	GO:0008643; GO:0016021	NA	GO:0008643~carbohydrate transport	GO:0016021~integral component of membrane
Master_Control_42246	SO_3446_SD_c22218_g1_i1	5221.88	1604.36	0.307238	-1.70257	0.172967	1	tr|A0A068UWW5|A0A068UWW5_COFCA	289	58.75	240	60.76	83.04	81	8	962	288	52	288	3e-80	Coffea canephora DH200=94 genomic scaffold, scaffold_72	GSCOC_T00037792001	Coffea canephora (Robusta coffee)	NA	nucleic acid binding; nucleotide binding	GO:0003676; GO:0000166	GO:0003676~nucleic acid binding;GO:0000166~nucleotide binding	NA	NA
Master_Control_42267	SO_3189_CA_comp23751_c0_seq1	5745.13	2405.5	0.418703	-1.256	0.31344	1	tr|B9T5A1|B9T5A1_RICCO	298	84.56	259	50.49	86.91	40	0	1290	514	5	263	8e-149	Cholinephosphate cytidylyltransferase, putative (EC 2.7.7.15)	RCOM_0060990	Ricinus communis (Castor bean)	NA	choline-phosphate cytidylyltransferase activity	GO:0004105	GO:0004105~choline-phosphate cytidylyltransferase activity	NA	NA
Master_Control_42268	SO_3189_CA_comp19708_c0_seq1	2756.93	1062.66	0.385449	-1.37539	0.257991	1	tr|D7T9P1|D7T9P1_VITVI	289	84	150	34.51	51.9	24	0	975	526	104	253	3e-72	Putative uncharacterized protein	VIT_01s0011g01320	Vitis vinifera (Grape)	NA	biosynthetic process; catalytic activity	GO:0009058; GO:0003824	GO:0003824~catalytic activity	GO:0009058~biosynthetic process	NA
Master_Control_42281	SO_3446_SD_c28662_g1_i2	11324.5	3101.83	0.273904	-1.86826	0.154322	1	tr|A0A068UG63|A0A068UG63_COFCA	156	58.82	153	27.65	98.08	44	3	877	428	15	151	1e-44	Coffea canephora DH200=94 genomic scaffold, scaffold_26	GSCOC_T00024749001	Coffea canephora (Robusta coffee)	NA	sequence-specific DNA binding; sequence-specific DNA binding transcription factor activity	GO:0043565; GO:0003700	GO:0043565~sequence-specific DNA binding;GO:0003700~sequence-specific DNA binding transcription factor activity	NA	NA
Master_Control_42303	SO_3189_CA_comp22693_c0_seq1	65.5264	5.18875	0.0791855	-3.65862	0.0527611	0.979079	NA	NA	NA	NA	NA	NA	NA	NA	NA	NA	NA	NA	NA	NA	NA	NA	NA	NA	NA	NA	NA	NA
Master_Control_42321	SO_3189_CA_comp24122_c0_seq1	175.38	3.11325	0.0177515	-5.81592	0.00147306	0.145779	NA	NA	NA	NA	NA	NA	NA	NA	NA	NA	NA	NA	NA	NA	NA	NA	NA	NA	NA	NA	NA	NA
Master_Control_42335	SO_3189_CA_comp26870_c0_seq1	331.487	131.794	0.397585	-1.33066	0.304019	1	tr|A0A068UZ73|A0A068UZ73_COFCA	387	80	195	31.81	50.39	18	3	1659	1075	1	174	1e-82	Coffea canephora DH200=94 genomic scaffold, scaffold_76	GSCOC_T00038543001	Coffea canephora (Robusta coffee)	NA	chromatin binding; DNA binding	GO:0003677; GO:0003682	GO:0003677~DNA binding;GO:0003682~chromatin binding	NA	NA
Master_Control_42336	SO_3189_CA_comp26870_c0_seq5	375.813	152.549	0.405917	-1.30074	0.309546	1	tr|A0A068UZ73|A0A068UZ73_COFCA	387	80.1	196	28.87	50.65	18	3	1999	1412	1	175	7e-83	Coffea canephora DH200=94 genomic scaffold, scaffold_76	GSCOC_T00038543001	Coffea canephora (Robusta coffee)	NA	chromatin binding; DNA binding	GO:0003677; GO:0003682	GO:0003677~DNA binding;GO:0003682~chromatin binding	NA	NA
Master_Control_42344	SO_3189_CA_comp23085_c0_seq2	135.871	14.5285	0.106929	-3.22528	0.0429116	0.908443	tr|A0A022QDS9|A0A022QDS9_ERYGU	377	52.54	276	99.76	73.21	85	3	829	2	62	291	7e-79	Uncharacterized protein (Fragment)	MIMGU_mgv1a0062851mg	Erythranthe guttata (Yellow monkey flower) (Mimulus guttatus)	NA	integral component of membrane; transmembrane transporter activity	GO:0016021; GO:0022857	GO:0022857~transmembrane transporter activity	NA	GO:0016021~integral component of membrane
Master_Control_42359	SO_3189_CA_comp22713_c0_seq1	1157.31	336.231	0.290527	-1.78326	0.147809	1	tr|B9RBV9|B9RBV9_RICCO	306	73.43	207	43.07	67.65	55	0	970	350	89	295	1e-86	Putative uncharacterized protein	RCOM_1681440	Ricinus communis (Castor bean)	NA	NA	NA	NA	NA	NA
Master_Control_42380	SO_3189_CA_comp22863_c0_seq4	197.543	67.4537	0.341463	-1.5502	0.260253	1	tr|A0A068VLG7|A0A068VLG7_COFCA	1150	39.41	817	71.21	71.04	459	16	785	3160	24	829	3e-157	Coffea canephora DH200=94 genomic scaffold, scaffold_1323	GSCOC_T00012531001	Coffea canephora (Robusta coffee)	NA	ADP binding; signal transduction	GO:0043531; GO:0007165	GO:0043531~ADP binding	GO:0007165~signal transduction	NA
Master_Control_42381	SO_3189_CA_comp22863_c0_seq2	212.961	84.0577	0.394709	-1.34114	0.321402	1	tr|A0A068VLG7|A0A068VLG7_COFCA	1150	38.15	844	71.87	73.39	459	16	785	3241	24	829	5e-153	Coffea canephora DH200=94 genomic scaffold, scaffold_1323	GSCOC_T00012531001	Coffea canephora (Robusta coffee)	NA	ADP binding; signal transduction	GO:0043531; GO:0007165	GO:0043531~ADP binding	GO:0007165~signal transduction	NA
Master_Control_42405	SO_3446_SD_c7778_g1_i1	1508.07	571.8	0.379159	-1.39912	0.248731	1	tr|K4CZB8|K4CZB8_SOLLC	214	63.45	145	39.69	67.76	47	1	228	662	1	139	2e-56	Uncharacterized protein	Solyc10g037950.1	Solanum lycopersicum (Tomato) (Lycopersicon esculentum)	NA	dioxygenase activity	GO:0051213	GO:0051213~dioxygenase activity	NA	NA
Master_Control_42411	SO_3446_SD_c20509_g1_i1	282.342	53.963	0.191126	-2.3874	0.083352	1	NA	NA	NA	NA	NA	NA	NA	NA	NA	NA	NA	NA	NA	NA	NA	NA	NA	NA	NA	NA	NA	NA
Master_Control_42415	SO_3446_SD_c54713_g1_i1	48.1812	22.8305	0.473846	-1.07751	0.527578	1	tr|M1A2Q9|M1A2Q9_SOLTU	163	69.09	55	16.11	33.74	14	1	597	442	31	85	5e-16	Uncharacterized protein	PGSC0003DMG400005213	Solanum tuberosum (Potato)	NA	protein dephosphorylation; protein serine/threonine phosphatase activity	GO:0006470; GO:0004722	GO:0004722~protein serine/threonine phosphatase activity	GO:0006470~protein dephosphorylation	NA
Master_Control_42420	SO_3189_CA_comp383661_c0_seq1	46.254	16.604	0.358974	-1.47805	0.399302	1	NA	NA	NA	NA	NA	NA	NA	NA	NA	NA	NA	NA	NA	NA	NA	NA	NA	NA	NA	NA	NA	NA
Master_Control_42421	SO_3189_CA_comp26777_c0_seq1	735.245	96.5107	0.131263	-2.92947	0.0257379	0.728384	NA	NA	NA	NA	NA	NA	NA	NA	NA	NA	NA	NA	NA	NA	NA	NA	NA	NA	NA	NA	NA	NA
Master_Control_42437	SO_3446_SD_c13376_g1_i2	700.555	24.906	0.0355518	-4.81393	0.000911062	0.104123	tr|G7J4T3|G7J4T3_MEDTR	192	44.88	127	26.44	66.15	66	2	1033	1404	12	137	2e-26	Histone deacetylase superfamily protein	MTR_3g077120	Medicago truncatula (Barrel medic) (Medicago tribuloides)	NA	histone deacetylase activity	GO:0004407	GO:0004407~histone deacetylase activity	NA	NA
Master_Control_42439	SO_3446_SD_c13376_g1_i1	421.104	23.8682	0.0566802	-4.14101	0.00448012	0.286825	tr|G7J4T3|G7J4T3_MEDTR	192	44.88	127	28.91	66.15	66	2	910	1281	12	137	9e-27	Histone deacetylase superfamily protein	MTR_3g077120	Medicago truncatula (Barrel medic) (Medicago tribuloides)	NA	histone deacetylase activity	GO:0004407	GO:0004407~histone deacetylase activity	NA	NA
Master_Control_42438	SO_3189_CA_comp22934_c0_seq2	1061.91	23.8682	0.0224766	-5.47543	0.000192847	0.0356929	tr|V7CEX0|V7CEX0_PHAVU	475	40.91	132	37.32	27.79	76	1	629	1024	9	138	9e-21	Histone deacetylase (EC 3.5.1.98)	PHAVU_003G203800g	Phaseolus vulgaris (Kidney bean) (French bean)	NA	NAD-dependent histone deacetylase activity (H3-K14 specific); NAD-dependent histone deacetylase activity (H3-K18 specific); NAD-dependent histone deacetylase activity (H3-K9 specific); NAD-dependent histone deacetylase activity (H4-K16 specific); nucleus; regulation of transcription, DNA-templated; transcription, DNA-templated	GO:0032041; GO:0097372; GO:0046969; GO:0046970; GO:0005634; GO:0006355; GO:0006351	GO:0032041~NAD-dependent histone deacetylase activity (H3-K14 specific);GO:0097372~NAD-dependent histone deacetylase activity (H3-K18 specific);GO:0046969~NAD-dependent histone deacetylase activity (H3-K9 specific);GO:0046970~NAD-dependent histone deacetylase activity (H4-K16 specific)	GO:0006355~regulation of transcription, DNA-templated;GO:0006351~transcription, DNA-templated	GO:0005634~nucleus
Master_Control_42442	SO_3189_CA_comp32161_c0_seq6	271.742	121.417	0.446809	-1.16227	0.374775	1	tr|D7U7K1|D7U7K1_VITVI	201	71.52	165	29.77	82.09	34	2	872	1327	5	169	5e-72	Putative uncharacterized protein	VIT_15s0048g01840	Vitis vinifera (Grape)	NA	zinc ion binding	GO:0008270	GO:0008270~zinc ion binding	NA	NA
Master_Control_42448	SO_3189_CA_comp27168_c0_seq1	428.813	125.568	0.292826	-1.77188	0.169932	1	tr|B9T2V9|B9T2V9_RICCO	395	74.54	381	63.64	96.46	95	2	1414	278	1	381	0	Trehalose 6-phosphate phosphatase (EC 3.1.3.12)	RCOM_0196180	Ricinus communis (Castor bean)	PATHWAY: Glycan biosynthesis; trehalose biosynthesis. {ECO:0000256|RuleBase:RU361117}.	trehalose biosynthetic process; trehalose-phosphatase activity	GO:0005992; GO:0004805	GO:0004805~trehalose-phosphatase activity	GO:0005992~trehalose biosynthetic process	NA
Master_Control_42466	SO_3446_SD_c29138_g1_i1	1005.06	253.211	0.251936	-1.98887	0.110365	1	tr|A0A061FLC7|A0A061FLC7_THECC	593	63.22	590	74.15	99.49	205	5	276	2012	1	589	0	RNI-like superfamily protein	TCM_042602	Theobroma cacao (Cacao) (Cocoa)	NA	NA	NA	NA	NA	NA
Master_Control_42477	SO_3446_SD_c27888_g1_i1	14304	6527.44	0.456336	-1.13183	0.393052	1	tr|K4C7F5|K4C7F5_SOLLC	977	61.99	934	69.56	95.6	345	4	3072	277	33	958	0	Uncharacterized protein	Solyc06g065260.2	Solanum lycopersicum (Tomato) (Lycopersicon esculentum)	NA	ATP binding; integral component of membrane; protein serine/threonine kinase activity	GO:0005524; GO:0016021; GO:0004674	GO:0005524~ATP binding;GO:0004674~protein serine/threonine kinase activity	NA	GO:0016021~integral component of membrane
Master_Control_42478	SO_3446_SD_c9347_g1_i1	107.926	34.2457	0.317308	-1.65605	0.271824	1	tr|M1BF04|M1BF04_SOLTU	361	52.99	385	83.39	100	138	5	1355	231	9	360	2e-129	Uncharacterized protein	PGSC0003DMG400016951	Solanum tuberosum (Potato)	NA	sequence-specific DNA binding; sequence-specific DNA binding transcription factor activity; transcription, DNA-templated	GO:0043565; GO:0003700; GO:0006351	GO:0043565~sequence-specific DNA binding;GO:0003700~sequence-specific DNA binding transcription factor activity	GO:0006351~transcription, DNA-templated	NA
Master_Control_42488	SO_3446_SD_c14087_g2_i1	89.617	16.604	0.185277	-2.43224	0.135575	1	NA	NA	NA	NA	NA	NA	NA	NA	NA	NA	NA	NA	NA	NA	NA	NA	NA	NA	NA	NA	NA	NA
Master_Control_42489	SO_3446_SD_c14087_g1_i1	77.0899	33.208	0.430769	-1.21501	0.436813	1	NA	NA	NA	NA	NA	NA	NA	NA	NA	NA	NA	NA	NA	NA	NA	NA	NA	NA	NA	NA	NA	NA
Master_Control_42510	SO_3446_SD_c12401_g1_i3	114.671	32.1702	0.280543	-1.83371	0.223602	1	NA	NA	NA	NA	NA	NA	NA	NA	NA	NA	NA	NA	NA	NA	NA	NA	NA	NA	NA	NA	NA	NA
Master_Control_42522	SO_3446_SD_c31761_g1_i1	382.559	93.3974	0.244139	-2.03423	0.122638	1	sp|O65354|DCAM_HELAN	361	84.12	359	58.34	99.45	55	2	476	1549	3	360	0	S-adenosylmethionine decarboxylase proenzyme (AdoMetDC) (SAMDC) (EC 4.1.1.50) [Cleaved into: S-adenosylmethionine decarboxylase alpha chain; S-adenosylmethionine decarboxylase beta chain]	SAMDC SAD	Helianthus annuus (Common sunflower)	PATHWAY: Amine and polyamine biosynthesis; S-adenosylmethioninamine biosynthesis; S-adenosylmethioninamine from S-adenosyl-L-methionine: step 1/1.	adenosylmethionine decarboxylase activity; S-adenosylmethioninamine biosynthetic process; spermidine biosynthetic process; spermine biosynthetic process	GO:0006557; GO:0004014; GO:0008295; GO:0006597	GO:0004014~adenosylmethionine decarboxylase activity	GO:0006557~S-adenosylmethioninamine biosynthetic process;GO:0008295~spermidine biosynthetic process;GO:0006597~spermine biosynthetic process	NA
Master_Control_42538	SO_3189_CA_comp31528_c1_seq1	499.157	224.154	0.449064	-1.15501	0.355099	1	tr|K4BBX7|K4BBX7_SOLLC	296	67.96	284	70.07	95.95	72	4	171	965	1	284	1e-103	Uncharacterized protein	Solyc02g088210.2	Solanum lycopersicum (Tomato) (Lycopersicon esculentum)	NA	NA	NA	NA	NA	NA
Master_Control_42551	SO_3446_SD_c15026_g1_i1	146.471	59.1517	0.403846	-1.30812	0.354976	1	tr|Q2QW43|Q2QW43_ORYSJ	395	66.67	366	48.87	92.66	84	1	1760	663	60	387	1e-165	Expressed protein	LOC_Os12g10640	Oryza sativa subsp. japonica (Rice)	NA	ATP binding; nucleoside-triphosphatase activity	GO:0005524; GO:0017111	GO:0005524~ATP binding;GO:0017111~nucleoside-triphosphatase activity	NA	NA
Master_Control_42552	SO_3446_SD_c15026_g1_i3	189.834	84.0577	0.442796	-1.17529	0.387805	1	tr|Q2QW43|Q2QW43_ORYSJ	395	74.39	328	46.13	83.04	84	0	1646	663	60	387	5e-173	Expressed protein	LOC_Os12g10640	Oryza sativa subsp. japonica (Rice)	NA	ATP binding; nucleoside-triphosphatase activity	GO:0005524; GO:0017111	GO:0005524~ATP binding;GO:0017111~nucleoside-triphosphatase activity	NA	NA
Master_Control_42553	SO_3446_SD_c15026_g1_i2	143.58	62.2649	0.43366	-1.20536	0.393149	1	tr|Q2QW43|Q2QW43_ORYSJ	395	61.58	393	50.64	99.49	86	2	1841	663	60	387	8e-157	Expressed protein	LOC_Os12g10640	Oryza sativa subsp. japonica (Rice)	NA	ATP binding; nucleoside-triphosphatase activity	GO:0005524; GO:0017111	GO:0005524~ATP binding;GO:0017111~nucleoside-triphosphatase activity	NA	NA
Master_Control_42557	SO_3189_CA_comp22302_c0_seq2	344.014	122.454	0.355958	-1.49022	0.25119	1	tr|A0A088Q097|A0A088Q097_ARTAN	370	97.69	346	66.97	93.51	8	0	394	1431	25	370	0	Salicylic acid carboxy methyl transferase (EC 2.1.1.274)	SAMT	Artemisia annua (Sweet wormwood)	NA	methyltransferase activity	GO:0008168	GO:0008168~methyltransferase activity	NA	NA
Master_Control_42560	SO_3189_CA_comp24165_c0_seq3	109.853	6.22649	0.0566802	-4.14101	0.0187396	0.62615	tr|M5WTD2|M5WTD2_PRUPE	495	46.26	214	71.1	43.23	86	2	899	258	303	487	2e-45	Uncharacterized protein	PRUPE_ppa004702mg	Prunus persica (Peach) (Amygdalus persica)	NA	amino acid transport; ATP binding; endoplasmic reticulum unfolded protein response; ethylene biosynthetic process; integral component of membrane; jasmonic acid mediated signaling pathway; nicotinate transporter activity; nitrate transport; N-methylnicotinate transporter activity; plant-type cell wall modification; plasma membrane; pollen tube growth; protein targeting to membrane; regulation of …	GO:0005524; GO:0090417; GO:0006865; GO:0030968; GO:0009693; GO:0016021; GO:0009867; GO:0090416; GO:0015706; GO:0009827; GO:0005886; GO:0009860; GO:0006612; GO:0010363; GO:0009863; GO:0022857	GO:0005524~ATP binding;GO:0090417~N-methylnicotinate transporter activity;GO:0090416~nicotinate transporter activity;GO:0022857~transmembrane transporter activity	GO:0006865~amino acid transport;GO:0030968~endoplasmic reticulum unfolded protein response;GO:0009693~ethylene biosynthetic process;GO:0009867~jasmonic acid mediated signaling pathway;GO:0015706~nitrate transport;GO:0009827~plant-type cell wall modification;GO:0009860~pollen tube growth;GO:0006612~protein targeting to membrane;GO:0010363~regulation of plant-type hypersensitive response;GO:0009863…	GO:0016021~integral component of membrane;GO:0005886~plasma membrane
Master_Control_42561	SO_3446_SD_c25287_g1_i9	316.069	157.738	0.499062	-1.00271	0.435049	1	tr|D7U9V3|D7U9V3_VITVI	459	58	450	87.89	98.04	125	12	1468	299	2	447	2e-169	Putative uncharacterized protein	VIT_14s0060g02200	Vitis vinifera (Grape)	NA	phospholipid metabolic process; transferase activity, transferring acyl groups	GO:0006644; GO:0016746	GO:0016746~transferase activity, transferring acyl groups	GO:0006644~phospholipid metabolic process	NA
Master_Control_42563	SO_3189_CA_comp26845_c0_seq1	499.157	64.3404	0.128898	-2.9557	0.0283683	0.759139	tr|A0A022Q440|A0A022Q440_ERYGU	370	48.53	373	87.7	100	130	14	110	1054	1	369	1e-69	Uncharacterized protein	MIMGU_mgv1a008553mg	Erythranthe guttata (Yellow monkey flower) (Mimulus guttatus)	NA	DNA binding; nucleus; sequence-specific DNA binding transcription factor activity; transcription, DNA-templated	GO:0003677; GO:0005634; GO:0003700; GO:0006351	GO:0003677~DNA binding;GO:0003700~sequence-specific DNA binding transcription factor activity	GO:0006351~transcription, DNA-templated	GO:0005634~nucleus
Master_Control_42567	SO_3189_CA_comp21235_c0_seq1	401.831	128.681	0.320236	-1.64279	0.203032	1	tr|B9GEJ7|B9GEJ7_POPTR	561	56.03	116	39.37	20.68	46	2	208	543	447	561	3e-32	Uncharacterized protein	POPTR_0001s17850g	Populus trichocarpa (Western balsam poplar) (Populus balsamifera subsp. trichocarpa)	NA	NA	NA	NA	NA	NA
Master_Control_42569	SO_3446_SD_c20043_g1_i2	93.4715	29.057	0.310864	-1.68564	0.275876	1	NA	NA	NA	NA	NA	NA	NA	NA	NA	NA	NA	NA	NA	NA	NA	NA	NA	NA	NA	NA	NA	NA
Master_Control_42570	SO_3446_SD_c20043_g1_i4	86.7262	36.3212	0.418803	-1.25565	0.412568	1	NA	NA	NA	NA	NA	NA	NA	NA	NA	NA	NA	NA	NA	NA	NA	NA	NA	NA	NA	NA	NA	NA
Master_Control_42582	SO_3189_CA_comp25682_c0_seq1	1131.29	193.021	0.17062	-2.55114	0.044455	0.922284	tr|I3S1R4|I3S1R4_LOTJA	182	64.05	153	48.67	84.07	53	1	210	662	29	181	2e-62	Uncharacterized protein	NA	Lotus japonicus (Lotus corniculatus var. japonicus)	NA	NA	NA	NA	NA	NA
Master_Control_42587	SO_3189_CA_comp20940_c0_seq2	90.5807	44.6232	0.492635	-1.02141	0.497209	1	tr|Q9SSS6|Q9SSS6_ARATH	117	51.96	102	59.3	87.18	45	1	409	116	13	114	6e-26	At1g52720 (F6D8.3) (Putative uncharacterized protein At1g52720) (Uncharacterized protein)	F6D8.3 At1g52720	Arabidopsis thaliana (Mouse-ear cress)	NA	plastid	GO:0009536	NA	NA	GO:0009536~plastid
Master_Control_42594	SO_3446_SD_c24352_g1_i2	725.609	244.909	0.337522	-1.56695	0.20703	1	tr|F6I3T5|F6I3T5_VITVI	436	54.3	407	74.36	93.35	149	8	1529	351	50	433	7e-106	Putative uncharacterized protein	VIT_05s0124g00550	Vitis vinifera (Grape)	NA	NA	NA	NA	NA	NA
Master_Control_42595	SO_3446_SD_c24352_g1_i1	595.52	235.569	0.395569	-1.338	0.282136	1	tr|F6I3T5|F6I3T5_VITVI	436	51.76	427	75.26	97.94	149	9	1589	351	50	433	5e-101	Putative uncharacterized protein	VIT_05s0124g00550	Vitis vinifera (Grape)	NA	NA	NA	NA	NA	NA
Master_Control_42610	SO_3189_CA_comp21773_c0_seq1	2862.93	485.667	0.16964	-2.55945	0.0422626	0.901375	tr|M1AYE3|M1AYE3_SOLTU	199	54.41	204	36.93	100	67	6	152	700	1	199	4e-50	Uncharacterized protein	PGSC0003DMG400012665	Solanum tuberosum (Potato)	NA	NA	NA	NA	NA	NA
Master_Control_42620	SO_3446_SD_c24526_g2_i1	18.3089	4.151	0.226721	-2.14101	0.358324	1	NA	NA	NA	NA	NA	NA	NA	NA	NA	NA	NA	NA	NA	NA	NA	NA	NA	NA	NA	NA	NA	NA
Master_Control_42624	SO_3446_SD_c26978_g1_i1	3850.64	978.597	0.254139	-1.97631	0.112065	1	tr|A0A061FIX5|A0A061FIX5_THECC	475	64.44	450	67.81	94.74	138	4	301	1629	25	459	0	Mitochondrial transcription termination factor family protein isoform 1	TCM_035780	Theobroma cacao (Cacao) (Cocoa)	NA	NA	NA	NA	NA	NA
Master_Control_42646	SO_3189_CA_comp29968_c0_seq1	941.461	158.776	0.168648	-2.56791	0.0444857	0.922284	tr|A0A061EDX8|A0A061EDX8_THECC	161	69.05	126	39.33	78.26	34	2	636	271	37	161	4e-45	Binding protein, putative	TCM_017044	Theobroma cacao (Cacao) (Cocoa)	NA	NA	NA	NA	NA	NA
Master_Control_42653	SO_3446_SD_c31153_g1_i3	905.807	347.646	0.383797	-1.38158	0.259172	1	tr|K4D680|K4D680_SOLLC	328	67.53	308	61.4	93.9	88	1	239	1126	21	328	7e-123	Uncharacterized protein	Solyc11g012760.1	Solanum lycopersicum (Tomato) (Lycopersicon esculentum)	NA	1-methylguanosine metabolic process; methyltransferase activity; tRNA modification	GO:0080179; GO:0008168; GO:0006400	GO:0008168~methyltransferase activity	GO:0080179~1-methylguanosine metabolic process;GO:0006400~tRNA modification	NA
Master_Control_42657	SO_3189_CA_comp546523_c0_seq1	25.0542	7.26424	0.289941	-1.78617	0.38822	1	NA	NA	NA	NA	NA	NA	NA	NA	NA	NA	NA	NA	NA	NA	NA	NA	NA	NA	NA	NA	NA	NA
Master_Control_42658	SO_3189_CA_comp470263_c0_seq1	25.0542	6.22649	0.248521	-2.00856	0.33914	1	NA	NA	NA	NA	NA	NA	NA	NA	NA	NA	NA	NA	NA	NA	NA	NA	NA	NA	NA	NA	NA	NA
Master_Control_42662	SO_3189_CA_comp34579_c0_seq1	141.653	53.963	0.380952	-1.39232	0.328977	1	NA	NA	NA	NA	NA	NA	NA	NA	NA	NA	NA	NA	NA	NA	NA	NA	NA	NA	NA	NA	NA	NA
Master_Control_42671	SO_3189_CA_comp24108_c0_seq5	159.962	64.3404	0.402224	-1.31393	0.347357	1	tr|A0A067LJC4|A0A067LJC4_JATCU	132	77.52	129	24.79	97.73	18	1	1056	1409	1	129	4e-61	Uncharacterized protein	JCGZ_20059	Jatropha curcas (Barbados nut)	NA	mitochondrial membrane	GO:0031966	NA	NA	GO:0031966~mitochondrial membrane
Master_Control_42675	SO_3189_CA_comp29403_c0_seq2	2887.98	649.631	0.224943	-2.15237	0.0832407	1	tr|M5WG09|M5WG09_PRUPE	376	81.97	305	65.69	81.12	54	1	232	1143	60	364	0	Uncharacterized protein	PRUPE_ppa018291mg	Prunus persica (Peach) (Amygdalus persica)	NA	chloroplast envelope; hydrolase activity; maltose metabolic process; positive regulation of catalytic activity; starch biosynthetic process	GO:0009941; GO:0016787; GO:0000023; GO:0043085; GO:0019252	GO:0016787~hydrolase activity	GO:0000023~maltose metabolic process;GO:0043085~positive regulation of catalytic activity;GO:0019252~starch biosynthetic process	GO:0009941~chloroplast envelope
Master_Control_42676	SO_3189_CA_comp29403_c0_seq1	6083.36	1339.73	0.220229	-2.18292	0.0865472	1	tr|M5WG09|M5WG09_PRUPE	376	78.81	335	67.22	89.1	71	0	241	1245	30	364	0	Uncharacterized protein	PRUPE_ppa018291mg	Prunus persica (Peach) (Amygdalus persica)	NA	chloroplast envelope; hydrolase activity; maltose metabolic process; positive regulation of catalytic activity; starch biosynthetic process	GO:0009941; GO:0016787; GO:0000023; GO:0043085; GO:0019252	GO:0016787~hydrolase activity	GO:0000023~maltose metabolic process;GO:0043085~positive regulation of catalytic activity;GO:0019252~starch biosynthetic process	GO:0009941~chloroplast envelope
Master_Control_42682	SO_3189_CA_comp26470_c0_seq1	165.743	67.4537	0.406977	-1.29698	0.351057	1	tr|I3T156|I3T156_LOTJA	67	63.93	61	34.79	91.04	22	0	92	274	7	67	4e-18	Uncharacterized protein	NA	Lotus japonicus (Lotus corniculatus var. japonicus)	NA	NA	NA	NA	NA	NA
Master_Control_42693	SO_3189_CA_comp25140_c0_seq3	65.5264	8.30199	0.126697	-2.98055	0.0971049	1	NA	NA	NA	NA	NA	NA	NA	NA	NA	NA	NA	NA	NA	NA	NA	NA	NA	NA	NA	NA	NA	NA
Master_Control_42694	SO_3189_CA_comp474389_c0_seq1	60.7083	6.22649	0.102564	-3.2854	0.0784011	1	NA	NA	NA	NA	NA	NA	NA	NA	NA	NA	NA	NA	NA	NA	NA	NA	NA	NA	NA	NA	NA	NA
Master_Control_42697	SO_3189_CA_comp28662_c0_seq3	20.2361	6.22649	0.307692	-1.70044	0.437817	1	NA	NA	NA	NA	NA	NA	NA	NA	NA	NA	NA	NA	NA	NA	NA	NA	NA	NA	NA	NA	NA	NA
Master_Control_42708	SO_3189_CA_comp28529_c0_seq1	275.596	77.8312	0.28241	-1.82414	0.174982	1	tr|X5BXX0|X5BXX0_NICBE	464	50.81	496	83.97	100	203	7	1632	148	9	464	1e-160	snRNA-activating protein complex subunit	SNAPc	Nicotiana benthamiana	NA	NA	NA	NA	NA	NA
Master_Control_42717	SO_3189_CA_comp21531_c0_seq4	121.417	4.151	0.034188	-4.87036	0.00758892	0.3877	tr|B9SZQ2|B9SZQ2_RICCO	368	72.66	289	55.33	78.53	75	2	446	1312	81	365	9e-156	Mutt domain protein, putative (EC 3.6.1.22)	RCOM_0006430	Ricinus communis (Castor bean)	NA	NAD+ diphosphatase activity	GO:0000210	GO:0000210~NAD+ diphosphatase activity	NA	NA
Master_Control_33225	SO_3189_CA_comp1041244_c0_seq1	16.3816	2.0755	0.126697	-2.98055	0.252071	1	NA	NA	NA	NA	NA	NA	NA	NA	NA	NA	NA	NA	NA	NA	NA	NA	NA	NA	NA	NA	NA	NA
Master_Control_42736	SO_3189_CA_comp33272_c0_seq1	1734.52	854.067	0.492393	-1.02212	0.395275	1	tr|A0A067LD42|A0A067LD42_JATCU	387	73.9	387	51.17	100	97	1	579	1727	1	387	0	Uncharacterized protein	JCGZ_10241	Jatropha curcas (Barbados nut)	NA	beta-1,4-mannosylglycoprotein 4-beta-N-acetylglucosaminyltransferase activity; membrane; protein N-linked glycosylation	GO:0003830; GO:0016020; GO:0006487	GO:0003830~beta-1,4-mannosylglycoprotein 4-beta-N-acetylglucosaminyltransferase activity	GO:0006487~protein N-linked glycosylation	GO:0016020~membrane
Master_Control_42751	SO_3446_SD_c21680_g1_i4	51.0721	14.5285	0.28447	-1.81365	0.300168	1	NA	NA	NA	NA	NA	NA	NA	NA	NA	NA	NA	NA	NA	NA	NA	NA	NA	NA	NA	NA	NA	NA
Master_Control_42759	SO_3189_CA_comp9397_c0_seq1	155.143	40.4722	0.26087	-1.9386	0.180537	1	tr|F6H707|F6H707_VITVI	707	52.96	659	81.9	93.21	296	5	90	2033	1	656	0	Putative uncharacterized protein	VIT_05s0077g00600	Vitis vinifera (Grape)	NA	carpel morphogenesis	GO:0048445	NA	GO:0048445~carpel morphogenesis	NA
Master_Control_42785	SO_3446_SD_c22492_g1_i1	258.251	78.8689	0.305396	-1.71125	0.203864	1	tr|A0A068UFR9|A0A068UFR9_COFCA	279	84.76	269	69.75	96.42	41	0	139	945	1	269	2e-167	Coffea canephora DH200=94 genomic scaffold, scaffold_26	GSCOC_T00024668001	Coffea canephora (Robusta coffee)	NA	diphthine synthase activity; peptidyl-diphthamide biosynthetic process from peptidyl-histidine	GO:0004164; GO:0017183	GO:0004164~diphthine synthase activity	GO:0017183~peptidyl-diphthamide biosynthetic process from peptidyl-histidine	NA
Master_Control_42796	SO_3446_SD_c26945_g1_i13	36.6177	15.5662	0.425101	-1.23412	0.499141	1	NA	NA	NA	NA	NA	NA	NA	NA	NA	NA	NA	NA	NA	NA	NA	NA	NA	NA	NA	NA	NA	NA
Master_Control_42831	SO_3189_CA_comp6550_c0_seq1	173.452	86.1332	0.496581	-1.0099	0.459947	1	tr|A0A061G811|A0A061G811_THECC	297	67.44	129	44.79	43.43	42	0	308	694	165	293	3e-57	Acyl-CoA N-acyltransferases superfamily protein, putative isoform 1	TCM_016655	Theobroma cacao (Cacao) (Cocoa)	NA	N-acetyltransferase activity	GO:0008080	GO:0008080~N-acetyltransferase activity	NA	NA
Master_Control_42833	SO_3446_SD_c7575_g1_i1	145.507	62.2649	0.427916	-1.2246	0.385185	1	tr|A0A068U5M9|A0A068U5M9_COFCA	170	80.39	102	26.06	60	20	0	1173	868	66	167	3e-50	Glutathione peroxidase	GSCOC_T00016018001	Coffea canephora (Robusta coffee)	NA	glutathione peroxidase activity; response to oxidative stress	GO:0004602; GO:0006979	GO:0004602~glutathione peroxidase activity	GO:0006979~response to oxidative stress	NA
Master_Control_42844	SO_3189_CA_comp25112_c0_seq1	99664.8	24683.9	0.247669	-2.01351	0.242344	1	tr|F6HPR1|F6HPR1_VITVI	197	52.91	172	34.94	87.31	74	2	1362	868	26	197	6e-46	Putative uncharacterized protein	VIT_01s0026g02480	Vitis vinifera (Grape)	NA	NA	NA	NA	NA	NA
Master_Control_42854	SO_3446_SD_c22124_g1_i2	78.0536	38.3967	0.491928	-1.02348	0.507836	1	tr|F6H214|F6H214_VITVI	564	64.77	562	77.98	99.65	190	2	347	2032	5	558	0	Putative uncharacterized protein	VIT_19s0014g02140	Vitis vinifera (Grape)	NA	NA	NA	NA	NA	NA
Master_Control_42856	SO_3189_CA_comp400381_c0_seq1	46.254	12.453	0.269231	-1.89308	0.292026	1	tr|A0A067KI97|A0A067KI97_JATCU	352	42.72	103	38.34	29.26	45	3	538	804	75	177	2e-25	Uncharacterized protein	JCGZ_12461	Jatropha curcas (Barbados nut)	NA	oxidoreductase activity; zinc ion binding	GO:0016491; GO:0008270	GO:0016491~oxidoreductase activity;GO:0008270~zinc ion binding	NA	NA
Master_Control_42859	SO_3189_CA_comp22805_c0_seq1	5802.94	1870.02	0.322254	-1.63373	0.192634	1	tr|F6I2W4|F6I2W4_VITVI	115	64.81	108	21.33	93.91	31	3	1251	934	13	115	3e-33	Putative uncharacterized protein	VIT_15s0048g02860	Vitis vinifera (Grape)	NA	NA	NA	NA	NA	NA
Master_Control_42867	SO_3189_CA_comp22647_c0_seq3	29.8723	9.33974	0.312655	-1.67736	0.392642	1	NA	NA	NA	NA	NA	NA	NA	NA	NA	NA	NA	NA	NA	NA	NA	NA	NA	NA	NA	NA	NA	NA
Master_Control_42890	SO_3189_CA_comp33172_c0_seq1	318.96	150.474	0.471764	-1.08386	0.399742	1	tr|K4BZ68|K4BZ68_SOLLC	333	67.94	340	61.11	100	85	1	367	1386	18	333	2e-170	Uncharacterized protein	Solyc05g018130.2	Solanum lycopersicum (Tomato) (Lycopersicon esculentum)	NA	iron ion binding; oxidoreductase activity, acting on paired donors, with incorporation or reduction of molecular oxygen, 2-oxoglutarate as one donor, and incorporation of one atom each of oxygen into both donors	GO:0005506; GO:0016706	GO:0005506~iron ion binding;GO:0016706~oxidoreductase activity, acting on paired donors, with incorporation or reduction of molecular oxygen, 2-oxoglutarate as one donor, and incorporation of one atom each of oxygen into both donors	NA	NA
Master_Control_42916	SO_3446_SD_c23671_g1_i1	11895.9	3556.37	0.298956	-1.74199	0.184663	1	tr|B9SMM7|B9SMM7_RICCO	226	68.59	156	36.06	69.03	45	3	953	495	72	226	3e-52	Putative uncharacterized protein	RCOM_1626550	Ricinus communis (Castor bean)	NA	membrane	GO:0016020	NA	NA	GO:0016020~membrane
Master_Control_42928	SO_3446_SD_c26720_g1_i1	3888.22	1059.54	0.2725	-1.87567	0.130586	1	tr|A0A067H345|A0A067H345_CITSI	524	72.21	421	54.87	80.34	105	4	1973	747	4	424	0	Uncharacterized protein	CISIN_1g009820mg	Citrus sinensis (Sweet orange) (Citrus aurantium var. sinensis)	NA	NA	NA	NA	NA	NA
Master_Control_42935	SO_3189_CA_comp26803_c0_seq1	721.754	254.249	0.352265	-1.50527	0.224603	1	tr|A0A068V600|A0A068V600_COFCA	836	55.96	822	67.64	98.33	349	8	900	3347	22	836	0	Coffea canephora DH200=94 genomic scaffold, scaffold_112	GSCOC_T00016940001	Coffea canephora (Robusta coffee)	NA	ATP binding; protein serine/threonine kinase activity	GO:0005524; GO:0004674	GO:0005524~ATP binding;GO:0004674~protein serine/threonine kinase activity	NA	NA
Master_Control_42940	SO_3189_CA_comp23768_c0_seq1	58635.6	7619.15	0.129941	-2.94407	0.0678607	1	tr|V9MM98|V9MM98_ARTAN	167	99.4	167	58.32	100	1	0	58	558	1	167	2e-109	Agglutinin	NA	Artemisia annua (Sweet wormwood)	NA	NA	NA	NA	NA	NA
Master_Control_42942	SO_3189_CA_comp26574_c1_seq9	59.7447	12.453	0.208437	-2.26232	0.194403	1	NA	NA	NA	NA	NA	NA	NA	NA	NA	NA	NA	NA	NA	NA	NA	NA	NA	NA	NA	NA	NA	NA
Master_Control_42950	SO_3446_SD_c3922_g1_i1	119.489	36.3212	0.30397	-1.718	0.248068	1	tr|B9N285|B9N285_POPTR	433	33.25	424	66.67	97.92	230	18	1370	168	34	427	6e-48	Uncharacterized protein	POPTR_0019s13650g	Populus trichocarpa (Western balsam poplar) (Populus balsamifera subsp. trichocarpa)	NA	NA	NA	NA	NA	NA
Master_Control_42960	SO_3189_CA_comp29674_c0_seq1	5446.4	875.86	0.160814	-2.63653	0.0402943	0.892997	tr|C6TF55|C6TF55_SOYBN	222	52	200	45.91	90.09	90	2	288	875	25	222	3e-58	Putative uncharacterized protein	NA	Glycine max (Soybean) (Glycine hispida)	NA	chloroplast stroma; chloroplast thylakoid membrane; maltose metabolic process; pentose-phosphate shunt; photosystem II assembly; plastid organization; positive regulation of catalytic activity; rRNA processing; starch biosynthetic process; stomatal complex morphogenesis	GO:0009570; GO:0009535; GO:0000023; GO:0006098; GO:0010207; GO:0009657; GO:0043085; GO:0006364; GO:0019252; GO:0010103	NA	GO:0000023~maltose metabolic process;GO:0006098~pentose-phosphate shunt;GO:0010207~photosystem II assembly;GO:0009657~plastid organization;GO:0043085~positive regulation of catalytic activity;GO:0006364~rRNA processing;GO:0019252~starch biosynthetic process;GO:0010103~stomatal complex morphogenesis	GO:0009570~chloroplast stroma;GO:0009535~chloroplast thylakoid membrane
Master_Control_42961	SO_3189_CA_comp13335_c0_seq1	36.6177	4.151	0.11336	-3.14101	0.130028	1	NA	NA	NA	NA	NA	NA	NA	NA	NA	NA	NA	NA	NA	NA	NA	NA	NA	NA	NA	NA	NA	NA
Master_Control_42963	SO_3446_SD_c10970_g1_i1	131.053	23.8682	0.182127	-2.45699	0.107955	1	NA	NA	NA	NA	NA	NA	NA	NA	NA	NA	NA	NA	NA	NA	NA	NA	NA	NA	NA	NA	NA	NA
Master_Control_42964	SO_3446_SD_c27496_g1_i1	10571.9	2511.35	0.237549	-2.0737	0.113782	1	tr|W9QLE0|W9QLE0_9ROSA	425	88.36	318	54.67	74.82	37	0	1437	484	2	319	0	UDP-galactose/UDP-glucose transporter 4	L484_003946	Morus notabilis	NA	carbohydrate transport; integral component of membrane; transmembrane transport	GO:0008643; GO:0016021; GO:0055085	NA	GO:0008643~carbohydrate transport;GO:0055085~transmembrane transport	GO:0016021~integral component of membrane
Master_Control_42968	SO_3446_SD_c27478_g1_i5	11.5635	4.151	0.358974	-1.47805	0.575928	1	NA	NA	NA	NA	NA	NA	NA	NA	NA	NA	NA	NA	NA	NA	NA	NA	NA	NA	NA	NA	NA	NA
Master_Control_42975	SO_3189_CA_comp26459_c0_seq1	1215.13	418.213	0.344171	-1.5388	0.207696	1	tr|V4TLA5|V4TLA5_9ROSI	126	76.34	93	30.86	73.81	22	0	237	515	33	125	1e-46	Uncharacterized protein	CICLE_v10033075mg	Citrus clementina	NA	NA	NA	NA	NA	NA
Master_Control_42976	SO_3189_CA_comp322168_c0_seq1	66.4901	20.755	0.312152	-1.67968	0.307827	1	tr|A0A068U338|A0A068U338_COFCA	756	55.13	156	68.92	20.63	57	4	3	470	589	731	6e-41	Coffea canephora DH200=94 genomic scaffold, scaffold_7	GSCOC_T00037247001	Coffea canephora (Robusta coffee)	NA	ATP binding; DNA binding	GO:0005524; GO:0003677	GO:0005524~ATP binding;GO:0003677~DNA binding	NA	NA
Master_Control_42978	SO_3189_CA_comp33524_c0_seq5	809.444	385.005	0.475641	-1.07205	0.378892	1	tr|A0A022PW97|A0A022PW97_ERYGU	721	76.47	561	70.6	77.81	126	1	522	2204	155	709	0	Uncharacterized protein	MIMGU_mgv1a002055mg	Erythranthe guttata (Yellow monkey flower) (Mimulus guttatus)	NA	5'-3' DNA helicase activity; ATP binding; DNA replication; single-stranded DNA binding	GO:0043139; GO:0005524; GO:0006260; GO:0003697	GO:0043139~5'-3' DNA helicase activity;GO:0005524~ATP binding;GO:0003697~single-stranded DNA binding	GO:0006260~DNA replication	NA
Master_Control_42986	SO_3446_SD_c27233_g1_i1	1627.56	258.4	0.158765	-2.65504	0.0358733	0.84097	NA	NA	NA	NA	NA	NA	NA	NA	NA	NA	NA	NA	NA	NA	NA	NA	NA	NA	NA	NA	NA	NA
Master_Control_42988	SO_3189_CA_comp18520_c0_seq1	183.089	85.0954	0.464777	-1.10539	0.417327	1	tr|A0A068JKM4|A0A068JKM4_GLYSO	106	73.33	60	27.73	56.6	16	0	380	559	1	60	2e-22	Isoflavone reductase (Fragment)	ifr1	Glycine soja (Wild soybean)	NA	NA	NA	NA	NA	NA
Master_Control_42990	SO_3189_CA_comp33944_c0_seq1	132.98	35.2835	0.265329	-1.91415	0.195454	1	NA	NA	NA	NA	NA	NA	NA	NA	NA	NA	NA	NA	NA	NA	NA	NA	NA	NA	NA	NA	NA	NA
Master_Control_42992	SO_3189_CA_comp33944_c1_seq16	682.246	140.096	0.205346	-2.28387	0.074584	1	NA	NA	NA	NA	NA	NA	NA	NA	NA	NA	NA	NA	NA	NA	NA	NA	NA	NA	NA	NA	NA	NA
Master_Control_42997	SO_3446_SD_c19428_g2_i2	186.943	16.604	0.0888184	-3.493	0.0235245	0.699558	tr|A0A061FBC0|A0A061FBC0_THECC	529	64.06	64	37.43	12.1	22	1	2	190	460	523	5e-19	Cytochrome P450, putative	TCM_033954	Theobroma cacao (Cacao) (Cocoa)	NA	heme binding; iron ion binding; monooxygenase activity; oxidoreductase activity, acting on paired donors, with incorporation or reduction of molecular oxygen	GO:0020037; GO:0005506; GO:0004497; GO:0016705	GO:0020037~heme binding;GO:0005506~iron ion binding;GO:0004497~monooxygenase activity;GO:0016705~oxidoreductase activity, acting on paired donors, with incorporation or reduction of molecular oxygen	NA	NA
Master_Control_43000	SO_3446_SD_c12206_g1_i2	70.3446	30.0947	0.427819	-1.22493	0.441204	1	NA	NA	NA	NA	NA	NA	NA	NA	NA	NA	NA	NA	NA	NA	NA	NA	NA	NA	NA	NA	NA	NA
Master_Control_43021	SO_3189_CA_comp25255_c0_seq2	1521.56	396.42	0.260535	-1.94045	0.115485	1	tr|K4EN17|K4EN17_PANQU	342	55.06	336	58.3	98.25	113	6	577	1473	2	336	3e-99	WRKY8 (Fragment)	NA	Panax quinquefolius (American ginseng) (Aralia quinquefolia)	NA	sequence-specific DNA binding; sequence-specific DNA binding transcription factor activity	GO:0043565; GO:0003700	GO:0043565~sequence-specific DNA binding;GO:0003700~sequence-specific DNA binding transcription factor activity	NA	NA
Master_Control_43025	SO_3446_SD_c24725_g2_i1	286.196	132.832	0.464128	-1.1074	0.394502	1	tr|S6A7M5|S6A7M5_NICAT	420	79.69	128	99.48	30.48	26	0	2	385	218	345	1e-70	S-methyl-5-thioribose kinase	NA	Nicotiana attenuata (Coyote tobacco)	NA	methionine biosynthetic process; S-methyl-5-thioribose kinase activity	GO:0046522; GO:0009086	GO:0046522~S-methyl-5-thioribose kinase activity	GO:0009086~methionine biosynthetic process	NA
Master_Control_43057	SO_3189_CA_comp26531_c0_seq2	24.0906	10.3775	0.430769	-1.21501	0.549756	1	tr|E3SU12|E3SU12_HELAN	949	47.59	145	76.86	15.28	72	1	2	424	11	155	1e-35	CC-NBS-LRR resistance-like protein RGC203	NA	Helianthus annuus (Common sunflower)	NA	ADP binding	GO:0043531	GO:0043531~ADP binding	NA	NA
Master_Control_43059	SO_3189_CA_comp10513_c0_seq1	196.579	92.3597	0.469834	-1.08978	0.419804	1	tr|B9HMB4|B9HMB4_POPTR	827	68.55	798	92.01	96.49	247	3	136	2523	31	826	0	Uncharacterized protein	POPTR_0008s20490g	Populus trichocarpa (Western balsam poplar) (Populus balsamifera subsp. trichocarpa)	NA	NA	NA	NA	NA	NA
Master_Control_43061	SO_3189_CA_comp34735_c0_seq2	3372.68	709.82	0.210462	-2.24837	0.0720627	1	tr|D7T913|D7T913_VITVI	621	46.77	635	78.52	100	282	11	251	2116	26	617	9e-179	Putative uncharacterized protein	VIT_01s0011g03890	Vitis vinifera (Grape)	NA	ATP binding; polysaccharide binding; protein serine/threonine kinase activity	GO:0005524; GO:0030247; GO:0004674	GO:0005524~ATP binding;GO:0030247~polysaccharide binding;GO:0004674~protein serine/threonine kinase activity	NA	NA
Master_Control_43064	SO_3189_CA_comp24091_c0_seq1	290.051	86.1332	0.296959	-1.75167	0.189056	1	tr|M1A0C0|M1A0C0_SOLTU	309	70.98	255	59.95	82.52	72	1	351	1109	55	309	3e-125	Uncharacterized protein	PGSC0003DMG400004663	Solanum tuberosum (Potato)	NA	methyltransferase activity	GO:0008168	GO:0008168~methyltransferase activity	NA	NA
Master_Control_43068	SO_3189_CA_comp32357_c1_seq1	5690.2	2070.31	0.363838	-1.45863	0.242823	1	tr|A0A061ES58|A0A061ES58_THECC	471	89.81	471	80.28	100	48	0	62	1474	1	471	0	Serine hydroxymethyltransferase (EC 2.1.2.1)	TCM_020228	Theobroma cacao (Cacao) (Cocoa)	PATHWAY: One-carbon metabolism; tetrahydrofolate interconversion. {ECO:0000256|RuleBase:RU000585}.	glycine hydroxymethyltransferase activity; glycine metabolic process; L-serine metabolic process; methyltransferase activity; one-carbon metabolic process; pyridoxal phosphate binding	GO:0006563; GO:0004372; GO:0006544; GO:0008168; GO:0006730; GO:0030170	GO:0004372~glycine hydroxymethyltransferase activity;GO:0008168~methyltransferase activity;GO:0030170~pyridoxal phosphate binding	GO:0006563~L-serine metabolic process;GO:0006544~glycine metabolic process;GO:0006730~one-carbon metabolic process	NA
Master_Control_43071	SO_3446_SD_c29489_g1_i1	1975.43	596.706	0.302064	-1.72707	0.157818	1	tr|K7K109|K7K109_SOYBN	433	63.95	441	62.26	100	141	8	1659	367	1	433	5e-167	Uncharacterized protein	NA	Glycine max (Soybean) (Glycine hispida)	NA	integral component of membrane	GO:0016021	NA	NA	GO:0016021~integral component of membrane
Master_Control_43081	SO_3189_CA_comp29788_c0_seq2	563.72	178.493	0.316634	-1.65911	0.188679	1	tr|A0A058ZSS2|A0A058ZSS2_EUCGR	196	54.55	132	48.35	67.35	44	3	256	612	68	196	1e-20	Uncharacterized protein	EUGRSUZ_L02493	Eucalyptus grandis (Flooded gum)	NA	NA	NA	NA	NA	NA
Master_Control_43094	SO_3189_CA_comp14602_c0_seq1	115.635	25.9437	0.224359	-2.15612	0.159465	1	NA	NA	NA	NA	NA	NA	NA	NA	NA	NA	NA	NA	NA	NA	NA	NA	NA	NA	NA	NA	NA	NA
Master_Control_43112	SO_3446_SD_c6496_g1_i1	64.5628	13.4907	0.208955	-2.25873	0.188088	1	tr|A0A061EDQ1|A0A061EDQ1_THECC	715	74.17	515	98.22	72.03	119	3	1	1533	211	715	0	Threonyl-tRNA synthetase isoform 1	TCM_010280	Theobroma cacao (Cacao) (Cocoa)	NA	ATP binding; cytoplasm; threonine-tRNA ligase activity; threonyl-tRNA aminoacylation	GO:0005524; GO:0005737; GO:0004829; GO:0006435	GO:0005524~ATP binding;GO:0004829~threonine-tRNA ligase activity	GO:0006435~threonyl-tRNA aminoacylation	GO:0005737~cytoplasm
Master_Control_43116	SO_3446_SD_c49422_g1_i1	143.58	49.812	0.346928	-1.52729	0.286485	1	NA	NA	NA	NA	NA	NA	NA	NA	NA	NA	NA	NA	NA	NA	NA	NA	NA	NA	NA	NA	NA	NA
Master_Control_43117	SO_3189_CA_comp31052_c1_seq1	215.852	76.7934	0.355769	-1.49099	0.27272	1	NA	NA	NA	NA	NA	NA	NA	NA	NA	NA	NA	NA	NA	NA	NA	NA	NA	NA	NA	NA	NA	NA
Master_Control_43121	SO_3189_CA_comp27215_c0_seq1	298.723	102.737	0.343921	-1.53985	0.242585	1	NA	NA	NA	NA	NA	NA	NA	NA	NA	NA	NA	NA	NA	NA	NA	NA	NA	NA	NA	NA	NA	NA
Master_Control_43127	SO_3189_CA_comp31174_c1_seq8	406.649	12.453	0.0306234	-5.02922	0.001091	0.118351	NA	NA	NA	NA	NA	NA	NA	NA	NA	NA	NA	NA	NA	NA	NA	NA	NA	NA	NA	NA	NA	NA
Master_Control_43143	SO_3446_SD_c16235_g1_i1	176.343	39.4345	0.223623	-2.16086	0.133421	1	NA	NA	NA	NA	NA	NA	NA	NA	NA	NA	NA	NA	NA	NA	NA	NA	NA	NA	NA	NA	NA	NA
Master_Control_33245	SO_3189_CA_comp492118_c0_seq1	13.4907	4.151	0.307692	-1.70044	0.498499	1	NA	NA	NA	NA	NA	NA	NA	NA	NA	NA	NA	NA	NA	NA	NA	NA	NA	NA	NA	NA	NA	NA
Master_Control_43154	SO_3446_SD_c26701_g1_i1	547.338	226.229	0.413326	-1.27465	0.306753	1	tr|A0A023JIM4|A0A023JIM4_CICIN	152	73.12	160	37.21	100	23	3	271	714	1	152	3e-70	DREB5-like protein	NA	Cichorium intybus (Chicory)	NA	DNA binding; nucleus; sequence-specific DNA binding transcription factor activity; transcription, DNA-templated	GO:0003677; GO:0005634; GO:0003700; GO:0006351	GO:0003677~DNA binding;GO:0003700~sequence-specific DNA binding transcription factor activity	GO:0006351~transcription, DNA-templated	GO:0005634~nucleus
Master_Control_43167	SO_3446_SD_c54180_g1_i1	71.3082	31.1325	0.43659	-1.19565	0.450395	1	NA	NA	NA	NA	NA	NA	NA	NA	NA	NA	NA	NA	NA	NA	NA	NA	NA	NA	NA	NA	NA	NA
Master_Control_43169	SO_3446_SD_c6802_g1_i1	466.394	18.6795	0.0400509	-4.64202	0.00177258	0.165165	tr|B9GTW0|B9GTW0_POPTR	749	59.57	700	89.51	93.46	262	9	2069	6	45	735	0	Cellulose synthase family protein	POPTR_0002s21420g	Populus trichocarpa (Western balsam poplar) (Populus balsamifera subsp. trichocarpa)	NA	cellulose biosynthetic process; cellulose synthase (UDP-forming) activity; integral component of membrane	GO:0030244; GO:0016760; GO:0016021	GO:0016760~cellulose synthase (UDP-forming) activity	GO:0030244~cellulose biosynthetic process	GO:0016021~integral component of membrane
Master_Control_43193	SO_3189_CA_comp30568_c0_seq3	306.432	151.511	0.494436	-1.01614	0.430352	1	tr|D7T6D7|D7T6D7_VITVI	1291	43.3	321	36.83	24.86	137	6	917	66	674	986	1e-62	Putative uncharacterized protein	VIT_05s0020g01290	Vitis vinifera (Grape)	NA	GTP binding	GO:0005525	GO:0005525~GTP binding	NA	NA
Master_Control_33247	SO_3446_SD_c34931_g1_i1	33.7268	6.22649	0.184615	-2.43741	0.223939	1	NA	NA	NA	NA	NA	NA	NA	NA	NA	NA	NA	NA	NA	NA	NA	NA	NA	NA	NA	NA	NA	NA
Master_Control_43200	SO_3189_CA_comp380534_c0_seq1	128.162	48.7742	0.380567	-1.39378	0.335484	1	NA	NA	NA	NA	NA	NA	NA	NA	NA	NA	NA	NA	NA	NA	NA	NA	NA	NA	NA	NA	NA	NA
Master_Control_43211	SO_3446_SD_c17502_g1_i1	83.8353	36.3212	0.433245	-1.20675	0.432716	1	NA	NA	NA	NA	NA	NA	NA	NA	NA	NA	NA	NA	NA	NA	NA	NA	NA	NA	NA	NA	NA	NA
Master_Control_43215	SO_3446_SD_c20120_g1_i1	1805.83	763.783	0.422954	-1.24143	0.303947	1	tr|A0A068UA95|A0A068UA95_COFCA	225	59.49	195	44.35	86.67	77	2	469	1050	27	220	6e-75	Coffea canephora DH200=94 genomic scaffold, scaffold_16	GSCOC_T00020449001	Coffea canephora (Robusta coffee)	NA	NA	NA	NA	NA	NA
Master_Control_43234	SO_3189_CA_comp31903_c0_seq2	316.069	123.492	0.390713	-1.35582	0.29743	1	tr|V4RLE3|V4RLE3_9ROSI	527	67.68	263	38.04	49.91	60	1	1028	1816	290	527	0	Uncharacterized protein	CICLE_v10004720mg	Citrus clementina	NA	heme binding; iron ion binding; monooxygenase activity; oxidoreductase activity, acting on paired donors, with incorporation or reduction of molecular oxygen	GO:0020037; GO:0005506; GO:0004497; GO:0016705	GO:0020037~heme binding;GO:0005506~iron ion binding;GO:0004497~monooxygenase activity;GO:0016705~oxidoreductase activity, acting on paired donors, with incorporation or reduction of molecular oxygen	NA	NA
Master_Control_43235	SO_3189_CA_comp31903_c0_seq12	321.85	74.7179	0.232151	-2.10686	0.116551	1	tr|V4RLE3|V4RLE3_9ROSI	527	66.14	251	40.61	47.63	60	1	844	1596	302	527	2e-173	Uncharacterized protein	CICLE_v10004720mg	Citrus clementina	NA	heme binding; iron ion binding; monooxygenase activity; oxidoreductase activity, acting on paired donors, with incorporation or reduction of molecular oxygen	GO:0020037; GO:0005506; GO:0004497; GO:0016705	GO:0020037~heme binding;GO:0005506~iron ion binding;GO:0004497~monooxygenase activity;GO:0016705~oxidoreductase activity, acting on paired donors, with incorporation or reduction of molecular oxygen	NA	NA
Master_Control_43237	SO_3446_SD_c23923_g1_i1	3942.19	747.179	0.189534	-2.39947	0.0570813	1	tr|B9HDK6|B9HDK6_POPTR	220	96.64	149	48.64	67.73	5	0	207	653	72	220	2e-102	Uncharacterized protein (Fragment)	POPTR_0006s11070g	Populus trichocarpa (Western balsam poplar) (Populus balsamifera subsp. trichocarpa)	NA	acid-amino acid ligase activity	GO:0016881	GO:0016881~acid-amino acid ligase activity	NA	NA
Master_Control_43238	SO_3189_CA_comp21545_c0_seq5	1210.31	204.437	0.168912	-2.56565	0.0430071	0.90965	tr|M5XBF4|M5XBF4_PRUPE	121	82.61	69	28.24	57.02	12	0	201	407	53	121	8e-35	Uncharacterized protein	PRUPE_ppa017907mg	Prunus persica (Peach) (Amygdalus persica)	NA	mitochondrial electron transport, ubiquinol to cytochrome c; ubiquinol-cytochrome-c reductase activity	GO:0006122; GO:0008121	GO:0008121~ubiquinol-cytochrome-c reductase activity	GO:0006122~mitochondrial electron transport, ubiquinol to cytochrome c	NA
Master_Control_43241	SO_3189_CA_comp26336_c0_seq3	734.282	343.495	0.467797	-1.09604	0.370282	1	tr|F6HF59|F6HF59_VITVI	178	65.96	188	48.92	100	54	2	121	684	1	178	4e-77	Putative uncharacterized protein	VIT_01s0011g01610	Vitis vinifera (Grape)	NA	catalytic activity; chloroplast	GO:0003824; GO:0009507	GO:0003824~catalytic activity	NA	GO:0009507~chloroplast
Master_Control_43250	SO_3446_SD_c74_g1_i1	44.3267	8.30199	0.187291	-2.41665	0.198064	1	NA	NA	NA	NA	NA	NA	NA	NA	NA	NA	NA	NA	NA	NA	NA	NA	NA	NA	NA	NA	NA	NA
Master_Control_43261	SO_3189_CA_comp31172_c0_seq2	1021.44	445.194	0.435849	-1.1981	0.323805	1	tr|M5VJ73|M5VJ73_PRUPE	373	74.87	374	70.17	100	91	2	333	1448	1	373	0	Uncharacterized protein	PRUPE_ppa007311mg	Prunus persica (Peach) (Amygdalus persica)	NA	NA	NA	NA	NA	NA
Master_Control_43262	SO_3446_SD_c22013_g1_i2	197.543	93.3974	0.472795	-1.08071	0.42326	1	tr|A0A0A0M1A2|A0A0A0M1A2_CUCSA	164	63.21	106	32.12	64.63	34	1	694	377	57	157	1e-45	Uncharacterized protein	Csa_1G708160	Cucumis sativus (Cucumber)	NA	NA	NA	NA	NA	NA
Master_Control_43268	SO_3189_CA_comp26873_c0_seq1	5378.95	1551.43	0.288427	-1.79372	0.152473	1	tr|M1CPQ7|M1CPQ7_SOLTU	335	62.89	353	69.53	100	92	6	91	1086	1	335	4e-132	Uncharacterized protein	PGSC0003DMG400028061	Solanum tuberosum (Potato)	NA	cell differentiation; chloroplast; chloroplast relocation; leaf morphogenesis; photosystem II assembly; plastid chromosome; positive regulation of transcription, DNA-templated; regulation of protein dephosphorylation; regulation of translation; rRNA processing; thylakoid membrane organization; transcription from plastid promoter	GO:0030154; GO:0009507; GO:0009902; GO:0009965; GO:0010207; GO:0009508; GO:0045893; GO:0006364; GO:0035304; GO:0006417; GO:0010027; GO:0042793	NA	GO:0030154~cell differentiation;GO:0009902~chloroplast relocation;GO:0009965~leaf morphogenesis;GO:0010207~photosystem II assembly;GO:0045893~positive regulation of transcription, DNA-templated;GO:0006364~rRNA processing;GO:0035304~regulation of protein dephosphorylation;GO:0006417~regulation of translation;GO:0010027~thylakoid membrane organization;GO:0042793~transcription from plastid promoter	GO:0009507~chloroplast;GO:0009508~plastid chromosome
Master_Control_43286	SO_3446_SD_c15093_g1_i1	8217.79	1612.66	0.19624	-2.34931	0.0708421	1	tr|B1B1U2|B1B1U2_LACSA	493	86.52	445	48.95	90.26	56	1	266	1588	46	490	0	ABA 8-oxidase	LsABA8ox4	Lactuca sativa (Garden lettuce)	NA	heme binding; iron ion binding; monooxygenase activity; oxidoreductase activity, acting on paired donors, with incorporation or reduction of molecular oxygen	GO:0020037; GO:0005506; GO:0004497; GO:0016705	GO:0020037~heme binding;GO:0005506~iron ion binding;GO:0004497~monooxygenase activity;GO:0016705~oxidoreductase activity, acting on paired donors, with incorporation or reduction of molecular oxygen	NA	NA
Master_Control_33253	SO_3189_CA_comp317012_c0_seq1	52.0357	4.151	0.0797721	-3.64797	0.0664448	1	NA	NA	NA	NA	NA	NA	NA	NA	NA	NA	NA	NA	NA	NA	NA	NA	NA	NA	NA	NA	NA	NA
Master_Control_43293	SO_3189_CA_comp33379_c1_seq2	690.918	112.077	0.162214	-2.62403	0.0434539	0.915997	tr|A0A0A0L1E5|A0A0A0L1E5_CUCSA	358	61.59	302	58.87	84.36	108	4	244	1149	45	338	2e-122	Uncharacterized protein	Csa_4G664360	Cucumis sativus (Cucumber)	NA	NA	NA	NA	NA	NA
Master_Control_43301	SO_3189_CA_comp25037_c0_seq1	2787.76	1198.6	0.42995	-1.21776	0.315239	1	tr|M4CB97|M4CB97_BRARP	340	53.11	209	51.65	61.47	89	5	339	962	139	339	6e-62	Uncharacterized protein	Bra001477	Brassica rapa subsp. pekinensis (Chinese cabbage) (Brassica pekinensis)	NA	zinc ion binding	GO:0008270	GO:0008270~zinc ion binding	NA	NA
Master_Control_43311	SO_3446_SD_c25872_g1_i1	19028.7	9311.72	0.489352	-1.03106	0.449195	1	sp|Q39994|CALX_HELTU	540	83.67	447	62.08	82.78	61	2	1913	591	27	467	0	Calnexin homolog	NA	Helianthus tuberosus (Jerusalem artichoke) (Helianthus tomentosus)	NA	calcium ion binding; carbohydrate binding; endoplasmic reticulum membrane; integral component of membrane; protein folding	GO:0005509; GO:0030246; GO:0005789; GO:0016021; GO:0006457	GO:0005509~calcium ion binding;GO:0030246~carbohydrate binding	GO:0006457~protein folding	GO:0005789~endoplasmic reticulum membrane;GO:0016021~integral component of membrane
Master_Control_43313	SO_3189_CA_comp27889_c0_seq1	100.217	20.755	0.207101	-2.2716	0.150865	1	tr|D7SPS3|D7SPS3_VITVI	356	78.03	132	34.52	37.08	29	0	635	240	225	356	2e-63	Putative uncharacterized protein	VIT_04s0023g00320	Vitis vinifera (Grape)	NA	auxin-activated signaling pathway; auxin homeostasis; auxin transmembrane transporter activity; endoplasmic reticulum; integral component of membrane; intracellular auxin transport; pollen development	GO:0010252; GO:0080161; GO:0009734; GO:0005783; GO:0016021; GO:0080162; GO:0009555	GO:0080161~auxin transmembrane transporter activity	GO:0010252~auxin homeostasis;GO:0009734~auxin-activated signaling pathway;GO:0080162~intracellular auxin transport;GO:0009555~pollen development	GO:0005783~endoplasmic reticulum;GO:0016021~integral component of membrane
Master_Control_43314	SO_3446_SD_c10547_g1_i1	476.994	56.0384	0.117483	-3.08948	0.0233255	0.696269	tr|A0A068U6X0|A0A068U6X0_COFCA	357	72.27	357	63.71	100	94	3	1295	240	1	357	2e-158	Coffea canephora DH200=94 genomic scaffold, scaffold_12	GSCOC_T00017545001	Coffea canephora (Robusta coffee)	NA	integral component of membrane; transmembrane transport	GO:0016021; GO:0055085	NA	GO:0055085~transmembrane transport	GO:0016021~integral component of membrane
Master_Control_43320	SO_3446_SD_c25658_g1_i2	1374.13	199.248	0.144999	-2.78588	0.0290019	0.768496	tr|A0A067JQ58|A0A067JQ58_JATCU	216	51.95	154	55.13	71.3	54	6	246	677	71	214	3e-39	Uncharacterized protein	JCGZ_03320	Jatropha curcas (Barbados nut)	NA	NA	NA	NA	NA	NA
Master_Control_43323	SO_3446_SD_c42339_g1_i1	46.254	10.3775	0.224359	-2.15612	0.238017	1	NA	NA	NA	NA	NA	NA	NA	NA	NA	NA	NA	NA	NA	NA	NA	NA	NA	NA	NA	NA	NA	NA
Master_Control_43324	SO_3446_SD_c34341_g1_i1	503.975	227.267	0.450949	-1.14896	0.357253	1	tr|B9HYY6|B9HYY6_POPTR	466	77.64	331	31.66	71.03	73	1	1566	574	137	466	5e-150	Uncharacterized protein	POPTR_0011s04470g	Populus trichocarpa (Western balsam poplar) (Populus balsamifera subsp. trichocarpa)	NA	3'(2'),5'-bisphosphate nucleotidase activity; phosphatidylinositol phosphorylation; sulfur compound metabolic process	GO:0008441; GO:0046854; GO:0006790	GO:0008441~3'(2'),5'-bisphosphate nucleotidase activity	GO:0046854~phosphatidylinositol phosphorylation;GO:0006790~sulfur compound metabolic process	NA
Master_Control_43326	SO_3189_CA_comp24817_c0_seq2	2165.26	661.046	0.305296	-1.71172	0.161473	1	tr|D7TCR1|D7TCR1_VITVI	315	75.38	130	16.77	41.27	30	1	879	1262	182	311	2e-91	Putative uncharacterized protein	VIT_06s0080g00890	Vitis vinifera (Grape)	NA	aromatic amino acid family biosynthetic process; iron-sulfur cluster assembly	GO:0009073; GO:0016226	NA	GO:0009073~aromatic amino acid family biosynthetic process;GO:0016226~iron-sulfur cluster assembly	NA
Master_Control_43328	SO_3189_CA_comp32956_c0_seq4	1383.76	675.575	0.488215	-1.03441	0.390162	1	tr|K4D4D0|K4D4D0_SOLLC	576	80.7	373	52.07	64.76	68	3	1517	399	207	575	0	Uncharacterized protein	Solyc11g005170.1	Solanum lycopersicum (Tomato) (Lycopersicon esculentum)	NA	mRNA processing; nucleotide binding; nucleus; RNA binding	GO:0003723; GO:0006397; GO:0000166; GO:0005634	GO:0003723~RNA binding;GO:0000166~nucleotide binding	GO:0006397~mRNA processing	GO:0005634~nucleus
Master_Control_43342	SO_3446_SD_c18956_g1_i2	182.125	61.2272	0.336182	-1.57268	0.25856	1	tr|B9SF10|B9SF10_RICCO	389	47.2	375	61.51	96.4	190	3	319	1422	1	374	6e-98	Ubiquitin-protein ligase, putative	RCOM_1212010	Ricinus communis (Castor bean)	NA	ligase activity	GO:0016874	GO:0016874~ligase activity	NA	NA
Master_Control_43343	SO_3189_CA_comp28857_c0_seq1	203.325	58.1139	0.285818	-1.80683	0.193373	1	tr|B9SF10|B9SF10_RICCO	389	47.2	375	57.81	96.4	190	3	319	1422	1	374	2e-97	Ubiquitin-protein ligase, putative	RCOM_1212010	Ricinus communis (Castor bean)	NA	ligase activity	GO:0016874	GO:0016874~ligase activity	NA	NA
Master_Control_43347	SO_3189_CA_comp24619_c0_seq1	161.889	44.6232	0.275641	-1.85914	0.194616	1	tr|M1CHV3|M1CHV3_SOLTU	383	66.49	370	76.18	96.61	115	2	1393	305	1	368	3e-171	Uncharacterized protein	PGSC0003DMG400026359	Solanum tuberosum (Potato)	NA	anchored component of plasma membrane; carbohydrate metabolic process; cell wall; cytoplasm; defense response; extracellular region; glucan endo-1,3-beta-D-glucosidase activity; jasmonic acid mediated signaling pathway; nucleus; protein targeting to membrane; regulation of plant-type hypersensitive response; salicylic acid mediated signaling pathway	GO:0046658; GO:0005975; GO:0005618; GO:0005737; GO:0006952; GO:0005576; GO:0042973; GO:0009867; GO:0005634; GO:0006612; GO:0010363; GO:0009863	GO:0042973~glucan endo-1,3-beta-D-glucosidase activity	GO:0005975~carbohydrate metabolic process;GO:0006952~defense response;GO:0009867~jasmonic acid mediated signaling pathway;GO:0006612~protein targeting to membrane;GO:0010363~regulation of plant-type hypersensitive response;GO:0009863~salicylic acid mediated signaling pathway	GO:0046658~anchored component of plasma membrane;GO:0005618~cell wall;GO:0005737~cytoplasm;GO:0005576~extracellular region;GO:0005634~nucleus
Master_Control_43349	SO_3446_SD_c10465_g1_i2	113.708	16.604	0.146023	-2.77573	0.0819743	1	tr|A5BD12|A5BD12_VITVI	855	39.02	861	93.45	100	467	16	218	2656	5	855	0	Putative uncharacterized protein	VITISV_040275	Vitis vinifera (Grape)	NA	nucleic acid binding; zinc ion binding	GO:0003676; GO:0008270	GO:0003676~nucleic acid binding;GO:0008270~zinc ion binding	NA	NA
Master_Control_43360	SO_3189_CA_comp23069_c0_seq1	59.7447	7.26424	0.121588	-3.03993	0.0984058	1	tr|A0A061F4E7|A0A061F4E7_THECC	317	69.23	52	23.28	16.4	16	0	531	376	167	218	7e-17	Cysteine proteinases superfamily protein isoform 1	TCM_024837	Theobroma cacao (Cacao) (Cocoa)	NA	NA	NA	NA	NA	NA
Master_Control_43363	SO_3446_SD_c11428_g1_i1	238.015	50.8497	0.213641	-2.22674	0.109936	1	tr|A0A067JVG5|A0A067JVG5_JATCU	156	71.11	135	45.61	86.54	39	0	749	345	5	139	1e-67	Uncharacterized protein	JCGZ_17936	Jatropha curcas (Barbados nut)	NA	NA	NA	NA	NA	NA
Master_Control_43364	SO_3446_SD_c11428_g1_i2	114.671	32.1702	0.280543	-1.83371	0.223602	1	tr|A0A067JVG5|A0A067JVG5_JATCU	156	71.94	139	48.1	89.1	39	0	761	345	1	139	5e-70	Uncharacterized protein	JCGZ_17936	Jatropha curcas (Barbados nut)	NA	NA	NA	NA	NA	NA
Master_Control_43371	SO_3189_CA_comp601_c0_seq1	20.2361	6.22649	0.307692	-1.70044	0.437817	1	NA	NA	NA	NA	NA	NA	NA	NA	NA	NA	NA	NA	NA	NA	NA	NA	NA	NA	NA	NA	NA	NA
Master_Control_43377	SO_3446_SD_c24886_g1_i1	559.866	91.3219	0.163114	-2.61605	0.0467584	0.943988	tr|A0A022PSS9|A0A022PSS9_ERYGU	132	93.9	82	31.5	62.12	5	0	250	495	51	132	4e-35	Uncharacterized protein	MIMGU_mgv1a016162mg	Erythranthe guttata (Yellow monkey flower) (Mimulus guttatus)	NA	NA	NA	NA	NA	NA
Master_Control_43388	SO_3189_CA_comp30580_c1_seq3	2412.91	908.03	0.376321	-1.40996	0.245605	1	tr|Q9LEB7|Q9LEB7_PETCR	147	68.66	134	31.75	91.16	42	0	560	961	10	143	2e-60	Common plant regulatory factor 6	cprf6	Petroselinum crispum (Parsley) (Petroselinum hortense)	NA	sequence-specific DNA binding; sequence-specific DNA binding transcription factor activity	GO:0043565; GO:0003700	GO:0043565~sequence-specific DNA binding;GO:0003700~sequence-specific DNA binding transcription factor activity	NA	NA
Master_Control_43390	SO_3446_SD_c23844_g1_i1	998.315	349.721	0.350312	-1.51329	0.217046	1	tr|K4CPJ7|K4CPJ7_SOLLC	1341	40.28	648	52.64	48.32	294	9	3493	1829	3	650	3e-76	Uncharacterized protein	Solyc08g082010.2	Solanum lycopersicum (Tomato) (Lycopersicon esculentum)	NA	NA	NA	NA	NA	NA
Master_Control_43402	SO_3189_CA_comp29043_c0_seq2	771.863	356.986	0.462499	-1.11248	0.36247	1	tr|V4VLE5|V4VLE5_9ROSI	591	79.61	304	66.04	51.44	57	3	149	1057	4	303	1e-143	Uncharacterized protein	CICLE_v10019412mg	Citrus clementina	NA	integral component of membrane; oligopeptide transport; transporter activity	GO:0016021; GO:0006857; GO:0005215	GO:0005215~transporter activity	GO:0006857~oligopeptide transport	GO:0016021~integral component of membrane
Master_Control_43403	SO_3189_CA_comp35040_c1_seq1	670.682	295.758	0.440981	-1.18121	0.33723	1	tr|F6HPA0|F6HPA0_VITVI	644	81.69	284	33.5	44.1	52	0	1490	2341	355	638	6e-145	Putative uncharacterized protein	VIT_02s0154g00260	Vitis vinifera (Grape)	NA	auxin-activated signaling pathway; cell wall pectin metabolic process; glucosinolate biosynthetic process; integral component of membrane; nitrate assimilation; nitrate transmembrane transporter activity; oligopeptide transport; plant-type cell wall cellulose metabolic process; plasma membrane; response to herbicide; response to nitrate; response to water deprivation; sterol biosynthetic process;…	GO:0009734; GO:0052546; GO:0019761; GO:0016021; GO:0042128; GO:0015112; GO:0006857; GO:0052541; GO:0005886; GO:0009635; GO:0010167; GO:0009414; GO:0016126; GO:0015293	GO:0015112~nitrate transmembrane transporter activity;GO:0015293~symporter activity	GO:0009734~auxin-activated signaling pathway;GO:0052546~cell wall pectin metabolic process;GO:0019761~glucosinolate biosynthetic process;GO:0042128~nitrate assimilation;GO:0006857~oligopeptide transport;GO:0052541~plant-type cell wall cellulose metabolic process;GO:0009635~response to herbicide;GO:0010167~response to nitrate;GO:0009414~response to water deprivation;GO:0016126~sterol biosynthetic …	GO:0016021~integral component of membrane;GO:0005886~plasma membrane
Master_Control_43405	SO_3189_CA_comp26304_c0_seq1	1704.65	403.684	0.236813	-2.07818	0.0930201	1	tr|V7BZL0|V7BZL0_PHAVU	150	84	150	53.51	100	24	0	767	318	1	150	9e-86	Uncharacterized protein	PHAVU_005G161300g	Phaseolus vulgaris (Kidney bean) (French bean)	NA	ribosome; structural constituent of ribosome; translation	GO:0005840; GO:0003735; GO:0006412	GO:0003735~structural constituent of ribosome	GO:0006412~translation	GO:0005840~ribosome
Master_Control_43422	SO_3189_CA_comp34511_c0_seq10	163.816	75.7557	0.462443	-1.11265	0.420756	1	tr|A0A022RZD7|A0A022RZD7_ERYGU	452	85.71	441	32.82	97.57	60	3	1568	249	14	452	0	Uncharacterized protein	MIMGU_mgv1a006225mg	Erythranthe guttata (Yellow monkey flower) (Mimulus guttatus)	NA	NA	NA	NA	NA	NA
Master_Control_43445	SO_3189_CA_comp14112_c0_seq1	251.506	85.0954	0.338344	-1.56344	0.24385	1	tr|F6GV44|F6GV44_VITVI	159	65.69	137	61.53	86.16	33	4	512	141	11	146	4e-50	Putative uncharacterized protein	VIT_06s0004g04180	Vitis vinifera (Grape)	NA	metal ion binding	GO:0046872	GO:0046872~metal ion binding	NA	NA
Master_Control_43448	SO_3446_SD_c21222_g1_i4	98.2897	11.4152	0.116139	-3.10608	0.0634907	1	tr|A0A061ET56|A0A061ET56_THECC	356	77.27	88	39.46	24.72	19	1	468	205	10	96	1e-36	O-methyltransferase family protein	TCM_022341	Theobroma cacao (Cacao) (Cocoa)	NA	O-methyltransferase activity	GO:0008171	GO:0008171~O-methyltransferase activity	NA	NA
Master_Control_43469	SO_3446_SD_c25024_g1_i2	6579.63	2732.39	0.415281	-1.26784	0.312507	1	tr|D7T2G6|D7T2G6_VITVI	382	81.52	368	62.48	96.34	59	1	267	1370	21	379	0	Cysteine synthase (EC 2.5.1.47)	VIT_05s0094g00780	Vitis vinifera (Grape)	NA	cysteine biosynthetic process from serine; cysteine synthase activity; transferase activity	GO:0006535; GO:0004124; GO:0016740	GO:0004124~cysteine synthase activity;GO:0016740~transferase activity	GO:0006535~cysteine biosynthetic process from serine	NA
Master_Control_43470	SO_3446_SD_c25024_g1_i1	5899.31	2552.86	0.432739	-1.20843	0.332541	1	tr|W8R6T6|W8R6T6_TOBAC	387	84.15	347	60.35	89.66	47	1	297	1337	49	387	0	Cysteine synthase (EC 2.5.1.47)	NA	Nicotiana tabacum (Common tobacco)	NA	cysteine biosynthetic process from serine; cysteine synthase activity; transferase activity	GO:0006535; GO:0004124; GO:0016740	GO:0004124~cysteine synthase activity;GO:0016740~transferase activity	GO:0006535~cysteine biosynthetic process from serine	NA
Master_Control_43493	SO_3446_SD_c13866_g1_i2	227.415	41.51	0.182529	-2.4538	0.0833312	1	NA	NA	NA	NA	NA	NA	NA	NA	NA	NA	NA	NA	NA	NA	NA	NA	NA	NA	NA	NA	NA	NA
Master_Control_43495	SO_3446_SD_c13866_g1_i3	252.47	51.8875	0.20552	-2.28265	0.100034	1	NA	NA	NA	NA	NA	NA	NA	NA	NA	NA	NA	NA	NA	NA	NA	NA	NA	NA	NA	NA	NA	NA
Master_Control_43496	SO_3446_SD_c13866_g1_i1	224.524	49.812	0.221855	-2.17231	0.120336	1	NA	NA	NA	NA	NA	NA	NA	NA	NA	NA	NA	NA	NA	NA	NA	NA	NA	NA	NA	NA	NA	NA
Master_Control_43500	SO_3446_SD_c20311_g1_i1	2826.31	787.652	0.278686	-1.84329	0.134136	1	tr|A0A067JPG5|A0A067JPG5_JATCU	284	40.62	288	59.67	100	130	12	345	1109	1	280	2e-48	Uncharacterized protein	JCGZ_21905	Jatropha curcas (Barbados nut)	NA	NA	NA	NA	NA	NA
Master_Control_43505	SO_3189_CA_comp258899_c0_seq1	23.127	3.11325	0.134615	-2.89308	0.209965	1	NA	NA	NA	NA	NA	NA	NA	NA	NA	NA	NA	NA	NA	NA	NA	NA	NA	NA	NA	NA	NA	NA
Master_Control_43513	SO_3189_CA_comp132047_c0_seq1	77.0899	34.2457	0.444231	-1.17062	0.452801	1	NA	NA	NA	NA	NA	NA	NA	NA	NA	NA	NA	NA	NA	NA	NA	NA	NA	NA	NA	NA	NA	NA
Master_Control_43530	SO_3446_SD_c25237_g1_i1	562.756	256.324	0.455479	-1.13454	0.360114	1	tr|A0A061GI38|A0A061GI38_THECC	701	77.55	628	77.47	89.59	133	4	299	2161	74	700	0	Transducin/WD40 repeat-like superfamily protein isoform 1	TCM_030323	Theobroma cacao (Cacao) (Cocoa)	NA	zinc ion binding	GO:0008270	GO:0008270~zinc ion binding	NA	NA
Master_Control_43546	SO_3446_SD_c51715_g1_i1	35.6541	14.5285	0.407484	-1.29518	0.482085	1	NA	NA	NA	NA	NA	NA	NA	NA	NA	NA	NA	NA	NA	NA	NA	NA	NA	NA	NA	NA	NA	NA
Master_Control_43552	SO_3446_SD_c29654_g1_i1	258.251	87.1709	0.337543	-1.56686	0.241615	1	NA	NA	NA	NA	NA	NA	NA	NA	NA	NA	NA	NA	NA	NA	NA	NA	NA	NA	NA	NA	NA	NA
Master_Control_43555	SO_3446_SD_c49411_g1_i1	19.2725	8.30199	0.430769	-1.21501	0.576301	1	tr|S4SJ55|S4SJ55_GOSHI	266	92.03	138	13.91	51.88	7	2	2569	2976	1	136	6e-60	Transport membrane protein (Fragment)	mttB GhM_p19	Gossypium hirsutum (Upland cotton) (Gossypium mexicanum)	NA	integral component of membrane; mitochondrion	GO:0016021; GO:0005739	NA	NA	GO:0016021~integral component of membrane;GO:0005739~mitochondrion
Master_Control_43567	SO_3189_CA_comp20440_c0_seq1	428.813	181.606	0.423509	-1.23954	0.327118	1	tr|A0A061ELV3|A0A061ELV3_THECC	507	83.44	489	79.34	96.45	80	1	170	1636	9	496	0	Glycerol-3-phosphate acyltransferase 6	TCM_018071	Theobroma cacao (Cacao) (Cocoa)	NA	transferase activity, transferring acyl groups	GO:0016746	GO:0016746~transferase activity, transferring acyl groups	NA	NA
Master_Control_43571	SO_3189_CA_comp31719_c0_seq1	105.999	19.7172	0.186014	-2.42652	0.124776	1	tr|A5AG17|A5AG17_VITVI	364	58.9	73	21.53	20.05	25	2	896	690	1	72	3e-15	Putative uncharacterized protein	VITISV_019101	Vitis vinifera (Grape)	NA	NA	NA	NA	NA	NA
Master_Control_43572	SO_3446_SD_c26510_g1_i4	469.285	101.699	0.216711	-2.20615	0.0914097	1	tr|B9I4F6|B9I4F6_POPTR	378	71.66	374	71.79	98.94	94	3	1436	342	4	374	2e-165	Uncharacterized protein	POPTR_0012s13890g	Populus trichocarpa (Western balsam poplar) (Populus balsamifera subsp. trichocarpa)	NA	NA	NA	NA	NA	NA
Master_Control_43573	SO_3189_CA_comp185147_c0_seq1	404.722	85.0954	0.210256	-2.24978	0.0894325	1	tr|B9I4F6|B9I4F6_POPTR	378	71.6	257	35.84	67.99	66	2	2024	1266	4	257	2e-97	Uncharacterized protein	POPTR_0012s13890g	Populus trichocarpa (Western balsam poplar) (Populus balsamifera subsp. trichocarpa)	NA	NA	NA	NA	NA	NA
Master_Control_43574	SO_3189_CA_comp27398_c0_seq1	412.431	96.5107	0.234004	-2.09539	0.110594	1	tr|A0A059CX25|A0A059CX25_EUCGR	479	57.46	503	80.52	100	144	18	226	1605	1	476	1e-139	Uncharacterized protein	EUGRSUZ_C04155	Eucalyptus grandis (Flooded gum)	NA	chromatin binding; DNA binding	GO:0003677; GO:0003682	GO:0003677~DNA binding;GO:0003682~chromatin binding	NA	NA
Master_Control_43581	SO_3446_SD_c12470_g1_i1	67.4537	25.9437	0.384615	-1.37851	0.39355	1	NA	NA	NA	NA	NA	NA	NA	NA	NA	NA	NA	NA	NA	NA	NA	NA	NA	NA	NA	NA	NA	NA
Master_Control_43583	SO_3189_CA_comp29315_c1_seq2	56.8538	4.151	0.0730117	-3.77573	0.0549945	0.997052	tr|M5WRN3|M5WRN3_PRUPE	128	89.25	93	33.45	72.66	10	0	629	351	36	128	2e-46	Uncharacterized protein	PRUPE_ppa013348mg	Prunus persica (Peach) (Amygdalus persica)	NA	NA	NA	NA	NA	NA
Master_Control_43600	SO_3189_CA_comp28782_c0_seq11	263.069	16.604	0.0631164	-3.98584	0.00870173	0.415231	tr|B9T793|B9T793_RICCO	324	71.43	119	19.16	36.73	33	1	1861	1508	63	181	3e-70	Hydrolase, putative	RCOM_0023050	Ricinus communis (Castor bean)	NA	hydrolase activity	GO:0016787	GO:0016787~hydrolase activity	NA	NA
Master_Control_43602	SO_3189_CA_comp28782_c0_seq1	357.505	25.9437	0.0725689	-3.7845	0.00909897	0.425207	tr|F6HKI9|F6HKI9_VITVI	321	71.21	257	37.63	80.06	73	1	1947	1180	12	268	8e-127	Putative uncharacterized protein	VIT_08s0007g03720	Vitis vinifera (Grape)	NA	hydrolase activity	GO:0016787	GO:0016787~hydrolase activity	NA	NA
Master_Control_43606	SO_3446_SD_c21544_g1_i1	6916.89	1063.69	0.153782	-2.70104	0.0381842	0.865158	tr|B9SRX3|B9SRX3_RICCO	172	58.89	90	23.24	52.33	33	1	772	515	83	172	3e-28	Putative uncharacterized protein	RCOM_0516950	Ricinus communis (Castor bean)	NA	NA	NA	NA	NA	NA
Master_Control_43611	SO_3189_CA_comp24433_c0_seq4	58.7811	6.22649	0.105927	-3.23886	0.0837979	1	NA	NA	NA	NA	NA	NA	NA	NA	NA	NA	NA	NA	NA	NA	NA	NA	NA	NA	NA	NA	NA	NA
Master_Control_43612	SO_3189_CA_comp24433_c0_seq3	158.034	60.1894	0.380863	-1.39266	0.321728	1	NA	NA	NA	NA	NA	NA	NA	NA	NA	NA	NA	NA	NA	NA	NA	NA	NA	NA	NA	NA	NA	NA
Master_Control_33264	SO_3189_CA_comp5039_c1_seq1	28.9087	8.30199	0.287179	-1.79998	0.366596	1	NA	NA	NA	NA	NA	NA	NA	NA	NA	NA	NA	NA	NA	NA	NA	NA	NA	NA	NA	NA	NA	NA
Master_Control_43628	SO_3189_CA_comp581955_c0_seq1	33.7268	12.453	0.369231	-1.43741	0.444461	1	tr|M1AQ86|M1AQ86_SOLTU	153	82.14	56	18.54	36.6	10	0	738	905	68	123	1e-23	D-tyrosyl-tRNA(Tyr) deacylase (EC 3.1.-.-)	PGSC0003DMG400010717	Solanum tuberosum (Potato)	NA	cytoplasm; D-amino acid catabolic process; helicase activity; hydrolase activity, acting on ester bonds	GO:0019478; GO:0005737; GO:0004386; GO:0016788	GO:0004386~helicase activity;GO:0016788~hydrolase activity, acting on ester bonds	GO:0019478~D-amino acid catabolic process	GO:0005737~cytoplasm
Master_Control_43634	SO_3189_CA_comp27707_c0_seq1	75.1627	33.208	0.441815	-1.17849	0.452074	1	tr|V4L3E3|V4L3E3_EUTSA	225	61.08	167	51.76	74.22	63	1	501	1	9	173	1e-65	Uncharacterized protein	EUTSA_v10028947mg	Eutrema salsugineum (Saltwater cress) (Sisymbrium salsugineum)	NA	chromatin binding; zinc ion binding	GO:0003682; GO:0008270	GO:0003682~chromatin binding;GO:0008270~zinc ion binding	NA	NA
Master_Control_43636	SO_3189_CA_comp482673_c0_seq1	24.0906	4.151	0.172308	-2.53694	0.251441	1	NA	NA	NA	NA	NA	NA	NA	NA	NA	NA	NA	NA	NA	NA	NA	NA	NA	NA	NA	NA	NA	NA
Master_Control_43641	SO_3446_SD_c54443_g1_i1	94.4352	42.5477	0.450549	-1.15024	0.44386	1	NA	NA	NA	NA	NA	NA	NA	NA	NA	NA	NA	NA	NA	NA	NA	NA	NA	NA	NA	NA	NA	NA
Master_Control_43657	SO_3189_CA_comp30153_c0_seq1	139.725	58.1139	0.415915	-1.26564	0.372993	1	tr|A0A0A0LW06|A0A0A0LW06_CUCSA	327	54.9	102	34	31.19	45	1	585	283	38	139	2e-24	Uncharacterized protein	Csa_1G569420	Cucumis sativus (Cucumber)	NA	NA	NA	NA	NA	NA
Master_Control_43664	SO_3189_CA_comp3849_c0_seq1	25.0542	4.151	0.16568	-2.59352	0.23785	1	NA	NA	NA	NA	NA	NA	NA	NA	NA	NA	NA	NA	NA	NA	NA	NA	NA	NA	NA	NA	NA	NA
Master_Control_43668	SO_3446_SD_c18848_g1_i2	131.053	52.9252	0.403846	-1.30812	0.362491	1	tr|F6HB63|F6HB63_VITVI	192	57.05	149	39.73	77.6	59	2	708	271	45	191	1e-38	Putative uncharacterized protein	VIT_13s0064g00870	Vitis vinifera (Grape)	NA	NA	NA	NA	NA	NA
Master_Control_43669	SO_3446_SD_c18848_g1_i1	397.977	138.021	0.346806	-1.5278	0.234652	1	tr|M5X162|M5X162_PRUPE	197	83.53	170	46.2	86.29	28	0	999	490	1	170	5e-101	Uncharacterized protein	PRUPE_ppa011769mg	Prunus persica (Peach) (Amygdalus persica)	NA	NA	NA	NA	NA	NA
Master_Control_43673	SO_3446_SD_c11324_g1_i1	316.069	91.3219	0.288931	-1.79121	0.176523	1	tr|A0A067JZS2|A0A067JZS2_JATCU	229	79.3	227	52.59	99.13	45	1	352	1026	3	229	8e-103	Uncharacterized protein	JCGZ_18298	Jatropha curcas (Barbados nut)	NA	membrane	GO:0016020	NA	NA	GO:0016020~membrane
Master_Control_43702	SO_3189_CA_comp28230_c0_seq3	41.4358	10.3775	0.250447	-1.99742	0.281067	1	tr|M0SBC8|M0SBC8_MUSAM	1328	37.63	93	17.16	7	28	1	398	676	960	1022	9e-20	Uncharacterized protein	NA	Musa acuminata subsp. malaccensis (Wild banana) (Musa malaccensis)	NA	aspartic-type endopeptidase activity; lipid metabolic process; nucleic acid binding; nucleotide binding	GO:0004190; GO:0006629; GO:0003676; GO:0000166	GO:0004190~aspartic-type endopeptidase activity;GO:0003676~nucleic acid binding;GO:0000166~nucleotide binding	GO:0006629~lipid metabolic process	NA
Master_Control_43705	SO_3189_CA_comp28230_c0_seq2	41.4358	15.5662	0.375671	-1.41246	0.430134	1	tr|M0SBC8|M0SBC8_MUSAM	1328	37.63	93	16.29	7	28	1	398	676	960	1022	9e-20	Uncharacterized protein	NA	Musa acuminata subsp. malaccensis (Wild banana) (Musa malaccensis)	NA	aspartic-type endopeptidase activity; lipid metabolic process; nucleic acid binding; nucleotide binding	GO:0004190; GO:0006629; GO:0003676; GO:0000166	GO:0004190~aspartic-type endopeptidase activity;GO:0003676~nucleic acid binding;GO:0000166~nucleotide binding	GO:0006629~lipid metabolic process	NA
Master_Control_43710	SO_3189_CA_comp28230_c0_seq4	27.9451	2.0755	0.0742706	-3.75107	0.111958	1	tr|M0SBC8|M0SBC8_MUSAM	1328	37.63	93	16.45	7	28	1	398	676	960	1022	9e-20	Uncharacterized protein	NA	Musa acuminata subsp. malaccensis (Wild banana) (Musa malaccensis)	NA	aspartic-type endopeptidase activity; lipid metabolic process; nucleic acid binding; nucleotide binding	GO:0004190; GO:0006629; GO:0003676; GO:0000166	GO:0004190~aspartic-type endopeptidase activity;GO:0003676~nucleic acid binding;GO:0000166~nucleotide binding	GO:0006629~lipid metabolic process	NA
Master_Control_43711	SO_3446_SD_c47511_g1_i1	7121.18	2167.86	0.304424	-1.71585	0.17658	1	tr|A0A076FU21|A0A076FU21_TOBAC	185	83.78	185	26.27	100	29	1	184	738	1	184	4e-106	Temperature-induced lipocalin	TIL	Nicotiana tabacum (Common tobacco)	NA	transporter activity	GO:0005215	GO:0005215~transporter activity	NA	NA
Master_Control_43721	SO_3446_SD_c29323_g1_i2	4946.28	1916.72	0.387508	-1.3677	0.269518	1	tr|V4U680|V4U680_9ROSI	885	74.38	886	79.72	100	222	4	3132	487	1	885	0	Uncharacterized protein	CICLE_v10018801mg	Citrus clementina	NA	guanosine tetraphosphate metabolic process	GO:0015969	NA	GO:0015969~guanosine tetraphosphate metabolic process	NA
Master_Control_43725	SO_3189_CA_comp1026566_c0_seq1	42.3995	16.604	0.391608	-1.35252	0.446253	1	NA	NA	NA	NA	NA	NA	NA	NA	NA	NA	NA	NA	NA	NA	NA	NA	NA	NA	NA	NA	NA	NA
Master_Control_43760	SO_3189_CA_comp34439_c0_seq28	265.96	28.0192	0.105351	-3.24672	0.0254799	0.723782	tr|V4SZA2|V4SZA2_9ROSI	456	71.13	97	12.9	21.27	28	0	1789	2079	360	456	8e-38	MATE efflux family protein	CICLE_v10020096mg	Citrus clementina	NA	antiporter activity; drug transmembrane transporter activity; integral component of membrane	GO:0015297; GO:0015238; GO:0016021	GO:0015297~antiporter activity;GO:0015238~drug transmembrane transporter activity	NA	GO:0016021~integral component of membrane
Master_Control_43764	SO_3446_SD_c21200_g1_i1	974.224	442.081	0.453778	-1.13994	0.347691	1	tr|A0A061F0A6|A0A061F0A6_THECC	76	71.19	59	24.11	77.63	17	0	139	315	16	74	4e-20	Prefoldin chaperone subunit family protein	TCM_025706	Theobroma cacao (Cacao) (Cocoa)	NA	prefoldin complex; protein folding	GO:0016272; GO:0006457	NA	GO:0006457~protein folding	GO:0016272~prefoldin complex
Master_Control_43765	SO_3189_CA_comp359361_c0_seq1	50.1085	2.0755	0.0414201	-4.59352	0.0348297	0.829142	NA	NA	NA	NA	NA	NA	NA	NA	NA	NA	NA	NA	NA	NA	NA	NA	NA	NA	NA	NA	NA	NA
Master_Control_43772	SO_3446_SD_c48095_g1_i1	62.6356	8.30199	0.132544	-2.91545	0.106274	1	NA	NA	NA	NA	NA	NA	NA	NA	NA	NA	NA	NA	NA	NA	NA	NA	NA	NA	NA	NA	NA	NA
Master_Control_43776	SO_3446_SD_c14864_g1_i2	22.1634	8.30199	0.374582	-1.41665	0.499802	1	tr|B9IMV7|B9IMV7_POPTR	337	84.81	79	21.68	23.44	12	0	730	494	258	336	4e-41	Uncharacterized protein	POPTR_0018s12750g	Populus trichocarpa (Western balsam poplar) (Populus balsamifera subsp. trichocarpa)	NA	integral component of membrane	GO:0016021	NA	NA	GO:0016021~integral component of membrane
Master_Control_43784	SO_3189_CA_comp26011_c0_seq9	35.6541	6.22649	0.174636	-2.51758	0.205604	1	tr|B9IMV7|B9IMV7_POPTR	337	79.09	110	33.47	32.64	23	0	823	494	227	336	3e-52	Uncharacterized protein	POPTR_0018s12750g	Populus trichocarpa (Western balsam poplar) (Populus balsamifera subsp. trichocarpa)	NA	integral component of membrane	GO:0016021	NA	NA	GO:0016021~integral component of membrane
Master_Control_43777	SO_3189_CA_comp26011_c0_seq7	30.836	9.33974	0.302885	-1.72316	0.377367	1	tr|B9IMV7|B9IMV7_POPTR	337	79.09	110	34.74	32.64	23	0	823	494	227	336	1e-52	Uncharacterized protein	POPTR_0018s12750g	Populus trichocarpa (Western balsam poplar) (Populus balsamifera subsp. trichocarpa)	NA	integral component of membrane	GO:0016021	NA	NA	GO:0016021~integral component of membrane
Master_Control_43779	SO_3189_CA_comp26011_c0_seq5	30.836	6.22649	0.201923	-2.30812	0.255653	1	tr|B9IMV7|B9IMV7_POPTR	337	79.28	111	30.95	32.94	23	0	826	494	226	336	5e-53	Uncharacterized protein	POPTR_0018s12750g	Populus trichocarpa (Western balsam poplar) (Populus balsamifera subsp. trichocarpa)	NA	integral component of membrane	GO:0016021	NA	NA	GO:0016021~integral component of membrane
Master_Control_43781	SO_3189_CA_comp26011_c0_seq6	37.5813	11.4152	0.303748	-1.71906	0.355855	1	tr|V4LTK7|V4LTK7_EUTSA	347	81.08	37	7.29	10.66	7	0	1162	1052	268	304	5e-20	Uncharacterized protein	EUTSA_v10025618mg	Eutrema salsugineum (Saltwater cress) (Sisymbrium salsugineum)	NA	integral component of membrane	GO:0016021	NA	NA	GO:0016021~integral component of membrane
Master_Control_43783	SO_3189_CA_comp26011_c0_seq3	12.5271	4.151	0.331361	-1.59352	0.535299	1	tr|B9IMV7|B9IMV7_POPTR	337	84.81	79	20.03	23.44	12	0	730	494	258	336	7e-42	Uncharacterized protein	POPTR_0018s12750g	Populus trichocarpa (Western balsam poplar) (Populus balsamifera subsp. trichocarpa)	NA	integral component of membrane	GO:0016021	NA	NA	GO:0016021~integral component of membrane
Master_Control_43788	SO_3189_CA_comp11523_c0_seq1	564.684	209.625	0.371226	-1.42963	0.253322	1	tr|V4SL13|V4SL13_9ROSI	111	66.25	80	28.57	72.07	27	0	722	483	32	111	1e-32	Uncharacterized protein (Fragment)	CICLE_v100031692mg	Citrus clementina	NA	NA	NA	NA	NA	NA
Master_Control_43794	SO_3189_CA_comp15048_c0_seq1	160.925	64.3404	0.399816	-1.32259	0.343999	1	NA	NA	NA	NA	NA	NA	NA	NA	NA	NA	NA	NA	NA	NA	NA	NA	NA	NA	NA	NA	NA	NA
Master_Control_43795	SO_3189_CA_comp15205_c0_seq2	33.7268	12.453	0.369231	-1.43741	0.444461	1	NA	NA	NA	NA	NA	NA	NA	NA	NA	NA	NA	NA	NA	NA	NA	NA	NA	NA	NA	NA	NA	NA
Master_Control_43801	SO_3189_CA_comp28997_c0_seq1	366.177	175.38	0.478947	-1.06206	0.40371	1	tr|M0ZLL7|M0ZLL7_SOLTU	602	59.55	178	90.97	29.57	71	1	535	2	1	177	9e-69	Uncharacterized protein	PGSC0003DMG400001345	Solanum tuberosum (Potato)	NA	NA	NA	NA	NA	NA
Master_Control_43823	SO_3189_CA_comp21403_c0_seq2	165.743	34.2457	0.206619	-2.27496	0.119397	1	NA	NA	NA	NA	NA	NA	NA	NA	NA	NA	NA	NA	NA	NA	NA	NA	NA	NA	NA	NA	NA	NA
Master_Control_43824	SO_3189_CA_comp21403_c0_seq1	245.724	45.661	0.185822	-2.42801	0.0834254	1	NA	NA	NA	NA	NA	NA	NA	NA	NA	NA	NA	NA	NA	NA	NA	NA	NA	NA	NA	NA	NA	NA
Master_Control_43825	SO_3446_SD_c23059_g1_i4	795.954	158.776	0.199478	-2.32569	0.0678263	1	tr|M1C512|M1C512_SOLTU	328	58.46	260	53.5	79.27	89	5	1117	341	76	317	3e-66	Uncharacterized protein	PGSC0003DMG400023341	Solanum tuberosum (Potato)	NA	nucleus; positive regulation of transcription, DNA-templated; sequence-specific DNA binding; sequence-specific DNA binding transcription factor activity; zinc ion binding	GO:0005634; GO:0045893; GO:0043565; GO:0003700; GO:0008270	GO:0043565~sequence-specific DNA binding;GO:0003700~sequence-specific DNA binding transcription factor activity;GO:0008270~zinc ion binding	GO:0045893~positive regulation of transcription, DNA-templated	GO:0005634~nucleus
Master_Control_43848	SO_3446_SD_c27694_g3_i6	255.36	45.661	0.17881	-2.4835	0.0761982	1	NA	NA	NA	NA	NA	NA	NA	NA	NA	NA	NA	NA	NA	NA	NA	NA	NA	NA	NA	NA	NA	NA
Master_Control_43846	SO_3189_CA_comp350058_c0_seq1	86.7262	28.0192	0.323077	-1.63005	0.296957	1	NA	NA	NA	NA	NA	NA	NA	NA	NA	NA	NA	NA	NA	NA	NA	NA	NA	NA	NA	NA	NA	NA
Master_Control_43847	SO_3446_SD_c27694_g4_i1	585.883	230.38	0.393219	-1.3466	0.279607	1	NA	NA	NA	NA	NA	NA	NA	NA	NA	NA	NA	NA	NA	NA	NA	NA	NA	NA	NA	NA	NA	NA
Master_Control_43865	SO_3446_SD_c12159_g1_i1	23.127	11.4152	0.49359	-1.01862	0.618515	1	tr|A0A061GLS2|A0A061GLS2_THECC	219	70.05	197	55.86	89.95	55	1	170	760	26	218	8e-96	CFIM-25 isoform 1	TCM_037594	Theobroma cacao (Cacao) (Cocoa)	NA	hydrolase activity; mRNA binding; mRNA cleavage factor complex; mRNA polyadenylation	GO:0016787; GO:0003729; GO:0005849; GO:0006378	GO:0016787~hydrolase activity;GO:0003729~mRNA binding	GO:0006378~mRNA polyadenylation	GO:0005849~mRNA cleavage factor complex
Master_Control_43867	SO_3189_CA_comp24085_c0_seq3	14.4544	6.22649	0.430769	-1.21501	0.612877	1	tr|A0A061GLS2|A0A061GLS2_THECC	219	69.03	113	47.15	51.6	35	0	83	421	106	218	4e-52	CFIM-25 isoform 1	TCM_037594	Theobroma cacao (Cacao) (Cocoa)	NA	hydrolase activity; mRNA binding; mRNA cleavage factor complex; mRNA polyadenylation	GO:0016787; GO:0003729; GO:0005849; GO:0006378	GO:0016787~hydrolase activity;GO:0003729~mRNA binding	GO:0006378~mRNA polyadenylation	GO:0005849~mRNA cleavage factor complex
Master_Control_43870	SO_3446_SD_c26002_g1_i1	875.934	273.966	0.31277	-1.67683	0.175381	1	tr|A0A068UCD2|A0A068UCD2_COFCA	471	39.2	523	88.74	100	205	13	166	1554	1	470	3e-97	Coffea canephora DH200=94 genomic scaffold, scaffold_19	GSCOC_T00021162001	Coffea canephora (Robusta coffee)	NA	ARF GTPase activator activity; regulation of ARF GTPase activity; zinc ion binding	GO:0008060; GO:0032312; GO:0008270	GO:0008060~ARF GTPase activator activity;GO:0008270~zinc ion binding	GO:0032312~regulation of ARF GTPase activity	NA
Master_Control_43875	SO_3446_SD_c23345_g1_i1	632.137	286.419	0.453096	-1.14211	0.354216	1	tr|B9SP63|B9SP63_RICCO	529	59.73	514	79.04	97.16	193	5	245	1759	21	529	0	Pectinesterase (EC 3.1.1.11)	RCOM_0628790	Ricinus communis (Castor bean)	PATHWAY: Glycan metabolism; pectin degradation; 2-dehydro-3-deoxy-D-gluconate from pectin: step 1/5. {ECO:0000256|SAAS:SAAS00077137}.	aspartyl esterase activity; cell wall; cell wall modification; enzyme inhibitor activity; pectin catabolic process; pectinesterase activity	GO:0045330; GO:0005618; GO:0042545; GO:0004857; GO:0045490; GO:0030599	GO:0045330~aspartyl esterase activity;GO:0004857~enzyme inhibitor activity;GO:0030599~pectinesterase activity	GO:0042545~cell wall modification;GO:0045490~pectin catabolic process	GO:0005618~cell wall
Master_Control_43877	SO_3446_SD_c13300_g1_i1	659.119	143.209	0.217274	-2.20241	0.0850296	1	tr|A0A068U028|A0A068U028_COFCA	188	43.33	120	37.34	63.83	58	5	218	556	10	126	4e-15	Coffea canephora DH200=94 genomic scaffold, scaffold_7	GSCOC_T00036764001	Coffea canephora (Robusta coffee)	NA	NA	NA	NA	NA	NA
Master_Control_43884	SO_3189_CA_comp15453_c0_seq1	353.65	143.209	0.404947	-1.3042	0.310655	1	tr|B9IB03|B9IB03_POPTR	456	78.71	310	33.53	67.98	65	1	1147	2073	143	452	3e-158	Uncharacterized protein	POPTR_0014s17320g	Populus trichocarpa (Western balsam poplar) (Populus balsamifera subsp. trichocarpa)	NA	NA	NA	NA	NA	NA
Master_Control_43915	SO_3189_CA_comp35045_c0_seq1	2789.69	997.277	0.357486	-1.48404	0.223452	1	tr|A0A068U8U1|A0A068U8U1_COFCA	220	94.55	220	50.69	100	12	0	306	965	1	220	8e-151	Coffea canephora DH200=94 genomic scaffold, scaffold_11	GSCOC_T00016561001	Coffea canephora (Robusta coffee)	NA	ribosome; structural constituent of ribosome; translation	GO:0005840; GO:0003735; GO:0006412	GO:0003735~structural constituent of ribosome	GO:0006412~translation	GO:0005840~ribosome
Master_Control_43917	SO_3446_SD_c32430_g1_i16	310.287	132.832	0.428094	-1.224	0.345218	1	tr|K4B1M1|K4B1M1_SOLLC	609	77.43	443	72.23	72.74	100	0	355	1683	146	588	0	Uncharacterized protein	Solyc01g102950.2	Solanum lycopersicum (Tomato) (Lycopersicon esculentum)	NA	carotenoid biosynthetic process; chloroplast; oxidoreductase activity, acting on paired donors, with incorporation or reduction of molecular oxygen	GO:0016117; GO:0009507; GO:0016705	GO:0016705~oxidoreductase activity, acting on paired donors, with incorporation or reduction of molecular oxygen	GO:0016117~carotenoid biosynthetic process	GO:0009507~chloroplast
Master_Control_43920	SO_3189_CA_comp22683_c0_seq1	5161.17	1711.25	0.331562	-1.59265	0.201145	1	tr|K4CF48|K4CF48_SOLLC	432	80.26	385	50.84	89.12	72	1	1395	241	52	432	0	Uncharacterized protein	Solyc07g049450.2	Solanum lycopersicum (Tomato) (Lycopersicon esculentum)	NA	cell redox homeostasis; isomerase activity	GO:0045454; GO:0016853	GO:0016853~isomerase activity	GO:0045454~cell redox homeostasis	NA
Master_Control_43922	SO_3446_SD_c24405_g1_i1	6535.3	2367.11	0.362203	-1.46513	0.244209	1	tr|M5XBU1|M5XBU1_PRUPE	463	78.14	430	75.97	92.87	88	2	1526	243	38	463	0	Uncharacterized protein	PRUPE_ppa005396mg	Prunus persica (Peach) (Amygdalus persica)	NA	cell redox homeostasis; isomerase activity	GO:0045454; GO:0016853	GO:0016853~isomerase activity	GO:0045454~cell redox homeostasis	NA
Master_Control_43945	SO_3189_CA_comp26918_c0_seq2	309.323	74.7179	0.241553	-2.04959	0.127219	1	tr|B9RHE2|B9RHE2_RICCO	87	61.73	81	30.26	93.1	30	1	680	441	7	87	2e-18	30S ribosomal protein S31, mitochondrial, putative	RCOM_1450700	Ricinus communis (Castor bean)	NA	ribosome	GO:0005840	NA	NA	GO:0005840~ribosome
Master_Control_43951	SO_3189_CA_comp86392_c0_seq1	554.084	270.853	0.488829	-1.0326	0.403872	1	tr|A0A068V6L7|A0A068V6L7_COFCA	401	73.23	254	32.45	63.34	68	0	927	1688	148	401	1e-121	Coffea canephora DH200=94 genomic scaffold, scaffold_118	GSCOC_T00017254001	Coffea canephora (Robusta coffee)	NA	catalytic activity	GO:0003824	GO:0003824~catalytic activity	NA	NA
Master_Control_33280	SO_3446_SD_c50374_g1_i1	15.418	7.26424	0.471154	-1.08573	0.643048	1	NA	NA	NA	NA	NA	NA	NA	NA	NA	NA	NA	NA	NA	NA	NA	NA	NA	NA	NA	NA	NA	NA
Master_Control_43971	SO_3189_CA_comp32162_c1_seq2	92.5079	26.9815	0.291667	-1.77761	0.253845	1	tr|A0A061DW91|A0A061DW91_THECC	470	46.69	347	90.13	73.83	114	10	215	1048	1	345	1e-63	Basic helix-loop-helix DNA-binding superfamily protein isoform 1	TCM_005607	Theobroma cacao (Cacao) (Cocoa)	NA	DNA binding	GO:0003677	GO:0003677~DNA binding	NA	NA
Master_Control_43972	SO_3446_SD_c32262_g7_i1	96.3624	19.7172	0.204615	-2.28901	0.151023	1	tr|A0A061DW91|A0A061DW91_THECC	470	45.56	360	90.45	76.6	112	12	215	1087	1	345	3e-60	Basic helix-loop-helix DNA-binding superfamily protein isoform 1	TCM_005607	Theobroma cacao (Cacao) (Cocoa)	NA	DNA binding	GO:0003677	GO:0003677~DNA binding	NA	NA
Master_Control_43981	SO_3189_CA_comp27333_c0_seq1	2022.65	585.29	0.289369	-1.78902	0.144181	1	tr|B9GGF9|B9GGF9_POPTR	690	41.35	694	84.46	100	320	13	256	2157	4	670	1e-114	Uncharacterized protein	POPTR_0001s38430g	Populus trichocarpa (Western balsam poplar) (Populus balsamifera subsp. trichocarpa)	NA	calcium ion binding; integral component of membrane; transmembrane transport	GO:0005509; GO:0016021; GO:0055085	GO:0005509~calcium ion binding	GO:0055085~transmembrane transport	GO:0016021~integral component of membrane
Master_Control_43986	SO_3446_SD_c45277_g1_i1	277.524	113.115	0.407585	-1.29483	0.32428	1	NA	NA	NA	NA	NA	NA	NA	NA	NA	NA	NA	NA	NA	NA	NA	NA	NA	NA	NA	NA	NA	NA
Master_Control_43989	SO_3446_SD_c26220_g1_i1	1948.45	835.388	0.428745	-1.22181	0.311544	1	tr|I3XK00|I3XK00_CIRAR	234	91.03	234	53.55	100	21	0	275	976	1	234	5e-141	Cyclophilin-like peptidyl-prolyl cis-trans isomerase	NA	Cirsium arvense (Canada thistle) (Carduus arvensis)	NA	peptidyl-prolyl cis-trans isomerase activity; protein folding	GO:0003755; GO:0006457	GO:0003755~peptidyl-prolyl cis-trans isomerase activity	GO:0006457~protein folding	NA
Master_Control_43991	SO_3189_CA_comp25727_c1_seq1	188.87	86.1332	0.456044	-1.13276	0.40468	1	tr|B8B9N2|B8B9N2_ORYSI	235	88.54	96	41.2	40.85	11	0	1	288	140	235	4e-55	Putative uncharacterized protein	OsI_30332	Oryza sativa subsp. indica (Rice)	NA	nucleic acid binding; nucleotide binding	GO:0003676; GO:0000166	GO:0003676~nucleic acid binding;GO:0000166~nucleotide binding	NA	NA
Master_Control_44010	SO_3189_CA_comp26397_c1_seq1	8641.78	3419.38	0.39568	-1.33759	0.29492	1	tr|A0A061G8D9|A0A061G8D9_THECC	288	82.43	239	56.68	82.99	40	1	246	962	52	288	8e-138	ATP-dependent Clp protease proteolytic subunit	TCM_016742	Theobroma cacao (Cacao) (Cocoa)	NA	serine-type endopeptidase activity	GO:0004252	GO:0004252~serine-type endopeptidase activity	NA	NA
Master_Control_44012	SO_3189_CA_comp25798_c0_seq2	316.069	58.1139	0.183865	-2.44328	0.0738924	1	tr|A0A061F9P8|A0A061F9P8_THECC	414	55.86	401	84.84	96.86	111	7	266	1273	14	413	1e-133	Homeodomain-like superfamily protein isoform 2	TCM_026448	Theobroma cacao (Cacao) (Cocoa)	NA	chromatin binding; DNA binding	GO:0003677; GO:0003682	GO:0003677~DNA binding;GO:0003682~chromatin binding	NA	NA
Master_Control_44016	SO_3189_CA_comp27552_c0_seq3	2583.48	1272.28	0.492468	-1.0219	0.39722	1	tr|A0A067EWZ3|A0A067EWZ3_CITSI	579	60.65	582	76.18	100	183	13	189	1805	1	579	0	Uncharacterized protein	CISIN_1g007997mg	Citrus sinensis (Sweet orange) (Citrus aurantium var. sinensis)	NA	metal ion binding; nucleotide binding; RNA binding	GO:0003723; GO:0046872; GO:0000166	GO:0003723~RNA binding;GO:0046872~metal ion binding;GO:0000166~nucleotide binding	NA	NA
Master_Control_44021	SO_3189_CA_comp32156_c0_seq1	88.6534	31.1325	0.351171	-1.50976	0.328963	1	tr|M0ZSE9|M0ZSE9_SOLTU	430	85.14	74	27.44	17.21	11	0	115	336	357	430	5e-33	Uncharacterized protein	PGSC0003DMG400002730	Solanum tuberosum (Potato)	NA	integral component of membrane	GO:0016021	NA	NA	GO:0016021~integral component of membrane
Master_Control_44025	SO_3189_CA_comp27352_c0_seq2	3571.19	335.193	0.0938603	-3.41334	0.00910752	0.425207	tr|A0A067K1A1|A0A067K1A1_JATCU	275	61.13	283	60.43	100	88	7	193	999	1	275	1e-91	Uncharacterized protein	JCGZ_21068	Jatropha curcas (Barbados nut)	NA	NA	NA	NA	NA	NA
Master_Control_44026	SO_3446_SD_c27687_g1_i1	1968.68	277.079	0.140743	-2.82886	0.0261637	0.732966	tr|A0A068VG41|A0A068VG41_COFCA	266	54.46	213	50	80.08	79	7	196	810	1	203	1e-49	Coffea canephora DH200=94 genomic scaffold, scaffold_263	GSCOC_T00004146001	Coffea canephora (Robusta coffee)	NA	NA	NA	NA	NA	NA
Master_Control_44031	SO_3446_SD_c25228_g1_i3	339.196	160.851	0.474213	-1.07639	0.400473	1	tr|A0A068U414|A0A068U414_COFCA	194	66.5	197	54.17	100	62	1	23	613	1	193	5e-85	Coffea canephora DH200=94 genomic scaffold, scaffold_9	GSCOC_T00041717001	Coffea canephora (Robusta coffee)	NA	NA	NA	NA	NA	NA
Master_Control_44036	SO_3189_CA_comp30388_c0_seq4	367.141	101.699	0.277004	-1.85202	0.157911	1	tr|A0A022PYV4|A0A022PYV4_ERYGU	325	85.64	195	35.89	60	28	0	851	267	131	325	3e-90	Uncharacterized protein	MIMGU_mgv1a010002mg	Erythranthe guttata (Yellow monkey flower) (Mimulus guttatus)	NA	ATPase activity; ATP binding	GO:0005524; GO:0016887	GO:0005524~ATP binding;GO:0016887~ATPase activity	NA	NA
Master_Control_33284	SO_3446_SD_c50680_g1_i1	8.67262	4.151	0.478632	-1.06301	0.726526	1	NA	NA	NA	NA	NA	NA	NA	NA	NA	NA	NA	NA	NA	NA	NA	NA	NA	NA	NA	NA	NA	NA
Master_Control_44047	SO_3189_CA_comp26786_c0_seq1	2852.33	449.345	0.157536	-2.66624	0.0350962	0.829305	tr|A0A068TN81|A0A068TN81_COFCA	478	71.21	462	68.14	96.65	127	3	132	1505	19	478	0	Non-specific serine/threonine protein kinase (EC 2.7.11.1)	GSCOC_T00013955001	Coffea canephora (Robusta coffee)	NA	ATP binding; protein serine/threonine kinase activity; signal transduction	GO:0005524; GO:0004674; GO:0007165	GO:0005524~ATP binding;GO:0004674~protein serine/threonine kinase activity	GO:0007165~signal transduction	NA
Master_Control_44049	SO_3446_SD_c15808_g1_i3	30.836	12.453	0.403846	-1.30812	0.493249	1	tr|U5G4U6|U5G4U6_POPTR	138	41.94	93	32.11	67.39	45	3	329	580	42	134	5e-16	Uncharacterized protein	POPTR_0008s03970g	Populus trichocarpa (Western balsam poplar) (Populus balsamifera subsp. trichocarpa)	NA	NA	NA	NA	NA	NA
Master_Control_44050	SO_3189_CA_comp10790_c0_seq1	69.3809	13.4907	0.194444	-2.36257	0.165412	1	NA	NA	NA	NA	NA	NA	NA	NA	NA	NA	NA	NA	NA	NA	NA	NA	NA	NA	NA	NA	NA	NA
Master_Control_44051	SO_3189_CA_comp10099_c0_seq1	581.065	273.966	0.471489	-1.0847	0.380101	1	tr|B9S114|B9S114_RICCO	408	77.33	300	42.69	73.53	56	6	289	1167	1	295	7e-145	Katanin p60 ATPase-containing subunit, putative (EC 3.6.4.3)	RCOM_0632640	Ricinus communis (Castor bean)	NA	ATP binding; microtubule-severing ATPase activity	GO:0005524; GO:0008568	GO:0005524~ATP binding;GO:0008568~microtubule-severing ATPase activity	NA	NA
Master_Control_44053	SO_3189_CA_comp27229_c0_seq1	2447.61	778.312	0.317989	-1.65295	0.17608	1	tr|B9HY14|B9HY14_POPTR	353	73.93	280	56.57	79.32	73	0	404	1243	66	345	6e-158	Uncharacterized protein	POPTR_0010s17700g	Populus trichocarpa (Western balsam poplar) (Populus balsamifera subsp. trichocarpa)	NA	hydrolase activity	GO:0016787	GO:0016787~hydrolase activity	NA	NA
Master_Control_44059	SO_3446_SD_c12550_g1_i2	762.227	176.417	0.23145	-2.11123	0.0950687	1	NA	NA	NA	NA	NA	NA	NA	NA	NA	NA	NA	NA	NA	NA	NA	NA	NA	NA	NA	NA	NA	NA
Master_Control_44072	SO_3189_CA_comp27770_c0_seq2	125.271	48.7742	0.389349	-1.36086	0.347898	1	NA	NA	NA	NA	NA	NA	NA	NA	NA	NA	NA	NA	NA	NA	NA	NA	NA	NA	NA	NA	NA	NA
Master_Control_44074	SO_3189_CA_comp26424_c1_seq1	39.5086	3.11325	0.0787992	-3.66567	0.0848941	1	NA	NA	NA	NA	NA	NA	NA	NA	NA	NA	NA	NA	NA	NA	NA	NA	NA	NA	NA	NA	NA	NA
Master_Control_44075	SO_3189_CA_comp26424_c0_seq1	730.427	159.813	0.218794	-2.19235	0.0846789	1	tr|A5C9T4|A5C9T4_VITVI	452	55.51	463	70.9	100	162	14	239	1576	10	445	6e-118	Putative uncharacterized protein	VIT_00s2269g00010 VITISV_007520	Vitis vinifera (Grape)	NA	calcium ion transport; Golgi organization; response to salt stress	GO:0007030; GO:0006816; GO:0009651	NA	GO:0007030~Golgi organization;GO:0006816~calcium ion transport;GO:0009651~response to salt stress	NA
Master_Control_44081	SO_3189_CA_comp468653_c0_seq1	608.047	176.417	0.290138	-1.78519	0.157474	1	tr|C6TAY3|C6TAY3_SOYBN	289	80.98	205	42.56	70.93	39	0	1106	492	31	235	6e-114	Uncharacterized protein	NA	Glycine max (Soybean) (Glycine hispida)	NA	membrane	GO:0016020	NA	NA	GO:0016020~membrane
Master_Control_44084	SO_3189_CA_comp274113_c0_seq1	67.4537	19.7172	0.292308	-1.77444	0.282635	1	NA	NA	NA	NA	NA	NA	NA	NA	NA	NA	NA	NA	NA	NA	NA	NA	NA	NA	NA	NA	NA	NA
Master_Control_44116	SO_3189_CA_comp31915_c0_seq1	144.544	19.7172	0.13641	-2.87398	0.0625445	1	NA	NA	NA	NA	NA	NA	NA	NA	NA	NA	NA	NA	NA	NA	NA	NA	NA	NA	NA	NA	NA	NA
Master_Control_44121	SO_3446_SD_c42970_g1_i1	853.771	187.833	0.220003	-2.1844	0.0835597	1	tr|M5WSM3|M5WSM3_PRUPE	590	58.24	522	59.25	88.47	201	6	928	2442	56	577	0	Uncharacterized protein	PRUPE_ppa003235mg	Prunus persica (Peach) (Amygdalus persica)	NA	NA	NA	NA	NA	NA
Master_Control_44122	SO_3446_SD_c29124_g2_i2	889.425	216.89	0.243854	-2.03591	0.104207	1	tr|M5WSM3|M5WSM3_PRUPE	590	60.09	456	49.93	77.29	168	4	593	1918	37	492	0	Uncharacterized protein	PRUPE_ppa003235mg	Prunus persica (Peach) (Amygdalus persica)	NA	NA	NA	NA	NA	NA
Master_Control_44128	SO_3189_CA_comp17815_c0_seq1	75.1627	3.11325	0.0414201	-4.59352	0.0200498	0.647434	NA	NA	NA	NA	NA	NA	NA	NA	NA	NA	NA	NA	NA	NA	NA	NA	NA	NA	NA	NA	NA	NA
Master_Control_44139	SO_3189_CA_comp22968_c0_seq1	292.942	135.945	0.464069	-1.10759	0.393426	1	NA	NA	NA	NA	NA	NA	NA	NA	NA	NA	NA	NA	NA	NA	NA	NA	NA	NA	NA	NA	NA	NA
Master_Control_44143	SO_3446_SD_c15189_g1_i1	3588.54	1045.01	0.291209	-1.77987	0.149444	1	tr|D7TN65|D7TN65_VITVI	188	84.68	124	30.29	65.96	19	0	871	500	65	188	3e-70	Putative uncharacterized protein	VIT_01s0026g02680	Vitis vinifera (Grape)	NA	calcium ion binding; chloroplast thylakoid lumen; chloroplast thylakoid membrane; electron transporter, transferring electrons within the cyclic electron transport pathway of photosynthesis activity; extrinsic component of membrane; nitrite reductase complex [NAD(P)H]; pentose-phosphate shunt; photosynthetic electron transport chain; photosystem II oxygen evolving complex	GO:0005509; GO:0009543; GO:0009535; GO:0045156; GO:0019898; GO:0009344; GO:0006098; GO:0009767; GO:0009654	GO:0005509~calcium ion binding;GO:0045156~electron transporter, transferring electrons within the cyclic electron transport pathway of photosynthesis activity	GO:0006098~pentose-phosphate shunt;GO:0009767~photosynthetic electron transport chain	GO:0009543~chloroplast thylakoid lumen;GO:0009535~chloroplast thylakoid membrane;GO:0019898~extrinsic component of membrane;GO:0009344~nitrite reductase complex [NAD(P)H];GO:0009654~photosystem II oxygen evolving complex
Master_Control_44147	SO_3189_CA_comp960220_c0_seq1	322.814	74.7179	0.231458	-2.11118	0.115778	1	tr|A0A067GXE2|A0A067GXE2_CITSI	385	61.44	389	54.23	100	142	4	582	1748	5	385	2e-167	Uncharacterized protein	CISIN_1g016651mg	Citrus sinensis (Sweet orange) (Citrus aurantium var. sinensis)	NA	acetylglucosaminyltransferase activity; membrane	GO:0008375; GO:0016020	GO:0008375~acetylglucosaminyltransferase activity	NA	GO:0016020~membrane
Master_Control_44154	SO_3189_CA_comp32122_c0_seq1	796.917	284.343	0.356804	-1.4868	0.228181	1	tr|A0A068U8N0|A0A068U8N0_COFCA	184	68.28	145	35.77	78.8	43	1	232	657	29	173	2e-61	Coffea canephora DH200=94 genomic scaffold, scaffold_11	GSCOC_T00016483001	Coffea canephora (Robusta coffee)	NA	NA	NA	NA	NA	NA
Master_Control_44155	SO_3189_CA_comp27590_c0_seq2	2565.17	791.803	0.308675	-1.69584	0.165843	1	tr|A0A022PYT1|A0A022PYT1_ERYGU	331	81.32	257	38.24	77.64	47	1	645	1412	72	328	4e-147	Uncharacterized protein	MIMGU_mgv1a009813mg	Erythranthe guttata (Yellow monkey flower) (Mimulus guttatus)	NA	FMN binding; oxidoreductase activity	GO:0010181; GO:0016491	GO:0010181~FMN binding;GO:0016491~oxidoreductase activity	NA	NA
Master_Control_44156	SO_3189_CA_comp27590_c0_seq1	895.207	301.985	0.337335	-1.56774	0.203189	1	tr|A0A022PYT1|A0A022PYT1_ERYGU	331	73.15	298	53.69	90.03	74	3	180	1061	33	328	1e-148	Uncharacterized protein	MIMGU_mgv1a009813mg	Erythranthe guttata (Yellow monkey flower) (Mimulus guttatus)	NA	FMN binding; oxidoreductase activity	GO:0010181; GO:0016491	GO:0010181~FMN binding;GO:0016491~oxidoreductase activity	NA	NA
Master_Control_33291	SO_3446_SD_c1729_g1_i1	142.616	36.3212	0.254678	-1.97326	0.178862	1	NA	NA	NA	NA	NA	NA	NA	NA	NA	NA	NA	NA	NA	NA	NA	NA	NA	NA	NA	NA	NA	NA
Master_Control_44173	SO_3189_CA_comp28855_c0_seq2	2589.26	358.023	0.138273	-2.85441	0.0250077	0.719256	NA	NA	NA	NA	NA	NA	NA	NA	NA	NA	NA	NA	NA	NA	NA	NA	NA	NA	NA	NA	NA	NA
Master_Control_44175	SO_3189_CA_comp22373_c0_seq1	36.6177	4.151	0.11336	-3.14101	0.130028	1	NA	NA	NA	NA	NA	NA	NA	NA	NA	NA	NA	NA	NA	NA	NA	NA	NA	NA	NA	NA	NA	NA
Master_Control_44178	SO_3189_CA_comp22656_c0_seq1	1327.87	474.251	0.357151	-1.48539	0.222503	1	tr|B6SWB5|B6SWB5_MAIZE	560	30.17	116	13.28	20.71	71	3	532	879	290	395	5e-06	Putative uncharacterized protein	NA	Zea mays (Maize)	NA	NA	NA	NA	NA	NA
Master_Control_44179	SO_3189_CA_comp25443_c0_seq2	1066.73	476.327	0.446529	-1.16317	0.337212	1	tr|A0A068V3Z4|A0A068V3Z4_COFCA	134	80.3	132	53.44	98.51	26	0	141	536	1	132	4e-73	Coffea canephora DH200=94 genomic scaffold, scaffold_98	GSCOC_T00042948001	Coffea canephora (Robusta coffee)	NA	NA	NA	NA	NA	NA
Master_Control_44187	SO_3189_CA_comp21550_c0_seq1	1451.22	324.815	0.223823	-2.15957	0.0823635	1	NA	NA	NA	NA	NA	NA	NA	NA	NA	NA	NA	NA	NA	NA	NA	NA	NA	NA	NA	NA	NA	NA
Master_Control_44188	SO_3189_CA_comp21550_c0_seq2	5699.84	1111.43	0.194993	-2.3585	0.0646357	1	NA	NA	NA	NA	NA	NA	NA	NA	NA	NA	NA	NA	NA	NA	NA	NA	NA	NA	NA	NA	NA	NA
Master_Control_44202	SO_3189_CA_comp281239_c0_seq1	36.6177	4.151	0.11336	-3.14101	0.130028	1	tr|A0A078HFS8|A0A078HFS8_BRANA	698	50.55	91	14.63	13.04	45	0	437	165	11	101	6e-21	BnaC06g06540D protein	BnaC06g06540D GSBRNA2T00062307001	Brassica napus (Rape)	NA	ATP binding; protein kinase activity	GO:0005524; GO:0004672	GO:0005524~ATP binding;GO:0004672~protein kinase activity	NA	NA
Master_Control_44204	SO_3446_SD_c7143_g1_i2	247.651	29.057	0.11733	-3.09135	0.0333307	0.817006	tr|H6VQ89|H6VQ89_CAMSI	303	57.23	325	73.25	100	107	14	1128	172	3	301	2e-103	NAC transcription factor	NAC1	Camellia sinensis (Tea)	NA	DNA binding; regulation of transcription, DNA-templated	GO:0003677; GO:0006355	GO:0003677~DNA binding	GO:0006355~regulation of transcription, DNA-templated	NA
Master_Control_44212	SO_3446_SD_c6703_g1_i2	200.434	61.2272	0.305473	-1.71088	0.216744	1	tr|B9IIR8|B9IIR8_POPTR	917	70.69	58	8.9	6.32	13	1	769	608	689	746	2e-13	SPINDLY family protein	POPTR_0016s07650g	Populus trichocarpa (Western balsam poplar) (Populus balsamifera subsp. trichocarpa)	NA	NA	NA	NA	NA	NA
Master_Control_44213	SO_3446_SD_c6703_g1_i1	228.379	61.2272	0.268095	-1.89918	0.167781	1	tr|B9IIR8|B9IIR8_POPTR	917	70.69	58	9.01	6.32	13	1	745	584	689	746	2e-13	SPINDLY family protein	POPTR_0016s07650g	Populus trichocarpa (Western balsam poplar) (Populus balsamifera subsp. trichocarpa)	NA	NA	NA	NA	NA	NA
Master_Control_44226	SO_3189_CA_comp810_c1_seq1	793.063	330.004	0.416114	-1.26495	0.302026	1	tr|A0A067KQR1|A0A067KQR1_JATCU	500	67.75	276	33.87	55.2	77	2	1469	2269	71	343	4e-118	Uncharacterized protein	JCGZ_06767	Jatropha curcas (Barbados nut)	NA	intracellular; signal transduction	GO:0005622; GO:0007165	NA	GO:0007165~signal transduction	GO:0005622~intracellular
Master_Control_44237	SO_3446_SD_c8958_g1_i1	3481.57	1086.52	0.312078	-1.68002	0.172214	1	tr|M1C2Y2|M1C2Y2_SOLTU	168	76.92	130	21.61	77.38	30	0	818	429	28	157	3e-66	Uncharacterized protein	PGSC0003DMG400022762	Solanum tuberosum (Potato)	NA	NA	NA	NA	NA	NA
Master_Control_44247	SO_3446_SD_c16702_g1_i1	449.049	142.172	0.316606	-1.65924	0.19517	1	tr|M5XGW1|M5XGW1_PRUPE	345	80	75	31.69	21.74	14	1	226	2	21	94	8e-33	Uncharacterized protein (Fragment)	PRUPE_ppa004346m2g	Prunus persica (Peach) (Amygdalus persica)	NA	metal ion binding; nucleic acid binding	GO:0046872; GO:0003676	GO:0046872~metal ion binding;GO:0003676~nucleic acid binding	NA	NA
Master_Control_44259	SO_3189_CA_comp6494_c0_seq1	278.487	126.605	0.454618	-1.13727	0.383594	1	tr|A0A061FH20|A0A061FH20_THECC	589	71.05	38	24.15	6.45	11	0	161	274	340	377	4e-09	Mitogen-activated protein kinase kinase kinase 1, putative isoform 1	TCM_035015	Theobroma cacao (Cacao) (Cocoa)	NA	ATP binding; protein serine/threonine kinase activity	GO:0005524; GO:0004674	GO:0005524~ATP binding;GO:0004674~protein serine/threonine kinase activity	NA	NA
Master_Control_44261	SO_3189_CA_comp24968_c0_seq1	364.25	32.1702	0.0883191	-3.50113	0.0140525	0.540094	tr|A0A075WQ21|A0A075WQ21_FRAAN	352	69.49	118	46.64	33.52	30	1	758	405	238	349	3e-39	Sucrose nonfermenting 1-related protein kinase 2.8	SnRK2.8	Fragaria ananassa (Strawberry)	NA	ATP binding; protein serine/threonine kinase activity	GO:0005524; GO:0004674	GO:0005524~ATP binding;GO:0004674~protein serine/threonine kinase activity	NA	NA
Master_Control_44273	SO_3446_SD_c19020_g1_i2	1033.01	379.816	0.367681	-1.44347	0.237597	1	tr|K4BLN0|K4BLN0_SOLLC	536	64.67	484	72.13	90.3	164	1	337	1788	45	521	0	Uncharacterized protein	Solyc03g117280.2	Solanum lycopersicum (Tomato) (Lycopersicon esculentum)	NA	NA	NA	NA	NA	NA
Master_Control_44283	SO_3446_SD_c43421_g1_i1	67.4537	29.057	0.430769	-1.21501	0.448358	1	tr|M1AI82|M1AI82_SOLTU	625	47.08	240	26.75	38.4	85	4	1176	460	419	617	3e-61	Uncharacterized protein	PGSC0003DMG400009052	Solanum tuberosum (Potato)	NA	catalytic activity	GO:0003824	GO:0003824~catalytic activity	NA	NA
Master_Control_44315	SO_3189_CA_comp18521_c0_seq1	45.2903	6.22649	0.13748	-2.86271	0.137987	1	NA	NA	NA	NA	NA	NA	NA	NA	NA	NA	NA	NA	NA	NA	NA	NA	NA	NA	NA	NA	NA	NA
Master_Control_44316	SO_3189_CA_comp456187_c0_seq1	72.2718	5.18875	0.0717949	-3.79998	0.0421318	0.899461	NA	NA	NA	NA	NA	NA	NA	NA	NA	NA	NA	NA	NA	NA	NA	NA	NA	NA	NA	NA	NA	NA
Master_Control_44325	SO_3446_SD_c12019_g2_i1	247.651	33.208	0.134092	-2.89871	0.0436985	0.918122	tr|B9IKU8|B9IKU8_POPTR	257	68.25	252	79.83	98.05	79	1	123	878	1	251	5e-125	Uncharacterized protein	POPTR_0018s01470g	Populus trichocarpa (Western balsam poplar) (Populus balsamifera subsp. trichocarpa)	NA	hydrolase activity	GO:0016787	GO:0016787~hydrolase activity	NA	NA
Master_Control_44327	SO_3446_SD_c26822_g1_i1	1982.17	909.068	0.458622	-1.12462	0.350724	1	tr|G7L9L4|G7L9L4_MEDTR	189	80.23	177	56.07	93.65	33	2	938	411	14	189	5e-93	LSD1-type zinc finger protein	MTR_8g089310	Medicago truncatula (Barrel medic) (Medicago tribuloides)	NA	NA	NA	NA	NA	NA
Master_Control_44331	SO_3189_CA_comp29535_c0_seq1	739.1	292.645	0.395948	-1.33662	0.277791	1	tr|D7TJF6|D7TJF6_VITVI	168	72.29	166	43.15	98.81	46	0	262	759	1	166	1e-70	Putative uncharacterized protein	VIT_10s0003g00490	Vitis vinifera (Grape)	NA	NA	NA	NA	NA	NA
Master_Control_44333	SO_3446_SD_c20205_g2_i1	69.3809	8.30199	0.119658	-3.06301	0.0863487	1	NA	NA	NA	NA	NA	NA	NA	NA	NA	NA	NA	NA	NA	NA	NA	NA	NA	NA	NA	NA	NA	NA
Master_Control_44359	SO_3189_CA_comp385403_c0_seq1	17.3452	2.0755	0.119658	-3.06301	0.233555	1	NA	NA	NA	NA	NA	NA	NA	NA	NA	NA	NA	NA	NA	NA	NA	NA	NA	NA	NA	NA	NA	NA
Master_Control_44368	SO_3446_SD_c23206_g1_i1	21753.8	8550.01	0.393035	-1.34727	0.329422	1	tr|B8PYL3|B8PYL3_DAUCA	365	68.44	320	53.66	87.67	86	3	1435	521	33	352	1e-152	Ubiquinol oxidase (EC 1.10.3.11)	PTOX	Daucus carota (Wild carrot)	NA	alternative oxidase activity; integral component of membrane; metal ion binding; respiratory chain	GO:0009916; GO:0016021; GO:0046872; GO:0070469	GO:0009916~alternative oxidase activity;GO:0046872~metal ion binding	NA	GO:0016021~integral component of membrane;GO:0070469~respiratory chain
Master_Control_44377	SO_3189_CA_comp31935_c0_seq1	17389.6	8224.16	0.472937	-1.08028	0.423491	1	tr|W9QYS0|W9QYS0_9ROSA	235	85.9	234	39.13	99.57	33	0	437	1138	1	234	8e-143	Peroxisomal membrane protein 11C	L484_007524	Morus notabilis	NA	integral component of peroxisomal membrane; peroxisome fission	GO:0005779; GO:0016559	NA	GO:0016559~peroxisome fission	GO:0005779~integral component of peroxisomal membrane
Master_Control_44383	SO_3446_SD_c36874_g1_i1	66.4901	31.1325	0.468227	-1.09472	0.493384	1	NA	NA	NA	NA	NA	NA	NA	NA	NA	NA	NA	NA	NA	NA	NA	NA	NA	NA	NA	NA	NA	NA
Master_Control_44421	SO_3446_SD_c12985_g1_i1	503.975	58.1139	0.115311	-3.1164	0.021767	0.673753	NA	NA	NA	NA	NA	NA	NA	NA	NA	NA	NA	NA	NA	NA	NA	NA	NA	NA	NA	NA	NA	NA
Master_Control_44427	SO_3189_CA_comp25830_c0_seq1	254.397	106.888	0.420163	-1.25098	0.34418	1	tr|B9HHB2|B9HHB2_POPTR	321	58.53	299	61.19	93.15	101	4	382	1233	30	320	2e-84	Uncharacterized protein	POPTR_0007s10910g	Populus trichocarpa (Western balsam poplar) (Populus balsamifera subsp. trichocarpa)	NA	NA	NA	NA	NA	NA
Master_Control_44429	SO_3189_CA_comp25830_c0_seq2	150.325	44.6232	0.296844	-1.75222	0.223664	1	tr|B9HHB2|B9HHB2_POPTR	321	54.35	322	62.93	100	101	5	382	1302	30	320	6e-79	Uncharacterized protein	POPTR_0007s10910g	Populus trichocarpa (Western balsam poplar) (Populus balsamifera subsp. trichocarpa)	NA	NA	NA	NA	NA	NA
Master_Control_44464	SO_3189_CA_comp33807_c0_seq1	548.302	75.7557	0.138164	-2.85555	0.0321295	0.803377	tr|A5AVY5|A5AVY5_VITVI	1412	35.67	443	45.01	31.37	251	7	2946	1699	72	507	5e-73	Putative uncharacterized protein	VITISV_042679	Vitis vinifera (Grape)	NA	DNA integration; nucleic acid binding	GO:0015074; GO:0003676	GO:0003676~nucleic acid binding	GO:0015074~DNA integration	NA
Master_Control_44505	SO_3189_CA_comp27640_c1_seq1	523.248	214.814	0.41054	-1.28441	0.304475	1	tr|A0A067DZ19|A0A067DZ19_CITSI	198	77.3	141	47.16	71.21	30	2	2	421	24	163	6e-74	Uncharacterized protein (Fragment)	CISIN_1g0089392mg	Citrus sinensis (Sweet orange) (Citrus aurantium var. sinensis)	NA	NA	NA	NA	NA	NA
Master_Control_44515	SO_3189_CA_comp28093_c0_seq1	2150.81	1047.09	0.486835	-1.0385	0.388451	1	tr|A0A068TPL1|A0A068TPL1_COFCA	263	49.19	185	33.41	70.34	92	2	542	1090	65	249	1e-27	Coffea canephora DH200=94 genomic scaffold, scaffold_2	GSCOC_T00022256001	Coffea canephora (Robusta coffee)	NA	NA	NA	NA	NA	NA
Master_Control_44520	SO_3446_SD_c28734_g2_i1	217.779	68.4914	0.3145	-1.66887	0.222865	1	tr|A7WPK8|A7WPK8_TOBAC	363	60.27	224	62.98	61.71	78	2	672	1	6	218	3e-72	Sulfate transporter-like protein	C468	Nicotiana tabacum (Common tobacco)	NA	integral component of membrane; secondary active sulfate transmembrane transporter activity	GO:0016021; GO:0008271	GO:0008271~secondary active sulfate transmembrane transporter activity	NA	GO:0016021~integral component of membrane
Master_Control_44605	SO_3446_SD_c21135_g1_i1	459.649	70.5669	0.153524	-2.70347	0.0436476	0.917537	NA	NA	NA	NA	NA	NA	NA	NA	NA	NA	NA	NA	NA	NA	NA	NA	NA	NA	NA	NA	NA	NA
Master_Control_44609	SO_3189_CA_comp33497_c0_seq1	599.374	189.908	0.316844	-1.65816	0.187385	1	tr|A0A061FWI7|A0A061FWI7_THECC	358	58.22	359	65.31	100	129	7	1407	391	1	358	1e-135	NAC domain protein, IPR003441	TCM_014073	Theobroma cacao (Cacao) (Cocoa)	NA	DNA binding; regulation of transcription, DNA-templated	GO:0003677; GO:0006355	GO:0003677~DNA binding	GO:0006355~regulation of transcription, DNA-templated	NA
Master_Control_44610	SO_3189_CA_comp28092_c0_seq2	2443.75	733.689	0.300231	-1.73586	0.156302	1	tr|W9RFP6|W9RFP6_9ROSA	536	47.71	524	66.27	97.76	262	6	505	2058	19	536	1e-126	Uncharacterized protein	L484_008850	Morus notabilis	NA	calcium ion binding	GO:0005509	GO:0005509~calcium ion binding	NA	NA
Master_Control_44612	SO_3446_SD_c33619_g1_i1	128.162	63.3027	0.493927	-1.01763	0.47451	1	NA	NA	NA	NA	NA	NA	NA	NA	NA	NA	NA	NA	NA	NA	NA	NA	NA	NA	NA	NA	NA	NA
Master_Control_44614	SO_3446_SD_c53794_g1_i1	75.1627	23.8682	0.317554	-1.65493	0.303027	1	NA	NA	NA	NA	NA	NA	NA	NA	NA	NA	NA	NA	NA	NA	NA	NA	NA	NA	NA	NA	NA	NA
Master_Control_44628	SO_3446_SD_c38863_g1_i1	81.908	28.0192	0.342081	-1.54759	0.324883	1	tr|W9RIZ0|W9RIZ0_9ROSA	312	77.27	66	11.17	21.15	13	1	598	401	120	183	6e-26	Cyclin-dependent kinase	L484_024792	Morus notabilis	NA	ATP binding; protein serine/threonine kinase activity	GO:0005524; GO:0004674	GO:0005524~ATP binding;GO:0004674~protein serine/threonine kinase activity	NA	NA
Master_Control_44629	SO_3189_CA_comp21640_c0_seq1	77.0899	22.8305	0.296154	-1.75558	0.275049	1	tr|I1L1S0|I1L1S0_SOYBN	297	75.38	65	11.85	21.89	14	1	595	401	126	188	3e-25	Uncharacterized protein	NA	Glycine max (Soybean) (Glycine hispida)	NA	ATP binding; protein serine/threonine kinase activity	GO:0005524; GO:0004674	GO:0005524~ATP binding;GO:0004674~protein serine/threonine kinase activity	NA	NA
Master_Control_44637	SO_3189_CA_comp25631_c0_seq1	848.953	122.454	0.144242	-2.79344	0.0311534	0.793772	tr|D7U1K2|D7U1K2_VITVI	279	64.67	167	45.42	59.86	58	1	203	700	57	223	4e-86	Putative uncharacterized protein	VIT_11s0037g01280	Vitis vinifera (Grape)	NA	chloroplast; indoleacetic acid biosynthetic process; N-acetyltransferase activity; response to fructose; response to salt stress; tryptophan catabolic process; water transport	GO:0008080; GO:0009507; GO:0009684; GO:0009750; GO:0009651; GO:0006569; GO:0006833	GO:0008080~N-acetyltransferase activity	GO:0009684~indoleacetic acid biosynthetic process;GO:0009750~response to fructose;GO:0009651~response to salt stress;GO:0006569~tryptophan catabolic process;GO:0006833~water transport	GO:0009507~chloroplast
Master_Control_44638	SO_3189_CA_comp29282_c0_seq1	300.651	90.2842	0.300296	-1.73554	0.191316	1	tr|A0A068VFW6|A0A068VFW6_COFCA	144	50.34	149	29.47	100	66	4	755	1192	1	144	2e-25	Coffea canephora DH200=94 genomic scaffold, scaffold_256	GSCOC_T00012419001	Coffea canephora (Robusta coffee)	NA	NA	NA	NA	NA	NA
Master_Control_44653	SO_3189_CA_comp27099_c0_seq1	95.3988	43.5855	0.456876	-1.13012	0.450668	1	tr|B9T4H9|B9T4H9_RICCO	410	72.3	148	55.09	36.1	31	1	416	3	1	148	1e-63	Protein kinase APK1B, chloroplast, putative (EC 2.7.10.2)	RCOM_0000910	Ricinus communis (Castor bean)	NA	ATP binding; non-membrane spanning protein tyrosine kinase activity; protein serine/threonine kinase activity	GO:0005524; GO:0004715; GO:0004674	GO:0005524~ATP binding;GO:0004715~non-membrane spanning protein tyrosine kinase activity;GO:0004674~protein serine/threonine kinase activity	NA	NA
Master_Control_44658	SO_3189_CA_comp18766_c0_seq1	130.089	43.5855	0.335043	-1.57758	0.278993	1	NA	NA	NA	NA	NA	NA	NA	NA	NA	NA	NA	NA	NA	NA	NA	NA	NA	NA	NA	NA	NA	NA
Master_Control_44664	SO_3189_CA_comp243883_c0_seq1	7548.07	2716.83	0.359937	-1.47418	0.245227	1	tr|A0A0A0KEW3|A0A0A0KEW3_CUCSA	192	73.14	175	33.38	91.15	43	2	648	1163	19	192	5e-51	Uncharacterized protein	Csa_6G425800	Cucumis sativus (Cucumber)	NA	NA	NA	NA	NA	NA
Master_Control_44667	SO_3446_SD_c26776_g1_i2	270.778	91.3219	0.337257	-1.56808	0.239039	1	tr|G7LBQ7|G7LBQ7_MEDTR	505	64.35	216	34.03	42.77	71	3	121	759	1	213	6e-82	Glycerol-3-phosphate acyltransferase	MTR_8g030620	Medicago truncatula (Barrel medic) (Medicago tribuloides)	NA	transferase activity, transferring acyl groups	GO:0016746	GO:0016746~transferase activity, transferring acyl groups	NA	NA
Master_Control_44668	SO_3189_CA_comp35044_c0_seq8	362.323	49.812	0.13748	-2.86271	0.0378344	0.865055	tr|M5W4V4|M5W4V4_PRUPE	207	71.43	203	64.44	98.07	58	0	750	142	1	203	2e-103	Uncharacterized protein	PRUPE_ppa023767mg	Prunus persica (Peach) (Amygdalus persica)	NA	NA	NA	NA	NA	NA
Master_Control_44685	SO_3189_CA_comp26998_c0_seq1	1161.17	160.851	0.138525	-2.85178	0.0264564	0.73851	tr|F6GV45|F6GV45_VITVI	256	52.84	229	50.07	89.45	77	6	889	242	34	244	1e-59	Putative uncharacterized protein	VIT_06s0004g04140	Vitis vinifera (Grape)	NA	chromatin binding; DNA binding	GO:0003677; GO:0003682	GO:0003677~DNA binding;GO:0003682~chromatin binding	NA	NA
Master_Control_44686	SO_3189_CA_comp28821_c1_seq1	795.954	284.343	0.357236	-1.48505	0.228723	1	tr|I1JF49|I1JF49_SOYBN	202	59.57	188	65.81	93.07	55	2	91	597	11	196	8e-68	Auxin-induced protein	NA	Glycine max (Soybean) (Glycine hispida)	NA	auxin-activated signaling pathway; nucleus; regulation of transcription, DNA-templated; transcription, DNA-templated	GO:0009734; GO:0005634; GO:0006355; GO:0006351	NA	GO:0009734~auxin-activated signaling pathway;GO:0006355~regulation of transcription, DNA-templated;GO:0006351~transcription, DNA-templated	GO:0005634~nucleus
Master_Control_44694	SO_3446_SD_c42284_g1_i1	42.3995	14.5285	0.342657	-1.54516	0.389038	1	NA	NA	NA	NA	NA	NA	NA	NA	NA	NA	NA	NA	NA	NA	NA	NA	NA	NA	NA	NA	NA	NA
Master_Control_44710	SO_3446_SD_c27190_g1_i1	125.271	45.661	0.364497	-1.45602	0.317492	1	tr|K7L729|K7L729_SOYBN	267	48.1	237	65.41	88.76	93	4	867	208	43	266	4e-45	Uncharacterized protein	NA	Glycine max (Soybean) (Glycine hispida)	NA	peroxidase activity	GO:0004601	GO:0004601~peroxidase activity	NA	NA
Master_Control_44717	SO_3189_CA_comp27537_c0_seq1	987.715	444.157	0.449681	-1.15303	0.342179	1	tr|A0A061GWI4|A0A061GWI4_THECC	103	84.62	104	36.32	100	15	1	751	440	1	103	2e-53	Ubiquitin-like superfamily protein	TCM_038415	Theobroma cacao (Cacao) (Cocoa)	NA	NA	NA	NA	NA	NA
Master_Control_44721	SO_3446_SD_c30401_g1_i1	260.179	117.266	0.450712	-1.14972	0.381722	1	NA	NA	NA	NA	NA	NA	NA	NA	NA	NA	NA	NA	NA	NA	NA	NA	NA	NA	NA	NA	NA	NA
Master_Control_44743	SO_3189_CA_comp20625_c0_seq2	49.1448	16.604	0.337858	-1.56551	0.368099	1	tr|M0VYV7|M0VYV7_HORVD	499	59.84	254	100	50.9	59	3	2	706	42	271	2e-99	Uncharacterized protein	NA	Hordeum vulgare var. distichum (Domesticated barley)	NA	NA	NA	NA	NA	NA
Master_Control_33308	SO_3189_CA_comp1243113_c0_seq1	9.63624	2.0755	0.215385	-2.21501	0.458975	1	NA	NA	NA	NA	NA	NA	NA	NA	NA	NA	NA	NA	NA	NA	NA	NA	NA	NA	NA	NA	NA	NA
Master_Control_44750	SO_3189_CA_comp31133_c0_seq1	2873.53	1140.49	0.396894	-1.33317	0.272874	1	tr|A0A067GDD2|A0A067GDD2_CITSI	480	75.87	460	62.61	95.83	110	1	450	1826	13	472	0	Uncharacterized protein	CISIN_1g011636mg	Citrus sinensis (Sweet orange) (Citrus aurantium var. sinensis)	NA	carbohydrate metabolic process; hydrolase activity, hydrolyzing O-glycosyl compounds	GO:0005975; GO:0004553	GO:0004553~hydrolase activity, hydrolyzing O-glycosyl compounds	GO:0005975~carbohydrate metabolic process	NA
Master_Control_44763	SO_3189_CA_comp25375_c0_seq1	8800.78	3405.89	0.386999	-1.3696	0.284258	1	tr|V5RF37|V5RF37_HELAN	280	80.57	283	62.15	100	43	3	174	995	1	280	6e-153	Heme oxygenase (EC 1.14.99.3)	HO1	Helianthus annuus (Common sunflower)	NA	heme oxidation; heme oxygenase (decyclizing) activity	GO:0006788; GO:0004392	GO:0004392~heme oxygenase (decyclizing) activity	GO:0006788~heme oxidation	NA
Master_Control_44768	SO_3189_CA_comp33365_c1_seq5	659.119	282.268	0.42825	-1.22347	0.321215	1	tr|D7SJ09|D7SJ09_VITVI	506	58.59	553	76.84	100	178	7	197	1849	3	506	0	Putative uncharacterized protein	VIT_17s0000g03500	Vitis vinifera (Grape)	NA	NA	NA	NA	NA	NA
Master_Control_44795	SO_3189_CA_comp24049_c0_seq2	66.4901	24.906	0.374582	-1.41665	0.382864	1	tr|A0A067KUS0|A0A067KUS0_JATCU	444	73.83	386	69.38	86.94	100	1	171	1325	59	444	0	Uncharacterized protein	JCGZ_03418	Jatropha curcas (Barbados nut)	NA	phosphatidylserine decarboxylase activity; phospholipid biosynthetic process	GO:0004609; GO:0008654	GO:0004609~phosphatidylserine decarboxylase activity	GO:0008654~phospholipid biosynthetic process	NA
Master_Control_44796	SO_3189_CA_comp31294_c0_seq3	98.2897	6.22649	0.0633484	-3.98055	0.0252929	0.720218	tr|A0A061F3F5|A0A061F3F5_THECC	226	68	225	61.81	99.56	69	2	1029	355	2	223	8e-102	Uncharacterized protein isoform 3	TCM_026433	Theobroma cacao (Cacao) (Cocoa)	NA	NA	NA	NA	NA	NA
Master_Control_44799	SO_3446_SD_c28369_g1_i2	219.706	102.737	0.467611	-1.09662	0.411264	1	tr|A0A068V6H7|A0A068V6H7_COFCA	329	74.07	243	52.3	73.86	62	1	1177	452	68	310	1e-128	Coffea canephora DH200=94 genomic scaffold, scaffold_119	GSCOC_T00017311001	Coffea canephora (Robusta coffee)	NA	tRNA (guanine-N7-)-methyltransferase activity	GO:0008176	GO:0008176~tRNA (guanine-N7-)-methyltransferase activity	NA	NA
Master_Control_44800	SO_3189_CA_comp33917_c0_seq64	51.0721	23.8682	0.467344	-1.09744	0.515103	1	NA	NA	NA	NA	NA	NA	NA	NA	NA	NA	NA	NA	NA	NA	NA	NA	NA	NA	NA	NA	NA	NA
Master_Control_44801	SO_3189_CA_comp33917_c0_seq12	82.8717	10.3775	0.125224	-2.99742	0.0807442	1	NA	NA	NA	NA	NA	NA	NA	NA	NA	NA	NA	NA	NA	NA	NA	NA	NA	NA	NA	NA	NA	NA
Master_Control_44802	SO_3189_CA_comp33917_c0_seq27	18.3089	2.0755	0.11336	-3.14101	0.21687	1	tr|F6HFM8|F6HFM8_VITVI	1237	46.3	54	29.83	4.37	29	0	272	111	969	1022	5e-06	Putative uncharacterized protein	VIT_01s0011g03820	Vitis vinifera (Grape)	NA	zinc ion binding	GO:0008270	GO:0008270~zinc ion binding	NA	NA
Master_Control_44825	SO_3189_CA_comp34345_c0_seq5	411.467	52.9252	0.128625	-2.95875	0.0307585	0.785825	tr|B9RIM4|B9RIM4_RICCO	416	74.87	199	27.14	47.84	49	1	819	226	214	412	1e-94	Mitochondrial carrier protein, putative	RCOM_1580610	Ricinus communis (Castor bean)	NA	integral component of membrane; transport	GO:0016021; GO:0006810	NA	GO:0006810~transport	GO:0016021~integral component of membrane
Master_Control_44826	SO_3446_SD_c30886_g2_i1	474.103	63.3027	0.133521	-2.90486	0.0314408	0.799151	tr|B9RIM4|B9RIM4_RICCO	416	71.24	306	39.97	73.56	85	3	1134	226	107	412	9e-141	Mitochondrial carrier protein, putative	RCOM_1580610	Ricinus communis (Castor bean)	NA	integral component of membrane; transport	GO:0016021; GO:0006810	NA	GO:0006810~transport	GO:0016021~integral component of membrane
Master_Control_44839	SO_3189_CA_comp23222_c0_seq1	85.7625	31.1325	0.363008	-1.46193	0.346143	1	NA	NA	NA	NA	NA	NA	NA	NA	NA	NA	NA	NA	NA	NA	NA	NA	NA	NA	NA	NA	NA	NA
Master_Control_44845	SO_3446_SD_c54664_g1_i1	60.7083	12.453	0.205128	-2.2854	0.189118	1	NA	NA	NA	NA	NA	NA	NA	NA	NA	NA	NA	NA	NA	NA	NA	NA	NA	NA	NA	NA	NA	NA
Master_Control_33313	SO_3189_CA_comp288327_c0_seq1	95.3988	43.5855	0.456876	-1.13012	0.450668	1	NA	NA	NA	NA	NA	NA	NA	NA	NA	NA	NA	NA	NA	NA	NA	NA	NA	NA	NA	NA	NA	NA
Master_Control_44863	SO_3189_CA_comp30413_c0_seq1	6712.61	1921.91	0.286314	-1.80433	0.15473	1	tr|W1P5D5|W1P5D5_AMBTC	162	89.51	143	7.36	88.27	14	1	4277	4702	20	162	4e-75	Cytochrome b559 subunit alpha (PSII reaction center subunit V)	AMTR_s00334p00011530	Amborella trichopoda	NA	chloroplast thylakoid membrane; heme binding; integral component of membrane; metal ion binding; photosynthetic electron transport chain; photosystem II reaction center	GO:0009535; GO:0020037; GO:0016021; GO:0046872; GO:0009767; GO:0009539	GO:0020037~heme binding;GO:0046872~metal ion binding	GO:0009767~photosynthetic electron transport chain	GO:0009535~chloroplast thylakoid membrane;GO:0016021~integral component of membrane;GO:0009539~photosystem II reaction center
Master_Control_44864	SO_3189_CA_comp29754_c0_seq6	287.16	125.568	0.437274	-1.19339	0.360209	1	NA	NA	NA	NA	NA	NA	NA	NA	NA	NA	NA	NA	NA	NA	NA	NA	NA	NA	NA	NA	NA	NA
Master_Control_44870	SO_3446_SD_c19803_g1_i1	1116.84	441.043	0.394903	-1.34043	0.270501	1	tr|A0A061GHH7|A0A061GHH7_THECC	229	46.33	218	65.73	95.2	75	6	121	660	1	214	1e-41	Uncharacterized protein	TCM_030343	Theobroma cacao (Cacao) (Cocoa)	NA	NA	NA	NA	NA	NA
Master_Control_44873	SO_3189_CA_comp32417_c1_seq1	302.578	58.1139	0.192063	-2.38035	0.0819906	1	tr|K7LVZ5|K7LVZ5_SOYBN	240	67.68	198	58.18	82.5	62	1	2	589	31	228	8e-81	Uncharacterized protein	NA	Glycine max (Soybean) (Glycine hispida)	NA	ATP binding; protein serine/threonine kinase activity	GO:0005524; GO:0004674	GO:0005524~ATP binding;GO:0004674~protein serine/threonine kinase activity	NA	NA
Master_Control_44877	SO_3446_SD_c45828_g1_i1	211.034	78.8689	0.373727	-1.41994	0.295929	1	tr|A0A061GWV7|A0A061GWV7_THECC	365	53.19	329	51.68	90.14	125	5	1831	920	39	363	7e-79	Homeodomain-like superfamily protein, putative isoform 1	TCM_041791	Theobroma cacao (Cacao) (Cocoa)	NA	chromatin binding; DNA binding	GO:0003677; GO:0003682	GO:0003677~DNA binding;GO:0003682~chromatin binding	NA	NA
Master_Control_44879	SO_3446_SD_c11927_g1_i1	1081.19	400.571	0.370492	-1.43248	0.240521	1	tr|K4B9Q9|K4B9Q9_SOLLC	245	88.8	241	58.4	98.37	27	0	1034	312	1	241	1e-146	Uncharacterized protein	Solyc02g080380.2	Solanum lycopersicum (Tomato) (Lycopersicon esculentum)	NA	NA	NA	NA	NA	NA
Master_Control_44888	SO_3189_CA_comp98650_c0_seq1	96.3624	41.51	0.430769	-1.21501	0.418429	1	tr|M5VKA0|M5VKA0_PRUPE	405	59.42	207	97.64	51.11	83	1	632	15	157	363	3e-89	Uncharacterized protein (Fragment)	PRUPE_ppa022549mg	Prunus persica (Peach) (Amygdalus persica)	NA	carbon-sulfur lyase activity; pyridoxal phosphate binding	GO:0016846; GO:0030170	GO:0016846~carbon-sulfur lyase activity;GO:0030170~pyridoxal phosphate binding	NA	NA
Master_Control_44893	SO_3189_CA_comp15477_c0_seq1	39.5086	16.604	0.420263	-1.25064	0.486091	1	NA	NA	NA	NA	NA	NA	NA	NA	NA	NA	NA	NA	NA	NA	NA	NA	NA	NA	NA	NA	NA	NA
Master_Control_44907	SO_3189_CA_comp11323_c0_seq1	5680.56	2322.48	0.408847	-1.29037	0.3003	1	tr|M1CKH5|M1CKH5_SOLTU	193	64.86	148	24.52	76.68	38	4	30	434	47	193	3e-51	Uncharacterized protein	PGSC0003DMG400027006	Solanum tuberosum (Potato)	NA	NA	NA	NA	NA	NA
Master_Control_44921	SO_3189_CA_comp19092_c0_seq1	195.616	6.22649	0.0318302	-4.97346	0.00320685	0.234348	NA	NA	NA	NA	NA	NA	NA	NA	NA	NA	NA	NA	NA	NA	NA	NA	NA	NA	NA	NA	NA	NA
Master_Control_44925	SO_3189_CA_comp24370_c0_seq1	161.889	2.0755	0.0128205	-6.2854	0.00111499	0.120232	NA	NA	NA	NA	NA	NA	NA	NA	NA	NA	NA	NA	NA	NA	NA	NA	NA	NA	NA	NA	NA	NA
Master_Control_44928	SO_3189_CA_comp28613_c0_seq8	180.198	16.604	0.0921432	-3.43998	0.0260135	0.732966	NA	NA	NA	NA	NA	NA	NA	NA	NA	NA	NA	NA	NA	NA	NA	NA	NA	NA	NA	NA	NA	NA
Master_Control_44929	SO_3189_CA_comp28613_c0_seq11	230.306	43.5855	0.18925	-2.40163	0.0887457	1	NA	NA	NA	NA	NA	NA	NA	NA	NA	NA	NA	NA	NA	NA	NA	NA	NA	NA	NA	NA	NA	NA
Master_Control_33316	SO_3189_CA_comp18771_c0_seq1	67.4537	4.151	0.0615385	-4.02237	0.0372837	0.861441	NA	NA	NA	NA	NA	NA	NA	NA	NA	NA	NA	NA	NA	NA	NA	NA	NA	NA	NA	NA	NA	NA
Master_Control_44971	SO_3189_CA_comp604019_c0_seq1	110.817	55.0007	0.496321	-1.01065	0.487062	1	tr|A0A061GTW7|A0A061GTW7_THECC	459	50.31	163	20.03	35.51	70	3	214	690	28	183	3e-36	Dgd1 suppressor 1 isoform 3 (Fragment)	TCM_040965	Theobroma cacao (Cacao) (Cocoa)	NA	NA	NA	NA	NA	NA
Master_Control_44989	SO_3446_SD_c16198_g1_i1	970.369	356.986	0.367886	-1.44267	0.238623	1	tr|F6HFT4|F6HFT4_VITVI	492	74.94	431	68.85	87.6	101	3	1714	434	30	457	0	Putative uncharacterized protein	VIT_01s0011g01290	Vitis vinifera (Grape)	NA	allantoate deiminase activity; chlorophyll catabolic process; endoplasmic reticulum; metal ion binding; metallopeptidase activity; purine nucleobase metabolic process; ureide catabolic process	GO:0047652; GO:0015996; GO:0005783; GO:0046872; GO:0008237; GO:0006144; GO:0010136	GO:0047652~allantoate deiminase activity;GO:0046872~metal ion binding;GO:0008237~metallopeptidase activity	GO:0015996~chlorophyll catabolic process;GO:0006144~purine nucleobase metabolic process;GO:0010136~ureide catabolic process	GO:0005783~endoplasmic reticulum
Master_Control_44999	SO_3446_SD_c25979_g1_i1	10595	4136.47	0.390415	-1.35692	0.294832	1	tr|D7SPM8|D7SPM8_VITVI	324	78.07	301	59.33	92.9	57	3	312	1193	26	324	5e-149	Putative uncharacterized protein	VIT_04s0023g00780	Vitis vinifera (Grape)	NA	NA	NA	NA	NA	NA
Master_Control_45009	SO_3446_SD_c30939_g1_i1	4023.13	1412.38	0.351064	-1.51019	0.220086	1	tr|A0A061EBG7|A0A061EBG7_THECC	299	71.95	221	33.05	73.91	55	2	313	966	82	298	1e-93	Chaperone DnaJ-domain superfamily protein	TCM_011554	Theobroma cacao (Cacao) (Cocoa)	NA	NA	NA	NA	NA	NA
Master_Control_45016	SO_3189_CA_comp28992_c0_seq1	4922.19	2210.41	0.449069	-1.15499	0.349687	1	tr|A0A067L4D0|A0A067L4D0_JATCU	393	80.95	378	60.8	96.18	71	1	1601	468	17	393	0	Uncharacterized protein	JCGZ_24237	Jatropha curcas (Barbados nut)	NA	NA	NA	NA	NA	NA
Master_Control_45021	SO_3446_SD_c12263_g1_i2	159.962	38.3967	0.240037	-2.05867	0.15591	1	tr|A0A067DUC1|A0A067DUC1_CITSI	773	58.73	63	24.61	8.15	26	0	578	766	107	169	3e-13	Uncharacterized protein	CISIN_1g004120mg	Citrus sinensis (Sweet orange) (Citrus aurantium var. sinensis)	NA	acetyl-CoA carboxylase activity; acetyl-CoA carboxylase complex; fatty acid biosynthetic process	GO:0003989; GO:0009317; GO:0006633	GO:0003989~acetyl-CoA carboxylase activity	GO:0006633~fatty acid biosynthetic process	GO:0009317~acetyl-CoA carboxylase complex
Master_Control_45025	SO_3446_SD_c12236_g1_i2	130.089	40.4722	0.311111	-1.6845	0.250323	1	NA	NA	NA	NA	NA	NA	NA	NA	NA	NA	NA	NA	NA	NA	NA	NA	NA	NA	NA	NA	NA	NA
Master_Control_45046	SO_3189_CA_comp24744_c0_seq2	59.7447	17.6417	0.295285	-1.75982	0.297679	1	tr|A0A059B794|A0A059B794_EUCGR	706	52.94	391	44.81	55.38	170	5	1481	351	273	663	5e-174	Uncharacterized protein	EUGRSUZ_H04661	Eucalyptus grandis (Flooded gum)	NA	ATP binding; ATP-dependent helicase activity; nucleic acid binding	GO:0005524; GO:0008026; GO:0003676	GO:0005524~ATP binding;GO:0008026~ATP-dependent helicase activity;GO:0003676~nucleic acid binding	NA	NA
Master_Control_45047	SO_3189_CA_comp24744_c0_seq7	94.4352	13.4907	0.142857	-2.80735	0.089501	1	tr|A0A059B794|A0A059B794_EUCGR	706	52.94	391	46.68	55.38	170	5	1481	351	273	663	3e-179	Uncharacterized protein	EUGRSUZ_H04661	Eucalyptus grandis (Flooded gum)	NA	ATP binding; ATP-dependent helicase activity; nucleic acid binding	GO:0005524; GO:0008026; GO:0003676	GO:0005524~ATP binding;GO:0008026~ATP-dependent helicase activity;GO:0003676~nucleic acid binding	NA	NA
Master_Control_45050	SO_3189_CA_comp24744_c0_seq6	116.599	15.5662	0.133503	-2.90506	0.0697655	1	tr|A0A061E769|A0A061E769_THECC	650	51.92	391	43.17	60.15	174	4	1499	369	260	650	3e-169	RNA helicase family protein isoform 4	TCM_010780	Theobroma cacao (Cacao) (Cocoa)	NA	ATP binding; ATP-dependent helicase activity; nucleic acid binding	GO:0005524; GO:0008026; GO:0003676	GO:0005524~ATP binding;GO:0008026~ATP-dependent helicase activity;GO:0003676~nucleic acid binding	NA	NA
Master_Control_45051	SO_3189_CA_comp24744_c0_seq5	64.5628	31.1325	0.482204	-1.05228	0.511964	1	tr|A0A061E769|A0A061E769_THECC	650	51.92	391	52.34	60.15	174	4	1499	369	260	650	3e-141	RNA helicase family protein isoform 4	TCM_010780	Theobroma cacao (Cacao) (Cocoa)	NA	ATP binding; ATP-dependent helicase activity; nucleic acid binding	GO:0005524; GO:0008026; GO:0003676	GO:0005524~ATP binding;GO:0008026~ATP-dependent helicase activity;GO:0003676~nucleic acid binding	NA	NA
Master_Control_45054	SO_3446_SD_c23762_g1_i5	898.098	216.89	0.241499	-2.04991	0.101911	1	tr|B9HCJ7|B9HCJ7_POPTR	255	59.7	134	24.65	52.55	54	0	1038	1439	109	242	5e-37	Uncharacterized protein	POPTR_0006s09800g	Populus trichocarpa (Western balsam poplar) (Populus balsamifera subsp. trichocarpa)	NA	NA	NA	NA	NA	NA
Master_Control_45056	SO_3189_CA_comp33145_c1_seq4	328.596	134.907	0.410557	-1.28434	0.320665	1	tr|D7SWC7|D7SWC7_VITVI	403	54.71	435	80.06	100	140	5	1446	208	1	400	4e-126	Putative uncharacterized protein	VIT_07s0031g02260	Vitis vinifera (Grape)	NA	GTP binding; intracellular; small GTPase mediated signal transduction	GO:0005525; GO:0005622; GO:0007264	GO:0005525~GTP binding	GO:0007264~small GTPase mediated signal transduction	GO:0005622~intracellular
Master_Control_45057	SO_3189_CA_comp33145_c1_seq11	551.193	202.361	0.367133	-1.44563	0.248966	1	tr|D7SWC7|D7SWC7_VITVI	403	59.5	400	78.33	99.26	139	4	1341	208	2	400	1e-137	Putative uncharacterized protein	VIT_07s0031g02260	Vitis vinifera (Grape)	NA	GTP binding; intracellular; small GTPase mediated signal transduction	GO:0005525; GO:0005622; GO:0007264	GO:0005525~GTP binding	GO:0007264~small GTPase mediated signal transduction	GO:0005622~intracellular
Master_Control_45061	SO_3446_SD_c50316_g1_i1	1335.58	643.404	0.48174	-1.05367	0.381752	1	tr|B9SXR7|B9SXR7_RICCO	378	72.73	253	33	66.93	69	0	1155	1913	126	378	4e-111	Hsc70-interacting protein, putative	RCOM_0569180	Ricinus communis (Castor bean)	NA	cell redox homeostasis	GO:0045454	NA	GO:0045454~cell redox homeostasis	NA
Master_Control_45090	SO_3189_CA_comp24419_c0_seq1	331.487	162.927	0.491503	-1.02473	0.423531	1	tr|A0A022R261|A0A022R261_ERYGU	549	84.16	322	40.3	58.65	50	1	1244	282	228	549	0	Uncharacterized protein	MIMGU_mgv1a004014mg	Erythranthe guttata (Yellow monkey flower) (Mimulus guttatus)	NA	NA	NA	NA	NA	NA
Master_Control_45095	SO_3189_CA_comp29776_c0_seq2	619.61	227.267	0.36679	-1.44697	0.245541	1	tr|G7IEG0|G7IEG0_MEDTR	393	71.62	370	55.25	94.15	101	2	205	1311	21	387	0	Plant organelle RNA recognition domain protein	MTR_1g072550	Medicago truncatula (Barrel medic) (Medicago tribuloides)	NA	NA	NA	NA	NA	NA
Master_Control_45097	SO_3446_SD_c12110_g1_i1	1475.31	476.327	0.322866	-1.63099	0.181672	1	tr|M0SYW5|M0SYW5_MUSAM	170	69.49	118	32.24	69.41	31	1	250	603	57	169	3e-48	Uncharacterized protein	NA	Musa acuminata subsp. malaccensis (Wild banana) (Musa malaccensis)	NA	chloroplast; nucleic acid binding; nucleotide binding	GO:0009507; GO:0003676; GO:0000166	GO:0003676~nucleic acid binding;GO:0000166~nucleotide binding	NA	GO:0009507~chloroplast
Master_Control_45104	SO_3189_CA_comp29275_c0_seq2	385.45	180.568	0.468462	-1.094	0.388389	1	NA	NA	NA	NA	NA	NA	NA	NA	NA	NA	NA	NA	NA	NA	NA	NA	NA	NA	NA	NA	NA	NA
Master_Control_45105	SO_3189_CA_comp32675_c1_seq1	181.161	70.5669	0.389525	-1.36021	0.324083	1	NA	NA	NA	NA	NA	NA	NA	NA	NA	NA	NA	NA	NA	NA	NA	NA	NA	NA	NA	NA	NA	NA
Master_Control_45142	SO_3446_SD_c45119_g1_i1	91.5443	8.30199	0.0906883	-3.46294	0.0463998	0.939153	tr|A0A068UK51|A0A068UK51_COFCA	476	66.67	39	20.38	8.19	13	0	516	400	370	408	6e-09	Coffea canephora DH200=94 genomic scaffold, scaffold_35	GSCOC_T00027697001	Coffea canephora (Robusta coffee)	NA	NA	NA	NA	NA	NA
Master_Control_45161	SO_3189_CA_comp31731_c0_seq3	53.963	25.9437	0.480769	-1.05658	0.525455	1	tr|D7MIW4|D7MIW4_ARALL	767	73.49	83	26.95	10.82	21	1	121	369	268	349	3e-36	DNA repair and transcription factor XPB1	ARALYDRAFT_916071	Arabidopsis lyrata subsp. lyrata (Lyre-leaved rock-cress)	NA	ATP binding; ATP-dependent DNA helicase activity; DNA binding; nucleotide-excision repair; nucleus; regulation of transcription, DNA-templated; transcription, DNA-templated	GO:0005524; GO:0004003; GO:0003677; GO:0006289; GO:0005634; GO:0006355; GO:0006351	GO:0005524~ATP binding;GO:0004003~ATP-dependent DNA helicase activity;GO:0003677~DNA binding	GO:0006289~nucleotide-excision repair;GO:0006355~regulation of transcription, DNA-templated;GO:0006351~transcription, DNA-templated	GO:0005634~nucleus
Master_Control_45162	SO_3446_SD_c32723_g1_i3	30.836	13.4907	0.4375	-1.19265	0.530232	1	tr|D7MIW4|D7MIW4_ARALL	767	73.49	83	28.85	10.82	21	1	121	369	268	349	3e-36	DNA repair and transcription factor XPB1	ARALYDRAFT_916071	Arabidopsis lyrata subsp. lyrata (Lyre-leaved rock-cress)	NA	ATP binding; ATP-dependent DNA helicase activity; DNA binding; nucleotide-excision repair; nucleus; regulation of transcription, DNA-templated; transcription, DNA-templated	GO:0005524; GO:0004003; GO:0003677; GO:0006289; GO:0005634; GO:0006355; GO:0006351	GO:0005524~ATP binding;GO:0004003~ATP-dependent DNA helicase activity;GO:0003677~DNA binding	GO:0006289~nucleotide-excision repair;GO:0006355~regulation of transcription, DNA-templated;GO:0006351~transcription, DNA-templated	GO:0005634~nucleus
Master_Control_45171	SO_3189_CA_comp29029_c0_seq1	21211.3	7462.45	0.351815	-1.50711	0.274322	1	tr|A0A068TYY1|A0A068TYY1_COFCA	987	68.11	577	44.24	58.46	148	10	952	2595	78	647	0	Coffea canephora DH200=94 genomic scaffold, scaffold_5	GSCOC_T00032543001	Coffea canephora (Robusta coffee)	NA	NA	NA	NA	NA	NA
Master_Control_45180	SO_3446_SD_c23919_g1_i2	1606.36	607.083	0.377924	-1.40383	0.246988	1	tr|M1BPE0|M1BPE0_SOLTU	173	72.66	128	38.36	73.99	33	2	685	305	47	173	2e-56	Uncharacterized protein	PGSC0003DMG400019353	Solanum tuberosum (Potato)	NA	NA	NA	NA	NA	NA
Master_Control_45196	SO_3446_SD_c27896_g1_i1	2053.48	438.968	0.213767	-2.22589	0.0732628	1	NA	NA	NA	NA	NA	NA	NA	NA	NA	NA	NA	NA	NA	NA	NA	NA	NA	NA	NA	NA	NA	NA
Master_Control_45200	SO_3189_CA_comp387203_c0_seq1	33.7268	4.151	0.123077	-3.02237	0.14969	1	NA	NA	NA	NA	NA	NA	NA	NA	NA	NA	NA	NA	NA	NA	NA	NA	NA	NA	NA	NA	NA	NA
Master_Control_45202	SO_3189_CA_comp581115_c0_seq1	17.3452	5.18875	0.299145	-1.74108	0.450374	1	NA	NA	NA	NA	NA	NA	NA	NA	NA	NA	NA	NA	NA	NA	NA	NA	NA	NA	NA	NA	NA	NA
Master_Control_45216	SO_3189_CA_comp25419_c0_seq8	1697.91	17.6417	0.0103903	-6.58862	1.66446e-05	0.0062446	tr|M5WLL1|M5WLL1_PRUPE	696	46.4	278	38.84	39.94	135	6	1077	268	421	692	2e-65	Uncharacterized protein	PRUPE_ppa026473mg	Prunus persica (Peach) (Amygdalus persica)	NA	DNA binding	GO:0003677	GO:0003677~DNA binding	NA	NA
Master_Control_45217	SO_3189_CA_comp25419_c0_seq5	124.308	6.22649	0.0500894	-4.31935	0.0132049	0.5221	NA	NA	NA	NA	NA	NA	NA	NA	NA	NA	NA	NA	NA	NA	NA	NA	NA	NA	NA	NA	NA	NA
Master_Control_45218	SO_3189_CA_comp25419_c0_seq2	1119.73	22.8305	0.0203892	-5.61605	0.000142001	0.0288236	NA	NA	NA	NA	NA	NA	NA	NA	NA	NA	NA	NA	NA	NA	NA	NA	NA	NA	NA	NA	NA	NA
Master_Control_45219	SO_3446_SD_c33947_g1_i1	5656.47	66.4159	0.0117416	-6.41223	2.45589e-05	0.00817981	tr|M5WLL1|M5WLL1_PRUPE	696	51.59	661	61.97	94.97	299	10	2217	268	42	692	0	Uncharacterized protein	PRUPE_ppa026473mg	Prunus persica (Peach) (Amygdalus persica)	NA	DNA binding	GO:0003677	GO:0003677~DNA binding	NA	NA
Master_Control_45223	SO_3446_SD_c20109_g1_i1	224.524	85.0954	0.379003	-1.39972	0.299124	1	NA	NA	NA	NA	NA	NA	NA	NA	NA	NA	NA	NA	NA	NA	NA	NA	NA	NA	NA	NA	NA	NA
Master_Control_45241	SO_3189_CA_comp29489_c0_seq7	325.705	125.568	0.385526	-1.3751	0.289717	1	tr|K4CNX5|K4CNX5_SOLLC	548	67.27	278	41.58	50.73	90	1	912	1745	265	541	3e-172	Uncharacterized protein	Solyc08g079750.2	Solanum lycopersicum (Tomato) (Lycopersicon esculentum)	NA	aromatic-amino-acid:2-oxoglutarate aminotransferase activity; biosynthetic process; cellular amino acid metabolic process; L-aspartate:2-oxoglutarate aminotransferase activity; pyridoxal phosphate binding	GO:0004069; GO:0008793; GO:0009058; GO:0006520; GO:0030170	GO:0004069~L-aspartate:2-oxoglutarate aminotransferase activity;GO:0008793~aromatic-amino-acid:2-oxoglutarate aminotransferase activity;GO:0030170~pyridoxal phosphate binding	GO:0009058~biosynthetic process;GO:0006520~cellular amino acid metabolic process	NA
Master_Control_45242	SO_3446_SD_c24960_g1_i1	356.541	89.2464	0.250312	-1.9982	0.131074	1	tr|M0ZXA8|M0ZXA8_SOLTU	550	67.27	278	36.66	50.55	90	1	1181	2014	267	543	6e-134	Uncharacterized protein	PGSC0003DMG400003918	Solanum tuberosum (Potato)	NA	aromatic-amino-acid:2-oxoglutarate aminotransferase activity; biosynthetic process; cellular amino acid metabolic process; L-aspartate:2-oxoglutarate aminotransferase activity; pyridoxal phosphate binding	GO:0004069; GO:0008793; GO:0009058; GO:0006520; GO:0030170	GO:0004069~L-aspartate:2-oxoglutarate aminotransferase activity;GO:0008793~aromatic-amino-acid:2-oxoglutarate aminotransferase activity;GO:0030170~pyridoxal phosphate binding	GO:0009058~biosynthetic process;GO:0006520~cellular amino acid metabolic process	NA
Master_Control_45243	SO_3446_SD_c24960_g1_i3	420.14	118.303	0.281581	-1.82838	0.158348	1	tr|K4CNX5|K4CNX5_SOLLC	548	62.09	488	75.08	89.05	177	5	244	1689	56	541	0	Uncharacterized protein	Solyc08g079750.2	Solanum lycopersicum (Tomato) (Lycopersicon esculentum)	NA	aromatic-amino-acid:2-oxoglutarate aminotransferase activity; biosynthetic process; cellular amino acid metabolic process; L-aspartate:2-oxoglutarate aminotransferase activity; pyridoxal phosphate binding	GO:0004069; GO:0008793; GO:0009058; GO:0006520; GO:0030170	GO:0004069~L-aspartate:2-oxoglutarate aminotransferase activity;GO:0008793~aromatic-amino-acid:2-oxoglutarate aminotransferase activity;GO:0030170~pyridoxal phosphate binding	GO:0009058~biosynthetic process;GO:0006520~cellular amino acid metabolic process	NA
Master_Control_45246	SO_3446_SD_c24128_g1_i1	2525.66	791.803	0.313503	-1.67345	0.171167	1	tr|A0A061GFF5|A0A061GFF5_THECC	748	48.77	689	73.64	92.11	197	15	864	2474	47	731	0	Auxin response factor	TCM_029792	Theobroma cacao (Cacao) (Cocoa)	NA	auxin-activated signaling pathway; DNA binding; nucleus; regulation of transcription, DNA-templated; transcription, DNA-templated	GO:0003677; GO:0009734; GO:0005634; GO:0006355; GO:0006351	GO:0003677~DNA binding	GO:0009734~auxin-activated signaling pathway;GO:0006355~regulation of transcription, DNA-templated;GO:0006351~transcription, DNA-templated	GO:0005634~nucleus
Master_Control_45252	SO_3446_SD_c26166_g2_i1	25.0542	12.453	0.497041	-1.00856	0.613699	1	NA	NA	NA	NA	NA	NA	NA	NA	NA	NA	NA	NA	NA	NA	NA	NA	NA	NA	NA	NA	NA	NA
Master_Control_45265	SO_3446_SD_c12973_g1_i2	34.6905	10.3775	0.299145	-1.74108	0.359301	1	NA	NA	NA	NA	NA	NA	NA	NA	NA	NA	NA	NA	NA	NA	NA	NA	NA	NA	NA	NA	NA	NA
Master_Control_45288	SO_3189_CA_comp26738_c0_seq13	13.4907	6.22649	0.461538	-1.11548	0.650821	1	NA	NA	NA	NA	NA	NA	NA	NA	NA	NA	NA	NA	NA	NA	NA	NA	NA	NA	NA	NA	NA	NA
Master_Control_45294	SO_3446_SD_c30303_g1_i1	182.125	62.2649	0.34188	-1.54844	0.265428	1	tr|V4W5A3|V4W5A3_9ROSI	177	58.43	178	46.39	100	68	3	1043	519	3	177	4e-61	Uncharacterized protein	CICLE_v10016907mg	Citrus clementina	NA	NA	NA	NA	NA	NA
Master_Control_45298	SO_3189_CA_comp24888_c0_seq4	153.216	66.4159	0.433478	-1.20597	0.388814	1	tr|B9GLV9|B9GLV9_POPTR	259	75.15	165	24.85	63.71	40	1	1067	1558	91	255	3e-76	Uncharacterized protein	POPTR_0001s07070g	Populus trichocarpa (Western balsam poplar) (Populus balsamifera subsp. trichocarpa)	NA	lyase activity	GO:0016829	GO:0016829~lyase activity	NA	NA
Master_Control_45311	SO_3446_SD_c51518_g1_i1	21.1997	10.3775	0.48951	-1.03059	0.623838	1	tr|I1J5K4|I1J5K4_SOYBN	579	65.11	493	80.6	85.15	164	5	1504	38	84	572	0	Uncharacterized protein	NA	Glycine max (Soybean) (Glycine hispida)	NA	membrane; transporter activity	GO:0016020; GO:0005215	GO:0005215~transporter activity	NA	GO:0016020~membrane
Master_Control_45314	SO_3189_CA_comp34572_c0_seq12	202.361	90.2842	0.446154	-1.16439	0.388528	1	tr|A0A067L406|A0A067L406_JATCU	542	36.53	167	59.22	30.81	106	0	844	344	371	537	7e-26	Uncharacterized protein	JCGZ_26996	Jatropha curcas (Barbados nut)	NA	NA	NA	NA	NA	NA
Master_Control_45315	SO_3446_SD_c22930_g1_i1	414.358	171.229	0.413238	-1.27496	0.315258	1	NA	NA	NA	NA	NA	NA	NA	NA	NA	NA	NA	NA	NA	NA	NA	NA	NA	NA	NA	NA	NA	NA
Master_Control_45319	SO_3446_SD_c9984_g1_i1	149.362	12.453	0.0833747	-3.58425	0.0255428	0.725013	NA	NA	NA	NA	NA	NA	NA	NA	NA	NA	NA	NA	NA	NA	NA	NA	NA	NA	NA	NA	NA	NA
Master_Control_45326	SO_3446_SD_c26643_g1_i2	700.555	308.211	0.439953	-1.18458	0.334994	1	tr|V4TGN4|V4TGN4_9ROSI	315	54.17	336	72	100	113	8	1208	258	1	314	5e-94	Uncharacterized protein	CICLE_v10032158mg	Citrus clementina	NA	NA	NA	NA	NA	NA
Master_Control_45342	SO_3189_CA_comp28578_c0_seq1	615.756	118.303	0.192127	-2.37987	0.0658332	1	tr|W9SC97|W9SC97_9ROSA	94	71.43	91	24.22	96.81	25	1	221	493	1	90	4e-36	Cold-inducible RNA-binding protein	L484_010835	Morus notabilis	NA	nucleic acid binding; nucleotide binding	GO:0003676; GO:0000166	GO:0003676~nucleic acid binding;GO:0000166~nucleotide binding	NA	NA
Master_Control_45357	SO_3446_SD_c3964_g1_i1	15.418	5.18875	0.336538	-1.57116	0.508535	1	NA	NA	NA	NA	NA	NA	NA	NA	NA	NA	NA	NA	NA	NA	NA	NA	NA	NA	NA	NA	NA	NA
Master_Control_45366	SO_3446_SD_c30612_g4_i1	9296.08	4149.96	0.44642	-1.16353	0.363883	1	tr|A0A067KWN1|A0A067KWN1_JATCU	579	47.63	443	59.97	76.51	203	7	182	1450	1	434	4e-83	Uncharacterized protein	JCGZ_24620	Jatropha curcas (Barbados nut)	NA	DNA binding	GO:0003677	GO:0003677~DNA binding	NA	NA
Master_Control_45372	SO_3189_CA_comp33808_c0_seq13	3311.98	1076.15	0.324926	-1.62182	0.186383	1	tr|V5K7Z4|V5K7Z4_9ASTR	436	97.03	437	48.85	100	12	1	2081	771	1	436	0	Phytoene synthase	NA	Chrysanthemum boreale	NA	biosynthetic process; transferase activity, transferring alkyl or aryl (other than methyl) groups	GO:0009058; GO:0016765	GO:0016765~transferase activity, transferring alkyl or aryl (other than methyl) groups	GO:0009058~biosynthetic process	NA
Master_Control_45378	SO_3189_CA_comp10363_c0_seq1	4538.67	1648.98	0.363319	-1.46069	0.237275	1	tr|F6HG36|F6HG36_VITVI	229	64.38	233	58.3	100	75	3	97	792	1	226	2e-99	Putative uncharacterized protein	VIT_01s0010g02280	Vitis vinifera (Grape)	NA	carotenoid biosynthetic process; chlorophyll biosynthetic process; chloroplast envelope; chloroplast relocation; chloroplast thylakoid; isopentenyl diphosphate biosynthetic process, methylerythritol 4-phosphate pathway; photosystem II assembly; rRNA processing; thylakoid membrane organization; transcription from plastid promoter	GO:0016117; GO:0015995; GO:0009941; GO:0009902; GO:0009534; GO:0019288; GO:0010207; GO:0006364; GO:0010027; GO:0042793	NA	GO:0016117~carotenoid biosynthetic process;GO:0015995~chlorophyll biosynthetic process;GO:0009902~chloroplast relocation;GO:0019288~isopentenyl diphosphate biosynthetic process, methylerythritol 4-phosphate pathway;GO:0010207~photosystem II assembly;GO:0006364~rRNA processing;GO:0010027~thylakoid membrane organization;GO:0042793~transcription from plastid promoter	GO:0009941~chloroplast envelope;GO:0009534~chloroplast thylakoid
Master_Control_45392	SO_3189_CA_comp26967_c0_seq1	14540.1	7076.41	0.486682	-1.03895	0.433726	1	tr|S8EKI8|S8EKI8_9LAMI	185	79.01	181	42.49	97.84	38	0	304	846	4	184	1e-103	Uncharacterized protein (Fragment)	M569_01635	Genlisea aurea	NA	NA	NA	NA	NA	NA
Master_Control_45397	SO_3446_SD_c22237_g1_i3	199.47	67.4537	0.338164	-1.5642	0.255737	1	tr|M5WHH2|M5WHH2_PRUPE	207	42.68	164	38.53	79.23	76	5	559	1002	43	204	7e-26	Uncharacterized protein	PRUPE_ppa011520mg	Prunus persica (Peach) (Amygdalus persica)	NA	NA	NA	NA	NA	NA
Master_Control_45399	SO_3446_SD_c21776_g1_i1	2092.03	599.819	0.286717	-1.8023	0.141412	1	tr|K4BLW2|K4BLW2_SOLLC	184	60.64	188	59.62	100	70	3	115	678	1	184	1e-71	Uncharacterized protein	Solyc03g118110.2	Solanum lycopersicum (Tomato) (Lycopersicon esculentum)	NA	mitochondrion	GO:0005739	NA	NA	GO:0005739~mitochondrion
Master_Control_45403	SO_3446_SD_c1019_g1_i2	20.2361	6.22649	0.307692	-1.70044	0.437817	1	NA	NA	NA	NA	NA	NA	NA	NA	NA	NA	NA	NA	NA	NA	NA	NA	NA	NA	NA	NA	NA	NA
Master_Control_45404	SO_3189_CA_comp413828_c0_seq1	21.1997	10.3775	0.48951	-1.03059	0.623838	1	NA	NA	NA	NA	NA	NA	NA	NA	NA	NA	NA	NA	NA	NA	NA	NA	NA	NA	NA	NA	NA	NA
Master_Control_45415	SO_3446_SD_c28448_g1_i3	249.579	45.661	0.182952	-2.45046	0.0804366	1	tr|A0A067L745|A0A067L745_JATCU	508	66.54	257	61.83	50.59	84	2	953	183	250	504	1e-111	Uncharacterized protein	JCGZ_05728	Jatropha curcas (Barbados nut)	NA	cytoplasm; peptidyl-diphthamide biosynthetic process from peptidyl-histidine	GO:0005737; GO:0017183	NA	GO:0017183~peptidyl-diphthamide biosynthetic process from peptidyl-histidine	GO:0005737~cytoplasm
Master_Control_45424	SO_3189_CA_comp308886_c0_seq1	20.2361	2.0755	0.102564	-3.2854	0.188016	1	NA	NA	NA	NA	NA	NA	NA	NA	NA	NA	NA	NA	NA	NA	NA	NA	NA	NA	NA	NA	NA	NA
Master_Control_45434	SO_3189_CA_comp29652_c0_seq3	85.7625	31.1325	0.363008	-1.46193	0.346143	1	tr|K4DGY9|K4DGY9_SOLLC	490	79.31	29	14.95	5.92	6	0	189	275	462	490	6e-06	Sugar-porter family protein 6 (Uncharacterized protein)	Solyc12g089180.1 SFP6	Solanum lycopersicum (Tomato) (Lycopersicon esculentum)	NA	integral component of membrane; substrate-specific transmembrane transporter activity	GO:0016021; GO:0022891	GO:0022891~substrate-specific transmembrane transporter activity	NA	GO:0016021~integral component of membrane
Master_Control_45455	SO_3189_CA_comp21899_c0_seq2	194.652	50.8497	0.261234	-1.93659	0.168244	1	tr|M5W0Y8|M5W0Y8_PRUPE	235	81.5	227	63.7	96.6	42	0	945	265	1	227	2e-135	Uncharacterized protein	PRUPE_ppa010819mg	Prunus persica (Peach) (Amygdalus persica)	NA	aromatic amino acid family metabolic process; cellular amino acid biosynthetic process; chlorophyll biosynthetic process; glycine catabolic process; isopentenyl diphosphate biosynthetic process, methylerythritol 4-phosphate pathway; jasmonic acid biosynthetic process; lipoate biosynthetic process; lipoyl(octanoyl) transferase activity; lipoyltransferase activity; methylglyoxal catabolic process t…	GO:0009072; GO:0008652; GO:0015995; GO:0006546; GO:0019288; GO:0009695; GO:0009107; GO:0033819; GO:0017118; GO:0019243; GO:0005739; GO:0016415; GO:0006098; GO:0009249; GO:0006364; GO:0019748; GO:0000096; GO:0006636; GO:0006766	GO:0033819~lipoyl(octanoyl) transferase activity;GO:0017118~lipoyltransferase activity;GO:0016415~octanoyltransferase activity	GO:0009072~aromatic amino acid family metabolic process;GO:0008652~cellular amino acid biosynthetic process;GO:0015995~chlorophyll biosynthetic process;GO:0006546~glycine catabolic process;GO:0019288~isopentenyl diphosphate biosynthetic process, methylerythritol 4-phosphate pathway;GO:0009695~jasmonic acid biosynthetic process;GO:0009107~lipoate biosynthetic process;GO:0019243~methylglyoxal catab…	GO:0005739~mitochondrion
Master_Control_45465	SO_3446_SD_c9369_g1_i1	1966.76	654.82	0.332944	-1.58665	0.192666	1	tr|A0A068V782|A0A068V782_COFCA	531	63.67	490	72.99	92.28	173	2	1799	345	39	528	0	Coffea canephora DH200=94 genomic scaffold, scaffold_105	GSCOC_T00015751001	Coffea canephora (Robusta coffee)	NA	heme binding; iron ion binding; oxidoreductase activity, acting on paired donors, with incorporation or reduction of molecular oxygen	GO:0020037; GO:0005506; GO:0016705	GO:0020037~heme binding;GO:0005506~iron ion binding;GO:0016705~oxidoreductase activity, acting on paired donors, with incorporation or reduction of molecular oxygen	NA	NA
Master_Control_45466	SO_3446_SD_c10262_g1_i1	1590.94	533.403	0.335275	-1.57658	0.195656	1	tr|A0A068V782|A0A068V782_COFCA	531	58.3	283	40.49	53.3	113	2	1882	1049	39	321	0	Coffea canephora DH200=94 genomic scaffold, scaffold_105	GSCOC_T00015751001	Coffea canephora (Robusta coffee)	NA	heme binding; iron ion binding; oxidoreductase activity, acting on paired donors, with incorporation or reduction of molecular oxygen	GO:0020037; GO:0005506; GO:0016705	GO:0020037~heme binding;GO:0005506~iron ion binding;GO:0016705~oxidoreductase activity, acting on paired donors, with incorporation or reduction of molecular oxygen	NA	NA
Master_Control_45481	SO_3189_CA_comp27831_c0_seq7	130.089	57.0762	0.438746	-1.18854	0.405957	1	tr|A0A022QGV9|A0A022QGV9_ERYGU	495	57.52	452	87.43	91.31	151	3	9	1364	85	495	9e-128	Uncharacterized protein	MIMGU_mgv1a005148mg	Erythranthe guttata (Yellow monkey flower) (Mimulus guttatus)	NA	integral component of membrane; transmembrane transporter activity	GO:0016021; GO:0022857	GO:0022857~transmembrane transporter activity	NA	GO:0016021~integral component of membrane
Master_Control_45509	SO_3189_CA_comp26354_c0_seq1	387.377	125.568	0.324148	-1.62527	0.208862	1	tr|W9RL76|W9RL76_9ROSA	163	42.86	98	19.95	60.12	52	1	1171	878	70	163	3e-19	Uncharacterized protein	L484_003796	Morus notabilis	NA	NA	NA	NA	NA	NA
Master_Control_45516	SO_3189_CA_comp27360_c1_seq1	1232.48	519.912	0.421844	-1.24522	0.303922	1	tr|F6H1D6|F6H1D6_VITVI	418	87.6	129	36.65	30.86	16	0	763	377	290	418	5e-63	Putative uncharacterized protein	VIT_18s0001g11080	Vitis vinifera (Grape)	NA	nucleic acid binding; nucleotide binding	GO:0003676; GO:0000166	GO:0003676~nucleic acid binding;GO:0000166~nucleotide binding	NA	NA
Master_Control_45519	SO_3446_SD_c46235_g1_i1	744.881	314.438	0.422132	-1.24424	0.310861	1	tr|A0A068VG37|A0A068VG37_COFCA	220	87.34	158	19.17	71.82	20	0	895	422	63	220	6e-75	Coffea canephora DH200=94 genomic scaffold, scaffold_540	GSCOC_T00001808001	Coffea canephora (Robusta coffee)	NA	integral component of membrane; vesicle-mediated transport	GO:0016021; GO:0016192	NA	GO:0016192~vesicle-mediated transport	GO:0016021~integral component of membrane
Master_Control_45521	SO_3189_CA_comp30735_c0_seq1	235.124	92.3597	0.392812	-1.34809	0.313854	1	tr|K4AEW0|K4AEW0_SETIT	222	53.89	167	48.31	75.23	76	1	288	788	55	220	1e-56	Uncharacterized protein	Si037417m.g	Setaria italica (Foxtail millet) (Panicum italicum)	NA	transferase activity, transferring acyl groups	GO:0016746	GO:0016746~transferase activity, transferring acyl groups	NA	NA
Master_Control_45522	SO_3189_CA_comp30735_c0_seq2	325.705	68.4914	0.210287	-2.24957	0.0956824	1	tr|K4AEW0|K4AEW0_SETIT	222	53.29	167	49.95	75.23	77	1	285	785	55	220	4e-56	Uncharacterized protein	Si037417m.g	Setaria italica (Foxtail millet) (Panicum italicum)	NA	transferase activity, transferring acyl groups	GO:0016746	GO:0016746~transferase activity, transferring acyl groups	NA	NA
Master_Control_45523	SO_3446_SD_c20467_g1_i1	158.998	49.812	0.313287	-1.67444	0.239458	1	tr|A0A068UXL5|A0A068UXL5_COFCA	913	37.29	118	26.4	12.92	70	1	988	1341	21	134	3e-16	Coffea canephora DH200=94 genomic scaffold, scaffold_73	GSCOC_T00037996001	Coffea canephora (Robusta coffee)	NA	NA	NA	NA	NA	NA
Master_Control_45524	SO_3446_SD_c20467_g1_i3	82.8717	16.604	0.200358	-2.31935	0.157753	1	tr|A0A068UXL5|A0A068UXL5_COFCA	913	37.29	118	38.48	12.92	70	1	567	920	21	134	6e-17	Coffea canephora DH200=94 genomic scaffold, scaffold_73	GSCOC_T00037996001	Coffea canephora (Robusta coffee)	NA	NA	NA	NA	NA	NA
Master_Control_45526	SO_3446_SD_c27725_g2_i1	405.686	149.436	0.368354	-1.44084	0.260066	1	tr|M1A4Z3|M1A4Z3_SOLTU	698	39.44	284	44.51	40.69	151	8	605	1393	6	289	4e-47	Uncharacterized protein	PGSC0003DMG401005796	Solanum tuberosum (Potato)	NA	NA	NA	NA	NA	NA
Master_Control_45543	SO_3189_CA_comp29896_c1_seq2	60.7083	25.9437	0.42735	-1.22651	0.453682	1	tr|A0A022QZ72|A0A022QZ72_ERYGU	955	51.8	222	44.11	23.25	104	2	667	2	269	487	9e-64	Uncharacterized protein	MIMGU_mgv1a021943mg	Erythranthe guttata (Yellow monkey flower) (Mimulus guttatus)	NA	ATP binding; protein serine/threonine kinase activity	GO:0005524; GO:0004674	GO:0005524~ATP binding;GO:0004674~protein serine/threonine kinase activity	NA	NA
Master_Control_45546	SO_3446_SD_c25572_g1_i3	76.1263	20.755	0.272639	-1.87494	0.248137	1	tr|A0A022QZ72|A0A022QZ72_ERYGU	955	50	202	56.11	21.15	91	3	595	2	292	487	9e-79	Uncharacterized protein	MIMGU_mgv1a021943mg	Erythranthe guttata (Yellow monkey flower) (Mimulus guttatus)	NA	ATP binding; protein serine/threonine kinase activity	GO:0005524; GO:0004674	GO:0005524~ATP binding;GO:0004674~protein serine/threonine kinase activity	NA	NA
Master_Control_45553	SO_3446_SD_c31782_g2_i5	118.526	48.7742	0.411507	-1.28101	0.379112	1	NA	NA	NA	NA	NA	NA	NA	NA	NA	NA	NA	NA	NA	NA	NA	NA	NA	NA	NA	NA	NA	NA
Master_Control_45559	SO_3446_SD_c23863_g1_i2	94.4352	33.208	0.351648	-1.50779	0.324171	1	tr|A0A068TUS0|A0A068TUS0_COFCA	198	78.48	79	21.96	39.9	17	0	684	448	82	160	3e-42	Coffea canephora DH200=94 genomic scaffold, scaffold_4	GSCOC_T00029461001	Coffea canephora (Robusta coffee)	NA	cell redox homeostasis; glycerol ether metabolic process; protein disulfide oxidoreductase activity	GO:0045454; GO:0006662; GO:0015035	GO:0015035~protein disulfide oxidoreductase activity	GO:0045454~cell redox homeostasis;GO:0006662~glycerol ether metabolic process	NA
Master_Control_45561	SO_3189_CA_comp31661_c0_seq1	224.524	40.4722	0.180258	-2.47187	0.0818374	1	tr|A0A059ACK0|A0A059ACK0_EUCGR	202	81.58	114	36.27	56.44	21	0	548	207	85	198	2e-66	Uncharacterized protein	EUGRSUZ_J01067	Eucalyptus grandis (Flooded gum)	NA	cell redox homeostasis; glycerol ether metabolic process; protein disulfide oxidoreductase activity	GO:0045454; GO:0006662; GO:0015035	GO:0015035~protein disulfide oxidoreductase activity	GO:0045454~cell redox homeostasis;GO:0006662~glycerol ether metabolic process	NA
Master_Control_33337	SO_3189_CA_comp474784_c0_seq1	22.1634	4.151	0.187291	-2.41665	0.281783	1	NA	NA	NA	NA	NA	NA	NA	NA	NA	NA	NA	NA	NA	NA	NA	NA	NA	NA	NA	NA	NA	NA
Master_Control_45578	SO_3446_SD_c2471_g1_i1	41.4358	17.6417	0.42576	-1.23189	0.487596	1	NA	NA	NA	NA	NA	NA	NA	NA	NA	NA	NA	NA	NA	NA	NA	NA	NA	NA	NA	NA	NA	NA
Master_Control_45600	SO_3189_CA_comp31416_c0_seq2	165.743	46.6987	0.281753	-1.8275	0.200183	1	NA	NA	NA	NA	NA	NA	NA	NA	NA	NA	NA	NA	NA	NA	NA	NA	NA	NA	NA	NA	NA	NA
Master_Control_45603	SO_3189_CA_comp31416_c0_seq5	398.94	154.625	0.387588	-1.3674	0.28441	1	NA	NA	NA	NA	NA	NA	NA	NA	NA	NA	NA	NA	NA	NA	NA	NA	NA	NA	NA	NA	NA	NA
Master_Control_45604	SO_3446_SD_c32393_g2_i2	468.321	172.266	0.367838	-1.44286	0.254619	1	NA	NA	NA	NA	NA	NA	NA	NA	NA	NA	NA	NA	NA	NA	NA	NA	NA	NA	NA	NA	NA	NA
Master_Control_45612	SO_3189_CA_comp34875_c0_seq17	278.487	110.001	0.394996	-1.34009	0.308369	1	NA	NA	NA	NA	NA	NA	NA	NA	NA	NA	NA	NA	NA	NA	NA	NA	NA	NA	NA	NA	NA	NA
Master_Control_45624	SO_3189_CA_comp28639_c0_seq5	144.544	42.5477	0.294359	-1.76435	0.223319	1	tr|M1BGP5|M1BGP5_SOLTU	529	58.19	354	61.07	66.92	148	0	2	1063	176	529	3e-147	Uncharacterized protein	PGSC0003DMG400017384	Solanum tuberosum (Potato)	NA	NA	NA	NA	NA	NA
Master_Control_45632	SO_3189_CA_comp25952_c0_seq2	919.297	86.1332	0.0936946	-3.41589	0.0102178	0.454608	tr|A5ATM6|A5ATM6_VITVI	272	46.5	200	33.3	73.53	96	7	737	168	73	271	5e-41	Putative uncharacterized protein	VITISV_004661	Vitis vinifera (Grape)	NA	NAD+ ADP-ribosyltransferase activity	GO:0003950	GO:0003950~NAD+ ADP-ribosyltransferase activity	NA	NA
Master_Control_45633	SO_3446_SD_c11673_g1_i1	1130.33	148.398	0.131287	-2.9292	0.0232013	0.696269	tr|A0A061FCD6|A0A061FCD6_THECC	267	41.64	269	75.92	100	134	9	908	165	1	267	4e-44	Nucleic acid binding protein, putative	TCM_030734	Theobroma cacao (Cacao) (Cocoa)	NA	NAD+ ADP-ribosyltransferase activity	GO:0003950	GO:0003950~NAD+ ADP-ribosyltransferase activity	NA	NA
Master_Control_45635	SO_3446_SD_c19559_g1_i1	294.869	112.077	0.38009	-1.39559	0.287265	1	tr|V4TJY6|V4TJY6_9ROSI	179	65.84	161	45.91	89.94	43	3	860	378	27	175	1e-63	Uncharacterized protein	CICLE_v10024430mg	Citrus clementina	NA	NA	NA	NA	NA	NA
Master_Control_45650	SO_3446_SD_c2389_g1_i1	128.162	30.0947	0.234818	-2.09039	0.163906	1	tr|A0A061F8H1|A0A061F8H1_THECC	766	43.1	290	77.82	37.86	79	6	864	250	39	327	4e-53	SPA1-related 3 isoform 2	TCM_031518	Theobroma cacao (Cacao) (Cocoa)	NA	ATP binding; protein kinase activity	GO:0005524; GO:0004672	GO:0005524~ATP binding;GO:0004672~protein kinase activity	NA	NA
Master_Control_45651	SO_3446_SD_c49659_g1_i1	149.362	19.7172	0.13201	-2.92128	0.0577899	1	tr|A0A068UE62|A0A068UE62_COFCA	715	48.91	321	98.27	44.9	85	6	726	1	2	322	2e-80	Coffea canephora DH200=94 genomic scaffold, scaffold_19	GSCOC_T00021244001	Coffea canephora (Robusta coffee)	NA	ATP binding; protein kinase activity	GO:0005524; GO:0004672	GO:0005524~ATP binding;GO:0004672~protein kinase activity	NA	NA
Master_Control_45652	SO_3189_CA_comp25618_c0_seq1	115.635	28.0192	0.242308	-2.04509	0.179263	1	tr|A0A068UE62|A0A068UE62_COFCA	715	43.85	244	100	34.13	67	4	1	522	316	559	3e-38	Coffea canephora DH200=94 genomic scaffold, scaffold_19	GSCOC_T00021244001	Coffea canephora (Robusta coffee)	NA	ATP binding; protein kinase activity	GO:0005524; GO:0004672	GO:0005524~ATP binding;GO:0004672~protein kinase activity	NA	NA
Master_Control_45655	SO_3189_CA_comp29697_c0_seq2	541.557	125.568	0.231864	-2.10865	0.101763	1	tr|A0A068V3I7|A0A068V3I7_COFCA	506	46.75	462	76.45	91.3	221	8	113	1441	45	500	7e-137	Coffea canephora DH200=94 genomic scaffold, scaffold_95	GSCOC_T00042707001	Coffea canephora (Robusta coffee)	NA	NA	NA	NA	NA	NA
Master_Control_45656	SO_3189_CA_comp27422_c0_seq5	595.52	50.8497	0.0853871	-3.54984	0.00967377	0.438561	tr|A0A068UEA7|A0A068UEA7_COFCA	257	65.73	143	32.8	55.64	46	1	678	1106	42	181	2e-51	Coffea canephora DH200=94 genomic scaffold, scaffold_24	GSCOC_T00023928001	Coffea canephora (Robusta coffee)	NA	DNA binding; regulation of transcription, DNA-templated	GO:0003677; GO:0006355	GO:0003677~DNA binding	GO:0006355~regulation of transcription, DNA-templated	NA
Master_Control_45657	SO_3189_CA_comp27422_c0_seq4	564.684	55.0007	0.0974009	-3.35992	0.0137521	0.535022	tr|A0A068UEA7|A0A068UEA7_COFCA	257	70.23	131	40.31	50.97	39	0	381	773	51	181	5e-59	Coffea canephora DH200=94 genomic scaffold, scaffold_24	GSCOC_T00023928001	Coffea canephora (Robusta coffee)	NA	DNA binding; regulation of transcription, DNA-templated	GO:0003677; GO:0006355	GO:0003677~DNA binding	GO:0006355~regulation of transcription, DNA-templated	NA
Master_Control_45661	SO_3189_CA_comp24469_c0_seq12	19423.8	3937.22	0.202701	-2.30257	0.0962688	1	tr|M0ZKY4|M0ZKY4_SOLTU	375	84.41	295	36.83	78.67	46	0	1080	196	80	374	1e-149	Uncharacterized protein	PGSC0003DMG402001159	Solanum tuberosum (Potato)	NA	membrane	GO:0016020	NA	NA	GO:0016020~membrane
Master_Control_45677	SO_3189_CA_comp6520_c0_seq1	147.434	50.8497	0.344897	-1.53576	0.282248	1	tr|F6H2A8|F6H2A8_VITVI	827	53.54	254	94.42	30.71	113	3	1	762	173	421	2e-88	Serine/threonine-protein kinase (EC 2.7.11.1)	VIT_19s0014g04270	Vitis vinifera (Grape)	NA	ATP binding; protein serine/threonine kinase activity; recognition of pollen	GO:0005524; GO:0004674; GO:0048544	GO:0005524~ATP binding;GO:0004674~protein serine/threonine kinase activity	GO:0048544~recognition of pollen	NA
Master_Control_45703	SO_3189_CA_comp34463_c0_seq15	320.887	55.0007	0.171402	-2.54454	0.0636524	1	tr|C6THY3|C6THY3_SOYBN	192	35.6	191	67.25	99.48	118	4	713	153	1	190	1e-27	Putative uncharacterized protein (Fragment)	NA	Glycine max (Soybean) (Glycine hispida)	NA	proteasome regulatory particle, base subcomplex; ubiquitin-dependent protein catabolic process	GO:0008540; GO:0006511	NA	GO:0006511~ubiquitin-dependent protein catabolic process	GO:0008540~proteasome regulatory particle, base subcomplex
Master_Control_45707	SO_3189_CA_comp29905_c0_seq2	652.374	172.266	0.264061	-1.92106	0.128798	1	tr|D7U8N8|D7U8N8_VITVI	200	62.69	201	58.09	100	69	2	135	725	1	199	1e-80	Putative uncharacterized protein	VIT_08s0032g00760	Vitis vinifera (Grape)	NA	NA	NA	NA	NA	NA
Master_Control_45723	SO_3446_SD_c12223_g1_i1	285.233	96.5107	0.338358	-1.56338	0.237977	1	tr|F6I6N7|F6I6N7_VITVI	120	50	62	17.6	51.67	27	1	860	687	15	76	8e-12	Putative uncharacterized protein	VIT_13s0067g02320	Vitis vinifera (Grape)	NA	regulation of transcription, DNA-templated; transcription cofactor activity	GO:0006355; GO:0003712	GO:0003712~transcription cofactor activity	GO:0006355~regulation of transcription, DNA-templated	NA
Master_Control_45724	SO_3446_SD_c23783_g2_i4	240.906	95.4729	0.396308	-1.33531	0.316977	1	tr|F6I6N7|F6I6N7_VITVI	120	50	62	20.15	51.67	27	1	726	553	15	76	4e-12	Putative uncharacterized protein	VIT_13s0067g02320	Vitis vinifera (Grape)	NA	regulation of transcription, DNA-templated; transcription cofactor activity	GO:0006355; GO:0003712	GO:0003712~transcription cofactor activity	GO:0006355~regulation of transcription, DNA-templated	NA
Master_Control_45734	SO_3446_SD_c26931_g1_i2	5896.42	1810.87	0.307114	-1.70315	0.175349	1	tr|A0A061DMX5|A0A061DMX5_THECC	399	77.56	352	51.49	88.22	73	3	1736	684	53	399	3e-171	Uncharacterized protein isoform 1	TCM_002674	Theobroma cacao (Cacao) (Cocoa)	NA	NA	NA	NA	NA	NA
Master_Control_45742	SO_3189_CA_comp29306_c0_seq1	41.4358	19.7172	0.47585	-1.07142	0.543412	1	tr|A0A061E432|A0A061E432_THECC	206	68.54	89	23.67	43.2	23	1	852	601	1	89	5e-32	Tetraspanin family protein	TCM_008083	Theobroma cacao (Cacao) (Cocoa)	NA	integral component of membrane	GO:0016021	NA	NA	GO:0016021~integral component of membrane
Master_Control_45748	SO_3189_CA_comp20131_c0_seq1	50.1085	19.7172	0.393491	-1.3456	0.431912	1	NA	NA	NA	NA	NA	NA	NA	NA	NA	NA	NA	NA	NA	NA	NA	NA	NA	NA	NA	NA	NA	NA
Master_Control_45761	SO_3189_CA_comp22998_c0_seq1	130.089	7.26424	0.0558405	-4.16255	0.0148728	0.558937	tr|K4B4X4|K4B4X4_SOLLC	585	82.71	561	73.3	95.9	97	0	1972	290	25	585	0	Uncharacterized protein	OPT1	Solanum lycopersicum (Tomato) (Lycopersicon esculentum)	NA	integral component of membrane; oligopeptide transport; transporter activity	GO:0016021; GO:0006857; GO:0005215	GO:0005215~transporter activity	GO:0006857~oligopeptide transport	GO:0016021~integral component of membrane
Master_Control_45767	SO_3189_CA_comp19610_c0_seq2	81.908	6.22649	0.0760181	-3.71751	0.0400517	0.88953	NA	NA	NA	NA	NA	NA	NA	NA	NA	NA	NA	NA	NA	NA	NA	NA	NA	NA	NA	NA	NA	NA
Master_Control_45769	SO_3189_CA_comp19610_c0_seq1	81.908	8.30199	0.101357	-3.30248	0.0601723	1	tr|A0A059C182|A0A059C182_EUCGR	75	47.3	74	15.47	98.67	37	2	933	1154	1	72	1e-06	Uncharacterized protein	EUGRSUZ_E00580	Eucalyptus grandis (Flooded gum)	NA	cytoplasm; DNA recombination; DNA repair; hydrolase activity, acting on ester bonds; nucleic acid binding	GO:0006310; GO:0006281; GO:0005737; GO:0016788; GO:0003676	GO:0016788~hydrolase activity, acting on ester bonds;GO:0003676~nucleic acid binding	GO:0006310~DNA recombination;GO:0006281~DNA repair	GO:0005737~cytoplasm
Master_Control_45770	SO_3189_CA_comp399119_c0_seq1	45.2903	2.0755	0.0458265	-4.44767	0.043583	0.916469	NA	NA	NA	NA	NA	NA	NA	NA	NA	NA	NA	NA	NA	NA	NA	NA	NA	NA	NA	NA	NA	NA
Master_Control_45784	SO_3446_SD_c28768_g1_i1	523.248	122.454	0.234027	-2.09525	0.104532	1	NA	NA	NA	NA	NA	NA	NA	NA	NA	NA	NA	NA	NA	NA	NA	NA	NA	NA	NA	NA	NA	NA
Master_Control_33344	SO_3189_CA_comp13067_c0_seq1	19.2725	2.0755	0.107692	-3.21501	0.201772	1	NA	NA	NA	NA	NA	NA	NA	NA	NA	NA	NA	NA	NA	NA	NA	NA	NA	NA	NA	NA	NA	NA
Master_Control_45801	SO_3189_CA_comp215399_c0_seq1	186.943	33.208	0.177637	-2.493	0.0866208	1	tr|S8C839|S8C839_9LAMI	118	89.58	48	10.39	40.68	5	0	802	945	1	48	6e-22	Uncharacterized protein (Fragment)	M569_11864	Genlisea aurea	NA	nucleic acid binding; nucleotide binding	GO:0003676; GO:0000166	GO:0003676~nucleic acid binding;GO:0000166~nucleotide binding	NA	NA
Master_Control_45808	SO_3189_CA_comp26715_c0_seq7	127.198	45.661	0.358974	-1.47805	0.309643	1	NA	NA	NA	NA	NA	NA	NA	NA	NA	NA	NA	NA	NA	NA	NA	NA	NA	NA	NA	NA	NA	NA
Master_Control_45810	SO_3189_CA_comp11271_c0_seq1	185.016	50.8497	0.27484	-1.86334	0.186061	1	NA	NA	NA	NA	NA	NA	NA	NA	NA	NA	NA	NA	NA	NA	NA	NA	NA	NA	NA	NA	NA	NA
Master_Control_45811	SO_3446_SD_c14660_g1_i1	5323.06	2450.13	0.460285	-1.1194	0.366425	1	tr|A0A068TRC3|A0A068TRC3_COFCA	168	85.71	168	48.37	100	23	1	99	599	1	168	6e-95	Coffea canephora DH200=94 genomic scaffold, scaffold_3	GSCOC_T00025805001	Coffea canephora (Robusta coffee)	NA	NA	NA	NA	NA	NA
Master_Control_45814	SO_3446_SD_c20201_g1_i3	82.8717	34.2457	0.413238	-1.27496	0.409697	1	tr|A0A022Q497|A0A022Q497_ERYGU	484	66.86	169	47.52	34.92	43	2	567	1067	1	158	1e-71	Uncharacterized protein	MIMGU_mgv1a005326mg	Erythranthe guttata (Yellow monkey flower) (Mimulus guttatus)	NA	ATP binding; protein kinase activity	GO:0005524; GO:0004672	GO:0005524~ATP binding;GO:0004672~protein kinase activity	NA	NA
Master_Control_45815	SO_3189_CA_comp31506_c0_seq14	50.1085	11.4152	0.227811	-2.13409	0.234046	1	tr|M1AK55|M1AK55_SOLTU	487	76.43	140	36.62	28.75	22	1	728	1147	29	157	1e-66	Uncharacterized protein	PGSC0003DMG400009458	Solanum tuberosum (Potato)	NA	ATP binding; protein kinase activity	GO:0005524; GO:0004672	GO:0005524~ATP binding;GO:0004672~protein kinase activity	NA	NA
Master_Control_45816	SO_3446_SD_c24366_g1_i1	704.409	253.211	0.359465	-1.47608	0.233764	1	tr|K4B1H4|K4B1H4_SOLLC	157	65	40	12.15	25.48	14	0	502	383	104	143	3e-08	Uncharacterized protein	Solyc01g102460.2	Solanum lycopersicum (Tomato) (Lycopersicon esculentum)	NA	NA	NA	NA	NA	NA
Master_Control_45827	SO_3189_CA_comp383096_c0_seq1	57.8174	15.5662	0.269231	-1.89308	0.269552	1	NA	NA	NA	NA	NA	NA	NA	NA	NA	NA	NA	NA	NA	NA	NA	NA	NA	NA	NA	NA	NA	NA
Master_Control_45828	SO_3446_SD_c29039_g3_i1	2093.96	506.422	0.241849	-2.04782	0.0973196	1	tr|F8J145|F8J145_PELHO	192	68.82	186	32.25	96.88	49	4	1444	887	14	190	2e-78	Auxin-responsive protein (Fragment)	NA	Pelargonium hortorum (Common geranium)	NA	auxin-activated signaling pathway; nucleus; regulation of transcription, DNA-templated; transcription, DNA-templated	GO:0009734; GO:0005634; GO:0006355; GO:0006351	NA	GO:0009734~auxin-activated signaling pathway;GO:0006355~regulation of transcription, DNA-templated;GO:0006351~transcription, DNA-templated	GO:0005634~nucleus
Master_Control_45832	SO_3189_CA_comp16893_c0_seq1	211.997	18.6795	0.0881119	-3.50452	0.0208885	0.66618	tr|K4C4T0|K4C4T0_SOLLC	564	61.12	553	71.39	98.05	204	4	1838	192	14	559	0	Uncharacterized protein	Solyc06g035580.2	Solanum lycopersicum (Tomato) (Lycopersicon esculentum)	NA	alcohol metabolic process; choline dehydrogenase activity; flavin adenine dinucleotide binding	GO:0006066; GO:0008812; GO:0050660	GO:0008812~choline dehydrogenase activity;GO:0050660~flavin adenine dinucleotide binding	GO:0006066~alcohol metabolic process	NA
Master_Control_45833	SO_3446_SD_c12545_g1_i1	2313.66	694.254	0.300067	-1.73664	0.155921	1	tr|A0A068U3H6|A0A068U3H6_COFCA	626	36.08	607	67.17	96.96	370	8	1909	98	28	619	4e-93	Coffea canephora DH200=94 genomic scaffold, scaffold_9	GSCOC_T00041545001	Coffea canephora (Robusta coffee)	NA	NA	NA	NA	NA	NA
Master_Control_45838	SO_3446_SD_c10307_g1_i1	1637.2	679.726	0.415176	-1.2682	0.293997	1	tr|A0A022QD39|A0A022QD39_ERYGU	507	50.28	358	26.21	70.61	174	3	1180	113	149	504	1e-82	Uncharacterized protein	MIMGU_mgv1a004842mg	Erythranthe guttata (Yellow monkey flower) (Mimulus guttatus)	NA	NA	NA	NA	NA	NA
Master_Control_45839	SO_3189_CA_comp22472_c0_seq8	2165.26	548.969	0.253535	-1.97975	0.108204	1	tr|A0A022QD39|A0A022QD39_ERYGU	507	51.29	349	34.37	68.84	166	3	1132	92	157	503	2e-73	Uncharacterized protein	MIMGU_mgv1a004842mg	Erythranthe guttata (Yellow monkey flower) (Mimulus guttatus)	NA	NA	NA	NA	NA	NA
Master_Control_45834	SO_3189_CA_comp22472_c0_seq2	2204.77	469.063	0.212749	-2.23278	0.0724645	1	tr|A0A022QD39|A0A022QD39_ERYGU	507	50.7	357	34.37	70.41	172	3	1156	92	149	503	5e-74	Uncharacterized protein	MIMGU_mgv1a004842mg	Erythranthe guttata (Yellow monkey flower) (Mimulus guttatus)	NA	NA	NA	NA	NA	NA
Master_Control_45835	SO_3189_CA_comp22472_c0_seq1	1525.42	670.386	0.439477	-1.18614	0.325627	1	tr|A0A022QD39|A0A022QD39_ERYGU	507	50.42	357	26.64	70.41	173	3	1279	215	149	503	2e-82	Uncharacterized protein	MIMGU_mgv1a004842mg	Erythranthe guttata (Yellow monkey flower) (Mimulus guttatus)	NA	NA	NA	NA	NA	NA
Master_Control_45848	SO_3446_SD_c23933_g1_i1	1319.2	628.876	0.47671	-1.06882	0.375163	1	tr|A0A061EF32|A0A061EF32_THECC	117	78.63	117	26.79	100	25	0	589	939	1	117	8e-60	Membrane-anchored ubiquitin-fold protein 1 isoform 1	TCM_018705	Theobroma cacao (Cacao) (Cocoa)	NA	NA	NA	NA	NA	NA
Master_Control_45853	SO_3189_CA_comp22902_c0_seq1	1541.8	671.424	0.435481	-1.19932	0.320391	1	tr|F6I0E6|F6I0E6_VITVI	623	69.73	512	59.58	82.18	124	8	1943	423	128	613	0	Putative uncharacterized protein	VIT_04s0044g01290	Vitis vinifera (Grape)	NA	ATP binding; protein kinase activity; protein N-linked glycosylation	GO:0005524; GO:0006487; GO:0004672	GO:0005524~ATP binding;GO:0004672~protein kinase activity	GO:0006487~protein N-linked glycosylation	NA
Master_Control_33345	SO_3189_CA_comp16790_c0_seq1	26.9815	4.151	0.153846	-2.70044	0.213389	1	NA	NA	NA	NA	NA	NA	NA	NA	NA	NA	NA	NA	NA	NA	NA	NA	NA	NA	NA	NA	NA	NA
Master_Control_45863	SO_3189_CA_comp25789_c0_seq2	69.3809	14.5285	0.209402	-2.25565	0.18239	1	tr|W9R8H1|W9R8H1_9ROSA	311	55.25	295	62.24	94.86	131	1	322	1206	1	294	5e-104	Uncharacterized protein	L484_006539	Morus notabilis	NA	acid phosphatase activity	GO:0003993	GO:0003993~acid phosphatase activity	NA	NA
Master_Control_45891	SO_3189_CA_comp18281_c0_seq1	383.522	172.266	0.449169	-1.15467	0.363786	1	tr|A0A068TM93|A0A068TM93_COFCA	377	86.05	172	29.67	45.62	22	1	766	251	208	377	1e-95	Coffea canephora DH200=94 genomic scaffold, scaffold_1	GSCOC_T00014283001	Coffea canephora (Robusta coffee)	NA	NA	NA	NA	NA	NA
Master_Control_45905	SO_3189_CA_comp29339_c0_seq2	1172.73	130.756	0.111497	-3.16492	0.0151225	0.561533	tr|A0A067E9X0|A0A067E9X0_CITSI	508	60.61	490	70.91	96.46	166	6	1743	349	21	508	3e-169	Uncharacterized protein	CISIN_1g010521mg	Citrus sinensis (Sweet orange) (Citrus aurantium var. sinensis)	NA	DNA binding; DNA-templated transcription, initiation; sequence-specific DNA binding transcription factor activity; sigma factor activity	GO:0003677; GO:0006352; GO:0003700; GO:0016987	GO:0003677~DNA binding;GO:0003700~sequence-specific DNA binding transcription factor activity;GO:0016987~sigma factor activity	GO:0006352~DNA-templated transcription, initiation	NA
Master_Control_45906	SO_3189_CA_comp29339_c0_seq3	920.261	129.719	0.140959	-2.82666	0.0288946	0.767186	tr|A0A067E9X0|A0A067E9X0_CITSI	508	57.72	369	54.16	72.64	133	5	1714	671	21	387	5e-131	Uncharacterized protein	CISIN_1g010521mg	Citrus sinensis (Sweet orange) (Citrus aurantium var. sinensis)	NA	DNA binding; DNA-templated transcription, initiation; sequence-specific DNA binding transcription factor activity; sigma factor activity	GO:0003677; GO:0006352; GO:0003700; GO:0016987	GO:0003677~DNA binding;GO:0003700~sequence-specific DNA binding transcription factor activity;GO:0016987~sigma factor activity	GO:0006352~DNA-templated transcription, initiation	NA
Master_Control_45907	SO_3189_CA_comp29339_c0_seq4	917.37	113.115	0.123303	-3.01972	0.0207043	0.66305	tr|A0A067E9X0|A0A067E9X0_CITSI	508	57.78	514	71.89	100	166	7	1815	349	21	508	3e-166	Uncharacterized protein	CISIN_1g010521mg	Citrus sinensis (Sweet orange) (Citrus aurantium var. sinensis)	NA	DNA binding; DNA-templated transcription, initiation; sequence-specific DNA binding transcription factor activity; sigma factor activity	GO:0003677; GO:0006352; GO:0003700; GO:0016987	GO:0003677~DNA binding;GO:0003700~sequence-specific DNA binding transcription factor activity;GO:0016987~sigma factor activity	GO:0006352~DNA-templated transcription, initiation	NA
Master_Control_45936	SO_3446_SD_c20596_g1_i1	3657.92	1020.11	0.278877	-1.8423	0.136528	1	tr|A0A067JGG0|A0A067JGG0_JATCU	189	58.33	156	35.37	82.54	62	2	539	1006	5	157	8e-36	Uncharacterized protein	JCGZ_00660	Jatropha curcas (Barbados nut)	NA	zinc ion binding	GO:0008270	GO:0008270~zinc ion binding	NA	NA
Master_Control_45951	SO_3189_CA_comp28972_c0_seq1	959.77	362.174	0.377356	-1.406	0.250394	1	tr|A9PBY7|A9PBY7_POPTR	209	64.15	106	27.97	50.72	25	1	477	755	92	197	6e-14	Uncharacterized protein	POPTR_0002s24210g	Populus trichocarpa (Western balsam poplar) (Populus balsamifera subsp. trichocarpa)	NA	chloroplast thylakoid membrane; plastoglobule	GO:0009535; GO:0010287	NA	NA	GO:0009535~chloroplast thylakoid membrane;GO:0010287~plastoglobule
Master_Control_45987	SO_3189_CA_comp30507_c0_seq2	47.2176	6.22649	0.131868	-2.92283	0.128009	1	NA	NA	NA	NA	NA	NA	NA	NA	NA	NA	NA	NA	NA	NA	NA	NA	NA	NA	NA	NA	NA	NA
Master_Control_45988	SO_3189_CA_comp30507_c0_seq1	317.996	35.2835	0.110956	-3.17194	0.0254335	0.722774	NA	NA	NA	NA	NA	NA	NA	NA	NA	NA	NA	NA	NA	NA	NA	NA	NA	NA	NA	NA	NA	NA
Master_Control_45989	SO_3189_CA_comp30107_c0_seq1	1172.73	203.399	0.17344	-2.52749	0.0460357	0.933398	tr|A0A0A0K935|A0A0A0K935_CUCSA	372	49.86	355	70.58	95.43	171	2	1259	207	20	371	5e-82	Uncharacterized protein	Csa_7G253710	Cucumis sativus (Cucumber)	NA	NA	NA	NA	NA	NA
Master_Control_46008	SO_3189_CA_comp27082_c0_seq12	36.6177	12.453	0.340081	-1.55605	0.401698	1	tr|D7U316|D7U316_VITVI	268	63.53	170	37.01	63.43	56	2	175	684	1	164	1e-107	Putative uncharacterized protein	VIT_07s0005g03620	Vitis vinifera (Grape)	NA	NA	NA	NA	NA	NA
Master_Control_46009	SO_3446_SD_c25465_g1_i4	79.9808	22.8305	0.285449	-1.80869	0.25899	1	tr|D7U316|D7U316_VITVI	268	79.46	185	26.98	69.03	38	0	1141	1695	84	268	9e-98	Putative uncharacterized protein	VIT_07s0005g03620	Vitis vinifera (Grape)	NA	NA	NA	NA	NA	NA
Master_Control_46046	SO_3189_CA_comp1086_c0_seq1	89.617	30.0947	0.335815	-1.57426	0.309478	1	tr|B7FLT3|B7FLT3_MEDTR	389	77.95	127	18.49	32.65	24	1	357	725	146	272	4e-54	Putative uncharacterized protein	NA	Medicago truncatula (Barrel medic) (Medicago tribuloides)	NA	ATP binding; protein serine/threonine kinase activity	GO:0005524; GO:0004674	GO:0005524~ATP binding;GO:0004674~protein serine/threonine kinase activity	NA	NA
Master_Control_46052	SO_3189_CA_comp27566_c0_seq1	7762.96	3570.89	0.459992	-1.12032	0.376204	1	tr|K4BLI1|K4BLI1_SOLLC	498	74.13	433	49.45	86.95	101	3	2154	868	73	498	0	Uncharacterized protein	Solyc03g116790.2	Solanum lycopersicum (Tomato) (Lycopersicon esculentum)	NA	ATP binding; carotenoid biosynthetic process; chloroplast envelope; chloroplast thylakoid membrane; metal ion binding; protein folding; response to heat; thylakoid membrane organization	GO:0005524; GO:0016117; GO:0009941; GO:0009535; GO:0046872; GO:0006457; GO:0009408; GO:0010027	GO:0005524~ATP binding;GO:0046872~metal ion binding	GO:0016117~carotenoid biosynthetic process;GO:0006457~protein folding;GO:0009408~response to heat;GO:0010027~thylakoid membrane organization	GO:0009941~chloroplast envelope;GO:0009535~chloroplast thylakoid membrane
Master_Control_46053	SO_3446_SD_c15632_g1_i1	793.063	286.419	0.361155	-1.46931	0.233521	1	NA	NA	NA	NA	NA	NA	NA	NA	NA	NA	NA	NA	NA	NA	NA	NA	NA	NA	NA	NA	NA	NA
Master_Control_46059	SO_3189_CA_comp26330_c1_seq16	171.525	43.5855	0.254105	-1.9765	0.167251	1	tr|A0A068TQA6|A0A068TQA6_COFCA	772	62.5	40	6.62	5.18	15	0	153	34	717	756	5e-16	Coffea canephora DH200=94 genomic scaffold, scaffold_1	GSCOC_T00014925001	Coffea canephora (Robusta coffee)	NA	1-phosphatidylinositol-4-phosphate 5-kinase activity; ATP binding	GO:0016308; GO:0005524	GO:0016308~1-phosphatidylinositol-4-phosphate 5-kinase activity;GO:0005524~ATP binding	NA	NA
Master_Control_46067	SO_3189_CA_comp26330_c1_seq13	144.544	25.9437	0.179487	-2.47805	0.100152	1	tr|A0A068TQA6|A0A068TQA6_COFCA	772	62.5	40	10.43	5.18	15	0	153	34	717	756	4e-16	Coffea canephora DH200=94 genomic scaffold, scaffold_1	GSCOC_T00014925001	Coffea canephora (Robusta coffee)	NA	1-phosphatidylinositol-4-phosphate 5-kinase activity; ATP binding	GO:0016308; GO:0005524	GO:0016308~1-phosphatidylinositol-4-phosphate 5-kinase activity;GO:0005524~ATP binding	NA	NA
Master_Control_46061	SO_3189_CA_comp26330_c1_seq20	181.161	38.3967	0.211948	-2.23822	0.120301	1	tr|A0A068TQA6|A0A068TQA6_COFCA	772	62.5	40	6.66	5.18	15	0	153	34	717	756	8e-16	Coffea canephora DH200=94 genomic scaffold, scaffold_1	GSCOC_T00014925001	Coffea canephora (Robusta coffee)	NA	1-phosphatidylinositol-4-phosphate 5-kinase activity; ATP binding	GO:0016308; GO:0005524	GO:0016308~1-phosphatidylinositol-4-phosphate 5-kinase activity;GO:0005524~ATP binding	NA	NA
Master_Control_46065	SO_3189_CA_comp24316_c0_seq9	89.617	29.057	0.324235	-1.62489	0.295519	1	tr|I6QQB8|I6QQB8_9ROSI	212	63.16	76	37.01	35.85	28	0	243	470	1	76	3e-24	Flowering locus C-like protein 1	NA	Carya cathayensis	NA	DNA binding; nucleus; regulation of transcription, DNA-templated; transcription, DNA-templated	GO:0003677; GO:0005634; GO:0006355; GO:0006351	GO:0003677~DNA binding	GO:0006355~regulation of transcription, DNA-templated;GO:0006351~transcription, DNA-templated	GO:0005634~nucleus
Master_Control_46074	SO_3189_CA_comp15643_c0_seq1	164.78	52.9252	0.321188	-1.63851	0.246629	1	tr|F6HA18|F6HA18_VITVI	694	66.67	693	93.69	99.86	230	1	60	2138	1	692	0	Putative uncharacterized protein	VIT_06s0009g03560	Vitis vinifera (Grape)	NA	NA	NA	NA	NA	NA
Master_Control_46090	SO_3189_CA_comp515_c0_seq1	291.978	129.719	0.444275	-1.17047	0.368368	1	tr|F6HR93|F6HR93_VITVI	393	42.78	187	44.88	47.58	72	8	345	866	224	388	2e-22	Putative uncharacterized protein	VIT_19s0093g00620	Vitis vinifera (Grape)	NA	NA	NA	NA	NA	NA
Master_Control_46096	SO_3446_SD_c18425_g1_i1	865.334	372.552	0.430529	-1.21582	0.319113	1	NA	NA	NA	NA	NA	NA	NA	NA	NA	NA	NA	NA	NA	NA	NA	NA	NA	NA	NA	NA	NA	NA
Master_Control_46105	SO_3189_CA_comp931422_c0_seq1	34.6905	16.604	0.478632	-1.06301	0.562995	1	NA	NA	NA	NA	NA	NA	NA	NA	NA	NA	NA	NA	NA	NA	NA	NA	NA	NA	NA	NA	NA	NA
Master_Control_46111	SO_3189_CA_comp30420_c0_seq16	262.106	126.605	0.483032	-1.04981	0.42242	1	tr|K4B5U9|K4B5U9_SOLLC	396	59.49	274	45.87	69.19	76	4	1541	729	1	242	7e-124	Uncharacterized protein	Solyc02g037550.2	Solanum lycopersicum (Tomato) (Lycopersicon esculentum)	NA	integral component of membrane; transmembrane transport	GO:0016021; GO:0055085	NA	GO:0055085~transmembrane transport	GO:0016021~integral component of membrane
Master_Control_46112	SO_3189_CA_comp30420_c0_seq18	311.251	124.53	0.400095	-1.32158	0.309802	1	tr|K4B5U9|K4B5U9_SOLLC	396	59.49	274	47.85	69.19	76	4	1467	655	1	242	1e-126	Uncharacterized protein	Solyc02g037550.2	Solanum lycopersicum (Tomato) (Lycopersicon esculentum)	NA	integral component of membrane; transmembrane transport	GO:0016021; GO:0055085	NA	GO:0055085~transmembrane transport	GO:0016021~integral component of membrane
Master_Control_46117	SO_3189_CA_comp3705_c0_seq1	17.3452	3.11325	0.179487	-2.47805	0.309288	1	NA	NA	NA	NA	NA	NA	NA	NA	NA	NA	NA	NA	NA	NA	NA	NA	NA	NA	NA	NA	NA	NA
Master_Control_33351	SO_3446_SD_c54082_g1_i1	16.3816	7.26424	0.443439	-1.17319	0.609056	1	NA	NA	NA	NA	NA	NA	NA	NA	NA	NA	NA	NA	NA	NA	NA	NA	NA	NA	NA	NA	NA	NA
Master_Control_46126	SO_3189_CA_comp31506_c0_seq36	198.507	92.3597	0.465273	-1.10385	0.413562	1	tr|A0A068UN85|A0A068UN85_COFCA	489	72.22	180	35.71	36.81	21	1	1511	972	165	315	7e-137	Coffea canephora DH200=94 genomic scaffold, scaffold_41	GSCOC_T00030195001	Coffea canephora (Robusta coffee)	NA	ATP binding; protein kinase activity	GO:0005524; GO:0004672	GO:0005524~ATP binding;GO:0004672~protein kinase activity	NA	NA
Master_Control_46136	SO_3189_CA_comp32190_c0_seq15	133.944	44.6232	0.333149	-1.58576	0.274627	1	tr|W5ENB4|W5ENB4_WHEAT	242	56.06	66	7.25	27.27	28	1	280	83	169	233	1e-18	Uncharacterized protein	NA	Triticum aestivum (Wheat)	NA	DNA binding	GO:0003677	GO:0003677~DNA binding	NA	NA
Master_Control_46158	SO_3446_SD_c34941_g1_i1	17.3452	8.30199	0.478632	-1.06301	0.636039	1	NA	NA	NA	NA	NA	NA	NA	NA	NA	NA	NA	NA	NA	NA	NA	NA	NA	NA	NA	NA	NA	NA
Master_Control_46162	SO_3189_CA_comp29310_c0_seq1	230.306	96.5107	0.419054	-1.25479	0.347713	1	tr|A0A0A0L3V3|A0A0A0L3V3_CUCSA	147	41.61	149	32.2	100	81	3	282	728	5	147	6e-25	Uncharacterized protein	Csa_3G126890	Cucumis sativus (Cucumber)	NA	NA	NA	NA	NA	NA
Master_Control_46170	SO_3189_CA_comp24131_c0_seq1	1489.76	324.815	0.218032	-2.19739	0.0774321	1	tr|K4B9I0|K4B9I0_SOLLC	857	60.94	850	86.03	99.18	308	14	154	2670	21	857	0	Serine/threonine-protein kinase (EC 2.7.11.1)	Solyc02g079590.2	Solanum lycopersicum (Tomato) (Lycopersicon esculentum)	NA	ATP binding; protein serine/threonine kinase activity; recognition of pollen	GO:0005524; GO:0004674; GO:0048544	GO:0005524~ATP binding;GO:0004674~protein serine/threonine kinase activity	GO:0048544~recognition of pollen	NA
Master_Control_46190	SO_3446_SD_c22617_g1_i2	478.921	122.454	0.255688	-1.96754	0.127626	1	tr|K4BVZ3|K4BVZ3_SOLLC	222	79.34	121	32.94	54.5	25	0	529	891	101	221	1e-61	Peptidyl-prolyl cis-trans isomerase	Solyc04g082660.2	Solanum lycopersicum (Tomato) (Lycopersicon esculentum)	NA	chloroplast thylakoid lumen; peptidyl-prolyl cis-trans isomerase activity; protein folding	GO:0009543; GO:0003755; GO:0006457	GO:0003755~peptidyl-prolyl cis-trans isomerase activity	GO:0006457~protein folding	GO:0009543~chloroplast thylakoid lumen
Master_Control_46199	SO_3446_SD_c26785_g1_i4	47.2176	21.7927	0.461538	-1.11548	0.5156	1	NA	NA	NA	NA	NA	NA	NA	NA	NA	NA	NA	NA	NA	NA	NA	NA	NA	NA	NA	NA	NA	NA
Master_Control_46206	SO_3446_SD_c26981_g1_i2	221.634	76.7934	0.346488	-1.52912	0.260056	1	tr|D7SIY9|D7SIY9_VITVI	385	57.62	387	71.89	100	156	3	234	1376	1	385	4e-116	Putative uncharacterized protein	VIT_17s0000g03710	Vitis vinifera (Grape)	NA	NA	NA	NA	NA	NA
Master_Control_46207	SO_3446_SD_c38533_g1_i1	204.288	94.4352	0.462264	-1.11321	0.408268	1	tr|A9PG01|A9PG01_POPTR	205	90.5	179	27.3	87.32	17	0	817	281	27	205	2e-115	Uncharacterized protein	POPTR_0002s06310g	Populus trichocarpa (Western balsam poplar) (Populus balsamifera subsp. trichocarpa)	NA	GTP binding; protein transport; small GTPase mediated signal transduction	GO:0005525; GO:0015031; GO:0007264	GO:0005525~GTP binding	GO:0015031~protein transport;GO:0007264~small GTPase mediated signal transduction	NA
Master_Control_33355	SO_3446_SD_c46946_g1_i1	104.071	37.359	0.358974	-1.47805	0.325055	1	NA	NA	NA	NA	NA	NA	NA	NA	NA	NA	NA	NA	NA	NA	NA	NA	NA	NA	NA	NA	NA	NA
Master_Control_46243	SO_3189_CA_comp31501_c0_seq38	75.1627	30.0947	0.400394	-1.32051	0.402732	1	tr|A0A059CHG3|A0A059CHG3_EUCGR	494	55.77	52	6.05	10.53	23	0	158	313	239	290	5e-08	Uncharacterized protein	EUGRSUZ_D01985	Eucalyptus grandis (Flooded gum)	NA	deoxyribodipyrimidine photo-lyase activity; DNA repair	GO:0006281; GO:0003904	GO:0003904~deoxyribodipyrimidine photo-lyase activity	GO:0006281~DNA repair	NA
Master_Control_46260	SO_3189_CA_comp34227_c0_seq1	2668.28	515.761	0.193294	-2.37113	0.0579695	1	tr|W9S676|W9S676_9ROSA	416	71.19	413	61.49	99.28	116	1	187	1416	1	413	0	U-box domain-containing protein 26	L484_027509	Morus notabilis	NA	ligase activity; ubiquitin-protein transferase activity	GO:0016874; GO:0004842	GO:0016874~ligase activity;GO:0004842~ubiquitin-protein transferase activity	NA	NA
Master_Control_46283	SO_3189_CA_comp34375_c1_seq4	206.216	57.0762	0.276779	-1.85319	0.182453	1	NA	NA	NA	NA	NA	NA	NA	NA	NA	NA	NA	NA	NA	NA	NA	NA	NA	NA	NA	NA	NA	NA
Master_Control_46293	SO_3189_CA_comp34441_c0_seq2	446.158	199.248	0.446586	-1.16299	0.355331	1	tr|A0A0A0LSF0|A0A0A0LSF0_CUCSA	101	81.48	54	10.21	53.47	10	0	649	488	48	101	9e-22	Uncharacterized protein	Csa_1G013160	Cucumis sativus (Cucumber)	NA	NA	NA	NA	NA	NA
Master_Control_46296	SO_3446_SD_c13159_g1_i1	157.071	43.5855	0.277489	-1.8495	0.198544	1	tr|C6ZLB7|C6ZLB7_HELAN	1339	51.09	368	81.48	27.48	128	6	1354	404	969	1335	2e-83	NBS-LRR resistance-like protein RGC260	RGC260	Helianthus annuus (Common sunflower)	NA	ADP binding	GO:0043531	GO:0043531~ADP binding	NA	NA
Master_Control_46342	SO_3446_SD_c45562_g1_i1	65.5264	23.8682	0.364253	-1.45699	0.371838	1	NA	NA	NA	NA	NA	NA	NA	NA	NA	NA	NA	NA	NA	NA	NA	NA	NA	NA	NA	NA	NA	NA
Master_Control_46346	SO_3446_SD_c33103_g1_i8	75.1627	33.208	0.441815	-1.17849	0.452074	1	NA	NA	NA	NA	NA	NA	NA	NA	NA	NA	NA	NA	NA	NA	NA	NA	NA	NA	NA	NA	NA	NA
Master_Control_46353	SO_3446_SD_c23433_g1_i2	479.885	231.418	0.482237	-1.05219	0.399173	1	tr|V4SY43|V4SY43_9ROSI	252	66.39	241	74.54	95.63	80	1	58	777	1	241	2e-116	Uncharacterized protein	CICLE_v10021831mg	Citrus clementina	NA	NA	NA	NA	NA	NA
Master_Control_46368	SO_3189_CA_comp30184_c0_seq1	111.78	49.812	0.445623	-1.1661	0.425108	1	tr|V4SVG4|V4SVG4_9ROSI	272	56.39	266	73.21	97.79	97	6	80	829	1	263	2e-88	Uncharacterized protein	CICLE_v10026263mg	Citrus clementina	NA	NA	NA	NA	NA	NA
Master_Control_46391	SO_3446_SD_c1191_g1_i1	565.647	194.059	0.343074	-1.54341	0.219317	1	tr|K4B1V1|K4B1V1_SOLLC	350	87.78	311	49.39	88.86	37	1	1769	837	8	317	3e-169	Uncharacterized protein	Solyc01g103760.2	Solanum lycopersicum (Tomato) (Lycopersicon esculentum)	NA	magnesium ion transmembrane transporter activity; membrane	GO:0015095; GO:0016020	GO:0015095~magnesium ion transmembrane transporter activity	NA	GO:0016020~membrane
Master_Control_46397	SO_3446_SD_c19810_g1_i1	790.172	233.494	0.295497	-1.75878	0.158024	1	tr|A0A067JEE5|A0A067JEE5_JATCU	219	44.8	221	49.04	100	98	7	372	1016	16	218	1e-34	Uncharacterized protein	JCGZ_26028	Jatropha curcas (Barbados nut)	NA	NA	NA	NA	NA	NA
Master_Control_46399	SO_3446_SD_c25132_g1_i1	1916.65	430.666	0.224697	-2.15394	0.0823063	1	tr|M5WH23|M5WH23_PRUPE	392	59.38	389	62.98	99.23	153	5	1377	217	5	390	9e-169	Uncharacterized protein (Fragment)	PRUPE_ppa017740mg	Prunus persica (Peach) (Amygdalus persica)	NA	NA	NA	NA	NA	NA
Master_Control_46421	SO_3189_CA_comp30702_c0_seq1	887.498	136.983	0.154347	-2.69575	0.0363604	0.848365	tr|A0A0A0KVD7|A0A0A0KVD7_CUCSA	327	58.25	309	55.88	94.5	105	3	1237	380	19	326	6e-105	Uncharacterized protein	Csa_4G004850	Cucumis sativus (Cucumber)	NA	NA	NA	NA	NA	NA
Master_Control_46480	SO_3189_CA_comp32857_c0_seq1	1298.97	612.272	0.471354	-1.08512	0.368178	1	tr|K4D441|K4D441_SOLLC	544	78.71	155	22.22	28.49	32	1	807	343	381	534	5e-74	Uncharacterized protein	Solyc10g086070.1	Solanum lycopersicum (Tomato) (Lycopersicon esculentum)	NA	NA	NA	NA	NA	NA
Master_Control_46487	SO_3189_CA_comp31038_c0_seq1	2740.55	760.67	0.277561	-1.84912	0.132792	1	tr|D7SSS0|D7SSS0_VITVI	204	43.64	165	43.46	80.88	64	2	760	299	54	200	3e-38	Putative uncharacterized protein	VIT_00s0199g00110	Vitis vinifera (Grape)	NA	NA	NA	NA	NA	NA
Master_Control_46490	SO_3446_SD_c29331_g3_i3	105.999	47.7365	0.45035	-1.15088	0.434779	1	tr|D7TLU1|D7TLU1_VITVI	336	81.28	187	37.28	55.65	31	1	741	1289	150	336	1e-133	Putative uncharacterized protein	VIT_13s0019g01230	Vitis vinifera (Grape)	NA	endoplasmic reticulum; sphingoid biosynthetic process; sterol biosynthetic process; transferase activity, transferring glycosyl groups	GO:0005783; GO:0046520; GO:0016126; GO:0016757	GO:0016757~transferase activity, transferring glycosyl groups	GO:0046520~sphingoid biosynthetic process;GO:0016126~sterol biosynthetic process	GO:0005783~endoplasmic reticulum
Master_Control_46492	SO_3189_CA_comp31054_c0_seq1	916.407	202.361	0.22082	-2.17906	0.0834162	1	tr|U5G8S8|U5G8S8_POPTR	345	76.69	266	48.57	77.1	62	0	1264	467	80	345	8e-150	Uncharacterized protein	POPTR_0008s20920g	Populus trichocarpa (Western balsam poplar) (Populus balsamifera subsp. trichocarpa)	NA	NA	NA	NA	NA	NA
Master_Control_46501	SO_3446_SD_c21059_g1_i2	972.297	317.551	0.326599	-1.61441	0.189617	1	tr|A0A067FA77|A0A067FA77_CITSI	342	72.35	217	43.26	63.45	60	0	1058	408	117	333	2e-134	Uncharacterized protein	CISIN_1g019038mg	Citrus sinensis (Sweet orange) (Citrus aurantium var. sinensis)	NA	NA	NA	NA	NA	NA
Master_Control_46510	SO_3446_SD_c28994_g1_i1	1532.16	700.481	0.457184	-1.12915	0.348807	1	tr|F6H4G1|F6H4G1_VITVI	400	72.19	338	70.76	84.5	92	1	1239	232	52	389	0	Putative uncharacterized protein	VIT_07s0031g00090	Vitis vinifera (Grape)	NA	flavin adenine dinucleotide binding; tRNA dihydrouridine synthase activity	GO:0050660; GO:0017150	GO:0050660~flavin adenine dinucleotide binding;GO:0017150~tRNA dihydrouridine synthase activity	NA	NA
Master_Control_46511	SO_3189_CA_comp29095_c0_seq2	236.088	61.2272	0.259341	-1.94708	0.15675	1	tr|A0A067JHS1|A0A067JHS1_JATCU	255	78.38	148	48.84	58.04	24	1	226	645	5	152	7e-71	Uncharacterized protein	JCGZ_23329	Jatropha curcas (Barbados nut)	NA	calcium ion binding; extrinsic component of membrane; photosynthesis; photosystem II oxygen evolving complex	GO:0005509; GO:0019898; GO:0015979; GO:0009654	GO:0005509~calcium ion binding	GO:0015979~photosynthesis	GO:0019898~extrinsic component of membrane;GO:0009654~photosystem II oxygen evolving complex
Master_Control_46515	SO_3446_SD_c24815_g1_i1	191.761	58.1139	0.303054	-1.72235	0.216365	1	tr|F1C959|F1C959_TOBAC	152	91.89	148	46.35	97.37	12	0	166	609	5	152	9e-95	Ubiquitin-conjugating enzyme	ubc2-1	Nicotiana tabacum (Common tobacco)	NA	acid-amino acid ligase activity	GO:0016881	GO:0016881~acid-amino acid ligase activity	NA	NA
Master_Control_46518	SO_3189_CA_comp20561_c0_seq3	140.689	22.8305	0.162276	-2.62348	0.0856834	1	tr|A0A067K5B8|A0A067K5B8_JATCU	422	43.3	388	84.04	91.94	172	11	1129	47	56	422	4e-67	Uncharacterized protein	JCGZ_11683	Jatropha curcas (Barbados nut)	NA	NA	NA	NA	NA	NA
Master_Control_46519	SO_3446_SD_c26410_g2_i2	5660.33	1106.24	0.195438	-2.35522	0.0648975	1	tr|K4BHY4|K4BHY4_SOLLC	448	75.11	446	68.02	99.55	108	2	351	1679	1	446	0	Uncharacterized protein	Solyc03g080080.2	Solanum lycopersicum (Tomato) (Lycopersicon esculentum)	NA	calcium ion binding; endonuclease activity; exonuclease activity	GO:0005509; GO:0004519; GO:0004527	GO:0005509~calcium ion binding;GO:0004519~endonuclease activity;GO:0004527~exonuclease activity	NA	NA
Master_Control_46520	SO_3446_SD_c26410_g2_i1	4883.65	993.126	0.203357	-2.29791	0.0694675	1	tr|K4BHY4|K4BHY4_SOLLC	448	75.11	446	70.35	99.55	108	2	286	1614	1	446	0	Uncharacterized protein	Solyc03g080080.2	Solanum lycopersicum (Tomato) (Lycopersicon esculentum)	NA	calcium ion binding; endonuclease activity; exonuclease activity	GO:0005509; GO:0004519; GO:0004527	GO:0005509~calcium ion binding;GO:0004519~endonuclease activity;GO:0004527~exonuclease activity	NA	NA
Master_Control_46524	SO_3189_CA_comp17995_c0_seq1	135.871	50.8497	0.37425	-1.41793	0.32361	1	tr|D7TJ65|D7TJ65_VITVI	616	67.62	525	82.94	85.23	170	0	1882	308	92	616	0	Putative uncharacterized protein	VIT_08s0007g03380	Vitis vinifera (Grape)	NA	NA	NA	NA	NA	NA
Master_Control_46535	SO_3446_SD_c41965_g1_i1	777.645	125.568	0.161472	-2.63065	0.0417339	0.893555	tr|A0A068TPK0|A0A068TPK0_COFCA	330	57.83	332	52.78	100	134	3	675	1658	1	330	7e-125	Coffea canephora DH200=94 genomic scaffold, scaffold_2	GSCOC_T00021926001	Coffea canephora (Robusta coffee)	NA	oxidoreductase activity	GO:0016491	GO:0016491~oxidoreductase activity	NA	NA
Master_Control_46538	SO_3189_CA_comp720183_c0_seq1	35.6541	2.0755	0.0582121	-4.10254	0.0712514	1	NA	NA	NA	NA	NA	NA	NA	NA	NA	NA	NA	NA	NA	NA	NA	NA	NA	NA	NA	NA	NA	NA
Master_Control_33361	SO_3189_CA_comp1522682_c0_seq1	8.67262	2.0755	0.239316	-2.06301	0.505706	1	NA	NA	NA	NA	NA	NA	NA	NA	NA	NA	NA	NA	NA	NA	NA	NA	NA	NA	NA	NA	NA	NA
Master_Control_46556	SO_3189_CA_comp28339_c0_seq1	1040.71	155.662	0.149573	-2.74108	0.0326409	0.806159	NA	NA	NA	NA	NA	NA	NA	NA	NA	NA	NA	NA	NA	NA	NA	NA	NA	NA	NA	NA	NA	NA
Master_Control_46573	SO_3189_CA_comp21466_c0_seq1	44.3267	2.0755	0.0468227	-4.41665	0.0456496	0.928936	NA	NA	NA	NA	NA	NA	NA	NA	NA	NA	NA	NA	NA	NA	NA	NA	NA	NA	NA	NA	NA	NA
Master_Control_46574	SO_3446_SD_c52044_g1_i1	116.599	4.151	0.0356008	-4.81195	0.00858019	0.41132	NA	NA	NA	NA	NA	NA	NA	NA	NA	NA	NA	NA	NA	NA	NA	NA	NA	NA	NA	NA	NA	NA
Master_Control_46581	SO_3446_SD_c27501_g1_i1	1627.56	403.684	0.24803	-2.01141	0.103353	1	tr|U7DYG2|U7DYG2_POPTR	804	41.7	235	21.23	29.23	129	4	950	258	366	596	5e-97	Uncharacterized protein (Fragment)	POPTR_0214s00230g	Populus trichocarpa (Western balsam poplar) (Populus balsamifera subsp. trichocarpa)	NA	NA	NA	NA	NA	NA
Master_Control_46582	SO_3189_CA_comp28022_c0_seq4	1522.53	398.496	0.261733	-1.93383	0.116647	1	tr|U7DYG2|U7DYG2_POPTR	804	41.7	235	20.66	29.23	129	4	950	258	366	596	4e-97	Uncharacterized protein (Fragment)	POPTR_0214s00230g	Populus trichocarpa (Western balsam poplar) (Populus balsamifera subsp. trichocarpa)	NA	NA	NA	NA	NA	NA
Master_Control_46597	SO_3189_CA_comp33159_c0_seq1	662.01	181.606	0.274325	-1.86604	0.138956	1	tr|A0A058ZYY6|A0A058ZYY6_EUCGR	372	68.26	230	47.39	61.83	73	0	418	1107	143	372	9e-115	Uncharacterized protein	EUGRSUZ_K00399	Eucalyptus grandis (Flooded gum)	NA	fatty-acyl-CoA binding	GO:0000062	GO:0000062~fatty-acyl-CoA binding	NA	NA
Master_Control_46601	SO_3446_SD_c27529_g1_i1	1537.94	326.891	0.212551	-2.23412	0.0728691	1	tr|B3LEU0|B3LEU0_HELTU	459	96.02	176	99.81	38.34	7	0	2	529	149	324	6e-116	Plastidic ATP/ADP-transporter	NA	Helianthus tuberosus (Jerusalem artichoke) (Helianthus tomentosus)	NA	ATP:ADP antiporter activity; ATP binding; integral component of membrane	GO:0005524; GO:0005471; GO:0016021	GO:0005524~ATP binding;GO:0005471~ATP:ADP antiporter activity	NA	GO:0016021~integral component of membrane
[truncated: 19,054 more rows]

## Sheet: Sheet2
NEUTRAL
[truncated: 52,186 more rows]

## Sheet: Sheet3
ONLY_CA
[truncated: 3,640 more rows]

## Sheet: Sheet4
ONLY_SD
[truncated: 7,566 more rows]

## Sheet: Sheet5
UP
[truncated: 21,475 more rows]

## Sheet: Sheet6
P_SIGNIFICANT
[truncated: 3,945 more rows]

## Sheet: Sheet7
Q_SIGNIFICANT
[truncated: 327 more rows]
