# Supplementary material for: Transcriptome changes induced by abiotic stresses in Artemisia annua
Source: Sci Rep. 2018 Feb 21;8:3423. doi: 10.1038/s41598-018-21598-1 (PMC5821844; doi:10.1038/s41598-018-21598-1)
Supplement: Supplementary file 11 — Dataset 10 [file 41598_2018_21598_MOESM11_ESM.xlsx]

## Sheet: Sheet1
SW_DOWN
Unigene_ID	Transcript_ID (Query)	CA Expression	SW Expression	FoldChange	log2FoldChange	P Value	Adjusted P Value	Protein_ID(Subject_ID)	Protein_Length	%Identity	Alignment length(aa)	Query_coverage	Subject_coverage	Mismatches	Gaps	Query_Start	Query_End	S.start	S.end	E-value	Protein_Names	Gene_Name	Organism_Name	Pathway	Gene_Ontology(GO)	Gene_Ontology_IDs	GO_MF	GO_BP	GO_CC
Master_Control_36980	SO_3189_CA_comp24890_c0_seq2	14875.1	5898.47	0.396534	-1.33448	0.126055	1	tr|A0A022QF85|A0A022QF85_ERYGU	112	66.07	112	29.95	100	25	3	954	643	6	112	3e-39	Uncharacterized protein	MIMGU_mgv1a016651mg	Erythranthe guttata (Yellow monkey flower) (Mimulus guttatus)	NA	NA	NA	NA	NA	NA
Master_Control_36989	SO_3189_CA_comp272907_c0_seq1	86.2322	9.04534	0.104895	-3.25298	0.0343785	0.795264	NA	NA	NA	NA	NA	NA	NA	NA	NA	NA	NA	NA	NA	NA	NA	NA	NA	NA	NA	NA	NA	NA
Master_Control_36998	SO_3189_CA_comp247730_c0_seq1	163.62	32.5632	0.199017	-2.32903	0.0626177	1	NA	NA	NA	NA	NA	NA	NA	NA	NA	NA	NA	NA	NA	NA	NA	NA	NA	NA	NA	NA	NA	NA
Master_Control_37009	SO_3446_SW_c19644_g1_i1	266.436	81.4081	0.305545	-1.71054	0.119479	1	tr|A0A068VLH0|A0A068VLH0_COFCA	447	40.09	227	100	50.78	128	5	668	3	44	267	2e-44	Coffea canephora DH200=94 genomic scaffold, scaffold_4202	GSCOC_T00006800001	Coffea canephora (Robusta coffee)	NA	transferase activity, transferring acyl groups other than amino-acyl groups	GO:0016747	GO:0016747~transferase activity, transferring acyl groups other than amino-acyl groups	NA	NA
Master_Control_37034	SO_3446_SW_c46835_g1_i1	24.3219	11.7589	0.483471	-1.0485	0.567861	1	NA	NA	NA	NA	NA	NA	NA	NA	NA	NA	NA	NA	NA	NA	NA	NA	NA	NA	NA	NA	NA	NA
Master_Control_37047	SO_3189_CA_comp301245_c0_seq1	87.3378	0.904534	0.0103567	-6.59329	0.0011632	0.101386	NA	NA	NA	NA	NA	NA	NA	NA	NA	NA	NA	NA	NA	NA	NA	NA	NA	NA	NA	NA	NA	NA
Master_Control_37074	SO_3189_CA_comp13824_c0_seq1	2076.21	227.943	0.109788	-3.18721	0.000583669	0.0647739	NA	NA	NA	NA	NA	NA	NA	NA	NA	NA	NA	NA	NA	NA	NA	NA	NA	NA	NA	NA	NA	NA
Master_Control_37089	SO_3189_CA_comp405925_c0_seq1	15.4776	3.61814	0.233766	-2.09686	0.352371	1	NA	NA	NA	NA	NA	NA	NA	NA	NA	NA	NA	NA	NA	NA	NA	NA	NA	NA	NA	NA	NA	NA
Master_Control_32872	SO_3189_CA_comp471485_c0_seq1	11.0554	5.4272	0.490909	-1.02647	0.680161	1	tr|A0A068UPN3|A0A068UPN3_COFCA	531	54.96	131	85.81	24.67	53	3	61	447	19	145	1e-38	Coffea canephora DH200=94 genomic scaffold, scaffold_45	GSCOC_T00031117001	Coffea canephora (Robusta coffee)	NA	NA	NA	NA	NA	NA
Master_Control_37095	SO_3189_CA_comp564618_c0_seq1	21.0053	3.61814	0.172249	-2.53743	0.227761	1	NA	NA	NA	NA	NA	NA	NA	NA	NA	NA	NA	NA	NA	NA	NA	NA	NA	NA	NA	NA	NA	NA
Master_Control_37097	SO_3446_SW_c39616_g1_i1	63.0159	14.4725	0.229665	-2.1224	0.165595	1	NA	NA	NA	NA	NA	NA	NA	NA	NA	NA	NA	NA	NA	NA	NA	NA	NA	NA	NA	NA	NA	NA
Master_Control_32873	SO_3189_CA_comp14936_c0_seq1	80.7045	9.04534	0.11208	-3.1574	0.0418632	0.868455	NA	NA	NA	NA	NA	NA	NA	NA	NA	NA	NA	NA	NA	NA	NA	NA	NA	NA	NA	NA	NA	NA
Master_Control_32874	SO_3446_SW_c4776_g1_i1	384.728	133.871	0.347962	-1.523	0.136228	1	tr|A0A068URU0|A0A068URU0_COFCA	791	55.99	668	88.99	84.45	277	11	258	2252	38	691	0	Coffea canephora DH200=94 genomic scaffold, scaffold_50	GSCOC_T00033008001	Coffea canephora (Robusta coffee)	NA	ATP binding; protein serine/threonine kinase activity; recognition of pollen	GO:0005524; GO:0004674; GO:0048544	GO:0005524~ATP binding;GO:0004674~protein serine/threonine kinase activity	GO:0048544~recognition of pollen	NA
Master_Control_37113	SO_3189_CA_comp33333_c1_seq1	112.765	41.6086	0.368984	-1.43837	0.260912	1	NA	NA	NA	NA	NA	NA	NA	NA	NA	NA	NA	NA	NA	NA	NA	NA	NA	NA	NA	NA	NA	NA
Master_Control_37116	SO_3189_CA_comp727555_c0_seq1	35.3773	5.4272	0.153409	-2.70454	0.139669	1	NA	NA	NA	NA	NA	NA	NA	NA	NA	NA	NA	NA	NA	NA	NA	NA	NA	NA	NA	NA	NA	NA
Master_Control_37133	SO_3189_CA_comp546944_c0_seq1	22.1108	5.4272	0.245455	-2.02647	0.308745	1	NA	NA	NA	NA	NA	NA	NA	NA	NA	NA	NA	NA	NA	NA	NA	NA	NA	NA	NA	NA	NA	NA
Master_Control_37152	SO_3446_SW_c5860_g1_i1	168.042	68.7446	0.409091	-1.28951	0.269725	1	NA	NA	NA	NA	NA	NA	NA	NA	NA	NA	NA	NA	NA	NA	NA	NA	NA	NA	NA	NA	NA	NA
Master_Control_37157	SO_3189_CA_comp1384069_c0_seq1	18.7942	1.80907	0.0962567	-3.37697	0.151846	1	tr|A0A067H675|A0A067H675_CITSI	100	82.61	92	30.77	92	16	0	896	621	4	95	4e-46	Uncharacterized protein	CISIN_1g031432mg	Citrus sinensis (Sweet orange) (Citrus aurantium var. sinensis)	NA	peptidyl-lysine modification to peptidyl-hypusine; positive regulation of translational elongation; positive regulation of translational termination; ribosome binding; translational frameshifting; translation elongation factor activity	GO:0008612; GO:0045901; GO:0045905; GO:0043022; GO:0003746; GO:0006452	GO:0043022~ribosome binding;GO:0003746~translation elongation factor activity	GO:0008612~peptidyl-lysine modification to peptidyl-hypusine;GO:0045901~positive regulation of translational elongation;GO:0045905~positive regulation of translational termination;GO:0006452~translational frameshifting	NA
Master_Control_37164	SO_3446_SW_c27332_g1_i2	985.038	102.212	0.103765	-3.26861	0.000951683	0.0891035	tr|I6STR5|I6STR5_9ROSA	330	84.62	117	33.78	35.45	18	0	42	392	1	117	5e-67	MYB4	NA	Malus hybrid cultivar	NA	chromatin binding; DNA binding	GO:0003677; GO:0003682	GO:0003677~DNA binding;GO:0003682~chromatin binding	NA	NA
Master_Control_37165	SO_3189_CA_comp26892_c0_seq3	239.903	25.327	0.105572	-3.2437	0.00830569	0.362921	tr|I6STR5|I6STR5_9ROSA	330	81.32	91	43.75	27.58	17	0	42	314	1	91	5e-48	MYB4	NA	Malus hybrid cultivar	NA	chromatin binding; DNA binding	GO:0003677; GO:0003682	GO:0003677~DNA binding;GO:0003682~chromatin binding	NA	NA
Master_Control_37170	SO_3189_CA_comp388376_c0_seq1	149.248	25.327	0.169697	-2.55897	0.0479168	0.910328	tr|M5WNH0|M5WNH0_PRUPE	836	42.79	832	81.54	99.52	434	13	463	2871	4	822	0	Uncharacterized protein	PRUPE_ppa017547mg	Prunus persica (Peach) (Amygdalus persica)	NA	extracellular-glutamate-gated ion channel activity; integral component of membrane; ionotropic glutamate receptor activity	GO:0005234; GO:0016021; GO:0004970	GO:0005234~extracellular-glutamate-gated ion channel activity;GO:0004970~ionotropic glutamate receptor activity	NA	GO:0016021~integral component of membrane
Master_Control_37176	SO_3189_CA_comp477534_c0_seq1	23.2164	8.14081	0.350649	-1.5119	0.425719	1	NA	NA	NA	NA	NA	NA	NA	NA	NA	NA	NA	NA	NA	NA	NA	NA	NA	NA	NA	NA	NA	NA
Master_Control_37201	SO_3189_CA_comp16727_c0_seq1	57.4882	23.5179	0.409091	-1.28951	0.385135	1	NA	NA	NA	NA	NA	NA	NA	NA	NA	NA	NA	NA	NA	NA	NA	NA	NA	NA	NA	NA	NA	NA
Master_Control_37204	SO_3189_CA_comp33305_c0_seq22	82.9156	3.61814	0.0436364	-4.51833	0.00827708	0.361909	NA	NA	NA	NA	NA	NA	NA	NA	NA	NA	NA	NA	NA	NA	NA	NA	NA	NA	NA	NA	NA	NA
Master_Control_37209	SO_3446_SW_c4808_g1_i1	498.599	245.129	0.491635	-1.02434	0.285722	1	NA	NA	NA	NA	NA	NA	NA	NA	NA	NA	NA	NA	NA	NA	NA	NA	NA	NA	NA	NA	NA	NA
Master_Control_37210	SO_3446_SW_c36852_g1_i1	29.8496	10.8544	0.363636	-1.45943	0.406961	1	NA	NA	NA	NA	NA	NA	NA	NA	NA	NA	NA	NA	NA	NA	NA	NA	NA	NA	NA	NA	NA	NA
Master_Control_37214	SO_3189_CA_comp1395415_c0_seq1	16.5831	8.14081	0.490909	-1.02647	0.623381	1	NA	NA	NA	NA	NA	NA	NA	NA	NA	NA	NA	NA	NA	NA	NA	NA	NA	NA	NA	NA	NA	NA
Master_Control_37216	SO_3189_CA_comp543293_c0_seq1	47.5383	3.61814	0.0761099	-3.71577	0.0436237	0.884429	NA	NA	NA	NA	NA	NA	NA	NA	NA	NA	NA	NA	NA	NA	NA	NA	NA	NA	NA	NA	NA	NA
Master_Control_32887	SO_3189_CA_comp781445_c0_seq1	21.0053	3.61814	0.172249	-2.53743	0.227761	1	tr|A0A067KCB4|A0A067KCB4_JATCU	522	43.1	116	64.68	22.22	48	4	214	537	11	116	2e-15	Uncharacterized protein	JCGZ_07427	Jatropha curcas (Barbados nut)	NA	NA	NA	NA	NA	NA
Master_Control_37245	SO_3446_SW_c4127_g1_i1	80.7045	32.5632	0.403487	-1.30941	0.339195	1	NA	NA	NA	NA	NA	NA	NA	NA	NA	NA	NA	NA	NA	NA	NA	NA	NA	NA	NA	NA	NA	NA
Master_Control_37257	SO_3446_SW_c43218_g1_i1	59.6992	25.327	0.424242	-1.23704	0.399047	1	NA	NA	NA	NA	NA	NA	NA	NA	NA	NA	NA	NA	NA	NA	NA	NA	NA	NA	NA	NA	NA	NA
Master_Control_37283	SO_3446_SW_c46310_g1_i1	175.781	87.7398	0.499142	-1.00248	0.379081	1	tr|A0A067DPG1|A0A067DPG1_CITSI	158	60.24	83	25.25	52.53	33	0	607	359	69	151	7e-29	Uncharacterized protein	CISIN_1g031518mg	Citrus sinensis (Sweet orange) (Citrus aurantium var. sinensis)	NA	NA	NA	NA	NA	NA
Master_Control_37288	SO_3189_CA_comp13968_c0_seq1	623.525	158.293	0.253868	-1.97785	0.0428545	0.879639	NA	NA	NA	NA	NA	NA	NA	NA	NA	NA	NA	NA	NA	NA	NA	NA	NA	NA	NA	NA	NA	NA
Master_Control_37305	SO_3446_SW_c27271_g1_i1	3631.7	790.563	0.217684	-2.19969	0.0112443	0.432643	tr|K4B972|K4B972_SOLLC	405	54.85	392	80.55	96.79	155	4	1389	277	1	391	7e-134	Uncharacterized protein	Solyc02g078480.2	Solanum lycopersicum (Tomato) (Lycopersicon esculentum)	NA	adenyl nucleotide binding	GO:0030554	GO:0030554~adenyl nucleotide binding	NA	NA
Master_Control_37328	SO_3189_CA_comp1053383_c0_seq1	22.1108	7.23627	0.327273	-1.61143	0.405646	1	tr|A0A067L6X2|A0A067L6X2_JATCU	683	64.86	276	67.65	40.41	97	0	1	828	302	577	4e-130	Uncharacterized protein	JCGZ_02213	Jatropha curcas (Barbados nut)	NA	NA	NA	NA	NA	NA
Master_Control_37334	SO_3189_CA_comp15339_c0_seq2	184.625	74.1718	0.401742	-1.31566	0.252214	1	tr|A0A067JX82|A0A067JX82_JATCU	390	42.48	379	69.84	97.18	158	11	1279	245	33	385	4e-68	Uncharacterized protein	JCGZ_25526	Jatropha curcas (Barbados nut)	NA	chromatin binding; DNA binding	GO:0003677; GO:0003682	GO:0003677~DNA binding;GO:0003682~chromatin binding	NA	NA
Master_Control_37352	SO_3189_CA_comp17584_c0_seq1	112.765	51.5584	0.457219	-1.12904	0.368701	1	tr|A0A068UT98|A0A068UT98_COFCA	551	50.55	548	83.32	99.46	263	4	1773	148	6	551	0	Coffea canephora DH200=94 genomic scaffold, scaffold_59	GSCOC_T00034211001	Coffea canephora (Robusta coffee)	NA	NA	NA	NA	NA	NA
Master_Control_37362	SO_3189_CA_comp23767_c0_seq1	65338.6	18717.5	0.28647	-1.80355	0.0766997	1	tr|V4SSE1|V4SSE1_9ROSI	188	70.71	99	12.8	52.66	29	0	281	577	59	157	3e-42	Uncharacterized protein	CICLE_v10032846mg	Citrus clementina	NA	protein catabolic process	GO:0030163	NA	GO:0030163~protein catabolic process	NA
Master_Control_37384	SO_3189_CA_comp20136_c0_seq3	55.2771	0.904534	0.0163636	-5.93336	0.00626436	0.305297	tr|M8CZ67|M8CZ67_AEGTA	812	86.05	43	18.4	5.3	6	0	700	572	70	112	1e-14	ATPase 8, plasma membrane-type	F775_19015	Aegilops tauschii (Tausch's goatgrass) (Aegilops squarrosa)	NA	ATP binding; cation-transporting ATPase activity; integral component of membrane; metal ion binding	GO:0005524; GO:0019829; GO:0016021; GO:0046872	GO:0005524~ATP binding;GO:0019829~cation-transporting ATPase activity;GO:0046872~metal ion binding	NA	GO:0016021~integral component of membrane
Master_Control_37409	SO_3446_SW_c14167_g1_i1	46.4327	14.4725	0.311688	-1.68182	0.292544	1	NA	NA	NA	NA	NA	NA	NA	NA	NA	NA	NA	NA	NA	NA	NA	NA	NA	NA	NA	NA	NA	NA
Master_Control_32903	SO_3189_CA_comp311744_c0_seq1	49.7494	1.80907	0.0363636	-4.78136	0.0167694	0.545676	tr|A0A072UAZ0|A0A072UAZ0_MEDTR	172	33.72	86	38.86	50	55	1	663	412	53	138	3e-06	Animal RPA1 domain protein	MTR_6g465570	Medicago truncatula (Barrel medic) (Medicago tribuloides)	NA	NA	NA	NA	NA	NA
Master_Control_37445	SO_3446_SW_c52686_g1_i1	96.1821	16.2816	0.169279	-2.56253	0.0726093	1	NA	NA	NA	NA	NA	NA	NA	NA	NA	NA	NA	NA	NA	NA	NA	NA	NA	NA	NA	NA	NA	NA
Master_Control_37446	SO_3446_SW_c42112_g1_i1	186.837	37.9904	0.203335	-2.29807	0.0588094	1	tr|B9N6P6|B9N6P6_POPTR	379	40.76	368	63.34	97.1	204	8	499	1578	14	375	2e-77	Uncharacterized protein	POPTR_0017s13520g	Populus trichocarpa (Western balsam poplar) (Populus balsamifera subsp. trichocarpa)	NA	extracellular space	GO:0005615	NA	NA	GO:0005615~extracellular space
Master_Control_37452	SO_3189_CA_comp14926_c0_seq1	21.0053	9.04534	0.430622	-1.21551	0.529383	1	NA	NA	NA	NA	NA	NA	NA	NA	NA	NA	NA	NA	NA	NA	NA	NA	NA	NA	NA	NA	NA	NA
Master_Control_37457	SO_3189_CA_comp16541_c0_seq1	63.0159	26.2315	0.416268	-1.26442	0.383175	1	tr|B9HN86|B9HN86_POPTR	241	75.53	94	63.23	39	23	0	2	283	148	241	2e-33	Uncharacterized protein	POPTR_0009s08190g	Populus trichocarpa (Western balsam poplar) (Populus balsamifera subsp. trichocarpa)	NA	NA	NA	NA	NA	NA
Master_Control_37473	SO_3446_SW_c14528_g1_i1	128.243	61.5083	0.479624	-1.06002	0.383876	1	tr|A0A061DTD9|A0A061DTD9_THECC	809	68.29	719	91.01	88.88	225	1	210	2366	40	755	0	Tetratricopeptide repeat-like superfamily protein	TCM_005409	Theobroma cacao (Cacao) (Cocoa)	NA	NA	NA	NA	NA	NA
Master_Control_37482	SO_3189_CA_comp15085_c0_seq2	217.792	9.04534	0.0415321	-4.58963	0.000797204	0.0791969	tr|B8AMT3|B8AMT3_ORYSI	391	52.48	282	26.4	72.12	116	2	2715	1876	72	337	3e-82	Putative uncharacterized protein	OsI_14210	Oryza sativa subsp. indica (Rice)	NA	mitochondrion	GO:0005739	NA	NA	GO:0005739~mitochondrion
Master_Control_37518	SO_3446_SW_c16501_g1_i2	2055.2	866.544	0.421634	-1.24594	0.145395	1	tr|M1CE24|M1CE24_SOLTU	543	52.48	444	55.69	81.77	189	2	1740	469	100	541	8e-151	Uncharacterized protein	PGSC0003DMG400025465	Solanum tuberosum (Potato)	NA	DNA binding; DNA-templated transcription, initiation; sequence-specific DNA binding transcription factor activity; sigma factor activity	GO:0003677; GO:0006352; GO:0003700; GO:0016987	GO:0003677~DNA binding;GO:0003700~sequence-specific DNA binding transcription factor activity;GO:0016987~sigma factor activity	GO:0006352~DNA-templated transcription, initiation	NA
Master_Control_37519	SO_3189_CA_comp20346_c0_seq2	1984.45	843.93	0.425272	-1.23354	0.149938	1	tr|M1CE25|M1CE25_SOLTU	555	47.14	560	77.6	100	252	5	2037	469	1	553	8e-160	Uncharacterized protein	PGSC0003DMG400025465	Solanum tuberosum (Potato)	NA	chloroplast; DNA binding; DNA-directed RNA polymerase activity; DNA-templated transcription, initiation; plastid sigma factor activity; sequence-specific DNA binding transcription factor activity	GO:0003677; GO:0003899; GO:0006352; GO:0009507; GO:0001053; GO:0003700	GO:0003677~DNA binding;GO:0003899~DNA-directed RNA polymerase activity;GO:0001053~plastid sigma factor activity;GO:0003700~sequence-specific DNA binding transcription factor activity	GO:0006352~DNA-templated transcription, initiation	GO:0009507~chloroplast
Master_Control_37533	SO_3446_SW_c13872_g1_i1	1187.35	492.971	0.415185	-1.26817	0.152084	1	NA	NA	NA	NA	NA	NA	NA	NA	NA	NA	NA	NA	NA	NA	NA	NA	NA	NA	NA	NA	NA	NA
Master_Control_37535	SO_3189_CA_comp329288_c0_seq1	35.3773	3.61814	0.102273	-3.28951	0.0865729	1	NA	NA	NA	NA	NA	NA	NA	NA	NA	NA	NA	NA	NA	NA	NA	NA	NA	NA	NA	NA	NA	NA
Master_Control_37548	SO_3189_CA_comp707475_c0_seq1	33.1662	7.23627	0.218182	-2.1964	0.220718	1	NA	NA	NA	NA	NA	NA	NA	NA	NA	NA	NA	NA	NA	NA	NA	NA	NA	NA	NA	NA	NA	NA
Master_Control_37553	SO_3189_CA_comp412655_c0_seq1	40.905	14.4725	0.353808	-1.49896	0.357492	1	NA	NA	NA	NA	NA	NA	NA	NA	NA	NA	NA	NA	NA	NA	NA	NA	NA	NA	NA	NA	NA	NA
Master_Control_37555	SO_3446_SW_c24296_g1_i1	325.029	142.916	0.439703	-1.1854	0.250368	1	NA	NA	NA	NA	NA	NA	NA	NA	NA	NA	NA	NA	NA	NA	NA	NA	NA	NA	NA	NA	NA	NA
Master_Control_37602	SO_3189_CA_comp15329_c0_seq2	23.2164	5.4272	0.233766	-2.09686	0.287513	1	NA	NA	NA	NA	NA	NA	NA	NA	NA	NA	NA	NA	NA	NA	NA	NA	NA	NA	NA	NA	NA	NA
Master_Control_37624	SO_3189_CA_comp15354_c0_seq1	197.892	70.5537	0.356526	-1.48792	0.193934	1	tr|D7TRZ0|D7TRZ0_VITVI	136	73.63	91	24.29	66.91	22	1	602	874	48	136	1e-37	Putative uncharacterized protein	VIT_00s0992g00020	Vitis vinifera (Grape)	NA	NA	NA	NA	NA	NA
Master_Control_37626	SO_3189_CA_comp23966_c0_seq9	9.94987	3.61814	0.363636	-1.45943	0.577983	1	tr|K7MX63|K7MX63_SOYBN	299	40	70	57.07	23.41	23	1	236	84	224	293	1e-06	Uncharacterized protein	NA	Glycine max (Soybean) (Glycine hispida)	NA	NA	NA	NA	NA	NA
Master_Control_37630	SO_3446_SW_c16800_g1_i1	260.908	102.212	0.391757	-1.35197	0.210789	1	NA	NA	NA	NA	NA	NA	NA	NA	NA	NA	NA	NA	NA	NA	NA	NA	NA	NA	NA	NA	NA	NA
Master_Control_37631	SO_3189_CA_comp14263_c0_seq1	979.51	413.372	0.422019	-1.24462	0.16612	1	NA	NA	NA	NA	NA	NA	NA	NA	NA	NA	NA	NA	NA	NA	NA	NA	NA	NA	NA	NA	NA	NA
Master_Control_37653	SO_3189_CA_comp703515_c0_seq1	51.9605	9.94987	0.191489	-2.38466	0.143382	1	NA	NA	NA	NA	NA	NA	NA	NA	NA	NA	NA	NA	NA	NA	NA	NA	NA	NA	NA	NA	NA	NA
Master_Control_37712	SO_3446_SW_c14886_g2_i1	421.211	127.539	0.302792	-1.7236	0.0907129	1	NA	NA	NA	NA	NA	NA	NA	NA	NA	NA	NA	NA	NA	NA	NA	NA	NA	NA	NA	NA	NA	NA
Master_Control_37735	SO_3189_CA_comp13804_c0_seq1	406.839	149.248	0.366848	-1.44675	0.151708	1	tr|M5WK93|M5WK93_PRUPE	167	73.78	164	47.31	98.2	42	1	320	808	1	164	9e-83	Uncharacterized protein	PRUPE_ppa012501mg	Prunus persica (Peach) (Amygdalus persica)	NA	response to stress	GO:0006950	NA	GO:0006950~response to stress	NA
Master_Control_37756	SO_3446_SW_c26358_g1_i1	46684.8	22243.4	0.476459	-1.06958	0.271868	1	tr|A0A061E0L7|A0A061E0L7_THECC	163	72	150	40.25	92.02	38	1	284	721	14	163	4e-62	Uncharacterized protein	TCM_005215	Theobroma cacao (Cacao) (Cocoa)	NA	NA	NA	NA	NA	NA
Master_Control_37766	SO_3446_SW_c8180_g1_i2	316.185	88.6443	0.280356	-1.83467	0.0875887	1	tr|A0A061G6C2|A0A061G6C2_THECC	170	36.67	120	30.59	70.59	67	3	585	232	45	157	2e-10	Polynucleotidyl transferase isoform 1	TCM_016244	Theobroma cacao (Cacao) (Cocoa)	NA	cytoplasm; DNA recombination; DNA repair; hydrolase activity, acting on ester bonds; nucleic acid binding; transferase activity	GO:0006310; GO:0006281; GO:0005737; GO:0016788; GO:0003676; GO:0016740	GO:0016788~hydrolase activity, acting on ester bonds;GO:0003676~nucleic acid binding;GO:0016740~transferase activity	GO:0006310~DNA recombination;GO:0006281~DNA repair	GO:0005737~cytoplasm
Master_Control_37771	SO_3189_CA_comp20734_c0_seq2	4096.03	1894.09	0.462422	-1.11272	0.18427	1	tr|V4U5Q6|V4U5Q6_9ROSI	544	88.16	456	65.71	83.82	54	0	424	1791	89	544	0	Thioredoxin reductase (EC 1.8.1.9)	CICLE_v10004686mg	Citrus clementina	NA	cell redox homeostasis; cytoplasm; flavin adenine dinucleotide binding; removal of superoxide radicals; thioredoxin-disulfide reductase activity	GO:0045454; GO:0005737; GO:0050660; GO:0019430; GO:0004791	GO:0050660~flavin adenine dinucleotide binding;GO:0004791~thioredoxin-disulfide reductase activity	GO:0045454~cell redox homeostasis;GO:0019430~removal of superoxide radicals	GO:0005737~cytoplasm
Master_Control_37779	SO_3189_CA_comp273004_c0_seq1	119.398	28.0406	0.234848	-2.0902	0.112447	1	tr|I6LNT9|I6LNT9_HELAN	400	95.27	296	85.63	74	14	0	888	1	12	307	0	Phosphoglycerate kinase (EC 2.7.2.3)	PGK2	Helianthus annuus (Common sunflower)	NA	ATP binding; glycolytic process; phosphoglycerate kinase activity	GO:0005524; GO:0006096; GO:0004618	GO:0005524~ATP binding;GO:0004618~phosphoglycerate kinase activity	GO:0006096~glycolytic process	NA
Master_Control_37785	SO_3446_SW_c8023_g1_i1	1000.52	311.16	0.310999	-1.68502	0.065196	1	NA	NA	NA	NA	NA	NA	NA	NA	NA	NA	NA	NA	NA	NA	NA	NA	NA	NA	NA	NA	NA	NA
Master_Control_37839	SO_3189_CA_comp346813_c0_seq1	28.7441	10.8544	0.377622	-1.40498	0.428123	1	NA	NA	NA	NA	NA	NA	NA	NA	NA	NA	NA	NA	NA	NA	NA	NA	NA	NA	NA	NA	NA	NA
Master_Control_37843	SO_3446_SW_c6009_g1_i1	170.253	63.3174	0.371901	-1.42701	0.22447	1	NA	NA	NA	NA	NA	NA	NA	NA	NA	NA	NA	NA	NA	NA	NA	NA	NA	NA	NA	NA	NA	NA
Master_Control_37850	SO_3189_CA_comp561001_c0_seq1	53.066	0.904534	0.0170455	-5.87447	0.00712819	0.32834	tr|U5FVT0|U5FVT0_POPTR	81	73.33	30	10.31	37.04	8	0	540	451	46	75	7e-08	Uncharacterized protein	POPTR_0011s07640g	Populus trichocarpa (Western balsam poplar) (Populus balsamifera subsp. trichocarpa)	NA	NA	NA	NA	NA	NA
Master_Control_37855	SO_3189_CA_comp19555_c0_seq1	1545.55	625.938	0.404994	-1.30403	0.134157	1	tr|K4C2D9|K4C2D9_SOLLC	419	68.81	420	55.12	100	130	1	637	1896	1	419	0	Uncharacterized protein	Solyc05g054620.2	Solanum lycopersicum (Tomato) (Lycopersicon esculentum)	NA	amino acid binding; metabolic process; response to fructose; response to sucrose	GO:0016597; GO:0008152; GO:0009750; GO:0009744	GO:0016597~amino acid binding	GO:0008152~metabolic process;GO:0009750~response to fructose;GO:0009744~response to sucrose	NA
Master_Control_37856	SO_3446_SW_c1539_g1_i1	87.3378	19.8997	0.227848	-2.13386	0.132417	1	NA	NA	NA	NA	NA	NA	NA	NA	NA	NA	NA	NA	NA	NA	NA	NA	NA	NA	NA	NA	NA	NA
Master_Control_37866	SO_3189_CA_comp3319_c0_seq1	57.4882	17.1861	0.298951	-1.74202	0.253567	1	NA	NA	NA	NA	NA	NA	NA	NA	NA	NA	NA	NA	NA	NA	NA	NA	NA	NA	NA	NA	NA	NA
Master_Control_37869	SO_3446_SW_c48075_g1_i1	120.504	19.8997	0.165138	-2.59826	0.055857	0.987092	tr|B9VVB1|B9VVB1_STERE	458	53.7	378	78.05	82.53	136	9	327	1451	18	359	2e-122	UDP-glycosyltransferase 76G2	NA	Stevia rebaudiana (Stevia) (Eupatorium rebaudianum)	NA	transferase activity, transferring hexosyl groups	GO:0016758	GO:0016758~transferase activity, transferring hexosyl groups	NA	NA
Master_Control_37894	SO_3189_CA_comp696098_c0_seq1	35.3773	9.94987	0.28125	-1.83007	0.287716	1	NA	NA	NA	NA	NA	NA	NA	NA	NA	NA	NA	NA	NA	NA	NA	NA	NA	NA	NA	NA	NA	NA
Master_Control_37902	SO_3189_CA_comp24285_c0_seq1	422.317	146.535	0.346978	-1.52709	0.129704	1	NA	NA	NA	NA	NA	NA	NA	NA	NA	NA	NA	NA	NA	NA	NA	NA	NA	NA	NA	NA	NA	NA
Master_Control_37903	SO_3446_SW_c32919_g5_i1	273.069	80.5035	0.29481	-1.76214	0.108243	1	tr|F7IX54|F7IX54_CHRMO	355	76.23	223	34.17	62.82	52	1	932	267	133	355	5e-100	Caffeic acid O-methylltransferase	COMT	Chrysanthemum morifolium (Florist's daisy) (Dendranthema grandiflorum)	NA	O-methyltransferase activity	GO:0008171	GO:0008171~O-methyltransferase activity	NA	NA
Master_Control_37904	SO_3189_CA_comp30892_c2_seq3	350.457	124.826	0.35618	-1.48932	0.15039	1	sp|Q43239|COMT1_ZINVI	354	74.14	348	61.27	98.31	88	2	1307	267	8	354	2e-169	Caffeic acid 3-O-methyltransferase (CAOMT) (COMT) (EC 2.1.1.68) (S-adenosysl-L-methionine:caffeic acid 3-O-methyltransferase)	NA	Zinnia violacea (Garden zinnia) (Zinnia elegans)	PATHWAY: Aromatic compound metabolism; phenylpropanoid biosynthesis.	caffeate O-methyltransferase activity; lignin biosynthetic process	GO:0047763; GO:0009809	GO:0047763~caffeate O-methyltransferase activity	GO:0009809~lignin biosynthetic process	NA
Master_Control_37905	SO_3446_SW_c32919_g5_i4	241.008	50.6539	0.210175	-2.25034	0.0514071	0.953778	tr|F7IX54|F7IX54_CHRMO	355	74.17	120	17.73	33.8	30	1	623	267	236	355	4e-80	Caffeic acid O-methylltransferase	COMT	Chrysanthemum morifolium (Florist's daisy) (Dendranthema grandiflorum)	NA	O-methyltransferase activity	GO:0008171	GO:0008171~O-methyltransferase activity	NA	NA
Master_Control_37907	SO_3189_CA_comp19720_c0_seq1	53.066	24.4224	0.460227	-1.11958	0.455551	1	tr|D8U474|D8U474_VOLCA	305	51.33	226	66.28	74.1	108	2	264	941	74	297	2e-62	Polyubiquitin	ubqA VOLCADRAFT_75856	Volvox carteri (Green alga)	NA	cytoplasm	GO:0005737	NA	NA	GO:0005737~cytoplasm
Master_Control_37931	SO_3446_SW_c22324_g1_i3	528.449	199.902	0.378281	-1.40247	0.14807	1	tr|A0A067DT30|A0A067DT30_CITSI	298	50.69	144	33.03	48.32	71	0	286	717	134	277	2e-42	Uncharacterized protein	CISIN_1g019994mg	Citrus sinensis (Sweet orange) (Citrus aurantium var. sinensis)	NA	cellulose biosynthetic process; cellulose synthase (UDP-forming) activity; membrane	GO:0030244; GO:0016760; GO:0016020	GO:0016760~cellulose synthase (UDP-forming) activity	GO:0030244~cellulose biosynthetic process	GO:0016020~membrane
Master_Control_37940	SO_3446_SW_c22591_g1_i2	12456.1	5810.73	0.466495	-1.10007	0.201535	1	tr|A5C311|A5C311_VITVI	551	52.69	558	76.82	100	245	9	1982	327	3	547	0	Putative uncharacterized protein	VITISV_026044	Vitis vinifera (Grape)	NA	NA	NA	NA	NA	NA
Master_Control_37977	SO_3446_SW_c6116_g1_i1	53.066	16.2816	0.306818	-1.70454	0.271761	1	tr|I1KR61|I1KR61_SOYBN	190	67.19	192	62.68	100	57	3	780	217	1	190	2e-81	Uncharacterized protein	NA	Glycine max (Soybean) (Glycine hispida)	NA	DNA binding; regulation of transcription, DNA-templated	GO:0003677; GO:0006355	GO:0003677~DNA binding	GO:0006355~regulation of transcription, DNA-templated	NA
Master_Control_37989	SO_3446_SW_c49509_g1_i1	38.694	13.568	0.350649	-1.5119	0.360149	1	tr|A0A067FUN2|A0A067FUN2_CITSI	761	50.79	63	55.59	8.28	31	0	190	2	42	104	5e-15	Uncharacterized protein (Fragment)	CISIN_1g0362902mg	Citrus sinensis (Sweet orange) (Citrus aurantium var. sinensis)	NA	NA	NA	NA	NA	NA
Master_Control_37993	SO_3446_SW_c19440_g2_i1	58.5937	26.2315	0.447684	-1.15945	0.429428	1	NA	NA	NA	NA	NA	NA	NA	NA	NA	NA	NA	NA	NA	NA	NA	NA	NA	NA	NA	NA	NA	NA
Master_Control_37997	SO_3446_SW_c14742_g1_i1	44.2217	13.568	0.306818	-1.70454	0.292257	1	NA	NA	NA	NA	NA	NA	NA	NA	NA	NA	NA	NA	NA	NA	NA	NA	NA	NA	NA	NA	NA	NA
Master_Control_38003	SO_3189_CA_comp362079_c0_seq1	32.0607	14.4725	0.451411	-1.14749	0.500245	1	NA	NA	NA	NA	NA	NA	NA	NA	NA	NA	NA	NA	NA	NA	NA	NA	NA	NA	NA	NA	NA	NA
Master_Control_38006	SO_3446_SW_c37353_g1_i1	55.2771	16.2816	0.294545	-1.76344	0.252763	1	tr|A0A068VHI5|A0A068VHI5_COFCA	593	76.26	278	82.41	46.88	53	4	216	1010	1	278	3e-148	Coffea canephora DH200=94 genomic scaffold, scaffold_870	GSCOC_T00008516001	Coffea canephora (Robusta coffee)	NA	intracellular; transporter activity	GO:0005622; GO:0005215	GO:0005215~transporter activity	NA	GO:0005622~intracellular
Master_Control_38007	SO_3189_CA_comp21238_c1_seq1	126.032	62.4128	0.495215	-1.01387	0.405434	1	tr|M1D790|M1D790_SOLTU	644	65.15	66	52.66	10.25	23	0	179	376	7	72	2e-20	Uncharacterized protein	PGSC0003DMG400033638	Solanum tuberosum (Potato)	NA	integral component of membrane	GO:0016021	NA	NA	GO:0016021~integral component of membrane
Master_Control_38010	SO_3446_SW_c11507_g1_i1	369.251	86.8353	0.235166	-2.08825	0.0491964	0.925395	tr|V4SJQ9|V4SJQ9_9ROSI	333	62.73	220	68.97	66.07	55	5	579	1	63	282	9e-87	Uncharacterized protein	CICLE_v10025192mg	Citrus clementina	NA	ATP binding; protein serine/threonine kinase activity	GO:0005524; GO:0004674	GO:0005524~ATP binding;GO:0004674~protein serine/threonine kinase activity	NA	NA
Master_Control_38011	SO_3189_CA_comp6957_c0_seq1	93.971	24.4224	0.259893	-1.94401	0.157963	1	NA	NA	NA	NA	NA	NA	NA	NA	NA	NA	NA	NA	NA	NA	NA	NA	NA	NA	NA	NA	NA	NA
Master_Control_38021	SO_3189_CA_comp30279_c2_seq1	98.3932	31.6587	0.321757	-1.63596	0.220575	1	NA	NA	NA	NA	NA	NA	NA	NA	NA	NA	NA	NA	NA	NA	NA	NA	NA	NA	NA	NA	NA	NA
Master_Control_38045	SO_3446_SW_c35925_g1_i1	58.5937	25.327	0.432247	-1.21007	0.410844	1	NA	NA	NA	NA	NA	NA	NA	NA	NA	NA	NA	NA	NA	NA	NA	NA	NA	NA	NA	NA	NA	NA
Master_Control_38062	SO_3189_CA_comp18637_c0_seq2	65.227	17.1861	0.263482	-1.92422	0.199105	1	NA	NA	NA	NA	NA	NA	NA	NA	NA	NA	NA	NA	NA	NA	NA	NA	NA	NA	NA	NA	NA	NA
Master_Control_38088	SO_3446_SW_c14872_g1_i2	1635.1	740.813	0.45307	-1.14219	0.185609	1	tr|A0A0A0LMF5|A0A0A0LMF5_CUCSA	227	91.82	159	34.54	70.04	13	0	767	291	69	227	2e-96	Uncharacterized protein	Csa_2G060370	Cucumis sativus (Cucumber)	NA	NA	NA	NA	NA	NA
Master_Control_38089	SO_3446_SW_c14872_g1_i1	1063.53	425.131	0.399735	-1.32288	0.139491	1	tr|A0A0A0LMF5|A0A0A0LMF5_CUCSA	227	91.82	159	41.41	70.04	13	0	767	291	69	227	2e-97	Uncharacterized protein	Csa_2G060370	Cucumis sativus (Cucumber)	NA	NA	NA	NA	NA	NA
Master_Control_38090	SO_3189_CA_comp36424_c0_seq1	2915.31	1031.17	0.353708	-1.49937	0.0782859	1	tr|M5Y0A3|M5Y0A3_PRUPE	238	82.47	194	51.23	81.51	32	1	872	291	47	238	2e-101	Uncharacterized protein	PRUPE_ppa010743mg	Prunus persica (Peach) (Amygdalus persica)	NA	chloroplast stroma; iron ion binding; iron-sulfur cluster assembly; iron-sulfur cluster binding; structural molecule activity	GO:0009570; GO:0005506; GO:0016226; GO:0051536; GO:0005198	GO:0005506~iron ion binding;GO:0051536~iron-sulfur cluster binding;GO:0005198~structural molecule activity	GO:0016226~iron-sulfur cluster assembly	GO:0009570~chloroplast stroma
Master_Control_38097	SO_3189_CA_comp28065_c0_seq1	61.9103	15.3771	0.248377	-2.0094	0.187806	1	NA	NA	NA	NA	NA	NA	NA	NA	NA	NA	NA	NA	NA	NA	NA	NA	NA	NA	NA	NA	NA	NA
Master_Control_38109	SO_3446_SW_c1575_g1_i1	18.7942	7.23627	0.385027	-1.37697	0.494729	1	tr|W9S1W6|W9S1W6_9ROSA	751	61.39	158	83.6	21.04	60	1	474	1	30	186	9e-53	Serine/threonine-protein kinase (EC 2.7.11.1)	L484_013708	Morus notabilis	NA	ATP binding; carbohydrate binding; protein serine/threonine kinase activity; recognition of pollen	GO:0005524; GO:0030246; GO:0004674; GO:0048544	GO:0005524~ATP binding;GO:0030246~carbohydrate binding;GO:0004674~protein serine/threonine kinase activity	GO:0048544~recognition of pollen	NA
Master_Control_38111	SO_3189_CA_comp195041_c0_seq1	48.6438	18.0907	0.371901	-1.42701	0.359448	1	NA	NA	NA	NA	NA	NA	NA	NA	NA	NA	NA	NA	NA	NA	NA	NA	NA	NA	NA	NA	NA	NA
Master_Control_38112	SO_3189_CA_comp24246_c0_seq1	26.533	7.23627	0.272727	-1.87447	0.314927	1	NA	NA	NA	NA	NA	NA	NA	NA	NA	NA	NA	NA	NA	NA	NA	NA	NA	NA	NA	NA	NA	NA
Master_Control_38115	SO_3446_SW_c18760_g1_i1	196.786	95.8806	0.487232	-1.03732	0.35332	1	NA	NA	NA	NA	NA	NA	NA	NA	NA	NA	NA	NA	NA	NA	NA	NA	NA	NA	NA	NA	NA	NA
Master_Control_38127	SO_3446_SW_c18540_g3_i2	3838.44	1835.3	0.478137	-1.0645	0.203753	1	tr|K7PQY5|K7PQY5_ARTAN	515	68.35	496	71.26	96.31	155	2	322	1809	22	515	0	Cytochrome P450 mono-oxygenase	CYP06	Artemisia annua (Sweet wormwood)	NA	heme binding; iron ion binding; monooxygenase activity; oxidoreductase activity, acting on paired donors, with incorporation or reduction of molecular oxygen	GO:0020037; GO:0005506; GO:0004497; GO:0016705	GO:0020037~heme binding;GO:0005506~iron ion binding;GO:0004497~monooxygenase activity;GO:0016705~oxidoreductase activity, acting on paired donors, with incorporation or reduction of molecular oxygen	NA	NA
Master_Control_38128	SO_3189_CA_comp18454_c0_seq4	3352	1537.71	0.458743	-1.12424	0.180834	1	tr|K7PQY5|K7PQY5_ARTAN	515	74.17	271	34.8	52.62	68	2	1245	2057	247	515	1e-139	Cytochrome P450 mono-oxygenase	CYP06	Artemisia annua (Sweet wormwood)	NA	heme binding; iron ion binding; monooxygenase activity; oxidoreductase activity, acting on paired donors, with incorporation or reduction of molecular oxygen	GO:0020037; GO:0005506; GO:0004497; GO:0016705	GO:0020037~heme binding;GO:0005506~iron ion binding;GO:0004497~monooxygenase activity;GO:0016705~oxidoreductase activity, acting on paired donors, with incorporation or reduction of molecular oxygen	NA	NA
Master_Control_38129	SO_3446_SW_c18540_g2_i1	2668.78	1250.97	0.468743	-1.09313	0.195153	1	tr|K7PQY5|K7PQY5_ARTAN	515	74.17	271	33.39	52.62	68	2	1344	2156	247	515	3e-139	Cytochrome P450 mono-oxygenase	CYP06	Artemisia annua (Sweet wormwood)	NA	heme binding; iron ion binding; monooxygenase activity; oxidoreductase activity, acting on paired donors, with incorporation or reduction of molecular oxygen	GO:0020037; GO:0005506; GO:0004497; GO:0016705	GO:0020037~heme binding;GO:0005506~iron ion binding;GO:0004497~monooxygenase activity;GO:0016705~oxidoreductase activity, acting on paired donors, with incorporation or reduction of molecular oxygen	NA	NA
Master_Control_38134	SO_3189_CA_comp653160_c0_seq1	49.7494	21.7088	0.436364	-1.1964	0.434214	1	tr|A0A061END2|A0A061END2_THECC	683	60.64	343	81.34	50.22	133	1	242	1264	10	352	2e-151	Tetratricopeptide repeat-like superfamily protein isoform 1	TCM_020769	Theobroma cacao (Cacao) (Cocoa)	NA	NA	NA	NA	NA	NA
Master_Control_32946	SO_3189_CA_comp159855_c0_seq1	274.174	96.7851	0.353006	-1.50224	0.164286	1	tr|A0A061EVP3|A0A061EVP3_THECC	411	62.59	409	77.12	99.51	152	1	1338	112	4	411	5e-178	Plant U-box 23	TCM_022966	Theobroma cacao (Cacao) (Cocoa)	NA	ligase activity; ubiquitin-protein transferase activity	GO:0016874; GO:0004842	GO:0016874~ligase activity;GO:0004842~ubiquitin-protein transferase activity	NA	NA
Master_Control_38143	SO_3189_CA_comp5545_c0_seq1	112.765	1.80907	0.0160428	-5.96193	0.000824151	0.081044	NA	NA	NA	NA	NA	NA	NA	NA	NA	NA	NA	NA	NA	NA	NA	NA	NA	NA	NA	NA	NA	NA
Master_Control_38145	SO_3189_CA_comp22807_c0_seq2	14.372	2.7136	0.188811	-2.40498	0.312196	1	NA	NA	NA	NA	NA	NA	NA	NA	NA	NA	NA	NA	NA	NA	NA	NA	NA	NA	NA	NA	NA	NA
Master_Control_38146	SO_3189_CA_comp18469_c0_seq1	4160.15	1415.6	0.340275	-1.55523	0.0664405	1	tr|B9R9H5|B9R9H5_RICCO	240	60	245	45.12	100	89	3	1315	581	1	236	2e-81	Putative uncharacterized protein	RCOM_1497590	Ricinus communis (Castor bean)	NA	NA	NA	NA	NA	NA
Master_Control_38155	SO_3446_SW_c52496_g1_i1	132.665	34.3723	0.259091	-1.94847	0.126592	1	NA	NA	NA	NA	NA	NA	NA	NA	NA	NA	NA	NA	NA	NA	NA	NA	NA	NA	NA	NA	NA	NA
Master_Control_38187	SO_3189_CA_comp567885_c0_seq1	24.3219	3.61814	0.14876	-2.74894	0.179081	1	tr|M1CHN1|M1CHN1_SOLTU	101	47.44	78	17.03	77.23	38	2	1133	1366	6	80	7e-08	Uncharacterized protein	PGSC0003DMG400026311	Solanum tuberosum (Potato)	NA	cellular response to water deprivation; nucleus; sequence-specific DNA binding transcription factor activity; zinc ion binding	GO:0042631; GO:0005634; GO:0003700; GO:0008270	GO:0003700~sequence-specific DNA binding transcription factor activity;GO:0008270~zinc ion binding	GO:0042631~cellular response to water deprivation	GO:0005634~nucleus
Master_Control_38200	SO_3446_SW_c44368_g1_i1	15.4776	0.904534	0.0584416	-4.09686	0.135601	1	NA	NA	NA	NA	NA	NA	NA	NA	NA	NA	NA	NA	NA	NA	NA	NA	NA	NA	NA	NA	NA	NA
Master_Control_38208	SO_3189_CA_comp18088_c0_seq1	160.304	30.7542	0.19185	-2.38195	0.0587577	1	NA	NA	NA	NA	NA	NA	NA	NA	NA	NA	NA	NA	NA	NA	NA	NA	NA	NA	NA	NA	NA	NA
Master_Control_38209	SO_3446_SW_c51354_g1_i1	43.1161	15.3771	0.356643	-1.48745	0.35485	1	NA	NA	NA	NA	NA	NA	NA	NA	NA	NA	NA	NA	NA	NA	NA	NA	NA	NA	NA	NA	NA	NA
Master_Control_38226	SO_3446_SW_c40415_g1_i1	51.9605	13.568	0.261122	-1.9372	0.220652	1	NA	NA	NA	NA	NA	NA	NA	NA	NA	NA	NA	NA	NA	NA	NA	NA	NA	NA	NA	NA	NA	NA
Master_Control_38227	SO_3189_CA_comp655828_c0_seq1	46.4327	17.1861	0.37013	-1.4339	0.3626	1	tr|A0A068V010|A0A068V010_COFCA	240	85.25	61	13	25.42	9	0	47	229	1	61	2e-25	Coffea canephora DH200=94 genomic scaffold, scaffold_80	GSCOC_T00040357001	Coffea canephora (Robusta coffee)	NA	DNA binding; nucleus; sequence-specific DNA binding transcription factor activity	GO:0003677; GO:0005634; GO:0003700	GO:0003677~DNA binding;GO:0003700~sequence-specific DNA binding transcription factor activity	NA	GO:0005634~nucleus
Master_Control_38231	SO_3446_SW_c3935_g1_i1	82.9156	32.5632	0.392727	-1.3484	0.323076	1	NA	NA	NA	NA	NA	NA	NA	NA	NA	NA	NA	NA	NA	NA	NA	NA	NA	NA	NA	NA	NA	NA
Master_Control_38253	SO_3189_CA_comp13765_c0_seq1	2045.25	717.295	0.350713	-1.51164	0.0800253	1	NA	NA	NA	NA	NA	NA	NA	NA	NA	NA	NA	NA	NA	NA	NA	NA	NA	NA	NA	NA	NA	NA
Master_Control_38254	SO_3446_SW_c9005_g1_i1	18942.3	7507.63	0.396341	-1.33519	0.132225	1	tr|W1NE67|W1NE67_AMBTC	217	54.55	121	23.54	55.76	54	1	373	735	6	125	2e-36	Uncharacterized protein	AMTR_s00004p00170860	Amborella trichopoda	NA	copper ion binding; electron carrier activity	GO:0005507; GO:0009055	GO:0005507~copper ion binding;GO:0009055~electron carrier activity	NA	NA
Master_Control_38273	SO_3446_SW_c40233_g1_i1	80.7045	35.2768	0.437111	-1.19393	0.380235	1	NA	NA	NA	NA	NA	NA	NA	NA	NA	NA	NA	NA	NA	NA	NA	NA	NA	NA	NA	NA	NA	NA
Master_Control_38275	SO_3189_CA_comp22274_c0_seq1	4025.28	1945.65	0.483359	-1.04883	0.210191	1	tr|D7U9K6|D7U9K6_VITVI	390	78.5	307	49.49	78.72	60	1	1482	580	84	390	4e-160	Putative uncharacterized protein	VIT_05s0062g00830	Vitis vinifera (Grape)	NA	chlorophyll biosynthetic process; chloroplast relocation; chloroplast stroma; defense response to bacterium; isopentenyl diphosphate biosynthetic process, methylerythritol 4-phosphate pathway; nucleus; pentose-phosphate shunt; photosynthetic electron transport in photosystem I; ribosome; RNA binding; rRNA processing; thylakoid membrane organization; transcription from plastid promoter	GO:0003723; GO:0015995; GO:0009902; GO:0009570; GO:0042742; GO:0019288; GO:0005634; GO:0006098; GO:0009773; GO:0006364; GO:0005840; GO:0010027; GO:0042793	GO:0003723~RNA binding	GO:0015995~chlorophyll biosynthetic process;GO:0009902~chloroplast relocation;GO:0042742~defense response to bacterium;GO:0019288~isopentenyl diphosphate biosynthetic process, methylerythritol 4-phosphate pathway;GO:0006098~pentose-phosphate shunt;GO:0009773~photosynthetic electron transport in photosystem I;GO:0006364~rRNA processing;GO:0010027~thylakoid membrane organization;GO:0042793~transcri…	GO:0009570~chloroplast stroma;GO:0005634~nucleus;GO:0005840~ribosome
Master_Control_38281	SO_3189_CA_comp19145_c0_seq1	217.792	93.167	0.42778	-1.22506	0.268965	1	tr|A0A068TLN0|A0A068TLN0_COFCA	969	63.66	930	77.31	95.98	335	3	3069	283	1	928	0	Coffea canephora DH200=94 genomic scaffold, scaffold_1	GSCOC_T00014058001	Coffea canephora (Robusta coffee)	NA	ATP binding; protein serine/threonine kinase activity	GO:0005524; GO:0004674	GO:0005524~ATP binding;GO:0004674~protein serine/threonine kinase activity	NA	NA
Master_Control_38283	SO_3446_SW_c14423_g2_i1	433.372	118.494	0.273423	-1.87079	0.0673347	1	tr|A0A022R4K2|A0A022R4K2_ERYGU	138	72.22	72	35.06	52.17	18	2	497	285	1	71	9e-24	Uncharacterized protein	MIMGU_mgv1a015993mg	Erythranthe guttata (Yellow monkey flower) (Mimulus guttatus)	NA	photosynthesis; photosystem II oxygen evolving complex	GO:0015979; GO:0009654	NA	GO:0015979~photosynthesis	GO:0009654~photosystem II oxygen evolving complex
Master_Control_38288	SO_3189_CA_comp15093_c0_seq1	15.4776	6.33174	0.409091	-1.28951	0.548975	1	NA	NA	NA	NA	NA	NA	NA	NA	NA	NA	NA	NA	NA	NA	NA	NA	NA	NA	NA	NA	NA	NA
Master_Control_38294	SO_3189_CA_comp21738_c0_seq1	210.053	97.6897	0.465072	-1.10447	0.318917	1	NA	NA	NA	NA	NA	NA	NA	NA	NA	NA	NA	NA	NA	NA	NA	NA	NA	NA	NA	NA	NA	NA
Master_Control_38300	SO_3446_SW_c33638_g5_i1	37.5884	12.6635	0.336898	-1.56961	0.347085	1	NA	NA	NA	NA	NA	NA	NA	NA	NA	NA	NA	NA	NA	NA	NA	NA	NA	NA	NA	NA	NA	NA
Master_Control_38304	SO_3189_CA_comp109478_c0_seq1	1570.97	595.183	0.378863	-1.40025	0.108601	1	NA	NA	NA	NA	NA	NA	NA	NA	NA	NA	NA	NA	NA	NA	NA	NA	NA	NA	NA	NA	NA	NA
Master_Control_38309	SO_3189_CA_comp12991_c0_seq1	185.731	85.0262	0.457792	-1.12724	0.320856	1	NA	NA	NA	NA	NA	NA	NA	NA	NA	NA	NA	NA	NA	NA	NA	NA	NA	NA	NA	NA	NA	NA
Master_Control_38310	SO_3446_SW_c19363_g1_i1	186.837	75.0763	0.401829	-1.31535	0.25124	1	NA	NA	NA	NA	NA	NA	NA	NA	NA	NA	NA	NA	NA	NA	NA	NA	NA	NA	NA	NA	NA	NA
Master_Control_38337	SO_3189_CA_comp29954_c0_seq1	4272.92	1247.35	0.29192	-1.77635	0.0372504	0.821139	tr|V4UPA4|V4UPA4_9ROSI	389	71.79	390	62.73	100	94	6	1398	271	1	388	0	Uncharacterized protein	CICLE_v10008577mg	Citrus clementina	NA	NA	NA	NA	NA	NA
Master_Control_38341	SO_3189_CA_comp765854_c0_seq1	86.2322	7.23627	0.0839161	-3.57491	0.0231647	0.647282	tr|A0A068UH99|A0A068UH99_COFCA	1159	45.77	555	100	47.89	286	8	1640	3	227	775	3e-131	Coffea canephora DH200=94 genomic scaffold, scaffold_28	GSCOC_T00025230001	Coffea canephora (Robusta coffee)	NA	ADP binding; signal transduction	GO:0043531; GO:0007165	GO:0043531~ADP binding	GO:0007165~signal transduction	NA
Master_Control_38346	SO_3189_CA_comp14202_c0_seq1	868.956	239.702	0.27585	-1.85804	0.0466081	0.910328	NA	NA	NA	NA	NA	NA	NA	NA	NA	NA	NA	NA	NA	NA	NA	NA	NA	NA	NA	NA	NA	NA
Master_Control_38354	SO_3189_CA_comp2553_c0_seq1	44.2217	3.61814	0.0818182	-3.61143	0.0521096	0.959374	NA	NA	NA	NA	NA	NA	NA	NA	NA	NA	NA	NA	NA	NA	NA	NA	NA	NA	NA	NA	NA	NA
Master_Control_38361	SO_3189_CA_comp19311_c0_seq1	92.8655	4.52267	0.0487013	-4.3599	0.0078985	0.350271	NA	NA	NA	NA	NA	NA	NA	NA	NA	NA	NA	NA	NA	NA	NA	NA	NA	NA	NA	NA	NA	NA
Master_Control_38367	SO_3446_SW_c6523_g1_i1	27.6385	5.4272	0.196364	-2.3484	0.218238	1	NA	NA	NA	NA	NA	NA	NA	NA	NA	NA	NA	NA	NA	NA	NA	NA	NA	NA	NA	NA	NA	NA
Master_Control_38412	SO_3446_SW_c56187_g1_i1	316.185	34.3723	0.108709	-3.20145	0.00596158	0.29663	NA	NA	NA	NA	NA	NA	NA	NA	NA	NA	NA	NA	NA	NA	NA	NA	NA	NA	NA	NA	NA	NA
Master_Control_38421	SO_3446_SW_c40590_g1_i1	30.9552	9.04534	0.292208	-1.77493	0.317445	1	NA	NA	NA	NA	NA	NA	NA	NA	NA	NA	NA	NA	NA	NA	NA	NA	NA	NA	NA	NA	NA	NA
Master_Control_38443	SO_3189_CA_comp730605_c0_seq1	22.1108	1.80907	0.0818182	-3.61143	0.1133	1	NA	NA	NA	NA	NA	NA	NA	NA	NA	NA	NA	NA	NA	NA	NA	NA	NA	NA	NA	NA	NA	NA
Master_Control_38459	SO_3189_CA_comp6435_c0_seq2	170.253	48.8448	0.286895	-1.80141	0.133745	1	tr|K4DGV1|K4DGV1_SOLLC	480	56.49	485	83	100	195	7	60	1499	7	480	4e-180	Uncharacterized protein	Solyc12g088800.1	Solanum lycopersicum (Tomato) (Lycopersicon esculentum)	NA	hydrolase activity; lipid metabolic process	GO:0016787; GO:0006629	GO:0016787~hydrolase activity	GO:0006629~lipid metabolic process	NA
Master_Control_38460	SO_3189_CA_comp6435_c0_seq1	53.066	14.4725	0.272727	-1.87447	0.2318	1	tr|M1B8W0|M1B8W0_SOLTU	430	46.71	167	45.09	38.84	85	2	60	560	6	168	1e-38	Uncharacterized protein	PGSC0003DMG400015412	Solanum tuberosum (Potato)	NA	hydrolase activity; lipid metabolic process	GO:0016787; GO:0006629	GO:0016787~hydrolase activity	GO:0006629~lipid metabolic process	NA
Master_Control_38464	SO_3189_CA_comp31063_c0_seq1	48.6438	12.6635	0.260331	-1.94158	0.226823	1	NA	NA	NA	NA	NA	NA	NA	NA	NA	NA	NA	NA	NA	NA	NA	NA	NA	NA	NA	NA	NA	NA
Master_Control_38467	SO_3446_SW_c15197_g1_i1	13.2665	5.4272	0.409091	-1.28951	0.5729	1	NA	NA	NA	NA	NA	NA	NA	NA	NA	NA	NA	NA	NA	NA	NA	NA	NA	NA	NA	NA	NA	NA
Master_Control_32970	SO_3189_CA_comp494942_c0_seq1	38.694	9.04534	0.233766	-2.09686	0.221014	1	tr|B9IB49|B9IB49_POPTR	424	52.58	97	23.17	22.88	43	1	278	559	9	105	2e-23	Uncharacterized protein	POPTR_0014s17790g	Populus trichocarpa (Western balsam poplar) (Populus balsamifera subsp. trichocarpa)	NA	nucleus	GO:0005634	NA	NA	GO:0005634~nucleus
Master_Control_38473	SO_3189_CA_comp16968_c0_seq2	13.2665	3.61814	0.272727	-1.87447	0.426355	1	NA	NA	NA	NA	NA	NA	NA	NA	NA	NA	NA	NA	NA	NA	NA	NA	NA	NA	NA	NA	NA	NA
Master_Control_38474	SO_3189_CA_comp1110051_c0_seq1	9.94987	1.80907	0.181818	-2.45943	0.382123	1	NA	NA	NA	NA	NA	NA	NA	NA	NA	NA	NA	NA	NA	NA	NA	NA	NA	NA	NA	NA	NA	NA
Master_Control_32504	SO_3446_SW_c42808_g1_i1	19.8997	5.4272	0.272727	-1.87447	0.357209	1	NA	NA	NA	NA	NA	NA	NA	NA	NA	NA	NA	NA	NA	NA	NA	NA	NA	NA	NA	NA	NA	NA
Master_Control_38493	SO_3446_SW_c24715_g1_i1	7054.46	3240.04	0.45929	-1.12252	0.182723	1	tr|C1I1U5|C1I1U5_NICGU	353	71.63	356	51.77	100	73	3	175	1167	1	353	2e-178	Ubiquinol oxidase (EC 1.10.3.11)	NA	Nicotiana glutinosa (Tobacco)	NA	alternative oxidase activity; integral component of membrane; metal ion binding; respiratory chain	GO:0009916; GO:0016021; GO:0046872; GO:0070469	GO:0009916~alternative oxidase activity;GO:0046872~metal ion binding	NA	GO:0016021~integral component of membrane;GO:0070469~respiratory chain
Master_Control_38497	SO_3446_SW_c59224_g1_i1	43.1161	12.6635	0.293706	-1.76755	0.2795	1	NA	NA	NA	NA	NA	NA	NA	NA	NA	NA	NA	NA	NA	NA	NA	NA	NA	NA	NA	NA	NA	NA
Master_Control_38515	SO_3446_SW_c20244_g1_i2	205.631	67.8401	0.329912	-1.59985	0.16221	1	tr|A0A078GXJ6|A0A078GXJ6_BRANA	299	75	32	16.99	10.7	8	0	184	279	65	96	9e-06	BnaA03g49390D protein	BnaA03g49390D GSBRNA2T00044858001	Brassica napus (Rape)	NA	NA	NA	NA	NA	NA
Master_Control_38520	SO_3446_SW_c21727_g1_i1	1056.9	467.644	0.442469	-1.17635	0.186551	1	tr|A0A067HFI2|A0A067HFI2_CITSI	292	66.28	172	44.44	58.9	53	1	860	360	113	284	3e-76	Uncharacterized protein	CISIN_1g022784mg	Citrus sinensis (Sweet orange) (Citrus aurantium var. sinensis)	NA	NA	NA	NA	NA	NA
Master_Control_38525	SO_3189_CA_comp368311_c0_seq1	22.1108	5.4272	0.245455	-2.02647	0.308745	1	tr|A0A078GXV2|A0A078GXV2_BRANA	416	46.3	108	55.86	25.96	57	1	324	1	3	109	1e-19	BnaC05g09930D protein	BnaC05g09930D GSBRNA2T00044562001	Brassica napus (Rape)	NA	NA	NA	NA	NA	NA
Master_Control_38552	SO_3189_CA_comp965191_c0_seq1	26.533	7.23627	0.272727	-1.87447	0.314927	1	NA	NA	NA	NA	NA	NA	NA	NA	NA	NA	NA	NA	NA	NA	NA	NA	NA	NA	NA	NA	NA	NA
Master_Control_38559	SO_3446_SW_c13346_g1_i1	48.6438	18.0907	0.371901	-1.42701	0.359448	1	tr|M5VZB8|M5VZB8_PRUPE	306	80.15	272	85.8	88.89	53	1	817	2	26	296	2e-157	Uncharacterized protein	PRUPE_ppa009096mg	Prunus persica (Peach) (Amygdalus persica)	NA	carbohydrate metabolic process; hydrolase activity, hydrolyzing O-glycosyl compounds	GO:0005975; GO:0004553	GO:0004553~hydrolase activity, hydrolyzing O-glycosyl compounds	GO:0005975~carbohydrate metabolic process	NA
Master_Control_38568	SO_3446_SW_c55494_g1_i1	33.1662	14.4725	0.436364	-1.1964	0.479121	1	tr|B2BXL4|B2BXL4_ARALL	441	32.24	425	66.17	96.37	279	6	3	1262	5	425	2e-64	Tn7 reverse transcriptase	NA	Arabidopsis lyrata subsp. lyrata (Lyre-leaved rock-cress)	NA	RNA-directed DNA polymerase activity	GO:0003964	GO:0003964~RNA-directed DNA polymerase activity	NA	NA
Master_Control_38586	SO_3189_CA_comp26243_c0_seq1	1454.89	393.472	0.270448	-1.88658	0.0348705	0.803569	tr|I1K158|I1K158_SOYBN	292	73.49	83	20.21	28.42	13	3	105	338	1	79	1e-30	Uncharacterized protein	NA	Glycine max (Soybean) (Glycine hispida)	NA	DNA binding; regulation of transcription, DNA-templated	GO:0003677; GO:0006355	GO:0003677~DNA binding	GO:0006355~regulation of transcription, DNA-templated	NA
Master_Control_38587	SO_3189_CA_comp22441_c0_seq4	353.773	70.5537	0.199432	-2.32603	0.0318813	0.7688	NA	NA	NA	NA	NA	NA	NA	NA	NA	NA	NA	NA	NA	NA	NA	NA	NA	NA	NA	NA	NA	NA
Master_Control_38588	SO_3189_CA_comp22441_c0_seq3	380.306	106.735	0.280655	-1.83313	0.0784212	1	tr|M1C1J8|M1C1J8_SOLTU	424	32.72	437	87.4	100	223	14	1332	178	7	424	1e-41	Uncharacterized protein	PGSC0003DMG400022412	Solanum tuberosum (Potato)	NA	NA	NA	NA	NA	NA
Master_Control_38592	SO_3189_CA_comp26942_c0_seq1	68644.2	26779.6	0.390122	-1.358	0.18549	1	sp|P00290|PLAS_LACSA	99	87.63	97	19.16	97.98	12	0	910	620	2	98	1e-51	Plastocyanin	PETE	Lactuca sativa (Garden lettuce)	NA	chloroplast thylakoid membrane; copper ion binding; electron carrier activity; oxidation-reduction process	GO:0009535; GO:0005507; GO:0009055; GO:0055114	GO:0005507~copper ion binding;GO:0009055~electron carrier activity	GO:0055114~oxidation-reduction process	GO:0009535~chloroplast thylakoid membrane
Master_Control_38601	SO_3189_CA_comp27053_c0_seq1	442.217	117.589	0.265909	-1.91099	0.061427	1	NA	NA	NA	NA	NA	NA	NA	NA	NA	NA	NA	NA	NA	NA	NA	NA	NA	NA	NA	NA	NA	NA
Master_Control_38631	SO_3189_CA_comp182790_c0_seq1	92.8655	27.136	0.292208	-1.77493	0.193633	1	NA	NA	NA	NA	NA	NA	NA	NA	NA	NA	NA	NA	NA	NA	NA	NA	NA	NA	NA	NA	NA	NA
Master_Control_38644	SO_3189_CA_comp9429_c0_seq1	47.5383	17.1861	0.361522	-1.46784	0.349589	1	tr|A0A0A0KLV2|A0A0A0KLV2_CUCSA	587	44.91	334	87.89	56.9	165	7	175	1140	2	328	1e-85	Coronatine-insensitive 1	Csa_5G198740	Cucumis sativus (Cucumber)	NA	NA	NA	NA	NA	NA
Master_Control_38648	SO_3189_CA_comp35074_c1_seq12	762.824	5.4272	0.00711462	-7.135	2.74724e-08	3.01028e-05	NA	NA	NA	NA	NA	NA	NA	NA	NA	NA	NA	NA	NA	NA	NA	NA	NA	NA	NA	NA	NA	NA
Master_Control_38649	SO_3446_SW_c7248_g1_i1	640.109	10.8544	0.0169571	-5.88196	1.35556e-06	0.000696159	NA	NA	NA	NA	NA	NA	NA	NA	NA	NA	NA	NA	NA	NA	NA	NA	NA	NA	NA	NA	NA	NA
Master_Control_38652	SO_3189_CA_comp400273_c0_seq1	66.3325	7.23627	0.109091	-3.1964	0.0500729	0.936792	tr|W9RLV9|W9RLV9_9ROSA	631	68.75	320	66.44	50.71	86	4	1373	447	296	612	5e-135	Uncharacterized protein	L484_024142	Morus notabilis	NA	NA	NA	NA	NA	NA
Master_Control_38666	SO_3189_CA_comp314346_c0_seq1	28.7441	0.904534	0.0314685	-4.98995	0.0383697	0.836367	NA	NA	NA	NA	NA	NA	NA	NA	NA	NA	NA	NA	NA	NA	NA	NA	NA	NA	NA	NA	NA	NA
Master_Control_38680	SO_3446_SW_c45349_g1_i1	64.1214	16.2816	0.253918	-1.97756	0.190283	1	NA	NA	NA	NA	NA	NA	NA	NA	NA	NA	NA	NA	NA	NA	NA	NA	NA	NA	NA	NA	NA	NA
Master_Control_38682	SO_3446_SW_c32002_g3_i2	49.7494	19.8997	0.4	-1.32193	0.390662	1	NA	NA	NA	NA	NA	NA	NA	NA	NA	NA	NA	NA	NA	NA	NA	NA	NA	NA	NA	NA	NA	NA
Master_Control_38686	SO_3446_SW_c12449_g1_i1	75.1768	35.2768	0.469251	-1.09157	0.427549	1	NA	NA	NA	NA	NA	NA	NA	NA	NA	NA	NA	NA	NA	NA	NA	NA	NA	NA	NA	NA	NA	NA
Master_Control_38702	SO_3446_SW_c24425_g1_i2	151.459	47.9403	0.316523	-1.65962	0.17334	1	NA	NA	NA	NA	NA	NA	NA	NA	NA	NA	NA	NA	NA	NA	NA	NA	NA	NA	NA	NA	NA	NA
Master_Control_38728	SO_3189_CA_comp25301_c0_seq2	4099.35	761.618	0.18579	-2.42826	0.00542936	0.279061	tr|S8D8E5|S8D8E5_9LAMI	63	72.73	33	11.54	52.38	9	0	361	459	31	63	1e-08	Uncharacterized protein	M569_15859	Genlisea aurea	NA	NA	NA	NA	NA	NA
Master_Control_38754	SO_3446_SW_c41986_g1_i1	75.1768	29.8496	0.397059	-1.33258	0.339524	1	tr|W9R8B9|W9R8B9_9ROSA	135	33.1	142	21.49	100	86	2	567	989	1	134	3e-13	Uncharacterized protein	L484_022604	Morus notabilis	NA	NA	NA	NA	NA	NA
Master_Control_38763	SO_3189_CA_comp14900_c0_seq1	78.4935	37.9904	0.483995	-1.04694	0.440859	1	tr|W9QQK8|W9QQK8_9ROSA	603	60	400	94.41	66.33	157	1	2	1201	152	548	1e-168	Uncharacterized protein	L484_013685	Morus notabilis	NA	NA	NA	NA	NA	NA
Master_Control_32988	SO_3189_CA_comp338299_c0_seq1	42.0106	20.8043	0.495215	-1.01387	0.521523	1	NA	NA	NA	NA	NA	NA	NA	NA	NA	NA	NA	NA	NA	NA	NA	NA	NA	NA	NA	NA	NA	NA
Master_Control_38779	SO_3446_SW_c24668_g1_i1	169.148	83.2171	0.491979	-1.02333	0.373345	1	tr|A0A067JMY6|A0A067JMY6_JATCU	181	58.33	156	49.47	86.19	57	3	125	589	23	171	5e-51	Uncharacterized protein	JCGZ_21355	Jatropha curcas (Barbados nut)	NA	NA	NA	NA	NA	NA
Master_Control_38781	SO_3189_CA_comp332044_c0_seq1	42.0106	19.8997	0.473684	-1.078	0.496574	1	tr|K4AYN9|K4AYN9_SOLLC	333	53.58	293	83.16	87.99	126	2	879	1	1	283	2e-100	Uncharacterized protein	Solyc01g088490.2	Solanum lycopersicum (Tomato) (Lycopersicon esculentum)	NA	plastid membrane	GO:0042170	NA	NA	GO:0042170~plastid membrane
Master_Control_38789	SO_3189_CA_comp7518_c0_seq1	216.686	27.136	0.125232	-2.99733	0.0151561	0.512987	tr|A0A022QFN4|A0A022QFN4_ERYGU	129	35.05	97	37.89	75.19	56	3	220	507	37	127	4e-07	Uncharacterized protein (Fragment)	MIMGU_mgv1a023537mg	Erythranthe guttata (Yellow monkey flower) (Mimulus guttatus)	NA	NA	NA	NA	NA	NA
Master_Control_38813	SO_3446_SW_c14927_g1_i1	8718.3	3827.99	0.439075	-1.18746	0.16167	1	NA	NA	NA	NA	NA	NA	NA	NA	NA	NA	NA	NA	NA	NA	NA	NA	NA	NA	NA	NA	NA	NA
Master_Control_38843	SO_3446_SW_c16279_g1_i1	9310.87	2132.89	0.229075	-2.12611	0.0143865	0.499922	tr|F6HEK5|F6HEK5_VITVI	232	52.31	195	30.17	84.05	75	6	968	1522	46	232	1e-38	Putative uncharacterized protein	VIT_19s0090g00510	Vitis vinifera (Grape)	NA	plasmodesma	GO:0009506	NA	NA	GO:0009506~plasmodesma
Master_Control_38854	SO_3189_CA_comp680188_c0_seq1	86.2322	28.9451	0.335664	-1.57491	0.250789	1	tr|M5W0F9|M5W0F9_PRUPE	607	61	418	85.71	68.86	162	1	210	1463	10	426	6e-175	Uncharacterized protein	PRUPE_ppa019139mg	Prunus persica (Peach) (Amygdalus persica)	NA	mitochondrion	GO:0005739	NA	NA	GO:0005739~mitochondrion
Master_Control_38855	SO_3446_SW_c5000_g1_i2	28.7441	8.14081	0.283217	-1.82002	0.316432	1	tr|D7TND4|D7TND4_VITVI	617	50.98	255	99.74	41.33	124	1	765	1	91	344	1e-68	Putative uncharacterized protein	VIT_01s0026g01750	Vitis vinifera (Grape)	NA	NA	NA	NA	NA	NA
Master_Control_38868	SO_3189_CA_comp16625_c0_seq1	678.803	192.666	0.283832	-1.81689	0.0579856	0.997355	tr|Q9ZUF0|Q9ZUF0_ARATH	1352	32.28	443	17.2	32.77	287	6	5404	6711	891	1327	2e-146	Putative non-LTR retroelement reverse transcriptase	At2g05980	Arabidopsis thaliana (Mouse-ear cress)	NA	RNA-directed DNA polymerase activity	GO:0003964	GO:0003964~RNA-directed DNA polymerase activity	NA	NA
Master_Control_38870	SO_3189_CA_comp766523_c0_seq1	55.2771	7.23627	0.130909	-2.93336	0.0790673	1	NA	NA	NA	NA	NA	NA	NA	NA	NA	NA	NA	NA	NA	NA	NA	NA	NA	NA	NA	NA	NA	NA
Master_Control_38875	SO_3189_CA_comp21505_c0_seq2	3956.73	1621.83	0.409891	-1.28669	0.126323	1	tr|B9SC04|B9SC04_RICCO	67	86.67	60	27.4	89.55	8	0	539	360	8	67	5e-29	Ribosomal protein L39e, putative	RCOM_0701310	Ricinus communis (Castor bean)	NA	ribosome; structural constituent of ribosome; translation	GO:0005840; GO:0003735; GO:0006412	GO:0003735~structural constituent of ribosome	GO:0006412~translation	GO:0005840~ribosome
Master_Control_38896	SO_3189_CA_comp413567_c0_seq1	68.5436	30.7542	0.44868	-1.15624	0.412834	1	tr|A0A067DKE0|A0A067DKE0_CITSI	653	51.66	631	98.95	96.63	274	4	2	1801	22	652	0	Uncharacterized protein (Fragment)	CISIN_1g048743mg	Citrus sinensis (Sweet orange) (Citrus aurantium var. sinensis)	NA	NA	NA	NA	NA	NA
Master_Control_38904	SO_3189_CA_comp16919_c0_seq2	1671.58	37.0859	0.0221861	-5.4942	2.17e-07	0.000163295	NA	NA	NA	NA	NA	NA	NA	NA	NA	NA	NA	NA	NA	NA	NA	NA	NA	NA	NA	NA	NA	NA
Master_Control_38908	SO_3189_CA_comp23804_c0_seq5	3662.66	1828.06	0.499108	-1.00258	0.230908	1	tr|A0A061ESA2|A0A061ESA2_THECC	783	44.85	758	80.81	96.81	264	16	549	2480	66	783	4e-144	Sensory transduction histidine kinase, putative isoform 1	TCM_022066	Theobroma cacao (Cacao) (Cocoa)	NA	kinase activity; phosphorelay signal transduction system	GO:0016301; GO:0000160	GO:0016301~kinase activity	GO:0000160~phosphorelay signal transduction system	NA
Master_Control_38933	SO_3446_SW_c52264_g1_i1	56.3826	17.1861	0.304813	-1.714	0.262615	1	NA	NA	NA	NA	NA	NA	NA	NA	NA	NA	NA	NA	NA	NA	NA	NA	NA	NA	NA	NA	NA	NA
Master_Control_38939	SO_3446_SW_c56891_g1_i1	48.6438	19.8997	0.409091	-1.28951	0.404096	1	NA	NA	NA	NA	NA	NA	NA	NA	NA	NA	NA	NA	NA	NA	NA	NA	NA	NA	NA	NA	NA	NA
Master_Control_38940	SO_3189_CA_comp9819_c0_seq1	80.7045	21.7088	0.268991	-1.89437	0.182771	1	NA	NA	NA	NA	NA	NA	NA	NA	NA	NA	NA	NA	NA	NA	NA	NA	NA	NA	NA	NA	NA	NA
Master_Control_38946	SO_3189_CA_comp17275_c0_seq1	56.3826	21.7088	0.385027	-1.37697	0.358384	1	tr|M0ZIY0|M0ZIY0_SOLTU	816	50.95	369	96.6	45.22	174	4	57	1145	1	368	4e-112	Uncharacterized protein	PGSC0003DMG400000632	Solanum tuberosum (Potato)	NA	NA	NA	NA	NA	NA
Master_Control_38972	SO_3189_CA_comp17347_c0_seq1	29.8496	7.23627	0.242424	-2.04439	0.262696	1	NA	NA	NA	NA	NA	NA	NA	NA	NA	NA	NA	NA	NA	NA	NA	NA	NA	NA	NA	NA	NA	NA
Master_Control_38973	SO_3189_CA_comp18373_c0_seq1	21.0053	7.23627	0.344498	-1.53743	0.433007	1	NA	NA	NA	NA	NA	NA	NA	NA	NA	NA	NA	NA	NA	NA	NA	NA	NA	NA	NA	NA	NA	NA
Master_Control_38978	SO_3189_CA_comp444082_c0_seq1	510.76	249.651	0.488784	-1.03273	0.280431	1	tr|U5GXJ5|U5GXJ5_POPTR	554	58.88	107	33.83	19.31	43	1	186	503	1	107	5e-33	Uncharacterized protein	POPTR_0001s42940g	Populus trichocarpa (Western balsam poplar) (Populus balsamifera subsp. trichocarpa)	NA	NA	NA	NA	NA	NA
Master_Control_38992	SO_3189_CA_comp29660_c0_seq2	292.969	86.8353	0.296398	-1.75439	0.105307	1	tr|A0A022PRW5|A0A022PRW5_ERYGU	279	68.93	280	45.43	100	83	1	1380	541	3	278	9e-111	Uncharacterized protein (Fragment)	MIMGU_mgv1a019733mg	Erythranthe guttata (Yellow monkey flower) (Mimulus guttatus)	NA	RNA binding	GO:0003723	GO:0003723~RNA binding	NA	NA
Master_Control_38993	SO_3446_SW_c15905_g1_i1	265.33	89.5489	0.3375	-1.56704	0.150683	1	tr|A0A022PRW5|A0A022PRW5_ERYGU	279	68.93	280	45.14	100	83	1	1380	541	3	278	1e-110	Uncharacterized protein (Fragment)	MIMGU_mgv1a019733mg	Erythranthe guttata (Yellow monkey flower) (Mimulus guttatus)	NA	RNA binding	GO:0003723	GO:0003723~RNA binding	NA	NA
Master_Control_38995	SO_3446_SW_c32384_g1_i3	283.019	85.0262	0.300426	-1.73492	0.110974	1	tr|A0A022PRW5|A0A022PRW5_ERYGU	279	68.93	280	44.16	100	83	1	1477	638	3	278	1e-110	Uncharacterized protein (Fragment)	MIMGU_mgv1a019733mg	Erythranthe guttata (Yellow monkey flower) (Mimulus guttatus)	NA	RNA binding	GO:0003723	GO:0003723~RNA binding	NA	NA
Master_Control_39014	SO_3446_SW_c16473_g1_i1	1021.52	454.981	0.445396	-1.16684	0.191238	1	tr|I3S847|I3S847_LOTJA	156	59.46	148	46.25	94.87	60	0	185	628	1	148	6e-56	Uncharacterized protein	NA	Lotus japonicus (Lotus corniculatus var. japonicus)	NA	NA	NA	NA	NA	NA
Master_Control_39026	SO_3189_CA_comp995912_c0_seq1	14.372	1.80907	0.125874	-2.98995	0.234262	1	NA	NA	NA	NA	NA	NA	NA	NA	NA	NA	NA	NA	NA	NA	NA	NA	NA	NA	NA	NA	NA	NA
Master_Control_39042	SO_3189_CA_comp17421_c0_seq1	133.771	65.1265	0.486852	-1.03844	0.388953	1	NA	NA	NA	NA	NA	NA	NA	NA	NA	NA	NA	NA	NA	NA	NA	NA	NA	NA	NA	NA	NA	NA
Master_Control_39044	SO_3189_CA_comp20031_c0_seq3	61.9103	30.7542	0.496753	-1.0094	0.482222	1	NA	NA	NA	NA	NA	NA	NA	NA	NA	NA	NA	NA	NA	NA	NA	NA	NA	NA	NA	NA	NA	NA
Master_Control_39046	SO_3446_SW_c20359_g1_i1	551.665	260.506	0.472217	-1.08248	0.254224	1	tr|R0I1L7|R0I1L7_9BRAS	551	73.88	245	62.61	44.46	64	0	440	1174	1	245	8e-116	Uncharacterized protein	CARUB_v10013380mg	Capsella rubella	NA	ATP binding; calcium ion binding; protein serine/threonine kinase activity	GO:0005524; GO:0005509; GO:0004674	GO:0005524~ATP binding;GO:0005509~calcium ion binding;GO:0004674~protein serine/threonine kinase activity	NA	NA
Master_Control_39052	SO_3189_CA_comp24957_c0_seq1	5037.95	2271.28	0.450835	-1.14933	0.170575	1	tr|K9M7R4|K9M7R4_NICAT	441	70.45	440	79.47	99.77	122	3	74	1369	1	440	0	Jasmonoyl-L-isoleucine hydrolase 1	NA	Nicotiana attenuata (Coyote tobacco)	NA	hydrolase activity	GO:0016787	GO:0016787~hydrolase activity	NA	NA
Master_Control_39066	SO_3446_SW_c55305_g1_i1	216.686	12.6635	0.0584416	-4.09686	0.00198788	0.143792	NA	NA	NA	NA	NA	NA	NA	NA	NA	NA	NA	NA	NA	NA	NA	NA	NA	NA	NA	NA	NA	NA
Master_Control_39073	SO_3189_CA_comp23573_c0_seq1	26.533	12.6635	0.477273	-1.06711	0.550868	1	NA	NA	NA	NA	NA	NA	NA	NA	NA	NA	NA	NA	NA	NA	NA	NA	NA	NA	NA	NA	NA	NA
Master_Control_39090	SO_3446_SW_c40325_g1_i1	32.0607	10.8544	0.338558	-1.56253	0.368311	1	NA	NA	NA	NA	NA	NA	NA	NA	NA	NA	NA	NA	NA	NA	NA	NA	NA	NA	NA	NA	NA	NA
Master_Control_39121	SO_3189_CA_comp15810_c0_seq1	119.398	7.23627	0.0606061	-4.04439	0.00724701	0.33163	tr|I4DSV2|I4DSV2_MARPO	460	76.62	278	64.75	60.43	65	0	2	835	77	354	2e-137	Plasma membrane H+-ATPase (Fragment)	MpHA5	Marchantia polymorpha (Liverwort) (Marchantia aquatica)	NA	cation-transporting ATPase activity; integral component of membrane	GO:0019829; GO:0016021	GO:0019829~cation-transporting ATPase activity	NA	GO:0016021~integral component of membrane
Master_Control_39122	SO_3189_CA_comp5929_c0_seq1	215.581	39.7995	0.184615	-2.43741	0.0410756	0.864669	tr|K4C4W8|K4C4W8_SOLLC	148	43.33	90	13.19	60.81	40	3	1102	1368	22	101	2e-08	Uncharacterized protein	Solyc06g035990.2	Solanum lycopersicum (Tomato) (Lycopersicon esculentum)	NA	NA	NA	NA	NA	NA
Master_Control_39130	SO_3189_CA_comp28216_c0_seq1	325.029	117.589	0.361781	-1.46681	0.161284	1	tr|K4D215|K4D215_SOLLC	210	66.86	169	58.68	80.48	54	2	145	645	42	210	2e-76	Uncharacterized protein	Solyc10g076730.1	Solanum lycopersicum (Tomato) (Lycopersicon esculentum)	NA	enzyme inhibitor activity; pectinesterase activity	GO:0004857; GO:0030599	GO:0004857~enzyme inhibitor activity;GO:0030599~pectinesterase activity	NA	NA
Master_Control_39132	SO_3189_CA_comp27893_c0_seq4	444.428	137.489	0.309362	-1.69263	0.0934219	1	tr|M5WEF7|M5WEF7_PRUPE	1037	41.86	86	35.68	8.29	40	2	447	704	1	76	1e-10	Uncharacterized protein	PRUPE_ppa000682mg	Prunus persica (Peach) (Amygdalus persica)	NA	DNA binding; nucleus	GO:0003677; GO:0005634	GO:0003677~DNA binding	NA	GO:0005634~nucleus
Master_Control_39137	SO_3446_SW_c14021_g1_i2	142.615	20.8043	0.145877	-2.77717	0.0360781	0.815103	NA	NA	NA	NA	NA	NA	NA	NA	NA	NA	NA	NA	NA	NA	NA	NA	NA	NA	NA	NA	NA	NA
Master_Control_39138	SO_3189_CA_comp22188_c0_seq1	174.676	1.80907	0.0103567	-6.59329	8.4864e-05	0.0161335	NA	NA	NA	NA	NA	NA	NA	NA	NA	NA	NA	NA	NA	NA	NA	NA	NA	NA	NA	NA	NA	NA
Master_Control_39141	SO_3189_CA_comp273491_c0_seq1	416.789	160.103	0.384133	-1.38032	0.168345	1	tr|B9TFK4|B9TFK4_RICCO	150	77.08	144	31.24	96	33	0	1150	719	1	144	5e-69	Aldo/keto reductase, putative (Fragment)	RCOM_2112460	Ricinus communis (Castor bean)	NA	NA	NA	NA	NA	NA
Master_Control_39145	SO_3446_SW_c58603_g1_i1	685.436	97.6897	0.142522	-2.81074	0.00529937	0.274146	tr|A0A068V4G0|A0A068V4G0_COFCA	190	62.5	40	22.47	21.05	11	1	2	109	151	190	2e-06	Coffea canephora DH200=94 genomic scaffold, scaffold_98	GSCOC_T00043135001	Coffea canephora (Robusta coffee)	NA	NA	NA	NA	NA	NA
Master_Control_39148	SO_3189_CA_comp18411_c0_seq2	986.143	437.794	0.443946	-1.17154	0.190873	1	tr|A0A097PQT8|A0A097PQT8_LACSA	247	74.65	288	60.63	100	32	5	107	970	1	247	2e-148	Eyes absent-like protein (Fragment)	NA	Lactuca sativa (Garden lettuce)	NA	NA	NA	NA	NA	NA
Master_Control_39156	SO_3446_SW_c4051_g1_i1	27.6385	11.7589	0.425455	-1.23292	0.488111	1	NA	NA	NA	NA	NA	NA	NA	NA	NA	NA	NA	NA	NA	NA	NA	NA	NA	NA	NA	NA	NA	NA
Master_Control_39158	SO_3446_SW_c4051_g1_i2	34.2718	16.2816	0.475073	-1.07378	0.519866	1	NA	NA	NA	NA	NA	NA	NA	NA	NA	NA	NA	NA	NA	NA	NA	NA	NA	NA	NA	NA	NA	NA
Master_Control_39160	SO_3189_CA_comp514046_c0_seq1	59.6992	20.8043	0.348485	-1.52083	0.307912	1	NA	NA	NA	NA	NA	NA	NA	NA	NA	NA	NA	NA	NA	NA	NA	NA	NA	NA	NA	NA	NA	NA
Master_Control_39172	SO_3189_CA_comp468094_c0_seq1	38.694	10.8544	0.280519	-1.83383	0.276226	1	NA	NA	NA	NA	NA	NA	NA	NA	NA	NA	NA	NA	NA	NA	NA	NA	NA	NA	NA	NA	NA	NA
Master_Control_39194	SO_3189_CA_comp26027_c0_seq1	12818.8	5749.22	0.448501	-1.15682	0.180148	1	sp|Q9SEC2|MSRA_LACSA	259	90.24	205	54.52	79.15	19	1	303	917	56	259	8e-130	Peptide methionine sulfoxide reductase (EC 1.8.4.11) (Peptide-methionine (S)-S-oxide reductase) (Peptide Met(O) reductase) (Protein-methionine-S-oxide reductase)	NA	Lactuca sativa (Garden lettuce)	NA	peptide-methionine (S)-S-oxide reductase activity; protein repair; response to oxidative stress	GO:0008113; GO:0030091; GO:0006979	GO:0008113~peptide-methionine (S)-S-oxide reductase activity	GO:0030091~protein repair;GO:0006979~response to oxidative stress	NA
Master_Control_39211	SO_3446_SW_c18940_g1_i1	172.464	40.704	0.236014	-2.08306	0.0875112	1	NA	NA	NA	NA	NA	NA	NA	NA	NA	NA	NA	NA	NA	NA	NA	NA	NA	NA	NA	NA	NA	NA
Master_Control_39213	SO_3189_CA_comp28694_c0_seq1	4345.88	118.494	0.0272658	-5.19676	1.59e-07	0.000126797	tr|A5AKJ0|A5AKJ0_VITVI	116	35.83	120	31.66	100	68	4	313	666	3	115	4e-08	Putative uncharacterized protein	VITISV_041419	Vitis vinifera (Grape)	NA	NA	NA	NA	NA	NA
Master_Control_39221	SO_3446_SW_c37020_g1_i1	3.31662	0.904534	0.272727	-1.87447	0.746896	1	NA	NA	NA	NA	NA	NA	NA	NA	NA	NA	NA	NA	NA	NA	NA	NA	NA	NA	NA	NA	NA	NA
Master_Control_39224	SO_3446_SW_c56779_g1_i1	841.317	383.522	0.45586	-1.13334	0.211652	1	NA	NA	NA	NA	NA	NA	NA	NA	NA	NA	NA	NA	NA	NA	NA	NA	NA	NA	NA	NA	NA	NA
Master_Control_39238	SO_3189_CA_comp18706_c0_seq2	38.694	1.80907	0.0467532	-4.41879	0.0329113	0.773289	NA	NA	NA	NA	NA	NA	NA	NA	NA	NA	NA	NA	NA	NA	NA	NA	NA	NA	NA	NA	NA	NA
Master_Control_39245	SO_3446_SW_c17039_g1_i1	61.9103	18.0907	0.292208	-1.77493	0.237475	1	NA	NA	NA	NA	NA	NA	NA	NA	NA	NA	NA	NA	NA	NA	NA	NA	NA	NA	NA	NA	NA	NA
Master_Control_39250	SO_3446_SW_c32871_g4_i1	68.5436	28.9451	0.422287	-1.2437	0.380769	1	tr|M5XJ81|M5XJ81_PRUPE	117	37.29	59	19.82	50.43	37	0	752	576	51	109	5e-06	Uncharacterized protein (Fragment)	PRUPE_ppa021162mg	Prunus persica (Peach) (Amygdalus persica)	NA	NA	NA	NA	NA	NA
Master_Control_39256	SO_3189_CA_comp15183_c0_seq1	66.3325	5.4272	0.0818182	-3.61143	0.0319282	0.769463	tr|F6I0G6|F6I0G6_VITVI	198	89.43	123	55.24	62.12	13	0	591	223	76	198	3e-75	Putative uncharacterized protein	VIT_04s0044g00950	Vitis vinifera (Grape)	NA	NA	NA	NA	NA	NA
Master_Control_39267	SO_3189_CA_comp17685_c0_seq1	67.438	19.8997	0.295082	-1.76081	0.231252	1	tr|M5W2T1|M5W2T1_PRUPE	302	59.38	96	33.33	31.79	24	1	672	430	42	137	2e-25	Uncharacterized protein	PRUPE_ppa009212mg	Prunus persica (Peach) (Amygdalus persica)	NA	NA	NA	NA	NA	NA
Master_Control_33024	SO_3189_CA_comp5334_c0_seq1	53.066	3.61814	0.0681818	-3.87447	0.0328252	0.773289	NA	NA	NA	NA	NA	NA	NA	NA	NA	NA	NA	NA	NA	NA	NA	NA	NA	NA	NA	NA	NA	NA
Master_Control_39292	SO_3189_CA_comp722537_c0_seq1	54.1715	0.904534	0.0166976	-5.90422	0.00668018	0.316588	NA	NA	NA	NA	NA	NA	NA	NA	NA	NA	NA	NA	NA	NA	NA	NA	NA	NA	NA	NA	NA	NA
Master_Control_39293	SO_3446_SW_c57969_g1_i1	39.7995	1.80907	0.0454545	-4.45943	0.0306326	0.747271	tr|A0A022RRI0|A0A022RRI0_ERYGU	246	38.24	102	30.97	41.46	61	1	490	795	127	226	2e-09	Uncharacterized protein	MIMGU_mgv1a012579mg	Erythranthe guttata (Yellow monkey flower) (Mimulus guttatus)	NA	NA	NA	NA	NA	NA
Master_Control_39296	SO_3189_CA_comp20842_c0_seq1	739.607	312.064	0.421932	-1.24492	0.177759	1	NA	NA	NA	NA	NA	NA	NA	NA	NA	NA	NA	NA	NA	NA	NA	NA	NA	NA	NA	NA	NA	NA
Master_Control_39307	SO_3446_SW_c2094_g1_i1	113.871	44.3222	0.389232	-1.3613	0.284033	1	NA	NA	NA	NA	NA	NA	NA	NA	NA	NA	NA	NA	NA	NA	NA	NA	NA	NA	NA	NA	NA	NA
Master_Control_39311	SO_3446_SW_c56249_g1_i1	93.971	28.0406	0.298396	-1.7447	0.199225	1	NA	NA	NA	NA	NA	NA	NA	NA	NA	NA	NA	NA	NA	NA	NA	NA	NA	NA	NA	NA	NA	NA
Master_Control_39329	SO_3446_SW_c38568_g1_i1	13.2665	6.33174	0.477273	-1.06711	0.640314	1	tr|K7LKH9|K7LKH9_SOYBN	1308	66.04	106	78.33	8.1	29	1	2	298	97	202	1e-37	Uncharacterized protein (Fragment)	NA	Glycine max (Soybean) (Glycine hispida)	NA	ATPase activity; ATP binding; membrane	GO:0005524; GO:0016887; GO:0016020	GO:0005524~ATP binding;GO:0016887~ATPase activity	NA	GO:0016020~membrane
Master_Control_33028	SO_3189_CA_comp725605_c0_seq1	34.2718	11.7589	0.343109	-1.54326	0.365544	1	NA	NA	NA	NA	NA	NA	NA	NA	NA	NA	NA	NA	NA	NA	NA	NA	NA	NA	NA	NA	NA	NA
Master_Control_39349	SO_3189_CA_comp85433_c0_seq1	226.636	56.0811	0.24745	-2.01479	0.0803139	1	NA	NA	NA	NA	NA	NA	NA	NA	NA	NA	NA	NA	NA	NA	NA	NA	NA	NA	NA	NA	NA	NA
Master_Control_39359	SO_3189_CA_comp18276_c0_seq1	114.976	31.6587	0.27535	-1.86066	0.154973	1	tr|M0ZLU6|M0ZLU6_SOLTU	734	55.26	114	80.85	15.53	48	1	359	18	44	154	3e-30	Uncharacterized protein	PGSC0003DMG400001391	Solanum tuberosum (Potato)	NA	RNA binding	GO:0003723	GO:0003723~RNA binding	NA	NA
Master_Control_39360	SO_3189_CA_comp20784_c0_seq1	78.4935	38.895	0.495519	-1.01299	0.454995	1	NA	NA	NA	NA	NA	NA	NA	NA	NA	NA	NA	NA	NA	NA	NA	NA	NA	NA	NA	NA	NA	NA
Master_Control_39361	SO_3189_CA_comp30279_c3_seq10	26.533	12.6635	0.477273	-1.06711	0.550868	1	NA	NA	NA	NA	NA	NA	NA	NA	NA	NA	NA	NA	NA	NA	NA	NA	NA	NA	NA	NA	NA	NA
Master_Control_39371	SO_3446_SW_c11821_g1_i1	39.7995	14.4725	0.363636	-1.45943	0.372422	1	NA	NA	NA	NA	NA	NA	NA	NA	NA	NA	NA	NA	NA	NA	NA	NA	NA	NA	NA	NA	NA	NA
Master_Control_39376	SO_3446_SW_c32135_g1_i1	3476.93	1297.1	0.37306	-1.42252	0.0927407	1	tr|A0A077EZG6|A0A077EZG6_CHRMO	341	99.38	162	83.65	47.51	1	0	96	581	1	162	8e-101	Glyceraldehyde-3-phosphate dehydrogenase (EC 1.2.1.-)	NA	Chrysanthemum morifolium (Florist's daisy) (Dendranthema grandiflorum)	NA	glucose metabolic process; NAD binding; NADP binding; oxidoreductase activity, acting on the aldehyde or oxo group of donors, NAD or NADP as acceptor	GO:0051287; GO:0050661; GO:0006006; GO:0016620	GO:0051287~NAD binding;GO:0050661~NADP binding;GO:0016620~oxidoreductase activity, acting on the aldehyde or oxo group of donors, NAD or NADP as acceptor	GO:0006006~glucose metabolic process	NA
Master_Control_39377	SO_3189_CA_comp19807_c0_seq3	43.1161	9.04534	0.20979	-2.25298	0.181742	1	NA	NA	NA	NA	NA	NA	NA	NA	NA	NA	NA	NA	NA	NA	NA	NA	NA	NA	NA	NA	NA	NA
Master_Control_39398	SO_3189_CA_comp25628_c0_seq2	48.6438	21.7088	0.446281	-1.16398	0.44851	1	tr|A0A059A2X6|A0A059A2X6_EUCGR	546	72.15	158	65.83	28.94	41	1	466	2	1	158	2e-66	Uncharacterized protein	EUGRSUZ_K02139	Eucalyptus grandis (Flooded gum)	NA	catalytic activity	GO:0003824	GO:0003824~catalytic activity	NA	NA
Master_Control_39406	SO_3446_SW_c9894_g1_i2	123.821	9.04534	0.0730519	-3.77493	0.00994254	0.40377	NA	NA	NA	NA	NA	NA	NA	NA	NA	NA	NA	NA	NA	NA	NA	NA	NA	NA	NA	NA	NA	NA
Master_Control_39407	SO_3189_CA_comp25196_c0_seq2	287.441	142.916	0.497203	-1.00809	0.333651	1	tr|W9QMS6|W9QMS6_9ROSA	193	48.44	192	60	99.48	84	5	702	130	16	193	1e-39	Dof zinc finger protein	L484_008109	Morus notabilis	NA	DNA binding; regulation of transcription, DNA-templated	GO:0003677; GO:0006355	GO:0003677~DNA binding	GO:0006355~regulation of transcription, DNA-templated	NA
Master_Control_39416	SO_3189_CA_comp388662_c0_seq1	49.7494	23.5179	0.472727	-1.08092	0.477427	1	NA	NA	NA	NA	NA	NA	NA	NA	NA	NA	NA	NA	NA	NA	NA	NA	NA	NA	NA	NA	NA	NA
Master_Control_39418	SO_3189_CA_comp15859_c0_seq1	130.454	9.04534	0.0693374	-3.85022	0.00811625	0.356754	NA	NA	NA	NA	NA	NA	NA	NA	NA	NA	NA	NA	NA	NA	NA	NA	NA	NA	NA	NA	NA	NA
Master_Control_39423	SO_3189_CA_comp19377_c0_seq1	563.826	71.4582	0.126738	-2.98008	0.00436359	0.241763	tr|A5C0C6|A5C0C6_VITVI	151	35.29	136	57.22	90.07	74	4	629	252	20	151	3e-08	Putative uncharacterized protein	VITISV_018845	Vitis vinifera (Grape)	NA	NA	NA	NA	NA	NA
Master_Control_39427	SO_3446_SW_c4272_g1_i2	462.116	94.0715	0.203567	-2.29643	0.0267429	0.699991	NA	NA	NA	NA	NA	NA	NA	NA	NA	NA	NA	NA	NA	NA	NA	NA	NA	NA	NA	NA	NA	NA
Master_Control_39428	SO_3189_CA_comp16335_c0_seq1	54.1715	23.5179	0.434137	-1.20378	0.422039	1	NA	NA	NA	NA	NA	NA	NA	NA	NA	NA	NA	NA	NA	NA	NA	NA	NA	NA	NA	NA	NA	NA
Master_Control_39459	SO_3189_CA_comp17561_c0_seq3	37.5884	16.2816	0.433155	-1.20704	0.461328	1	tr|B8AZT6|B8AZT6_ORYSI	189	71.43	35	24.19	18.52	10	0	96	200	1	35	2e-09	Putative uncharacterized protein	OsI_20505	Oryza sativa subsp. indica (Rice)	NA	FMN binding; negative regulation of transcription, DNA-templated; oxidoreductase activity	GO:0010181; GO:0045892; GO:0016491	GO:0010181~FMN binding;GO:0016491~oxidoreductase activity	GO:0045892~negative regulation of transcription, DNA-templated	NA
Master_Control_39465	SO_3446_SW_c11951_g2_i1	36.4829	8.14081	0.22314	-2.16398	0.215308	1	NA	NA	NA	NA	NA	NA	NA	NA	NA	NA	NA	NA	NA	NA	NA	NA	NA	NA	NA	NA	NA	NA
Master_Control_39484	SO_3446_SW_c5806_g1_i1	37.5884	11.7589	0.312834	-1.67653	0.31826	1	NA	NA	NA	NA	NA	NA	NA	NA	NA	NA	NA	NA	NA	NA	NA	NA	NA	NA	NA	NA	NA	NA
Master_Control_39512	SO_3189_CA_comp26048_c0_seq1	149.248	12.6635	0.0848485	-3.55897	0.0100377	0.405794	tr|A0A061FAV4|A0A061FAV4_THECC	91	51.28	78	34.36	85.71	37	1	522	292	13	90	3e-23	Calcium-binding EF-hand family protein, putative	TCM_033848	Theobroma cacao (Cacao) (Cocoa)	NA	calcium ion binding	GO:0005509	GO:0005509~calcium ion binding	NA	NA
Master_Control_39515	SO_3189_CA_comp11396_c0_seq1	35.3773	3.61814	0.102273	-3.28951	0.0865729	1	NA	NA	NA	NA	NA	NA	NA	NA	NA	NA	NA	NA	NA	NA	NA	NA	NA	NA	NA	NA	NA	NA
Master_Control_39519	SO_3189_CA_comp31404_c0_seq1	60.8048	13.568	0.22314	-2.16398	0.162115	1	NA	NA	NA	NA	NA	NA	NA	NA	NA	NA	NA	NA	NA	NA	NA	NA	NA	NA	NA	NA	NA	NA
Master_Control_39529	SO_3446_SW_c20268_g1_i1	6397.77	2665.66	0.416655	-1.26308	0.133972	1	tr|A0A061E2Z4|A0A061E2Z4_THECC	533	81.57	521	72.13	97.75	92	2	1910	348	17	533	0	Galacturonosyltransferase 10	TCM_007958	Theobroma cacao (Cacao) (Cocoa)	NA	transferase activity, transferring glycosyl groups	GO:0016757	GO:0016757~transferase activity, transferring glycosyl groups	NA	NA
Master_Control_39531	SO_3446_SW_c22879_g1_i1	87.3378	38.895	0.445339	-1.16702	0.381513	1	NA	NA	NA	NA	NA	NA	NA	NA	NA	NA	NA	NA	NA	NA	NA	NA	NA	NA	NA	NA	NA	NA
Master_Control_39535	SO_3446_SW_c41517_g1_i1	333.874	5.4272	0.0162553	-5.94295	1.59623e-05	0.00473002	tr|D6C783|D6C783_HELAN	1358	82.05	518	33.48	38.14	93	0	2	1555	840	1357	0	Copia-like retrotransposon	HACRE1	Helianthus annuus (Common sunflower)	NA	DNA integration; nucleic acid binding; zinc ion binding	GO:0015074; GO:0003676; GO:0008270	GO:0003676~nucleic acid binding;GO:0008270~zinc ion binding	GO:0015074~DNA integration	NA
Master_Control_39546	SO_3446_SW_c26082_g1_i1	78.4935	38.895	0.495519	-1.01299	0.454995	1	NA	NA	NA	NA	NA	NA	NA	NA	NA	NA	NA	NA	NA	NA	NA	NA	NA	NA	NA	NA	NA	NA
Master_Control_39554	SO_3189_CA_comp29850_c0_seq1	174.676	29.8496	0.170886	-2.54889	0.0417345	0.868455	NA	NA	NA	NA	NA	NA	NA	NA	NA	NA	NA	NA	NA	NA	NA	NA	NA	NA	NA	NA	NA	NA
Master_Control_39569	SO_3189_CA_comp27089_c0_seq1	260.908	111.258	0.426425	-1.22964	0.251812	1	tr|F6HCE8|F6HCE8_VITVI	1097	42.63	828	75.25	75.48	352	23	779	2905	273	1096	8e-109	Putative uncharacterized protein	VIT_13s0067g00080	Vitis vinifera (Grape)	NA	NA	NA	NA	NA	NA
Master_Control_39581	SO_3446_SW_c16826_g1_i2	374.779	159.198	0.424779	-1.23522	0.221677	1	NA	NA	NA	NA	NA	NA	NA	NA	NA	NA	NA	NA	NA	NA	NA	NA	NA	NA	NA	NA	NA	NA
Master_Control_39605	SO_3446_SW_c26496_g1_i3	105.026	52.463	0.499522	-1.00138	0.429221	1	NA	NA	NA	NA	NA	NA	NA	NA	NA	NA	NA	NA	NA	NA	NA	NA	NA	NA	NA	NA	NA	NA
Master_Control_39636	SO_3446_SW_c18996_g1_i1	1000.52	464.93	0.464691	-1.10566	0.215306	1	tr|A0A059A647|A0A059A647_EUCGR	148	49.23	65	19.23	43.92	29	1	3	185	83	147	4e-13	Uncharacterized protein	EUGRSUZ_K02856	Eucalyptus grandis (Flooded gum)	NA	zinc ion binding	GO:0008270	GO:0008270~zinc ion binding	NA	NA
Master_Control_39637	SO_3446_SW_c13880_g1_i1	1890.48	874.684	0.462679	-1.11192	0.193705	1	tr|M4CAR3|M4CAR3_BRARP	180	70.67	75	35.6	41.67	22	0	225	1	20	94	5e-18	Uncharacterized protein	Bra001292	Brassica rapa subsp. pekinensis (Chinese cabbage) (Brassica pekinensis)	NA	NA	NA	NA	NA	NA
Master_Control_39639	SO_3446_SW_c36407_g1_i1	26.533	10.8544	0.409091	-1.28951	0.474598	1	NA	NA	NA	NA	NA	NA	NA	NA	NA	NA	NA	NA	NA	NA	NA	NA	NA	NA	NA	NA	NA	NA
Master_Control_39676	SO_3189_CA_comp15181_c0_seq2	133.771	1.80907	0.0135237	-6.20837	0.000358448	0.046	NA	NA	NA	NA	NA	NA	NA	NA	NA	NA	NA	NA	NA	NA	NA	NA	NA	NA	NA	NA	NA	NA
Master_Control_33050	SO_3189_CA_comp222310_c1_seq1	103.921	18.0907	0.174081	-2.52217	0.0712432	1	tr|F8R6K3|F8R6K3_HELAN	1055	59.13	438	87.89	41.52	168	6	2	1306	151	580	4e-143	TIR_2	NA	Helianthus annuus (Common sunflower)	NA	ADP binding; signal transduction	GO:0043531; GO:0007165	GO:0043531~ADP binding	GO:0007165~signal transduction	NA
Master_Control_39685	SO_3189_CA_comp20476_c0_seq1	1479.21	525.534	0.355279	-1.49297	0.0894558	1	NA	NA	NA	NA	NA	NA	NA	NA	NA	NA	NA	NA	NA	NA	NA	NA	NA	NA	NA	NA	NA	NA
Master_Control_39704	SO_3189_CA_comp26529_c1_seq2	2626.77	92.2625	0.035124	-4.8314	1.13153e-06	0.000604978	tr|A0A067ELJ2|A0A067ELJ2_CITSI	405	53.92	408	73.82	100	177	5	1400	201	1	405	1e-145	Uncharacterized protein	CISIN_1g015516mg	Citrus sinensis (Sweet orange) (Citrus aurantium var. sinensis)	NA	NA	NA	NA	NA	NA
Master_Control_39709	SO_3446_SW_c19438_g1_i3	59.6992	15.3771	0.257576	-1.95693	0.201879	1	tr|M5WL08|M5WL08_PRUPE	150	54.78	157	51.59	100	57	4	831	382	1	150	2e-47	Uncharacterized protein	PRUPE_ppa016420mg	Prunus persica (Peach) (Amygdalus persica)	NA	zinc ion binding	GO:0008270	GO:0008270~zinc ion binding	NA	NA
Master_Control_39733	SO_3446_SW_c28668_g3_i1	46.4327	14.4725	0.311688	-1.68182	0.292544	1	tr|A5XEM2|A5XEM2_MEDTR	1118	58.11	74	35.18	6.62	18	2	2	223	369	429	4e-13	Importin beta-3, putative (Putative RNA binding protein)	RAN BP MTR_7g085820	Medicago truncatula (Barrel medic) (Medicago tribuloides)	NA	intracellular protein transport	GO:0006886	NA	GO:0006886~intracellular protein transport	NA
Master_Control_39743	SO_3446_SW_c9121_g1_i1	34.2718	10.8544	0.316716	-1.65874	0.334007	1	NA	NA	NA	NA	NA	NA	NA	NA	NA	NA	NA	NA	NA	NA	NA	NA	NA	NA	NA	NA	NA	NA
Master_Control_39753	SO_3446_SW_c49318_g1_i1	76.2824	9.04534	0.118577	-3.0761	0.0491575	0.924894	NA	NA	NA	NA	NA	NA	NA	NA	NA	NA	NA	NA	NA	NA	NA	NA	NA	NA	NA	NA	NA	NA
Master_Control_39767	SO_3446_SW_c11460_g1_i1	150.354	75.0763	0.499332	-1.00193	0.393848	1	tr|A0A068UH99|A0A068UH99_COFCA	1159	51.26	318	85.87	27.44	151	1	169	1110	18	335	7e-103	Coffea canephora DH200=94 genomic scaffold, scaffold_28	GSCOC_T00025230001	Coffea canephora (Robusta coffee)	NA	ADP binding; signal transduction	GO:0043531; GO:0007165	GO:0043531~ADP binding	GO:0007165~signal transduction	NA
Master_Control_39768	SO_3189_CA_comp193719_c0_seq1	59.6992	28.9451	0.484848	-1.04439	0.47194	1	NA	NA	NA	NA	NA	NA	NA	NA	NA	NA	NA	NA	NA	NA	NA	NA	NA	NA	NA	NA	NA	NA
Master_Control_39775	SO_3446_SW_c9684_g1_i1	33.1662	15.3771	0.463636	-1.10893	0.510415	1	NA	NA	NA	NA	NA	NA	NA	NA	NA	NA	NA	NA	NA	NA	NA	NA	NA	NA	NA	NA	NA	NA
Master_Control_39782	SO_3189_CA_comp298537_c0_seq1	28.7441	3.61814	0.125874	-2.98995	0.132141	1	tr|M5XL69|M5XL69_PRUPE	1605	65.77	111	59.68	6.92	37	1	330	1	26	136	6e-43	Uncharacterized protein	PRUPE_ppa000154mg	Prunus persica (Peach) (Amygdalus persica)	NA	glucuronoxylan metabolic process; mediator complex; protein N-linked glycosylation; regulation of transcription, DNA-templated; transcription, DNA-templated; xylan biosynthetic process	GO:0010413; GO:0016592; GO:0006487; GO:0006355; GO:0006351; GO:0045492	NA	GO:0010413~glucuronoxylan metabolic process;GO:0006487~protein N-linked glycosylation;GO:0006355~regulation of transcription, DNA-templated;GO:0006351~transcription, DNA-templated;GO:0045492~xylan biosynthetic process	GO:0016592~mediator complex
Master_Control_39784	SO_3189_CA_comp24172_c0_seq3	75.1768	27.136	0.360963	-1.47008	0.296113	1	NA	NA	NA	NA	NA	NA	NA	NA	NA	NA	NA	NA	NA	NA	NA	NA	NA	NA	NA	NA	NA	NA
Master_Control_39786	SO_3446_SW_c49093_g1_i1	53.066	14.4725	0.272727	-1.87447	0.2318	1	NA	NA	NA	NA	NA	NA	NA	NA	NA	NA	NA	NA	NA	NA	NA	NA	NA	NA	NA	NA	NA	NA
Master_Control_39804	SO_3189_CA_comp26917_c0_seq1	459.905	158.293	0.344187	-1.53874	0.122257	1	tr|A0A067DC44|A0A067DC44_CITSI	399	55.21	384	71.33	96.24	167	3	1388	240	1	380	5e-153	Uncharacterized protein	CISIN_1g013734mg	Citrus sinensis (Sweet orange) (Citrus aurantium var. sinensis)	NA	NA	NA	NA	NA	NA
Master_Control_39814	SO_3189_CA_comp28619_c0_seq2	380.306	175.48	0.461416	-1.11586	0.26556	1	tr|K7KK20|K7KK20_SOYBN	419	72.14	341	54.82	81.38	62	4	503	1438	83	419	7e-166	Uncharacterized protein	NA	Glycine max (Soybean) (Glycine hispida)	NA	NA	NA	NA	NA	NA
Master_Control_39815	SO_3189_CA_comp28619_c0_seq1	321.713	132.062	0.410497	-1.28456	0.216121	1	tr|A0A061GRH7|A0A061GRH7_THECC	448	68.8	266	40.57	59.38	56	1	455	1171	95	360	1e-130	Alpha/beta-Hydrolases superfamily protein isoform 1	TCM_038871	Theobroma cacao (Cacao) (Cocoa)	NA	hydrolase activity	GO:0016787	GO:0016787~hydrolase activity	NA	NA
Master_Control_39819	SO_3189_CA_comp20110_c0_seq1	138.193	61.5083	0.445091	-1.16783	0.332905	1	tr|A5BED5|A5BED5_VITVI	562	64.36	505	75.94	89.86	180	0	1689	175	58	562	0	Putative uncharacterized protein	VITISV_022557	Vitis vinifera (Grape)	NA	NA	NA	NA	NA	NA
Master_Control_39821	SO_3446_SW_c31303_g1_i3	354.879	175.48	0.494477	-1.01602	0.313444	1	NA	NA	NA	NA	NA	NA	NA	NA	NA	NA	NA	NA	NA	NA	NA	NA	NA	NA	NA	NA	NA	NA
Master_Control_39822	SO_3446_SW_c31303_g1_i1	355.984	176.384	0.495483	-1.01309	0.314534	1	tr|A0A022RBW0|A0A022RBW0_ERYGU	606	76.39	216	40.58	35.64	47	1	1154	519	140	355	3e-137	Uncharacterized protein	MIMGU_mgv1a003124mg	Erythranthe guttata (Yellow monkey flower) (Mimulus guttatus)	NA	NA	NA	NA	NA	NA
Master_Control_39828	SO_3189_CA_comp24854_c0_seq1	5552.03	1544.94	0.278267	-1.84546	0.0306885	0.74836	NA	NA	NA	NA	NA	NA	NA	NA	NA	NA	NA	NA	NA	NA	NA	NA	NA	NA	NA	NA	NA	NA
Master_Control_39831	SO_3446_SW_c15730_g1_i1	790.462	141.107	0.178512	-2.4859	0.0106578	0.419633	NA	NA	NA	NA	NA	NA	NA	NA	NA	NA	NA	NA	NA	NA	NA	NA	NA	NA	NA	NA	NA	NA
Master_Control_39844	SO_3446_SW_c32908_g5_i1	176.887	27.136	0.153409	-2.70454	0.031973	0.77017	NA	NA	NA	NA	NA	NA	NA	NA	NA	NA	NA	NA	NA	NA	NA	NA	NA	NA	NA	NA	NA	NA
Master_Control_39862	SO_3189_CA_comp23635_c0_seq1	4164.58	1930.28	0.463499	-1.10936	0.18553	1	tr|F6I737|F6I737_VITVI	277	60	155	39.85	55.96	55	5	1002	553	123	275	8e-46	Putative uncharacterized protein	VIT_00s0203g00050	Vitis vinifera (Grape)	NA	chloroplast stroma	GO:0009570	NA	NA	GO:0009570~chloroplast stroma
Master_Control_39865	SO_3446_SW_c26504_g1_i1	1966.76	736.291	0.374368	-1.41747	0.100236	1	tr|A0A067G3L1|A0A067G3L1_CITSI	337	66.87	335	75.96	99.41	109	1	1278	280	3	337	2e-168	Sulfotransferase (EC 2.8.2.-)	CISIN_1g019700mg	Citrus sinensis (Sweet orange) (Citrus aurantium var. sinensis)	NA	sulfotransferase activity	GO:0008146	GO:0008146~sulfotransferase activity	NA	NA
Master_Control_39868	SO_3189_CA_comp31387_c1_seq10	69.6491	24.4224	0.350649	-1.5119	0.292618	1	tr|A5AW22|A5AW22_VITVI	168	77.14	35	6.09	20.83	8	0	1285	1389	1	35	2e-08	Putative uncharacterized protein	VITISV_011556	Vitis vinifera (Grape)	NA	DNA binding; DNA-directed RNA polymerase activity; transcription, DNA-templated	GO:0003677; GO:0003899; GO:0006351	GO:0003677~DNA binding;GO:0003899~DNA-directed RNA polymerase activity	GO:0006351~transcription, DNA-templated	NA
Master_Control_39870	SO_3446_SW_c18846_g1_i1	228.847	85.0262	0.371542	-1.4284	0.198537	1	NA	NA	NA	NA	NA	NA	NA	NA	NA	NA	NA	NA	NA	NA	NA	NA	NA	NA	NA	NA	NA	NA
Master_Control_39906	SO_3446_SW_c33336_g2_i6	30.9552	14.4725	0.467532	-1.09686	0.522485	1	NA	NA	NA	NA	NA	NA	NA	NA	NA	NA	NA	NA	NA	NA	NA	NA	NA	NA	NA	NA	NA	NA
Master_Control_39907	SO_3189_CA_comp20977_c0_seq1	91.76	42.5131	0.463308	-1.10996	0.398291	1	NA	NA	NA	NA	NA	NA	NA	NA	NA	NA	NA	NA	NA	NA	NA	NA	NA	NA	NA	NA	NA	NA
Master_Control_39909	SO_3189_CA_comp21963_c0_seq1	90.6544	43.4176	0.478936	-1.0621	0.41899	1	tr|A0A022QE92|A0A022QE92_ERYGU	392	72.6	73	56.44	18.62	20	0	219	1	26	98	1e-29	Uncharacterized protein	MIMGU_mgv1a007892mg	Erythranthe guttata (Yellow monkey flower) (Mimulus guttatus)	NA	ATP phosphoribosyltransferase activity; cytoplasm; histidine biosynthetic process; magnesium ion binding	GO:0003879; GO:0005737; GO:0000105; GO:0000287	GO:0003879~ATP phosphoribosyltransferase activity;GO:0000287~magnesium ion binding	GO:0000105~histidine biosynthetic process	GO:0005737~cytoplasm
Master_Control_39927	SO_3446_SW_c43204_g1_i1	37.5884	10.8544	0.28877	-1.79201	0.289468	1	NA	NA	NA	NA	NA	NA	NA	NA	NA	NA	NA	NA	NA	NA	NA	NA	NA	NA	NA	NA	NA	NA
Master_Control_33066	SO_3189_CA_comp448883_c0_seq1	55.2771	9.94987	0.18	-2.47393	0.125883	1	tr|E7BTW7|E7BTW7_ARTAN	575	85	240	72.51	41.74	36	0	3	722	273	512	4e-139	E-beta-farnesene synthase 2	betaFS2	Artemisia annua (Sweet wormwood)	NA	magnesium ion binding; terpene synthase activity	GO:0000287; GO:0010333	GO:0000287~magnesium ion binding;GO:0010333~terpene synthase activity	NA	NA
Master_Control_33067	SO_3189_CA_comp915_c0_seq1	50.8549	3.61814	0.0711462	-3.81307	0.0367208	0.816338	tr|A0A0A0V4W7|A0A0A0V4W7_MATCR	574	71.9	210	79.45	36.59	58	1	634	5	27	235	3e-98	E-beta-farnesene synthase	NA	Matricaria chamomilla var. recutita (German chamomile) (Chamomilla recutita)	NA	NA	NA	NA	NA	NA
Master_Control_39941	SO_3446_SW_c16267_g1_i1	707.547	277.692	0.392472	-1.34934	0.147952	1	tr|U5TZG5|U5TZG5_9ASTR	217	97.1	69	50	31.8	2	0	207	1	1	69	2e-41	Putative RAB11G (Fragment)	NA	Taraxacum brevicorniculatum	NA	GTP binding; protein transport; small GTPase mediated signal transduction	GO:0005525; GO:0015031; GO:0007264	GO:0005525~GTP binding	GO:0015031~protein transport;GO:0007264~small GTPase mediated signal transduction	NA
Master_Control_39952	SO_3189_CA_comp180027_c0_seq1	85.1267	16.2816	0.191263	-2.38637	0.100112	1	NA	NA	NA	NA	NA	NA	NA	NA	NA	NA	NA	NA	NA	NA	NA	NA	NA	NA	NA	NA	NA	NA
Master_Control_39957	SO_3446_SW_c51468_g1_i1	89.5489	27.136	0.30303	-1.72247	0.209416	1	tr|A0A061GMC5|A0A061GMC5_THECC	666	60.66	394	73.55	59.16	151	3	437	1606	39	432	1e-168	LRR receptor serine/threonine-protein kinase, putative isoform 4	TCM_037727	Theobroma cacao (Cacao) (Cocoa)	NA	ATP binding; protein kinase activity	GO:0005524; GO:0004672	GO:0005524~ATP binding;GO:0004672~protein kinase activity	NA	NA
Master_Control_39962	SO_3189_CA_comp29724_c0_seq2	4638.85	110.353	0.0237889	-5.39357	6.81093e-08	5.9836e-05	tr|A0A067JS58|A0A067JS58_JATCU	208	74.76	206	47.18	99.04	50	2	276	893	1	204	2e-100	Uncharacterized protein	JCGZ_00422	Jatropha curcas (Barbados nut)	NA	NA	NA	NA	NA	NA
Master_Control_39964	SO_3189_CA_comp25611_c0_seq2	37.5884	1.80907	0.0481283	-4.37697	0.0354006	0.810623	NA	NA	NA	NA	NA	NA	NA	NA	NA	NA	NA	NA	NA	NA	NA	NA	NA	NA	NA	NA	NA	NA
Master_Control_39968	SO_3189_CA_comp24351_c0_seq5	29.8496	3.61814	0.121212	-3.04439	0.122789	1	NA	NA	NA	NA	NA	NA	NA	NA	NA	NA	NA	NA	NA	NA	NA	NA	NA	NA	NA	NA	NA	NA
Master_Control_39971	SO_3446_SW_c7560_g2_i1	495.283	241.511	0.487622	-1.03617	0.280898	1	tr|A9PEY7|A9PEY7_POPTR	282	79.08	282	37.27	100	58	1	881	1723	1	282	2e-163	Putative uncharacterized protein	NA	Populus trichocarpa (Western balsam poplar) (Populus balsamifera subsp. trichocarpa)	NA	chloroplast; hydrolase activity; mRNA modification	GO:0009507; GO:0016787; GO:0016556	GO:0016787~hydrolase activity	GO:0016556~mRNA modification	GO:0009507~chloroplast
Master_Control_39972	SO_3446_SW_c9966_g1_i1	478.7	224.324	0.468612	-1.09353	0.258637	1	tr|B9SMR0|B9SMR0_RICCO	386	84.87	152	20.67	39.38	23	0	1195	1650	234	385	6e-86	Hydrolase, putative (EC 3.8.1.5)	RCOM_1627880	Ricinus communis (Castor bean)	NA	haloalkane dehalogenase activity	GO:0018786	GO:0018786~haloalkane dehalogenase activity	NA	NA
Master_Control_39974	SO_3189_CA_comp34948_c0_seq1	441.111	217.993	0.49419	-1.01686	0.297291	1	tr|A9PEY7|A9PEY7_POPTR	282	79.08	282	45.07	100	58	1	488	1330	1	282	3e-165	Putative uncharacterized protein	NA	Populus trichocarpa (Western balsam poplar) (Populus balsamifera subsp. trichocarpa)	NA	chloroplast; hydrolase activity; mRNA modification	GO:0009507; GO:0016787; GO:0016556	GO:0016787~hydrolase activity	GO:0016556~mRNA modification	GO:0009507~chloroplast
Master_Control_39989	SO_3189_CA_comp13856_c0_seq1	1273.58	567.143	0.445312	-1.16711	0.183551	1	tr|M1BJQ4|M1BJQ4_SOLTU	141	52.63	114	44.94	80.85	48	3	541	203	20	128	1e-29	Uncharacterized protein	PGSC0003DMG400018186	Solanum tuberosum (Potato)	NA	NA	NA	NA	NA	NA
Master_Control_39994	SO_3189_CA_comp23047_c0_seq1	25.4275	5.4272	0.213439	-2.22811	0.250037	1	NA	NA	NA	NA	NA	NA	NA	NA	NA	NA	NA	NA	NA	NA	NA	NA	NA	NA	NA	NA	NA	NA
Master_Control_40007	SO_3446_SW_c4559_g1_i1	164.726	18.0907	0.109823	-3.18675	0.0157663	0.527288	tr|H6WBC5|H6WBC5_VITVI	577	54.53	508	81.8	88.04	221	5	276	1781	72	575	0	(3S)-linalool/(E)-nerolidol synthase (EC 4.2.3.25)	LinNer	Vitis vinifera (Grape)	NA	magnesium ion binding; S-linalool synthase activity; terpene synthase activity	GO:0034007; GO:0000287; GO:0010333	GO:0034007~S-linalool synthase activity;GO:0000287~magnesium ion binding;GO:0010333~terpene synthase activity	NA	NA
Master_Control_40012	SO_3189_CA_comp23813_c1_seq1	150.354	9.04534	0.0601604	-4.05504	0.00452838	0.248576	tr|I1J9L3|I1J9L3_SOYBN	283	66.91	136	62.1	48.06	39	2	264	656	1	135	2e-43	Uncharacterized protein	NA	Glycine max (Soybean) (Glycine hispida)	NA	integral component of membrane	GO:0016021	NA	NA	GO:0016021~integral component of membrane
Master_Control_40013	SO_3446_SW_c8603_g1_i1	68.5436	18.0907	0.26393	-1.92177	0.194318	1	NA	NA	NA	NA	NA	NA	NA	NA	NA	NA	NA	NA	NA	NA	NA	NA	NA	NA	NA	NA	NA	NA
Master_Control_40021	SO_3189_CA_comp23419_c0_seq1	300.707	75.0763	0.249666	-2.00193	0.0672147	1	tr|A0A061GEA9|A0A061GEA9_THECC	168	60.61	132	45.94	78.57	47	3	787	407	24	155	3e-42	HMG-box DNA-binding family protein isoform 1	TCM_029514	Theobroma cacao (Cacao) (Cocoa)	NA	DNA binding	GO:0003677	GO:0003677~DNA binding	NA	NA
Master_Control_40022	SO_3189_CA_comp205731_c0_seq1	49.7494	18.9952	0.381818	-1.38904	0.368817	1	NA	NA	NA	NA	NA	NA	NA	NA	NA	NA	NA	NA	NA	NA	NA	NA	NA	NA	NA	NA	NA	NA
Master_Control_40044	SO_3446_SW_c22392_g1_i6	80.7045	38.895	0.481943	-1.05307	0.435308	1	tr|A0A061G1A0|A0A061G1A0_THECC	263	68.75	240	55.43	91.25	71	1	952	233	27	262	2e-118	Sec14p-like phosphatidylinositol transfer family protein isoform 1	TCM_046734	Theobroma cacao (Cacao) (Cocoa)	NA	NA	NA	NA	NA	NA
Master_Control_40054	SO_3189_CA_comp17184_c0_seq1	84.0212	7.23627	0.0861244	-3.53743	0.0251628	0.680887	tr|B9I3X1|B9I3X1_POPTR	627	39.37	127	77.44	20.26	43	3	290	3	1	124	2e-12	Uncharacterized protein	POPTR_0012s10570g	Populus trichocarpa (Western balsam poplar) (Populus balsamifera subsp. trichocarpa)	NA	ATP binding; protein serine/threonine kinase activity	GO:0005524; GO:0004674	GO:0005524~ATP binding;GO:0004674~protein serine/threonine kinase activity	NA	NA
Master_Control_40061	SO_3189_CA_comp28422_c0_seq4	25.4275	7.23627	0.284585	-1.81307	0.335117	1	NA	NA	NA	NA	NA	NA	NA	NA	NA	NA	NA	NA	NA	NA	NA	NA	NA	NA	NA	NA	NA	NA
Master_Control_40063	SO_3189_CA_comp28422_c0_seq3	155.881	75.9809	0.487427	-1.03674	0.375113	1	tr|D7UBG1|D7UBG1_VITVI	260	71.9	242	57.08	93.08	62	2	890	177	14	253	4e-109	Putative uncharacterized protein	VIT_14s0171g00370	Vitis vinifera (Grape)	NA	ATP binding; cytosol; dTDP biosynthetic process; mitochondrion; nucleoplasm; thymidylate kinase activity	GO:0005524; GO:0005829; GO:0006233; GO:0005739; GO:0005654; GO:0004798	GO:0005524~ATP binding;GO:0004798~thymidylate kinase activity	GO:0006233~dTDP biosynthetic process	GO:0005829~cytosol;GO:0005739~mitochondrion;GO:0005654~nucleoplasm
Master_Control_40098	SO_3189_CA_comp22903_c0_seq1	36867.6	14180.4	0.38463	-1.37846	0.144525	1	NA	NA	NA	NA	NA	NA	NA	NA	NA	NA	NA	NA	NA	NA	NA	NA	NA	NA	NA	NA	NA	NA
Master_Control_40113	SO_3189_CA_comp29676_c0_seq1	3264.66	1462.63	0.448019	-1.15837	0.168501	1	tr|A0A068TNW6|A0A068TNW6_COFCA	203	92.12	203	46.95	100	16	0	1140	532	1	203	1e-117	Coffea canephora DH200=94 genomic scaffold, scaffold_2	GSCOC_T00021890001	Coffea canephora (Robusta coffee)	NA	protein transport	GO:0015031	NA	GO:0015031~protein transport	NA
Master_Control_40120	SO_3189_CA_comp14117_c0_seq1	561.615	264.124	0.470293	-1.08837	0.250696	1	tr|Q8LEX8|Q8LEX8_ARATH	154	45.45	154	50.77	100	67	3	115	525	1	154	6e-32	Putative uncharacterized protein	NA	Arabidopsis thaliana (Mouse-ear cress)	NA	NA	NA	NA	NA	NA
Master_Control_40122	SO_3189_CA_comp559129_c0_seq1	11.0554	5.4272	0.490909	-1.02647	0.680161	1	NA	NA	NA	NA	NA	NA	NA	NA	NA	NA	NA	NA	NA	NA	NA	NA	NA	NA	NA	NA	NA	NA
Master_Control_40130	SO_3189_CA_comp26933_c0_seq1	1426.15	372.668	0.261311	-1.93616	0.0309552	0.752426	tr|A0A068V7F8|A0A068V7F8_COFCA	279	68.33	240	61.59	86.02	69	3	1042	323	26	258	3e-101	Coffea canephora DH200=94 genomic scaffold, scaffold_125	GSCOC_T00018330001	Coffea canephora (Robusta coffee)	NA	NA	NA	NA	NA	NA
Master_Control_40136	SO_3446_SW_c35982_g1_i1	76.2824	12.6635	0.166008	-2.59068	0.0863593	1	NA	NA	NA	NA	NA	NA	NA	NA	NA	NA	NA	NA	NA	NA	NA	NA	NA	NA	NA	NA	NA	NA
Master_Control_40155	SO_3446_SW_c35670_g1_i1	7.73879	3.61814	0.467532	-1.09686	0.718208	1	NA	NA	NA	NA	NA	NA	NA	NA	NA	NA	NA	NA	NA	NA	NA	NA	NA	NA	NA	NA	NA	NA
Master_Control_40165	SO_3446_SW_c15104_g1_i2	139.298	28.9451	0.207792	-2.26679	0.0784666	1	tr|M1BMP3|M1BMP3_SOLTU	192	62.3	61	14.29	31.77	21	2	756	935	37	96	8e-14	Uncharacterized protein	PGSC0003DMG401018893	Solanum tuberosum (Potato)	NA	NA	NA	NA	NA	NA
Master_Control_40167	SO_3189_CA_comp11834_c0_seq1	144.826	59.6992	0.412214	-1.27854	0.287625	1	tr|M5WB93|M5WB93_PRUPE	334	56.23	329	50.64	98.5	139	2	762	1736	1	328	3e-123	Uncharacterized protein (Fragment)	PRUPE_ppa015510mg	Prunus persica (Peach) (Amygdalus persica)	NA	myo-inositol hexakisphosphate biosynthetic process; strictosidine synthase activity	GO:0010264; GO:0016844	GO:0016844~strictosidine synthase activity	GO:0010264~myo-inositol hexakisphosphate biosynthetic process	NA
Master_Control_40185	SO_3446_SW_c41873_g1_i1	145.931	44.3222	0.303719	-1.71919	0.163079	1	tr|A5BM18|A5BM18_VITVI	209	82	100	38.31	47.85	18	0	782	483	110	209	3e-46	Putative uncharacterized protein	VITISV_021805	Vitis vinifera (Grape)	NA	ATP binding; protein serine/threonine kinase activity	GO:0005524; GO:0004674	GO:0005524~ATP binding;GO:0004674~protein serine/threonine kinase activity	NA	NA
Master_Control_40187	SO_3189_CA_comp1483254_c0_seq1	38.694	7.23627	0.187013	-2.41879	0.167455	1	NA	NA	NA	NA	NA	NA	NA	NA	NA	NA	NA	NA	NA	NA	NA	NA	NA	NA	NA	NA	NA	NA
Master_Control_40191	SO_3189_CA_comp6248_c0_seq1	186.837	34.3723	0.18397	-2.44246	0.0465422	0.910328	tr|W0GHW8|W0GHW8_CHRLV	461	96.1	461	87.42	100	14	1	52	1422	1	461	0	Proline transporter 1	NA	Chrysanthemum lavandulifolium (Daisy) (Dendranthema lavandulifolium)	NA	integral component of membrane	GO:0016021	NA	NA	GO:0016021~integral component of membrane
Master_Control_40201	SO_3189_CA_comp16730_c0_seq1	102.815	38.895	0.378299	-1.4024	0.281813	1	NA	NA	NA	NA	NA	NA	NA	NA	NA	NA	NA	NA	NA	NA	NA	NA	NA	NA	NA	NA	NA	NA
Master_Control_40203	SO_3446_SW_c19682_g2_i1	72.9657	30.7542	0.421488	-1.24644	0.372617	1	NA	NA	NA	NA	NA	NA	NA	NA	NA	NA	NA	NA	NA	NA	NA	NA	NA	NA	NA	NA	NA	NA
Master_Control_40211	SO_3189_CA_comp16128_c0_seq1	35.3773	14.4725	0.409091	-1.28951	0.439963	1	NA	NA	NA	NA	NA	NA	NA	NA	NA	NA	NA	NA	NA	NA	NA	NA	NA	NA	NA	NA	NA	NA
Master_Control_40218	SO_3446_SW_c25684_g1_i6	119.398	33.4678	0.280303	-1.83494	0.15662	1	tr|M5WRE2|M5WRE2_PRUPE	107	78.43	102	25	95.33	21	1	448	753	7	107	1e-46	Uncharacterized protein	PRUPE_ppa013717mg	Prunus persica (Peach) (Amygdalus persica)	NA	plasma membrane	GO:0005886	NA	NA	GO:0005886~plasma membrane
Master_Control_40234	SO_3446_SW_c26024_g1_i2	237.691	89.5489	0.376744	-1.40834	0.201273	1	tr|B9HQC1|B9HQC1_POPTR	745	64.37	247	27.58	33.15	88	0	1661	2401	442	688	3e-176	Cyclic nucleotide-gated ion channel 15 family protein	POPTR_0009s01590g	Populus trichocarpa (Western balsam poplar) (Populus balsamifera subsp. trichocarpa)	NA	cAMP binding; cGMP binding; integral component of membrane; plasma membrane; voltage-gated potassium channel activity	GO:0030552; GO:0030553; GO:0016021; GO:0005886; GO:0005249	GO:0030552~cAMP binding;GO:0030553~cGMP binding;GO:0005249~voltage-gated potassium channel activity	NA	GO:0016021~integral component of membrane;GO:0005886~plasma membrane
Master_Control_40235	SO_3446_SW_c10945_g1_i1	1563.24	775.186	0.495885	-1.01192	0.240171	1	tr|I7IIL1|I7IIL1_CHRMO	282	87.23	282	54.76	100	36	0	294	1139	1	282	3e-177	ChNRRa	ChNRRa	Chrysanthemum morifolium (Florist's daisy) (Dendranthema grandiflorum)	NA	nucleomorph	GO:0033009	NA	NA	GO:0033009~nucleomorph
Master_Control_40252	SO_3189_CA_comp19791_c0_seq2	25.4275	8.14081	0.320158	-1.64314	0.377227	1	NA	NA	NA	NA	NA	NA	NA	NA	NA	NA	NA	NA	NA	NA	NA	NA	NA	NA	NA	NA	NA	NA
Master_Control_40254	SO_3446_SW_c8792_g1_i1	29.8496	13.568	0.454545	-1.1375	0.51194	1	NA	NA	NA	NA	NA	NA	NA	NA	NA	NA	NA	NA	NA	NA	NA	NA	NA	NA	NA	NA	NA	NA
Master_Control_40269	SO_3189_CA_comp21667_c0_seq2	50.8549	8.14081	0.160079	-2.64314	0.113018	1	NA	NA	NA	NA	NA	NA	NA	NA	NA	NA	NA	NA	NA	NA	NA	NA	NA	NA	NA	NA	NA	NA
Master_Control_40282	SO_3446_SW_c52037_g1_i1	133.771	50.6539	0.378663	-1.40101	0.254997	1	tr|A0A061FY73|A0A061FY73_THECC	706	63.33	270	44.98	38.24	96	2	587	1393	114	381	7e-109	Uncharacterized protein	TCM_014176	Theobroma cacao (Cacao) (Cocoa)	NA	NA	NA	NA	NA	NA
Master_Control_40284	SO_3446_SW_c39370_g1_i1	82.9156	16.2816	0.196364	-2.3484	0.106896	1	NA	NA	NA	NA	NA	NA	NA	NA	NA	NA	NA	NA	NA	NA	NA	NA	NA	NA	NA	NA	NA	NA
Master_Control_40307	SO_3189_CA_comp33148_c2_seq24	50.8549	25.327	0.498024	-1.00571	0.504893	1	NA	NA	NA	NA	NA	NA	NA	NA	NA	NA	NA	NA	NA	NA	NA	NA	NA	NA	NA	NA	NA	NA
Master_Control_40314	SO_3446_SW_c21771_g1_i1	3889.3	1925.75	0.495142	-1.01409	0.225467	1	tr|A0A068UC11|A0A068UC11_COFCA	222	61.36	220	66.47	99.1	84	1	835	179	1	220	2e-88	Coffea canephora DH200=94 genomic scaffold, scaffold_19	GSCOC_T00021098001	Coffea canephora (Robusta coffee)	NA	calcium ion binding; extrinsic component of membrane; photosynthesis; photosystem II oxygen evolving complex	GO:0005509; GO:0019898; GO:0015979; GO:0009654	GO:0005509~calcium ion binding	GO:0015979~photosynthesis	GO:0019898~extrinsic component of membrane;GO:0009654~photosystem II oxygen evolving complex
Master_Control_40359	SO_3189_CA_comp263093_c0_seq1	90.6544	39.7995	0.439024	-1.18763	0.369603	1	NA	NA	NA	NA	NA	NA	NA	NA	NA	NA	NA	NA	NA	NA	NA	NA	NA	NA	NA	NA	NA	NA
Master_Control_40381	SO_3189_CA_comp25610_c0_seq1	954.082	388.95	0.407669	-1.29453	0.151556	1	tr|K4DA47|K4DA47_SOLLC	256	49.74	195	45.17	76.17	91	2	511	1083	65	256	1e-56	Uncharacterized protein	Solyc11g068900.1	Solanum lycopersicum (Tomato) (Lycopersicon esculentum)	NA	NA	NA	NA	NA	NA
Master_Control_33100	SO_3446_SW_c10340_g1_i1	21838.9	5702.18	0.261102	-1.93731	0.0322616	0.773289	tr|A0A059D147|A0A059D147_EUCGR	200	78.26	184	47.02	92	40	0	236	787	17	200	6e-90	1,2-dihydroxy-3-keto-5-methylthiopentene dioxygenase (EC 1.13.11.54) (Acireductone dioxygenase (Fe(2+)-requiring))	EUGRSUZ_B01018	Eucalyptus grandis (Flooded gum)	PATHWAY: Amino-acid biosynthesis; L-methionine biosynthesis via salvage pathway; L-methionine from S-methyl-5-thio-alpha-D-ribose 1-phosphate: step 5/6. {ECO:0000256|HAMAP-Rule:MF_03154, ECO:0000256|SAAS:SAAS00003708}.	acireductone dioxygenase [iron(II)-requiring] activity; cytoplasm; iron ion binding; L-methionine biosynthetic process from methylthioadenosine; nucleus	GO:0019509; GO:0010309; GO:0005737; GO:0005506; GO:0005634	GO:0010309~acireductone dioxygenase [iron(II)-requiring] activity;GO:0005506~iron ion binding	GO:0019509~L-methionine salvage from methylthioadenosine	GO:0005737~cytoplasm;GO:0005634~nucleus
Master_Control_40410	SO_3189_CA_comp766837_c0_seq1	384.728	108.544	0.282132	-1.82556	0.0789797	1	tr|U5GMN6|U5GMN6_POPTR	598	63.52	403	44.68	67.39	135	3	115	1314	47	440	5e-167	Uncharacterized protein	POPTR_0001s01040g	Populus trichocarpa (Western balsam poplar) (Populus balsamifera subsp. trichocarpa)	NA	NA	NA	NA	NA	NA
Master_Control_40420	SO_3446_SW_c26096_g1_i1	1238.21	541.816	0.437581	-1.19238	0.17552	1	tr|A0A078FUC1|A0A078FUC1_BRANA	307	58.33	300	59.21	97.72	111	5	73	933	8	306	2e-104	BnaA01g23560D protein	BnaA01g23560D GSBRNA2T00002588001	Brassica napus (Rape)	NA	NA	NA	NA	NA	NA
Master_Control_40422	SO_3189_CA_comp117415_c0_seq1	177.992	77.7899	0.437041	-1.19416	0.29872	1	NA	NA	NA	NA	NA	NA	NA	NA	NA	NA	NA	NA	NA	NA	NA	NA	NA	NA	NA	NA	NA	NA
Master_Control_40423	SO_3446_SW_c17818_g1_i1	241.008	94.9761	0.394078	-1.34345	0.219963	1	NA	NA	NA	NA	NA	NA	NA	NA	NA	NA	NA	NA	NA	NA	NA	NA	NA	NA	NA	NA	NA	NA
Master_Control_40462	SO_3446_SW_c7302_g1_i1	32.0607	7.23627	0.225705	-2.14749	0.233731	1	NA	NA	NA	NA	NA	NA	NA	NA	NA	NA	NA	NA	NA	NA	NA	NA	NA	NA	NA	NA	NA	NA
Master_Control_40472	SO_3446_SW_c15079_g1_i1	1291.27	181.811	0.1408	-2.82828	0.00269441	0.176872	tr|B9T0E5|B9T0E5_RICCO	66	68.75	64	29.45	96.97	20	0	100	291	3	66	1e-22	Putative uncharacterized protein	RCOM_0507790	Ricinus communis (Castor bean)	NA	NA	NA	NA	NA	NA
Master_Control_40496	SO_3189_CA_comp10296_c0_seq1	79.599	15.3771	0.193182	-2.37197	0.107344	1	NA	NA	NA	NA	NA	NA	NA	NA	NA	NA	NA	NA	NA	NA	NA	NA	NA	NA	NA	NA	NA	NA
Master_Control_40507	SO_3189_CA_comp23990_c0_seq3	318.396	44.3222	0.139205	-2.84472	0.0124315	0.458744	NA	NA	NA	NA	NA	NA	NA	NA	NA	NA	NA	NA	NA	NA	NA	NA	NA	NA	NA	NA	NA	NA
Master_Control_40514	SO_3189_CA_comp17415_c0_seq1	43.1161	15.3771	0.356643	-1.48745	0.35485	1	tr|I1LQH6|I1LQH6_SOYBN	705	67.76	183	76.04	25.96	59	0	721	173	311	493	1e-95	Uncharacterized protein	NA	Glycine max (Soybean) (Glycine hispida)	NA	NA	NA	NA	NA	NA
Master_Control_40528	SO_3189_CA_comp37523_c0_seq1	5308.81	2454.91	0.462421	-1.11272	0.184464	1	tr|Q2HXK5|Q2HXK5_CHRMO	498	97.6	500	69.41	100	10	1	1954	455	1	498	0	Lycopene beta-cyclase	LCYB	Chrysanthemum morifolium (Florist's daisy) (Dendranthema grandiflorum)	NA	carotenoid biosynthetic process; oxidoreductase activity, acting on paired donors, with incorporation or reduction of molecular oxygen	GO:0016117; GO:0016705	GO:0016705~oxidoreductase activity, acting on paired donors, with incorporation or reduction of molecular oxygen	GO:0016117~carotenoid biosynthetic process	NA
Master_Control_40530	SO_3446_SW_c24841_g1_i1	91.76	40.704	0.443593	-1.17269	0.373899	1	tr|V4UGP5|V4UGP5_9ROSI	109	44.94	89	20.17	81.65	34	3	236	475	27	109	2e-09	Uncharacterized protein	CICLE_v10017256mg	Citrus clementina	NA	NA	NA	NA	NA	NA
Master_Control_40536	SO_3189_CA_comp25587_c0_seq1	554.982	213.47	0.384643	-1.37841	0.151972	1	NA	NA	NA	NA	NA	NA	NA	NA	NA	NA	NA	NA	NA	NA	NA	NA	NA	NA	NA	NA	NA	NA
Master_Control_40543	SO_3446_SW_c3191_g1_i1	97.2877	32.5632	0.334711	-1.57901	0.236572	1	NA	NA	NA	NA	NA	NA	NA	NA	NA	NA	NA	NA	NA	NA	NA	NA	NA	NA	NA	NA	NA	NA
Master_Control_40548	SO_3189_CA_comp30009_c0_seq1	253.169	111.258	0.43946	-1.1862	0.270346	1	tr|F4KB59|F4KB59_ARATH	402	72.52	393	55.4	97.76	103	4	152	1315	1	393	0	Ribosome biogenesis protein WDR12 homolog	At5g15550	Arabidopsis thaliana (Mouse-ear cress)	NA	maturation of 5.8S rRNA from tricistronic rRNA transcript (SSU-rRNA, 5.8S rRNA, LSU-rRNA); maturation of LSU-rRNA from tricistronic rRNA transcript (SSU-rRNA, 5.8S rRNA, LSU-rRNA); nucleolus; nucleoplasm; preribosome, large subunit precursor; ribonucleoprotein complex binding	GO:0000466; GO:0000463; GO:0005730; GO:0005654; GO:0030687; GO:0043021	GO:0043021~ribonucleoprotein complex binding	GO:0000466~maturation of 5.8S rRNA from tricistronic rRNA transcript (SSU-rRNA, 5.8S rRNA, LSU-rRNA);GO:0000463~maturation of LSU-rRNA from tricistronic rRNA transcript (SSU-rRNA, 5.8S rRNA, LSU-rRNA)	GO:0005730~nucleolus;GO:0005654~nucleoplasm;GO:0030687~preribosome, large subunit precursor
Master_Control_40553	SO_3446_SW_c30867_g1_i1	2761.64	1042.93	0.377648	-1.40489	0.0985398	1	tr|U5FPD3|U5FPD3_POPTR	298	71.02	245	55.6	82.21	70	1	1086	355	43	287	1e-124	Uncharacterized protein	POPTR_0014s04300g	Populus trichocarpa (Western balsam poplar) (Populus balsamifera subsp. trichocarpa)	NA	hydrolase activity	GO:0016787	GO:0016787~hydrolase activity	NA	NA
Master_Control_40560	SO_3446_SW_c24394_g1_i1	253.169	81.4081	0.321556	-1.63686	0.138165	1	tr|A0A067FBC5|A0A067FBC5_CITSI	178	46.98	232	56.72	100	58	6	1068	379	4	172	1e-55	Uncharacterized protein	CISIN_1g030372mg	Citrus sinensis (Sweet orange) (Citrus aurantium var. sinensis)	NA	hydrolase activity	GO:0016787	GO:0016787~hydrolase activity	NA	NA
Master_Control_40559	SO_3446_SW_c24394_g3_i1	1559.92	691.969	0.443593	-1.17269	0.175759	1	NA	NA	NA	NA	NA	NA	NA	NA	NA	NA	NA	NA	NA	NA	NA	NA	NA	NA	NA	NA	NA	NA
Master_Control_40564	SO_3446_SW_c20682_g1_i2	72696	31362.9	0.431426	-1.21282	0.241732	1	tr|Q3LVJ5|Q3LVJ5_TAROF	74	72.92	48	17.45	64.86	12	1	651	511	26	73	3e-06	TO86-3 (Fragment)	To86-3	Taraxacum officinale (Common dandelion) (Leontodon taraxacum)	NA	metal ion binding	GO:0046872	GO:0046872~metal ion binding	NA	NA
Master_Control_40636	SO_3446_SW_c26922_g2_i1	61.9103	9.04534	0.146104	-2.77493	0.0844114	1	NA	NA	NA	NA	NA	NA	NA	NA	NA	NA	NA	NA	NA	NA	NA	NA	NA	NA	NA	NA	NA	NA
Master_Control_40643	SO_3189_CA_comp12319_c0_seq1	75.1768	15.3771	0.204545	-2.28951	0.123074	1	tr|F6I3P3|F6I3P3_VITVI	568	84.13	189	50.27	33.27	30	0	222	788	374	562	1e-108	Putative uncharacterized protein	VIT_08s0032g00780	Vitis vinifera (Grape)	NA	ATP binding; calcium ion binding; membrane; plant-type cell wall modification; pollen tube growth; protein serine/threonine kinase activity	GO:0005524; GO:0005509; GO:0016020; GO:0009827; GO:0009860; GO:0004674	GO:0005524~ATP binding;GO:0005509~calcium ion binding;GO:0004674~protein serine/threonine kinase activity	GO:0009827~plant-type cell wall modification;GO:0009860~pollen tube growth	GO:0016020~membrane
Master_Control_40645	SO_3446_SW_c37803_g1_i1	23.2164	10.8544	0.467532	-1.09686	0.556371	1	NA	NA	NA	NA	NA	NA	NA	NA	NA	NA	NA	NA	NA	NA	NA	NA	NA	NA	NA	NA	NA	NA
Master_Control_40654	SO_3446_SW_c18055_g1_i1	255.38	56.0811	0.219599	-2.18706	0.0547441	0.97823	NA	NA	NA	NA	NA	NA	NA	NA	NA	NA	NA	NA	NA	NA	NA	NA	NA	NA	NA	NA	NA	NA
Master_Control_40664	SO_3189_CA_comp1412950_c0_seq1	8.84433	3.61814	0.409091	-1.28951	0.643311	1	NA	NA	NA	NA	NA	NA	NA	NA	NA	NA	NA	NA	NA	NA	NA	NA	NA	NA	NA	NA	NA	NA
Master_Control_40671	SO_3189_CA_comp17245_c0_seq2	160.304	72.3627	0.451411	-1.14749	0.326568	1	NA	NA	NA	NA	NA	NA	NA	NA	NA	NA	NA	NA	NA	NA	NA	NA	NA	NA	NA	NA	NA	NA
Master_Control_40674	SO_3189_CA_comp12195_c0_seq1	16.5831	7.23627	0.436364	-1.1964	0.567616	1	tr|A0A068UJU0|A0A068UJU0_COFCA	203	52.08	48	17.82	23.65	23	0	6	149	56	103	2e-08	Coffea canephora DH200=94 genomic scaffold, scaffold_35	GSCOC_T00027896001	Coffea canephora (Robusta coffee)	NA	NA	NA	NA	NA	NA
Master_Control_40678	SO_3189_CA_comp29017_c0_seq1	3399.54	1402.03	0.412417	-1.27782	0.129644	1	tr|I3T1P4|I3T1P4_LOTJA	268	60.14	286	65.3	100	95	5	129	986	2	268	5e-95	Uncharacterized protein	NA	Lotus japonicus (Lotus corniculatus var. japonicus)	NA	NA	NA	NA	NA	NA
Master_Control_40679	SO_3189_CA_comp24062_c0_seq1	594.781	247.842	0.416695	-1.26294	0.182959	1	tr|A3RFZ0|A3RFZ0_CHRMO	550	87	277	78.03	50.36	35	1	831	1	4	279	2e-166	Sodium/hydrogen exchanger	NHX1	Chrysanthemum morifolium (Florist's daisy) (Dendranthema grandiflorum)	NA	integral component of membrane; regulation of pH; sodium:proton antiporter activity	GO:0016021; GO:0006885; GO:0015385	GO:0015385~sodium:proton antiporter activity	GO:0006885~regulation of pH	GO:0016021~integral component of membrane
Master_Control_40696	SO_3189_CA_comp12432_c0_seq1	64.1214	16.2816	0.253918	-1.97756	0.190283	1	NA	NA	NA	NA	NA	NA	NA	NA	NA	NA	NA	NA	NA	NA	NA	NA	NA	NA	NA	NA	NA	NA
Master_Control_40722	SO_3446_SW_c20662_g1_i1	247.641	63.3174	0.255682	-1.96758	0.0816821	1	NA	NA	NA	NA	NA	NA	NA	NA	NA	NA	NA	NA	NA	NA	NA	NA	NA	NA	NA	NA	NA	NA
Master_Control_40725	SO_3189_CA_comp2060_c0_seq1	55.2771	7.23627	0.130909	-2.93336	0.0790673	1	NA	NA	NA	NA	NA	NA	NA	NA	NA	NA	NA	NA	NA	NA	NA	NA	NA	NA	NA	NA	NA	NA
Master_Control_40750	SO_3446_SW_c32953_g2_i2	108.343	43.4176	0.400742	-1.31925	0.303224	1	tr|W9RLJ5|W9RLJ5_9ROSA	1130	56.86	51	12.41	4.51	22	0	902	1054	626	676	9e-08	Topless-related protein 4	L484_016622	Morus notabilis	NA	regulation of transcription, DNA-templated	GO:0006355	NA	GO:0006355~regulation of transcription, DNA-templated	NA
Master_Control_40759	SO_3189_CA_comp3040_c0_seq1	149.248	27.136	0.181818	-2.45943	0.0556982	0.985216	NA	NA	NA	NA	NA	NA	NA	NA	NA	NA	NA	NA	NA	NA	NA	NA	NA	NA	NA	NA	NA	NA
Master_Control_40768	SO_3189_CA_comp29677_c0_seq1	484.227	115.78	0.239103	-2.06429	0.042241	0.87224	tr|M1C476|M1C476_SOLTU	241	79.17	240	56.92	99.59	49	1	253	969	1	240	4e-116	Uncharacterized protein	PGSC0003DMG400023078	Solanum tuberosum (Potato)	NA	regulation of transcription, DNA-templated; zinc ion binding	GO:0006355; GO:0008270	GO:0008270~zinc ion binding	GO:0006355~regulation of transcription, DNA-templated	NA
Master_Control_40814	SO_3189_CA_comp21344_c0_seq1	151.459	69.6491	0.459854	-1.12075	0.342647	1	tr|B9GJ92|B9GJ92_POPTR	429	61.8	377	85.94	87.88	143	1	1	1128	52	428	3e-159	Uncharacterized protein	POPTR_0001s25060g	Populus trichocarpa (Western balsam poplar) (Populus balsamifera subsp. trichocarpa)	NA	meiotic chromosome segregation; meiotic DNA double-strand break formation; reciprocal meiotic recombination; regulation of chromosome organization; sister chromatid cohesion	GO:0042138; GO:0045132; GO:0007131; GO:0033044; GO:0007062	NA	GO:0042138~meiotic DNA double-strand break formation;GO:0045132~meiotic chromosome segregation;GO:0007131~reciprocal meiotic recombination;GO:0033044~regulation of chromosome organization;GO:0007062~sister chromatid cohesion	NA
Master_Control_40816	SO_3189_CA_comp14589_c0_seq1	96.1821	42.5131	0.442006	-1.17786	0.366777	1	tr|V4RTY7|V4RTY7_9ROSI	595	57.32	164	50.67	27.56	66	2	480	971	67	226	1e-54	Uncharacterized protein	CICLE_v10029970mg	Citrus clementina	NA	NA	NA	NA	NA	NA
Master_Control_40822	SO_3446_SW_c2630_g1_i1	84.0212	26.2315	0.312201	-1.67945	0.226605	1	NA	NA	NA	NA	NA	NA	NA	NA	NA	NA	NA	NA	NA	NA	NA	NA	NA	NA	NA	NA	NA	NA
Master_Control_40831	SO_3446_SW_c5111_g1_i1	27.6385	13.568	0.490909	-1.02647	0.561152	1	tr|A0A059BB19|A0A059BB19_EUCGR	380	56.86	51	45.81	13.42	21	1	104	256	230	279	6e-09	Uncharacterized protein	EUGRSUZ_G00853	Eucalyptus grandis (Flooded gum)	NA	hydrolase activity; riboflavin biosynthetic process; riboflavin kinase activity	GO:0016787; GO:0009231; GO:0008531	GO:0016787~hydrolase activity;GO:0008531~riboflavin kinase activity	GO:0009231~riboflavin biosynthetic process	NA
Master_Control_40840	SO_3446_SW_c20156_g1_i1	7137.38	2760.64	0.386786	-1.37039	0.105428	1	tr|A0A068UGI7|A0A068UGI7_COFCA	444	67.81	438	81.97	98.65	128	6	171	1484	4	428	0	Coffea canephora DH200=94 genomic scaffold, scaffold_26	GSCOC_T00024892001	Coffea canephora (Robusta coffee)	NA	NA	NA	NA	NA	NA
Master_Control_40855	SO_3446_SW_c14451_g1_i1	446.639	54.272	0.121512	-3.04083	0.00515817	0.270068	NA	NA	NA	NA	NA	NA	NA	NA	NA	NA	NA	NA	NA	NA	NA	NA	NA	NA	NA	NA	NA	NA
Master_Control_40862	SO_3189_CA_comp23588_c0_seq1	361.512	95.8806	0.265221	-1.91473	0.0695365	1	tr|K4BVE3|K4BVE3_SOLLC	267	33.97	262	62.98	98.13	119	8	1028	378	1	253	8e-30	Uncharacterized protein	Solyc04g080640.1	Solanum lycopersicum (Tomato) (Lycopersicon esculentum)	NA	NA	NA	NA	NA	NA
Master_Control_40867	SO_3446_SW_c22202_g1_i2	5259.06	2292.99	0.436008	-1.19757	0.153833	1	tr|A0A061EEQ5|A0A061EEQ5_THECC	293	60.66	244	46.04	83.28	94	1	469	1200	52	293	2e-92	Shikimate kinase, putative isoform 1	TCM_017289	Theobroma cacao (Cacao) (Cocoa)	NA	kinase activity	GO:0016301	GO:0016301~kinase activity	NA	NA
Master_Control_40902	SO_3446_SW_c60074_g1_i1	787.146	360.005	0.457354	-1.12862	0.216489	1	tr|A0A068UIB0|A0A068UIB0_COFCA	409	83.57	140	34.68	34.23	23	0	747	328	258	397	7e-64	Coffea canephora DH200=94 genomic scaffold, scaffold_31	GSCOC_T00027033001	Coffea canephora (Robusta coffee)	NA	integral component of membrane; zinc ion transmembrane transporter activity	GO:0016021; GO:0005385	GO:0005385~zinc ion transmembrane transporter activity	NA	GO:0016021~integral component of membrane
Master_Control_40913	SO_3189_CA_comp19785_c0_seq1	393.573	189.048	0.480337	-1.05788	0.287266	1	tr|K4CAE1|K4CAE1_SOLLC	374	53.28	351	69.28	93.85	156	6	1234	185	31	374	5e-116	Uncharacterized protein	Solyc06g082860.2	Solanum lycopersicum (Tomato) (Lycopersicon esculentum)	NA	integral component of membrane	GO:0016021	NA	NA	GO:0016021~integral component of membrane
Master_Control_40916	SO_3446_SW_c1525_g1_i2	156.987	45.2267	0.288092	-1.7954	0.141206	1	NA	NA	NA	NA	NA	NA	NA	NA	NA	NA	NA	NA	NA	NA	NA	NA	NA	NA	NA	NA	NA	NA
Master_Control_40917	SO_3189_CA_comp20918_c0_seq1	1331.07	652.169	0.489958	-1.02927	0.237178	1	tr|A0A0A0L1X1|A0A0A0L1X1_CUCSA	95	86.9	84	28.6	88.42	10	1	686	438	1	84	7e-45	Uncharacterized protein	Csa_4G371820	Cucumis sativus (Cucumber)	NA	NA	NA	NA	NA	NA
Master_Control_40918	SO_3189_CA_comp20918_c0_seq3	1010.47	424.226	0.419833	-1.25211	0.16257	1	tr|A0A0A0L1X1|A0A0A0L1X1_CUCSA	95	86.9	84	25.51	88.42	10	1	686	438	1	84	2e-44	Uncharacterized protein	Csa_4G371820	Cucumis sativus (Cucumber)	NA	NA	NA	NA	NA	NA
Master_Control_40922	SO_3446_SW_c20435_g1_i1	593.676	238.797	0.402235	-1.31389	0.167044	1	tr|B9RZ58|B9RZ58_RICCO	364	60	355	55.67	97.53	131	4	510	1562	11	358	1e-132	Lactosylceramide 4-alpha-galactosyltransferase, putative (EC 2.4.1.228)	RCOM_0935520	Ricinus communis (Castor bean)	NA	lactosylceramide 4-alpha-galactosyltransferase activity	GO:0050512	GO:0050512~lactosylceramide 4-alpha-galactosyltransferase activity	NA	NA
Master_Control_40930	SO_3189_CA_comp18250_c0_seq2	5.52771	1.80907	0.327273	-1.61143	0.665227	1	tr|U7DZE4|U7DZE4_POPTR	90	77.14	35	26.99	38.89	8	0	178	282	22	56	3e-10	Uncharacterized protein	POPTR_0025s00795g	Populus trichocarpa (Western balsam poplar) (Populus balsamifera subsp. trichocarpa)	NA	NA	NA	NA	NA	NA
Master_Control_40931	SO_3189_CA_comp18250_c0_seq3	22.1108	1.80907	0.0818182	-3.61143	0.1133	1	NA	NA	NA	NA	NA	NA	NA	NA	NA	NA	NA	NA	NA	NA	NA	NA	NA	NA	NA	NA	NA	NA
Master_Control_40941	SO_3446_SW_c41710_g1_i1	31439.4	10701.5	0.340386	-1.55475	0.0944099	1	tr|A0A061DXT9|A0A061DXT9_THECC	121	71.79	117	42.6	96.69	29	2	582	232	1	113	1e-39	Cytochrome P450 82C4, putative isoform 2	TCM_046710	Theobroma cacao (Cacao) (Cocoa)	NA	cytochrome b6f complex	GO:0009512	NA	NA	GO:0009512~cytochrome b6f complex
Master_Control_40959	SO_3189_CA_comp22386_c0_seq2	56.3826	21.7088	0.385027	-1.37697	0.358384	1	tr|A0A072V2I6|A0A072V2I6_MEDTR	91	81.25	48	18.63	52.75	9	0	556	413	44	91	4e-16	Uncharacterized protein	MTR_3g109720	Medicago truncatula (Barrel medic) (Medicago tribuloides)	NA	NA	NA	NA	NA	NA
Master_Control_40963	SO_3446_SW_c15848_g2_i1	717.496	266.838	0.371901	-1.42701	0.126744	1	NA	NA	NA	NA	NA	NA	NA	NA	NA	NA	NA	NA	NA	NA	NA	NA	NA	NA	NA	NA	NA	NA
Master_Control_40971	SO_3446_SW_c19637_g1_i1	1307.86	648.551	0.495889	-1.01191	0.24547	1	tr|K4C3W3|K4C3W3_SOLLC	379	68.07	332	60.69	87.6	96	2	1378	392	46	370	1e-159	Uncharacterized protein	Solyc06g009330.2	Solanum lycopersicum (Tomato) (Lycopersicon esculentum)	NA	integral component of membrane; metal ion binding; plant-type vacuole membrane; potassium channel activity	GO:0016021; GO:0046872; GO:0009705; GO:0005267	GO:0046872~metal ion binding;GO:0005267~potassium channel activity	NA	GO:0016021~integral component of membrane;GO:0009705~plant-type vacuole membrane
Master_Control_40974	SO_3189_CA_comp24477_c0_seq4	66.3325	22.6134	0.340909	-1.55254	0.286683	1	tr|F6HFD7|F6HFD7_VITVI	248	64.09	220	65.61	88.71	78	1	24	683	9	227	5e-99	Putative uncharacterized protein	VIT_01s0011g05740	Vitis vinifera (Grape)	NA	lipid A biosynthetic process; UDP-3-O-[3-hydroxymyristoyl] N-acetylglucosamine deacetylase activity	GO:0008759; GO:0009245	GO:0008759~UDP-3-O-[3-hydroxymyristoyl] N-acetylglucosamine deacetylase activity	GO:0009245~lipid A biosynthetic process	NA
Master_Control_40979	SO_3189_CA_comp286660_c0_seq1	85.1267	18.0907	0.212515	-2.23437	0.11982	1	tr|F6HL62|F6HL62_VITVI	719	63.3	624	86.55	86.79	198	2	259	2130	56	648	0	Putative uncharacterized protein	VIT_08s0007g07890	Vitis vinifera (Grape)	NA	mitochondrion	GO:0005739	NA	NA	GO:0005739~mitochondrion
Master_Control_33133	SO_3446_SW_c16753_g1_i1	7912.36	3235.52	0.408919	-1.29011	0.127855	1	tr|F6I2K2|F6I2K2_VITVI	210	68.62	188	53.82	89.52	52	4	242	790	25	210	8e-84	Putative uncharacterized protein	VIT_16s0013g00240	Vitis vinifera (Grape)	NA	4-alpha-hydroxytetrahydrobiopterin dehydratase activity; aromatic amino acid family biosynthetic process; chloroplast; chloroplast relocation; iron-sulfur cluster assembly; pentose-phosphate shunt; photosystem II assembly; regulation of protein dephosphorylation; rRNA processing; tetrahydrobiopterin biosynthetic process; thylakoid membrane organization; transcription from plastid promoter	GO:0008124; GO:0009073; GO:0009507; GO:0009902; GO:0016226; GO:0006098; GO:0010207; GO:0006364; GO:0035304; GO:0006729; GO:0010027; GO:0042793	GO:0008124~4-alpha-hydroxytetrahydrobiopterin dehydratase activity	GO:0009073~aromatic amino acid family biosynthetic process;GO:0009902~chloroplast relocation;GO:0016226~iron-sulfur cluster assembly;GO:0006098~pentose-phosphate shunt;GO:0010207~photosystem II assembly;GO:0006364~rRNA processing;GO:0035304~regulation of protein dephosphorylation;GO:0006729~tetrahydrobiopterin biosynthetic process;GO:0010027~thylakoid membrane organization;GO:0042793~transcriptio…	GO:0009507~chloroplast
Master_Control_41012	SO_3189_CA_comp19414_c0_seq1	87.3378	10.8544	0.124281	-3.00832	0.0458023	0.910328	NA	NA	NA	NA	NA	NA	NA	NA	NA	NA	NA	NA	NA	NA	NA	NA	NA	NA	NA	NA	NA	NA
Master_Control_41026	SO_3189_CA_comp6548_c0_seq1	45.3272	14.4725	0.31929	-1.64706	0.304357	1	tr|M1B458|M1B458_SOLTU	271	67.57	37	21.18	13.65	12	0	413	523	39	75	4e-07	Uncharacterized protein	PGSC0003DMG400014173	Solanum tuberosum (Potato)	NA	NA	NA	NA	NA	NA
Master_Control_41027	SO_3446_SW_c16308_g1_i3	1182.93	560.811	0.474087	-1.07678	0.220841	1	tr|I1MZV2|I1MZV2_SOYBN	322	62.82	312	71.56	96.89	113	2	1291	356	14	322	7e-130	Uncharacterized protein	NA	Glycine max (Soybean) (Glycine hispida)	NA	catalytic activity	GO:0003824	GO:0003824~catalytic activity	NA	NA
Master_Control_41029	SO_3446_SW_c25453_g1_i2	33.1662	9.94987	0.3	-1.73697	0.318047	1	tr|A0A061E1K0|A0A061E1K0_THECC	117	95	60	35.09	51.28	3	0	138	317	1	60	1e-18	Uncharacterized protein	TCM_007592	Theobroma cacao (Cacao) (Cocoa)	NA	NA	NA	NA	NA	NA
Master_Control_33137	SO_3189_CA_comp27993_c0_seq2	527.343	215.279	0.408233	-1.29253	0.180284	1	tr|A0A022QED6|A0A022QED6_ERYGU	309	64.22	313	55.99	100	103	4	1205	276	2	308	2e-135	Uncharacterized protein	MIMGU_mgv1a010557mg	Erythranthe guttata (Yellow monkey flower) (Mimulus guttatus)	NA	DNA binding; nuclease activity	GO:0003677; GO:0004518	GO:0003677~DNA binding;GO:0004518~nuclease activity	NA	NA
Master_Control_33138	SO_3189_CA_comp27993_c0_seq1	584.832	289.451	0.49493	-1.0147	0.280162	1	tr|A0A022QED6|A0A022QED6_ERYGU	309	64.22	313	64.71	100	103	4	1205	276	2	308	1e-136	Uncharacterized protein	MIMGU_mgv1a010557mg	Erythranthe guttata (Yellow monkey flower) (Mimulus guttatus)	NA	DNA binding; nuclease activity	GO:0003677; GO:0004518	GO:0003677~DNA binding;GO:0004518~nuclease activity	NA	NA
Master_Control_41046	SO_3189_CA_comp10285_c0_seq1	1680.42	634.078	0.377333	-1.40609	0.105791	1	tr|M1BHH7|M1BHH7_SOLTU	112	78.57	112	40.14	100	24	0	623	288	1	112	7e-57	Uncharacterized protein	PGSC0003DMG400017591	Solanum tuberosum (Potato)	NA	NA	NA	NA	NA	NA
Master_Control_41058	SO_3189_CA_comp372734_c0_seq1	13.2665	1.80907	0.136364	-2.87447	0.263249	1	NA	NA	NA	NA	NA	NA	NA	NA	NA	NA	NA	NA	NA	NA	NA	NA	NA	NA	NA	NA	NA	NA
Master_Control_41067	SO_3446_SW_c24382_g2_i3	203.42	99.4987	0.48913	-1.03171	0.352794	1	NA	NA	NA	NA	NA	NA	NA	NA	NA	NA	NA	NA	NA	NA	NA	NA	NA	NA	NA	NA	NA	NA
Master_Control_41078	SO_3446_SW_c29693_g1_i6	852.373	311.16	0.365051	-1.45383	0.113478	1	NA	NA	NA	NA	NA	NA	NA	NA	NA	NA	NA	NA	NA	NA	NA	NA	NA	NA	NA	NA	NA	NA
Master_Control_41082	SO_3189_CA_comp343861_c0_seq1	43.1161	19.8997	0.461538	-1.11548	0.479614	1	NA	NA	NA	NA	NA	NA	NA	NA	NA	NA	NA	NA	NA	NA	NA	NA	NA	NA	NA	NA	NA	NA
Master_Control_41088	SO_3189_CA_comp28034_c1_seq1	999.41	221.611	0.221742	-2.17305	0.0200661	0.604724	NA	NA	NA	NA	NA	NA	NA	NA	NA	NA	NA	NA	NA	NA	NA	NA	NA	NA	NA	NA	NA	NA
Master_Control_41100	SO_3189_CA_comp22845_c0_seq2	47.5383	9.94987	0.209302	-2.25634	0.171252	1	NA	NA	NA	NA	NA	NA	NA	NA	NA	NA	NA	NA	NA	NA	NA	NA	NA	NA	NA	NA	NA	NA
Master_Control_41101	SO_3189_CA_comp15199_c0_seq1	172.464	56.0811	0.325175	-1.62071	0.171534	1	tr|V7AF35|V7AF35_PHAVU	72	39.24	79	40.65	100	40	1	256	492	1	71	4e-08	Uncharacterized protein	PHAVU_011G050000g	Phaseolus vulgaris (Kidney bean) (French bean)	NA	NA	NA	NA	NA	NA
Master_Control_41103	SO_3189_CA_comp929703_c0_seq1	21.0053	9.04534	0.430622	-1.21551	0.529383	1	NA	NA	NA	NA	NA	NA	NA	NA	NA	NA	NA	NA	NA	NA	NA	NA	NA	NA	NA	NA	NA	NA
Master_Control_41105	SO_3189_CA_comp23799_c0_seq1	2392.39	1089.06	0.455218	-1.13537	0.180469	1	tr|A0A061DIE9|A0A061DIE9_THECC	207	42.38	210	56.45	100	88	6	912	373	1	207	6e-27	Uncharacterized protein isoform 1	TCM_000761	Theobroma cacao (Cacao) (Cocoa)	NA	NA	NA	NA	NA	NA
Master_Control_41106	SO_3189_CA_comp22182_c0_seq4	626.842	309.351	0.493506	-1.01886	0.274272	1	tr|A0A022QIJ0|A0A022QIJ0_ERYGU	460	74.84	155	26.26	33.7	12	2	1276	812	256	383	5e-62	Uncharacterized protein	MIMGU_mgv1a006041mg	Erythranthe guttata (Yellow monkey flower) (Mimulus guttatus)	NA	cytoplasm; pentose-phosphate shunt; sedoheptulose-7-phosphate:D-glyceraldehyde-3-phosphate glyceronetransferase activity	GO:0005737; GO:0006098; GO:0004801	GO:0004801~sedoheptulose-7-phosphate:D-glyceraldehyde-3-phosphate glyceronetransferase activity	GO:0006098~pentose-phosphate shunt	GO:0005737~cytoplasm
Master_Control_41117	SO_3189_CA_comp9540_c0_seq1	114.976	3.61814	0.0314685	-4.98995	0.00226671	0.15685	NA	NA	NA	NA	NA	NA	NA	NA	NA	NA	NA	NA	NA	NA	NA	NA	NA	NA	NA	NA	NA	NA
Master_Control_41143	SO_3189_CA_comp23026_c0_seq1	27.6385	12.6635	0.458182	-1.12601	0.524967	1	tr|F6HVE8|F6HVE8_VITVI	915	87.69	260	84.32	28.42	31	1	146	922	1	260	8e-114	Putative uncharacterized protein	VIT_13s0139g00160	Vitis vinifera (Grape)	NA	cytosol; Golgi membrane; Golgi stack; nuclear-transcribed mRNA catabolic process; post-embryonic development; protein exit from endoplasmic reticulum; protein glycosylation; protein transporter activity; response to red or far red light; vacuole organization; vesicle fusion with Golgi apparatus	GO:0000139; GO:0005795; GO:0005829; GO:0000956; GO:0009791; GO:0032527; GO:0006486; GO:0008565; GO:0009639; GO:0007033; GO:0048280	GO:0008565~protein transporter activity	GO:0000956~nuclear-transcribed mRNA catabolic process;GO:0009791~post-embryonic development;GO:0032527~protein exit from endoplasmic reticulum;GO:0006486~protein glycosylation;GO:0009639~response to red or far red light;GO:0007033~vacuole organization;GO:0048280~vesicle fusion with Golgi apparatus	GO:0000139~Golgi membrane;GO:0005795~Golgi stack;GO:0005829~cytosol
Master_Control_41146	SO_3189_CA_comp22974_c0_seq2	116.082	14.4725	0.124675	-3.00375	0.032952	0.773289	tr|D7T8G8|D7T8G8_VITVI	222	56.15	187	39.45	84.23	79	1	758	207	9	195	2e-65	Putative uncharacterized protein	VIT_01s0011g06230	Vitis vinifera (Grape)	NA	integral component of membrane	GO:0016021	NA	NA	GO:0016021~integral component of membrane
Master_Control_41164	SO_3189_CA_comp65_c0_seq1	100.604	41.6086	0.413586	-1.27374	0.326892	1	NA	NA	NA	NA	NA	NA	NA	NA	NA	NA	NA	NA	NA	NA	NA	NA	NA	NA	NA	NA	NA	NA
Master_Control_41169	SO_3446_SW_c3756_g2_i1	27.6385	9.94987	0.36	-1.47393	0.412605	1	tr|B9RRK3|B9RRK3_RICCO	103	76.67	30	6.78	29.13	7	0	156	67	74	103	1e-05	Putative uncharacterized protein	RCOM_1644760	Ricinus communis (Castor bean)	NA	NA	NA	NA	NA	NA
Master_Control_41176	SO_3189_CA_comp23749_c0_seq5	5163.98	412.468	0.0798739	-3.64613	7.06519e-05	0.0142281	NA	NA	NA	NA	NA	NA	NA	NA	NA	NA	NA	NA	NA	NA	NA	NA	NA	NA	NA	NA	NA	NA
Master_Control_41177	SO_3189_CA_comp23749_c0_seq7	557.193	51.5584	0.0925325	-3.4339	0.00139426	0.114803	NA	NA	NA	NA	NA	NA	NA	NA	NA	NA	NA	NA	NA	NA	NA	NA	NA	NA	NA	NA	NA	NA
Master_Control_41178	SO_3189_CA_comp41749_c0_seq1	5130.82	407.945	0.0795087	-3.65274	6.89695e-05	0.0139638	NA	NA	NA	NA	NA	NA	NA	NA	NA	NA	NA	NA	NA	NA	NA	NA	NA	NA	NA	NA	NA	NA
Master_Control_41180	SO_3446_SW_c29447_g5_i5	5407.2	444.126	0.082136	-3.60584	8.18236e-05	0.0157659	NA	NA	NA	NA	NA	NA	NA	NA	NA	NA	NA	NA	NA	NA	NA	NA	NA	NA	NA	NA	NA	NA
Master_Control_41212	SO_3446_SW_c16475_g1_i2	529.554	225.229	0.425318	-1.23339	0.199502	1	tr|A0A022RIQ0|A0A022RIQ0_ERYGU	559	69.88	561	75.17	100	152	6	182	1819	1	559	0	Uncharacterized protein	MIMGU_mgv1a003855mg	Erythranthe guttata (Yellow monkey flower) (Mimulus guttatus)	NA	integral component of membrane	GO:0016021	NA	NA	GO:0016021~integral component of membrane
Master_Control_41223	SO_3189_CA_comp194719_c0_seq1	97.2877	35.2768	0.362603	-1.46354	0.269146	1	tr|I3ZR69|I3ZR69_CYNCS	436	75	140	44.54	32.11	35	0	271	690	1	140	7e-67	Hydroxycinnamoyl-CoA shikimate/quinate hydroxycinnamoyl-transferase	HCT	Cynara cardunculus var. scolymus (Artichoke) (Cynara scolymus)	NA	transferase activity, transferring acyl groups other than amino-acyl groups	GO:0016747	GO:0016747~transferase activity, transferring acyl groups other than amino-acyl groups	NA	NA
Master_Control_41229	SO_3189_CA_comp28528_c0_seq2	81.8101	33.4678	0.409091	-1.28951	0.344462	1	tr|A0A061FQY0|A0A061FQY0_THECC	305	50.72	138	44.18	45.25	52	2	229	642	116	237	3e-30	Uncharacterized protein	TCM_044378	Theobroma cacao (Cacao) (Cocoa)	NA	NA	NA	NA	NA	NA
Master_Control_33150	SO_3189_CA_comp548041_c0_seq1	13.2665	5.4272	0.409091	-1.28951	0.5729	1	NA	NA	NA	NA	NA	NA	NA	NA	NA	NA	NA	NA	NA	NA	NA	NA	NA	NA	NA	NA	NA	NA
Master_Control_41240	SO_3189_CA_comp4255_c0_seq1	19.8997	1.80907	0.0909091	-3.45943	0.137353	1	tr|K4CHD6|K4CHD6_SOLLC	463	60	40	9.09	8.64	12	1	708	815	404	443	6e-21	Uncharacterized protein	Solyc07g064570.2	Solanum lycopersicum (Tomato) (Lycopersicon esculentum)	NA	embryo development ending in seed dormancy; lipid storage; meristem structural organization; photomorphogenesis; protein ubiquitination; regulation of flower development; response to freezing; seed dormancy process; seed germination; sugar mediated signaling pathway; vegetative to reproductive phase transition of meristem	GO:0009793; GO:0019915; GO:0009933; GO:0009640; GO:0016567; GO:0009909; GO:0050826; GO:0010162; GO:0009845; GO:0010182; GO:0010228	NA	GO:0009793~embryo development ending in seed dormancy;GO:0019915~lipid storage;GO:0009933~meristem structural organization;GO:0009640~photomorphogenesis;GO:0016567~protein ubiquitination;GO:0009909~regulation of flower development;GO:0050826~response to freezing;GO:0010162~seed dormancy process;GO:0009845~seed germination;GO:0010182~sugar mediated signaling pathway;GO:0010228~vegetative to reprod…	NA
Master_Control_41243	SO_3446_SW_c6792_g1_i1	221.108	59.6992	0.27	-1.88897	0.100087	1	tr|B9IN07|B9IN07_POPTR	423	75.82	244	81.24	57.68	56	2	726	1	1	243	2e-118	Uncharacterized protein	POPTR_0018s13260g	Populus trichocarpa (Western balsam poplar) (Populus balsamifera subsp. trichocarpa)	NA	biosynthetic process; catalytic activity	GO:0009058; GO:0003824	GO:0003824~catalytic activity	GO:0009058~biosynthetic process	NA
Master_Control_33152	SO_3189_CA_comp274632_c0_seq1	36.4829	16.2816	0.446281	-1.16398	0.479938	1	NA	NA	NA	NA	NA	NA	NA	NA	NA	NA	NA	NA	NA	NA	NA	NA	NA	NA	NA	NA	NA	NA
Master_Control_41257	SO_3446_SW_c20202_g1_i1	85.1267	33.4678	0.393152	-1.34684	0.320608	1	tr|A5B417|A5B417_VITVI	113	49.48	97	38.44	85.84	38	2	499	209	27	112	3e-20	Putative uncharacterized protein	VIT_01s0011g03360 VITISV_000032	Vitis vinifera (Grape)	NA	NA	NA	NA	NA	NA
Master_Control_41274	SO_3189_CA_comp24151_c0_seq15	164.726	82.3126	0.499695	-1.00088	0.385793	1	tr|A0A068TV04|A0A068TV04_COFCA	212	46.3	108	15.94	50.94	8	1	1230	907	117	174	4e-17	Coffea canephora DH200=94 genomic scaffold, scaffold_4	GSCOC_T00029480001	Coffea canephora (Robusta coffee)	NA	NA	NA	NA	NA	NA
Master_Control_41300	SO_3446_SW_c30326_g2_i1	1715.8	752.572	0.438613	-1.18898	0.167741	1	tr|A0A068UDV6|A0A068UDV6_COFCA	232	83.42	187	44.77	80.6	31	0	404	964	46	232	8e-112	Coffea canephora DH200=94 genomic scaffold, scaffold_22	GSCOC_T00023216001	Coffea canephora (Robusta coffee)	NA	cytoplasm; peptide biosynthetic process; translation elongation factor activity	GO:0005737; GO:0043043; GO:0003746	GO:0003746~translation elongation factor activity	GO:0043043~peptide biosynthetic process	GO:0005737~cytoplasm
Master_Control_41304	SO_3189_CA_comp23956_c0_seq3	65.227	24.4224	0.374422	-1.41726	0.328673	1	NA	NA	NA	NA	NA	NA	NA	NA	NA	NA	NA	NA	NA	NA	NA	NA	NA	NA	NA	NA	NA	NA
Master_Control_41347	SO_3189_CA_comp22736_c0_seq1	358.195	61.5083	0.171717	-2.54189	0.020302	0.606784	NA	NA	NA	NA	NA	NA	NA	NA	NA	NA	NA	NA	NA	NA	NA	NA	NA	NA	NA	NA	NA	NA
Master_Control_41357	SO_3189_CA_comp25577_c0_seq2	1276.9	431.463	0.337898	-1.56534	0.0789074	1	tr|M0T1C9|M0T1C9_MUSAM	101	92.08	101	44.36	100	8	0	153	455	1	101	3e-60	Uncharacterized protein	NA	Musa acuminata subsp. malaccensis (Wild banana) (Musa malaccensis)	NA	NA	NA	NA	NA	NA
Master_Control_41375	SO_3189_CA_comp27084_c0_seq1	557.193	195.379	0.350649	-1.5119	0.118333	1	tr|A0A068VEW8|A0A068VEW8_COFCA	260	58.47	236	50.57	90.77	94	3	455	1162	29	260	5e-88	Coffea canephora DH200=94 genomic scaffold, scaffold_458	GSCOC_T00002597001	Coffea canephora (Robusta coffee)	NA	NA	NA	NA	NA	NA
Master_Control_33163	SO_3189_CA_comp6227_c0_seq1	72.9657	9.04534	0.123967	-3.01197	0.0555523	0.98345	NA	NA	NA	NA	NA	NA	NA	NA	NA	NA	NA	NA	NA	NA	NA	NA	NA	NA	NA	NA	NA	NA
Master_Control_41385	SO_3189_CA_comp27212_c0_seq1	1438.31	216.184	0.150304	-2.73405	0.00328488	0.201442	tr|M0ZXP8|M0ZXP8_SOLTU	166	69.93	153	51.4	92.17	39	5	363	812	18	166	3e-62	Uncharacterized protein	PGSC0003DMG400004005	Solanum tuberosum (Potato)	NA	DNA binding; nucleus; sequence-specific DNA binding transcription factor activity; transcription, DNA-templated	GO:0003677; GO:0005634; GO:0003700; GO:0006351	GO:0003677~DNA binding;GO:0003700~sequence-specific DNA binding transcription factor activity	GO:0006351~transcription, DNA-templated	GO:0005634~nucleus
Master_Control_41386	SO_3446_SW_c22953_g1_i2	86.2322	31.6587	0.367133	-1.44563	0.287885	1	NA	NA	NA	NA	NA	NA	NA	NA	NA	NA	NA	NA	NA	NA	NA	NA	NA	NA	NA	NA	NA	NA
Master_Control_41388	SO_3189_CA_comp24294_c0_seq3	67.438	20.8043	0.308495	-1.69668	0.246734	1	NA	NA	NA	NA	NA	NA	NA	NA	NA	NA	NA	NA	NA	NA	NA	NA	NA	NA	NA	NA	NA	NA
Master_Control_41404	SO_3189_CA_comp388528_c0_seq1	58.5937	27.136	0.463122	-1.11054	0.447975	1	NA	NA	NA	NA	NA	NA	NA	NA	NA	NA	NA	NA	NA	NA	NA	NA	NA	NA	NA	NA	NA	NA
Master_Control_41433	SO_3189_CA_comp20494_c0_seq1	6282.79	2804.06	0.446307	-1.16389	0.166397	1	NA	NA	NA	NA	NA	NA	NA	NA	NA	NA	NA	NA	NA	NA	NA	NA	NA	NA	NA	NA	NA	NA
Master_Control_41436	SO_3189_CA_comp25049_c0_seq1	809.256	114.876	0.141952	-2.81652	0.0043471	0.241763	tr|A0A068TT13|A0A068TT13_COFCA	262	59.69	129	33.59	49.24	47	3	249	635	33	156	4e-36	Coffea canephora DH200=94 genomic scaffold, scaffold_3	GSCOC_T00026614001	Coffea canephora (Robusta coffee)	NA	NA	NA	NA	NA	NA
Master_Control_41456	SO_3446_SW_c22004_g3_i1	182.414	52.463	0.287603	-1.79785	0.129241	1	tr|M1CHA0|M1CHA0_SOLTU	205	50	96	18.68	46.83	47	1	1190	1477	45	139	3e-21	Uncharacterized protein (Fragment)	PGSC0003DMG400026220	Solanum tuberosum (Potato)	NA	extracellular region	GO:0005576	NA	NA	GO:0005576~extracellular region
Master_Control_41496	SO_3189_CA_comp21179_c0_seq1	58812.6	26733.5	0.454554	-1.13748	0.257353	1	tr|Q6Y2F4|Q6Y2F4_HELAN	142	78.29	129	22.62	90.85	25	2	274	660	17	142	6e-39	Ferredoxin	FER1	Helianthus annuus (Common sunflower)	NA	2 iron, 2 sulfur cluster binding; electron carrier activity; electron transport chain; metal ion binding	GO:0051537; GO:0009055; GO:0022900; GO:0046872	GO:0051537~2 iron, 2 sulfur cluster binding;GO:0009055~electron carrier activity;GO:0046872~metal ion binding	GO:0022900~electron transport chain	NA
Master_Control_41499	SO_3189_CA_comp15137_c0_seq1	60.8048	21.7088	0.357025	-1.4859	0.315993	1	NA	NA	NA	NA	NA	NA	NA	NA	NA	NA	NA	NA	NA	NA	NA	NA	NA	NA	NA	NA	NA	NA
Master_Control_41506	SO_3189_CA_comp678_c0_seq1	137.087	9.04534	0.0659824	-3.92177	0.00665414	0.315504	NA	NA	NA	NA	NA	NA	NA	NA	NA	NA	NA	NA	NA	NA	NA	NA	NA	NA	NA	NA	NA	NA
Master_Control_41559	SO_3189_CA_comp27724_c0_seq1	4636.64	1050.16	0.226492	-2.14247	0.0130125	0.47191	tr|Q9M3U9|Q9M3U9_9ASTR	165	81.82	143	48.04	86.67	25	1	669	241	1	142	3e-78	Hemoglobin	NA	Cichorium intybus x Cichorium endivia	NA	heme binding; iron ion binding; oxygen binding; oxygen transport	GO:0020037; GO:0005506; GO:0019825; GO:0015671	GO:0020037~heme binding;GO:0005506~iron ion binding;GO:0019825~oxygen binding	GO:0015671~oxygen transport	NA
Master_Control_41574	SO_3189_CA_comp689451_c0_seq1	91.76	25.327	0.276013	-1.85719	0.177288	1	NA	NA	NA	NA	NA	NA	NA	NA	NA	NA	NA	NA	NA	NA	NA	NA	NA	NA	NA	NA	NA	NA
Master_Control_41575	SO_3446_SW_c25956_g2_i3	11.0554	4.52267	0.409091	-1.28951	0.603416	1	tr|A4UIY9|A4UIY9_WHEAT	885	72.73	22	14.51	2.49	6	0	137	202	124	145	5e-06	4-amino-4-deoxychorismate synthase	NA	Triticum aestivum (Wheat)	NA	4-amino-4-deoxychorismate synthase activity; chloroplast; chorismate metabolic process; folic acid biosynthetic process; glutamine metabolic process; oxo-acid-lyase activity; para-aminobenzoic acid biosynthetic process	GO:0046820; GO:0009507; GO:0046417; GO:0046656; GO:0006541; GO:0016833; GO:0008153	GO:0046820~4-amino-4-deoxychorismate synthase activity;GO:0016833~oxo-acid-lyase activity	GO:0046417~chorismate metabolic process;GO:0046656~folic acid biosynthetic process;GO:0006541~glutamine metabolic process;GO:0008153~para-aminobenzoic acid biosynthetic process	GO:0009507~chloroplast
Master_Control_41576	SO_3189_CA_comp30178_c0_seq5	46.4327	12.6635	0.272727	-1.87447	0.246376	1	tr|A0A061DXC7|A0A061DXC7_THECC	873	38.78	98	43.11	11.23	51	2	79	366	689	779	3e-10	Uncharacterized protein	TCM_006174	Theobroma cacao (Cacao) (Cocoa)	NA	NA	NA	NA	NA	NA
Master_Control_41578	SO_3189_CA_comp20951_c0_seq1	150.354	12.6635	0.0842246	-3.56961	0.0097503	0.397804	tr|W9RA27|W9RA27_9ROSA	464	51.87	187	59.11	40.3	84	3	131	685	4	186	3e-56	UDP-glycosyltransferase 87A1	L484_011161	Morus notabilis	NA	transferase activity, transferring hexosyl groups	GO:0016758	GO:0016758~transferase activity, transferring hexosyl groups	NA	NA
Master_Control_41592	SO_3189_CA_comp26216_c0_seq1	1936.91	268.647	0.138699	-2.84997	0.00186033	0.137407	tr|A0A068U3A3|A0A068U3A3_COFCA	245	80.24	248	64.3	100	44	3	143	880	1	245	1e-139	Coffea canephora DH200=94 genomic scaffold, scaffold_8	GSCOC_T00040260001	Coffea canephora (Robusta coffee)	NA	aminoacyl-tRNA hydrolase activity	GO:0004045	GO:0004045~aminoacyl-tRNA hydrolase activity	NA	NA
Master_Control_41611	SO_3189_CA_comp32148_c0_seq1	2601.34	699.205	0.268786	-1.89547	0.0287137	0.724399	tr|B9RGL5|B9RGL5_RICCO	385	75.58	344	64.95	89.35	84	0	1327	296	42	385	0	Putative uncharacterized protein	RCOM_1441600	Ricinus communis (Castor bean)	NA	NA	NA	NA	NA	NA
Master_Control_41628	SO_3446_SW_c27163_g2_i1	322.818	131.157	0.406289	-1.29942	0.210963	1	tr|K4AZ43|K4AZ43_SOLLC	159	55	120	54.14	75.47	41	3	321	1	3	122	5e-33	Uncharacterized protein	Solyc01g091030.2	Solanum lycopersicum (Tomato) (Lycopersicon esculentum)	NA	NA	NA	NA	NA	NA
Master_Control_41656	SO_3189_CA_comp4981_c0_seq1	16.5831	5.4272	0.327273	-1.61143	0.449018	1	NA	NA	NA	NA	NA	NA	NA	NA	NA	NA	NA	NA	NA	NA	NA	NA	NA	NA	NA	NA	NA	NA
Master_Control_41675	SO_3189_CA_comp20762_c0_seq1	402.417	68.7446	0.170829	-2.54937	0.0176942	0.561534	tr|A0A068VCY6|A0A068VCY6_COFCA	310	80.25	319	65.46	100	51	3	292	1239	1	310	0	Coffea canephora DH200=94 genomic scaffold, scaffold_237	GSCOC_T00007397001	Coffea canephora (Robusta coffee)	NA	transmembrane transport	GO:0055085	NA	GO:0055085~transmembrane transport	NA
Master_Control_41676	SO_3189_CA_comp22670_c0_seq2	941.921	398.9	0.423496	-1.23958	0.169239	1	tr|B9RYW1|B9RYW1_RICCO	405	71.05	380	57.06	93.83	104	3	515	1651	8	382	0	Glucan endo-1,3-beta-glucosidase, putative (EC 3.2.1.39)	RCOM_1314040	Ricinus communis (Castor bean)	NA	carbohydrate metabolic process; glucan endo-1,3-beta-D-glucosidase activity	GO:0005975; GO:0042973	GO:0042973~glucan endo-1,3-beta-D-glucosidase activity	GO:0005975~carbohydrate metabolic process	NA
Master_Control_41677	SO_3189_CA_comp25974_c0_seq1	201.209	74.1718	0.368631	-1.43975	0.206059	1	tr|F6HHZ7|F6HHZ7_VITVI	948	87.54	337	96.84	35.55	42	0	1043	33	612	948	0	Putative uncharacterized protein	VIT_04s0043g00160	Vitis vinifera (Grape)	NA	ATP binding; extracellular region; integral component of membrane; plasma membrane; transmembrane receptor protein serine/threonine kinase activity	GO:0005524; GO:0005576; GO:0016021; GO:0005886; GO:0004675	GO:0005524~ATP binding;GO:0004675~transmembrane receptor protein serine/threonine kinase activity	NA	GO:0005576~extracellular region;GO:0016021~integral component of membrane;GO:0005886~plasma membrane
Master_Control_41692	SO_3189_CA_comp261598_c0_seq1	78.4935	3.61814	0.0460948	-4.43925	0.0100366	0.405794	tr|I1LD19|I1LD19_SOYBN	774	80.95	42	7.17	5.43	8	0	293	418	32	73	1e-12	Uncharacterized protein	NA	Glycine max (Soybean) (Glycine hispida)	NA	folic acid-containing compound biosynthetic process; oxo-acid-lyase activity	GO:0009396; GO:0016833	GO:0016833~oxo-acid-lyase activity	GO:0009396~folic acid-containing compound biosynthetic process	NA
Master_Control_41717	SO_3189_CA_comp416652_c0_seq1	580.409	1.80907	0.00311688	-8.32568	1.46544e-08	1.86145e-05	tr|A0A068UDG6|A0A068UDG6_COFCA	566	42.42	330	19.39	58.3	180	5	3410	4378	237	563	8e-69	Coffea canephora DH200=94 genomic scaffold, scaffold_20	GSCOC_T00022891001	Coffea canephora (Robusta coffee)	NA	ATP binding; protein serine/threonine kinase activity	GO:0005524; GO:0004674	GO:0005524~ATP binding;GO:0004674~protein serine/threonine kinase activity	NA	NA
Master_Control_41719	SO_3189_CA_comp28989_c0_seq1	412.367	123.017	0.298318	-1.74508	0.0881682	1	tr|D7T0R2|D7T0R2_VITVI	144	70.93	86	28.38	59.72	25	0	548	291	59	144	9e-29	Putative uncharacterized protein	VIT_11s0065g00850	Vitis vinifera (Grape)	NA	chloroplast thylakoid membrane	GO:0009535	NA	NA	GO:0009535~chloroplast thylakoid membrane
Master_Control_41720	SO_3446_SW_c23025_g1_i2	278.596	104.021	0.373377	-1.4213	0.184977	1	tr|A0A022R606|A0A022R606_ERYGU	150	66.39	119	41.85	79.33	36	2	635	291	32	150	4e-35	Uncharacterized protein	MIMGU_mgv1a015664mg	Erythranthe guttata (Yellow monkey flower) (Mimulus guttatus)	NA	NA	NA	NA	NA	NA
Master_Control_41722	SO_3189_CA_comp22504_c0_seq1	34.2718	12.6635	0.369501	-1.43635	0.396943	1	tr|G7IBH0|G7IBH0_MEDTR	1340	70.59	34	25.69	2.54	10	0	129	28	57	90	3e-08	ARM repeat protein	MTR_1g038850	Medicago truncatula (Barrel medic) (Medicago tribuloides)	NA	NA	NA	NA	NA	NA
Master_Control_41724	SO_3189_CA_comp810021_c0_seq1	114.976	6.33174	0.0550699	-4.18259	0.006452	0.31276	tr|M5VRD3|M5VRD3_PRUPE	154	67.29	107	23.87	69.48	31	1	512	204	45	151	9e-36	Uncharacterized protein	PRUPE_ppa012786mg	Prunus persica (Peach) (Amygdalus persica)	NA	chloroplast envelope; defense response to virus; embryo development ending in seed dormancy; iron-sulfur cluster assembly; ovule development; production of miRNAs involved in gene silencing by miRNA; production of ta-siRNAs involved in RNA interference; ribosome; structural constituent of ribosome; thylakoid membrane organization; translation; vegetative to reproductive phase transition of merist…	GO:0009941; GO:0051607; GO:0009793; GO:0016226; GO:0048481; GO:0035196; GO:0010267; GO:0005840; GO:0003735; GO:0010027; GO:0006412; GO:0010228	GO:0003735~structural constituent of ribosome	GO:0051607~defense response to virus;GO:0009793~embryo development ending in seed dormancy;GO:0016226~iron-sulfur cluster assembly;GO:0048481~ovule development;GO:0035196~production of miRNAs involved in gene silencing by miRNA;GO:0010267~production of ta-siRNAs involved in RNA interference;GO:0010027~thylakoid membrane organization;GO:0006412~translation;GO:0010228~vegetative to reproductive pha…	GO:0009941~chloroplast envelope;GO:0005840~ribosome
Master_Control_41733	SO_3446_SW_c30012_g1_i2	720.813	146.535	0.203291	-2.29838	0.0183894	0.574946	tr|K4BTJ2|K4BTJ2_SOLLC	240	63.41	205	29.33	85.42	75	0	70	684	2	206	6e-86	Uncharacterized protein	Solyc04g072050.2	Solanum lycopersicum (Tomato) (Lycopersicon esculentum)	NA	vacuole	GO:0005773	NA	NA	GO:0005773~vacuole
Master_Control_41734	SO_3446_SW_c30012_g1_i3	759.507	144.725	0.190552	-2.39174	0.0140008	0.491114	tr|K4BTJ2|K4BTJ2_SOLLC	240	61.18	237	57.62	98.75	92	0	70	780	2	238	3e-101	Uncharacterized protein	Solyc04g072050.2	Solanum lycopersicum (Tomato) (Lycopersicon esculentum)	NA	vacuole	GO:0005773	NA	NA	GO:0005773~vacuole
Master_Control_41735	SO_3446_SW_c24961_g2_i1	8069.35	3844.27	0.476404	-1.06974	0.205528	1	tr|A0A061F5S0|A0A061F5S0_THECC	225	79.08	196	49.33	87.11	41	0	202	789	30	225	3e-104	Plastid developmental protein DAG	TCM_031175	Theobroma cacao (Cacao) (Cocoa)	NA	NA	NA	NA	NA	NA
Master_Control_41744	SO_3189_CA_comp17961_c0_seq3	90.6544	0.904534	0.00997783	-6.64706	0.000991054	0.0910536	tr|A0A067K758|A0A067K758_JATCU	397	79.52	83	17.32	20.91	16	1	1437	1192	60	142	8e-35	Uncharacterized protein	JCGZ_12408	Jatropha curcas (Barbados nut)	NA	ATP binding; protein serine/threonine kinase activity	GO:0005524; GO:0004674	GO:0005524~ATP binding;GO:0004674~protein serine/threonine kinase activity	NA	NA
Master_Control_41750	SO_3189_CA_comp31149_c0_seq1	1159.71	440.508	0.379842	-1.39653	0.117244	1	tr|A0A068TT36|A0A068TT36_COFCA	289	78.01	282	65.73	97.58	60	2	1091	246	10	289	3e-143	Coffea canephora DH200=94 genomic scaffold, scaffold_3	GSCOC_T00026590001	Coffea canephora (Robusta coffee)	NA	NA	NA	NA	NA	NA
Master_Control_41755	SO_3446_SW_c14656_g1_i1	566.037	231.561	0.409091	-1.28951	0.177187	1	tr|K4CQQ1|K4CQQ1_SOLLC	232	92.23	103	15.55	44.4	8	0	724	416	130	232	1e-57	Peptidyl-prolyl cis-trans isomerase	Solyc09g008650.2	Solanum lycopersicum (Tomato) (Lycopersicon esculentum)	NA	cellular response to water deprivation; chloroplast thylakoid lumen; chloroplast thylakoid membrane; peptidyl-prolyl cis-trans isomerase activity; protein folding	GO:0042631; GO:0009543; GO:0009535; GO:0003755; GO:0006457	GO:0003755~peptidyl-prolyl cis-trans isomerase activity	GO:0042631~cellular response to water deprivation;GO:0006457~protein folding	GO:0009543~chloroplast thylakoid lumen;GO:0009535~chloroplast thylakoid membrane
Master_Control_41756	SO_3446_SW_c30411_g3_i1	909.861	373.573	0.410582	-1.28426	0.15645	1	NA	NA	NA	NA	NA	NA	NA	NA	NA	NA	NA	NA	NA	NA	NA	NA	NA	NA	NA	NA	NA	NA
Master_Control_41761	SO_3446_SW_c28046_g1_i1	152.565	75.9809	0.498024	-1.00571	0.390789	1	tr|B9HMP9|B9HMP9_POPTR	269	79.3	227	53.29	84.39	47	0	67	747	3	229	2e-132	Zinc finger family protein	POPTR_0008s20990g	Populus trichocarpa (Western balsam poplar) (Populus balsamifera subsp. trichocarpa)	NA	cytoplasm; negative regulation of defense response to bacterium; nucleus; positive regulation of transcription factor catabolic process; ubiquitin-protein transferase activity; zinc ion binding	GO:0005737; GO:1900425; GO:0005634; GO:1901485; GO:0004842; GO:0008270	GO:0004842~ubiquitin-protein transferase activity;GO:0008270~zinc ion binding	GO:1900425~negative regulation of defense response to bacterium;GO:1901485~positive regulation of transcription factor catabolic process	GO:0005737~cytoplasm;GO:0005634~nucleus
Master_Control_41771	SO_3189_CA_comp1659584_c0_seq1	310.657	135.68	0.436752	-1.19511	0.250278	1	tr|A0A059DI14|A0A059DI14_EUCGR	427	83.5	303	44.32	70.96	50	0	911	1819	125	427	1e-162	Uncharacterized protein	EUGRSUZ_A02296	Eucalyptus grandis (Flooded gum)	NA	integral component of membrane; phospho-N-acetylmuramoyl-pentapeptide-transferase activity	GO:0016021; GO:0008963	GO:0008963~phospho-N-acetylmuramoyl-pentapeptide-transferase activity	NA	GO:0016021~integral component of membrane
Master_Control_41789	SO_3189_CA_comp19581_c0_seq1	171.359	71.4582	0.417009	-1.26185	0.277541	1	NA	NA	NA	NA	NA	NA	NA	NA	NA	NA	NA	NA	NA	NA	NA	NA	NA	NA	NA	NA	NA	NA
Master_Control_41799	SO_3189_CA_comp1366019_c0_seq1	51.9605	12.6635	0.243714	-2.03674	0.200749	1	NA	NA	NA	NA	NA	NA	NA	NA	NA	NA	NA	NA	NA	NA	NA	NA	NA	NA	NA	NA	NA	NA
Master_Control_41802	SO_3189_CA_comp23327_c0_seq1	571.565	258.697	0.452611	-1.14366	0.227582	1	tr|R4PTP6|R4PTP6_CHRMO	383	94.65	374	62.82	97.65	13	1	135	1256	1	367	0	Constans-like protein	NA	Chrysanthemum morifolium (Florist's daisy) (Dendranthema grandiflorum)	NA	intracellular; zinc ion binding	GO:0005622; GO:0008270	GO:0008270~zinc ion binding	NA	GO:0005622~intracellular
Master_Control_41803	SO_3189_CA_comp34057_c1_seq2	243.219	20.8043	0.0855372	-3.5473	0.0045238	0.2485	NA	NA	NA	NA	NA	NA	NA	NA	NA	NA	NA	NA	NA	NA	NA	NA	NA	NA	NA	NA	NA	NA
Master_Control_41805	SO_3189_CA_comp26063_c1_seq1	411.261	130.253	0.316716	-1.65874	0.103584	1	tr|A0A068UIX4|A0A068UIX4_COFCA	544	57.89	38	4.88	6.99	16	0	1344	1457	404	441	2e-12	Coffea canephora DH200=94 genomic scaffold, scaffold_32	GSCOC_T00027317001	Coffea canephora (Robusta coffee)	NA	DNA binding; nucleus; regulation of transcription, DNA-templated	GO:0003677; GO:0005634; GO:0006355	GO:0003677~DNA binding	GO:0006355~regulation of transcription, DNA-templated	GO:0005634~nucleus
Master_Control_41811	SO_3446_SW_c25450_g1_i3	86.2322	40.704	0.472028	-1.08306	0.415856	1	tr|A0A022QDP2|A0A022QDP2_ERYGU	117	59.82	112	26.9	95.73	44	1	1133	798	1	111	2e-34	Uncharacterized protein (Fragment)	MIMGU_mgv1a025683mg	Erythranthe guttata (Yellow monkey flower) (Mimulus guttatus)	NA	NA	NA	NA	NA	NA
Master_Control_41816	SO_3446_SW_c16256_g1_i3	170.253	56.0811	0.329398	-1.6021	0.177115	1	NA	NA	NA	NA	NA	NA	NA	NA	NA	NA	NA	NA	NA	NA	NA	NA	NA	NA	NA	NA	NA	NA
Master_Control_41819	SO_3189_CA_comp24742_c0_seq2	316.185	59.6992	0.188811	-2.40498	0.0302789	0.743755	tr|K4BKI1|K4BKI1_SOLLC	238	70.33	209	49.53	87.82	55	2	209	823	33	238	1e-88	Uncharacterized protein	Solyc03g113280.2	Solanum lycopersicum (Tomato) (Lycopersicon esculentum)	NA	NA	NA	NA	NA	NA
Master_Control_41833	SO_3189_CA_comp25904_c0_seq1	1001.62	2.7136	0.00270921	-8.52791	2.95658e-10	7.27924e-07	tr|M0SZX1|M0SZX1_MUSAM	222	46.15	221	56.28	99.55	96	6	484	1143	18	216	7e-27	Uncharacterized protein	NA	Musa acuminata subsp. malaccensis (Wild banana) (Musa malaccensis)	NA	endopeptidase inhibitor activity	GO:0004866	GO:0004866~endopeptidase inhibitor activity	NA	NA
Master_Control_41844	SO_3446_SW_c12156_g1_i1	68.5436	28.9451	0.422287	-1.2437	0.380769	1	tr|F6I0G4|F6I0G4_VITVI	555	55.19	183	60.93	32.97	77	2	365	901	46	227	8e-60	Putative uncharacterized protein	VIT_04s0044g01000	Vitis vinifera (Grape)	PATHWAY: Glycan metabolism; pectin degradation; 2-dehydro-3-deoxy-D-gluconate from pectin: step 1/5. {ECO:0000256|SAAS:SAAS00077137}.	aspartyl esterase activity; cell wall; cell wall modification; enzyme inhibitor activity; pectin catabolic process; pectinesterase activity	GO:0045330; GO:0005618; GO:0042545; GO:0004857; GO:0045490; GO:0030599	GO:0045330~aspartyl esterase activity;GO:0004857~enzyme inhibitor activity;GO:0030599~pectinesterase activity	GO:0042545~cell wall modification;GO:0045490~pectin catabolic process	GO:0005618~cell wall
Master_Control_41848	SO_3446_SW_c32960_g1_i1	144.826	61.5083	0.424705	-1.23547	0.302973	1	tr|A0A067KWV1|A0A067KWV1_JATCU	1269	47.21	233	55.7	18.36	90	3	155	754	65	297	8e-58	Histone-lysine N-methyltransferase (EC 2.1.1.43)	JCGZ_08001	Jatropha curcas (Barbados nut)	NA	methyltransferase activity; nucleus	GO:0008168; GO:0005634	GO:0008168~methyltransferase activity	NA	GO:0005634~nucleus
Master_Control_41852	SO_3189_CA_comp32015_c0_seq7	267.541	75.9809	0.283997	-1.81605	0.100153	1	tr|A0A059BEL3|A0A059BEL3_EUCGR	407	77.65	349	62.1	85.75	74	4	1565	531	1	349	0	Uncharacterized protein	EUGRSUZ_G02158	Eucalyptus grandis (Flooded gum)	NA	ATP binding; protein serine/threonine kinase activity	GO:0005524; GO:0004674	GO:0005524~ATP binding;GO:0004674~protein serine/threonine kinase activity	NA	NA
Master_Control_41858	SO_3189_CA_comp24630_c0_seq1	1073.48	213.47	0.198858	-2.33019	0.0127251	0.466585	NA	NA	NA	NA	NA	NA	NA	NA	NA	NA	NA	NA	NA	NA	NA	NA	NA	NA	NA	NA	NA	NA
Master_Control_41872	SO_3189_CA_comp15943_c0_seq1	215.581	75.0763	0.348252	-1.5218	0.177832	1	tr|H9BYX8|H9BYX8_9ROSI	598	47.26	328	94.8	54.85	159	6	955	2	23	346	2e-91	Coronatine insensitive 1	NA	Vitis quinquangularis	NA	NA	NA	NA	NA	NA
Master_Control_41887	SO_3189_CA_comp25227_c0_seq1	245.43	49.7494	0.202703	-2.30256	0.046181	0.910328	tr|A0A075M608|A0A075M608_9SPER	110	77.78	36	13.53	32.73	8	0	218	325	63	98	3e-09	Abscisic acid and water-stress induced protein (Fragment)	abaH	Pinus hwangshanensis	NA	response to stress	GO:0006950	NA	GO:0006950~response to stress	NA
Master_Control_41888	SO_3189_CA_comp25227_c0_seq3	127.137	47.0358	0.36996	-1.43456	0.249783	1	NA	NA	NA	NA	NA	NA	NA	NA	NA	NA	NA	NA	NA	NA	NA	NA	NA	NA	NA	NA	NA	NA
Master_Control_41907	SO_3189_CA_comp19394_c0_seq1	12.161	4.52267	0.371901	-1.42701	0.549593	1	NA	NA	NA	NA	NA	NA	NA	NA	NA	NA	NA	NA	NA	NA	NA	NA	NA	NA	NA	NA	NA	NA
Master_Control_41915	SO_3189_CA_comp11000_c0_seq1	21.0053	0.904534	0.0430622	-4.53743	0.0760565	1	tr|A0A068V9F9|A0A068V9F9_COFCA	393	38.31	201	57.05	51.15	112	3	179	778	141	330	2e-34	Coffea canephora DH200=94 genomic scaffold, scaffold_150	GSCOC_T00010923001	Coffea canephora (Robusta coffee)	NA	NA	NA	NA	NA	NA
Master_Control_41925	SO_3189_CA_comp26358_c0_seq2	643.425	296.687	0.461106	-1.11683	0.231342	1	tr|A0A061GZT3|A0A061GZT3_THECC	349	81.35	311	59.73	89.11	57	1	475	1407	40	349	0	Transmembrane amino acid transporter family protein isoform 2	TCM_041523	Theobroma cacao (Cacao) (Cocoa)	NA	integral component of membrane	GO:0016021	NA	NA	GO:0016021~integral component of membrane
Master_Control_41935	SO_3189_CA_comp21783_c0_seq1	180.203	56.0811	0.31121	-1.68404	0.15345	1	tr|A0A067GQK9|A0A067GQK9_CITSI	236	54.32	162	37.1	68.64	65	3	418	891	79	235	2e-41	Uncharacterized protein (Fragment)	CISIN_1g0482281mg	Citrus sinensis (Sweet orange) (Citrus aurantium var. sinensis)	NA	NA	NA	NA	NA	NA
Master_Control_41936	SO_3189_CA_comp21783_c0_seq2	244.325	75.0763	0.307281	-1.70237	0.126939	1	tr|A0A067GQK9|A0A067GQK9_CITSI	236	54.32	162	33.02	68.64	65	3	418	891	79	235	4e-41	Uncharacterized protein (Fragment)	CISIN_1g0482281mg	Citrus sinensis (Sweet orange) (Citrus aurantium var. sinensis)	NA	NA	NA	NA	NA	NA
Master_Control_41938	SO_3446_SW_c27324_g1_i1	86.2322	32.5632	0.377622	-1.40498	0.300434	1	tr|A0A067JMC1|A0A067JMC1_JATCU	160	63.73	102	32.83	63.75	37	0	144	449	59	160	5e-22	Uncharacterized protein	JCGZ_22666	Jatropha curcas (Barbados nut)	NA	BLOC-1 complex; intracellular protein transport	GO:0031083; GO:0006886	NA	GO:0006886~intracellular protein transport	GO:0031083~BLOC-1 complex
Master_Control_41944	SO_3446_SW_c60072_g1_i1	22.1108	5.4272	0.245455	-2.02647	0.308745	1	NA	NA	NA	NA	NA	NA	NA	NA	NA	NA	NA	NA	NA	NA	NA	NA	NA	NA	NA	NA	NA	NA
Master_Control_41950	SO_3189_CA_comp16535_c0_seq2	12.161	1.80907	0.14876	-2.74894	0.296814	1	tr|Q45GM2|Q45GM2_ARATH	339	81.42	113	84.96	33.33	21	0	340	2	1	113	2e-62	2-oxoglutarate (2OG) and Fe(II)-dependent oxygenase superfamily protein (Expressed protein)	At1g68080	Arabidopsis thaliana (Mouse-ear cress)	NA	iron ion binding; L-ascorbic acid binding; oxidoreductase activity, acting on paired donors, with incorporation or reduction of molecular oxygen	GO:0031418; GO:0005506; GO:0016705	GO:0031418~L-ascorbic acid binding;GO:0005506~iron ion binding;GO:0016705~oxidoreductase activity, acting on paired donors, with incorporation or reduction of molecular oxygen	NA	NA
Master_Control_41961	SO_3189_CA_comp25926_c0_seq2	863.428	330.155	0.382377	-1.38693	0.129457	1	tr|A0A022PTD6|A0A022PTD6_ERYGU	211	55.96	218	48.99	100	76	6	1172	558	1	211	4e-34	Uncharacterized protein	MIMGU_mgv1a013743mg	Erythranthe guttata (Yellow monkey flower) (Mimulus guttatus)	NA	NA	NA	NA	NA	NA
Master_Control_41971	SO_3189_CA_comp21860_c0_seq1	3670.4	1610.98	0.43891	-1.188	0.157428	1	tr|Q9ZSL3|Q9ZSL3_CICIN	153	98.53	68	55.43	44.44	1	0	204	1	1	68	1e-42	Heat shock protein (Fragment)	NA	Cichorium intybus (Chicory)	NA	ATP binding	GO:0005524	GO:0005524~ATP binding	NA	NA
Master_Control_41974	SO_3189_CA_comp26007_c0_seq2	1624.04	795.085	0.489572	-1.03041	0.230946	1	tr|A5B1R0|A5B1R0_VITVI	184	84.24	184	53.23	100	29	0	149	700	1	184	1e-101	Putative uncharacterized protein	VIT_15s0046g02280 VITISV_024680	Vitis vinifera (Grape)	NA	acid-amino acid ligase activity	GO:0016881	GO:0016881~acid-amino acid ligase activity	NA	NA
Master_Control_41976	SO_3189_CA_comp29295_c0_seq2	1477	688.35	0.466045	-1.10146	0.203918	1	tr|I1MKV4|I1MKV4_SOYBN	155	89.36	141	17.65	90.97	15	0	149	571	1	141	6e-84	Uncharacterized protein	NA	Glycine max (Soybean) (Glycine hispida)	NA	acid-amino acid ligase activity	GO:0016881	GO:0016881~acid-amino acid ligase activity	NA	NA
Master_Control_41980	SO_3189_CA_comp26906_c0_seq2	403.523	83.2171	0.206227	-2.2777	0.0313011	0.758936	tr|A0A059C6K1|A0A059C6K1_EUCGR	129	70.63	126	45.43	97.67	34	1	198	566	1	126	7e-57	Uncharacterized protein	EUGRSUZ_E02744	Eucalyptus grandis (Flooded gum)	NA	NA	NA	NA	NA	NA
Master_Control_41995	SO_3189_CA_comp30481_c0_seq3	7176.07	335.582	0.0467641	-4.41846	3.3325e-06	0.00142922	tr|A0A068U441|A0A068U441_COFCA	413	44.49	272	30.56	65.86	109	6	98	790	3	273	4e-61	Coffea canephora DH200=94 genomic scaffold, scaffold_9	GSCOC_T00041358001	Coffea canephora (Robusta coffee)	NA	intracellular; zinc ion binding	GO:0005622; GO:0008270	GO:0008270~zinc ion binding	NA	GO:0005622~intracellular
Master_Control_42005	SO_3446_SW_c29258_g1_i1	2638.93	265.933	0.100773	-3.31082	0.000322145	0.0428294	tr|A0A059DEF8|A0A059DEF8_EUCGR	213	85.58	215	37.43	100	29	1	273	917	1	213	3e-112	Uncharacterized protein	EUGRSUZ_A01457	Eucalyptus grandis (Flooded gum)	NA	calcium ion binding	GO:0005509	GO:0005509~calcium ion binding	NA	NA
Master_Control_42019	SO_3189_CA_comp263684_c0_seq1	37.5884	2.7136	0.0721925	-3.79201	0.0544419	0.97823	NA	NA	NA	NA	NA	NA	NA	NA	NA	NA	NA	NA	NA	NA	NA	NA	NA	NA	NA	NA	NA	NA
Master_Control_42025	SO_3189_CA_comp23827_c1_seq1	19953.9	5813.44	0.291343	-1.77921	0.0470268	0.910328	tr|A5AJ89|A5AJ89_VITVI	132	63.16	133	40.22	100	46	2	731	336	1	131	4e-47	Putative uncharacterized protein	VIT_11s0016g05270 VITISV_033397	Vitis vinifera (Grape)	NA	chloroplast; isopentenyl diphosphate biosynthetic process, methylerythritol 4-phosphate pathway; pentose-phosphate shunt; photosynthetic electron transport in photosystem I; photosystem II assembly; plastid organization; rRNA processing	GO:0009507; GO:0019288; GO:0006098; GO:0009773; GO:0010207; GO:0009657; GO:0006364	NA	GO:0019288~isopentenyl diphosphate biosynthetic process, methylerythritol 4-phosphate pathway;GO:0006098~pentose-phosphate shunt;GO:0009773~photosynthetic electron transport in photosystem I;GO:0010207~photosystem II assembly;GO:0009657~plastid organization;GO:0006364~rRNA processing	GO:0009507~chloroplast
Master_Control_42040	SO_3189_CA_comp27439_c0_seq5	295.18	132.967	0.45046	-1.15053	0.271335	1	tr|W9RJT5|W9RJT5_9ROSA	99	81.72	93	29.94	93.94	17	0	629	351	1	93	5e-49	Uncharacterized protein	L484_014032	Morus notabilis	NA	NA	NA	NA	NA	NA
Master_Control_33192	SO_3446_SW_c51842_g1_i1	70.7547	34.3723	0.485795	-1.04158	0.454416	1	NA	NA	NA	NA	NA	NA	NA	NA	NA	NA	NA	NA	NA	NA	NA	NA	NA	NA	NA	NA	NA	NA
Master_Control_42044	SO_3446_SW_c20334_g1_i1	102397	43763.2	0.427385	-1.22639	0.26369	1	tr|A0A0A0QTG8|A0A0A0QTG8_9ASTR	804	99.28	696	66.2	86.57	5	0	2872	785	68	763	0	Heat shock protein 90kDa beta (Fragment)	NA	Chrysanthemum boreale	NA	NA	NA	NA	NA	NA
Master_Control_42046	SO_3189_CA_comp21277_c0_seq1	1889.37	898.202	0.475398	-1.07279	0.209329	1	tr|A0A059AUR9|A0A059AUR9_EUCGR	346	70.41	338	68.51	97.69	99	1	178	1191	8	344	5e-167	Uncharacterized protein	EUGRSUZ_H004702	Eucalyptus grandis (Flooded gum)	NA	NA	NA	NA	NA	NA
Master_Control_42059	SO_3189_CA_comp18935_c0_seq3	941.921	345.532	0.366837	-1.44679	0.111666	1	tr|A0A068VIR0|A0A068VIR0_COFCA	273	54.25	247	52.55	90.48	102	3	297	1007	26	271	3e-81	Coffea canephora DH200=94 genomic scaffold, scaffold_1253	GSCOC_T00008463001	Coffea canephora (Robusta coffee)	NA	NA	NA	NA	NA	NA
Master_Control_42061	SO_3189_CA_comp34573_c3_seq1	557.193	101.308	0.181818	-2.45943	0.015641	0.524768	tr|A0A022R0R0|A0A022R0R0_ERYGU	230	75	164	38.65	71.3	41	0	380	871	64	227	9e-86	Uncharacterized protein	MIMGU_mgv1a013095mg	Erythranthe guttata (Yellow monkey flower) (Mimulus guttatus)	NA	NA	NA	NA	NA	NA
Master_Control_42067	SO_3446_SW_c14475_g1_i1	639.003	132.967	0.208084	-2.26476	0.021915	0.63193	NA	NA	NA	NA	NA	NA	NA	NA	NA	NA	NA	NA	NA	NA	NA	NA	NA	NA	NA	NA	NA	NA
Master_Control_42068	SO_3446_SW_c58674_g1_i1	320.607	23.5179	0.0733542	-3.76898	0.00172151	0.130439	tr|F6HGY2|F6HGY2_VITVI	530	69.74	542	90.84	100	143	7	1694	93	1	529	0	MATE efflux family protein	VIT_11s0016g03050	Vitis vinifera (Grape)	NA	antiporter activity; drug transmembrane transporter activity; integral component of membrane	GO:0015297; GO:0015238; GO:0016021	GO:0015297~antiporter activity;GO:0015238~drug transmembrane transporter activity	NA	GO:0016021~integral component of membrane
Master_Control_42072	SO_3189_CA_comp26225_c0_seq3	248.747	110.353	0.443636	-1.17255	0.277034	1	tr|F4I615|F4I615_ARATH	162	85.71	28	25.69	17.28	4	0	173	256	1	28	6e-07	Ubiquitin-conjugating enzyme E2 36	UBC36 At1g16890	Arabidopsis thaliana (Mouse-ear cress)	NA	acid-amino acid ligase activity	GO:0016881	GO:0016881~acid-amino acid ligase activity	NA	NA
Master_Control_42079	SO_3189_CA_comp21293_c0_seq2	109.449	6.33174	0.0578512	-4.11151	0.00781957	0.347311	NA	NA	NA	NA	NA	NA	NA	NA	NA	NA	NA	NA	NA	NA	NA	NA	NA	NA	NA	NA	NA	NA
Master_Control_33195	SO_3446_SW_c45571_g1_i1	11.0554	5.4272	0.490909	-1.02647	0.680161	1	NA	NA	NA	NA	NA	NA	NA	NA	NA	NA	NA	NA	NA	NA	NA	NA	NA	NA	NA	NA	NA	NA
Master_Control_42113	SO_3189_CA_comp20576_c0_seq1	177.992	83.2171	0.467532	-1.09686	0.337186	1	tr|A0A061ET00|A0A061ET00_THECC	418	65.57	427	75.75	100	133	6	1608	334	1	415	0	Pectinacetylesterase family protein isoform 1	TCM_021942	Theobroma cacao (Cacao) (Cocoa)	NA	NA	NA	NA	NA	NA
Master_Control_42160	SO_3189_CA_comp28371_c0_seq2	329.451	70.5537	0.214155	-2.22327	0.0414961	0.868455	NA	NA	NA	NA	NA	NA	NA	NA	NA	NA	NA	NA	NA	NA	NA	NA	NA	NA	NA	NA	NA	NA
Master_Control_42162	SO_3189_CA_comp450696_c0_seq1	22.1108	5.4272	0.245455	-2.02647	0.308745	1	tr|M0VI84|M0VI84_HORVD	428	53.97	252	89.26	58.88	114	1	843	94	161	412	9e-92	Uncharacterized protein (Fragment)	NA	Hordeum vulgare var. distichum (Domesticated barley)	NA	DNA integration; nucleic acid binding	GO:0015074; GO:0003676	GO:0003676~nucleic acid binding	GO:0015074~DNA integration	NA
Master_Control_42170	SO_3189_CA_comp7551_c0_seq1	281.913	0.904534	0.00320856	-8.28386	1.49287e-06	0.000755626	tr|A0A061GVG6|A0A061GVG6_THECC	117	61.02	59	21.96	50.43	11	1	551	411	1	59	1e-12	Copper ion binding isoform 3	TCM_041383	Theobroma cacao (Cacao) (Cocoa)	NA	NA	NA	NA	NA	NA
Master_Control_42171	SO_3189_CA_comp19946_c0_seq1	354.879	170.052	0.479184	-1.06135	0.293461	1	NA	NA	NA	NA	NA	NA	NA	NA	NA	NA	NA	NA	NA	NA	NA	NA	NA	NA	NA	NA	NA	NA
Master_Control_42176	SO_3189_CA_comp23779_c0_seq1	82632.6	33240.7	0.402271	-1.31376	0.213655	1	tr|A5BB38|A5BB38_VITVI	526	60.75	530	56.56	100	185	8	2446	905	1	523	0	Putative uncharacterized protein	VIT_03s0091g00230 VITISV_006022	Vitis vinifera (Grape)	NA	myo-inositol hexakisphosphate biosynthetic process	GO:0010264	NA	GO:0010264~myo-inositol hexakisphosphate biosynthetic process	NA
Master_Control_42180	SO_3446_SW_c27001_g3_i1	40531.4	16493.3	0.406926	-1.29716	0.174439	1	tr|I1YP72|I1YP72_CAMSI	932	87.3	551	39.77	59.12	57	3	325	1938	1	551	0	Trehalose-6-phosphate synthase	NA	Camellia sinensis (Tea)	NA	alpha,alpha-trehalose-phosphate synthase (UDP-forming) activity; trehalose biosynthetic process	GO:0003825; GO:0005992	GO:0003825~alpha,alpha-trehalose-phosphate synthase (UDP-forming) activity	GO:0005992~trehalose biosynthetic process	NA
Master_Control_42192	SO_3446_SW_c15768_g1_i1	90.6544	37.9904	0.419069	-1.25474	0.345088	1	NA	NA	NA	NA	NA	NA	NA	NA	NA	NA	NA	NA	NA	NA	NA	NA	NA	NA	NA	NA	NA	NA
Master_Control_42203	SO_3189_CA_comp34775_c0_seq3	1561.02	627.747	0.402138	-1.31424	0.131038	1	tr|M1A7J8|M1A7J8_SOLTU	755	64.95	759	86.15	100	249	4	2489	252	1	755	0	Uncharacterized protein	PGSC0003DMG400006395	Solanum tuberosum (Potato)	NA	NA	NA	NA	NA	NA
Master_Control_42225	SO_3189_CA_comp27792_c0_seq1	990.565	159.198	0.160714	-2.63743	0.00584956	0.292588	tr|A0A022PW80|A0A022PW80_ERYGU	615	51.9	630	72.58	100	279	7	377	2242	2	615	1e-168	Uncharacterized protein	MIMGU_mgv1a022898mg	Erythranthe guttata (Yellow monkey flower) (Mimulus guttatus)	NA	nuclear chromosome	GO:0000228	NA	NA	GO:0000228~nuclear chromosome
Master_Control_42236	SO_3189_CA_comp25526_c0_seq3	123.821	46.1312	0.372565	-1.42444	0.255512	1	tr|M1D4D3|M1D4D3_SOLTU	293	74.01	177	77.63	60.41	46	0	531	1	1	177	5e-81	Sugar transporter SWEET	PGSC0003DMG400031738	Solanum tuberosum (Potato)	NA	carbohydrate transport; integral component of membrane	GO:0008643; GO:0016021	NA	GO:0008643~carbohydrate transport	GO:0016021~integral component of membrane
Master_Control_42246	SO_3446_SW_c20073_g1_i1	5990.93	2815.81	0.470013	-1.08923	0.194376	1	tr|A0A068UWW5|A0A068UWW5_COFCA	289	58.75	240	60.76	83.04	81	8	962	288	52	288	3e-80	Coffea canephora DH200=94 genomic scaffold, scaffold_72	GSCOC_T00037792001	Coffea canephora (Robusta coffee)	NA	nucleic acid binding; nucleotide binding	GO:0003676; GO:0000166	GO:0003676~nucleic acid binding;GO:0000166~nucleotide binding	NA	NA
Master_Control_42281	SO_3446_SW_c28094_g1_i1	12992.3	6300.08	0.484908	-1.04422	0.226302	1	tr|A0A068UG63|A0A068UG63_COFCA	156	58.82	153	27.65	98.08	44	3	877	428	15	151	1e-44	Coffea canephora DH200=94 genomic scaffold, scaffold_26	GSCOC_T00024749001	Coffea canephora (Robusta coffee)	NA	sequence-specific DNA binding; sequence-specific DNA binding transcription factor activity	GO:0043565; GO:0003700	GO:0043565~sequence-specific DNA binding;GO:0003700~sequence-specific DNA binding transcription factor activity	NA	NA
Master_Control_42299	SO_3189_CA_comp26985_c0_seq4	1820.83	866.544	0.475907	-1.07125	0.210788	1	tr|V4SF31|V4SF31_9ROSI	560	84.38	557	77.94	99.46	86	1	1908	241	4	560	0	Uncharacterized protein	CICLE_v10025298mg	Citrus clementina	NA	NAD biosynthetic process; nicotinate-nucleotide diphosphorylase (carboxylating) activity; nicotinate nucleotide salvage; nicotinate phosphoribosyltransferase activity	GO:0009435; GO:0019358; GO:0004516; GO:0004514	GO:0004516~nicotinate phosphoribosyltransferase activity;GO:0004514~nicotinate-nucleotide diphosphorylase (carboxylating) activity	GO:0009435~NAD biosynthetic process;GO:0019358~nicotinate nucleotide salvage	NA
Master_Control_42303	SO_3189_CA_comp22693_c0_seq1	75.1768	12.6635	0.168449	-2.56961	0.0895906	1	NA	NA	NA	NA	NA	NA	NA	NA	NA	NA	NA	NA	NA	NA	NA	NA	NA	NA	NA	NA	NA	NA
Master_Control_42321	SO_3189_CA_comp24122_c0_seq1	201.209	23.5179	0.116883	-3.09686	0.0139885	0.491051	NA	NA	NA	NA	NA	NA	NA	NA	NA	NA	NA	NA	NA	NA	NA	NA	NA	NA	NA	NA	NA	NA
Master_Control_42332	SO_3189_CA_comp34842_c0_seq10	42.0106	14.4725	0.344498	-1.53743	0.343258	1	NA	NA	NA	NA	NA	NA	NA	NA	NA	NA	NA	NA	NA	NA	NA	NA	NA	NA	NA	NA	NA	NA
Master_Control_42344	SO_3189_CA_comp23085_c0_seq2	155.881	1.80907	0.0116054	-6.42906	0.000160134	0.0254718	tr|A0A022QDS9|A0A022QDS9_ERYGU	377	52.54	276	99.76	73.21	85	3	829	2	62	291	7e-79	Uncharacterized protein (Fragment)	MIMGU_mgv1a0062851mg	Erythranthe guttata (Yellow monkey flower) (Mimulus guttatus)	NA	integral component of membrane; transmembrane transporter activity	GO:0016021; GO:0022857	GO:0022857~transmembrane transporter activity	NA	GO:0016021~integral component of membrane
Master_Control_42359	SO_3189_CA_comp22713_c0_seq1	1327.76	401.613	0.302475	-1.72511	0.0536774	0.972287	tr|B9RBV9|B9RBV9_RICCO	306	73.43	207	43.07	67.65	55	0	970	350	89	295	1e-86	Putative uncharacterized protein	RCOM_1681440	Ricinus communis (Castor bean)	NA	NA	NA	NA	NA	NA
Master_Control_42362	SO_3189_CA_comp489774_c0_seq1	58.5937	14.4725	0.246998	-2.01743	0.191977	1	tr|B9S2P5|B9S2P5_RICCO	524	51.63	399	99.92	76.15	192	1	1	1197	82	479	1e-146	Pentatricopeptide repeat-containing protein, putative	RCOM_0559780	Ricinus communis (Castor bean)	NA	NA	NA	NA	NA	NA
Master_Control_42385	SO_3446_SW_c27244_g1_i1	57.4882	23.5179	0.409091	-1.28951	0.385135	1	NA	NA	NA	NA	NA	NA	NA	NA	NA	NA	NA	NA	NA	NA	NA	NA	NA	NA	NA	NA	NA	NA
Master_Control_42423	SO_3189_CA_comp26374_c0_seq2	237.691	115.78	0.487104	-1.0377	0.336416	1	NA	NA	NA	NA	NA	NA	NA	NA	NA	NA	NA	NA	NA	NA	NA	NA	NA	NA	NA	NA	NA	NA
Master_Control_42430	SO_3446_SW_c9829_g1_i1	36.4829	17.1861	0.471074	-1.08597	0.508572	1	NA	NA	NA	NA	NA	NA	NA	NA	NA	NA	NA	NA	NA	NA	NA	NA	NA	NA	NA	NA	NA	NA
Master_Control_42437	SO_3446_SW_c24911_g1_i1	803.729	56.9856	0.0709016	-3.81804	0.000253648	0.0358498	tr|G7J4T3|G7J4T3_MEDTR	192	44.88	127	26.44	66.15	66	2	1033	1404	12	137	2e-26	Histone deacetylase superfamily protein	MTR_3g077120	Medicago truncatula (Barrel medic) (Medicago tribuloides)	NA	histone deacetylase activity	GO:0004407	GO:0004407~histone deacetylase activity	NA	NA
Master_Control_42439	SO_3446_SW_c24911_g1_i2	483.122	48.8448	0.101103	-3.30611	0.00242669	0.16416	tr|G7J4T3|G7J4T3_MEDTR	192	44.88	127	28.91	66.15	66	2	910	1281	12	137	9e-27	Histone deacetylase superfamily protein	MTR_3g077120	Medicago truncatula (Barrel medic) (Medicago tribuloides)	NA	histone deacetylase activity	GO:0004407	GO:0004407~histone deacetylase activity	NA	NA
Master_Control_42438	SO_3189_CA_comp22934_c0_seq2	1218.31	74.1718	0.060881	-4.03786	6.21776e-05	0.0128896	tr|V7CEX0|V7CEX0_PHAVU	475	40.91	132	37.32	27.79	76	1	629	1024	9	138	9e-21	Histone deacetylase (EC 3.5.1.98)	PHAVU_003G203800g	Phaseolus vulgaris (Kidney bean) (French bean)	NA	NAD-dependent histone deacetylase activity (H3-K14 specific); NAD-dependent histone deacetylase activity (H3-K18 specific); NAD-dependent histone deacetylase activity (H3-K9 specific); NAD-dependent histone deacetylase activity (H4-K16 specific); nucleus; regulation of transcription, DNA-templated; transcription, DNA-templated	GO:0032041; GO:0097372; GO:0046969; GO:0046970; GO:0005634; GO:0006355; GO:0006351	GO:0032041~NAD-dependent histone deacetylase activity (H3-K14 specific);GO:0097372~NAD-dependent histone deacetylase activity (H3-K18 specific);GO:0046969~NAD-dependent histone deacetylase activity (H3-K9 specific);GO:0046970~NAD-dependent histone deacetylase activity (H4-K16 specific)	GO:0006355~regulation of transcription, DNA-templated;GO:0006351~transcription, DNA-templated	GO:0005634~nucleus
Master_Control_42448	SO_3189_CA_comp27168_c0_seq1	491.966	225.229	0.457814	-1.12717	0.243269	1	tr|B9T2V9|B9T2V9_RICCO	395	74.54	381	63.64	96.46	95	2	1414	278	1	381	0	Trehalose 6-phosphate phosphatase (EC 3.1.3.12)	RCOM_0196180	Ricinus communis (Castor bean)	PATHWAY: Glycan biosynthesis; trehalose biosynthesis. {ECO:0000256|RuleBase:RU361117}.	trehalose biosynthetic process; trehalose-phosphatase activity	GO:0005992; GO:0004805	GO:0004805~trehalose-phosphatase activity	GO:0005992~trehalose biosynthetic process	NA
Master_Control_42473	SO_3189_CA_comp29873_c0_seq1	373.673	145.63	0.389726	-1.35947	0.181681	1	tr|M5WC52|M5WC52_PRUPE	175	79.73	148	46.06	84.57	30	0	281	724	28	175	3e-76	Uncharacterized protein	PRUPE_ppa012307mg	Prunus persica (Peach) (Amygdalus persica)	NA	chloroplast thylakoid lumen; glucosinolate biosynthetic process; stomatal complex morphogenesis	GO:0009543; GO:0019761; GO:0010103	NA	GO:0019761~glucosinolate biosynthetic process;GO:0010103~stomatal complex morphogenesis	GO:0009543~chloroplast thylakoid lumen
Master_Control_42510	SO_3446_SW_c44535_g1_i1	131.559	64.2219	0.488159	-1.03458	0.392239	1	NA	NA	NA	NA	NA	NA	NA	NA	NA	NA	NA	NA	NA	NA	NA	NA	NA	NA	NA	NA	NA	NA
Master_Control_42560	SO_3189_CA_comp24165_c0_seq3	126.032	1.80907	0.0143541	-6.1224	0.000483186	0.056816	tr|M5WTD2|M5WTD2_PRUPE	495	46.26	214	71.1	43.23	86	2	899	258	303	487	2e-45	Uncharacterized protein	PRUPE_ppa004702mg	Prunus persica (Peach) (Amygdalus persica)	NA	amino acid transport; ATP binding; endoplasmic reticulum unfolded protein response; ethylene biosynthetic process; integral component of membrane; jasmonic acid mediated signaling pathway; nicotinate transporter activity; nitrate transport; N-methylnicotinate transporter activity; plant-type cell wall modification; plasma membrane; pollen tube growth; protein targeting to membrane; regulation of …	GO:0005524; GO:0090417; GO:0006865; GO:0030968; GO:0009693; GO:0016021; GO:0009867; GO:0090416; GO:0015706; GO:0009827; GO:0005886; GO:0009860; GO:0006612; GO:0010363; GO:0009863; GO:0022857	GO:0005524~ATP binding;GO:0090417~N-methylnicotinate transporter activity;GO:0090416~nicotinate transporter activity;GO:0022857~transmembrane transporter activity	GO:0006865~amino acid transport;GO:0030968~endoplasmic reticulum unfolded protein response;GO:0009693~ethylene biosynthetic process;GO:0009867~jasmonic acid mediated signaling pathway;GO:0015706~nitrate transport;GO:0009827~plant-type cell wall modification;GO:0009860~pollen tube growth;GO:0006612~protein targeting to membrane;GO:0010363~regulation of plant-type hypersensitive response;GO:0009863…	GO:0016021~integral component of membrane;GO:0005886~plasma membrane
Master_Control_42563	SO_3189_CA_comp26845_c0_seq1	572.671	3.61814	0.00631801	-7.30631	8.83321e-08	7.59298e-05	tr|A0A022Q440|A0A022Q440_ERYGU	370	48.53	373	87.7	100	130	14	110	1054	1	369	1e-69	Uncharacterized protein	MIMGU_mgv1a008553mg	Erythranthe guttata (Yellow monkey flower) (Mimulus guttatus)	NA	DNA binding; nucleus; sequence-specific DNA binding transcription factor activity; transcription, DNA-templated	GO:0003677; GO:0005634; GO:0003700; GO:0006351	GO:0003677~DNA binding;GO:0003700~sequence-specific DNA binding transcription factor activity	GO:0006351~transcription, DNA-templated	GO:0005634~nucleus
Master_Control_42572	SO_3446_SW_c8983_g1_i1	4701.87	1166.85	0.248167	-2.01062	0.0192051	0.585359	tr|A0A087HRV0|A0A087HRV0_ARAAL	130	80.77	130	44.57	100	24	1	719	333	1	130	5e-52	Uncharacterized protein	AALP_AA1G310700	Arabis alpina (Alpine rock-cress)	NA	chlorophyll binding; photosynthesis; photosystem I	GO:0016168; GO:0015979; GO:0009522	GO:0016168~chlorophyll binding	GO:0015979~photosynthesis	GO:0009522~photosystem I
Master_Control_42624	SO_3446_SW_c25502_g1_i1	4417.74	1321.52	0.29914	-1.74111	0.0409021	0.86253	tr|A0A061FIX5|A0A061FIX5_THECC	475	64.44	450	67.81	94.74	138	4	301	1629	25	459	0	Mitochondrial transcription termination factor family protein isoform 1	TCM_035780	Theobroma cacao (Cacao) (Cocoa)	NA	NA	NA	NA	NA	NA
Master_Control_42657	SO_3189_CA_comp546523_c0_seq1	28.7441	13.568	0.472028	-1.08306	0.535871	1	NA	NA	NA	NA	NA	NA	NA	NA	NA	NA	NA	NA	NA	NA	NA	NA	NA	NA	NA	NA	NA	NA
Master_Control_42658	SO_3189_CA_comp470263_c0_seq1	28.7441	3.61814	0.125874	-2.98995	0.132141	1	NA	NA	NA	NA	NA	NA	NA	NA	NA	NA	NA	NA	NA	NA	NA	NA	NA	NA	NA	NA	NA	NA
Master_Control_42662	SO_3189_CA_comp34579_c0_seq1	162.515	19.8997	0.122449	-3.02975	0.0207497	0.611098	NA	NA	NA	NA	NA	NA	NA	NA	NA	NA	NA	NA	NA	NA	NA	NA	NA	NA	NA	NA	NA	NA
Master_Control_42663	SO_3446_SW_c27680_g1_i1	69.6491	13.568	0.194805	-2.3599	0.120352	1	tr|M5W124|M5W124_PRUPE	219	47	200	59.17	91.32	86	4	749	183	29	219	7e-44	Uncharacterized protein	PRUPE_ppa011216mg	Prunus persica (Peach) (Amygdalus persica)	NA	zinc ion binding	GO:0008270	GO:0008270~zinc ion binding	NA	NA
Master_Control_33222	SO_3189_CA_comp16987_c0_seq1	61.9103	16.2816	0.262987	-1.92694	0.204116	1	NA	NA	NA	NA	NA	NA	NA	NA	NA	NA	NA	NA	NA	NA	NA	NA	NA	NA	NA	NA	NA	NA
Master_Control_42675	SO_3189_CA_comp29403_c0_seq2	3313.31	752.572	0.227136	-2.13837	0.0137183	0.48763	tr|M5WG09|M5WG09_PRUPE	376	81.97	305	65.69	81.12	54	1	232	1143	60	364	0	Uncharacterized protein	PRUPE_ppa018291mg	Prunus persica (Peach) (Amygdalus persica)	NA	chloroplast envelope; hydrolase activity; maltose metabolic process; positive regulation of catalytic activity; starch biosynthetic process	GO:0009941; GO:0016787; GO:0000023; GO:0043085; GO:0019252	GO:0016787~hydrolase activity	GO:0000023~maltose metabolic process;GO:0043085~positive regulation of catalytic activity;GO:0019252~starch biosynthetic process	GO:0009941~chloroplast envelope
Master_Control_42676	SO_3189_CA_comp29403_c0_seq1	6979.28	1575.7	0.225768	-2.14709	0.0129382	0.47007	tr|M5WG09|M5WG09_PRUPE	376	78.81	335	67.22	89.1	71	0	241	1245	30	364	0	Uncharacterized protein	PRUPE_ppa018291mg	Prunus persica (Peach) (Amygdalus persica)	NA	chloroplast envelope; hydrolase activity; maltose metabolic process; positive regulation of catalytic activity; starch biosynthetic process	GO:0009941; GO:0016787; GO:0000023; GO:0043085; GO:0019252	GO:0016787~hydrolase activity	GO:0000023~maltose metabolic process;GO:0043085~positive regulation of catalytic activity;GO:0019252~starch biosynthetic process	GO:0009941~chloroplast envelope
Master_Control_42697	SO_3189_CA_comp28662_c0_seq3	23.2164	6.33174	0.272727	-1.87447	0.334192	1	NA	NA	NA	NA	NA	NA	NA	NA	NA	NA	NA	NA	NA	NA	NA	NA	NA	NA	NA	NA	NA	NA
Master_Control_42708	SO_3446_SW_c28276_g1_i2	316.185	75.9809	0.240305	-2.05706	0.0586245	1	tr|X5BXX0|X5BXX0_NICBE	464	50.81	496	83.97	100	203	7	1632	148	9	464	1e-160	snRNA-activating protein complex subunit	SNAPc	Nicotiana benthamiana	NA	NA	NA	NA	NA	NA
Master_Control_42717	SO_3189_CA_comp21531_c0_seq4	139.298	14.4725	0.103896	-3.26679	0.0175948	0.559358	tr|B9SZQ2|B9SZQ2_RICCO	368	72.66	289	55.33	78.53	75	2	446	1312	81	365	9e-156	Mutt domain protein, putative (EC 3.6.1.22)	RCOM_0006430	Ricinus communis (Castor bean)	NA	NAD+ diphosphatase activity	GO:0000210	GO:0000210~NAD+ diphosphatase activity	NA	NA
Master_Control_33225	SO_3189_CA_comp1041244_c0_seq1	18.7942	7.23627	0.385027	-1.37697	0.494729	1	NA	NA	NA	NA	NA	NA	NA	NA	NA	NA	NA	NA	NA	NA	NA	NA	NA	NA	NA	NA	NA	NA
Master_Control_42736	SO_3189_CA_comp33272_c0_seq1	1989.97	895.489	0.45	-1.152	0.177606	1	tr|A0A067LD42|A0A067LD42_JATCU	387	73.9	387	51.17	100	97	1	579	1727	1	387	0	Uncharacterized protein	JCGZ_10241	Jatropha curcas (Barbados nut)	NA	beta-1,4-mannosylglycoprotein 4-beta-N-acetylglucosaminyltransferase activity; membrane; protein N-linked glycosylation	GO:0003830; GO:0016020; GO:0006487	GO:0003830~beta-1,4-mannosylglycoprotein 4-beta-N-acetylglucosaminyltransferase activity	GO:0006487~protein N-linked glycosylation	GO:0016020~membrane
Master_Control_42752	SO_3446_SW_c28704_g1_i2	43.1161	18.0907	0.41958	-1.25298	0.430076	1	NA	NA	NA	NA	NA	NA	NA	NA	NA	NA	NA	NA	NA	NA	NA	NA	NA	NA	NA	NA	NA	NA
Master_Control_42759	SO_3446_SW_c582_g1_i1	177.992	69.6491	0.391304	-1.35364	0.24312	1	tr|F6H707|F6H707_VITVI	707	52.96	659	81.9	93.21	296	5	90	2033	1	656	0	Putative uncharacterized protein	VIT_05s0077g00600	Vitis vinifera (Grape)	NA	carpel morphogenesis	GO:0048445	NA	GO:0048445~carpel morphogenesis	NA
Master_Control_42792	SO_3446_SW_c20803_g1_i1	263.119	77.7899	0.295646	-1.75806	0.111329	1	tr|M1BJQ5|M1BJQ5_SOLTU	642	54.89	634	76.91	98.75	260	7	2222	369	1	624	0	Uncharacterized protein	PGSC0003DMG400018187	Solanum tuberosum (Potato)	NA	chloroplast; embryo sac egg cell differentiation; mitochondrion; RNA splicing	GO:0008380; GO:0009507; GO:0009560; GO:0005739	NA	GO:0008380~RNA splicing;GO:0009560~embryo sac egg cell differentiation	GO:0009507~chloroplast;GO:0005739~mitochondrion
Master_Control_42844	SO_3446_SW_c29231_g1_i2	114343	45663.6	0.399357	-1.32425	0.236203	1	tr|F6HPR1|F6HPR1_VITVI	197	52.91	172	34.94	87.31	74	2	1362	868	26	197	6e-46	Putative uncharacterized protein	VIT_01s0026g02480	Vitis vinifera (Grape)	NA	NA	NA	NA	NA	NA
Master_Control_42909	SO_3189_CA_comp27206_c0_seq1	3364.16	1644.44	0.488812	-1.03265	0.21801	1	tr|M1CBP1|M1CBP1_SOLTU	254	70.59	255	47.78	100	57	3	445	1158	1	254	5e-99	Uncharacterized protein	PGSC0003DMG400024898	Solanum tuberosum (Potato)	NA	2 iron, 2 sulfur cluster binding; chloroplast organization; chloroplast stroma; iron ion binding; iron-sulfur cluster assembly; structural molecule activity	GO:0051537; GO:0009658; GO:0009570; GO:0005506; GO:0016226; GO:0005198	GO:0051537~2 iron, 2 sulfur cluster binding;GO:0005506~iron ion binding;GO:0005198~structural molecule activity	GO:0009658~chloroplast organization;GO:0016226~iron-sulfur cluster assembly	GO:0009570~chloroplast stroma
Master_Control_42916	SO_3189_CA_comp27483_c0_seq1	13647.9	6045	0.442925	-1.17487	0.175069	1	tr|B9SMM7|B9SMM7_RICCO	226	68.59	156	36.06	69.03	45	3	953	495	72	226	3e-52	Putative uncharacterized protein	RCOM_1626550	Ricinus communis (Castor bean)	NA	membrane	GO:0016020	NA	NA	GO:0016020~membrane
Master_Control_42928	SO_3189_CA_comp23738_c0_seq1	4460.86	2208.87	0.495167	-1.01401	0.225294	1	tr|A0A067H345|A0A067H345_CITSI	524	72.21	421	54.87	80.34	105	4	1973	747	4	424	0	Uncharacterized protein	CISIN_1g009820mg	Citrus sinensis (Sweet orange) (Citrus aurantium var. sinensis)	NA	NA	NA	NA	NA	NA
Master_Control_42935	SO_3446_SW_c22481_g1_i1	828.051	324.728	0.392159	-1.35049	0.140863	1	tr|A0A068V600|A0A068V600_COFCA	836	55.96	822	67.64	98.33	349	8	900	3347	22	836	0	Coffea canephora DH200=94 genomic scaffold, scaffold_112	GSCOC_T00016940001	Coffea canephora (Robusta coffee)	NA	ATP binding; protein serine/threonine kinase activity	GO:0005524; GO:0004674	GO:0005524~ATP binding;GO:0004674~protein serine/threonine kinase activity	NA	NA
Master_Control_42950	SO_3189_CA_comp27581_c0_seq2	137.087	56.9856	0.415689	-1.26642	0.29723	1	tr|B9N285|B9N285_POPTR	433	33.25	424	66.67	97.92	230	18	1370	168	34	427	6e-48	Uncharacterized protein	POPTR_0019s13650g	Populus trichocarpa (Western balsam poplar) (Populus balsamifera subsp. trichocarpa)	NA	NA	NA	NA	NA	NA
Master_Control_42961	SO_3189_CA_comp13335_c0_seq1	42.0106	1.80907	0.0430622	-4.53743	0.0266237	0.697694	NA	NA	NA	NA	NA	NA	NA	NA	NA	NA	NA	NA	NA	NA	NA	NA	NA	NA	NA	NA	NA	NA
Master_Control_42964	SO_3446_SW_c27149_g1_i1	12128.9	5620.77	0.46342	-1.10961	0.197041	1	tr|W9QLE0|W9QLE0_9ROSA	425	88.36	318	54.67	74.82	37	0	1437	484	2	319	0	UDP-galactose/UDP-glucose transporter 4	L484_003946	Morus notabilis	NA	carbohydrate transport; integral component of membrane; transmembrane transport	GO:0008643; GO:0016021; GO:0055085	NA	GO:0008643~carbohydrate transport;GO:0055085~transmembrane transport	GO:0016021~integral component of membrane
Master_Control_42974	SO_3189_CA_comp29613_c0_seq1	810.362	306.637	0.378395	-1.40203	0.128011	1	tr|D7SQA9|D7SQA9_VITVI	234	86.4	228	57.05	97.44	31	0	287	970	4	231	5e-143	Putative uncharacterized protein	VIT_11s0052g00860	Vitis vinifera (Grape)	NA	hydrolase activity	GO:0016787	GO:0016787~hydrolase activity	NA	NA
Master_Control_42976	SO_3189_CA_comp322168_c0_seq1	76.2824	37.0859	0.486166	-1.04048	0.446638	1	tr|A0A068U338|A0A068U338_COFCA	756	55.13	156	68.92	20.63	57	4	3	470	589	731	6e-41	Coffea canephora DH200=94 genomic scaffold, scaffold_7	GSCOC_T00037247001	Coffea canephora (Robusta coffee)	NA	ATP binding; DNA binding	GO:0005524; GO:0003677	GO:0005524~ATP binding;GO:0003677~DNA binding	NA	NA
Master_Control_42990	SO_3189_CA_comp33944_c0_seq1	152.565	42.5131	0.278656	-1.84344	0.134224	1	NA	NA	NA	NA	NA	NA	NA	NA	NA	NA	NA	NA	NA	NA	NA	NA	NA	NA	NA	NA	NA	NA
Master_Control_42992	SO_3446_SW_c30709_g1_i6	782.723	284.928	0.364022	-1.4579	0.11573	1	NA	NA	NA	NA	NA	NA	NA	NA	NA	NA	NA	NA	NA	NA	NA	NA	NA	NA	NA	NA	NA	NA
Master_Control_43000	SO_3446_SW_c43961_g1_i1	80.7045	31.6587	0.392279	-1.35005	0.32561	1	NA	NA	NA	NA	NA	NA	NA	NA	NA	NA	NA	NA	NA	NA	NA	NA	NA	NA	NA	NA	NA	NA
Master_Control_43016	SO_3189_CA_comp28927_c0_seq5	88.4433	37.0859	0.419318	-1.25388	0.348151	1	tr|A0A068TQF0|A0A068TQF0_COFCA	335	66.8	244	39.1	72.84	80	1	92	820	4	247	1e-104	Coffea canephora DH200=94 genomic scaffold, scaffold_1	GSCOC_T00014976001	Coffea canephora (Robusta coffee)	NA	NA	NA	NA	NA	NA
Master_Control_43017	SO_3189_CA_comp28927_c0_seq6	89.5489	40.704	0.454545	-1.1375	0.390112	1	tr|B9N0B7|B9N0B7_POPTR	339	67.26	226	47.61	66.67	73	1	358	1035	114	338	8e-106	Uncharacterized protein	POPTR_0004s23100g	Populus trichocarpa (Western balsam poplar) (Populus balsamifera subsp. trichocarpa)	NA	NA	NA	NA	NA	NA
Master_Control_43021	SO_3189_CA_comp25255_c0_seq2	1745.65	531.866	0.304681	-1.71463	0.0506944	0.944133	tr|K4EN17|K4EN17_PANQU	342	55.06	336	58.3	98.25	113	6	577	1473	2	336	3e-99	WRKY8 (Fragment)	NA	Panax quinquefolius (American ginseng) (Aralia quinquefolia)	NA	sequence-specific DNA binding; sequence-specific DNA binding transcription factor activity	GO:0043565; GO:0003700	GO:0043565~sequence-specific DNA binding;GO:0003700~sequence-specific DNA binding transcription factor activity	NA	NA
Master_Control_43029	SO_3446_SW_c22674_g1_i1	33.1662	9.04534	0.272727	-1.87447	0.285432	1	NA	NA	NA	NA	NA	NA	NA	NA	NA	NA	NA	NA	NA	NA	NA	NA	NA	NA	NA	NA	NA	NA
Master_Control_43040	SO_3446_SW_c11519_g1_i2	148.143	35.2768	0.238128	-2.07019	0.0992756	1	tr|I3S2A9|I3S2A9_LOTJA	91	64.86	74	29.76	81.32	26	0	197	418	18	91	5e-22	Uncharacterized protein	NA	Lotus japonicus (Lotus corniculatus var. japonicus)	NA	NA	NA	NA	NA	NA
Master_Control_43061	SO_3189_CA_comp34735_c0_seq2	3869.4	1511.48	0.390623	-1.35615	0.107819	1	tr|D7T913|D7T913_VITVI	621	46.77	635	78.52	100	282	11	251	2116	26	617	9e-179	Putative uncharacterized protein	VIT_01s0011g03890	Vitis vinifera (Grape)	NA	ATP binding; polysaccharide binding; protein serine/threonine kinase activity	GO:0005524; GO:0030247; GO:0004674	GO:0005524~ATP binding;GO:0030247~polysaccharide binding;GO:0004674~protein serine/threonine kinase activity	NA	NA
Master_Control_43071	SO_3446_SW_c23408_g1_i2	2266.36	958.806	0.42306	-1.24107	0.145245	1	tr|K7K109|K7K109_SOYBN	433	63.95	441	62.26	100	141	8	1659	367	1	433	5e-167	Uncharacterized protein	NA	Glycine max (Soybean) (Glycine hispida)	NA	integral component of membrane	GO:0016021	NA	NA	GO:0016021~integral component of membrane
Master_Control_43072	SO_3446_SW_c30446_g1_i4	77.3879	37.0859	0.479221	-1.06124	0.436557	1	tr|V4THF4|V4THF4_9ROSI	148	76.09	92	26.54	62.16	22	0	862	587	49	140	9e-34	Uncharacterized protein	CICLE_v10022634mg	Citrus clementina	NA	NA	NA	NA	NA	NA
Master_Control_43091	SO_3446_SW_c60079_g1_i1	65.227	30.7542	0.471495	-1.08469	0.446073	1	NA	NA	NA	NA	NA	NA	NA	NA	NA	NA	NA	NA	NA	NA	NA	NA	NA	NA	NA	NA	NA	NA
Master_Control_43112	SO_3446_SW_c42696_g1_i1	74.0713	18.9952	0.256445	-1.96328	0.178016	1	tr|A0A061EDQ1|A0A061EDQ1_THECC	715	74.17	515	98.22	72.03	119	3	1	1533	211	715	0	Threonyl-tRNA synthetase isoform 1	TCM_010280	Theobroma cacao (Cacao) (Cocoa)	NA	ATP binding; cytoplasm; threonine-tRNA ligase activity; threonyl-tRNA aminoacylation	GO:0005524; GO:0005737; GO:0004829; GO:0006435	GO:0005524~ATP binding;GO:0004829~threonine-tRNA ligase activity	GO:0006435~threonyl-tRNA aminoacylation	GO:0005737~cytoplasm
Master_Control_43116	SO_3446_SW_c35506_g1_i1	164.726	55.1766	0.33496	-1.57794	0.185938	1	NA	NA	NA	NA	NA	NA	NA	NA	NA	NA	NA	NA	NA	NA	NA	NA	NA	NA	NA	NA	NA	NA
Master_Control_43117	SO_3189_CA_comp31052_c1_seq1	247.641	121.208	0.489448	-1.03077	0.335944	1	NA	NA	NA	NA	NA	NA	NA	NA	NA	NA	NA	NA	NA	NA	NA	NA	NA	NA	NA	NA	NA	NA
Master_Control_43121	SO_3189_CA_comp27215_c0_seq1	342.718	167.339	0.48827	-1.03425	0.307955	1	NA	NA	NA	NA	NA	NA	NA	NA	NA	NA	NA	NA	NA	NA	NA	NA	NA	NA	NA	NA	NA	NA
Master_Control_43127	SO_3189_CA_comp31174_c1_seq8	466.539	6.33174	0.0135717	-6.20325	2.33276e-06	0.00107938	NA	NA	NA	NA	NA	NA	NA	NA	NA	NA	NA	NA	NA	NA	NA	NA	NA	NA	NA	NA	NA	NA
Master_Control_43132	SO_3446_SW_c31451_g3_i2	85.1267	11.7589	0.138135	-2.85585	0.0568016	0.99427	NA	NA	NA	NA	NA	NA	NA	NA	NA	NA	NA	NA	NA	NA	NA	NA	NA	NA	NA	NA	NA	NA
Master_Control_43143	SO_3446_SW_c25802_g1_i1	202.314	23.5179	0.116244	-3.10477	0.0136912	0.48763	NA	NA	NA	NA	NA	NA	NA	NA	NA	NA	NA	NA	NA	NA	NA	NA	NA	NA	NA	NA	NA	NA
Master_Control_43160	SO_3189_CA_comp30584_c0_seq26	281.913	129.348	0.458824	-1.12399	0.285616	1	NA	NA	NA	NA	NA	NA	NA	NA	NA	NA	NA	NA	NA	NA	NA	NA	NA	NA	NA	NA	NA	NA
Master_Control_43167	SO_3446_SW_c45228_g1_i1	81.8101	38.895	0.47543	-1.0727	0.425807	1	NA	NA	NA	NA	NA	NA	NA	NA	NA	NA	NA	NA	NA	NA	NA	NA	NA	NA	NA	NA	NA	NA
Master_Control_33247	SO_3446_SW_c46160_g1_i1	38.694	10.8544	0.280519	-1.83383	0.276226	1	NA	NA	NA	NA	NA	NA	NA	NA	NA	NA	NA	NA	NA	NA	NA	NA	NA	NA	NA	NA	NA	NA
Master_Control_43200	SO_3189_CA_comp380534_c0_seq1	147.037	25.327	0.172249	-2.53743	0.0502287	0.938616	NA	NA	NA	NA	NA	NA	NA	NA	NA	NA	NA	NA	NA	NA	NA	NA	NA	NA	NA	NA	NA	NA
Master_Control_43211	SO_3189_CA_comp24454_c0_seq4	96.1821	21.7088	0.225705	-2.14749	0.12182	1	NA	NA	NA	NA	NA	NA	NA	NA	NA	NA	NA	NA	NA	NA	NA	NA	NA	NA	NA	NA	NA	NA
Master_Control_43234	SO_3189_CA_comp31903_c0_seq2	362.618	163.721	0.451497	-1.14721	0.256639	1	tr|V4RLE3|V4RLE3_9ROSI	527	67.68	263	38.04	49.91	60	1	1028	1816	290	527	0	Uncharacterized protein	CICLE_v10004720mg	Citrus clementina	NA	heme binding; iron ion binding; monooxygenase activity; oxidoreductase activity, acting on paired donors, with incorporation or reduction of molecular oxygen	GO:0020037; GO:0005506; GO:0004497; GO:0016705	GO:0020037~heme binding;GO:0005506~iron ion binding;GO:0004497~monooxygenase activity;GO:0016705~oxidoreductase activity, acting on paired donors, with incorporation or reduction of molecular oxygen	NA	NA
Master_Control_43235	SO_3189_CA_comp31903_c0_seq12	369.251	112.162	0.303756	-1.71901	0.0983329	1	tr|V4RLE3|V4RLE3_9ROSI	527	66.14	251	40.61	47.63	60	1	844	1596	302	527	2e-173	Uncharacterized protein	CICLE_v10004720mg	Citrus clementina	NA	heme binding; iron ion binding; monooxygenase activity; oxidoreductase activity, acting on paired donors, with incorporation or reduction of molecular oxygen	GO:0020037; GO:0005506; GO:0004497; GO:0016705	GO:0020037~heme binding;GO:0005506~iron ion binding;GO:0004497~monooxygenase activity;GO:0016705~oxidoreductase activity, acting on paired donors, with incorporation or reduction of molecular oxygen	NA	NA
Master_Control_43238	SO_3189_CA_comp21545_c0_seq5	1388.56	577.997	0.416257	-1.26446	0.148612	1	tr|M5XBF4|M5XBF4_PRUPE	121	82.61	69	28.24	57.02	12	0	201	407	53	121	8e-35	Uncharacterized protein	PRUPE_ppa017907mg	Prunus persica (Peach) (Amygdalus persica)	NA	mitochondrial electron transport, ubiquinol to cytochrome c; ubiquinol-cytochrome-c reductase activity	GO:0006122; GO:0008121	GO:0008121~ubiquinol-cytochrome-c reductase activity	GO:0006122~mitochondrial electron transport, ubiquinol to cytochrome c	NA
Master_Control_43262	SO_3446_SW_c16485_g1_i2	226.636	105.83	0.466962	-1.09862	0.31458	1	tr|A0A0A0M1A2|A0A0A0M1A2_CUCSA	164	63.21	106	32.12	64.63	34	1	694	377	57	157	1e-45	Uncharacterized protein	Csa_1G708160	Cucumis sativus (Cucumber)	NA	NA	NA	NA	NA	NA
Master_Control_43268	SO_3446_SW_c25504_g1_i1	6171.13	2966.87	0.480766	-1.05659	0.208067	1	tr|M1CPQ7|M1CPQ7_SOLTU	335	62.89	353	69.53	100	92	6	91	1086	1	335	4e-132	Uncharacterized protein	PGSC0003DMG400028061	Solanum tuberosum (Potato)	NA	cell differentiation; chloroplast; chloroplast relocation; leaf morphogenesis; photosystem II assembly; plastid chromosome; positive regulation of transcription, DNA-templated; regulation of protein dephosphorylation; regulation of translation; rRNA processing; thylakoid membrane organization; transcription from plastid promoter	GO:0030154; GO:0009507; GO:0009902; GO:0009965; GO:0010207; GO:0009508; GO:0045893; GO:0006364; GO:0035304; GO:0006417; GO:0010027; GO:0042793	NA	GO:0030154~cell differentiation;GO:0009902~chloroplast relocation;GO:0009965~leaf morphogenesis;GO:0010207~photosystem II assembly;GO:0045893~positive regulation of transcription, DNA-templated;GO:0006364~rRNA processing;GO:0035304~regulation of protein dephosphorylation;GO:0006417~regulation of translation;GO:0010027~thylakoid membrane organization;GO:0042793~transcription from plastid promoter	GO:0009507~chloroplast;GO:0009508~plastid chromosome
Master_Control_43275	SO_3189_CA_comp31222_c0_seq6	130.454	54.272	0.416025	-1.26526	0.302581	1	NA	NA	NA	NA	NA	NA	NA	NA	NA	NA	NA	NA	NA	NA	NA	NA	NA	NA	NA	NA	NA	NA
Master_Control_43285	SO_3446_SW_c58588_g1_i1	36.4829	14.4725	0.396694	-1.3339	0.421811	1	NA	NA	NA	NA	NA	NA	NA	NA	NA	NA	NA	NA	NA	NA	NA	NA	NA	NA	NA	NA	NA	NA
Master_Control_43286	SO_3189_CA_comp21574_c0_seq1	9428.06	1553.99	0.164826	-2.60098	0.00321884	0.198439	tr|B1B1U2|B1B1U2_LACSA	493	86.52	445	48.95	90.26	56	1	266	1588	46	490	0	ABA 8-oxidase	LsABA8ox4	Lactuca sativa (Garden lettuce)	NA	heme binding; iron ion binding; monooxygenase activity; oxidoreductase activity, acting on paired donors, with incorporation or reduction of molecular oxygen	GO:0020037; GO:0005506; GO:0004497; GO:0016705	GO:0020037~heme binding;GO:0005506~iron ion binding;GO:0004497~monooxygenase activity;GO:0016705~oxidoreductase activity, acting on paired donors, with incorporation or reduction of molecular oxygen	NA	NA
Master_Control_33253	SO_3189_CA_comp317012_c0_seq1	59.6992	10.8544	0.181818	-2.45943	0.121007	1	NA	NA	NA	NA	NA	NA	NA	NA	NA	NA	NA	NA	NA	NA	NA	NA	NA	NA	NA	NA	NA	NA
Master_Control_33254	SO_3446_SW_c59275_g1_i1	28.7441	7.23627	0.251748	-1.98995	0.27883	1	NA	NA	NA	NA	NA	NA	NA	NA	NA	NA	NA	NA	NA	NA	NA	NA	NA	NA	NA	NA	NA	NA
Master_Control_43288	SO_3189_CA_comp31579_c0_seq1	714.18	161.912	0.22671	-2.14108	0.0269935	0.70507	tr|A0A061FIN1|A0A061FIN1_THECC	426	69.01	413	77.29	96.95	122	3	1364	132	18	426	0	Sphingomyelin synthetase family protein isoform 1	TCM_035631	Theobroma cacao (Cacao) (Cocoa)	NA	NA	NA	NA	NA	NA
Master_Control_43302	SO_3189_CA_comp25851_c0_seq1	13310.7	2489.28	0.187013	-2.41879	0.00649374	0.313617	tr|W5RRE0|W5RRE0_CHRMO	428	93.09	434	42.36	100	23	1	333	1634	1	427	0	Omega-3 fatty acid desaturase 7	FAD7	Chrysanthemum morifolium (Florist's daisy) (Dendranthema grandiflorum)	NA	lipid metabolic process; oxidoreductase activity, acting on paired donors, with oxidation of a pair of donors resulting in the reduction of molecular oxygen to two molecules of water	GO:0006629; GO:0016717	GO:0016717~oxidoreductase activity, acting on paired donors, with oxidation of a pair of donors resulting in the reduction of molecular oxygen to two molecules of water	GO:0006629~lipid metabolic process	NA
Master_Control_43303	SO_3446_SW_c21232_g1_i2	1237.1	525.534	0.424811	-1.23511	0.161235	1	tr|M5VN35|M5VN35_PRUPE	116	92.04	113	37.75	97.41	9	0	261	599	1	113	1e-70	Uncharacterized protein	PRUPE_ppa013559mg	Prunus persica (Peach) (Amygdalus persica)	NA	DNA binding; DNA-directed RNA polymerase activity; transcription, DNA-templated	GO:0003677; GO:0003899; GO:0006351	GO:0003677~DNA binding;GO:0003899~DNA-directed RNA polymerase activity	GO:0006351~transcription, DNA-templated	NA
Master_Control_43323	SO_3446_SW_c47855_g1_i1	53.066	12.6635	0.238636	-2.06711	0.192834	1	NA	NA	NA	NA	NA	NA	NA	NA	NA	NA	NA	NA	NA	NA	NA	NA	NA	NA	NA	NA	NA	NA
Master_Control_43347	SO_3446_SW_c11786_g1_i1	185.731	61.5083	0.331169	-1.59436	0.171744	1	tr|M1CHV3|M1CHV3_SOLTU	383	66.49	370	76.18	96.61	115	2	1393	305	1	368	3e-171	Uncharacterized protein	PGSC0003DMG400026359	Solanum tuberosum (Potato)	NA	anchored component of plasma membrane; carbohydrate metabolic process; cell wall; cytoplasm; defense response; extracellular region; glucan endo-1,3-beta-D-glucosidase activity; jasmonic acid mediated signaling pathway; nucleus; protein targeting to membrane; regulation of plant-type hypersensitive response; salicylic acid mediated signaling pathway	GO:0046658; GO:0005975; GO:0005618; GO:0005737; GO:0006952; GO:0005576; GO:0042973; GO:0009867; GO:0005634; GO:0006612; GO:0010363; GO:0009863	GO:0042973~glucan endo-1,3-beta-D-glucosidase activity	GO:0005975~carbohydrate metabolic process;GO:0006952~defense response;GO:0009867~jasmonic acid mediated signaling pathway;GO:0006612~protein targeting to membrane;GO:0010363~regulation of plant-type hypersensitive response;GO:0009863~salicylic acid mediated signaling pathway	GO:0046658~anchored component of plasma membrane;GO:0005618~cell wall;GO:0005737~cytoplasm;GO:0005576~extracellular region;GO:0005634~nucleus
Master_Control_43349	SO_3189_CA_comp12374_c0_seq1	130.454	9.04534	0.0693374	-3.85022	0.00811625	0.356754	tr|A5BD12|A5BD12_VITVI	855	39.02	861	93.45	100	467	16	218	2656	5	855	0	Putative uncharacterized protein	VITISV_040275	Vitis vinifera (Grape)	NA	nucleic acid binding; zinc ion binding	GO:0003676; GO:0008270	GO:0003676~nucleic acid binding;GO:0008270~zinc ion binding	NA	NA
Master_Control_43388	SO_3189_CA_comp30580_c1_seq3	2768.28	1301.62	0.470193	-1.08867	0.196475	1	tr|Q9LEB7|Q9LEB7_PETCR	147	68.66	134	31.75	91.16	42	0	560	961	10	143	2e-60	Common plant regulatory factor 6	cprf6	Petroselinum crispum (Parsley) (Petroselinum hortense)	NA	sequence-specific DNA binding; sequence-specific DNA binding transcription factor activity	GO:0043565; GO:0003700	GO:0043565~sequence-specific DNA binding;GO:0003700~sequence-specific DNA binding transcription factor activity	NA	NA
Master_Control_43402	SO_3189_CA_comp29043_c0_seq2	885.539	296.687	0.335036	-1.57761	0.0864105	1	tr|V4VLE5|V4VLE5_9ROSI	591	79.61	304	66.04	51.44	57	3	149	1057	4	303	1e-143	Uncharacterized protein	CICLE_v10019412mg	Citrus clementina	NA	integral component of membrane; oligopeptide transport; transporter activity	GO:0016021; GO:0006857; GO:0005215	GO:0005215~transporter activity	GO:0006857~oligopeptide transport	GO:0016021~integral component of membrane
Master_Control_43403	SO_3189_CA_comp35040_c1_seq1	769.457	364.527	0.473746	-1.07781	0.23799	1	tr|F6HPA0|F6HPA0_VITVI	644	81.69	284	33.5	44.1	52	0	1490	2341	355	638	6e-145	Putative uncharacterized protein	VIT_02s0154g00260	Vitis vinifera (Grape)	NA	auxin-activated signaling pathway; cell wall pectin metabolic process; glucosinolate biosynthetic process; integral component of membrane; nitrate assimilation; nitrate transmembrane transporter activity; oligopeptide transport; plant-type cell wall cellulose metabolic process; plasma membrane; response to herbicide; response to nitrate; response to water deprivation; sterol biosynthetic process;…	GO:0009734; GO:0052546; GO:0019761; GO:0016021; GO:0042128; GO:0015112; GO:0006857; GO:0052541; GO:0005886; GO:0009635; GO:0010167; GO:0009414; GO:0016126; GO:0015293	GO:0015112~nitrate transmembrane transporter activity;GO:0015293~symporter activity	GO:0009734~auxin-activated signaling pathway;GO:0052546~cell wall pectin metabolic process;GO:0019761~glucosinolate biosynthetic process;GO:0042128~nitrate assimilation;GO:0006857~oligopeptide transport;GO:0052541~plant-type cell wall cellulose metabolic process;GO:0009635~response to herbicide;GO:0010167~response to nitrate;GO:0009414~response to water deprivation;GO:0016126~sterol biosynthetic …	GO:0016021~integral component of membrane;GO:0005886~plasma membrane
Master_Control_43405	SO_3189_CA_comp26304_c0_seq1	1955.7	476.689	0.243743	-2.03657	0.0210976	0.617284	tr|V7BZL0|V7BZL0_PHAVU	150	84	150	53.51	100	24	0	767	318	1	150	9e-86	Uncharacterized protein	PHAVU_005G161300g	Phaseolus vulgaris (Kidney bean) (French bean)	NA	ribosome; structural constituent of ribosome; translation	GO:0005840; GO:0003735; GO:0006412	GO:0003735~structural constituent of ribosome	GO:0006412~translation	GO:0005840~ribosome
Master_Control_43422	SO_3189_CA_comp34511_c0_seq10	187.942	75.0763	0.399465	-1.32386	0.247886	1	tr|A0A022RZD7|A0A022RZD7_ERYGU	452	85.71	441	32.82	97.57	60	3	1568	249	14	452	0	Uncharacterized protein	MIMGU_mgv1a006225mg	Erythranthe guttata (Yellow monkey flower) (Mimulus guttatus)	NA	NA	NA	NA	NA	NA
Master_Control_43430	SO_3189_CA_comp34511_c0_seq4	170.253	66.031	0.387839	-1.36647	0.243081	1	tr|A0A022RZD7|A0A022RZD7_ERYGU	452	85.71	441	34.27	97.57	60	3	1568	249	14	452	0	Uncharacterized protein	MIMGU_mgv1a006225mg	Erythranthe guttata (Yellow monkey flower) (Mimulus guttatus)	NA	NA	NA	NA	NA	NA
Master_Control_43423	SO_3189_CA_comp34511_c0_seq26	193.47	57.8902	0.299221	-1.74072	0.136033	1	tr|A0A022RZD7|A0A022RZD7_ERYGU	452	85.71	441	36.79	97.57	60	3	1568	249	14	452	0	Uncharacterized protein	MIMGU_mgv1a006225mg	Erythranthe guttata (Yellow monkey flower) (Mimulus guttatus)	NA	NA	NA	NA	NA	NA
Master_Control_43424	SO_3189_CA_comp34511_c0_seq13	153.67	74.1718	0.482668	-1.0509	0.37035	1	tr|A0A022RZD7|A0A022RZD7_ERYGU	452	85.71	441	33.77	97.57	60	3	1568	249	14	452	0	Uncharacterized protein	MIMGU_mgv1a006225mg	Erythranthe guttata (Yellow monkey flower) (Mimulus guttatus)	NA	NA	NA	NA	NA	NA
Master_Control_43470	SO_3189_CA_comp23939_c0_seq1	6768.13	3224.66	0.476449	-1.06961	0.203436	1	tr|W8R6T6|W8R6T6_TOBAC	387	84.15	347	60.35	89.66	47	1	297	1337	49	387	0	Cysteine synthase (EC 2.5.1.47)	NA	Nicotiana tabacum (Common tobacco)	NA	cysteine biosynthetic process from serine; cysteine synthase activity; transferase activity	GO:0006535; GO:0004124; GO:0016740	GO:0004124~cysteine synthase activity;GO:0016740~transferase activity	GO:0006535~cysteine biosynthetic process from serine	NA
Master_Control_43475	SO_3189_CA_comp19766_c0_seq1	72.9657	11.7589	0.161157	-2.63346	0.0854883	1	NA	NA	NA	NA	NA	NA	NA	NA	NA	NA	NA	NA	NA	NA	NA	NA	NA	NA	NA	NA	NA	NA
Master_Control_43476	SO_3446_SW_c48509_g1_i1	153.67	70.5537	0.459124	-1.12305	0.340337	1	NA	NA	NA	NA	NA	NA	NA	NA	NA	NA	NA	NA	NA	NA	NA	NA	NA	NA	NA	NA	NA	NA
Master_Control_43493	SO_3189_CA_comp22663_c0_seq1	260.908	96.7851	0.370955	-1.43068	0.187376	1	NA	NA	NA	NA	NA	NA	NA	NA	NA	NA	NA	NA	NA	NA	NA	NA	NA	NA	NA	NA	NA	NA
Master_Control_43494	SO_3446_SW_c21862_g1_i1	110.554	52.463	0.474545	-1.07538	0.392498	1	NA	NA	NA	NA	NA	NA	NA	NA	NA	NA	NA	NA	NA	NA	NA	NA	NA	NA	NA	NA	NA	NA
Master_Control_43495	SO_3446_SW_c21862_g1_i2	289.652	113.067	0.390354	-1.35715	0.20095	1	NA	NA	NA	NA	NA	NA	NA	NA	NA	NA	NA	NA	NA	NA	NA	NA	NA	NA	NA	NA	NA	NA
Master_Control_43496	SO_3189_CA_comp22663_c0_seq2	257.591	98.5942	0.382755	-1.38551	0.201558	1	NA	NA	NA	NA	NA	NA	NA	NA	NA	NA	NA	NA	NA	NA	NA	NA	NA	NA	NA	NA	NA	NA
Master_Control_43500	SO_3189_CA_comp30193_c0_seq1	3242.55	1422.83	0.4388	-1.18837	0.158111	1	tr|A0A067JPG5|A0A067JPG5_JATCU	284	40.62	288	59.67	100	130	12	345	1109	1	280	2e-48	Uncharacterized protein	JCGZ_21905	Jatropha curcas (Barbados nut)	NA	NA	NA	NA	NA	NA
Master_Control_43505	SO_3189_CA_comp258899_c0_seq1	26.533	8.14081	0.306818	-1.70454	0.355484	1	NA	NA	NA	NA	NA	NA	NA	NA	NA	NA	NA	NA	NA	NA	NA	NA	NA	NA	NA	NA	NA	NA
Master_Control_43519	SO_3446_SW_c33419_g1_i4	641.214	247.842	0.38652	-1.37138	0.146482	1	tr|B9SKE0|B9SKE0_RICCO	412	77.25	356	63.72	86.41	80	1	1348	284	50	405	0	Sodium-bile acid cotransporter, putative	RCOM_0759640	Ricinus communis (Castor bean)	NA	bile acid:sodium symporter activity; membrane	GO:0008508; GO:0016020	GO:0008508~bile acid:sodium symporter activity	NA	GO:0016020~membrane
Master_Control_43537	SO_3189_CA_comp21942_c0_seq1	599.204	233.37	0.389467	-1.36043	0.152947	1	tr|F6GZP6|F6GZP6_VITVI	499	56.15	374	57.48	74.95	152	5	335	1456	1	362	2e-166	Putative uncharacterized protein	VIT_18s0001g09510	Vitis vinifera (Grape)	NA	heme binding; iron ion binding; monooxygenase activity; oxidoreductase activity, acting on paired donors, with incorporation or reduction of molecular oxygen	GO:0020037; GO:0005506; GO:0004497; GO:0016705	GO:0020037~heme binding;GO:0005506~iron ion binding;GO:0004497~monooxygenase activity;GO:0016705~oxidoreductase activity, acting on paired donors, with incorporation or reduction of molecular oxygen	NA	NA
Master_Control_43556	SO_3446_SW_c15452_g2_i1	12.161	2.7136	0.22314	-2.16398	0.386552	1	tr|G9FCN9|G9FCN9_9LAMI	331	91.58	95	29.47	28.7	8	0	965	681	182	276	5e-60	Putative uncharacterized protein orf1	orf1	Boea hygrometrica	NA	integral component of membrane; mitochondrion	GO:0016021; GO:0005739	NA	NA	GO:0016021~integral component of membrane;GO:0005739~mitochondrion
Master_Control_43567	SO_3189_CA_comp20440_c0_seq1	491.966	57.8902	0.117671	-3.08717	0.00403274	0.231243	tr|A0A061ELV3|A0A061ELV3_THECC	507	83.44	489	79.34	96.45	80	1	170	1636	9	496	0	Glycerol-3-phosphate acyltransferase 6	TCM_018071	Theobroma cacao (Cacao) (Cocoa)	NA	transferase activity, transferring acyl groups	GO:0016746	GO:0016746~transferase activity, transferring acyl groups	NA	NA
Master_Control_43571	SO_3189_CA_comp31719_c0_seq1	121.61	43.4176	0.357025	-1.4859	0.23914	1	tr|A5AG17|A5AG17_VITVI	364	58.9	73	21.53	20.05	25	2	896	690	1	72	3e-15	Putative uncharacterized protein	VITISV_019101	Vitis vinifera (Grape)	NA	NA	NA	NA	NA	NA
Master_Control_43572	SO_3446_SW_c26608_g1_i1	538.399	67.8401	0.126003	-2.98847	0.0045407	0.249104	tr|B9I4F6|B9I4F6_POPTR	378	71.66	374	71.79	98.94	94	3	1436	342	4	374	2e-165	Uncharacterized protein	POPTR_0012s13890g	Populus trichocarpa (Western balsam poplar) (Populus balsamifera subsp. trichocarpa)	NA	NA	NA	NA	NA	NA
Master_Control_43573	SO_3189_CA_comp185147_c0_seq1	464.327	46.1312	0.0993506	-3.33133	0.00243099	0.16434	tr|B9I4F6|B9I4F6_POPTR	378	71.6	257	35.84	67.99	66	2	2024	1266	4	257	2e-97	Uncharacterized protein	POPTR_0012s13890g	Populus trichocarpa (Western balsam poplar) (Populus balsamifera subsp. trichocarpa)	NA	NA	NA	NA	NA	NA
Master_Control_43583	SO_3189_CA_comp29315_c1_seq2	65.227	22.6134	0.346687	-1.52829	0.295491	1	tr|M5WRN3|M5WRN3_PRUPE	128	89.25	93	33.45	72.66	10	0	629	351	36	128	2e-46	Uncharacterized protein	PRUPE_ppa013348mg	Prunus persica (Peach) (Amygdalus persica)	NA	NA	NA	NA	NA	NA
Master_Control_43596	SO_3189_CA_comp10182_c0_seq1	177.992	52.463	0.294749	-1.76244	0.137987	1	tr|D7TI60|D7TI60_VITVI	545	42.77	159	73.05	29.17	73	3	210	653	33	184	1e-24	Putative uncharacterized protein	VIT_08s0007g07460	Vitis vinifera (Grape)	NA	ATP binding; cullin deneddylation; cytoskeleton organization; cytosol; gluconeogenesis; histone lysine methylation; membrane; photomorphogenesis; plasmodesma; proteasomal protein catabolic process; protein folding; pyrimidine ribonucleotide biosynthetic process; regulation of flower development; RNA methylation	GO:0005524; GO:0001510; GO:0010388; GO:0007010; GO:0005829; GO:0006094; GO:0034968; GO:0016020; GO:0009640; GO:0009506; GO:0010498; GO:0006457; GO:0009220; GO:0009909	GO:0005524~ATP binding	GO:0001510~RNA methylation;GO:0010388~cullin deneddylation;GO:0007010~cytoskeleton organization;GO:0006094~gluconeogenesis;GO:0034968~histone lysine methylation;GO:0009640~photomorphogenesis;GO:0010498~proteasomal protein catabolic process;GO:0006457~protein folding;GO:0009220~pyrimidine ribonucleotide biosynthetic process;GO:0009909~regulation of flower development	GO:0005829~cytosol;GO:0016020~membrane;GO:0009506~plasmodesma
Master_Control_43606	SO_3189_CA_comp27728_c0_seq1	7935.58	1421.02	0.17907	-2.48141	0.00459921	0.251564	tr|B9SRX3|B9SRX3_RICCO	172	58.89	90	23.24	52.33	33	1	772	515	83	172	3e-28	Putative uncharacterized protein	RCOM_0516950	Ricinus communis (Castor bean)	NA	NA	NA	NA	NA	NA
Master_Control_43611	SO_3189_CA_comp24433_c0_seq4	67.438	1.80907	0.0268256	-5.22024	0.00652685	0.313617	NA	NA	NA	NA	NA	NA	NA	NA	NA	NA	NA	NA	NA	NA	NA	NA	NA	NA	NA	NA	NA	NA
Master_Control_43612	SO_3189_CA_comp24433_c0_seq3	181.309	28.0406	0.154656	-2.69286	0.0317466	0.76657	NA	NA	NA	NA	NA	NA	NA	NA	NA	NA	NA	NA	NA	NA	NA	NA	NA	NA	NA	NA	NA	NA
Master_Control_43628	SO_3189_CA_comp581955_c0_seq1	38.694	18.9952	0.490909	-1.02647	0.525101	1	tr|M1AQ86|M1AQ86_SOLTU	153	82.14	56	18.54	36.6	10	0	738	905	68	123	1e-23	D-tyrosyl-tRNA(Tyr) deacylase (EC 3.1.-.-)	PGSC0003DMG400010717	Solanum tuberosum (Potato)	NA	cytoplasm; D-amino acid catabolic process; helicase activity; hydrolase activity, acting on ester bonds	GO:0019478; GO:0005737; GO:0004386; GO:0016788	GO:0004386~helicase activity;GO:0016788~hydrolase activity, acting on ester bonds	GO:0019478~D-amino acid catabolic process	GO:0005737~cytoplasm
Master_Control_43664	SO_3189_CA_comp3849_c0_seq1	28.7441	2.7136	0.0944056	-3.40498	0.0982072	1	NA	NA	NA	NA	NA	NA	NA	NA	NA	NA	NA	NA	NA	NA	NA	NA	NA	NA	NA	NA	NA	NA
Master_Control_43702	SO_3189_CA_comp28230_c0_seq3	47.5383	5.4272	0.114165	-3.13081	0.0748135	1	tr|M0SBC8|M0SBC8_MUSAM	1328	37.63	93	17.16	7	28	1	398	676	960	1022	9e-20	Uncharacterized protein	NA	Musa acuminata subsp. malaccensis (Wild banana) (Musa malaccensis)	NA	aspartic-type endopeptidase activity; lipid metabolic process; nucleic acid binding; nucleotide binding	GO:0004190; GO:0006629; GO:0003676; GO:0000166	GO:0004190~aspartic-type endopeptidase activity;GO:0003676~nucleic acid binding;GO:0000166~nucleotide binding	GO:0006629~lipid metabolic process	NA
Master_Control_43705	SO_3189_CA_comp28230_c0_seq2	47.5383	2.7136	0.0570825	-4.13081	0.030383	0.744524	tr|M0SBC8|M0SBC8_MUSAM	1328	37.63	93	16.29	7	28	1	398	676	960	1022	9e-20	Uncharacterized protein	NA	Musa acuminata subsp. malaccensis (Wild banana) (Musa malaccensis)	NA	aspartic-type endopeptidase activity; lipid metabolic process; nucleic acid binding; nucleotide binding	GO:0004190; GO:0006629; GO:0003676; GO:0000166	GO:0004190~aspartic-type endopeptidase activity;GO:0003676~nucleic acid binding;GO:0000166~nucleotide binding	GO:0006629~lipid metabolic process	NA
Master_Control_43710	SO_3189_CA_comp28230_c0_seq4	32.0607	3.61814	0.112853	-3.14749	0.106394	1	tr|M0SBC8|M0SBC8_MUSAM	1328	37.63	93	16.45	7	28	1	398	676	960	1022	9e-20	Uncharacterized protein	NA	Musa acuminata subsp. malaccensis (Wild banana) (Musa malaccensis)	NA	aspartic-type endopeptidase activity; lipid metabolic process; nucleic acid binding; nucleotide binding	GO:0004190; GO:0006629; GO:0003676; GO:0000166	GO:0004190~aspartic-type endopeptidase activity;GO:0003676~nucleic acid binding;GO:0000166~nucleotide binding	GO:0006629~lipid metabolic process	NA
Master_Control_43711	SO_3189_CA_comp25213_c0_seq1	8169.95	3307.88	0.404884	-1.30442	0.124124	1	tr|A0A076FU21|A0A076FU21_TOBAC	185	83.78	185	26.27	100	29	1	184	738	1	184	4e-106	Temperature-induced lipocalin	TIL	Nicotiana tabacum (Common tobacco)	NA	transporter activity	GO:0005215	GO:0005215~transporter activity	NA	NA
Master_Control_43733	SO_3189_CA_comp22411_c1_seq2	63.0159	8.14081	0.129187	-2.95247	0.0687191	1	NA	NA	NA	NA	NA	NA	NA	NA	NA	NA	NA	NA	NA	NA	NA	NA	NA	NA	NA	NA	NA	NA
Master_Control_43765	SO_3446_SW_c54056_g1_i1	57.4882	9.94987	0.173077	-2.53051	0.11557	1	NA	NA	NA	NA	NA	NA	NA	NA	NA	NA	NA	NA	NA	NA	NA	NA	NA	NA	NA	NA	NA	NA
Master_Control_43784	SO_3189_CA_comp26011_c0_seq9	40.905	19.8997	0.486486	-1.03953	0.514222	1	tr|B9IMV7|B9IMV7_POPTR	337	79.09	110	33.47	32.64	23	0	823	494	227	336	3e-52	Uncharacterized protein	POPTR_0018s12750g	Populus trichocarpa (Western balsam poplar) (Populus balsamifera subsp. trichocarpa)	NA	integral component of membrane	GO:0016021	NA	NA	GO:0016021~integral component of membrane
Master_Control_43781	SO_3446_SW_c29646_g1_i6	43.1161	19.8997	0.461538	-1.11548	0.479614	1	tr|V4LTK7|V4LTK7_EUTSA	347	81.08	37	7.29	10.66	7	0	1162	1052	268	304	5e-20	Uncharacterized protein	EUTSA_v10025618mg	Eutrema salsugineum (Saltwater cress) (Sisymbrium salsugineum)	NA	integral component of membrane	GO:0016021	NA	NA	GO:0016021~integral component of membrane
Master_Control_43788	SO_3189_CA_comp11523_c0_seq1	647.847	309.351	0.477505	-1.06641	0.251656	1	tr|V4SL13|V4SL13_9ROSI	111	66.25	80	28.57	72.07	27	0	722	483	32	111	1e-32	Uncharacterized protein (Fragment)	CICLE_v100031692mg	Citrus clementina	NA	NA	NA	NA	NA	NA
Master_Control_43794	SO_3446_SW_c49734_g1_i1	184.625	81.4081	0.440936	-1.18136	0.30019	1	NA	NA	NA	NA	NA	NA	NA	NA	NA	NA	NA	NA	NA	NA	NA	NA	NA	NA	NA	NA	NA	NA
Master_Control_43801	SO_3189_CA_comp28997_c0_seq1	420.106	30.7542	0.0732057	-3.7719	0.00100256	0.0917557	tr|M0ZLL7|M0ZLL7_SOLTU	602	59.55	178	90.97	29.57	71	1	535	2	1	177	9e-69	Uncharacterized protein	PGSC0003DMG400001345	Solanum tuberosum (Potato)	NA	NA	NA	NA	NA	NA
Master_Control_43807	SO_3446_SW_c31008_g1_i4	59.6992	18.9952	0.318182	-1.65208	0.271922	1	tr|Q8GZG3|Q8GZG3_ARATH	78	73.17	41	13.07	52.56	7	1	294	404	2	42	2e-08	MCM5-like (Fragment)	NA	Arabidopsis thaliana (Mouse-ear cress)	NA	ATP binding; DNA binding; DNA replication	GO:0005524; GO:0003677; GO:0006260	GO:0005524~ATP binding;GO:0003677~DNA binding	GO:0006260~DNA replication	NA
Master_Control_43808	SO_3446_SW_c15892_g1_i1	287.441	123.921	0.431119	-1.21384	0.249585	1	tr|A0A068UZ09|A0A068UZ09_COFCA	317	52.92	274	53.66	86.44	113	3	418	1194	32	304	7e-92	Coffea canephora DH200=94 genomic scaffold, scaffold_76	GSCOC_T00038656001	Coffea canephora (Robusta coffee)	NA	DNA binding; intracellular	GO:0003677; GO:0005622	GO:0003677~DNA binding	NA	GO:0005622~intracellular
Master_Control_43823	SO_3189_CA_comp21403_c0_seq2	190.153	40.704	0.214059	-2.22392	0.0652812	1	NA	NA	NA	NA	NA	NA	NA	NA	NA	NA	NA	NA	NA	NA	NA	NA	NA	NA	NA	NA	NA	NA
Master_Control_43824	SO_3446_SW_c28207_g1_i3	281.913	47.9403	0.170053	-2.55594	0.0253669	0.684642	NA	NA	NA	NA	NA	NA	NA	NA	NA	NA	NA	NA	NA	NA	NA	NA	NA	NA	NA	NA	NA	NA
Master_Control_43830	SO_3446_SW_c7547_g1_i1	8226.34	3374.82	0.410245	-1.28544	0.129646	1	tr|B6CAT2|B6CAT2_GERHY	131	90.84	131	37.32	100	12	0	885	493	1	131	7e-72	Profilin	NA	Gerbera hybrida (Daisy)	NA	actin cytoskeleton organization; cytoskeleton	GO:0030036; GO:0005856	NA	GO:0030036~actin cytoskeleton organization	GO:0005856~cytoskeleton
Master_Control_43840	SO_3189_CA_comp755023_c0_seq1	17.6887	1.80907	0.102273	-3.28951	0.1684	1	NA	NA	NA	NA	NA	NA	NA	NA	NA	NA	NA	NA	NA	NA	NA	NA	NA	NA	NA	NA	NA	NA
Master_Control_43848	SO_3446_SW_c21634_g1_i5	292.969	37.9904	0.129674	-2.94704	0.0112301	0.432643	NA	NA	NA	NA	NA	NA	NA	NA	NA	NA	NA	NA	NA	NA	NA	NA	NA	NA	NA	NA	NA	NA
Master_Control_43849	SO_3446_SW_c21634_g1_i3	128.243	28.9451	0.225705	-2.14749	0.0988732	1	NA	NA	NA	NA	NA	NA	NA	NA	NA	NA	NA	NA	NA	NA	NA	NA	NA	NA	NA	NA	NA	NA
Master_Control_43846	SO_3446_SW_c45439_g1_i1	99.4987	47.0358	0.472727	-1.08092	0.401293	1	NA	NA	NA	NA	NA	NA	NA	NA	NA	NA	NA	NA	NA	NA	NA	NA	NA	NA	NA	NA	NA	NA
Master_Control_43867	SO_3189_CA_comp24085_c0_seq3	16.5831	6.33174	0.381818	-1.38904	0.509488	1	tr|A0A061GLS2|A0A061GLS2_THECC	219	69.03	113	47.15	51.6	35	0	83	421	106	218	4e-52	CFIM-25 isoform 1	TCM_037594	Theobroma cacao (Cacao) (Cocoa)	NA	hydrolase activity; mRNA binding; mRNA cleavage factor complex; mRNA polyadenylation	GO:0016787; GO:0003729; GO:0005849; GO:0006378	GO:0016787~hydrolase activity;GO:0003729~mRNA binding	GO:0006378~mRNA polyadenylation	GO:0005849~mRNA cleavage factor complex
Master_Control_43875	SO_3189_CA_comp31403_c0_seq1	725.235	306.637	0.42281	-1.24192	0.17968	1	tr|B9SP63|B9SP63_RICCO	529	59.73	514	79.04	97.16	193	5	245	1759	21	529	0	Pectinesterase (EC 3.1.1.11)	RCOM_0628790	Ricinus communis (Castor bean)	PATHWAY: Glycan metabolism; pectin degradation; 2-dehydro-3-deoxy-D-gluconate from pectin: step 1/5. {ECO:0000256|SAAS:SAAS00077137}.	aspartyl esterase activity; cell wall; cell wall modification; enzyme inhibitor activity; pectin catabolic process; pectinesterase activity	GO:0045330; GO:0005618; GO:0042545; GO:0004857; GO:0045490; GO:0030599	GO:0045330~aspartyl esterase activity;GO:0004857~enzyme inhibitor activity;GO:0030599~pectinesterase activity	GO:0042545~cell wall modification;GO:0045490~pectin catabolic process	GO:0005618~cell wall
Master_Control_43877	SO_3446_SW_c20693_g1_i1	756.19	300.305	0.397129	-1.33232	0.149808	1	tr|A0A068U028|A0A068U028_COFCA	188	43.33	120	37.34	63.83	58	5	218	556	10	126	4e-15	Coffea canephora DH200=94 genomic scaffold, scaffold_7	GSCOC_T00036764001	Coffea canephora (Robusta coffee)	NA	NA	NA	NA	NA	NA
Master_Control_43897	SO_3189_CA_comp24803_c0_seq1	99.4987	9.94987	0.1	-3.32193	0.0260868	0.690226	NA	NA	NA	NA	NA	NA	NA	NA	NA	NA	NA	NA	NA	NA	NA	NA	NA	NA	NA	NA	NA	NA
Master_Control_43915	SO_3189_CA_comp35045_c0_seq1	3200.54	1326.95	0.414602	-1.2702	0.132314	1	tr|A0A068U8U1|A0A068U8U1_COFCA	220	94.55	220	50.69	100	12	0	306	965	1	220	8e-151	Coffea canephora DH200=94 genomic scaffold, scaffold_11	GSCOC_T00016561001	Coffea canephora (Robusta coffee)	NA	ribosome; structural constituent of ribosome; translation	GO:0005840; GO:0003735; GO:0006412	GO:0003735~structural constituent of ribosome	GO:0006412~translation	GO:0005840~ribosome
Master_Control_43919	SO_3189_CA_comp22683_c0_seq2	288.546	29.8496	0.103448	-3.27302	0.00591018	0.294631	tr|B9SSJ4|B9SSJ4_RICCO	348	75.56	45	7.56	12.93	11	0	1085	951	2	46	1e-14	Protein disulfide isomerase, putative (EC 5.3.4.1)	RCOM_0511560	Ricinus communis (Castor bean)	NA	cell redox homeostasis; protein disulfide isomerase activity	GO:0045454; GO:0003756	GO:0003756~protein disulfide isomerase activity	GO:0045454~cell redox homeostasis	NA
Master_Control_43920	SO_3446_SW_c48293_g1_i1	5921.28	1869.67	0.315755	-1.66312	0.0503502	0.940093	tr|K4CF48|K4CF48_SOLLC	432	80.26	385	50.84	89.12	72	1	1395	241	52	432	0	Uncharacterized protein	Solyc07g049450.2	Solanum lycopersicum (Tomato) (Lycopersicon esculentum)	NA	cell redox homeostasis; isomerase activity	GO:0045454; GO:0016853	GO:0016853~isomerase activity	GO:0045454~cell redox homeostasis	NA
Master_Control_43921	SO_3446_SW_c35871_g1_i1	266.436	23.5179	0.0882686	-3.50196	0.00422897	0.238062	tr|B9SSJ4|B9SSJ4_RICCO	348	83.33	30	4.73	8.62	5	0	1027	938	17	46	9e-09	Protein disulfide isomerase, putative (EC 5.3.4.1)	RCOM_0511560	Ricinus communis (Castor bean)	NA	cell redox homeostasis; protein disulfide isomerase activity	GO:0045454; GO:0003756	GO:0003756~protein disulfide isomerase activity	GO:0045454~cell redox homeostasis	NA
Master_Control_43922	SO_3446_SW_c23339_g1_i1	7497.78	2255.91	0.300877	-1.73276	0.0425625	0.876415	tr|M5XBU1|M5XBU1_PRUPE	463	78.14	430	75.97	92.87	88	2	1526	243	38	463	0	Uncharacterized protein	PRUPE_ppa005396mg	Prunus persica (Peach) (Amygdalus persica)	NA	cell redox homeostasis; isomerase activity	GO:0045454; GO:0016853	GO:0016853~isomerase activity	GO:0045454~cell redox homeostasis	NA
Master_Control_43931	SO_3189_CA_comp23829_c0_seq1	1383.03	396.186	0.286462	-1.80359	0.0437271	0.885941	tr|U7E2V7|U7E2V7_POPTR	212	46.43	196	60.43	92.45	93	3	111	671	20	212	5e-48	Uncharacterized protein	POPTR_0030s00320g	Populus trichocarpa (Western balsam poplar) (Populus balsamifera subsp. trichocarpa)	NA	NA	NA	NA	NA	NA
Master_Control_43954	SO_3189_CA_comp29152_c0_seq2	601.415	236.083	0.392547	-1.34906	0.15599	1	tr|D7U897|D7U897_VITVI	394	46.25	400	65.47	100	176	11	27	1184	5	379	1e-94	Putative uncharacterized protein	VIT_09s0070g00470	Vitis vinifera (Grape)	NA	DNA binding; metal ion binding; nuclear envelope; regulation of transcription, DNA-templated	GO:0003677; GO:0046872; GO:0005635; GO:0006355	GO:0003677~DNA binding;GO:0046872~metal ion binding	GO:0006355~regulation of transcription, DNA-templated	GO:0005635~nuclear envelope
Master_Control_43971	SO_3189_CA_comp32162_c1_seq2	106.132	33.4678	0.315341	-1.66502	0.205542	1	tr|A0A061DW91|A0A061DW91_THECC	470	46.69	347	90.13	73.83	114	10	215	1048	1	345	1e-63	Basic helix-loop-helix DNA-binding superfamily protein isoform 1	TCM_005607	Theobroma cacao (Cacao) (Cocoa)	NA	DNA binding	GO:0003677	GO:0003677~DNA binding	NA	NA
Master_Control_43972	SO_3189_CA_comp32162_c1_seq3	110.554	26.2315	0.237273	-2.07538	0.120954	1	tr|A0A061DW91|A0A061DW91_THECC	470	45.56	360	90.45	76.6	112	12	215	1087	1	345	3e-60	Basic helix-loop-helix DNA-binding superfamily protein isoform 1	TCM_005607	Theobroma cacao (Cacao) (Cocoa)	NA	DNA binding	GO:0003677	GO:0003677~DNA binding	NA	NA
Master_Control_43979	SO_3446_SW_c25229_g1_i2	647.847	299.401	0.462147	-1.11358	0.232262	1	tr|A0A061GQP8|A0A061GQP8_THECC	175	89.14	175	57.63	100	19	0	783	259	1	175	7e-110	Calcium-binding EF-hand family protein	TCM_038419	Theobroma cacao (Cacao) (Cocoa)	NA	calcium ion binding	GO:0005509	GO:0005509~calcium ion binding	NA	NA
Master_Control_43981	SO_3446_SW_c25458_g1_i1	2320.53	634.078	0.273247	-1.87172	0.0314179	0.760936	tr|B9GGF9|B9GGF9_POPTR	690	41.35	694	84.46	100	320	13	256	2157	4	670	1e-114	Uncharacterized protein	POPTR_0001s38430g	Populus trichocarpa (Western balsam poplar) (Populus balsamifera subsp. trichocarpa)	NA	calcium ion binding; integral component of membrane; transmembrane transport	GO:0005509; GO:0016021; GO:0055085	GO:0005509~calcium ion binding	GO:0055085~transmembrane transport	GO:0016021~integral component of membrane
Master_Control_43987	SO_3189_CA_comp30279_c1_seq6	791.568	135.68	0.171407	-2.5445	0.00914887	0.384029	tr|A9PET1|A9PET1_POPTR	181	63.92	97	30.99	53.59	34	1	186	473	85	181	9e-36	Zinc finger family protein	POPTR_0001s27620g	Populus trichocarpa (Western balsam poplar) (Populus balsamifera subsp. trichocarpa)	NA	DNA binding; zinc ion binding	GO:0003677; GO:0008270	GO:0003677~DNA binding;GO:0008270~zinc ion binding	NA	NA
Master_Control_43989	SO_3446_SW_c22846_g1_i2	2235.41	1114.39	0.498516	-1.00429	0.235621	1	tr|I3XK00|I3XK00_CIRAR	234	91.03	234	53.55	100	21	0	275	976	1	234	5e-141	Cyclophilin-like peptidyl-prolyl cis-trans isomerase	NA	Cirsium arvense (Canada thistle) (Carduus arvensis)	NA	peptidyl-prolyl cis-trans isomerase activity; protein folding	GO:0003755; GO:0006457	GO:0003755~peptidyl-prolyl cis-trans isomerase activity	GO:0006457~protein folding	NA
Master_Control_43993	SO_3189_CA_comp29045_c0_seq2	590.359	100.403	0.170072	-2.55579	0.0117629	0.445975	tr|B9HHY4|B9HHY4_POPTR	209	63.08	214	44.46	100	57	6	279	869	1	209	1e-64	Uncharacterized protein	POPTR_0008s07660g	Populus trichocarpa (Western balsam poplar) (Populus balsamifera subsp. trichocarpa)	NA	chloroplast; integral component of membrane; nonphotochemical quenching	GO:0009507; GO:0016021; GO:0010196	NA	GO:0010196~nonphotochemical quenching	GO:0009507~chloroplast;GO:0016021~integral component of membrane
Master_Control_43996	SO_3189_CA_comp27837_c0_seq3	88.4433	28.0406	0.317045	-1.65724	0.226573	1	tr|V4SDI4|V4SDI4_9ROSI	244	73.47	245	52.88	100	64	1	1109	375	1	244	8e-130	Uncharacterized protein	CICLE_v10002295mg	Citrus clementina	NA	nickel cation binding; nitrogen compound metabolic process	GO:0016151; GO:0006807	GO:0016151~nickel cation binding	GO:0006807~nitrogen compound metabolic process	NA
Master_Control_44025	SO_3189_CA_comp27352_c0_seq2	4097.14	1729.47	0.422116	-1.24429	0.138787	1	tr|A0A067K1A1|A0A067K1A1_JATCU	275	61.13	283	60.43	100	88	7	193	999	1	275	1e-91	Uncharacterized protein	JCGZ_21068	Jatropha curcas (Barbados nut)	NA	NA	NA	NA	NA	NA
Master_Control_44026	SO_3189_CA_comp27352_c0_seq1	2258.62	860.212	0.380857	-1.39268	0.103846	1	tr|A0A068VG41|A0A068VG41_COFCA	266	54.46	213	50	80.08	79	7	196	810	1	203	1e-49	Coffea canephora DH200=94 genomic scaffold, scaffold_263	GSCOC_T00004146001	Coffea canephora (Robusta coffee)	NA	NA	NA	NA	NA	NA
Master_Control_44047	SO_3446_SW_c20281_g2_i1	3272.4	877.398	0.26812	-1.89905	0.0272913	0.711079	tr|A0A068TN81|A0A068TN81_COFCA	478	71.21	462	68.14	96.65	127	3	132	1505	19	478	0	Non-specific serine/threonine protein kinase (EC 2.7.11.1)	GSCOC_T00013955001	Coffea canephora (Robusta coffee)	NA	ATP binding; protein serine/threonine kinase activity; signal transduction	GO:0005524; GO:0004674; GO:0007165	GO:0005524~ATP binding;GO:0004674~protein serine/threonine kinase activity	GO:0007165~signal transduction	NA
Master_Control_44051	SO_3189_CA_comp10099_c0_seq1	666.642	293.974	0.440977	-1.18122	0.204971	1	tr|B9S114|B9S114_RICCO	408	77.33	300	42.69	73.53	56	6	289	1167	1	295	7e-145	Katanin p60 ATPase-containing subunit, putative (EC 3.6.4.3)	RCOM_0632640	Ricinus communis (Castor bean)	NA	ATP binding; microtubule-severing ATPase activity	GO:0005524; GO:0008568	GO:0005524~ATP binding;GO:0008568~microtubule-severing ATPase activity	NA	NA
Master_Control_44064	SO_3189_CA_comp28995_c0_seq1	641.214	9.94987	0.0155172	-6.00998	9.68e-07	0.000537717	tr|C6SVB8|C6SVB8_SOYBN	137	89.26	121	45.89	88.32	13	0	72	434	2	122	8e-72	40S ribosomal protein S24	NA	Glycine max (Soybean) (Glycine hispida)	NA	nucleotide binding; ribosome; structural constituent of ribosome; translation	GO:0000166; GO:0005840; GO:0003735; GO:0006412	GO:0000166~nucleotide binding;GO:0003735~structural constituent of ribosome	GO:0006412~translation	GO:0005840~ribosome
Master_Control_44074	SO_3189_CA_comp26424_c1_seq1	45.3272	10.8544	0.239468	-2.0621	0.210292	1	NA	NA	NA	NA	NA	NA	NA	NA	NA	NA	NA	NA	NA	NA	NA	NA	NA	NA	NA	NA	NA	NA
Master_Control_44075	SO_3189_CA_comp26424_c0_seq1	838.001	263.219	0.314104	-1.67069	0.0721682	1	tr|A5C9T4|A5C9T4_VITVI	452	55.51	463	70.9	100	162	14	239	1576	10	445	6e-118	Putative uncharacterized protein	VIT_00s2269g00010 VITISV_007520	Vitis vinifera (Grape)	NA	calcium ion transport; Golgi organization; response to salt stress	GO:0007030; GO:0006816; GO:0009651	NA	GO:0007030~Golgi organization;GO:0006816~calcium ion transport;GO:0009651~response to salt stress	NA
Master_Control_44081	SO_3446_SW_c34695_g1_i1	697.597	259.601	0.372137	-1.4261	0.128198	1	tr|C6TAY3|C6TAY3_SOYBN	289	80.98	205	42.56	70.93	39	0	1106	492	31	235	6e-114	Uncharacterized protein	NA	Glycine max (Soybean) (Glycine hispida)	NA	membrane	GO:0016020	NA	NA	GO:0016020~membrane
Master_Control_44116	SO_3189_CA_comp31915_c0_seq1	165.831	28.0406	0.169091	-2.56413	0.0428558	0.879639	NA	NA	NA	NA	NA	NA	NA	NA	NA	NA	NA	NA	NA	NA	NA	NA	NA	NA	NA	NA	NA	NA
Master_Control_44121	SO_3189_CA_comp32430_c0_seq11	979.51	391.663	0.399856	-1.32245	0.14244	1	tr|M5WSM3|M5WSM3_PRUPE	590	58.24	522	59.25	88.47	201	6	928	2442	56	577	0	Uncharacterized protein	PRUPE_ppa003235mg	Prunus persica (Peach) (Amygdalus persica)	NA	NA	NA	NA	NA	NA
Master_Control_44122	SO_3446_SW_c26173_g1_i1	1020.41	475.785	0.466266	-1.10077	0.21649	1	tr|M5WSM3|M5WSM3_PRUPE	590	60.09	456	49.93	77.29	168	4	593	1918	37	492	0	Uncharacterized protein	PRUPE_ppa003235mg	Prunus persica (Peach) (Amygdalus persica)	NA	NA	NA	NA	NA	NA
Master_Control_44139	SO_3189_CA_comp22968_c0_seq1	336.085	142.012	0.422548	-1.24281	0.227045	1	NA	NA	NA	NA	NA	NA	NA	NA	NA	NA	NA	NA	NA	NA	NA	NA	NA	NA	NA	NA	NA	NA
Master_Control_44140	SO_3189_CA_comp29705_c0_seq1	844.634	198.093	0.234531	-2.09215	0.0271871	0.709382	tr|M1ANL1|M1ANL1_SOLTU	286	83.47	248	51.45	86.71	41	0	1241	498	1	248	9e-141	Uncharacterized protein	PGSC0003DMG400010314	Solanum tuberosum (Potato)	NA	ATPase activity; ATP binding	GO:0005524; GO:0016887	GO:0005524~ATP binding;GO:0016887~ATPase activity	NA	NA
Master_Control_44143	SO_3446_SW_c16361_g1_i1	4117.04	1350.47	0.32802	-1.60815	0.0581215	0.997355	tr|D7TN65|D7TN65_VITVI	188	84.68	124	30.29	65.96	19	0	871	500	65	188	3e-70	Putative uncharacterized protein	VIT_01s0026g02680	Vitis vinifera (Grape)	NA	calcium ion binding; chloroplast thylakoid lumen; chloroplast thylakoid membrane; electron transporter, transferring electrons within the cyclic electron transport pathway of photosynthesis activity; extrinsic component of membrane; nitrite reductase complex [NAD(P)H]; pentose-phosphate shunt; photosynthetic electron transport chain; photosystem II oxygen evolving complex	GO:0005509; GO:0009543; GO:0009535; GO:0045156; GO:0019898; GO:0009344; GO:0006098; GO:0009767; GO:0009654	GO:0005509~calcium ion binding;GO:0045156~electron transporter, transferring electrons within the cyclic electron transport pathway of photosynthesis activity	GO:0006098~pentose-phosphate shunt;GO:0009767~photosynthetic electron transport chain	GO:0009543~chloroplast thylakoid lumen;GO:0009535~chloroplast thylakoid membrane;GO:0019898~extrinsic component of membrane;GO:0009344~nitrite reductase complex [NAD(P)H];GO:0009654~photosystem II oxygen evolving complex
Master_Control_44154	SO_3189_CA_comp32122_c0_seq1	914.283	413.372	0.452127	-1.1452	0.203607	1	tr|A0A068U8N0|A0A068U8N0_COFCA	184	68.28	145	35.77	78.8	43	1	232	657	29	173	2e-61	Coffea canephora DH200=94 genomic scaffold, scaffold_11	GSCOC_T00016483001	Coffea canephora (Robusta coffee)	NA	NA	NA	NA	NA	NA
Master_Control_44155	SO_3189_CA_comp27590_c0_seq2	2942.95	211.661	0.0719213	-3.79744	5.12691e-05	0.0111377	tr|A0A022PYT1|A0A022PYT1_ERYGU	331	81.32	257	38.24	77.64	47	1	645	1412	72	328	4e-147	Uncharacterized protein	MIMGU_mgv1a009813mg	Erythranthe guttata (Yellow monkey flower) (Mimulus guttatus)	NA	FMN binding; oxidoreductase activity	GO:0010181; GO:0016491	GO:0010181~FMN binding;GO:0016491~oxidoreductase activity	NA	NA
Master_Control_33291	SO_3189_CA_comp146265_c0_seq1	163.62	47.0358	0.287469	-1.79852	0.137356	1	NA	NA	NA	NA	NA	NA	NA	NA	NA	NA	NA	NA	NA	NA	NA	NA	NA	NA	NA	NA	NA	NA
Master_Control_44173	SO_3189_CA_comp28855_c0_seq2	2970.59	733.577	0.246947	-2.01773	0.0198766	0.600593	NA	NA	NA	NA	NA	NA	NA	NA	NA	NA	NA	NA	NA	NA	NA	NA	NA	NA	NA	NA	NA	NA
Master_Control_44245	SO_3446_SW_c31045_g3_i1	1262.53	268.647	0.212785	-2.23253	0.0150059	0.512987	NA	NA	NA	NA	NA	NA	NA	NA	NA	NA	NA	NA	NA	NA	NA	NA	NA	NA	NA	NA	NA	NA
Master_Control_44261	SO_3446_SW_c23373_g1_i1	417.895	171.861	0.411255	-1.28189	0.19831	1	tr|A0A075WQ21|A0A075WQ21_FRAAN	352	69.49	118	46.64	33.52	30	1	758	405	238	349	3e-39	Sucrose nonfermenting 1-related protein kinase 2.8	SnRK2.8	Fragaria ananassa (Strawberry)	NA	ATP binding; protein serine/threonine kinase activity	GO:0005524; GO:0004674	GO:0005524~ATP binding;GO:0004674~protein serine/threonine kinase activity	NA	NA
Master_Control_44273	SO_3446_SW_c17019_g1_i1	1185.14	298.496	0.251866	-1.98927	0.0292723	0.72816	tr|K4BLN0|K4BLN0_SOLLC	536	64.67	484	72.13	90.3	164	1	337	1788	45	521	0	Uncharacterized protein	Solyc03g117280.2	Solanum lycopersicum (Tomato) (Lycopersicon esculentum)	NA	NA	NA	NA	NA	NA
Master_Control_44315	SO_3189_CA_comp18521_c0_seq1	51.9605	14.4725	0.27853	-1.8441	0.24084	1	NA	NA	NA	NA	NA	NA	NA	NA	NA	NA	NA	NA	NA	NA	NA	NA	NA	NA	NA	NA	NA	NA
Master_Control_44316	SO_3189_CA_comp456187_c0_seq1	82.9156	3.61814	0.0436364	-4.51833	0.00827708	0.361909	NA	NA	NA	NA	NA	NA	NA	NA	NA	NA	NA	NA	NA	NA	NA	NA	NA	NA	NA	NA	NA	NA
Master_Control_44321	SO_3189_CA_comp349301_c0_seq1	49.7494	10.8544	0.218182	-2.1964	0.176542	1	tr|A5C8J5|A5C8J5_VITVI	560	62.15	494	84.78	88.21	187	0	2	1483	64	557	0	Putative uncharacterized protein	VITISV_003709	Vitis vinifera (Grape)	NA	NA	NA	NA	NA	NA
Master_Control_33295	SO_3189_CA_comp630684_c0_seq1	42.0106	16.2816	0.38756	-1.36751	0.394839	1	tr|A0A068V5P9|A0A068V5P9_COFCA	259	64.08	245	41.88	94.59	79	5	1049	327	1	240	2e-85	Coffea canephora DH200=94 genomic scaffold, scaffold_96	GSCOC_T00042778001	Coffea canephora (Robusta coffee)	NA	DNA binding	GO:0003677	GO:0003677~DNA binding	NA	NA
Master_Control_44325	SO_3446_SW_c22096_g1_i1	284.124	71.4582	0.251503	-1.99135	0.0712878	1	tr|B9IKU8|B9IKU8_POPTR	257	68.25	252	79.83	98.05	79	1	123	878	1	251	5e-125	Uncharacterized protein	POPTR_0018s01470g	Populus trichocarpa (Western balsam poplar) (Populus balsamifera subsp. trichocarpa)	NA	hydrolase activity	GO:0016787	GO:0016787~hydrolase activity	NA	NA
Master_Control_44329	SO_3189_CA_comp18179_c0_seq1	97.2877	11.7589	0.120868	-3.0485	0.038393	0.836784	NA	NA	NA	NA	NA	NA	NA	NA	NA	NA	NA	NA	NA	NA	NA	NA	NA	NA	NA	NA	NA	NA
Master_Control_44331	SO_3189_CA_comp29535_c0_seq1	847.95	355.482	0.419225	-1.2542	0.168686	1	tr|D7TJF6|D7TJF6_VITVI	168	72.29	166	43.15	98.81	46	0	262	759	1	166	1e-70	Putative uncharacterized protein	VIT_10s0003g00490	Vitis vinifera (Grape)	NA	NA	NA	NA	NA	NA
Master_Control_44350	SO_3446_SW_c12614_g1_i1	105.026	28.0406	0.266986	-1.90517	0.15475	1	NA	NA	NA	NA	NA	NA	NA	NA	NA	NA	NA	NA	NA	NA	NA	NA	NA	NA	NA	NA	NA	NA
Master_Control_44353	SO_3446_SW_c492_g1_i1	21.0053	9.94987	0.473684	-1.078	0.57558	1	tr|A0A061EC70|A0A061EC70_THECC	871	66.67	54	11.35	6.2	18	0	1113	952	59	112	8e-14	Zn-dependent exopeptidases superfamily protein	TCM_008864	Theobroma cacao (Cacao) (Cocoa)	NA	NA	NA	NA	NA	NA
Master_Control_44359	SO_3189_CA_comp385403_c0_seq1	19.8997	1.80907	0.0909091	-3.45943	0.137353	1	NA	NA	NA	NA	NA	NA	NA	NA	NA	NA	NA	NA	NA	NA	NA	NA	NA	NA	NA	NA	NA	NA
Master_Control_44377	SO_3189_CA_comp31935_c0_seq1	19950.6	8988.35	0.45053	-1.1503	0.195947	1	tr|W9QYS0|W9QYS0_9ROSA	235	85.9	234	39.13	99.57	33	0	437	1138	1	234	8e-143	Peroxisomal membrane protein 11C	L484_007524	Morus notabilis	NA	integral component of peroxisomal membrane; peroxisome fission	GO:0005779; GO:0016559	NA	GO:0016559~peroxisome fission	GO:0005779~integral component of peroxisomal membrane
Master_Control_44384	SO_3189_CA_comp27387_c1_seq10	202.314	1.80907	0.00894188	-6.80521	3.58896e-05	0.00853077	NA	NA	NA	NA	NA	NA	NA	NA	NA	NA	NA	NA	NA	NA	NA	NA	NA	NA	NA	NA	NA	NA
Master_Control_44399	SO_3189_CA_comp25881_c0_seq2	2253.09	608.751	0.270185	-1.88798	0.0302971	0.743755	tr|B9S301|B9S301_RICCO	301	84.62	247	59.33	82.06	38	0	340	1080	54	300	2e-144	Glyoxalase II, putative (EC 3.1.2.6)	RCOM_1192450	Ricinus communis (Castor bean)	NA	hydroxyacylglutathione hydrolase activity	GO:0004416	GO:0004416~hydroxyacylglutathione hydrolase activity	NA	NA
Master_Control_44421	SO_3446_SW_c26521_g1_i1	578.198	145.63	0.251869	-1.98926	0.0438773	0.887541	NA	NA	NA	NA	NA	NA	NA	NA	NA	NA	NA	NA	NA	NA	NA	NA	NA	NA	NA	NA	NA	NA
Master_Control_33300	SO_3189_CA_comp8850_c0_seq1	423.422	5.4272	0.0128175	-6.28574	3.0002e-06	0.00132079	tr|K4CPE4|K4CPE4_SOLLC	105	43.27	104	31.08	99.05	46	2	614	303	14	104	6e-12	Uncharacterized protein	Solyc08g081470.2	Solanum lycopersicum (Tomato) (Lycopersicon esculentum)	NA	microtubule	GO:0005874	NA	NA	GO:0005874~microtubule
Master_Control_44437	SO_3189_CA_comp19136_c0_seq1	348.246	102.212	0.293506	-1.76854	0.0929921	1	NA	NA	NA	NA	NA	NA	NA	NA	NA	NA	NA	NA	NA	NA	NA	NA	NA	NA	NA	NA	NA	NA
Master_Control_44464	SO_3189_CA_comp33807_c0_seq1	629.053	178.193	0.283272	-1.81974	0.060042	1	tr|A5AVY5|A5AVY5_VITVI	1412	35.67	443	45.01	31.37	251	7	2946	1699	72	507	5e-73	Putative uncharacterized protein	VITISV_042679	Vitis vinifera (Grape)	NA	DNA integration; nucleic acid binding	GO:0015074; GO:0003676	GO:0003676~nucleic acid binding	GO:0015074~DNA integration	NA
Master_Control_44520	SO_3446_SW_c19619_g1_i1	249.852	46.1312	0.184634	-2.43726	0.0357089	0.81487	tr|A7WPK8|A7WPK8_TOBAC	363	60.27	224	62.98	61.71	78	2	672	1	6	218	3e-72	Sulfate transporter-like protein	C468	Nicotiana tabacum (Common tobacco)	NA	integral component of membrane; secondary active sulfate transmembrane transporter activity	GO:0016021; GO:0008271	GO:0008271~secondary active sulfate transmembrane transporter activity	NA	GO:0016021~integral component of membrane
Master_Control_44526	SO_3189_CA_comp26709_c0_seq2	215.581	84.1217	0.39021	-1.35768	0.224893	1	tr|A0A022RW13|A0A022RW13_ERYGU	152	72.73	99	55.93	65.13	27	0	156	452	1	99	4e-35	Uncharacterized protein	MIMGU_mgv1a020388mg	Erythranthe guttata (Yellow monkey flower) (Mimulus guttatus)	NA	NA	NA	NA	NA	NA
Master_Control_44533	SO_3189_CA_comp27093_c0_seq1	2395.71	1132.48	0.47271	-1.08097	0.201561	1	tr|A0A067LDY9|A0A067LDY9_JATCU	481	72.21	457	43.36	95.01	117	3	2910	1570	25	481	0	Uncharacterized protein	JCGZ_06484	Jatropha curcas (Barbados nut)	NA	serine-type peptidase activity	GO:0008236	GO:0008236~serine-type peptidase activity	NA	NA
Master_Control_44562	SO_3189_CA_comp25500_c0_seq6	132.665	28.9451	0.218182	-2.1964	0.0900802	1	NA	NA	NA	NA	NA	NA	NA	NA	NA	NA	NA	NA	NA	NA	NA	NA	NA	NA	NA	NA	NA	NA
Master_Control_44563	SO_3189_CA_comp25500_c0_seq2	120.504	13.568	0.112594	-3.1508	0.025505	0.685536	NA	NA	NA	NA	NA	NA	NA	NA	NA	NA	NA	NA	NA	NA	NA	NA	NA	NA	NA	NA	NA	NA
Master_Control_44610	SO_3189_CA_comp28092_c0_seq2	2803.65	1192.18	0.425222	-1.23371	0.144678	1	tr|W9RFP6|W9RFP6_9ROSA	536	47.71	524	66.27	97.76	262	6	505	2058	19	536	1e-126	Uncharacterized protein	L484_008850	Morus notabilis	NA	calcium ion binding	GO:0005509	GO:0005509~calcium ion binding	NA	NA
Master_Control_44612	SO_3446_SW_c56931_g1_i1	147.037	29.8496	0.203008	-2.30039	0.0714923	1	NA	NA	NA	NA	NA	NA	NA	NA	NA	NA	NA	NA	NA	NA	NA	NA	NA	NA	NA	NA	NA	NA
Master_Control_44614	SO_3189_CA_comp18991_c0_seq2	86.2322	13.568	0.157343	-2.66802	0.070512	1	NA	NA	NA	NA	NA	NA	NA	NA	NA	NA	NA	NA	NA	NA	NA	NA	NA	NA	NA	NA	NA	NA
Master_Control_44628	SO_3189_CA_comp28796_c1_seq4	93.971	1.80907	0.0192513	-5.6989	0.00185066	0.136895	tr|W9RIZ0|W9RIZ0_9ROSA	312	77.27	66	11.17	21.15	13	1	598	401	120	183	6e-26	Cyclin-dependent kinase	L484_024792	Morus notabilis	NA	ATP binding; protein serine/threonine kinase activity	GO:0005524; GO:0004674	GO:0005524~ATP binding;GO:0004674~protein serine/threonine kinase activity	NA	NA
Master_Control_44629	SO_3189_CA_comp21640_c0_seq1	88.4433	3.61814	0.0409091	-4.61143	0.00653841	0.313617	tr|I1L1S0|I1L1S0_SOYBN	297	75.38	65	11.85	21.89	14	1	595	401	126	188	3e-25	Uncharacterized protein	NA	Glycine max (Soybean) (Glycine hispida)	NA	ATP binding; protein serine/threonine kinase activity	GO:0005524; GO:0004674	GO:0005524~ATP binding;GO:0004674~protein serine/threonine kinase activity	NA	NA
Master_Control_44637	SO_3189_CA_comp25631_c0_seq1	973.982	93.167	0.0956558	-3.386	0.000679333	0.0714483	tr|D7U1K2|D7U1K2_VITVI	279	64.67	167	45.42	59.86	58	1	203	700	57	223	4e-86	Putative uncharacterized protein	VIT_11s0037g01280	Vitis vinifera (Grape)	NA	chloroplast; indoleacetic acid biosynthetic process; N-acetyltransferase activity; response to fructose; response to salt stress; tryptophan catabolic process; water transport	GO:0008080; GO:0009507; GO:0009684; GO:0009750; GO:0009651; GO:0006569; GO:0006833	GO:0008080~N-acetyltransferase activity	GO:0009684~indoleacetic acid biosynthetic process;GO:0009750~response to fructose;GO:0009651~response to salt stress;GO:0006569~tryptophan catabolic process;GO:0006833~water transport	GO:0009507~chloroplast
Master_Control_44638	SO_3189_CA_comp29282_c0_seq1	344.929	5.4272	0.0157343	-5.98995	1.28033e-05	0.00403814	tr|A0A068VFW6|A0A068VFW6_COFCA	144	50.34	149	29.47	100	66	4	755	1192	1	144	2e-25	Coffea canephora DH200=94 genomic scaffold, scaffold_256	GSCOC_T00012419001	Coffea canephora (Robusta coffee)	NA	NA	NA	NA	NA	NA
Master_Control_44653	SO_3189_CA_comp27099_c0_seq1	109.449	37.0859	0.338843	-1.56131	0.228939	1	tr|B9T4H9|B9T4H9_RICCO	410	72.3	148	55.09	36.1	31	1	416	3	1	148	1e-63	Protein kinase APK1B, chloroplast, putative (EC 2.7.10.2)	RCOM_0000910	Ricinus communis (Castor bean)	NA	ATP binding; non-membrane spanning protein tyrosine kinase activity; protein serine/threonine kinase activity	GO:0005524; GO:0004715; GO:0004674	GO:0005524~ATP binding;GO:0004715~non-membrane spanning protein tyrosine kinase activity;GO:0004674~protein serine/threonine kinase activity	NA	NA
Master_Control_44664	SO_3446_SW_c4407_g1_i1	8659.71	3927.49	0.453536	-1.14071	0.178445	1	tr|A0A0A0KEW3|A0A0A0KEW3_CUCSA	192	73.14	175	33.38	91.15	43	2	648	1163	19	192	5e-51	Uncharacterized protein	Csa_6G425800	Cucumis sativus (Cucumber)	NA	NA	NA	NA	NA	NA
Master_Control_44668	SO_3189_CA_comp35044_c0_seq8	415.684	1.80907	0.00435203	-7.8441	2.34119e-07	0.000173567	tr|M5W4V4|M5W4V4_PRUPE	207	71.43	203	64.44	98.07	58	0	750	142	1	203	2e-103	Uncharacterized protein	PRUPE_ppa023767mg	Prunus persica (Peach) (Amygdalus persica)	NA	NA	NA	NA	NA	NA
Master_Control_44686	SO_3189_CA_comp28821_c1_seq1	913.177	262.315	0.287255	-1.7996	0.0521049	0.959374	tr|I1JF49|I1JF49_SOYBN	202	59.57	188	65.81	93.07	55	2	91	597	11	196	8e-68	Auxin-induced protein	NA	Glycine max (Soybean) (Glycine hispida)	NA	auxin-activated signaling pathway; nucleus; regulation of transcription, DNA-templated; transcription, DNA-templated	GO:0009734; GO:0005634; GO:0006355; GO:0006351	NA	GO:0009734~auxin-activated signaling pathway;GO:0006355~regulation of transcription, DNA-templated;GO:0006351~transcription, DNA-templated	GO:0005634~nucleus
Master_Control_44717	SO_3189_CA_comp27537_c0_seq1	1133.18	366.336	0.323282	-1.62914	0.0708231	1	tr|A0A061GWI4|A0A061GWI4_THECC	103	84.62	104	36.32	100	15	1	751	440	1	103	2e-53	Ubiquitin-like superfamily protein	TCM_038415	Theobroma cacao (Cacao) (Cocoa)	NA	NA	NA	NA	NA	NA
Master_Control_44719	SO_3446_SW_c11457_g1_i1	192.364	78.6945	0.409091	-1.28951	0.257323	1	tr|A0A068UBP9|A0A068UBP9_COFCA	696	61.46	192	41.59	27.59	62	2	752	198	493	679	6e-72	Coffea canephora DH200=94 genomic scaffold, scaffold_19	GSCOC_T00021234001	Coffea canephora (Robusta coffee)	NA	acid-amino acid ligase activity	GO:0016881	GO:0016881~acid-amino acid ligase activity	NA	NA
Master_Control_44739	SO_3189_CA_comp29125_c0_seq2	203.42	23.5179	0.115613	-3.11263	0.0134009	0.482487	tr|E5DD06|E5DD06_ARTAN	265	81.76	170	41.84	64.15	31	0	709	1218	9	178	9e-82	Alcohol dehydrogenase	Adh2	Artemisia annua (Sweet wormwood)	NA	oxidoreductase activity	GO:0016491	GO:0016491~oxidoreductase activity	NA	NA
Master_Control_44743	SO_3189_CA_comp20625_c0_seq2	56.3826	19.8997	0.352941	-1.5025	0.319832	1	tr|M0VYV7|M0VYV7_HORVD	499	59.84	254	100	50.9	59	3	2	706	42	271	2e-99	Uncharacterized protein	NA	Hordeum vulgare var. distichum (Domesticated barley)	NA	NA	NA	NA	NA	NA
Master_Control_33308	SO_3189_CA_comp1243113_c0_seq1	11.0554	5.4272	0.490909	-1.02647	0.680161	1	NA	NA	NA	NA	NA	NA	NA	NA	NA	NA	NA	NA	NA	NA	NA	NA	NA	NA	NA	NA	NA	NA
Master_Control_44755	SO_3189_CA_comp30865_c0_seq1	1419.52	654.883	0.461342	-1.11609	0.199325	1	tr|K4CRP1|K4CRP1_SOLLC	511	78.12	489	77.21	95.69	92	4	1669	245	24	511	0	Uncharacterized protein	Solyc09g013150.2	Solanum lycopersicum (Tomato) (Lycopersicon esculentum)	NA	chloroplast membrane; inorganic phosphate transmembrane transporter activity; integral component of membrane; nitrate transport	GO:0031969; GO:0005315; GO:0016021; GO:0015706	GO:0005315~inorganic phosphate transmembrane transporter activity	GO:0015706~nitrate transport	GO:0031969~chloroplast membrane;GO:0016021~integral component of membrane
Master_Control_44792	SO_3189_CA_comp29429_c1_seq3	514.077	123.921	0.241056	-2.05256	0.0414891	0.868455	tr|A0A022PZ98|A0A022PZ98_ERYGU	269	60	270	64.54	100	104	2	203	1003	1	269	2e-110	Uncharacterized protein	MIMGU_mgv1a011845mg	Erythranthe guttata (Yellow monkey flower) (Mimulus guttatus)	NA	NA	NA	NA	NA	NA
Master_Control_44798	SO_3446_SW_c47755_g1_i1	343.823	46.1312	0.134171	-2.89785	0.0100889	0.407286	tr|A0A068V6H7|A0A068V6H7_COFCA	329	73.53	238	46.76	72.34	62	1	1162	452	73	310	4e-124	Coffea canephora DH200=94 genomic scaffold, scaffold_119	GSCOC_T00017311001	Coffea canephora (Robusta coffee)	NA	tRNA (guanine-N7-)-methyltransferase activity	GO:0008176	GO:0008176~tRNA (guanine-N7-)-methyltransferase activity	NA	NA
Master_Control_44801	SO_3189_CA_comp33917_c0_seq12	95.0766	23.5179	0.247357	-2.01533	0.144061	1	NA	NA	NA	NA	NA	NA	NA	NA	NA	NA	NA	NA	NA	NA	NA	NA	NA	NA	NA	NA	NA	NA
Master_Control_44802	SO_3189_CA_comp33917_c0_seq27	21.0053	7.23627	0.344498	-1.53743	0.433007	1	tr|F6HFM8|F6HFM8_VITVI	1237	46.3	54	29.83	4.37	29	0	272	111	969	1022	5e-06	Putative uncharacterized protein	VIT_01s0011g03820	Vitis vinifera (Grape)	NA	zinc ion binding	GO:0008270	GO:0008270~zinc ion binding	NA	NA
Master_Control_44808	SO_3446_SW_c40784_g1_i1	17.6887	4.52267	0.255682	-1.96758	0.355519	1	tr|A0A096URY3|A0A096URY3_WHEAT	433	59.26	54	31.15	12.47	22	0	249	88	380	433	6e-12	Uncharacterized protein	NA	Triticum aestivum (Wheat)	NA	NA	NA	NA	NA	NA
Master_Control_44846	SO_3446_SW_c29102_g1_i3	86.2322	36.1814	0.41958	-1.25298	0.351311	1	NA	NA	NA	NA	NA	NA	NA	NA	NA	NA	NA	NA	NA	NA	NA	NA	NA	NA	NA	NA	NA	NA
Master_Control_44848	SO_3446_SW_c22197_g1_i2	175.781	72.3627	0.411664	-1.28046	0.268667	1	tr|B9IF47|B9IF47_POPTR	254	58.46	65	24.71	25.59	24	1	595	789	1	62	2e-15	Uncharacterized protein	POPTR_0015s10150g	Populus trichocarpa (Western balsam poplar) (Populus balsamifera subsp. trichocarpa)	NA	zinc ion binding	GO:0008270	GO:0008270~zinc ion binding	NA	NA
Master_Control_44852	SO_3189_CA_comp26388_c2_seq1	5858.26	2505.56	0.427696	-1.22534	0.145167	1	tr|F2YLE4|F2YLE4_FLACR	327	86.62	299	43.1	91.44	33	1	1271	396	29	327	8e-155	Carbonic anhydrase (EC 4.2.1.1)	NA	Flaveria cronquistii (Yellowtops)	NA	carbonate dehydratase activity; carbon utilization; zinc ion binding	GO:0015976; GO:0004089; GO:0008270	GO:0004089~carbonate dehydratase activity;GO:0008270~zinc ion binding	GO:0015976~carbon utilization	NA
Master_Control_44863	SO_3446_SW_c33699_g5_i1	7701.2	3300.64	0.428588	-1.22234	0.148357	1	tr|W1P5D5|W1P5D5_AMBTC	162	89.51	143	7.36	88.27	14	1	4277	4702	20	162	4e-75	Cytochrome b559 subunit alpha (PSII reaction center subunit V)	AMTR_s00334p00011530	Amborella trichopoda	NA	chloroplast thylakoid membrane; heme binding; integral component of membrane; metal ion binding; photosynthetic electron transport chain; photosystem II reaction center	GO:0009535; GO:0020037; GO:0016021; GO:0046872; GO:0009767; GO:0009539	GO:0020037~heme binding;GO:0046872~metal ion binding	GO:0009767~photosynthetic electron transport chain	GO:0009535~chloroplast thylakoid membrane;GO:0016021~integral component of membrane;GO:0009539~photosystem II reaction center
Master_Control_44873	SO_3189_CA_comp32417_c1_seq1	347.14	136.585	0.393457	-1.34572	0.190992	1	tr|K7LVZ5|K7LVZ5_SOYBN	240	67.68	198	58.18	82.5	62	1	2	589	31	228	8e-81	Uncharacterized protein	NA	Glycine max (Soybean) (Glycine hispida)	NA	ATP binding; protein serine/threonine kinase activity	GO:0005524; GO:0004674	GO:0005524~ATP binding;GO:0004674~protein serine/threonine kinase activity	NA	NA
Master_Control_44874	SO_3446_SW_c33612_g2_i1	97.2877	46.1312	0.474174	-1.07651	0.405492	1	tr|F6HF84|F6HF84_VITVI	738	54.97	151	68.22	20.46	64	2	209	661	31	177	1e-45	Putative uncharacterized protein	VIT_01s0011g00660	Vitis vinifera (Grape)	NA	chloroplast RNA processing	GO:0031425	NA	GO:0031425~chloroplast RNA processing	NA
Master_Control_44877	SO_3446_SW_c20966_g1_i2	242.114	105.83	0.437111	-1.19393	0.271245	1	tr|A0A061GWV7|A0A061GWV7_THECC	365	53.19	329	51.68	90.14	125	5	1831	920	39	363	7e-79	Homeodomain-like superfamily protein, putative isoform 1	TCM_041791	Theobroma cacao (Cacao) (Cocoa)	NA	chromatin binding; DNA binding	GO:0003677; GO:0003682	GO:0003677~DNA binding;GO:0003682~chromatin binding	NA	NA
Master_Control_44890	SO_3189_CA_comp25663_c0_seq3	47.5383	20.8043	0.437632	-1.19221	0.440748	1	tr|B9SED2|B9SED2_RICCO	467	56.72	238	48.77	50.96	94	5	768	1463	19	253	3e-63	Alliin lyase, putative (EC 4.4.1.4)	RCOM_0962110	Ricinus communis (Castor bean)	NA	alliin lyase activity; pyridoxal phosphate binding	GO:0047654; GO:0030170	GO:0047654~alliin lyase activity;GO:0030170~pyridoxal phosphate binding	NA	NA
Master_Control_44893	SO_3189_CA_comp15477_c0_seq1	45.3272	13.568	0.299335	-1.74017	0.280543	1	NA	NA	NA	NA	NA	NA	NA	NA	NA	NA	NA	NA	NA	NA	NA	NA	NA	NA	NA	NA	NA	NA
Master_Control_44907	SO_3189_CA_comp11323_c0_seq1	6517.17	2912.6	0.446912	-1.16194	0.167378	1	tr|M1CKH5|M1CKH5_SOLTU	193	64.86	148	24.52	76.68	38	4	30	434	47	193	3e-51	Uncharacterized protein	PGSC0003DMG400027006	Solanum tuberosum (Potato)	NA	NA	NA	NA	NA	NA
Master_Control_44921	SO_3189_CA_comp19092_c0_seq1	224.425	79.599	0.35468	-1.49541	0.181535	1	NA	NA	NA	NA	NA	NA	NA	NA	NA	NA	NA	NA	NA	NA	NA	NA	NA	NA	NA	NA	NA	NA
Master_Control_44925	SO_3189_CA_comp24370_c0_seq1	185.731	74.1718	0.399351	-1.32427	0.248817	1	NA	NA	NA	NA	NA	NA	NA	NA	NA	NA	NA	NA	NA	NA	NA	NA	NA	NA	NA	NA	NA	NA
Master_Control_44952	SO_3189_CA_comp32297_c0_seq2	191.259	9.04534	0.0472937	-4.40221	0.00151883	0.120309	tr|Q9AXU5|Q9AXU5_NICAT	643	76.85	514	78.75	79.94	119	0	1724	183	128	641	0	Pathogen-inducible alpha-dioxygenase	PIOX_NICAT	Nicotiana attenuata (Coyote tobacco)	NA	dioxygenase activity; heme binding; peroxidase activity; response to oxidative stress	GO:0051213; GO:0020037; GO:0004601; GO:0006979	GO:0051213~dioxygenase activity;GO:0020037~heme binding;GO:0004601~peroxidase activity	GO:0006979~response to oxidative stress	NA
Master_Control_44958	SO_3189_CA_comp1081171_c0_seq1	15.4776	3.61814	0.233766	-2.09686	0.352371	1	NA	NA	NA	NA	NA	NA	NA	NA	NA	NA	NA	NA	NA	NA	NA	NA	NA	NA	NA	NA	NA	NA
Master_Control_33316	SO_3189_CA_comp18771_c0_seq1	77.3879	5.4272	0.0701299	-3.83383	0.0200803	0.604724	NA	NA	NA	NA	NA	NA	NA	NA	NA	NA	NA	NA	NA	NA	NA	NA	NA	NA	NA	NA	NA	NA
Master_Control_44968	SO_3446_SW_c27113_g1_i2	5173.93	2128.37	0.411364	-1.28151	0.127618	1	tr|A0A067JHH5|A0A067JHH5_JATCU	631	76.29	620	77.69	98.26	134	5	176	2002	1	618	0	Uncharacterized protein	JCGZ_23140	Jatropha curcas (Barbados nut)	NA	heme binding; iron ion binding; monooxygenase activity; oxidoreductase activity, acting on paired donors, with incorporation or reduction of molecular oxygen	GO:0020037; GO:0005506; GO:0004497; GO:0016705	GO:0020037~heme binding;GO:0005506~iron ion binding;GO:0004497~monooxygenase activity;GO:0016705~oxidoreductase activity, acting on paired donors, with incorporation or reduction of molecular oxygen	NA	NA
Master_Control_44971	SO_3189_CA_comp604019_c0_seq1	127.137	58.7947	0.462451	-1.11263	0.363	1	tr|A0A061GTW7|A0A061GTW7_THECC	459	50.31	163	20.03	35.51	70	3	214	690	28	183	3e-36	Dgd1 suppressor 1 isoform 3 (Fragment)	TCM_040965	Theobroma cacao (Cacao) (Cocoa)	NA	NA	NA	NA	NA	NA
Master_Control_44989	SO_3446_SW_c27462_g1_i3	1113.28	431.463	0.38756	-1.36751	0.125866	1	tr|F6HFT4|F6HFT4_VITVI	492	74.94	431	68.85	87.6	101	3	1714	434	30	457	0	Putative uncharacterized protein	VIT_01s0011g01290	Vitis vinifera (Grape)	NA	allantoate deiminase activity; chlorophyll catabolic process; endoplasmic reticulum; metal ion binding; metallopeptidase activity; purine nucleobase metabolic process; ureide catabolic process	GO:0047652; GO:0015996; GO:0005783; GO:0046872; GO:0008237; GO:0006144; GO:0010136	GO:0047652~allantoate deiminase activity;GO:0046872~metal ion binding;GO:0008237~metallopeptidase activity	GO:0015996~chlorophyll catabolic process;GO:0006144~purine nucleobase metabolic process;GO:0010136~ureide catabolic process	GO:0005783~endoplasmic reticulum
Master_Control_45016	SO_3189_CA_comp28992_c0_seq1	5647.11	2011.68	0.356233	-1.48911	0.0782698	1	tr|A0A067L4D0|A0A067L4D0_JATCU	393	80.95	378	60.8	96.18	71	1	1601	468	17	393	0	Uncharacterized protein	JCGZ_24237	Jatropha curcas (Barbados nut)	NA	NA	NA	NA	NA	NA
Master_Control_45019	SO_3446_SW_c38955_g1_i1	22.1108	10.8544	0.490909	-1.02647	0.587355	1	NA	NA	NA	NA	NA	NA	NA	NA	NA	NA	NA	NA	NA	NA	NA	NA	NA	NA	NA	NA	NA	NA
Master_Control_45021	SO_3189_CA_comp31962_c1_seq23	183.52	74.1718	0.404162	-1.30699	0.25566	1	tr|A0A067DUC1|A0A067DUC1_CITSI	773	58.73	63	24.61	8.15	26	0	578	766	107	169	3e-13	Uncharacterized protein	CISIN_1g004120mg	Citrus sinensis (Sweet orange) (Citrus aurantium var. sinensis)	NA	acetyl-CoA carboxylase activity; acetyl-CoA carboxylase complex; fatty acid biosynthetic process	GO:0003989; GO:0009317; GO:0006633	GO:0003989~acetyl-CoA carboxylase activity	GO:0006633~fatty acid biosynthetic process	GO:0009317~acetyl-CoA carboxylase complex
Master_Control_45042	SO_3446_SW_c19095_g1_i1	127.137	62.4128	0.490909	-1.02647	0.399088	1	NA	NA	NA	NA	NA	NA	NA	NA	NA	NA	NA	NA	NA	NA	NA	NA	NA	NA	NA	NA	NA	NA
Master_Control_45046	SO_3189_CA_comp24744_c0_seq2	68.5436	21.7088	0.316716	-1.65874	0.25446	1	tr|A0A059B794|A0A059B794_EUCGR	706	52.94	391	44.81	55.38	170	5	1481	351	273	663	5e-174	Uncharacterized protein	EUGRSUZ_H04661	Eucalyptus grandis (Flooded gum)	NA	ATP binding; ATP-dependent helicase activity; nucleic acid binding	GO:0005524; GO:0008026; GO:0003676	GO:0005524~ATP binding;GO:0008026~ATP-dependent helicase activity;GO:0003676~nucleic acid binding	NA	NA
Master_Control_45047	SO_3446_SW_c21052_g1_i2	108.343	12.6635	0.116883	-3.09686	0.0315479	0.763157	tr|A0A059B794|A0A059B794_EUCGR	706	52.94	391	46.68	55.38	170	5	1481	351	273	663	3e-179	Uncharacterized protein	EUGRSUZ_H04661	Eucalyptus grandis (Flooded gum)	NA	ATP binding; ATP-dependent helicase activity; nucleic acid binding	GO:0005524; GO:0008026; GO:0003676	GO:0005524~ATP binding;GO:0008026~ATP-dependent helicase activity;GO:0003676~nucleic acid binding	NA	NA
Master_Control_45050	SO_3189_CA_comp24744_c0_seq6	133.771	17.1861	0.128475	-2.96044	0.0295067	0.731636	tr|A0A061E769|A0A061E769_THECC	650	51.92	391	43.17	60.15	174	4	1499	369	260	650	3e-169	RNA helicase family protein isoform 4	TCM_010780	Theobroma cacao (Cacao) (Cocoa)	NA	ATP binding; ATP-dependent helicase activity; nucleic acid binding	GO:0005524; GO:0008026; GO:0003676	GO:0005524~ATP binding;GO:0008026~ATP-dependent helicase activity;GO:0003676~nucleic acid binding	NA	NA
Master_Control_45051	SO_3189_CA_comp24744_c0_seq5	74.0713	9.94987	0.134328	-2.89616	0.0624542	1	tr|A0A061E769|A0A061E769_THECC	650	51.92	391	52.34	60.15	174	4	1499	369	260	650	3e-141	RNA helicase family protein isoform 4	TCM_010780	Theobroma cacao (Cacao) (Cocoa)	NA	ATP binding; ATP-dependent helicase activity; nucleic acid binding	GO:0005524; GO:0008026; GO:0003676	GO:0005524~ATP binding;GO:0008026~ATP-dependent helicase activity;GO:0003676~nucleic acid binding	NA	NA
Master_Control_45054	SO_3189_CA_comp25742_c0_seq2	1030.36	467.644	0.453863	-1.13967	0.200986	1	tr|B9HCJ7|B9HCJ7_POPTR	255	59.7	134	24.65	52.55	54	0	1038	1439	109	242	5e-37	Uncharacterized protein	POPTR_0006s09800g	Populus trichocarpa (Western balsam poplar) (Populus balsamifera subsp. trichocarpa)	NA	NA	NA	NA	NA	NA
Master_Control_45057	SO_3189_CA_comp33145_c1_seq11	632.37	250.556	0.396217	-1.33564	0.1573	1	tr|D7SWC7|D7SWC7_VITVI	403	59.5	400	78.33	99.26	139	4	1341	208	2	400	1e-137	Putative uncharacterized protein	VIT_07s0031g02260	Vitis vinifera (Grape)	NA	GTP binding; intracellular; small GTPase mediated signal transduction	GO:0005525; GO:0005622; GO:0007264	GO:0005525~GTP binding	GO:0007264~small GTPase mediated signal transduction	GO:0005622~intracellular
Master_Control_45085	SO_3189_CA_comp21695_c0_seq2	421.211	116.685	0.277022	-1.85193	0.0710852	1	tr|M5WAS5|M5WAS5_PRUPE	196	82.19	73	8.24	37.24	13	0	2233	2451	112	184	1e-32	Uncharacterized protein	PRUPE_ppa011784mg	Prunus persica (Peach) (Amygdalus persica)	NA	NA	NA	NA	NA	NA
Master_Control_45105	SO_3189_CA_comp32675_c1_seq1	207.842	30.7542	0.147969	-2.75663	0.0244987	0.669454	NA	NA	NA	NA	NA	NA	NA	NA	NA	NA	NA	NA	NA	NA	NA	NA	NA	NA	NA	NA	NA	NA
Master_Control_45141	SO_3189_CA_comp29521_c0_seq1	120.504	1.80907	0.0150125	-6.05769	0.00060148	0.0657986	tr|A0A061GSC2|A0A061GSC2_THECC	269	52.73	55	15.94	20.45	26	0	296	460	50	104	2e-09	SC35-like splicing factor 33	TCM_040038	Theobroma cacao (Cacao) (Cocoa)	NA	nucleic acid binding; nucleotide binding	GO:0003676; GO:0000166	GO:0003676~nucleic acid binding;GO:0000166~nucleotide binding	NA	NA
Master_Control_45142	SO_3189_CA_comp27909_c1_seq1	105.026	14.4725	0.137799	-2.85936	0.0451209	0.902355	tr|A0A068UK51|A0A068UK51_COFCA	476	66.67	39	20.38	8.19	13	0	516	400	370	408	6e-09	Coffea canephora DH200=94 genomic scaffold, scaffold_35	GSCOC_T00027697001	Coffea canephora (Robusta coffee)	NA	NA	NA	NA	NA	NA
Master_Control_45161	SO_3189_CA_comp31731_c0_seq3	61.9103	27.136	0.438312	-1.18997	0.411859	1	tr|D7MIW4|D7MIW4_ARALL	767	73.49	83	26.95	10.82	21	1	121	369	268	349	3e-36	DNA repair and transcription factor XPB1	ARALYDRAFT_916071	Arabidopsis lyrata subsp. lyrata (Lyre-leaved rock-cress)	NA	ATP binding; ATP-dependent DNA helicase activity; DNA binding; nucleotide-excision repair; nucleus; regulation of transcription, DNA-templated; transcription, DNA-templated	GO:0005524; GO:0004003; GO:0003677; GO:0006289; GO:0005634; GO:0006355; GO:0006351	GO:0005524~ATP binding;GO:0004003~ATP-dependent DNA helicase activity;GO:0003677~DNA binding	GO:0006289~nucleotide-excision repair;GO:0006355~regulation of transcription, DNA-templated;GO:0006351~transcription, DNA-templated	GO:0005634~nucleus
Master_Control_45196	SO_3189_CA_comp28526_c0_seq1	2355.91	899.107	0.381639	-1.38972	0.103963	1	NA	NA	NA	NA	NA	NA	NA	NA	NA	NA	NA	NA	NA	NA	NA	NA	NA	NA	NA	NA	NA	NA
Master_Control_45198	SO_3446_SW_c12557_g1_i1	400.206	136.585	0.341286	-1.55095	0.127412	1	tr|A0A068V1N9|A0A068V1N9_COFCA	168	81.12	143	39.21	85.12	27	0	677	249	25	167	7e-72	Coffea canephora DH200=94 genomic scaffold, scaffold_76	GSCOC_T00038858001	Coffea canephora (Robusta coffee)	NA	NA	NA	NA	NA	NA
Master_Control_45200	SO_3446_SW_c42741_g1_i1	38.694	10.8544	0.280519	-1.83383	0.276226	1	NA	NA	NA	NA	NA	NA	NA	NA	NA	NA	NA	NA	NA	NA	NA	NA	NA	NA	NA	NA	NA	NA
Master_Control_45202	SO_3189_CA_comp581115_c0_seq1	19.8997	3.61814	0.181818	-2.45943	0.24753	1	NA	NA	NA	NA	NA	NA	NA	NA	NA	NA	NA	NA	NA	NA	NA	NA	NA	NA	NA	NA	NA	NA
Master_Control_45211	SO_3189_CA_comp411938_c0_seq1	23.2164	9.04534	0.38961	-1.3599	0.47025	1	NA	NA	NA	NA	NA	NA	NA	NA	NA	NA	NA	NA	NA	NA	NA	NA	NA	NA	NA	NA	NA	NA
Master_Control_45216	SO_3189_CA_comp25419_c0_seq8	1947.96	3.61814	0.00185739	-9.0725	1.80289e-12	1.05748e-08	tr|M5WLL1|M5WLL1_PRUPE	696	46.4	278	38.84	39.94	135	6	1077	268	421	692	2e-65	Uncharacterized protein	PRUPE_ppa026473mg	Prunus persica (Peach) (Amygdalus persica)	NA	DNA binding	GO:0003677	GO:0003677~DNA binding	NA	NA
Master_Control_45217	SO_3189_CA_comp25419_c0_seq5	142.615	3.61814	0.02537	-5.30073	0.000839487	0.0823086	NA	NA	NA	NA	NA	NA	NA	NA	NA	NA	NA	NA	NA	NA	NA	NA	NA	NA	NA	NA	NA	NA
Master_Control_45219	SO_3189_CA_comp25419_c0_seq9	6489.53	14.4725	0.00223014	-8.80865	6.55884e-14	7.69413e-10	tr|M5WLL1|M5WLL1_PRUPE	696	51.59	661	61.97	94.97	299	10	2217	268	42	692	0	Uncharacterized protein	PRUPE_ppa026473mg	Prunus persica (Peach) (Amygdalus persica)	NA	DNA binding	GO:0003677	GO:0003677~DNA binding	NA	NA
Master_Control_45241	SO_3446_SW_c28117_g1_i5	373.673	185.429	0.496235	-1.01091	0.311888	1	tr|K4CNX5|K4CNX5_SOLLC	548	67.27	278	41.58	50.73	90	1	912	1745	265	541	3e-172	Uncharacterized protein	Solyc08g079750.2	Solanum lycopersicum (Tomato) (Lycopersicon esculentum)	NA	aromatic-amino-acid:2-oxoglutarate aminotransferase activity; biosynthetic process; cellular amino acid metabolic process; L-aspartate:2-oxoglutarate aminotransferase activity; pyridoxal phosphate binding	GO:0004069; GO:0008793; GO:0009058; GO:0006520; GO:0030170	GO:0004069~L-aspartate:2-oxoglutarate aminotransferase activity;GO:0008793~aromatic-amino-acid:2-oxoglutarate aminotransferase activity;GO:0030170~pyridoxal phosphate binding	GO:0009058~biosynthetic process;GO:0006520~cellular amino acid metabolic process	NA
Master_Control_45242	SO_3189_CA_comp29489_c0_seq5	409.05	170.052	0.415725	-1.2663	0.204912	1	tr|M0ZXA8|M0ZXA8_SOLTU	550	67.27	278	36.66	50.55	90	1	1181	2014	267	543	6e-134	Uncharacterized protein	PGSC0003DMG400003918	Solanum tuberosum (Potato)	NA	aromatic-amino-acid:2-oxoglutarate aminotransferase activity; biosynthetic process; cellular amino acid metabolic process; L-aspartate:2-oxoglutarate aminotransferase activity; pyridoxal phosphate binding	GO:0004069; GO:0008793; GO:0009058; GO:0006520; GO:0030170	GO:0004069~L-aspartate:2-oxoglutarate aminotransferase activity;GO:0008793~aromatic-amino-acid:2-oxoglutarate aminotransferase activity;GO:0030170~pyridoxal phosphate binding	GO:0009058~biosynthetic process;GO:0006520~cellular amino acid metabolic process	NA
Master_Control_45243	SO_3189_CA_comp29489_c0_seq12	482.016	221.611	0.459758	-1.12105	0.247023	1	tr|K4CNX5|K4CNX5_SOLLC	548	62.09	488	75.08	89.05	177	5	244	1689	56	541	0	Uncharacterized protein	Solyc08g079750.2	Solanum lycopersicum (Tomato) (Lycopersicon esculentum)	NA	aromatic-amino-acid:2-oxoglutarate aminotransferase activity; biosynthetic process; cellular amino acid metabolic process; L-aspartate:2-oxoglutarate aminotransferase activity; pyridoxal phosphate binding	GO:0004069; GO:0008793; GO:0009058; GO:0006520; GO:0030170	GO:0004069~L-aspartate:2-oxoglutarate aminotransferase activity;GO:0008793~aromatic-amino-acid:2-oxoglutarate aminotransferase activity;GO:0030170~pyridoxal phosphate binding	GO:0009058~biosynthetic process;GO:0006520~cellular amino acid metabolic process	NA
Master_Control_45294	SO_3189_CA_comp6872_c0_seq1	208.947	65.1265	0.311688	-1.68182	0.142484	1	tr|V4W5A3|V4W5A3_9ROSI	177	58.43	178	46.39	100	68	3	1043	519	3	177	4e-61	Uncharacterized protein	CICLE_v10016907mg	Citrus clementina	NA	NA	NA	NA	NA	NA
Master_Control_45298	SO_3189_CA_comp24888_c0_seq4	175.781	66.031	0.375643	-1.41257	0.225922	1	tr|B9GLV9|B9GLV9_POPTR	259	75.15	165	24.85	63.71	40	1	1067	1558	91	255	3e-76	Uncharacterized protein	POPTR_0001s07070g	Populus trichocarpa (Western balsam poplar) (Populus balsamifera subsp. trichocarpa)	NA	lyase activity	GO:0016829	GO:0016829~lyase activity	NA	NA
Master_Control_45302	SO_3446_SW_c27554_g1_i3	64.1214	20.8043	0.324451	-1.62393	0.271137	1	tr|B9GLV9|B9GLV9_POPTR	259	79.21	101	26.28	39	21	0	417	719	155	255	6e-47	Uncharacterized protein	POPTR_0001s07070g	Populus trichocarpa (Western balsam poplar) (Populus balsamifera subsp. trichocarpa)	NA	lyase activity	GO:0016829	GO:0016829~lyase activity	NA	NA
Master_Control_45314	SO_3189_CA_comp34572_c0_seq12	232.164	73.2673	0.315584	-1.6639	0.138537	1	tr|A0A067L406|A0A067L406_JATCU	542	36.53	167	59.22	30.81	106	0	844	344	371	537	7e-26	Uncharacterized protein	JCGZ_26996	Jatropha curcas (Barbados nut)	NA	NA	NA	NA	NA	NA
Master_Control_45320	SO_3446_SW_c20323_g1_i1	151.459	27.136	0.179164	-2.48065	0.0532103	0.966857	NA	NA	NA	NA	NA	NA	NA	NA	NA	NA	NA	NA	NA	NA	NA	NA	NA	NA	NA	NA	NA	NA
Master_Control_45342	SO_3446_SW_c28754_g1_i3	706.441	170.052	0.240717	-2.05459	0.0332724	0.776909	tr|W9SC97|W9SC97_9ROSA	94	71.43	91	24.22	96.81	25	1	221	493	1	90	4e-36	Cold-inducible RNA-binding protein	L484_010835	Morus notabilis	NA	nucleic acid binding; nucleotide binding	GO:0003676; GO:0000166	GO:0003676~nucleic acid binding;GO:0000166~nucleotide binding	NA	NA
Master_Control_45372	SO_3189_CA_comp33808_c0_seq13	3799.75	518.298	0.136403	-2.87405	0.00125664	0.107005	tr|V5K7Z4|V5K7Z4_9ASTR	436	97.03	437	48.85	100	12	1	2081	771	1	436	0	Phytoene synthase	NA	Chrysanthemum boreale	NA	biosynthetic process; transferase activity, transferring alkyl or aryl (other than methyl) groups	GO:0009058; GO:0016765	GO:0016765~transferase activity, transferring alkyl or aryl (other than methyl) groups	GO:0009058~biosynthetic process	NA
Master_Control_45397	SO_3189_CA_comp28001_c0_seq6	228.847	106.735	0.466403	-1.10035	0.313013	1	tr|M5WHH2|M5WHH2_PRUPE	207	42.68	164	38.53	79.23	76	5	559	1002	43	204	7e-26	Uncharacterized protein	PRUPE_ppa011520mg	Prunus persica (Peach) (Amygdalus persica)	NA	NA	NA	NA	NA	NA
Master_Control_45399	SO_3446_SW_c23603_g1_i1	2400.13	852.976	0.355387	-1.49254	0.081569	1	tr|K4BLW2|K4BLW2_SOLLC	184	60.64	188	59.62	100	70	3	115	678	1	184	1e-71	Uncharacterized protein	Solyc03g118110.2	Solanum lycopersicum (Tomato) (Lycopersicon esculentum)	NA	mitochondrion	GO:0005739	NA	NA	GO:0005739~mitochondrion
Master_Control_45404	SO_3189_CA_comp413828_c0_seq1	24.3219	9.94987	0.409091	-1.28951	0.485916	1	NA	NA	NA	NA	NA	NA	NA	NA	NA	NA	NA	NA	NA	NA	NA	NA	NA	NA	NA	NA	NA	NA
Master_Control_45410	SO_3446_SW_c31020_g1_i4	491.966	213.47	0.433912	-1.20453	0.214143	1	tr|M5Y061|M5Y061_PRUPE	243	68.38	234	69.09	96.3	60	1	121	780	1	234	2e-113	Uncharacterized protein	PRUPE_ppa010607mg	Prunus persica (Peach) (Amygdalus persica)	NA	NA	NA	NA	NA	NA
Master_Control_45418	SO_3189_CA_comp26512_c0_seq2	1268.06	388.045	0.306016	-1.70832	0.0567421	0.993496	tr|M1BY78|M1BY78_SOLTU	327	86.5	326	65.33	99.69	44	0	1303	326	1	326	0	Uncharacterized protein	PGSC0003DMG400021595	Solanum tuberosum (Potato)	NA	cytosol; oxidoreductase activity; zinc ion binding	GO:0005829; GO:0016491; GO:0008270	GO:0016491~oxidoreductase activity;GO:0008270~zinc ion binding	NA	GO:0005829~cytosol
Master_Control_45428	SO_3189_CA_comp34776_c0_seq16	21.0053	1.80907	0.0861244	-3.53743	0.124592	1	NA	NA	NA	NA	NA	NA	NA	NA	NA	NA	NA	NA	NA	NA	NA	NA	NA	NA	NA	NA	NA	NA
Master_Control_45431	SO_3189_CA_comp20140_c0_seq2	15.4776	4.52267	0.292208	-1.77493	0.420563	1	NA	NA	NA	NA	NA	NA	NA	NA	NA	NA	NA	NA	NA	NA	NA	NA	NA	NA	NA	NA	NA	NA
Master_Control_45436	SO_3189_CA_comp24250_c0_seq1	4588	1734.9	0.378138	-1.40302	0.0962008	1	tr|F6GUU0|F6GUU0_VITVI	290	81.25	208	36.84	71.72	39	0	1473	850	47	254	1e-104	Putative uncharacterized protein	VIT_06s0004g06140	Vitis vinifera (Grape)	NA	chloroplast stroma; chloroplast thylakoid membrane; cysteine biosynthetic process; cytosolic ribosome; isopentenyl diphosphate biosynthetic process, methylerythritol 4-phosphate pathway; nucleus; plastid large ribosomal subunit; poly(U) RNA binding; rRNA binding; structural constituent of ribosome; translation	GO:0009570; GO:0009535; GO:0019344; GO:0022626; GO:0019288; GO:0005634; GO:0000311; GO:0008266; GO:0019843; GO:0003735; GO:0006412	GO:0008266~poly(U) RNA binding;GO:0019843~rRNA binding;GO:0003735~structural constituent of ribosome	GO:0019344~cysteine biosynthetic process;GO:0019288~isopentenyl diphosphate biosynthetic process, methylerythritol 4-phosphate pathway;GO:0006412~translation	GO:0009570~chloroplast stroma;GO:0009535~chloroplast thylakoid membrane;GO:0022626~cytosolic ribosome;GO:0005634~nucleus;GO:0000311~plastid large ribosomal subunit
Master_Control_45448	SO_3446_SW_c24024_g1_i5	745.135	128.444	0.172377	-2.53636	0.0098711	0.40191	tr|A0A067DNF2|A0A067DNF2_CITSI	170	83.75	160	45.63	94.12	26	0	324	803	11	170	3e-95	Uncharacterized protein (Fragment)	CISIN_1g0258141mg	Citrus sinensis (Sweet orange) (Citrus aurantium var. sinensis)	NA	nucleic acid binding; nucleotide binding	GO:0003676; GO:0000166	GO:0003676~nucleic acid binding;GO:0000166~nucleotide binding	NA	NA
Master_Control_45455	SO_3189_CA_comp21899_c0_seq2	223.319	57.8902	0.259226	-1.94772	0.0904974	1	tr|M5W0Y8|M5W0Y8_PRUPE	235	81.5	227	63.7	96.6	42	0	945	265	1	227	2e-135	Uncharacterized protein	PRUPE_ppa010819mg	Prunus persica (Peach) (Amygdalus persica)	NA	aromatic amino acid family metabolic process; cellular amino acid biosynthetic process; chlorophyll biosynthetic process; glycine catabolic process; isopentenyl diphosphate biosynthetic process, methylerythritol 4-phosphate pathway; jasmonic acid biosynthetic process; lipoate biosynthetic process; lipoyl(octanoyl) transferase activity; lipoyltransferase activity; methylglyoxal catabolic process t…	GO:0009072; GO:0008652; GO:0015995; GO:0006546; GO:0019288; GO:0009695; GO:0009107; GO:0033819; GO:0017118; GO:0019243; GO:0005739; GO:0016415; GO:0006098; GO:0009249; GO:0006364; GO:0019748; GO:0000096; GO:0006636; GO:0006766	GO:0033819~lipoyl(octanoyl) transferase activity;GO:0017118~lipoyltransferase activity;GO:0016415~octanoyltransferase activity	GO:0009072~aromatic amino acid family metabolic process;GO:0008652~cellular amino acid biosynthetic process;GO:0015995~chlorophyll biosynthetic process;GO:0006546~glycine catabolic process;GO:0019288~isopentenyl diphosphate biosynthetic process, methylerythritol 4-phosphate pathway;GO:0009695~jasmonic acid biosynthetic process;GO:0009107~lipoate biosynthetic process;GO:0019243~methylglyoxal catab…	GO:0005739~mitochondrion
Master_Control_45465	SO_3446_SW_c8647_g1_i1	2256.41	1054.69	0.467418	-1.09722	0.196043	1	tr|A0A068V782|A0A068V782_COFCA	531	63.67	490	72.99	92.28	173	2	1799	345	39	528	0	Coffea canephora DH200=94 genomic scaffold, scaffold_105	GSCOC_T00015751001	Coffea canephora (Robusta coffee)	NA	heme binding; iron ion binding; oxidoreductase activity, acting on paired donors, with incorporation or reduction of molecular oxygen	GO:0020037; GO:0005506; GO:0016705	GO:0020037~heme binding;GO:0005506~iron ion binding;GO:0016705~oxidoreductase activity, acting on paired donors, with incorporation or reduction of molecular oxygen	NA	NA
Master_Control_45466	SO_3446_SW_c20930_g1_i1	1825.25	860.212	0.471285	-1.08533	0.20499	1	tr|A0A068V782|A0A068V782_COFCA	531	58.3	283	40.49	53.3	113	2	1882	1049	39	321	0	Coffea canephora DH200=94 genomic scaffold, scaffold_105	GSCOC_T00015751001	Coffea canephora (Robusta coffee)	NA	heme binding; iron ion binding; oxidoreductase activity, acting on paired donors, with incorporation or reduction of molecular oxygen	GO:0020037; GO:0005506; GO:0016705	GO:0020037~heme binding;GO:0005506~iron ion binding;GO:0016705~oxidoreductase activity, acting on paired donors, with incorporation or reduction of molecular oxygen	NA	NA
Master_Control_45523	SO_3189_CA_comp25001_c0_seq2	182.414	30.7542	0.168595	-2.56837	0.0387446	0.841357	tr|A0A068UXL5|A0A068UXL5_COFCA	913	37.29	118	26.4	12.92	70	1	988	1341	21	134	3e-16	Coffea canephora DH200=94 genomic scaffold, scaffold_73	GSCOC_T00037996001	Coffea canephora (Robusta coffee)	NA	NA	NA	NA	NA	NA
Master_Control_45525	SO_3446_SW_c19090_g1_i2	140.404	47.0358	0.335004	-1.57775	0.200194	1	tr|A0A068UXL5|A0A068UXL5_COFCA	913	35.71	126	24.71	13.8	77	1	1153	1530	13	134	1e-15	Coffea canephora DH200=94 genomic scaffold, scaffold_73	GSCOC_T00037996001	Coffea canephora (Robusta coffee)	NA	NA	NA	NA	NA	NA
Master_Control_45526	SO_3446_SW_c30918_g1_i4	465.433	180.002	0.386742	-1.37056	0.164258	1	tr|M1A4Z3|M1A4Z3_SOLTU	698	39.44	284	44.51	40.69	151	8	605	1393	6	289	4e-47	Uncharacterized protein	PGSC0003DMG401005796	Solanum tuberosum (Potato)	NA	NA	NA	NA	NA	NA
Master_Control_45540	SO_3446_SW_c25657_g1_i4	33.1662	16.2816	0.490909	-1.02647	0.541287	1	tr|I3T6B1|I3T6B1_LOTJA	223	52.38	189	94.82	84.75	68	2	530	3	18	197	1e-58	Uncharacterized protein	NA	Lotus japonicus (Lotus corniculatus var. japonicus)	NA	NA	NA	NA	NA	NA
Master_Control_45552	SO_3189_CA_comp5640_c0_seq1	105.026	3.61814	0.0344498	-4.85936	0.00332791	0.202957	NA	NA	NA	NA	NA	NA	NA	NA	NA	NA	NA	NA	NA	NA	NA	NA	NA	NA	NA	NA	NA	NA
Master_Control_45561	SO_3189_CA_comp31661_c0_seq1	257.591	85.9307	0.333593	-1.58384	0.148878	1	tr|A0A059ACK0|A0A059ACK0_EUCGR	202	81.58	114	36.27	56.44	21	0	548	207	85	198	2e-66	Uncharacterized protein	EUGRSUZ_J01067	Eucalyptus grandis (Flooded gum)	NA	cell redox homeostasis; glycerol ether metabolic process; protein disulfide oxidoreductase activity	GO:0045454; GO:0006662; GO:0015035	GO:0015035~protein disulfide oxidoreductase activity	GO:0045454~cell redox homeostasis;GO:0006662~glycerol ether metabolic process	NA
Master_Control_33337	SO_3189_CA_comp474784_c0_seq1	25.4275	5.4272	0.213439	-2.22811	0.250037	1	NA	NA	NA	NA	NA	NA	NA	NA	NA	NA	NA	NA	NA	NA	NA	NA	NA	NA	NA	NA	NA	NA
Master_Control_45624	SO_3189_CA_comp28639_c0_seq5	165.831	75.0763	0.452727	-1.14329	0.325021	1	tr|M1BGP5|M1BGP5_SOLTU	529	58.19	354	61.07	66.92	148	0	2	1063	176	529	3e-147	Uncharacterized protein	PGSC0003DMG400017384	Solanum tuberosum (Potato)	NA	NA	NA	NA	NA	NA
Master_Control_45632	SO_3189_CA_comp25952_c0_seq2	1054.69	273.169	0.259005	-1.94895	0.0341908	0.792207	tr|A5ATM6|A5ATM6_VITVI	272	46.5	200	33.3	73.53	96	7	737	168	73	271	5e-41	Putative uncharacterized protein	VITISV_004661	Vitis vinifera (Grape)	NA	NAD+ ADP-ribosyltransferase activity	GO:0003950	GO:0003950~NAD+ ADP-ribosyltransferase activity	NA	NA
Master_Control_45633	SO_3446_SW_c22788_g1_i2	1296.8	339.2	0.261567	-1.93475	0.0322928	0.773289	tr|A0A061FCD6|A0A061FCD6_THECC	267	41.64	269	75.92	100	134	9	908	165	1	267	4e-44	Nucleic acid binding protein, putative	TCM_030734	Theobroma cacao (Cacao) (Cocoa)	NA	NAD+ ADP-ribosyltransferase activity	GO:0003950	GO:0003950~NAD+ ADP-ribosyltransferase activity	NA	NA
Master_Control_45650	SO_3446_SW_c3407_g1_i1	147.037	37.9904	0.258373	-1.95247	0.117879	1	tr|A0A061F8H1|A0A061F8H1_THECC	766	43.1	290	77.82	37.86	79	6	864	250	39	327	4e-53	SPA1-related 3 isoform 2	TCM_031518	Theobroma cacao (Cacao) (Cocoa)	NA	ATP binding; protein kinase activity	GO:0005524; GO:0004672	GO:0005524~ATP binding;GO:0004672~protein kinase activity	NA	NA
Master_Control_45651	SO_3446_SW_c5321_g1_i1	171.359	60.6038	0.353666	-1.49954	0.203151	1	tr|A0A068UE62|A0A068UE62_COFCA	715	48.91	321	98.27	44.9	85	6	726	1	2	322	2e-80	Coffea canephora DH200=94 genomic scaffold, scaffold_19	GSCOC_T00021244001	Coffea canephora (Robusta coffee)	NA	ATP binding; protein kinase activity	GO:0005524; GO:0004672	GO:0005524~ATP binding;GO:0004672~protein kinase activity	NA	NA
Master_Control_45652	SO_3189_CA_comp25618_c0_seq1	132.665	63.3174	0.477273	-1.06711	0.377555	1	tr|A0A068UE62|A0A068UE62_COFCA	715	43.85	244	100	34.13	67	4	1	522	316	559	3e-38	Coffea canephora DH200=94 genomic scaffold, scaffold_19	GSCOC_T00021244001	Coffea canephora (Robusta coffee)	NA	ATP binding; protein kinase activity	GO:0005524; GO:0004672	GO:0005524~ATP binding;GO:0004672~protein kinase activity	NA	NA
Master_Control_45656	SO_3189_CA_comp27422_c0_seq5	683.225	109.449	0.160194	-2.64211	0.00820017	0.359413	tr|A0A068UEA7|A0A068UEA7_COFCA	257	65.73	143	32.8	55.64	46	1	678	1106	42	181	2e-51	Coffea canephora DH200=94 genomic scaffold, scaffold_24	GSCOC_T00023928001	Coffea canephora (Robusta coffee)	NA	DNA binding; regulation of transcription, DNA-templated	GO:0003677; GO:0006355	GO:0003677~DNA binding	GO:0006355~regulation of transcription, DNA-templated	NA
Master_Control_45657	SO_3189_CA_comp27422_c0_seq4	647.847	91.3579	0.141018	-2.82605	0.00543362	0.279183	tr|A0A068UEA7|A0A068UEA7_COFCA	257	70.23	131	40.31	50.97	39	0	381	773	51	181	5e-59	Coffea canephora DH200=94 genomic scaffold, scaffold_24	GSCOC_T00023928001	Coffea canephora (Robusta coffee)	NA	DNA binding; regulation of transcription, DNA-templated	GO:0003677; GO:0006355	GO:0003677~DNA binding	GO:0006355~regulation of transcription, DNA-templated	NA
Master_Control_45661	SO_3189_CA_comp24469_c0_seq12	22284.4	7030.94	0.31551	-1.66424	0.0649824	1	tr|M0ZKY4|M0ZKY4_SOLTU	375	84.41	295	36.83	78.67	46	0	1080	196	80	374	1e-149	Uncharacterized protein	PGSC0003DMG402001159	Solanum tuberosum (Potato)	NA	membrane	GO:0016020	NA	NA	GO:0016020~membrane
Master_Control_45677	SO_3189_CA_comp6520_c0_seq1	169.148	72.3627	0.427807	-1.22497	0.292025	1	tr|F6H2A8|F6H2A8_VITVI	827	53.54	254	94.42	30.71	113	3	1	762	173	421	2e-88	Serine/threonine-protein kinase (EC 2.7.11.1)	VIT_19s0014g04270	Vitis vinifera (Grape)	NA	ATP binding; protein serine/threonine kinase activity; recognition of pollen	GO:0005524; GO:0004674; GO:0048544	GO:0005524~ATP binding;GO:0004674~protein serine/threonine kinase activity	GO:0048544~recognition of pollen	NA
Master_Control_45703	SO_3189_CA_comp34463_c0_seq15	368.145	161.912	0.439803	-1.18507	0.241088	1	tr|C6THY3|C6THY3_SOYBN	192	35.6	191	67.25	99.48	118	4	713	153	1	190	1e-27	Putative uncharacterized protein (Fragment)	NA	Glycine max (Soybean) (Glycine hispida)	NA	proteasome regulatory particle, base subcomplex; ubiquitin-dependent protein catabolic process	GO:0008540; GO:0006511	NA	GO:0006511~ubiquitin-dependent protein catabolic process	GO:0008540~proteasome regulatory particle, base subcomplex
Master_Control_45708	SO_3189_CA_comp29951_c0_seq2	400.206	180.002	0.449774	-1.15273	0.247307	1	tr|M1ASJ3|M1ASJ3_SOLTU	366	73.38	139	22.04	37.98	37	0	1218	1634	228	366	9e-62	Uncharacterized protein	PGSC0003DMG400011257	Solanum tuberosum (Potato)	NA	deaminase activity; purine ribonucleoside monophosphate biosynthetic process	GO:0019239; GO:0009168	GO:0019239~deaminase activity	GO:0009168~purine ribonucleoside monophosphate biosynthetic process	NA
Master_Control_45724	SO_3446_SW_c22884_g1_i3	276.385	124.826	0.451636	-1.14677	0.278188	1	tr|F6I6N7|F6I6N7_VITVI	120	50	62	20.15	51.67	27	1	726	553	15	76	4e-12	Putative uncharacterized protein	VIT_13s0067g02320	Vitis vinifera (Grape)	NA	regulation of transcription, DNA-templated; transcription cofactor activity	GO:0006355; GO:0003712	GO:0003712~transcription cofactor activity	GO:0006355~regulation of transcription, DNA-templated	NA
Master_Control_45725	SO_3189_CA_comp25346_c0_seq7	316.185	148.344	0.469167	-1.09183	0.289518	1	tr|F6I6N7|F6I6N7_VITVI	120	49.48	97	37.99	80.83	45	1	569	291	15	111	3e-22	Putative uncharacterized protein	VIT_13s0067g02320	Vitis vinifera (Grape)	NA	regulation of transcription, DNA-templated; transcription cofactor activity	GO:0006355; GO:0003712	GO:0003712~transcription cofactor activity	GO:0006355~regulation of transcription, DNA-templated	NA
Master_Control_45730	SO_3189_CA_comp5691_c0_seq1	23.2164	2.7136	0.116883	-3.09686	0.147692	1	NA	NA	NA	NA	NA	NA	NA	NA	NA	NA	NA	NA	NA	NA	NA	NA	NA	NA	NA	NA	NA	NA
Master_Control_45734	SO_3189_CA_comp33341_c0_seq1	6764.81	2850.19	0.421326	-1.24699	0.139288	1	tr|A0A061DMX5|A0A061DMX5_THECC	399	77.56	352	51.49	88.22	73	3	1736	684	53	399	3e-171	Uncharacterized protein isoform 1	TCM_002674	Theobroma cacao (Cacao) (Cocoa)	NA	NA	NA	NA	NA	NA
Master_Control_45742	SO_3189_CA_comp29306_c0_seq1	47.5383	10.8544	0.22833	-2.13081	0.19256	1	tr|A0A061E432|A0A061E432_THECC	206	68.54	89	23.67	43.2	23	1	852	601	1	89	5e-32	Tetraspanin family protein	TCM_008083	Theobroma cacao (Cacao) (Cocoa)	NA	integral component of membrane	GO:0016021	NA	NA	GO:0016021~integral component of membrane
Master_Control_45767	SO_3189_CA_comp19610_c0_seq2	93.971	1.80907	0.0192513	-5.6989	0.00185066	0.136895	NA	NA	NA	NA	NA	NA	NA	NA	NA	NA	NA	NA	NA	NA	NA	NA	NA	NA	NA	NA	NA	NA
Master_Control_45781	SO_3189_CA_comp85895_c0_seq1	465.433	115.78	0.248758	-2.00718	0.0489022	0.921425	tr|V5RAL0|V5RAL0_CAMSI	589	48.58	597	54.6	100	256	12	3003	1312	10	588	3e-159	Arginyl-tRNA synthetase-like protein	argS	Camellia sinensis (Tea)	NA	arginine-tRNA ligase activity; arginyl-tRNA aminoacylation; ATP binding; cytoplasm	GO:0005524; GO:0004814; GO:0006420; GO:0005737	GO:0005524~ATP binding;GO:0004814~arginine-tRNA ligase activity	GO:0006420~arginyl-tRNA aminoacylation	GO:0005737~cytoplasm
Master_Control_45801	SO_3189_CA_comp215399_c0_seq1	214.475	44.3222	0.206654	-2.27471	0.0544061	0.97823	tr|S8C839|S8C839_9LAMI	118	89.58	48	10.39	40.68	5	0	802	945	1	48	6e-22	Uncharacterized protein (Fragment)	M569_11864	Genlisea aurea	NA	nucleic acid binding; nucleotide binding	GO:0003676; GO:0000166	GO:0003676~nucleic acid binding;GO:0000166~nucleotide binding	NA	NA
Master_Control_45815	SO_3189_CA_comp31506_c0_seq14	57.4882	17.1861	0.298951	-1.74202	0.253567	1	tr|M1AK55|M1AK55_SOLTU	487	76.43	140	36.62	28.75	22	1	728	1147	29	157	1e-66	Uncharacterized protein	PGSC0003DMG400009458	Solanum tuberosum (Potato)	NA	ATP binding; protein kinase activity	GO:0005524; GO:0004672	GO:0005524~ATP binding;GO:0004672~protein kinase activity	NA	NA
Master_Control_45819	SO_3189_CA_comp30064_c0_seq1	458.8	134.776	0.293757	-1.76731	0.0796116	1	tr|A0A059BFS5|A0A059BFS5_EUCGR	618	72.62	621	64.91	100	160	3	569	2410	1	618	0	Uncharacterized protein	EUGRSUZ_G02456	Eucalyptus grandis (Flooded gum)	NA	methyltransferase activity	GO:0008168	GO:0008168~methyltransferase activity	NA	NA
Master_Control_45827	SO_3189_CA_comp383096_c0_seq1	66.3325	25.327	0.381818	-1.38904	0.335614	1	NA	NA	NA	NA	NA	NA	NA	NA	NA	NA	NA	NA	NA	NA	NA	NA	NA	NA	NA	NA	NA	NA
Master_Control_45832	SO_3189_CA_comp16893_c0_seq1	243.219	10.8544	0.0446281	-4.4859	0.000732868	0.0749887	tr|K4C4T0|K4C4T0_SOLLC	564	61.12	553	71.39	98.05	204	4	1838	192	14	559	0	Uncharacterized protein	Solyc06g035580.2	Solanum lycopersicum (Tomato) (Lycopersicon esculentum)	NA	alcohol metabolic process; choline dehydrogenase activity; flavin adenine dinucleotide binding	GO:0006066; GO:0008812; GO:0050660	GO:0008812~choline dehydrogenase activity;GO:0050660~flavin adenine dinucleotide binding	GO:0006066~alcohol metabolic process	NA
Master_Control_45833	SO_3189_CA_comp22472_c0_seq3	2654.41	758.904	0.285904	-1.8064	0.036348	0.816338	tr|A0A068U3H6|A0A068U3H6_COFCA	626	36.08	607	67.17	96.96	370	8	1909	98	28	619	4e-93	Coffea canephora DH200=94 genomic scaffold, scaffold_9	GSCOC_T00041545001	Coffea canephora (Robusta coffee)	NA	NA	NA	NA	NA	NA
Master_Control_45839	SO_3189_CA_comp22472_c0_seq8	2484.15	142.916	0.0575313	-4.11951	1.79306e-05	0.00512366	tr|A0A022QD39|A0A022QD39_ERYGU	507	51.29	349	34.37	68.84	166	3	1132	92	157	503	2e-73	Uncharacterized protein	MIMGU_mgv1a004842mg	Erythranthe guttata (Yellow monkey flower) (Mimulus guttatus)	NA	NA	NA	NA	NA	NA
Master_Control_45834	SO_3189_CA_comp22472_c0_seq2	2529.48	189.048	0.0747378	-3.74202	7.08434e-05	0.0142281	tr|A0A022QD39|A0A022QD39_ERYGU	507	50.7	357	34.37	70.41	172	3	1156	92	149	503	5e-74	Uncharacterized protein	MIMGU_mgv1a004842mg	Erythranthe guttata (Yellow monkey flower) (Mimulus guttatus)	NA	NA	NA	NA	NA	NA
Master_Control_33345	SO_3189_CA_comp16790_c0_seq1	30.9552	4.52267	0.146104	-2.77493	0.146099	1	NA	NA	NA	NA	NA	NA	NA	NA	NA	NA	NA	NA	NA	NA	NA	NA	NA	NA	NA	NA	NA	NA
Master_Control_45857	SO_3189_CA_comp29487_c0_seq2	619.103	191.761	0.30974	-1.69087	0.0792446	1	tr|A0A059B4D0|A0A059B4D0_EUCGR	240	60.91	110	25.38	45.83	42	1	657	331	131	240	1e-66	Uncharacterized protein	EUGRSUZ_H03610	Eucalyptus grandis (Flooded gum)	NA	hydrolase activity	GO:0016787	GO:0016787~hydrolase activity	NA	NA
Master_Control_45863	SO_3189_CA_comp25789_c0_seq2	79.599	38.895	0.488636	-1.03317	0.445036	1	tr|W9R8H1|W9R8H1_9ROSA	311	55.25	295	62.24	94.86	131	1	322	1206	1	294	5e-104	Uncharacterized protein	L484_006539	Morus notabilis	NA	acid phosphatase activity	GO:0003993	GO:0003993~acid phosphatase activity	NA	NA
Master_Control_45866	SO_3189_CA_comp31105_c0_seq10	51.9605	8.14081	0.156673	-2.67417	0.10786	1	tr|F6H0N9|F6H0N9_VITVI	350	65.61	157	47.15	44.86	48	1	711	259	18	174	7e-66	Putative uncharacterized protein	VIT_18s0001g04420	Vitis vinifera (Grape)	NA	NA	NA	NA	NA	NA
Master_Control_45905	SO_3189_CA_comp29339_c0_seq2	1345.44	548.148	0.40741	-1.29545	0.140218	1	tr|A0A067E9X0|A0A067E9X0_CITSI	508	60.61	490	70.91	96.46	166	6	1743	349	21	508	3e-169	Uncharacterized protein	CISIN_1g010521mg	Citrus sinensis (Sweet orange) (Citrus aurantium var. sinensis)	NA	DNA binding; DNA-templated transcription, initiation; sequence-specific DNA binding transcription factor activity; sigma factor activity	GO:0003677; GO:0006352; GO:0003700; GO:0016987	GO:0003677~DNA binding;GO:0003700~sequence-specific DNA binding transcription factor activity;GO:0016987~sigma factor activity	GO:0006352~DNA-templated transcription, initiation	NA
Master_Control_45906	SO_3189_CA_comp29339_c0_seq3	1055.79	376.286	0.356402	-1.48842	0.0988598	1	tr|A0A067E9X0|A0A067E9X0_CITSI	508	57.72	369	54.16	72.64	133	5	1714	671	21	387	5e-131	Uncharacterized protein	CISIN_1g010521mg	Citrus sinensis (Sweet orange) (Citrus aurantium var. sinensis)	NA	DNA binding; DNA-templated transcription, initiation; sequence-specific DNA binding transcription factor activity; sigma factor activity	GO:0003677; GO:0006352; GO:0003700; GO:0016987	GO:0003677~DNA binding;GO:0003700~sequence-specific DNA binding transcription factor activity;GO:0016987~sigma factor activity	GO:0006352~DNA-templated transcription, initiation	NA
Master_Control_45907	SO_3189_CA_comp29339_c0_seq4	1052.48	407.04	0.386746	-1.37054	0.126847	1	tr|A0A067E9X0|A0A067E9X0_CITSI	508	57.78	514	71.89	100	166	7	1815	349	21	508	3e-166	Uncharacterized protein	CISIN_1g010521mg	Citrus sinensis (Sweet orange) (Citrus aurantium var. sinensis)	NA	DNA binding; DNA-templated transcription, initiation; sequence-specific DNA binding transcription factor activity; sigma factor activity	GO:0003677; GO:0006352; GO:0003700; GO:0016987	GO:0003677~DNA binding;GO:0003700~sequence-specific DNA binding transcription factor activity;GO:0016987~sigma factor activity	GO:0006352~DNA-templated transcription, initiation	NA
Master_Control_45936	SO_3446_SW_c23553_g1_i1	4196.64	1781.03	0.424394	-1.23652	0.141137	1	tr|A0A067JGG0|A0A067JGG0_JATCU	189	58.33	156	35.37	82.54	62	2	539	1006	5	157	8e-36	Uncharacterized protein	JCGZ_00660	Jatropha curcas (Barbados nut)	NA	zinc ion binding	GO:0008270	GO:0008270~zinc ion binding	NA	NA
Master_Control_33348	SO_3446_SW_c15962_g1_i2	35.3773	6.33174	0.178977	-2.48215	0.168045	1	tr|A0A067LIF8|A0A067LIF8_JATCU	274	63.41	82	36.02	29.93	29	1	457	212	24	104	3e-35	Uncharacterized protein	JCGZ_05491	Jatropha curcas (Barbados nut)	NA	carbonate dehydratase activity; one-carbon metabolic process; zinc ion binding	GO:0004089; GO:0006730; GO:0008270	GO:0004089~carbonate dehydratase activity;GO:0008270~zinc ion binding	GO:0006730~one-carbon metabolic process	NA
Master_Control_45969	SO_3189_CA_comp30456_c0_seq4	126.032	42.5131	0.337321	-1.56781	0.213041	1	tr|K4DBZ7|K4DBZ7_SOLLC	223	65.32	248	64.42	100	61	2	126	869	1	223	3e-117	Uncharacterized protein	Solyc12g009090.1	Solanum lycopersicum (Tomato) (Lycopersicon esculentum)	NA	mediator complex; RNA polymerase II transcription cofactor activity	GO:0001104; GO:0016592	GO:0001104~RNA polymerase II transcription cofactor activity	NA	GO:0016592~mediator complex
Master_Control_45977	SO_3446_SW_c30870_g2_i2	213.37	99.4987	0.466321	-1.1006	0.31911	1	tr|K4DCF2|K4DCF2_SOLLC	407	39.25	321	76.49	78.87	185	5	1227	280	31	346	6e-62	Uncharacterized protein	Solyc12g010650.1	Solanum lycopersicum (Tomato) (Lycopersicon esculentum)	NA	NA	NA	NA	NA	NA
Master_Control_45988	SO_3189_CA_comp30507_c0_seq1	364.829	110.353	0.302479	-1.72509	0.0979137	1	NA	NA	NA	NA	NA	NA	NA	NA	NA	NA	NA	NA	NA	NA	NA	NA	NA	NA	NA	NA	NA	NA
Master_Control_45989	SO_3189_CA_comp30107_c0_seq1	1345.44	172.766	0.128408	-2.96119	0.00173656	0.131371	tr|A0A0A0K935|A0A0A0K935_CUCSA	372	49.86	355	70.58	95.43	171	2	1259	207	20	371	5e-82	Uncharacterized protein	Csa_7G253710	Cucumis sativus (Cucumber)	NA	NA	NA	NA	NA	NA
Master_Control_46009	SO_3446_SW_c26010_g1_i2	91.76	27.136	0.295728	-1.75766	0.198744	1	tr|D7U316|D7U316_VITVI	268	79.46	185	26.98	69.03	38	0	1141	1695	84	268	9e-98	Putative uncharacterized protein	VIT_07s0005g03620	Vitis vinifera (Grape)	NA	NA	NA	NA	NA	NA
Master_Control_46021	SO_3446_SW_c30271_g1_i2	66.3325	13.568	0.204545	-2.28951	0.134438	1	NA	NA	NA	NA	NA	NA	NA	NA	NA	NA	NA	NA	NA	NA	NA	NA	NA	NA	NA	NA	NA	NA
Master_Control_46048	SO_3189_CA_comp1086_c0_seq2	95.0766	3.61814	0.038055	-4.71577	0.00496284	0.264207	tr|B7FLT3|B7FLT3_MEDTR	389	77.95	127	13.09	32.65	24	1	1206	1574	146	272	4e-53	Putative uncharacterized protein	NA	Medicago truncatula (Barrel medic) (Medicago tribuloides)	NA	ATP binding; protein serine/threonine kinase activity	GO:0005524; GO:0004674	GO:0005524~ATP binding;GO:0004674~protein serine/threonine kinase activity	NA	NA
Master_Control_46067	SO_3446_SW_c27777_g1_i3	165.831	65.1265	0.392727	-1.3484	0.251298	1	tr|A0A068TQA6|A0A068TQA6_COFCA	772	62.5	40	10.43	5.18	15	0	153	34	717	756	4e-16	Coffea canephora DH200=94 genomic scaffold, scaffold_1	GSCOC_T00014925001	Coffea canephora (Robusta coffee)	NA	1-phosphatidylinositol-4-phosphate 5-kinase activity; ATP binding	GO:0016308; GO:0005524	GO:0016308~1-phosphatidylinositol-4-phosphate 5-kinase activity;GO:0005524~ATP binding	NA	NA
Master_Control_46061	SO_3189_CA_comp26330_c1_seq20	207.842	102.212	0.491779	-1.02392	0.354312	1	tr|A0A068TQA6|A0A068TQA6_COFCA	772	62.5	40	6.66	5.18	15	0	153	34	717	756	8e-16	Coffea canephora DH200=94 genomic scaffold, scaffold_1	GSCOC_T00014925001	Coffea canephora (Robusta coffee)	NA	1-phosphatidylinositol-4-phosphate 5-kinase activity; ATP binding	GO:0016308; GO:0005524	GO:0016308~1-phosphatidylinositol-4-phosphate 5-kinase activity;GO:0005524~ATP binding	NA	NA
Master_Control_46063	SO_3446_SW_c26498_g2_i2	320.607	83.2171	0.259561	-1.94585	0.0711445	1	tr|I6ZX14|I6ZX14_CAMSI	237	49.13	173	40.9	73	86	1	243	755	1	173	7e-43	MADS-box domain protein	NA	Camellia sinensis (Tea)	NA	DNA binding; nucleus; sequence-specific DNA binding transcription factor activity; transcription, DNA-templated	GO:0003677; GO:0005634; GO:0003700; GO:0006351	GO:0003677~DNA binding;GO:0003700~sequence-specific DNA binding transcription factor activity	GO:0006351~transcription, DNA-templated	GO:0005634~nucleus
Master_Control_46065	SO_3189_CA_comp24316_c0_seq9	102.815	7.23627	0.0703812	-3.82867	0.01273	0.466585	tr|I6QQB8|I6QQB8_9ROSI	212	63.16	76	37.01	35.85	28	0	243	470	1	76	3e-24	Flowering locus C-like protein 1	NA	Carya cathayensis	NA	DNA binding; nucleus; regulation of transcription, DNA-templated; transcription, DNA-templated	GO:0003677; GO:0005634; GO:0006355; GO:0006351	GO:0003677~DNA binding	GO:0006355~regulation of transcription, DNA-templated;GO:0006351~transcription, DNA-templated	GO:0005634~nucleus
Master_Control_46078	SO_3189_CA_comp34873_c0_seq2	2177.92	672.973	0.308999	-1.69433	0.0505712	0.942632	tr|A0A022R275|A0A022R275_ERYGU	1782	63.25	1698	87.45	95.29	481	25	5494	779	1	1681	0	Uncharacterized protein	MIMGU_mgv1a000103mg	Erythranthe guttata (Yellow monkey flower) (Mimulus guttatus)	NA	NA	NA	NA	NA	NA
Master_Control_46079	SO_3189_CA_comp34873_c0_seq1	2202.24	639.506	0.290389	-1.78394	0.0400978	0.850978	tr|A0A022R275|A0A022R275_ERYGU	1782	62.83	1711	87.53	96.02	480	26	5533	779	1	1681	0	Uncharacterized protein	MIMGU_mgv1a000103mg	Erythranthe guttata (Yellow monkey flower) (Mimulus guttatus)	NA	NA	NA	NA	NA	NA
Master_Control_46093	SO_3446_SW_c10001_g1_i1	24.3219	4.52267	0.18595	-2.42701	0.223358	1	NA	NA	NA	NA	NA	NA	NA	NA	NA	NA	NA	NA	NA	NA	NA	NA	NA	NA	NA	NA	NA	NA
Master_Control_46134	SO_3189_CA_comp32190_c0_seq4	64.1214	18.9952	0.296238	-1.75517	0.238214	1	tr|M1BCU4|M1BCU4_SOLTU	708	50	64	7.06	9.04	32	0	280	89	636	699	3e-16	Uncharacterized protein	PGSC0003DMG400016410	Solanum tuberosum (Potato)	NA	DNA binding	GO:0003677	GO:0003677~DNA binding	NA	NA
Master_Control_46136	SO_3446_SW_c26803_g1_i4	153.67	26.2315	0.1707	-2.55047	0.047175	0.910328	tr|W5ENB4|W5ENB4_WHEAT	242	56.06	66	7.25	27.27	28	1	280	83	169	233	1e-18	Uncharacterized protein	NA	Triticum aestivum (Wheat)	NA	DNA binding	GO:0003677	GO:0003677~DNA binding	NA	NA
Master_Control_46162	SO_3189_CA_comp29310_c0_seq1	264.224	47.0358	0.178014	-2.48993	0.0306952	0.748431	tr|A0A0A0L3V3|A0A0A0L3V3_CUCSA	147	41.61	149	32.2	100	81	3	282	728	5	147	6e-25	Uncharacterized protein	Csa_3G126890	Cucumis sativus (Cucumber)	NA	NA	NA	NA	NA	NA
Master_Control_46181	SO_3189_CA_comp26480_c0_seq15	193.47	66.031	0.341299	-1.55089	0.179197	1	tr|Q5QQS5|Q5QQS5_ZINVI	132	44.59	74	12.87	56.06	32	2	413	607	38	111	4e-10	Peroxidase (EC 1.11.1.7) (Fragment)	pod	Zinnia violacea (Garden zinnia) (Zinnia elegans)	NA	heme binding; metal ion binding; peroxidase activity; response to oxidative stress	GO:0020037; GO:0046872; GO:0004601; GO:0006979	GO:0020037~heme binding;GO:0046872~metal ion binding;GO:0004601~peroxidase activity	GO:0006979~response to oxidative stress	NA
Master_Control_46182	SO_3189_CA_comp26480_c0_seq17	162.515	50.6539	0.311688	-1.68182	0.162325	1	NA	NA	NA	NA	NA	NA	NA	NA	NA	NA	NA	NA	NA	NA	NA	NA	NA	NA	NA	NA	NA	NA
Master_Control_46175	SO_3189_CA_comp26480_c0_seq11	154.776	71.4582	0.461688	-1.11501	0.342903	1	NA	NA	NA	NA	NA	NA	NA	NA	NA	NA	NA	NA	NA	NA	NA	NA	NA	NA	NA	NA	NA	NA
Master_Control_46178	SO_3189_CA_comp26480_c0_seq16	231.058	47.9403	0.207482	-2.26895	0.0515842	0.956239	NA	NA	NA	NA	NA	NA	NA	NA	NA	NA	NA	NA	NA	NA	NA	NA	NA	NA	NA	NA	NA	NA
Master_Control_46196	SO_3189_CA_comp463205_c0_seq1	160.304	3.61814	0.0225705	-5.46942	0.000467531	0.0555318	tr|A0A061GPA7|A0A061GPA7_THECC	220	51.11	90	27.61	40.91	31	1	443	213	127	216	1e-17	RING/U-box superfamily protein, putative	TCM_038183	Theobroma cacao (Cacao) (Cocoa)	NA	zinc ion binding	GO:0008270	GO:0008270~zinc ion binding	NA	NA
Master_Control_46207	SO_3446_SW_c51979_g1_i1	234.375	102.212	0.436106	-1.19725	0.272804	1	tr|A9PG01|A9PG01_POPTR	205	90.5	179	27.3	87.32	17	0	817	281	27	205	2e-115	Uncharacterized protein	POPTR_0002s06310g	Populus trichocarpa (Western balsam poplar) (Populus balsamifera subsp. trichocarpa)	NA	GTP binding; protein transport; small GTPase mediated signal transduction	GO:0005525; GO:0015031; GO:0007264	GO:0005525~GTP binding	GO:0015031~protein transport;GO:0007264~small GTPase mediated signal transduction	NA
Master_Control_46212	SO_3446_SW_c16983_g1_i2	619.103	274.978	0.444156	-1.17086	0.212753	1	tr|M5XDG3|M5XDG3_PRUPE	396	67.19	384	50.26	96.97	112	2	1861	752	13	396	2e-152	Uncharacterized protein	PRUPE_ppa006759mg	Prunus persica (Peach) (Amygdalus persica)	NA	membrane	GO:0016020	NA	NA	GO:0016020~membrane
Master_Control_46213	SO_3189_CA_comp33263_c0_seq4	620.209	274.978	0.443364	-1.17344	0.211705	1	tr|F6HJ17|F6HJ17_VITVI	376	67.08	325	23.19	86.44	93	2	1684	752	52	376	5e-116	Putative uncharacterized protein	VIT_02s0087g00880	Vitis vinifera (Grape)	NA	membrane	GO:0016020	NA	NA	GO:0016020~membrane
Master_Control_46231	SO_3189_CA_comp31253_c0_seq2	2798.13	1125.24	0.402141	-1.31423	0.121106	1	tr|A0A022QBE0|A0A022QBE0_ERYGU	293	75.74	235	54.65	80.2	55	2	276	974	51	285	1e-124	Uncharacterized protein	MIMGU_mgv1a011062mg	Erythranthe guttata (Yellow monkey flower) (Mimulus guttatus)	NA	peptidyl-prolyl cis-trans isomerase activity; protein folding	GO:0003755; GO:0006457	GO:0003755~peptidyl-prolyl cis-trans isomerase activity	GO:0006457~protein folding	NA
Master_Control_33355	SO_3189_CA_comp203393_c0_seq1	119.398	23.5179	0.19697	-2.34395	0.0799971	1	NA	NA	NA	NA	NA	NA	NA	NA	NA	NA	NA	NA	NA	NA	NA	NA	NA	NA	NA	NA	NA	NA
Master_Control_46245	SO_3189_CA_comp28839_c0_seq1	411.261	170.052	0.41349	-1.27408	0.201959	1	tr|A0A068U2X1|A0A068U2X1_COFCA	228	70.22	225	47.8	98.68	67	0	357	1031	4	228	8e-113	Coffea canephora DH200=94 genomic scaffold, scaffold_8	GSCOC_T00039910001	Coffea canephora (Robusta coffee)	NA	NA	NA	NA	NA	NA
Master_Control_46255	SO_3446_SW_c40583_g1_i1	50.8549	24.4224	0.480237	-1.05818	0.483939	1	tr|U5GMG2|U5GMG2_POPTR	211	88	75	14.93	35.55	9	0	1	225	29	103	1e-36	Uncharacterized protein	POPTR_0001s00210g	Populus trichocarpa (Western balsam poplar) (Populus balsamifera subsp. trichocarpa)	NA	protein phosphatase type 2A complex; protein phosphatase type 2A regulator activity; signal transduction	GO:0000159; GO:0008601; GO:0007165	GO:0008601~protein phosphatase type 2A regulator activity	GO:0007165~signal transduction	GO:0000159~protein phosphatase type 2A complex
Master_Control_46260	SO_3189_CA_comp34227_c0_seq1	3061.24	490.257	0.16015	-2.64251	0.00291304	0.186676	tr|W9S676|W9S676_9ROSA	416	71.19	413	61.49	99.28	116	1	187	1416	1	413	0	U-box domain-containing protein 26	L484_027509	Morus notabilis	NA	ligase activity; ubiquitin-protein transferase activity	GO:0016874; GO:0004842	GO:0016874~ligase activity;GO:0004842~ubiquitin-protein transferase activity	NA	NA
Master_Control_46263	SO_3189_CA_comp32360_c0_seq1	5335.34	2100.33	0.393663	-1.34497	0.110388	1	tr|J7GHV7|J7GHV7_LACSA	377	96.28	376	62.84	99.73	14	0	1407	280	2	377	0	Alcohol dehydrogenase class III (EC 1.1.1.1)	ADH3	Lactuca sativa (Garden lettuce)	NA	alcohol dehydrogenase (NAD) activity; ethanol oxidation; S-(hydroxymethyl)glutathione dehydrogenase activity; zinc ion binding	GO:0051903; GO:0004022; GO:0006069; GO:0008270	GO:0051903~S-(hydroxymethyl)glutathione dehydrogenase activity;GO:0004022~alcohol dehydrogenase (NAD) activity;GO:0008270~zinc ion binding	GO:0006069~ethanol oxidation	NA
Master_Control_46273	SO_3189_CA_comp23558_c0_seq2	137.087	7.23627	0.0527859	-4.2437	0.0041141	0.234465	NA	NA	NA	NA	NA	NA	NA	NA	NA	NA	NA	NA	NA	NA	NA	NA	NA	NA	NA	NA	NA	NA
Master_Control_46283	SO_3189_CA_comp34375_c1_seq4	236.586	90.4534	0.382328	-1.38712	0.207981	1	NA	NA	NA	NA	NA	NA	NA	NA	NA	NA	NA	NA	NA	NA	NA	NA	NA	NA	NA	NA	NA	NA
Master_Control_46295	SO_3446_SW_c56414_g1_i1	105.026	43.4176	0.413397	-1.2744	0.321994	1	tr|Q8SEU6|Q8SEU6_HELAN	331	94.56	331	38.12	100	15	1	2553	1570	1	331	0	Ribosomal protein S4	rps4	Helianthus annuus (Common sunflower)	NA	mitochondrion; ribosome; RNA binding	GO:0003723; GO:0005739; GO:0005840	GO:0003723~RNA binding	NA	GO:0005739~mitochondrion;GO:0005840~ribosome
Master_Control_46330	SO_3189_CA_comp32814_c0_seq4	378.095	171.861	0.454545	-1.1375	0.257353	1	tr|A0A067LPF1|A0A067LPF1_JATCU	355	77.71	175	37.42	49.3	39	0	93	617	8	182	4e-157	Uncharacterized protein	JCGZ_10239	Jatropha curcas (Barbados nut)	NA	ATP binding; cytoplasm; kinase activity; phosphotransferase activity, alcohol group as acceptor	GO:0005524; GO:0005737; GO:0016301; GO:0016773	GO:0005524~ATP binding;GO:0016301~kinase activity;GO:0016773~phosphotransferase activity, alcohol group as acceptor	NA	GO:0005737~cytoplasm
Master_Control_46341	SO_3446_SW_c26863_g5_i2	622.42	222.515	0.3575	-1.48398	0.119434	1	NA	NA	NA	NA	NA	NA	NA	NA	NA	NA	NA	NA	NA	NA	NA	NA	NA	NA	NA	NA	NA	NA
Master_Control_46342	SO_3446_SW_c58915_g1_i1	75.1768	7.23627	0.0962567	-3.37697	0.0352945	0.810156	NA	NA	NA	NA	NA	NA	NA	NA	NA	NA	NA	NA	NA	NA	NA	NA	NA	NA	NA	NA	NA	NA
Master_Control_46390	SO_3189_CA_comp17792_c0_seq2	34.2718	3.61814	0.105572	-3.2437	0.0926293	1	NA	NA	NA	NA	NA	NA	NA	NA	NA	NA	NA	NA	NA	NA	NA	NA	NA	NA	NA	NA	NA	NA
Master_Control_46391	SO_3189_CA_comp11267_c0_seq1	648.953	161.007	0.248103	-2.01099	0.0388103	0.841555	tr|K4B1V1|K4B1V1_SOLLC	350	87.78	311	49.39	88.86	37	1	1769	837	8	317	3e-169	Uncharacterized protein	Solyc01g103760.2	Solanum lycopersicum (Tomato) (Lycopersicon esculentum)	NA	magnesium ion transmembrane transporter activity; membrane	GO:0015095; GO:0016020	GO:0015095~magnesium ion transmembrane transporter activity	NA	GO:0016020~membrane
Master_Control_46399	SO_3446_SW_c15836_g1_i1	2198.92	1061.02	0.482517	-1.05135	0.215267	1	tr|M5WH23|M5WH23_PRUPE	392	59.38	389	62.98	99.23	153	5	1377	217	5	390	9e-169	Uncharacterized protein (Fragment)	PRUPE_ppa017740mg	Prunus persica (Peach) (Amygdalus persica)	NA	NA	NA	NA	NA	NA
Master_Control_46405	SO_3189_CA_comp29600_c0_seq1	2193.39	580.711	0.264754	-1.91727	0.028198	0.721472	NA	NA	NA	NA	NA	NA	NA	NA	NA	NA	NA	NA	NA	NA	NA	NA	NA	NA	NA	NA	NA	NA
Master_Control_46421	SO_3189_CA_comp30702_c0_seq1	1018.2	425.131	0.41753	-1.26005	0.159781	1	tr|A0A0A0KVD7|A0A0A0KVD7_CUCSA	327	58.25	309	55.88	94.5	105	3	1237	380	19	326	6e-105	Uncharacterized protein	Csa_4G004850	Cucumis sativus (Cucumber)	NA	NA	NA	NA	NA	NA
Master_Control_46428	SO_3189_CA_comp20487_c0_seq1	937.499	197.188	0.210334	-2.24924	0.0171887	0.552597	tr|A0A059BFJ2|A0A059BFJ2_EUCGR	120	97.89	95	38.46	79.17	2	0	95	379	1	95	4e-59	Uncharacterized protein	EUGRSUZ_G02505	Eucalyptus grandis (Flooded gum)	NA	ribosome; structural constituent of ribosome; translation	GO:0005840; GO:0003735; GO:0006412	GO:0003735~structural constituent of ribosome	GO:0006412~translation	GO:0005840~ribosome
Master_Control_46460	SO_3189_CA_comp26505_c0_seq1	758.402	285.833	0.376888	-1.40779	0.129231	1	tr|K4BTM8|K4BTM8_SOLLC	175	85.63	174	55.89	99.43	25	0	83	604	1	174	3e-109	Uncharacterized protein	Solyc04g072410.2	Solanum lycopersicum (Tomato) (Lycopersicon esculentum)	NA	pollen tube development; response to abscisic acid; vesicle-mediated transport	GO:0048868; GO:0009737; GO:0016192	NA	GO:0048868~pollen tube development;GO:0009737~response to abscisic acid;GO:0016192~vesicle-mediated transport	NA
Master_Control_33359	SO_3189_CA_comp959798_c0_seq1	4.42217	1.80907	0.409091	-1.28951	0.778104	1	NA	NA	NA	NA	NA	NA	NA	NA	NA	NA	NA	NA	NA	NA	NA	NA	NA	NA	NA	NA	NA	NA
Master_Control_46476	SO_3446_SW_c35651_g1_i1	160.304	75.0763	0.468339	-1.09438	0.348026	1	NA	NA	NA	NA	NA	NA	NA	NA	NA	NA	NA	NA	NA	NA	NA	NA	NA	NA	NA	NA	NA	NA
Master_Control_46481	SO_3446_SW_c27145_g1_i4	97.2877	40.704	0.418388	-1.25709	0.336442	1	tr|A0A059BA04|A0A059BA04_EUCGR	246	70.52	173	39.62	70.33	49	2	308	826	76	246	4e-80	Uncharacterized protein	EUGRSUZ_H05122	Eucalyptus grandis (Flooded gum)	NA	calcium ion binding; extrinsic component of membrane; photosynthesis; photosystem II oxygen evolving complex	GO:0005509; GO:0019898; GO:0015979; GO:0009654	GO:0005509~calcium ion binding	GO:0015979~photosynthesis	GO:0019898~extrinsic component of membrane;GO:0009654~photosystem II oxygen evolving complex
Master_Control_46492	SO_3189_CA_comp31054_c0_seq1	1051.37	454.076	0.43189	-1.21126	0.174578	1	tr|U5G8S8|U5G8S8_POPTR	345	76.69	266	48.57	77.1	62	0	1264	467	80	345	8e-150	Uncharacterized protein	POPTR_0008s20920g	Populus trichocarpa (Western balsam poplar) (Populus balsamifera subsp. trichocarpa)	NA	NA	NA	NA	NA	NA
Master_Control_46507	SO_3189_CA_comp4785_c0_seq1	58.5937	16.2816	0.277873	-1.8475	0.226995	1	NA	NA	NA	NA	NA	NA	NA	NA	NA	NA	NA	NA	NA	NA	NA	NA	NA	NA	NA	NA	NA	NA
Master_Control_46510	SO_3446_SW_c31612_g1_i1	1757.81	847.548	0.482161	-1.05241	0.219484	1	tr|F6H4G1|F6H4G1_VITVI	400	72.19	338	70.76	84.5	92	1	1239	232	52	389	0	Putative uncharacterized protein	VIT_07s0031g00090	Vitis vinifera (Grape)	NA	flavin adenine dinucleotide binding; tRNA dihydrouridine synthase activity	GO:0050660; GO:0017150	GO:0050660~flavin adenine dinucleotide binding;GO:0017150~tRNA dihydrouridine synthase activity	NA	NA
Master_Control_46511	SO_3189_CA_comp29095_c0_seq2	270.858	80.5035	0.297217	-1.75041	0.110884	1	tr|A0A067JHS1|A0A067JHS1_JATCU	255	78.38	148	48.84	58.04	24	1	226	645	5	152	7e-71	Uncharacterized protein	JCGZ_23329	Jatropha curcas (Barbados nut)	NA	calcium ion binding; extrinsic component of membrane; photosynthesis; photosystem II oxygen evolving complex	GO:0005509; GO:0019898; GO:0015979; GO:0009654	GO:0005509~calcium ion binding	GO:0015979~photosynthesis	GO:0019898~extrinsic component of membrane;GO:0009654~photosystem II oxygen evolving complex
Master_Control_46519	SO_3446_SW_c28289_g1_i4	6493.95	2098.52	0.32315	-1.62973	0.0551979	0.980721	tr|K4BHY4|K4BHY4_SOLLC	448	75.11	446	68.02	99.55	108	2	351	1679	1	446	0	Uncharacterized protein	Solyc03g080080.2	Solanum lycopersicum (Tomato) (Lycopersicon esculentum)	NA	calcium ion binding; endonuclease activity; exonuclease activity	GO:0005509; GO:0004519; GO:0004527	GO:0005509~calcium ion binding;GO:0004519~endonuclease activity;GO:0004527~exonuclease activity	NA	NA
Master_Control_46520	SO_3189_CA_comp29132_c0_seq2	5602.88	2081.33	0.371475	-1.42866	0.0906629	1	tr|K4BHY4|K4BHY4_SOLLC	448	75.11	446	70.35	99.55	108	2	286	1614	1	446	0	Uncharacterized protein	Solyc03g080080.2	Solanum lycopersicum (Tomato) (Lycopersicon esculentum)	NA	calcium ion binding; endonuclease activity; exonuclease activity	GO:0005509; GO:0004519; GO:0004527	GO:0005509~calcium ion binding;GO:0004519~endonuclease activity;GO:0004527~exonuclease activity	NA	NA
Master_Control_46523	SO_3446_SW_c29845_g1_i2	352.668	175.48	0.497578	-1.00701	0.318012	1	tr|A0A061ETV6|A0A061ETV6_THECC	251	41.26	223	56.69	88.84	118	2	166	798	1	222	5e-56	Uncharacterized protein isoform 1	TCM_020644	Theobroma cacao (Cacao) (Cocoa)	NA	NA	NA	NA	NA	NA
Master_Control_46524	SO_3189_CA_comp17995_c0_seq1	155.881	53.3675	0.34236	-1.54641	0.198909	1	tr|D7TJ65|D7TJ65_VITVI	616	67.62	525	82.94	85.23	170	0	1882	308	92	616	0	Putative uncharacterized protein	VIT_08s0007g03380	Vitis vinifera (Grape)	NA	NA	NA	NA	NA	NA
Master_Control_46527	SO_3189_CA_comp212281_c0_seq1	163.62	3.61814	0.022113	-5.49896	0.000420603	0.0514281	tr|A0A061E6T4|A0A061E6T4_THECC	1515	47.15	1107	44.1	73.07	483	15	3061	5	124	1216	0	DNA/RNA polymerases superfamily protein	TCM_009549	Theobroma cacao (Cacao) (Cocoa)	NA	aspartic-type endopeptidase activity; DNA integration; nucleic acid binding; zinc ion binding	GO:0015074; GO:0004190; GO:0003676; GO:0008270	GO:0004190~aspartic-type endopeptidase activity;GO:0003676~nucleic acid binding;GO:0008270~zinc ion binding	GO:0015074~DNA integration	NA
Master_Control_46535	SO_3189_CA_comp32934_c0_seq4	892.172	77.7899	0.0871916	-3.51967	0.000516344	0.059625	tr|A0A068TPK0|A0A068TPK0_COFCA	330	57.83	332	52.78	100	134	3	675	1658	1	330	7e-125	Coffea canephora DH200=94 genomic scaffold, scaffold_2	GSCOC_T00021926001	Coffea canephora (Robusta coffee)	NA	oxidoreductase activity	GO:0016491	GO:0016491~oxidoreductase activity	NA	NA
Master_Control_46538	SO_3189_CA_comp720183_c0_seq1	40.905	9.94987	0.243243	-2.03953	0.225857	1	NA	NA	NA	NA	NA	NA	NA	NA	NA	NA	NA	NA	NA	NA	NA	NA	NA	NA	NA	NA	NA	NA
Master_Control_33361	SO_3189_CA_comp1522682_c0_seq1	9.94987	1.80907	0.181818	-2.45943	0.382123	1	NA	NA	NA	NA	NA	NA	NA	NA	NA	NA	NA	NA	NA	NA	NA	NA	NA	NA	NA	NA	NA	NA
Master_Control_46542	SO_3189_CA_comp29367_c0_seq1	101.71	5.4272	0.0533597	-4.22811	0.00775311	0.347119	tr|A5C977|A5C977_VITVI	119	80.82	73	24.58	61.34	14	0	647	429	47	119	4e-32	Putative uncharacterized protein	VIT_10s0003g03960 VITISV_002207	Vitis vinifera (Grape)	NA	NA	NA	NA	NA	NA
Master_Control_46543	SO_3189_CA_comp34643_c0_seq1	810.362	330.155	0.407417	-1.29542	0.157715	1	tr|M5WI16|M5WI16_PRUPE	433	76.45	259	45.87	59.82	58	2	461	1231	176	433	2e-105	Uncharacterized protein	PRUPE_ppa005985mg	Prunus persica (Peach) (Amygdalus persica)	NA	NA	NA	NA	NA	NA
Master_Control_46573	SO_3189_CA_comp21466_c0_seq1	50.8549	3.61814	0.0711462	-3.81307	0.0367208	0.816338	NA	NA	NA	NA	NA	NA	NA	NA	NA	NA	NA	NA	NA	NA	NA	NA	NA	NA	NA	NA	NA	NA
Master_Control_46597	SO_3446_SW_c28759_g1_i1	759.507	341.914	0.450179	-1.15143	0.209457	1	tr|A0A058ZYY6|A0A058ZYY6_EUCGR	372	68.26	230	47.39	61.83	73	0	418	1107	143	372	9e-115	Uncharacterized protein	EUGRSUZ_K00399	Eucalyptus grandis (Flooded gum)	NA	fatty-acyl-CoA binding	GO:0000062	GO:0000062~fatty-acyl-CoA binding	NA	NA
Master_Control_46614	SO_3446_SW_c1825_g1_i1	80.7045	19.8997	0.246575	-2.0199	0.158895	1	NA	NA	NA	NA	NA	NA	NA	NA	NA	NA	NA	NA	NA	NA	NA	NA	NA	NA	NA	NA	NA	NA
Master_Control_46618	SO_3189_CA_comp33577_c1_seq3	1082.33	252.365	0.233169	-2.10055	0.0230858	0.647282	tr|A0A059ARU5|A0A059ARU5_EUCGR	161	86.67	45	14.87	27.95	6	0	860	726	1	45	5e-17	Uncharacterized protein	EUGRSUZ_I02390	Eucalyptus grandis (Flooded gum)	NA	acid-amino acid ligase activity	GO:0016881	GO:0016881~acid-amino acid ligase activity	NA	NA
Master_Control_46620	SO_3189_CA_comp33577_c1_seq4	1315.59	439.604	0.334148	-1.58144	0.075411	1	tr|B9S690|B9S690_RICCO	314	66.67	183	27.45	58.28	60	1	59	604	1	183	4e-118	Folate carrier protein, putative	RCOM_0533450	Ricinus communis (Castor bean)	NA	integral component of membrane; transmembrane transport	GO:0016021; GO:0055085	NA	GO:0055085~transmembrane transport	GO:0016021~integral component of membrane
Master_Control_46626	SO_3446_SW_c25185_g1_i2	4531.62	432.367	0.0954113	-3.3897	0.000190264	0.0290978	tr|Q8LNY0|Q8LNY0_ZINVI	67	77.27	66	13.5	98.51	15	0	179	376	2	67	3e-19	Protease inhibitor 2 (Fragment)	ZePI2	Zinnia violacea (Garden zinnia) (Zinnia elegans)	NA	peptidase activity; response to wounding; serine-type endopeptidase inhibitor activity	GO:0008233; GO:0009611; GO:0004867	GO:0008233~peptidase activity;GO:0004867~serine-type endopeptidase inhibitor activity	GO:0009611~response to wounding	NA
Master_Control_46637	SO_3189_CA_comp34245_c0_seq2	247.641	37.0859	0.149756	-2.73931	0.0206855	0.611098	tr|I1KRQ3|I1KRQ3_SOYBN	404	45.86	290	75	71.78	150	4	1159	293	57	340	3e-63	Uncharacterized protein	NA	Glycine max (Soybean) (Glycine hispida)	NA	ATP binding; protein serine/threonine kinase activity	GO:0005524; GO:0004674	GO:0005524~ATP binding;GO:0004674~protein serine/threonine kinase activity	NA	NA
Master_Control_46639	SO_3189_CA_comp34245_c0_seq5	78.4935	37.9904	0.483995	-1.04694	0.440859	1	tr|M0ZLQ7|M0ZLQ7_SOLTU	228	48.25	143	63.84	62.72	70	3	671	252	20	161	3e-30	Uncharacterized protein	PGSC0003DMG400001369	Solanum tuberosum (Potato)	NA	ATP binding; protein serine/threonine kinase activity	GO:0005524; GO:0004674	GO:0005524~ATP binding;GO:0004674~protein serine/threonine kinase activity	NA	NA
Master_Control_46653	SO_3189_CA_comp271281_c0_seq1	88.4433	32.5632	0.368182	-1.44151	0.286298	1	NA	NA	NA	NA	NA	NA	NA	NA	NA	NA	NA	NA	NA	NA	NA	NA	NA	NA	NA	NA	NA	NA
Master_Control_46671	SO_3189_CA_comp24782_c0_seq2	149.248	37.0859	0.248485	-2.00877	0.107813	1	NA	NA	NA	NA	NA	NA	NA	NA	NA	NA	NA	NA	NA	NA	NA	NA	NA	NA	NA	NA	NA	NA
Master_Control_46679	SO_3446_SW_c26470_g1_i1	17019.8	6420.38	0.37723	-1.40648	0.110289	1	tr|A0A0A0QMT0|A0A0A0QMT0_LACSA	296	72.08	283	68.97	95.61	76	1	131	970	14	296	6e-151	Cis-prenyltransferase 3	NA	Lactuca sativa (Garden lettuce)	NA	NA	NA	NA	NA	NA
Master_Control_32539	SO_3189_CA_comp1634925_c0_seq1	22.1108	7.23627	0.327273	-1.61143	0.405646	1	NA	NA	NA	NA	NA	NA	NA	NA	NA	NA	NA	NA	NA	NA	NA	NA	NA	NA	NA	NA	NA	NA
Master_Control_46688	SO_3189_CA_comp18824_c0_seq1	112.765	27.136	0.240642	-2.05504	0.122479	1	tr|J7F3K5|J7F3K5_CAMSI	459	39.82	113	58.55	24.62	43	7	576	286	351	454	9e-06	TCP transcription factor	NA	Camellia sinensis (Tea)	NA	NA	NA	NA	NA	NA
Master_Control_46698	SO_3189_CA_comp34758_c0_seq35	64.1214	9.04534	0.141066	-2.82556	0.0775215	1	NA	NA	NA	NA	NA	NA	NA	NA	NA	NA	NA	NA	NA	NA	NA	NA	NA	NA	NA	NA	NA	NA
Master_Control_46719	SO_3189_CA_comp24026_c0_seq1	191.259	66.9355	0.349974	-1.51468	0.18959	1	tr|M1BGG4|M1BGG4_SOLTU	1146	45.55	562	45.04	49.04	261	10	3628	1982	1	530	7e-178	Uncharacterized protein	PGSC0003DMG400017317	Solanum tuberosum (Potato)	NA	ADP binding; ATP binding; signal transduction	GO:0043531; GO:0005524; GO:0007165	GO:0043531~ADP binding;GO:0005524~ATP binding	GO:0007165~signal transduction	NA
Master_Control_46743	SO_3189_CA_comp18597_c0_seq2	65.227	1.80907	0.027735	-5.17215	0.00729952	0.333497	tr|I1KRQ3|I1KRQ3_SOYBN	404	39.84	256	77.03	63.37	144	6	771	10	43	290	7e-49	Uncharacterized protein	NA	Glycine max (Soybean) (Glycine hispida)	NA	ATP binding; protein serine/threonine kinase activity	GO:0005524; GO:0004674	GO:0005524~ATP binding;GO:0004674~protein serine/threonine kinase activity	NA	NA
Master_Control_46772	SO_3189_CA_comp34272_c0_seq1	703.124	306.637	0.436106	-1.19725	0.196499	1	tr|D7TL37|D7TL37_VITVI	419	68.08	401	56.85	95.7	118	3	127	1308	22	419	0	Putative uncharacterized protein	VIT_08s0056g01180	Vitis vinifera (Grape)	NA	mediator complex; para-aminobenzoic acid metabolic process; regulation of transcription, DNA-templated; transcription, DNA-templated	GO:0016592; GO:0046482; GO:0006355; GO:0006351	NA	GO:0046482~para-aminobenzoic acid metabolic process;GO:0006355~regulation of transcription, DNA-templated;GO:0006351~transcription, DNA-templated	GO:0016592~mediator complex
Master_Control_46778	SO_3446_SW_c22059_g1_i4	78.4935	37.9904	0.483995	-1.04694	0.440859	1	NA	NA	NA	NA	NA	NA	NA	NA	NA	NA	NA	NA	NA	NA	NA	NA	NA	NA	NA	NA	NA	NA
Master_Control_46789	SO_3446_SW_c23195_g1_i1	166.937	81.4081	0.487658	-1.03606	0.368989	1	tr|A5AIK1|A5AIK1_VITVI	254	61.86	118	42.7	46.46	34	1	476	829	104	210	4e-42	Putative uncharacterized protein	VITISV_016082	Vitis vinifera (Grape)	NA	vesicle docking involved in exocytosis	GO:0006904	NA	GO:0006904~vesicle docking involved in exocytosis	NA
Master_Control_46794	SO_3446_SW_c25836_g1_i5	95.0766	44.3222	0.466173	-1.10106	0.398001	1	tr|A0A068UU35|A0A068UU35_COFCA	363	55.1	49	29.52	13.5	21	1	308	454	24	71	1e-07	Coffea canephora DH200=94 genomic scaffold, scaffold_52	GSCOC_T00033177001	Coffea canephora (Robusta coffee)	NA	positive regulation of autophagy	GO:0010508	NA	GO:0010508~positive regulation of autophagy	NA
Master_Control_46815	SO_3189_CA_comp29248_c0_seq22	156.987	70.5537	0.449424	-1.15385	0.326055	1	tr|G7JA72|G7JA72_MEDTR	326	73.15	108	55.57	33.13	28	1	579	256	207	313	3e-48	Magnesium transporter NIPA2-like protein	MTR_3g083960	Medicago truncatula (Barrel medic) (Medicago tribuloides)	NA	magnesium ion transmembrane transporter activity; membrane	GO:0015095; GO:0016020	GO:0015095~magnesium ion transmembrane transporter activity	NA	GO:0016020~membrane
Master_Control_46828	SO_3446_SW_c16866_g1_i2	99.4987	28.0406	0.281818	-1.82716	0.17545	1	NA	NA	NA	NA	NA	NA	NA	NA	NA	NA	NA	NA	NA	NA	NA	NA	NA	NA	NA	NA	NA	NA
Master_Control_46829	SO_3446_SW_c16866_g1_i1	55.2771	18.0907	0.327273	-1.61143	0.291434	1	NA	NA	NA	NA	NA	NA	NA	NA	NA	NA	NA	NA	NA	NA	NA	NA	NA	NA	NA	NA	NA	NA
Master_Control_46842	SO_3189_CA_comp281052_c0_seq1	64.1214	20.8043	0.324451	-1.62393	0.271137	1	NA	NA	NA	NA	NA	NA	NA	NA	NA	NA	NA	NA	NA	NA	NA	NA	NA	NA	NA	NA	NA	NA
Master_Control_46844	SO_3189_CA_comp29536_c0_seq1	96.1821	30.7542	0.319749	-1.64499	0.220693	1	tr|G7J392|G7J392_MEDTR	272	42.42	132	30.3	48.53	23	1	691	296	194	272	1e-22	Polyphosphoinositide-binding protein (Uncharacterized protein)	MTR_3g098530	Medicago truncatula (Barrel medic) (Medicago tribuloides)	NA	cysteine biosynthetic process	GO:0019344	NA	GO:0019344~cysteine biosynthetic process	NA
Master_Control_46865	SO_3446_SW_c19642_g1_i2	36.4829	12.6635	0.347107	-1.52655	0.362829	1	NA	NA	NA	NA	NA	NA	NA	NA	NA	NA	NA	NA	NA	NA	NA	NA	NA	NA	NA	NA	NA	NA
Master_Control_46866	SO_3189_CA_comp28686_c0_seq8	34.2718	14.4725	0.422287	-1.2437	0.459048	1	NA	NA	NA	NA	NA	NA	NA	NA	NA	NA	NA	NA	NA	NA	NA	NA	NA	NA	NA	NA	NA	NA
Master_Control_46867	SO_3189_CA_comp28686_c0_seq2	107.238	39.7995	0.371134	-1.42999	0.268761	1	NA	NA	NA	NA	NA	NA	NA	NA	NA	NA	NA	NA	NA	NA	NA	NA	NA	NA	NA	NA	NA	NA
Master_Control_46881	SO_3189_CA_comp29123_c0_seq6	506.338	167.339	0.330488	-1.59733	0.104902	1	tr|A0A067K840|A0A067K840_JATCU	246	77.32	194	26.17	78.86	36	2	964	389	37	224	3e-79	Uncharacterized protein	JCGZ_14221	Jatropha curcas (Barbados nut)	NA	mRNA splicing, via spliceosome; nucleotide binding; RNA binding; spliceosomal complex	GO:0003723; GO:0000398; GO:0000166; GO:0005681	GO:0003723~RNA binding;GO:0000166~nucleotide binding	GO:0000398~mRNA splicing, via spliceosome	GO:0005681~spliceosomal complex
Master_Control_46889	SO_3446_SW_c24286_g1_i4	50.8549	25.327	0.498024	-1.00571	0.504893	1	NA	NA	NA	NA	NA	NA	NA	NA	NA	NA	NA	NA	NA	NA	NA	NA	NA	NA	NA	NA	NA	NA
Master_Control_46915	SO_3189_CA_comp20032_c0_seq3	26.533	4.52267	0.170455	-2.55254	0.193126	1	tr|I6M4X9|I6M4X9_SORPR	826	54.23	142	86.23	17.19	64	1	492	70	528	669	4e-44	Putative polyprotein	NA	Sorghum propinquum (Sorghum)	NA	DNA integration; nucleic acid binding	GO:0015074; GO:0003676	GO:0003676~nucleic acid binding	GO:0015074~DNA integration	NA
Master_Control_46923	SO_3189_CA_comp33515_c1_seq1	1617.41	540.007	0.333872	-1.58263	0.0711599	1	tr|B9GSE1|B9GSE1_POPTR	322	79.67	300	51.58	93.17	60	1	167	1063	19	318	2e-162	Mitochondrial substrate carrier family protein	POPTR_0002s20200g	Populus trichocarpa (Western balsam poplar) (Populus balsamifera subsp. trichocarpa)	NA	integral component of membrane; transmembrane transport	GO:0016021; GO:0055085	NA	GO:0055085~transmembrane transport	GO:0016021~integral component of membrane
Master_Control_46927	SO_3189_CA_comp31151_c0_seq2	1304.54	75.9809	0.0582435	-4.10176	4.50272e-05	0.0100781	sp|Q8SA63|CARS_ARTAN	548	92.26	323	83.46	58.94	25	0	971	3	1	323	0	Beta-caryophyllene synthase (EC 4.2.3.57)	QHS1	Artemisia annua (Sweet wormwood)	NA	magnesium ion binding; terpene synthase activity	GO:0000287; GO:0010333	GO:0000287~magnesium ion binding;GO:0010333~terpene synthase activity	NA	NA
Master_Control_46928	SO_3189_CA_comp31151_c1_seq4	740.713	47.9403	0.0647218	-3.9496	0.000201526	0.0304381	tr|T2HPZ3|T2HPZ3_ARTAB	548	96.55	232	61.21	42.34	8	0	1136	441	317	548	6e-149	Beta-caryophyllene synthase	QHS	Artemisia absinthium (Absinth wormwood)	NA	magnesium ion binding; terpene synthase activity	GO:0000287; GO:0010333	GO:0000287~magnesium ion binding;GO:0010333~terpene synthase activity	NA	NA
Master_Control_46929	SO_3189_CA_comp31151_c1_seq3	529.554	39.7995	0.0751566	-3.73396	0.000701299	0.0732531	tr|T2HPZ3|T2HPZ3_ARTAB	548	84.21	266	64.41	48.54	8	1	1238	441	317	548	1e-141	Beta-caryophyllene synthase	QHS	Artemisia absinthium (Absinth wormwood)	NA	magnesium ion binding; terpene synthase activity	GO:0000287; GO:0010333	GO:0000287~magnesium ion binding;GO:0010333~terpene synthase activity	NA	NA
Master_Control_46933	SO_3189_CA_comp32400_c0_seq3	3253.61	1175.89	0.361412	-1.46828	0.0835218	1	tr|A0A068UPV9|A0A068UPV9_COFCA	478	79.82	451	68.75	94.35	90	1	244	1596	5	454	0	Purple acid phosphatase (EC 3.1.3.2)	GSCOC_T00031205001	Coffea canephora (Robusta coffee)	NA	acid phosphatase activity; metal ion binding	GO:0003993; GO:0046872	GO:0003993~acid phosphatase activity;GO:0046872~metal ion binding	NA	NA
Master_Control_46966	SO_3189_CA_comp26686_c1_seq1	48.6438	14.4725	0.297521	-1.74894	0.270468	1	tr|V4UD87|V4UD87_9ROSI	273	75.68	37	8.84	13.55	5	1	1001	1099	75	111	2e-06	Uncharacterized protein	CICLE_v10015754mg	Citrus clementina	NA	3-hydroxyisobutyrate dehydrogenase activity; NAD binding; pentose-phosphate shunt; phosphogluconate dehydrogenase (decarboxylating) activity	GO:0008442; GO:0051287; GO:0006098; GO:0004616	GO:0008442~3-hydroxyisobutyrate dehydrogenase activity;GO:0051287~NAD binding;GO:0004616~phosphogluconate dehydrogenase (decarboxylating) activity	GO:0006098~pentose-phosphate shunt	NA
Master_Control_46969	SO_3189_CA_comp26686_c1_seq5	540.61	160.103	0.296152	-1.75559	0.0744479	1	tr|K4BRD8|K4BRD8_SOLLC	83	80.43	46	13.57	55.42	9	0	217	354	1	46	3e-18	Uncharacterized protein	Solyc04g040000.2	Solanum lycopersicum (Tomato) (Lycopersicon esculentum)	NA	NA	NA	NA	NA	NA
Master_Control_46979	SO_3446_SW_c27892_g2_i1	99.4987	39.7995	0.4	-1.32193	0.311539	1	NA	NA	NA	NA	NA	NA	NA	NA	NA	NA	NA	NA	NA	NA	NA	NA	NA	NA	NA	NA	NA	NA
Master_Control_46980	SO_3189_CA_comp29516_c0_seq1	338.296	94.0715	0.278075	-1.84645	0.0822502	1	tr|A0A068TLS9|A0A068TLS9_COFCA	135	59.78	92	18.57	68.15	35	1	556	825	44	135	1e-10	Coffea canephora DH200=94 genomic scaffold, scaffold_1	GSCOC_T00014416001	Coffea canephora (Robusta coffee)	NA	cell cycle arrest; cyclin-dependent protein serine/threonine kinase inhibitor activity; nucleus	GO:0007050; GO:0004861; GO:0005634	GO:0004861~cyclin-dependent protein serine/threonine kinase inhibitor activity	GO:0007050~cell cycle arrest	GO:0005634~nucleus
Master_Control_46995	SO_3446_SW_c4396_g1_i1	6418.77	2052.39	0.319748	-1.64499	0.0530115	0.965022	tr|A0A068TTP2|A0A068TTP2_COFCA	204	80.65	62	13.75	30.39	12	0	335	520	1	62	4e-27	Coffea canephora DH200=94 genomic scaffold, scaffold_4	GSCOC_T00029320001	Coffea canephora (Robusta coffee)	NA	intracellular; zinc ion binding	GO:0005622; GO:0008270	GO:0008270~zinc ion binding	NA	GO:0005622~intracellular
Master_Control_46996	SO_3189_CA_comp27393_c0_seq2	4574.73	899.107	0.196538	-2.34712	0.00693482	0.325868	tr|A0A068TTP2|A0A068TTP2_COFCA	204	80.65	62	9.45	30.39	12	0	335	520	1	62	2e-25	Coffea canephora DH200=94 genomic scaffold, scaffold_4	GSCOC_T00029320001	Coffea canephora (Robusta coffee)	NA	intracellular; zinc ion binding	GO:0005622; GO:0008270	GO:0008270~zinc ion binding	NA	GO:0005622~intracellular
Master_Control_47014	SO_3189_CA_comp31191_c0_seq1	159.198	66.031	0.414773	-1.26961	0.281719	1	tr|D7TA80|D7TA80_VITVI	345	88.89	216	55.06	62.61	24	0	384	1031	130	345	1e-139	Putative uncharacterized protein	VIT_01s0010g00590	Vitis vinifera (Grape)	NA	chlorophyll(ide) b reductase activity; chlorophyll catabolic process; chloroplast thylakoid membrane; PSII associated light-harvesting complex II catabolic process	GO:0010304; GO:0015996; GO:0034256; GO:0009535	GO:0034256~chlorophyll(ide) b reductase activity	GO:0010304~PSII associated light-harvesting complex II catabolic process;GO:0015996~chlorophyll catabolic process	GO:0009535~chloroplast thylakoid membrane
Master_Control_47016	SO_3189_CA_comp664477_c0_seq1	64.1214	18.0907	0.282132	-1.82556	0.222017	1	tr|I1MI92|I1MI92_SOYBN	349	76.47	51	10.71	14.61	12	0	1274	1426	134	184	3e-36	Uncharacterized protein	NA	Glycine max (Soybean) (Glycine hispida)	NA	chlorophyll(ide) b reductase activity; chlorophyll catabolic process; chloroplast thylakoid membrane; PSII associated light-harvesting complex II catabolic process	GO:0010304; GO:0015996; GO:0034256; GO:0009535	GO:0034256~chlorophyll(ide) b reductase activity	GO:0010304~PSII associated light-harvesting complex II catabolic process;GO:0015996~chlorophyll catabolic process	GO:0009535~chloroplast thylakoid membrane
Master_Control_47044	SO_3446_SW_c32574_g1_i2	181.309	89.5489	0.493902	-1.0177	0.369435	1	tr|A0A067FEC9|A0A067FEC9_CITSI	888	71.69	431	47.78	48.54	116	2	118	1407	4	429	0	Uncharacterized protein	CISIN_1g002306mg	Citrus sinensis (Sweet orange) (Citrus aurantium var. sinensis)	NA	ATP binding; mismatched DNA binding; mismatch repair; MutSalpha complex; MutSbeta complex	GO:0005524; GO:0032301; GO:0032302; GO:0006298; GO:0030983	GO:0005524~ATP binding;GO:0030983~mismatched DNA binding	GO:0006298~mismatch repair	GO:0032301~MutSalpha complex;GO:0032302~MutSbeta complex
Master_Control_47046	SO_3189_CA_comp29340_c0_seq5	98.3932	47.0358	0.478039	-1.0648	0.409111	1	tr|A0A067FEC9|A0A067FEC9_CITSI	888	76.52	396	66.7	44.59	92	1	118	1302	4	399	0	Uncharacterized protein	CISIN_1g002306mg	Citrus sinensis (Sweet orange) (Citrus aurantium var. sinensis)	NA	ATP binding; mismatched DNA binding; mismatch repair; MutSalpha complex; MutSbeta complex	GO:0005524; GO:0032301; GO:0032302; GO:0006298; GO:0030983	GO:0005524~ATP binding;GO:0030983~mismatched DNA binding	GO:0006298~mismatch repair	GO:0032301~MutSalpha complex;GO:0032302~MutSbeta complex
Master_Control_47052	SO_3189_CA_comp31777_c0_seq5	1271.37	411.563	0.323715	-1.6272	0.068561	1	tr|A0A067K7Y4|A0A067K7Y4_JATCU	546	70.51	495	70.85	90.66	140	1	1721	255	32	526	0	Uncharacterized protein	JCGZ_13266	Jatropha curcas (Barbados nut)	NA	regulation of transcription, DNA-templated; transcription, DNA-templated	GO:0006355; GO:0006351	NA	GO:0006355~regulation of transcription, DNA-templated;GO:0006351~transcription, DNA-templated	NA
Master_Control_47053	SO_3189_CA_comp31190_c0_seq3	142.615	50.6539	0.35518	-1.49338	0.221483	1	tr|A0A068TY97|A0A068TY97_COFCA	748	52.06	194	23.22	25.94	93	0	1403	822	367	560	3e-125	Coffea canephora DH200=94 genomic scaffold, scaffold_5	GSCOC_T00032229001	Coffea canephora (Robusta coffee)	NA	DNA binding	GO:0003677	GO:0003677~DNA binding	NA	NA
Master_Control_47055	SO_3189_CA_comp31190_c0_seq1	150.354	49.7494	0.330882	-1.59561	0.189458	1	tr|A0A068TY97|A0A068TY97_COFCA	748	51.92	208	24.15	27.81	99	1	1442	822	353	560	8e-132	Coffea canephora DH200=94 genomic scaffold, scaffold_5	GSCOC_T00032229001	Coffea canephora (Robusta coffee)	NA	DNA binding	GO:0003677	GO:0003677~DNA binding	NA	NA
Master_Control_47059	SO_3189_CA_comp14861_c0_seq1	68.5436	1.80907	0.026393	-5.2437	0.0061748	0.30241	NA	NA	NA	NA	NA	NA	NA	NA	NA	NA	NA	NA	NA	NA	NA	NA	NA	NA	NA	NA	NA	NA
Master_Control_47064	SO_3189_CA_comp22140_c0_seq3	84.0212	41.6086	0.495215	-1.01387	0.447306	1	NA	NA	NA	NA	NA	NA	NA	NA	NA	NA	NA	NA	NA	NA	NA	NA	NA	NA	NA	NA	NA	NA
Master_Control_47067	SO_3189_CA_comp20281_c0_seq4	53.066	25.327	0.477273	-1.06711	0.475828	1	NA	NA	NA	NA	NA	NA	NA	NA	NA	NA	NA	NA	NA	NA	NA	NA	NA	NA	NA	NA	NA	NA
Master_Control_47087	SO_3446_SW_c27969_g2_i2	13087.4	5165.79	0.394715	-1.34112	0.121409	1	tr|A0A0A0QP73|A0A0A0QP73_LACSA	244	69.32	251	43.91	100	70	1	1318	566	1	244	2e-109	Cis-prenyltransferase-like 2	NA	Lactuca sativa (Garden lettuce)	NA	NA	NA	NA	NA	NA
Master_Control_47101	SO_3189_CA_comp110872_c0_seq1	51.9605	21.7088	0.417795	-1.25913	0.407121	1	NA	NA	NA	NA	NA	NA	NA	NA	NA	NA	NA	NA	NA	NA	NA	NA	NA	NA	NA	NA	NA	NA
Master_Control_47114	SO_3189_CA_comp32913_c0_seq3	168.042	46.1312	0.274522	-1.86501	0.122955	1	tr|W0B3X1|W0B3X1_VITVI	605	60.98	510	72.72	84.3	163	4	1623	94	106	579	0	Nitrate/nitrite transporter (Fragment)	NPF3.2	Vitis vinifera (Grape)	NA	membrane; transporter activity	GO:0016020; GO:0005215	GO:0005215~transporter activity	NA	GO:0016020~membrane
Master_Control_47128	SO_3189_CA_comp31005_c0_seq4	468.75	208.043	0.443825	-1.17194	0.229186	1	tr|A0A068TZ88|A0A068TZ88_COFCA	370	69.9	103	13.26	27.84	29	1	304	2	8	110	1e-29	Coffea canephora DH200=94 genomic scaffold, scaffold_5	GSCOC_T00032675001	Coffea canephora (Robusta coffee)	NA	transmembrane transport	GO:0055085	NA	GO:0055085~transmembrane transport	NA
Master_Control_47137	SO_3189_CA_comp21546_c0_seq1	39.7995	14.4725	0.363636	-1.45943	0.372422	1	NA	NA	NA	NA	NA	NA	NA	NA	NA	NA	NA	NA	NA	NA	NA	NA	NA	NA	NA	NA	NA	NA
Master_Control_47146	SO_3189_CA_comp331742_c0_seq1	27.6385	12.6635	0.458182	-1.12601	0.524967	1	tr|A0A0A0KER3|A0A0A0KER3_CUCSA	617	43.02	86	27.77	13.94	44	2	255	4	76	158	6e-13	Uncharacterized protein	Csa_6G446500	Cucumis sativus (Cucumber)	NA	NA	NA	NA	NA	NA
Master_Control_47156	SO_3446_SW_c18902_g1_i1	329.451	132.062	0.400854	-1.31885	0.203182	1	tr|A0A022QP11|A0A022QP11_ERYGU	102	80.77	78	22.63	76.47	14	1	126	356	25	102	2e-33	Uncharacterized protein (Fragment)	MIMGU_mgv1a0146781mg	Erythranthe guttata (Yellow monkey flower) (Mimulus guttatus)	NA	integral component of membrane	GO:0016021	NA	NA	GO:0016021~integral component of membrane
Master_Control_47158	SO_3189_CA_comp34312_c0_seq15	214.475	84.1217	0.392221	-1.35026	0.227682	1	tr|A0A022R5D0|A0A022R5D0_ERYGU	727	65.25	613	94.55	84.32	148	4	1644	1	1	613	0	Uncharacterized protein	MIMGU_mgv1a021513mg	Erythranthe guttata (Yellow monkey flower) (Mimulus guttatus)	NA	intramolecular transferase activity	GO:0016866	GO:0016866~intramolecular transferase activity	NA	NA
Master_Control_47168	SO_3189_CA_comp13168_c0_seq1	88.4433	21.7088	0.245455	-2.02647	0.148904	1	NA	NA	NA	NA	NA	NA	NA	NA	NA	NA	NA	NA	NA	NA	NA	NA	NA	NA	NA	NA	NA	NA
Master_Control_47184	SO_3189_CA_comp34223_c1_seq9	458.8	185.429	0.404162	-1.30699	0.184197	1	tr|A5AW24|A5AW24_VITVI	121	77.31	119	36.28	98.35	27	0	813	457	1	119	6e-58	Putative uncharacterized protein	VIT_14s0083g00770 VITISV_011558	Vitis vinifera (Grape)	NA	BLOC-1 complex; endosome; vernalization response	GO:0031083; GO:0005768; GO:0010048	NA	GO:0010048~vernalization response	GO:0031083~BLOC-1 complex;GO:0005768~endosome
Master_Control_47186	SO_3189_CA_comp28752_c0_seq2	249.852	45.2267	0.181014	-2.46583	0.033907	0.78838	NA	NA	NA	NA	NA	NA	NA	NA	NA	NA	NA	NA	NA	NA	NA	NA	NA	NA	NA	NA	NA	NA
Master_Control_47204	SO_3189_CA_comp32352_c0_seq1	2197.82	838.503	0.381516	-1.39018	0.104838	1	tr|A0A061DNF6|A0A061DNF6_THECC	386	56.51	384	74.95	99.48	147	5	1423	272	12	375	2e-133	Galactose oxidase/kelch repeat superfamily protein isoform 1	TCM_002987	Theobroma cacao (Cacao) (Cocoa)	NA	NA	NA	NA	NA	NA
Master_Control_47221	SO_3189_CA_comp25182_c0_seq4	33.1662	10.8544	0.327273	-1.61143	0.350654	1	tr|M1BTP8|M1BTP8_SOLTU	383	46.94	98	45.79	25.59	52	0	209	502	234	331	5e-24	Uncharacterized protein	PGSC0003DMG400020426	Solanum tuberosum (Potato)	NA	hydrolase activity; riboflavin biosynthetic process; riboflavin kinase activity	GO:0016787; GO:0009231; GO:0008531	GO:0016787~hydrolase activity;GO:0008531~riboflavin kinase activity	GO:0009231~riboflavin biosynthetic process	NA
Master_Control_47222	SO_3189_CA_comp706956_c0_seq1	22.1108	3.61814	0.163636	-2.61143	0.209917	1	tr|A0A068V7P2|A0A068V7P2_COFCA	382	69.78	225	64.66	58.9	68	0	370	1044	15	239	2e-112	Coffea canephora DH200=94 genomic scaffold, scaffold_112	GSCOC_T00016847001	Coffea canephora (Robusta coffee)	NA	hydrolase activity; riboflavin biosynthetic process; riboflavin kinase activity	GO:0016787; GO:0009231; GO:0008531	GO:0016787~hydrolase activity;GO:0008531~riboflavin kinase activity	GO:0009231~riboflavin biosynthetic process	NA
Master_Control_47234	SO_3189_CA_comp25265_c0_seq2	214.475	106.735	0.497657	-1.00678	0.359192	1	NA	NA	NA	NA	NA	NA	NA	NA	NA	NA	NA	NA	NA	NA	NA	NA	NA	NA	NA	NA	NA	NA
Master_Control_47235	SO_3446_SW_c50982_g1_i1	11.0554	5.4272	0.490909	-1.02647	0.680161	1	NA	NA	NA	NA	NA	NA	NA	NA	NA	NA	NA	NA	NA	NA	NA	NA	NA	NA	NA	NA	NA	NA
Master_Control_47248	SO_3189_CA_comp750919_c0_seq1	17.6887	8.14081	0.460227	-1.11958	0.583695	1	tr|A2I5E5|A2I5E5_BETVU	1501	34.47	647	57.77	43.1	364	16	1503	3347	30	648	3e-94	Retrotransposon protein	NA	Beta vulgaris (Sugar beet)	NA	DNA integration; nucleic acid binding; zinc ion binding	GO:0015074; GO:0003676; GO:0008270	GO:0003676~nucleic acid binding;GO:0008270~zinc ion binding	GO:0015074~DNA integration	NA
Master_Control_47267	SO_3446_SW_c17171_g1_i1	72.9657	27.136	0.371901	-1.42701	0.312637	1	tr|M0ZG03|M0ZG03_SOLTU	688	44.23	52	20.8	7.56	28	1	547	392	1	51	9e-07	Uncharacterized protein	PGSC0003DMG400000010	Solanum tuberosum (Potato)	NA	transferase activity, transferring glycosyl groups	GO:0016757	GO:0016757~transferase activity, transferring glycosyl groups	NA	NA
Master_Control_47277	SO_3189_CA_comp32923_c0_seq9	55.2771	1.80907	0.0327273	-4.93336	0.0123169	0.458744	NA	NA	NA	NA	NA	NA	NA	NA	NA	NA	NA	NA	NA	NA	NA	NA	NA	NA	NA	NA	NA	NA
Master_Control_47309	SO_3189_CA_comp493960_c0_seq1	231.058	5.4272	0.0234885	-5.4119	0.000158051	0.0253371	NA	NA	NA	NA	NA	NA	NA	NA	NA	NA	NA	NA	NA	NA	NA	NA	NA	NA	NA	NA	NA	NA
Master_Control_47311	SO_3189_CA_comp29168_c0_seq2	3024.76	1034.79	0.342105	-1.54749	0.0693224	1	tr|A0A061E9Z1|A0A061E9Z1_THECC	473	55.91	474	79.53	100	196	4	166	1560	2	471	1e-152	DNAJ heat shock N-terminal domain-containing protein, putative	TCM_007718	Theobroma cacao (Cacao) (Cocoa)	NA	NA	NA	NA	NA	NA
Master_Control_47312	SO_3189_CA_comp29168_c0_seq1	3091.09	748.05	0.242002	-2.04691	0.0181443	0.570913	tr|A0A061E9Z1|A0A061E9Z1_THECC	473	56.05	471	80.38	99.58	194	4	151	1536	7	473	4e-153	DNAJ heat shock N-terminal domain-containing protein, putative	TCM_007718	Theobroma cacao (Cacao) (Cocoa)	NA	NA	NA	NA	NA	NA
Master_Control_47315	SO_3189_CA_comp29745_c0_seq1	3103.26	977.801	0.315089	-1.66617	0.0512416	0.951304	tr|M1AMU2|M1AMU2_SOLTU	433	60.43	369	66.89	85.22	140	6	226	1323	68	433	3e-161	Uncharacterized protein	PGSC0003DMG400010095	Solanum tuberosum (Potato)	NA	NA	NA	NA	NA	NA
Master_Control_47332	SO_3189_CA_comp26955_c1_seq2	152.565	30.7542	0.201581	-2.31057	0.0682926	1	NA	NA	NA	NA	NA	NA	NA	NA	NA	NA	NA	NA	NA	NA	NA	NA	NA	NA	NA	NA	NA	NA
Master_Control_47352	SO_3189_CA_comp33450_c0_seq3	615.787	215.279	0.3496	-1.51622	0.112658	1	tr|A0A022QD39|A0A022QD39_ERYGU	507	45.06	344	47.62	67.85	184	4	1123	104	158	500	1e-78	Uncharacterized protein	MIMGU_mgv1a004842mg	Erythranthe guttata (Yellow monkey flower) (Mimulus guttatus)	NA	NA	NA	NA	NA	NA
Master_Control_47346	SO_3189_CA_comp33450_c0_seq8	67.438	1.80907	0.0268256	-5.22024	0.00652685	0.313617	NA	NA	NA	NA	NA	NA	NA	NA	NA	NA	NA	NA	NA	NA	NA	NA	NA	NA	NA	NA	NA	NA
Master_Control_47367	SO_3189_CA_comp31441_c0_seq3	530.66	197.188	0.371591	-1.42821	0.141056	1	tr|B9INF4|B9INF4_POPTR	355	80.56	355	67.15	100	69	0	111	1175	1	355	0	Uncharacterized protein	POPTR_0018s04600g	Populus trichocarpa (Western balsam poplar) (Populus balsamifera subsp. trichocarpa)	NA	lipid biosynthetic process	GO:0008610	NA	GO:0008610~lipid biosynthetic process	NA
Master_Control_47380	SO_3189_CA_comp31652_c0_seq1	269.752	7.23627	0.0268256	-5.22024	0.000134993	0.0226038	NA	NA	NA	NA	NA	NA	NA	NA	NA	NA	NA	NA	NA	NA	NA	NA	NA	NA	NA	NA	NA	NA
Master_Control_47381	SO_3189_CA_comp31652_c0_seq3	33.1662	7.23627	0.218182	-2.1964	0.220718	1	NA	NA	NA	NA	NA	NA	NA	NA	NA	NA	NA	NA	NA	NA	NA	NA	NA	NA	NA	NA	NA	NA
Master_Control_47400	SO_3189_CA_comp478181_c0_seq1	610.259	46.1312	0.0755929	-3.72561	0.000547957	0.0621597	tr|A0A059BQK0|A0A059BQK0_EUCGR	271	60.17	231	54.91	85.24	85	4	1178	504	31	260	2e-87	Uncharacterized protein	EUGRSUZ_F01691	Eucalyptus grandis (Flooded gum)	NA	NA	NA	NA	NA	NA
Master_Control_47413	SO_3189_CA_comp28238_c0_seq7	27.6385	1.80907	0.0654545	-3.93336	0.0724969	1	tr|A0A061E1M3|A0A061E1M3_THECC	253	72.97	111	29.81	43.87	30	0	625	293	143	253	5e-91	S-adenosyl-L-methionine-dependent methyltransferases superfamily protein isoform 1	TCM_007274	Theobroma cacao (Cacao) (Cocoa)	NA	methyltransferase activity	GO:0008168	GO:0008168~methyltransferase activity	NA	NA
Master_Control_47414	SO_3446_SW_c21769_g1_i1	60.8048	19.8997	0.327273	-1.61143	0.280569	1	tr|A0A061E8D0|A0A061E8D0_THECC	195	61.8	233	55.88	100	51	1	991	293	1	195	2e-95	S-adenosyl-L-methionine-dependent methyltransferases superfamily protein isoform 2	TCM_007274	Theobroma cacao (Cacao) (Cocoa)	NA	methyltransferase activity	GO:0008168	GO:0008168~methyltransferase activity	NA	NA
Master_Control_47417	SO_3189_CA_comp28238_c0_seq9	42.0106	1.80907	0.0430622	-4.53743	0.0266237	0.697694	tr|A0A061E1M3|A0A061E1M3_THECC	253	67.41	135	38.61	53.36	44	0	1031	627	1	135	7e-96	S-adenosyl-L-methionine-dependent methyltransferases superfamily protein isoform 1	TCM_007274	Theobroma cacao (Cacao) (Cocoa)	NA	methyltransferase activity	GO:0008168	GO:0008168~methyltransferase activity	NA	NA
Master_Control_47431	SO_3189_CA_comp33289_c0_seq1	14194	4893.53	0.344759	-1.53634	0.078207	1	tr|A0A067JC59|A0A067JC59_JATCU	802	81.35	783	83.48	97.63	120	5	226	2505	23	802	0	Uncharacterized protein	JCGZ_06409	Jatropha curcas (Barbados nut)	NA	ATP binding; protein kinase activity	GO:0005524; GO:0004672	GO:0005524~ATP binding;GO:0004672~protein kinase activity	NA	NA
Master_Control_47432	SO_3446_SW_c46737_g1_i1	99.4987	40.704	0.409091	-1.28951	0.322606	1	tr|V5K2S0|V5K2S0_SALMI	87	100	52	16.2	59.77	0	0	808	963	1	52	2e-27	R2R3 MYB transcription factor 29 (Fragment)	MYB29	Salvia miltiorrhiza (Chinese sage)	NA	chromatin binding; DNA binding	GO:0003677; GO:0003682	GO:0003677~DNA binding;GO:0003682~chromatin binding	NA	NA
Master_Control_47460	SO_3446_SW_c33319_g2_i1	56.3826	15.3771	0.272727	-1.87447	0.225242	1	NA	NA	NA	NA	NA	NA	NA	NA	NA	NA	NA	NA	NA	NA	NA	NA	NA	NA	NA	NA	NA	NA
Master_Control_47462	SO_3189_CA_comp34446_c0_seq4	688.752	148.344	0.21538	-2.21504	0.0232613	0.648682	tr|A0A068URU0|A0A068URU0_COFCA	791	53.02	713	83.92	90.14	323	9	2394	277	78	785	0	Coffea canephora DH200=94 genomic scaffold, scaffold_50	GSCOC_T00033008001	Coffea canephora (Robusta coffee)	NA	ATP binding; protein serine/threonine kinase activity; recognition of pollen	GO:0005524; GO:0004674; GO:0048544	GO:0005524~ATP binding;GO:0004674~protein serine/threonine kinase activity	GO:0048544~recognition of pollen	NA
Master_Control_47464	SO_3446_SW_c21211_g1_i1	203.42	90.4534	0.444664	-1.16921	0.296002	1	tr|A0A067K2C4|A0A067K2C4_JATCU	644	60	645	79.21	100	230	7	2414	555	3	644	0	Uncharacterized protein	JCGZ_17578	Jatropha curcas (Barbados nut)	NA	NA	NA	NA	NA	NA
Master_Control_47477	SO_3446_SW_c50360_g1_i1	47.5383	7.23627	0.15222	-2.71577	0.110871	1	NA	NA	NA	NA	NA	NA	NA	NA	NA	NA	NA	NA	NA	NA	NA	NA	NA	NA	NA	NA	NA	NA
Master_Control_47479	SO_3446_SW_c31747_g1_i2	168.042	68.7446	0.409091	-1.28951	0.269725	1	tr|M5VPX0|M5VPX0_PRUPE	360	82.5	360	51.95	100	56	2	1328	270	1	360	0	Uncharacterized protein	PRUPE_ppa007644mg	Prunus persica (Peach) (Amygdalus persica)	NA	NA	NA	NA	NA	NA
Master_Control_47487	SO_3189_CA_comp26969_c0_seq1	84277.6	41967.7	0.497969	-1.00587	0.344823	1	tr|Q39286|Q39286_BRAJU	283	85.46	282	59.87	99.65	39	1	1224	385	2	283	7e-151	Chlorophyll a/b-binding protein CP26 in PS II	Lhcb5*Bj1	Brassica juncea (Indian mustard) (Sinapis juncea)	NA	chlorophyll binding; chloroplast; integral component of membrane; metal ion binding; photosynthesis, light harvesting; photosystem I; photosystem II; protein-chromophore linkage	GO:0016168; GO:0009507; GO:0016021; GO:0046872; GO:0009765; GO:0009522; GO:0009523; GO:0018298	GO:0016168~chlorophyll binding;GO:0046872~metal ion binding	GO:0009765~photosynthesis, light harvesting;GO:0018298~protein-chromophore linkage	GO:0009507~chloroplast;GO:0016021~integral component of membrane;GO:0009522~photosystem I;GO:0009523~photosystem II
Master_Control_47489	SO_3446_SW_c28659_g1_i1	2703.05	1110.77	0.410931	-1.28303	0.130233	1	tr|A0A068V4B9|A0A068V4B9_COFCA	350	67.51	357	75.74	100	104	6	138	1193	1	350	1e-144	Coffea canephora DH200=94 genomic scaffold, scaffold_100	GSCOC_T00015374001	Coffea canephora (Robusta coffee)	NA	NA	NA	NA	NA	NA
Master_Control_47518	SO_3189_CA_comp573356_c0_seq1	29.8496	1.80907	0.0606061	-4.04439	0.0612423	1	tr|U5GEY7|U5GEY7_POPTR	1837	82	50	20.44	2.72	9	0	710	561	55	104	2e-20	DNA-directed RNA polymerase (EC 2.7.7.6)	POPTR_0005s10940g	Populus trichocarpa (Western balsam poplar) (Populus balsamifera subsp. trichocarpa)	NA	DNA binding; DNA-directed RNA polymerase activity; DNA-directed RNA polymerase II, core complex; transcription from RNA polymerase II promoter	GO:0003677; GO:0005665; GO:0003899; GO:0006366	GO:0003677~DNA binding;GO:0003899~DNA-directed RNA polymerase activity	GO:0006366~transcription from RNA polymerase II promoter	GO:0005665~DNA-directed RNA polymerase II, core complex
Master_Control_47556	SO_3446_SW_c27013_g1_i3	3940.15	1919.42	0.487144	-1.03758	0.215079	1	tr|K4BBJ0|K4BBJ0_SOLLC	430	89.53	363	61.84	84.42	35	1	1420	341	68	430	0	Uncharacterized protein	Solyc02g086830.2	Solanum lycopersicum (Tomato) (Lycopersicon esculentum)	NA	chlorophyll catabolic process; chloroplast thylakoid membrane; glucosinolate biosynthetic process; nucleus; pentose-phosphate shunt; photosystem II repair; PSII associated light-harvesting complex II catabolic process; response to stress; serine-type endopeptidase activity; thylakoid lumen	GO:0010304; GO:0015996; GO:0009535; GO:0019761; GO:0005634; GO:0006098; GO:0010206; GO:0006950; GO:0004252; GO:0031977	GO:0004252~serine-type endopeptidase activity	GO:0010304~PSII associated light-harvesting complex II catabolic process;GO:0015996~chlorophyll catabolic process;GO:0019761~glucosinolate biosynthetic process;GO:0006098~pentose-phosphate shunt;GO:0010206~photosystem II repair;GO:0006950~response to stress	GO:0009535~chloroplast thylakoid membrane;GO:0005634~nucleus;GO:0031977~thylakoid lumen
Master_Control_47567	SO_3189_CA_comp21680_c0_seq1	4035.23	1357.71	0.336463	-1.57148	0.0638572	1	tr|A0A022QQG6|A0A022QQG6_ERYGU	609	80.46	609	74.69	100	115	3	2149	329	1	607	0	Uncharacterized protein	MIMGU_mgv1a003087mg	Erythranthe guttata (Yellow monkey flower) (Mimulus guttatus)	NA	methyltransferase activity	GO:0008168	GO:0008168~methyltransferase activity	NA	NA
Master_Control_33377	SO_3189_CA_comp17660_c0_seq1	13.2665	3.61814	0.272727	-1.87447	0.426355	1	NA	NA	NA	NA	NA	NA	NA	NA	NA	NA	NA	NA	NA	NA	NA	NA	NA	NA	NA	NA	NA	NA
Master_Control_47597	SO_3189_CA_comp29137_c0_seq1	191.259	1.80907	0.00945875	-6.72413	5.01436e-05	0.0109408	tr|M5W9N0|M5W9N0_PRUPE	306	46.76	216	62.37	70.59	100	5	1037	405	35	240	5e-59	Uncharacterized protein	PRUPE_ppa009119mg	Prunus persica (Peach) (Amygdalus persica)	NA	NA	NA	NA	NA	NA
Master_Control_47618	SO_3446_SW_c58930_g1_i1	347.14	132.967	0.383034	-1.38446	0.179441	1	tr|A0A067KJG0|A0A067KJG0_JATCU	313	80.92	304	58.65	97.12	54	1	1338	427	14	313	1e-177	Uncharacterized protein	JCGZ_10677	Jatropha curcas (Barbados nut)	NA	NA	NA	NA	NA	NA
Master_Control_47619	SO_3189_CA_comp29287_c0_seq9	135.982	7.23627	0.0532151	-4.23202	0.0042581	0.239452	tr|A0A068UDZ8|A0A068UDZ8_COFCA	300	83.08	195	49.37	65	33	0	442	1026	106	300	2e-103	Coffea canephora DH200=94 genomic scaffold, scaffold_22	GSCOC_T00023381001	Coffea canephora (Robusta coffee)	NA	NA	NA	NA	NA	NA
Master_Control_47625	SO_3189_CA_comp33573_c0_seq2	8668.55	3484.27	0.401943	-1.31494	0.121877	1	tr|K4AWX8|K4AWX8_SOLLC	420	75.51	392	66.59	93.33	88	2	1536	382	28	418	0	Uncharacterized protein	Solyc01g067290.2	Solanum lycopersicum (Tomato) (Lycopersicon esculentum)	NA	3,8-divinyl protochlorophyllide a 8-vinyl reductase activity; aromatic amino acid family biosynthetic process; carotenoid biosynthetic process; cell differentiation; chlorophyll biosynthetic process; chloroplast envelope; chloroplast thylakoid; cysteine biosynthetic process; divinyl chlorophyllide a 8-vinyl-reductase activity; isopentenyl diphosphate biosynthetic process, methylerythritol 4-phosp…	GO:0051744; GO:0009073; GO:0016117; GO:0030154; GO:0015995; GO:0009941; GO:0009534; GO:0019344; GO:0033728; GO:0019288; GO:0009965; GO:0016020; GO:0006098; GO:0045893; GO:0006364; GO:0006636	GO:0051744~3,8-divinyl protochlorophyllide a 8-vinyl reductase activity;GO:0033728~divinyl chlorophyllide a 8-vinyl-reductase activity	GO:0009073~aromatic amino acid family biosynthetic process;GO:0016117~carotenoid biosynthetic process;GO:0030154~cell differentiation;GO:0015995~chlorophyll biosynthetic process;GO:0019344~cysteine biosynthetic process;GO:0019288~isopentenyl diphosphate biosynthetic process, methylerythritol 4-phosphate pathway;GO:0009965~leaf morphogenesis;GO:0006098~pentose-phosphate shunt;GO:0045893~positive r…	GO:0009941~chloroplast envelope;GO:0009534~chloroplast thylakoid;GO:0016020~membrane
Master_Control_47665	SO_3446_SW_c27273_g1_i2	3227.08	1582.93	0.490517	-1.02763	0.220518	1	tr|K4EN48|K4EN48_PANQU	271	51.6	250	42.44	92.25	89	5	300	959	22	269	1e-53	WRKY4	NA	Panax quinquefolius (American ginseng) (Aralia quinquefolia)	NA	sequence-specific DNA binding; sequence-specific DNA binding transcription factor activity	GO:0043565; GO:0003700	GO:0043565~sequence-specific DNA binding;GO:0003700~sequence-specific DNA binding transcription factor activity	NA	NA
Master_Control_47670	SO_3189_CA_comp26435_c0_seq2	151.459	1.80907	0.0119443	-6.38754	0.000187137	0.0288855	NA	NA	NA	NA	NA	NA	NA	NA	NA	NA	NA	NA	NA	NA	NA	NA	NA	NA	NA	NA	NA	NA
Master_Control_47674	SO_3189_CA_comp669543_c0_seq1	33.1662	3.61814	0.109091	-3.1964	0.0992168	1	tr|A0A022RKQ4|A0A022RKQ4_ERYGU	653	47.77	224	100	34.3	102	6	30	659	165	387	4e-56	Uncharacterized protein	MIMGU_mgv11b002117mg	Erythranthe guttata (Yellow monkey flower) (Mimulus guttatus)	NA	ATP binding; protein serine/threonine kinase activity	GO:0005524; GO:0004674	GO:0005524~ATP binding;GO:0004674~protein serine/threonine kinase activity	NA	NA
Master_Control_47684	SO_3189_CA_comp33218_c1_seq16	207.842	26.2315	0.126209	-2.98611	0.0163219	0.539714	NA	NA	NA	NA	NA	NA	NA	NA	NA	NA	NA	NA	NA	NA	NA	NA	NA	NA	NA	NA	NA	NA
Master_Control_47689	SO_3189_CA_comp32372_c0_seq1	1098.91	116.685	0.106183	-3.23538	0.000921342	0.087163	tr|K4BMM0|K4BMM0_SOLLC	310	73.46	309	60.83	99.68	82	0	413	1339	1	309	1e-134	Uncharacterized protein	Solyc03g120710.2	Solanum lycopersicum (Tomato) (Lycopersicon esculentum)	NA	NA	NA	NA	NA	NA
Master_Control_33379	SO_3446_SW_c3938_g1_i1	30.9552	11.7589	0.37987	-1.39642	0.421502	1	NA	NA	NA	NA	NA	NA	NA	NA	NA	NA	NA	NA	NA	NA	NA	NA	NA	NA	NA	NA	NA	NA
Master_Control_47720	SO_3189_CA_comp147145_c0_seq1	51.9605	15.3771	0.295938	-1.75663	0.261259	1	NA	NA	NA	NA	NA	NA	NA	NA	NA	NA	NA	NA	NA	NA	NA	NA	NA	NA	NA	NA	NA	NA
Master_Control_47769	SO_3189_CA_comp32797_c1_seq24	45.3272	15.3771	0.339246	-1.5596	0.328265	1	NA	NA	NA	NA	NA	NA	NA	NA	NA	NA	NA	NA	NA	NA	NA	NA	NA	NA	NA	NA	NA	NA
Master_Control_47771	SO_3189_CA_comp32797_c1_seq7	151.459	9.04534	0.0597213	-4.06561	0.0043886	0.242304	tr|A0A068VII1|A0A068VII1_COFCA	706	37.35	166	55.52	23.51	88	8	892	416	129	285	2e-12	Coffea canephora DH200=94 genomic scaffold, scaffold_1423	GSCOC_T00001485001	Coffea canephora (Robusta coffee)	NA	ATP binding; polysaccharide binding; protein serine/threonine kinase activity	GO:0005524; GO:0030247; GO:0004674	GO:0005524~ATP binding;GO:0030247~polysaccharide binding;GO:0004674~protein serine/threonine kinase activity	NA	NA
Master_Control_47802	SO_3446_SW_c25019_g1_i4	130.454	40.704	0.312018	-1.6803	0.181859	1	tr|M1B2L4|M1B2L4_SOLTU	178	70.91	165	60.51	92.7	42	2	764	288	2	166	3e-79	Uncharacterized protein	PGSC0003DMG402013710	Solanum tuberosum (Potato)	NA	integral component of membrane; transporter activity	GO:0016021; GO:0005215	GO:0005215~transporter activity	NA	GO:0016021~integral component of membrane
Master_Control_47803	SO_3446_SW_c21476_g1_i1	568.248	93.167	0.163955	-2.60863	0.0107693	0.423187	tr|K4BRV9|K4BRV9_SOLLC	407	87.37	285	50.18	70.02	36	0	1410	556	123	407	8e-170	Uncharacterized protein	Solyc04g049850.2	Solanum lycopersicum (Tomato) (Lycopersicon esculentum)	NA	mitochondrion	GO:0005739	NA	NA	GO:0005739~mitochondrion
Master_Control_47810	SO_3189_CA_comp294339_c0_seq1	32.0607	1.80907	0.0564263	-4.14749	0.0519925	0.959374	tr|A0A022S2Z1|A0A022S2Z1_ERYGU	312	62.91	213	73.11	68.27	73	1	874	254	97	309	4e-93	Uncharacterized protein	MIMGU_mgv1a010439mg	Erythranthe guttata (Yellow monkey flower) (Mimulus guttatus)	NA	hydrolase activity	GO:0016787	GO:0016787~hydrolase activity	NA	NA
Master_Control_47829	SO_3446_SW_c31449_g4_i1	11577.2	2310.18	0.199545	-2.32521	0.00828608	0.362223	tr|V7CX73|V7CX73_PHAVU	412	73.79	412	57.43	100	107	1	1861	626	1	411	0	Uncharacterized protein	PHAVU_001G180200g	Phaseolus vulgaris (Kidney bean) (French bean)	NA	amino acid binding; metabolic process	GO:0016597; GO:0008152	GO:0016597~amino acid binding	GO:0008152~metabolic process	NA
Master_Control_47846	SO_3446_SW_c46684_g1_i1	1353.18	424.226	0.313503	-1.67345	0.0603418	1	tr|A0A068V2R1|A0A068V2R1_COFCA	518	53.33	510	63.07	98.46	223	6	508	2001	11	517	2e-157	Coffea canephora DH200=94 genomic scaffold, scaffold_91	GSCOC_T00042227001	Coffea canephora (Robusta coffee)	NA	NA	NA	NA	NA	NA
Master_Control_47855	SO_3189_CA_comp25334_c1_seq1	672.169	329.25	0.489833	-1.02964	0.265601	1	tr|Q59IV5|Q59IV5_MESCR	306	87.5	304	74.27	99.35	38	0	218	1129	3	306	0	Plastidic phosphate translocator-like protein2	PTL2	Mesembryanthemum crystallinum (Common ice plant) (Cryophytum crystallinum)	NA	integral component of membrane	GO:0016021	NA	NA	GO:0016021~integral component of membrane
Master_Control_47865	SO_3446_SW_c27951_g1_i2	1185.14	464.93	0.3923	-1.34997	0.128615	1	tr|A0A061E7N9|A0A061E7N9_THECC	498	71.82	440	68.08	88.35	123	1	330	1646	35	474	0	Abscisic acid 8'-hydroxylase 4 isoform 1	TCM_007064	Theobroma cacao (Cacao) (Cocoa)	NA	heme binding; iron ion binding; monooxygenase activity; oxidoreductase activity, acting on paired donors, with incorporation or reduction of molecular oxygen	GO:0020037; GO:0005506; GO:0004497; GO:0016705	GO:0020037~heme binding;GO:0005506~iron ion binding;GO:0004497~monooxygenase activity;GO:0016705~oxidoreductase activity, acting on paired donors, with incorporation or reduction of molecular oxygen	NA	NA
Master_Control_47912	SO_3189_CA_comp34259_c0_seq32	79.599	15.3771	0.193182	-2.37197	0.107344	1	NA	NA	NA	NA	NA	NA	NA	NA	NA	NA	NA	NA	NA	NA	NA	NA	NA	NA	NA	NA	NA	NA
Master_Control_47911	SO_3189_CA_comp34259_c0_seq47	103.921	32.5632	0.313346	-1.67417	0.205464	1	NA	NA	NA	NA	NA	NA	NA	NA	NA	NA	NA	NA	NA	NA	NA	NA	NA	NA	NA	NA	NA	NA
Master_Control_47915	SO_3189_CA_comp24272_c0_seq1	105.026	37.9904	0.361722	-1.46704	0.259855	1	tr|I1KRQ3|I1KRQ3_SOYBN	404	49.18	122	51.84	30.2	60	1	341	706	54	173	3e-30	Uncharacterized protein	NA	Glycine max (Soybean) (Glycine hispida)	NA	ATP binding; protein serine/threonine kinase activity	GO:0005524; GO:0004674	GO:0005524~ATP binding;GO:0004674~protein serine/threonine kinase activity	NA	NA
Master_Control_47932	SO_3446_SW_c34275_g1_i1	141.509	32.5632	0.230114	-2.11958	0.0956205	1	NA	NA	NA	NA	NA	NA	NA	NA	NA	NA	NA	NA	NA	NA	NA	NA	NA	NA	NA	NA	NA	NA
Master_Control_47934	SO_3189_CA_comp19875_c0_seq3	27.6385	4.52267	0.163636	-2.61143	0.179846	1	NA	NA	NA	NA	NA	NA	NA	NA	NA	NA	NA	NA	NA	NA	NA	NA	NA	NA	NA	NA	NA	NA
Master_Control_47933	SO_3446_SW_c3721_g1_i1	58.5937	28.0406	0.478559	-1.06323	0.466474	1	NA	NA	NA	NA	NA	NA	NA	NA	NA	NA	NA	NA	NA	NA	NA	NA	NA	NA	NA	NA	NA	NA
Master_Control_47966	SO_3446_SW_c20660_g1_i1	116.082	27.136	0.233766	-2.09686	0.113702	1	tr|D7T5J2|D7T5J2_VITVI	262	50.78	193	61.21	73.66	78	5	253	783	70	261	2e-48	Putative uncharacterized protein	VIT_00s0665g00030	Vitis vinifera (Grape)	NA	NA	NA	NA	NA	NA
Master_Control_47964	SO_3189_CA_comp928232_c0_seq1	37.5884	0.904534	0.0240642	-5.37697	0.0193582	0.588943	NA	NA	NA	NA	NA	NA	NA	NA	NA	NA	NA	NA	NA	NA	NA	NA	NA	NA	NA	NA	NA	NA
Master_Control_47984	SO_3446_SW_c1346_g2_i2	624.631	136.585	0.218665	-2.19321	0.0263428	0.695194	tr|B9RJS5|B9RJS5_RICCO	356	73.8	229	39.92	64.33	58	1	1604	918	15	241	4e-94	Purine transporter, putative	RCOM_1038370	Ricinus communis (Castor bean)	NA	integral component of membrane	GO:0016021	NA	NA	GO:0016021~integral component of membrane
Master_Control_47985	SO_3189_CA_comp27036_c0_seq1	4407.79	2065.96	0.468705	-1.09325	0.191782	1	tr|M0ZLF5|M0ZLF5_SOLTU	200	96.75	154	32.56	77	5	0	179	640	47	200	6e-105	Uncharacterized protein	PGSC0003DMG400001314	Solanum tuberosum (Potato)	NA	acid-amino acid ligase activity	GO:0016881	GO:0016881~acid-amino acid ligase activity	NA	NA
Master_Control_48002	SO_3189_CA_comp16514_c0_seq1	106.132	50.6539	0.477273	-1.06711	0.400174	1	tr|M1CL98|M1CL98_SOLTU	212	72.57	113	16.92	53.3	31	0	149	487	98	210	2e-36	Uncharacterized protein	PGSC0003DMG401027166	Solanum tuberosum (Potato)	NA	acetylglucosaminyltransferase activity; membrane	GO:0008375; GO:0016020	GO:0008375~acetylglucosaminyltransferase activity	NA	GO:0016020~membrane
Master_Control_48020	SO_3189_CA_comp26257_c0_seq7	155.881	1.80907	0.0116054	-6.42906	0.000160134	0.0254718	NA	NA	NA	NA	NA	NA	NA	NA	NA	NA	NA	NA	NA	NA	NA	NA	NA	NA	NA	NA	NA	NA
Master_Control_48022	SO_3189_CA_comp26257_c0_seq4	263.119	1.80907	0.00687548	-7.18432	6.73261e-06	0.00245727	NA	NA	NA	NA	NA	NA	NA	NA	NA	NA	NA	NA	NA	NA	NA	NA	NA	NA	NA	NA	NA	NA
Master_Control_48025	SO_3446_SW_c59733_g1_i1	286.335	7.23627	0.025272	-5.30631	9.4422e-05	0.0175393	NA	NA	NA	NA	NA	NA	NA	NA	NA	NA	NA	NA	NA	NA	NA	NA	NA	NA	NA	NA	NA	NA
Master_Control_48060	SO_3189_CA_comp24396_c0_seq1	935.288	339.2	0.362669	-1.46327	0.108122	1	NA	NA	NA	NA	NA	NA	NA	NA	NA	NA	NA	NA	NA	NA	NA	NA	NA	NA	NA	NA	NA	NA
Master_Control_48063	SO_3189_CA_comp28797_c0_seq2	76.2824	24.4224	0.320158	-1.64314	0.246413	1	NA	NA	NA	NA	NA	NA	NA	NA	NA	NA	NA	NA	NA	NA	NA	NA	NA	NA	NA	NA	NA	NA
Master_Control_48075	SO_3446_SW_c25141_g1_i3	66.3325	10.8544	0.163636	-2.61143	0.0949792	1	tr|M1CFD4|M1CFD4_SOLTU	307	58.62	87	19.77	28.34	36	0	439	699	142	228	1e-31	Uncharacterized protein	PGSC0003DMG400025791	Solanum tuberosum (Potato)	NA	DNA binding; nucleus; regulation of transcription, DNA-templated; transcription, DNA-templated	GO:0003677; GO:0005634; GO:0006355; GO:0006351	GO:0003677~DNA binding	GO:0006355~regulation of transcription, DNA-templated;GO:0006351~transcription, DNA-templated	GO:0005634~nucleus
Master_Control_48076	SO_3189_CA_comp6153_c0_seq1	75.1768	12.6635	0.168449	-2.56961	0.0895906	1	tr|M1CFD4|M1CFD4_SOLTU	307	60.56	71	12.73	23.13	28	0	439	651	142	212	2e-26	Uncharacterized protein	PGSC0003DMG400025791	Solanum tuberosum (Potato)	NA	DNA binding; nucleus; regulation of transcription, DNA-templated; transcription, DNA-templated	GO:0003677; GO:0005634; GO:0006355; GO:0006351	GO:0003677~DNA binding	GO:0006355~regulation of transcription, DNA-templated;GO:0006351~transcription, DNA-templated	GO:0005634~nucleus
Master_Control_48085	SO_3189_CA_comp968168_c0_seq1	183.52	63.3174	0.345016	-1.53526	0.187656	1	tr|F6I6T3|F6I6T3_VITVI	820	44.86	729	69.32	88.9	335	10	2240	225	95	813	5e-180	Putative uncharacterized protein	VIT_18s0122g01290	Vitis vinifera (Grape)	NA	NA	NA	NA	NA	NA
Master_Control_48092	SO_3189_CA_comp35117_c3_seq11	148.143	14.4725	0.0976934	-3.3556	0.014005	0.491114	NA	NA	NA	NA	NA	NA	NA	NA	NA	NA	NA	NA	NA	NA	NA	NA	NA	NA	NA	NA	NA	NA
Master_Control_48112	SO_3189_CA_comp28858_c0_seq40	216.686	70.5537	0.325603	-1.61881	0.153696	1	tr|Q58I04|Q58I04_EUCUL	604	73.86	547	64.58	90.56	107	5	445	2079	92	604	0	Sucrose transporter 2	NA	Eucommia ulmoides (Hardy rubber tree)	NA	integral component of membrane; transmembrane transport	GO:0016021; GO:0055085	NA	GO:0055085~transmembrane transport	GO:0016021~integral component of membrane
Master_Control_48114	SO_3189_CA_comp28858_c0_seq2	231.058	107.64	0.465855	-1.10205	0.311469	1	tr|Q58I04|Q58I04_EUCUL	604	77.91	516	65.84	85.43	109	4	348	1889	92	604	0	Sucrose transporter 2	NA	Eucommia ulmoides (Hardy rubber tree)	NA	integral component of membrane; transmembrane transport	GO:0016021; GO:0055085	NA	GO:0055085~transmembrane transport	GO:0016021~integral component of membrane
Master_Control_48115	SO_3189_CA_comp28858_c0_seq29	226.636	74.1718	0.327273	-1.61143	0.151975	1	tr|V4VH53|V4VH53_9ROSI	469	71.94	474	58.69	100	126	5	546	1961	1	469	0	Uncharacterized protein	CICLE_v10030996mg	Citrus clementina	NA	NA	NA	NA	NA	NA
Master_Control_48116	SO_3189_CA_comp28858_c0_seq48	192.364	85.9307	0.446708	-1.16259	0.303646	1	tr|Q58I04|Q58I04_EUCUL	604	78.1	516	63.24	85.43	108	4	445	1986	92	604	0	Sucrose transporter 2	NA	Eucommia ulmoides (Hardy rubber tree)	NA	integral component of membrane; transmembrane transport	GO:0016021; GO:0055085	NA	GO:0055085~transmembrane transport	GO:0016021~integral component of membrane
Master_Control_48125	SO_3189_CA_comp32847_c0_seq1	3867.18	664.833	0.171916	-2.54022	0.00382297	0.222924	tr|A0A068UBH0|A0A068UBH0_COFCA	689	50.16	628	82.56	91.15	191	12	2204	684	53	679	7e-180	Coffea canephora DH200=94 genomic scaffold, scaffold_15	GSCOC_T00019879001	Coffea canephora (Robusta coffee)	NA	phosphorelay signal transduction system	GO:0000160	NA	GO:0000160~phosphorelay signal transduction system	NA
Master_Control_48168	SO_3446_SW_c29390_g1_i1	700.913	243.32	0.347147	-1.52638	0.104913	1	tr|F6GU21|F6GU21_VITVI	750	49.62	262	28.79	34.93	100	6	1032	1736	389	645	3e-65	Putative uncharacterized protein	VIT_06s0004g02580	Vitis vinifera (Grape)	NA	determination of bilateral symmetry; inflorescence development; internode patterning; maintenance of floral meristem identity; maintenance of inflorescence meristem identity; meristem initiation; nucleus; organ formation; polarity specification of adaxial/abaxial axis; secondary shoot formation; sequence-specific DNA binding; sequence-specific DNA binding transcription factor activity; transcript…	GO:0009855; GO:0010229; GO:0080006; GO:0010076; GO:0010077; GO:0010014; GO:0005634; GO:0048645; GO:0009944; GO:0010223; GO:0043565; GO:0003700; GO:0006351; GO:0010228; GO:0010051	GO:0043565~sequence-specific DNA binding;GO:0003700~sequence-specific DNA binding transcription factor activity	GO:0009855~determination of bilateral symmetry;GO:0010229~inflorescence development;GO:0080006~internode patterning;GO:0010076~maintenance of floral meristem identity;GO:0010077~maintenance of inflorescence meristem identity;GO:0010014~meristem initiation;GO:0048645~organ formation;GO:0009944~polarity specification of adaxial/abaxial axis;GO:0010223~secondary shoot formation;GO:0006351~transcript…	GO:0005634~nucleus
Master_Control_48169	SO_3446_SW_c29390_g1_i3	619.103	302.114	0.487987	-1.03509	0.267747	1	tr|A0A067LIF5|A0A067LIF5_JATCU	464	46.12	464	54.67	100	203	8	996	2252	3	464	2e-123	Uncharacterized protein	JCGZ_05486	Jatropha curcas (Barbados nut)	NA	DNA binding; nucleus; regulation of transcription, DNA-templated	GO:0003677; GO:0005634; GO:0006355	GO:0003677~DNA binding	GO:0006355~regulation of transcription, DNA-templated	GO:0005634~nucleus
Master_Control_48177	SO_3189_CA_comp23214_c0_seq1	2152.49	782.422	0.363496	-1.45999	0.0895518	1	tr|A0A068ULK9|A0A068ULK9_COFCA	447	64.31	367	63.42	82.1	115	5	1391	333	71	435	5e-160	Coffea canephora DH200=94 genomic scaffold, scaffold_33	GSCOC_T00027433001	Coffea canephora (Robusta coffee)	NA	NA	NA	NA	NA	NA
Master_Control_48191	SO_3446_SW_c22083_g1_i1	1447.15	561.716	0.388152	-1.36531	0.119177	1	tr|A0A022R4M2|A0A022R4M2_ERYGU	339	72.12	330	65.13	97.35	91	1	267	1253	10	339	5e-173	Uncharacterized protein	MIMGU_mgv1a009522mg	Erythranthe guttata (Yellow monkey flower) (Mimulus guttatus)	NA	methyltransferase activity	GO:0008168	GO:0008168~methyltransferase activity	NA	NA
Master_Control_48198	SO_3446_SW_c19972_g1_i3	322.818	14.4725	0.0448319	-4.47933	0.000361942	0.046329	tr|F6HCI8|F6HCI8_VITVI	193	42.39	184	38.07	95.34	56	4	756	1307	58	191	4e-35	Putative uncharacterized protein	VIT_11s0118g00780	Vitis vinifera (Grape)	NA	zinc ion binding	GO:0008270	GO:0008270~zinc ion binding	NA	NA
Master_Control_48199	SO_3189_CA_comp29300_c0_seq2	135.982	44.3222	0.325942	-1.61731	0.193153	1	tr|F6HCI8|F6HCI8_VITVI	193	51.05	143	32.04	74.09	61	4	768	1196	58	191	8e-38	Putative uncharacterized protein	VIT_11s0118g00780	Vitis vinifera (Grape)	NA	zinc ion binding	GO:0008270	GO:0008270~zinc ion binding	NA	NA
Master_Control_48201	SO_3189_CA_comp29300_c0_seq5	210.053	28.9451	0.137799	-2.85936	0.0201857	0.604724	tr|F6HCI8|F6HCI8_VITVI	193	42.39	184	52.08	95.34	56	4	366	917	58	191	7e-36	Putative uncharacterized protein	VIT_11s0118g00780	Vitis vinifera (Grape)	NA	zinc ion binding	GO:0008270	GO:0008270~zinc ion binding	NA	NA
Master_Control_48237	SO_3189_CA_comp30268_c0_seq1	1496.9	37.0859	0.0247751	-5.33497	4.93074e-07	0.000321346	tr|A0A061GPV3|A0A061GPV3_THECC	265	60.7	257	62.94	96.98	82	5	173	937	26	265	2e-83	Tetratricopeptide repeat (TPR)-like superfamily protein	TCM_038480	Theobroma cacao (Cacao) (Cocoa)	NA	NA	NA	NA	NA	NA
Master_Control_48268	SO_3189_CA_comp20844_c0_seq2	123.821	1.80907	0.0146104	-6.09686	0.000527114	0.0602753	tr|A0A068V194|A0A068V194_COFCA	942	49.73	185	18.4	19.64	59	4	1608	1153	598	781	1e-42	Coffea canephora DH200=94 genomic scaffold, scaffold_87	GSCOC_T00041085001	Coffea canephora (Robusta coffee)	NA	alpha,alpha-trehalose-phosphate synthase (UDP-forming) activity; trehalose biosynthetic process	GO:0003825; GO:0005992	GO:0003825~alpha,alpha-trehalose-phosphate synthase (UDP-forming) activity	GO:0005992~trehalose biosynthetic process	NA
Master_Control_48280	SO_3189_CA_comp32336_c0_seq1	1295.69	521.916	0.402808	-1.31184	0.136556	1	tr|A0A067L718|A0A067L718_JATCU	311	41.16	311	60	100	130	11	594	1394	1	302	5e-52	Uncharacterized protein	JCGZ_05688	Jatropha curcas (Barbados nut)	NA	NA	NA	NA	NA	NA
Master_Control_48281	SO_3189_CA_comp31894_c0_seq1	2593.6	1273.58	0.491049	-1.02606	0.223574	1	tr|A0A068U6D5|A0A068U6D5_COFCA	519	59.12	521	80.53	100	197	7	207	1748	1	512	1e-161	Coffea canephora DH200=94 genomic scaffold, scaffold_11	GSCOC_T00016611001	Coffea canephora (Robusta coffee)	NA	NA	NA	NA	NA	NA
Master_Control_48312	SO_3189_CA_comp156114_c0_seq1	75.1768	21.7088	0.28877	-1.79201	0.212144	1	NA	NA	NA	NA	NA	NA	NA	NA	NA	NA	NA	NA	NA	NA	NA	NA	NA	NA	NA	NA	NA	NA
Master_Control_48320	SO_3189_CA_comp21475_c0_seq1	1233.78	373.573	0.302786	-1.72363	0.0552376	0.980933	tr|A5AWS8|A5AWS8_VITVI	728	56.21	427	52.69	58.65	178	4	103	1359	13	438	0	Putative uncharacterized protein	VITISV_000324	Vitis vinifera (Grape)	NA	cellulose biosynthetic process; cellulose synthase (UDP-forming) activity; integral component of membrane	GO:0030244; GO:0016760; GO:0016021	GO:0016760~cellulose synthase (UDP-forming) activity	GO:0030244~cellulose biosynthetic process	GO:0016021~integral component of membrane
Master_Control_48324	SO_3189_CA_comp297712_c0_seq1	204.525	38.895	0.190172	-2.39462	0.0463746	0.910328	tr|G7L9M0|G7L9M0_MEDTR	389	58.7	385	50.04	98.97	150	3	2187	1051	1	382	3e-152	Plant organelle RNA recognition domain protein	MTR_8g089370	Medicago truncatula (Barrel medic) (Medicago tribuloides)	NA	hydrolase activity	GO:0016787	GO:0016787~hydrolase activity	NA	NA
Master_Control_33392	SO_3446_SW_c17499_g1_i1	53.066	16.2816	0.306818	-1.70454	0.271761	1	tr|K4DI15|K4DI15_SOLLC	301	55.42	166	55.52	55.15	71	2	376	864	3	168	3e-57	Uncharacterized protein	Solyc12g099940.1	Solanum lycopersicum (Tomato) (Lycopersicon esculentum)	NA	N-acetyltransferase activity	GO:0008080	GO:0008080~N-acetyltransferase activity	NA	NA
Master_Control_48333	SO_3446_SW_c25646_g3_i3	179.098	25.327	0.141414	-2.822	0.0259608	0.687793	tr|B9S2F5|B9S2F5_RICCO	512	64.63	410	68.07	80.08	132	4	418	1611	98	506	7e-164	Putative uncharacterized protein	RCOM_0699190	Ricinus communis (Castor bean)	NA	NA	NA	NA	NA	NA
Master_Control_48334	SO_3189_CA_comp32316_c0_seq6	204.525	12.6635	0.0619165	-4.01353	0.00260968	0.172846	tr|B9S2F5|B9S2F5_RICCO	512	64.63	410	63.08	80.08	132	4	561	1754	98	506	3e-163	Putative uncharacterized protein	RCOM_0699190	Ricinus communis (Castor bean)	NA	NA	NA	NA	NA	NA
Master_Control_48336	SO_3446_SW_c25646_g3_i1	143.72	18.9952	0.132168	-2.91956	0.0287746	0.724399	tr|B9S2F5|B9S2F5_RICCO	512	58.86	508	83.23	99.22	170	6	223	1635	1	506	1e-176	Putative uncharacterized protein	RCOM_0699190	Ricinus communis (Castor bean)	NA	NA	NA	NA	NA	NA
Master_Control_48340	SO_3189_CA_comp20104_c0_seq1	103.921	36.1814	0.348162	-1.52217	0.245115	1	tr|M5W6D2|M5W6D2_PRUPE	691	70.27	639	81.13	92.47	190	0	155	2071	53	691	0	Uncharacterized protein	PRUPE_ppa002292mg	Prunus persica (Peach) (Amygdalus persica)	NA	NA	NA	NA	NA	NA
Master_Control_48345	SO_3189_CA_comp26532_c0_seq1	622.42	242.415	0.389472	-1.36041	0.151012	1	tr|F6HHF9|F6HHF9_VITVI	225	79.1	177	41.42	78.67	37	0	851	321	49	225	1e-97	Putative uncharacterized protein	VIT_06s0080g00450	Vitis vinifera (Grape)	NA	calcium ion binding	GO:0005509	GO:0005509~calcium ion binding	NA	NA
Master_Control_48353	SO_3189_CA_comp34253_c0_seq3	67.438	1.80907	0.0268256	-5.22024	0.00652685	0.313617	NA	NA	NA	NA	NA	NA	NA	NA	NA	NA	NA	NA	NA	NA	NA	NA	NA	NA	NA	NA	NA	NA
Master_Control_48384	SO_3446_SW_c30210_g1_i1	1374.19	490.257	0.356762	-1.48697	0.0923151	1	tr|K4CYY2|K4CYY2_SOLLC	206	78.03	173	41.62	83.98	38	0	1017	499	34	206	4e-92	Uncharacterized protein	Solyc10g018590.1	Solanum lycopersicum (Tomato) (Lycopersicon esculentum)	NA	chloroplast; structural molecule activity	GO:0009507; GO:0005198	GO:0005198~structural molecule activity	NA	GO:0009507~chloroplast
Master_Control_48396	SO_3189_CA_comp30001_c0_seq1	19303.9	9134.89	0.473216	-1.07943	0.22362	1	tr|D7UAM4|D7UAM4_VITVI	233	66.1	59	16.25	25.32	18	1	753	583	100	158	3e-12	Putative uncharacterized protein	VIT_19s0015g01040	Vitis vinifera (Grape)	NA	NA	NA	NA	NA	NA
Master_Control_48397	SO_3446_SW_c13685_g1_i1	53.066	18.0907	0.340909	-1.55254	0.31235	1	tr|M5WHW3|M5WHW3_PRUPE	457	81.14	403	94.16	88.18	70	2	1194	1	1	402	0	Uncharacterized protein	PRUPE_ppa005512mg	Prunus persica (Peach) (Amygdalus persica)	NA	ATP binding; cysteine desulfurase activity; cysteine metabolic process; iron-sulfur cluster assembly; mitochondrion; pyridoxal phosphate binding; zinc ion binding	GO:0005524; GO:0031071; GO:0006534; GO:0016226; GO:0005739; GO:0030170; GO:0008270	GO:0005524~ATP binding;GO:0031071~cysteine desulfurase activity;GO:0030170~pyridoxal phosphate binding;GO:0008270~zinc ion binding	GO:0006534~cysteine metabolic process;GO:0016226~iron-sulfur cluster assembly	GO:0005739~mitochondrion
Master_Control_48413	SO_3189_CA_comp27120_c0_seq3	874.483	410.658	0.469601	-1.09049	0.226944	1	tr|A0A068TNM1|A0A068TNM1_COFCA	232	71.96	189	45.62	81.47	50	2	161	721	45	232	9e-90	Coffea canephora DH200=94 genomic scaffold, scaffold_1	GSCOC_T00014985001	Coffea canephora (Robusta coffee)	NA	NA	NA	NA	NA	NA
Master_Control_48463	SO_3189_CA_comp33590_c0_seq1	23.2164	4.52267	0.194805	-2.3599	0.240565	1	NA	NA	NA	NA	NA	NA	NA	NA	NA	NA	NA	NA	NA	NA	NA	NA	NA	NA	NA	NA	NA	NA
Master_Control_48469	SO_3446_SW_c18423_g1_i1	564.932	255.983	0.453122	-1.14203	0.228899	1	tr|F6HNL7|F6HNL7_VITVI	708	51.03	535	43.77	75.56	213	12	1889	390	171	691	3e-118	Putative uncharacterized protein	VIT_13s0019g03390	Vitis vinifera (Grape)	NA	NA	NA	NA	NA	NA
Master_Control_48484	SO_3189_CA_comp592963_c0_seq1	8.84433	1.80907	0.204545	-2.28951	0.436091	1	NA	NA	NA	NA	NA	NA	NA	NA	NA	NA	NA	NA	NA	NA	NA	NA	NA	NA	NA	NA	NA	NA
Master_Control_48481	SO_3189_CA_comp30783_c0_seq11	2382.44	303.019	0.127188	-2.97496	0.00108705	0.0966312	tr|W9RX43|W9RX43_9ROSA	238	74.77	111	23.35	46.64	28	0	959	627	1	111	1e-49	DnaJ homolog subfamily B member 7	L484_005031	Morus notabilis	NA	NA	NA	NA	NA	NA
Master_Control_48488	SO_3189_CA_comp30783_c0_seq5	2514	903.629	0.359439	-1.47618	0.0842566	1	tr|A0A072TM69|A0A072TM69_MEDTR	208	59.22	206	43.8	99.04	79	1	937	335	1	206	6e-68	Chaperone DnaJ domain protein	MTR_8g022310	Medicago truncatula (Barrel medic) (Medicago tribuloides)	NA	NA	NA	NA	NA	NA
Master_Control_48477	SO_3189_CA_comp26148_c1_seq2	150.354	45.2267	0.300802	-1.73311	0.157534	1	NA	NA	NA	NA	NA	NA	NA	NA	NA	NA	NA	NA	NA	NA	NA	NA	NA	NA	NA	NA	NA	NA
Master_Control_48530	SO_3189_CA_comp33902_c1_seq1	47.5383	16.2816	0.342495	-1.54585	0.326745	1	tr|G7ICV1|G7ICV1_MEDTR	721	67.86	56	45.9	7.77	13	2	210	365	1	55	5e-15	Pre-mRNA splicing factor ATP-dependent RNA helicase	MTR_1g086640	Medicago truncatula (Barrel medic) (Medicago tribuloides)	NA	ATP binding; helicase activity; nucleic acid binding	GO:0005524; GO:0004386; GO:0003676	GO:0005524~ATP binding;GO:0004386~helicase activity;GO:0003676~nucleic acid binding	NA	NA
Master_Control_48536	SO_3446_SW_c21552_g1_i1	133.771	52.463	0.392186	-1.35039	0.271123	1	NA	NA	NA	NA	NA	NA	NA	NA	NA	NA	NA	NA	NA	NA	NA	NA	NA	NA	NA	NA	NA	NA
Master_Control_48543	SO_3446_SW_c28957_g1_i1	313.974	133.871	0.426376	-1.2298	0.236841	1	tr|A0A067K1Q7|A0A067K1Q7_JATCU	322	80.5	318	72.22	98.76	62	0	183	1136	4	321	0	Uncharacterized protein	JCGZ_22274	Jatropha curcas (Barbados nut)	NA	oxidoreductase activity	GO:0016491	GO:0016491~oxidoreductase activity	NA	NA
Master_Control_48545	SO_3189_CA_comp31699_c0_seq4	334.979	128.444	0.383438	-1.38293	0.182413	1	tr|A0A067K1Q7|A0A067K1Q7_JATCU	322	81	321	73.07	99.69	61	0	171	1133	1	321	0	Uncharacterized protein	JCGZ_22274	Jatropha curcas (Barbados nut)	NA	oxidoreductase activity	GO:0016491	GO:0016491~oxidoreductase activity	NA	NA
Master_Control_48571	SO_3446_SW_c24386_g1_i1	5266.8	2460.33	0.46714	-1.09807	0.190161	1	tr|A0A067GUY6|A0A067GUY6_CITSI	383	75.43	346	60.56	90.34	74	3	1489	452	39	373	1e-166	Uncharacterized protein	CISIN_1g016737mg	Citrus sinensis (Sweet orange) (Citrus aurantium var. sinensis)	NA	NA	NA	NA	NA	NA
Master_Control_48577	SO_3189_CA_comp25212_c0_seq1	24.3219	9.04534	0.371901	-1.42701	0.44365	1	NA	NA	NA	NA	NA	NA	NA	NA	NA	NA	NA	NA	NA	NA	NA	NA	NA	NA	NA	NA	NA	NA
Master_Control_48584	SO_3446_SW_c27568_g1_i1	651.164	322.919	0.49591	-1.01185	0.275315	1	tr|U5FS37|U5FS37_POPTR	323	51.83	301	64.92	93.19	118	4	1148	306	30	323	5e-88	Uncharacterized protein	POPTR_0014s03350g	Populus trichocarpa (Western balsam poplar) (Populus balsamifera subsp. trichocarpa)	NA	heme oxidation; heme oxygenase (decyclizing) activity	GO:0006788; GO:0004392	GO:0004392~heme oxygenase (decyclizing) activity	GO:0006788~heme oxidation	NA
Master_Control_48604	SO_3446_SW_c33991_g9_i1	259.802	39.7995	0.153191	-2.70659	0.0208211	0.612521	tr|A0A061FV85|A0A061FV85_THECC	692	43.04	230	48.32	33.24	124	5	429	1103	460	687	1e-38	MORC family CW-type zinc finger protein 3 isoform 1	TCM_012109	Theobroma cacao (Cacao) (Cocoa)	NA	NA	NA	NA	NA	NA
Master_Control_48612	SO_3189_CA_comp30842_c0_seq1	2583.65	30.7542	0.0119034	-6.39249	2.93827e-09	4.764e-06	tr|D7THD2|D7THD2_VITVI	339	54.3	302	58	89.09	101	4	1316	501	45	339	1e-103	Putative uncharacterized protein	VIT_08s0007g01610	Vitis vinifera (Grape)	NA	chloroplast relocation; isopentenyl diphosphate biosynthetic process, methylerythritol 4-phosphate pathway; ncRNA metabolic process; phosphatidylglycerol biosynthetic process; plastid chromosome; positive regulation of transcription, DNA-templated; thylakoid membrane organization; transcription from plastid promoter	GO:0009902; GO:0019288; GO:0034660; GO:0006655; GO:0009508; GO:0045893; GO:0010027; GO:0042793	NA	GO:0009902~chloroplast relocation;GO:0019288~isopentenyl diphosphate biosynthetic process, methylerythritol 4-phosphate pathway;GO:0034660~ncRNA metabolic process;GO:0006655~phosphatidylglycerol biosynthetic process;GO:0045893~positive regulation of transcription, DNA-templated;GO:0010027~thylakoid membrane organization;GO:0042793~transcription from plastid promoter	GO:0009508~plastid chromosome
Master_Control_48621	SO_3446_SW_c50291_g1_i1	347.14	152.866	0.440359	-1.18325	0.246142	1	tr|A0A059D642|A0A059D642_EUCGR	446	82.59	270	50.85	60.54	40	2	588	1379	178	446	5e-158	Uncharacterized protein	EUGRSUZ_B02757	Eucalyptus grandis (Flooded gum)	NA	carbohydrate metabolic process; fructose 1,6-bisphosphate 1-phosphatase activity	GO:0005975; GO:0042132	GO:0042132~fructose 1,6-bisphosphate 1-phosphatase activity	GO:0005975~carbohydrate metabolic process	NA
Master_Control_48626	SO_3189_CA_comp34818_c0_seq2	570.459	131.157	0.229915	-2.12082	0.0331908	0.775526	tr|D7TAB2|D7TAB2_VITVI	452	35.08	419	72.37	92.7	224	7	236	1360	35	449	7e-64	Putative uncharacterized protein	VIT_01s0010g01030	Vitis vinifera (Grape)	NA	NA	NA	NA	NA	NA
Master_Control_48629	SO_3189_CA_comp1890_c0_seq1	29.8496	10.8544	0.363636	-1.45943	0.406961	1	NA	NA	NA	NA	NA	NA	NA	NA	NA	NA	NA	NA	NA	NA	NA	NA	NA	NA	NA	NA	NA	NA
Master_Control_48633	SO_3189_CA_comp22145_c1_seq1	915.388	392.568	0.428854	-1.22144	0.176372	1	tr|M5X779|M5X779_PRUPE	795	72.27	732	94.82	92.08	176	7	151	2301	1	720	0	Uncharacterized protein	PRUPE_ppa001598mg	Prunus persica (Peach) (Amygdalus persica)	NA	ATP binding	GO:0005524	GO:0005524~ATP binding	NA	NA
Master_Control_48643	SO_3446_SW_c8024_g1_i1	6788.03	2232.39	0.328872	-1.6044	0.0591017	1	tr|A5BNK4|A5BNK4_VITVI	430	80.29	416	55.05	96.74	71	4	563	1780	1	415	0	Putative uncharacterized protein	VITISV_014976	Vitis vinifera (Grape)	NA	NA	NA	NA	NA	NA
Master_Control_48644	SO_3189_CA_comp28391_c0_seq1	217.792	98.5942	0.4527	-1.14337	0.299984	1	tr|A0A061F3K6|A0A061F3K6_THECC	318	60.89	202	40.75	63.52	69	2	662	1261	125	318	1e-57	Regulatory protein RecX family protein, putative	TCM_030575	Theobroma cacao (Cacao) (Cocoa)	NA	regulation of DNA repair	GO:0006282	NA	GO:0006282~regulation of DNA repair	NA
Master_Control_48645	SO_3446_SW_c29694_g1_i4	179.098	73.2673	0.409091	-1.28951	0.263829	1	tr|A0A061F3K6|A0A061F3K6_THECC	318	64.21	95	17.76	29.87	32	1	1101	1379	224	318	1e-44	Regulatory protein RecX family protein, putative	TCM_030575	Theobroma cacao (Cacao) (Cocoa)	NA	regulation of DNA repair	GO:0006282	NA	GO:0006282~regulation of DNA repair	NA
Master_Control_48662	SO_3189_CA_comp17965_c0_seq1	42.0106	18.0907	0.430622	-1.21551	0.446039	1	tr|M1C251|M1C251_SOLTU	415	40.79	76	39.51	18.31	24	1	1	228	138	192	6e-07	Uncharacterized protein	PGSC0003DMG400022558	Solanum tuberosum (Potato)	NA	proteasome regulatory particle, base subcomplex; ubiquitin-dependent protein catabolic process	GO:0008540; GO:0006511	NA	GO:0006511~ubiquitin-dependent protein catabolic process	GO:0008540~proteasome regulatory particle, base subcomplex
Master_Control_48716	SO_3189_CA_comp164594_c0_seq1	312.868	123.921	0.396081	-1.33613	0.201586	1	tr|W9S8I0|W9S8I0_9ROSA	466	54.22	474	61.45	100	200	9	2265	856	1	461	1e-172	Uncharacterized protein	L484_004418	Morus notabilis	NA	NA	NA	NA	NA	NA
Master_Control_48718	SO_3446_SW_c33287_g1_i7	540.61	170.052	0.314557	-1.66861	0.0885504	1	sp|Q9SPN1|LLOS5_ARTAN	583	98.97	583	81.12	100	6	0	273	2021	1	583	0	R-linalool synthase QH5, chloroplastic (EC 4.2.3.26)	QH5	Artemisia annua (Sweet wormwood)	PATHWAY: Secondary metabolite biosynthesis; terpenoid biosynthesis.	chloroplast; geranyl diphosphate metabolic process; magnesium ion binding; response to wounding; R-linalool synthase activity; terpene synthase activity; terpenoid biosynthetic process	GO:0034008; GO:0009507; GO:0033383; GO:0000287; GO:0009611; GO:0010333; GO:0016114	GO:0034008~R-linalool synthase activity;GO:0000287~magnesium ion binding;GO:0010333~terpene synthase activity	GO:0033383~geranyl diphosphate metabolic process;GO:0009611~response to wounding;GO:0016114~terpenoid biosynthetic process	GO:0009507~chloroplast
Master_Control_48719	SO_3189_CA_comp34147_c1_seq3	351.562	104.926	0.298456	-1.74441	0.0965668	1	sp|Q9SPN1|LLOS5_ARTAN	583	92.91	621	82.07	100	6	2	273	2135	1	583	0	R-linalool synthase QH5, chloroplastic (EC 4.2.3.26)	QH5	Artemisia annua (Sweet wormwood)	PATHWAY: Secondary metabolite biosynthesis; terpenoid biosynthesis.	chloroplast; geranyl diphosphate metabolic process; magnesium ion binding; response to wounding; R-linalool synthase activity; terpene synthase activity; terpenoid biosynthetic process	GO:0034008; GO:0009507; GO:0033383; GO:0000287; GO:0009611; GO:0010333; GO:0016114	GO:0034008~R-linalool synthase activity;GO:0000287~magnesium ion binding;GO:0010333~terpene synthase activity	GO:0033383~geranyl diphosphate metabolic process;GO:0009611~response to wounding;GO:0016114~terpenoid biosynthetic process	GO:0009507~chloroplast
Master_Control_48730	SO_3189_CA_comp20271_c0_seq1	42.0106	20.8043	0.495215	-1.01387	0.521523	1	tr|A0A068V5S8|A0A068V5S8_COFCA	410	39.28	415	73.67	100	214	7	227	1372	1	410	9e-57	Coffea canephora DH200=94 genomic scaffold, scaffold_112	GSCOC_T00016783001	Coffea canephora (Robusta coffee)	NA	NA	NA	NA	NA	NA
Master_Control_48738	SO_3189_CA_comp13640_c0_seq2	347.14	37.0859	0.106833	-3.22658	0.00489834	0.262285	tr|A0A059AEU2|A0A059AEU2_EUCGR	158	62.67	75	11.89	47.47	25	1	1759	1535	1	72	7e-22	Uncharacterized protein	EUGRSUZ_J01950	Eucalyptus grandis (Flooded gum)	NA	NA	NA	NA	NA	NA
Master_Control_48739	SO_3446_SW_c29495_g1_i1	5168.41	2422.34	0.468683	-1.09332	0.191982	1	tr|M1CTP6|M1CTP6_SOLTU	283	72.98	285	48.75	100	75	2	664	1518	1	283	7e-128	Uncharacterized protein	PGSC0003DMG400028931	Solanum tuberosum (Potato)	NA	amino acid binding; metabolic process	GO:0016597; GO:0008152	GO:0016597~amino acid binding	GO:0008152~metabolic process	NA
Master_Control_48745	SO_3189_CA_comp21195_c0_seq1	60449.9	23274.6	0.385022	-1.37699	0.171297	1	tr|F6HFL4|F6HFL4_VITVI	718	57.98	564	54.58	78.55	231	3	2311	626	153	712	0	Putative uncharacterized protein	VIT_01s0011g04390	Vitis vinifera (Grape)	NA	mitochondrion	GO:0005739	NA	NA	GO:0005739~mitochondrion
Master_Control_48759	SO_3189_CA_comp27963_c2_seq1	3664.87	513.775	0.140189	-2.83455	0.00145268	0.117445	tr|M1B059|M1B059_SOLTU	333	61.83	338	49.56	100	111	2	583	1596	14	333	3e-126	Uncharacterized protein	PGSC0003DMG400013108	Solanum tuberosum (Potato)	NA	integral component of membrane; zinc ion transmembrane transporter activity	GO:0016021; GO:0005385	GO:0005385~zinc ion transmembrane transporter activity	NA	GO:0016021~integral component of membrane
Master_Control_48776	SO_3446_SW_c25973_g1_i1	220.003	105.83	0.481042	-1.05577	0.335316	1	NA	NA	NA	NA	NA	NA	NA	NA	NA	NA	NA	NA	NA	NA	NA	NA	NA	NA	NA	NA	NA	NA
Master_Control_48793	SO_3189_CA_comp28534_c0_seq1	176.887	28.0406	0.158523	-2.65724	0.0345541	0.797937	tr|R0GZG9|R0GZG9_9BRAS	487	59.9	414	68.47	85.01	157	5	1589	351	80	485	2e-157	Uncharacterized protein	CARUB_v10004682mg	Capsella rubella	NA	NA	NA	NA	NA	NA
Master_Control_48799	SO_3189_CA_comp29885_c0_seq6	71.8602	7.23627	0.100699	-3.31187	0.040188	0.852429	tr|K4DAQ8|K4DAQ8_SOLLC	375	65.52	377	74.16	100	123	4	256	1374	1	374	4e-142	Homoserine dehydrogenase (HDH) (EC 1.1.1.3)	Solyc11g072010.1	Solanum lycopersicum (Tomato) (Lycopersicon esculentum)	PATHWAY: Amino-acid biosynthesis; L-methionine biosynthesis via de novo pathway; L-homoserine from L-aspartate: step 3/3. {ECO:0000256|RuleBase:RU000579}.; PATHWAY: Amino-acid biosynthesis; L-threonine biosynthesis; L-threonine from L-aspartate: step 3/5. {ECO:0000256|RuleBase:RU000579}.	cytosol; homoserine dehydrogenase activity; isoleucine biosynthetic process; methionine biosynthetic process; threonine biosynthetic process	GO:0005829; GO:0004412; GO:0009097; GO:0009086; GO:0009088	GO:0004412~homoserine dehydrogenase activity	GO:0009097~isoleucine biosynthetic process;GO:0009086~methionine biosynthetic process;GO:0009088~threonine biosynthetic process	GO:0005829~cytosol
Master_Control_48816	SO_3189_CA_comp32298_c0_seq28	119.398	51.5584	0.431818	-1.2115	0.331106	1	tr|A0A088BK74|A0A088BK74_CHRMO	314	75.61	41	5.95	13.06	10	0	1392	1514	106	146	1e-12	WRKY9	NA	Chrysanthemum morifolium (Florist's daisy) (Dendranthema grandiflorum)	NA	NA	NA	NA	NA	NA
Master_Control_48837	SO_3189_CA_comp30065_c0_seq1	394.678	182.716	0.462949	-1.11108	0.264795	1	tr|A0A058ZU33|A0A058ZU33_EUCGR	613	58.76	485	84.64	79.12	196	3	1668	223	3	486	0	Uncharacterized protein	EUGRSUZ_L01955	Eucalyptus grandis (Flooded gum)	NA	NA	NA	NA	NA	NA
Master_Control_48842	SO_3189_CA_comp32455_c1_seq1	69.6491	7.23627	0.103896	-3.26679	0.0438586	0.887433	tr|B9SQV1|B9SQV1_RICCO	712	61.67	60	7.77	8.43	23	0	602	423	632	691	2e-15	Pentatricopeptide repeat-containing protein, putative	RCOM_1217870	Ricinus communis (Castor bean)	NA	NA	NA	NA	NA	NA
Master_Control_48844	SO_3189_CA_comp24447_c0_seq2	63.0159	24.4224	0.38756	-1.36751	0.348507	1	tr|B9SQV1|B9SQV1_RICCO	712	61.67	60	7.21	8.43	23	0	602	423	632	691	2e-15	Pentatricopeptide repeat-containing protein, putative	RCOM_1217870	Ricinus communis (Castor bean)	NA	NA	NA	NA	NA	NA
Master_Control_48857	SO_3189_CA_comp22838_c0_seq5	260.908	109.449	0.419492	-1.25329	0.243424	1	tr|A0A068V9X0|A0A068V9X0_COFCA	330	82.4	125	18.45	37.88	22	0	711	337	206	330	7e-63	Coffea canephora DH200=94 genomic scaffold, scaffold_153	GSCOC_T00003782001	Coffea canephora (Robusta coffee)	NA	ARF GTPase activator activity; regulation of ARF GTPase activity; zinc ion binding	GO:0008060; GO:0032312; GO:0008270	GO:0008060~ARF GTPase activator activity;GO:0008270~zinc ion binding	GO:0032312~regulation of ARF GTPase activity	NA
Master_Control_48868	SO_3189_CA_comp33198_c0_seq8	194.575	81.4081	0.418388	-1.25709	0.267556	1	tr|A0A068VBV1|A0A068VBV1_COFCA	489	71.99	357	44.76	73.01	98	2	341	1405	16	372	0	Coffea canephora DH200=94 genomic scaffold, scaffold_223	GSCOC_T00004345001	Coffea canephora (Robusta coffee)	NA	ATP-dependent peptidase activity; zinc ion binding	GO:0004176; GO:0008270	GO:0004176~ATP-dependent peptidase activity;GO:0008270~zinc ion binding	NA	NA
Master_Control_48889	SO_3446_SW_c30085_g1_i4	71.8602	34.3723	0.478322	-1.06395	0.443615	1	NA	NA	NA	NA	NA	NA	NA	NA	NA	NA	NA	NA	NA	NA	NA	NA	NA	NA	NA	NA	NA	NA
Master_Control_48890	SO_3189_CA_comp30004_c0_seq34	71.8602	33.4678	0.465734	-1.10242	0.428276	1	NA	NA	NA	NA	NA	NA	NA	NA	NA	NA	NA	NA	NA	NA	NA	NA	NA	NA	NA	NA	NA	NA
Master_Control_48874	SO_3189_CA_comp30004_c0_seq39	103.921	37.0859	0.356867	-1.48654	0.255277	1	NA	NA	NA	NA	NA	NA	NA	NA	NA	NA	NA	NA	NA	NA	NA	NA	NA	NA	NA	NA	NA	NA
Master_Control_48875	SO_3189_CA_comp30004_c0_seq35	90.6544	26.2315	0.289357	-1.78908	0.192987	1	NA	NA	NA	NA	NA	NA	NA	NA	NA	NA	NA	NA	NA	NA	NA	NA	NA	NA	NA	NA	NA	NA
Master_Control_48930	SO_3189_CA_comp31258_c0_seq9	553.876	227.943	0.411541	-1.28089	0.181148	1	tr|A0A068UCJ3|A0A068UCJ3_COFCA	510	76.63	505	74.16	99.02	118	0	338	1852	1	505	0	Coffea canephora DH200=94 genomic scaffold, scaffold_15	GSCOC_T00020374001	Coffea canephora (Robusta coffee)	NA	integral component of membrane; substrate-specific transmembrane transporter activity	GO:0016021; GO:0022891	GO:0022891~substrate-specific transmembrane transporter activity	NA	GO:0016021~integral component of membrane
Master_Control_48943	SO_3189_CA_comp27235_c0_seq1	568.248	4.52267	0.00795897	-6.9732	1.79139e-07	0.000139551	tr|E9N732|E9N732_TOBAC	320	59.64	280	55.01	87.5	103	6	1280	447	44	315	1e-100	Glutamyl-tRNA reductase binding protein	GluTRBP1	Nicotiana tabacum (Common tobacco)	NA	FMN binding; oxidoreductase activity	GO:0010181; GO:0016491	GO:0010181~FMN binding;GO:0016491~oxidoreductase activity	NA	NA
Master_Control_33403	SO_3189_CA_comp252383_c0_seq1	37.5884	15.3771	0.409091	-1.28951	0.433039	1	NA	NA	NA	NA	NA	NA	NA	NA	NA	NA	NA	NA	NA	NA	NA	NA	NA	NA	NA	NA	NA	NA
Master_Control_48990	SO_3446_SW_c3548_g1_i1	100.604	49.7494	0.494505	-1.01594	0.427371	1	NA	NA	NA	NA	NA	NA	NA	NA	NA	NA	NA	NA	NA	NA	NA	NA	NA	NA	NA	NA	NA	NA
Master_Control_49003	SO_3189_CA_comp26614_c0_seq1	229.953	100.403	0.436626	-1.19553	0.275103	1	tr|A0A067K5F2|A0A067K5F2_JATCU	215	60.63	127	45.85	59.07	47	2	665	291	90	215	2e-37	Uncharacterized protein	JCGZ_20979	Jatropha curcas (Barbados nut)	NA	NA	NA	NA	NA	NA
Master_Control_49025	SO_3446_SW_c9323_g1_i1	7969.85	3273.51	0.410737	-1.28371	0.129793	1	tr|W9S3B6|W9S3B6_9ROSA	123	76.38	127	12.29	100	26	2	2867	2487	1	123	8e-57	Uncharacterized protein	L484_003724	Morus notabilis	NA	NA	NA	NA	NA	NA
Master_Control_49047	SO_3189_CA_comp32755_c0_seq2	74.0713	28.0406	0.378562	-1.4014	0.318904	1	NA	NA	NA	NA	NA	NA	NA	NA	NA	NA	NA	NA	NA	NA	NA	NA	NA	NA	NA	NA	NA	NA
Master_Control_49058	SO_3189_CA_comp29020_c1_seq4	1217.2	596.992	0.490463	-1.02778	0.240771	1	tr|A0A0A0QMT0|A0A0A0QMT0_LACSA	296	76.08	301	52.87	100	63	2	1303	407	3	296	4e-164	Cis-prenyltransferase 3	NA	Lactuca sativa (Garden lettuce)	NA	NA	NA	NA	NA	NA
Master_Control_49059	SO_3189_CA_comp26287_c0_seq1	1535.6	372.668	0.242686	-2.04284	0.0227224	0.647282	tr|R9WS10|R9WS10_TANCI	493	63.56	494	75.88	100	175	2	183	1658	1	491	0	Cytochrome P450-like protein	NA	Tanacetum cinerariifolium (Dalmatian daisy) (Chrysanthemum cinerariifolium)	NA	heme binding; iron ion binding; monooxygenase activity; oxidoreductase activity, acting on paired donors, with incorporation or reduction of molecular oxygen	GO:0020037; GO:0005506; GO:0004497; GO:0016705	GO:0020037~heme binding;GO:0005506~iron ion binding;GO:0004497~monooxygenase activity;GO:0016705~oxidoreductase activity, acting on paired donors, with incorporation or reduction of molecular oxygen	NA	NA
Master_Control_49081	SO_3446_SW_c17160_g1_i3	37.5884	6.33174	0.168449	-2.56961	0.149876	1	NA	NA	NA	NA	NA	NA	NA	NA	NA	NA	NA	NA	NA	NA	NA	NA	NA	NA	NA	NA	NA	NA
Master_Control_49085	SO_3446_SW_c29225_g1_i1	1029.26	510.157	0.495655	-1.01259	0.253688	1	tr|A0A022S259|A0A022S259_ERYGU	577	64.89	581	75.32	100	187	7	150	1865	1	573	0	Uncharacterized protein	MIMGU_mgv1a003565mg	Erythranthe guttata (Yellow monkey flower) (Mimulus guttatus)	NA	malate transport	GO:0015743	NA	GO:0015743~malate transport	NA
Master_Control_33407	SO_3189_CA_comp575462_c0_seq1	18.7942	5.4272	0.28877	-1.79201	0.384949	1	NA	NA	NA	NA	NA	NA	NA	NA	NA	NA	NA	NA	NA	NA	NA	NA	NA	NA	NA	NA	NA	NA
Master_Control_49110	SO_3189_CA_comp33215_c3_seq7	21.0053	1.80907	0.0861244	-3.53743	0.124592	1	NA	NA	NA	NA	NA	NA	NA	NA	NA	NA	NA	NA	NA	NA	NA	NA	NA	NA	NA	NA	NA	NA
Master_Control_49113	SO_3446_SW_c23082_g1_i1	54.1715	15.3771	0.283859	-1.81675	0.242498	1	tr|V4LDI2|V4LDI2_EUTSA	439	65	60	20.32	13.67	20	1	594	770	98	157	2e-13	Uncharacterized protein	EUTSA_v10013571mg	Eutrema salsugineum (Saltwater cress) (Sisymbrium salsugineum)	NA	nucleus	GO:0005634	NA	NA	GO:0005634~nucleus
Master_Control_49114	SO_3446_SW_c23082_g1_i5	36.4829	18.0907	0.495868	-1.01197	0.536873	1	tr|V4LDI2|V4LDI2_EUTSA	439	65	60	26.83	13.67	20	1	379	555	98	157	8e-14	Uncharacterized protein	EUTSA_v10013571mg	Eutrema salsugineum (Saltwater cress) (Sisymbrium salsugineum)	NA	nucleus	GO:0005634	NA	NA	GO:0005634~nucleus
Master_Control_49124	SO_3189_CA_comp33491_c0_seq1	205.631	6.33174	0.0307918	-5.02131	0.000437674	0.0531569	NA	NA	NA	NA	NA	NA	NA	NA	NA	NA	NA	NA	NA	NA	NA	NA	NA	NA	NA	NA	NA	NA
Master_Control_49141	SO_3189_CA_comp594816_c0_seq1	51.9605	3.61814	0.0696325	-3.8441	0.0347096	0.800231	NA	NA	NA	NA	NA	NA	NA	NA	NA	NA	NA	NA	NA	NA	NA	NA	NA	NA	NA	NA	NA	NA
Master_Control_49171	SO_3189_CA_comp33830_c0_seq1	249.852	12.6635	0.0506838	-4.30233	0.000979136	0.0905502	tr|F6HGU0|F6HGU0_VITVI	772	67.48	449	46.63	58.16	139	4	883	2211	224	671	0	Putative uncharacterized protein	VIT_11s0016g01410	Vitis vinifera (Grape)	NA	membrane; transmembrane transport	GO:0016020; GO:0055085	NA	GO:0055085~transmembrane transport	GO:0016020~membrane
Master_Control_49172	SO_3189_CA_comp33830_c0_seq17	297.391	16.2816	0.0547482	-4.19104	0.00081827	0.0807843	tr|F6HGU0|F6HGU0_VITVI	772	66.73	550	58.91	71.24	176	4	883	2514	224	772	0	Putative uncharacterized protein	VIT_11s0016g01410	Vitis vinifera (Grape)	NA	membrane; transmembrane transport	GO:0016020; GO:0055085	NA	GO:0055085~transmembrane transport	GO:0016020~membrane
Master_Control_49173	SO_3189_CA_comp19742_c0_seq1	2635.61	1215.69	0.461257	-1.11636	0.186262	1	tr|F6HH97|F6HH97_VITVI	397	71.12	232	13.97	58.44	67	0	2284	2979	166	397	3e-96	Putative uncharacterized protein	VIT_11s0016g05450	Vitis vinifera (Grape)	NA	integral component of membrane; nucleoside transmembrane transporter activity; plasma membrane	GO:0016021; GO:0005337; GO:0005886	GO:0005337~nucleoside transmembrane transporter activity	NA	GO:0016021~integral component of membrane;GO:0005886~plasma membrane
Master_Control_49188	SO_3446_SW_c26161_g2_i3	166.937	60.6038	0.363034	-1.46182	0.216065	1	NA	NA	NA	NA	NA	NA	NA	NA	NA	NA	NA	NA	NA	NA	NA	NA	NA	NA	NA	NA	NA	NA
Master_Control_49199	SO_3189_CA_comp23957_c0_seq1	446.639	85.0262	0.190369	-2.39313	0.0223681	0.642302	tr|U5FJK3|U5FJK3_POPTR	829	47.04	270	75.91	32.57	132	3	263	1063	526	787	1e-67	Uncharacterized protein	POPTR_0017s13270g	Populus trichocarpa (Western balsam poplar) (Populus balsamifera subsp. trichocarpa)	NA	ATP binding; protein serine/threonine kinase activity	GO:0005524; GO:0004674	GO:0005524~ATP binding;GO:0004674~protein serine/threonine kinase activity	NA	NA
Master_Control_49222	SO_3189_CA_comp33153_c0_seq3	631.264	213.47	0.338163	-1.56421	0.101457	1	tr|A0A068TY55|A0A068TY55_COFCA	220	50.88	226	71.14	100	85	7	32	649	1	220	1e-54	Coffea canephora DH200=94 genomic scaffold, scaffold_5	GSCOC_T00032167001	Coffea canephora (Robusta coffee)	NA	nucleic acid binding; nucleotide binding	GO:0003676; GO:0000166	GO:0003676~nucleic acid binding;GO:0000166~nucleotide binding	NA	NA
Master_Control_49243	SO_3189_CA_comp19941_c0_seq1	22.1108	1.80907	0.0818182	-3.61143	0.1133	1	tr|A0A061G5B3|A0A061G5B3_THECC	795	40	85	33.46	10.69	42	3	726	499	39	123	2e-08	NB-ARC domain-containing disease resistance protein, putative isoform 1	TCM_014411	Theobroma cacao (Cacao) (Cocoa)	NA	ADP binding	GO:0043531	GO:0043531~ADP binding	NA	NA
Master_Control_49290	SO_3446_SW_c6075_g1_i1	11.0554	4.52267	0.409091	-1.28951	0.603416	1	NA	NA	NA	NA	NA	NA	NA	NA	NA	NA	NA	NA	NA	NA	NA	NA	NA	NA	NA	NA	NA	NA
Master_Control_49286	SO_3189_CA_comp33469_c0_seq8	44.2217	18.9952	0.429545	-1.21912	0.439106	1	tr|A0A022PWR5|A0A022PWR5_ERYGU	1338	38.56	153	52.52	11.43	53	2	839	504	1116	1268	6e-15	Uncharacterized protein	MIMGU_mgv1a000261mg	Erythranthe guttata (Yellow monkey flower) (Mimulus guttatus)	NA	NA	NA	NA	NA	NA
Master_Control_49306	SO_3446_SW_c29421_g5_i1	964.032	380.809	0.395017	-1.34001	0.138056	1	tr|B9IHH4|B9IHH4_POPTR	238	71.24	233	53.6	97.9	66	1	292	990	1	232	8e-113	Aquaporin SIP2.1 family protein	POPTR_0016s02560g	Populus trichocarpa (Western balsam poplar) (Populus balsamifera subsp. trichocarpa)	NA	integral component of membrane; transporter activity	GO:0016021; GO:0005215	GO:0005215~transporter activity	NA	GO:0016021~integral component of membrane
Master_Control_49317	SO_3189_CA_comp29939_c0_seq1	1543.34	676.591	0.438395	-1.1897	0.170099	1	tr|V4UT39|V4UT39_9ROSI	506	47.54	488	56.13	96.44	250	2	2411	963	4	490	1e-142	Uncharacterized protein	CICLE_v10013613mg	Citrus clementina	NA	NA	NA	NA	NA	NA
Master_Control_49332	SO_3189_CA_comp29244_c0_seq2	410.156	120.303	0.29331	-1.7695	0.08448	1	tr|V4RYK3|V4RYK3_9ROSI	632	72.57	226	61.19	35.76	61	1	682	8	370	595	1e-111	Uncharacterized protein	CICLE_v10025066mg	Citrus clementina	NA	NA	NA	NA	NA	NA
Master_Control_49344	SO_3189_CA_comp180659_c0_seq1	183.52	61.5083	0.335159	-1.57708	0.176988	1	tr|A0A061FG47|A0A061FG47_THECC	319	64.33	157	35.44	49.22	52	3	277	735	28	184	3e-57	RNA-binding family protein isoform 1	TCM_034819	Theobroma cacao (Cacao) (Cocoa)	NA	nucleic acid binding; nucleotide binding	GO:0003676; GO:0000166	GO:0003676~nucleic acid binding;GO:0000166~nucleotide binding	NA	NA
Master_Control_49352	SO_3189_CA_comp28114_c0_seq3	53.066	1.80907	0.0340909	-4.87447	0.0139097	0.48863	NA	NA	NA	NA	NA	NA	NA	NA	NA	NA	NA	NA	NA	NA	NA	NA	NA	NA	NA	NA	NA	NA
Master_Control_49421	SO_3189_CA_comp29577_c0_seq5	164.726	73.2673	0.444783	-1.16883	0.315658	1	NA	NA	NA	NA	NA	NA	NA	NA	NA	NA	NA	NA	NA	NA	NA	NA	NA	NA	NA	NA	NA	NA
Master_Control_49439	SO_3446_SW_c21167_g1_i1	173.57	79.599	0.458599	-1.1247	0.328165	1	tr|M1C2F6|M1C2F6_SOLTU	603	38.52	244	85.02	40.46	115	8	143	820	1	227	2e-20	Uncharacterized protein	PGSC0003DMG400022633	Solanum tuberosum (Potato)	NA	Golgi apparatus; integral component of membrane	GO:0005794; GO:0016021	NA	NA	GO:0005794~Golgi apparatus;GO:0016021~integral component of membrane
Master_Control_49446	SO_3446_SW_c3683_g1_i1	1269.16	502.016	0.39555	-1.33807	0.129843	1	tr|A0A061F6S3|A0A061F6S3_THECC	453	82.56	453	74.92	100	77	2	1710	358	1	453	0	Vacuolar ATP synthase subunit H family protein isoform 2	TCM_025546	Theobroma cacao (Cacao) (Cocoa)	NA	ATP hydrolysis coupled proton transport; heme binding; proton-transporting ATPase activity, rotational mechanism; vacuolar proton-transporting V-type ATPase, V1 domain	GO:0015991; GO:0020037; GO:0046961; GO:0000221	GO:0020037~heme binding;GO:0046961~proton-transporting ATPase activity, rotational mechanism	GO:0015991~ATP hydrolysis coupled proton transport	GO:0000221~vacuolar proton-transporting V-type ATPase, V1 domain
Master_Control_49457	SO_3189_CA_comp23602_c0_seq2	101.71	34.3723	0.337945	-1.56514	0.235571	1	tr|A0A022RVB7|A0A022RVB7_ERYGU	548	58.33	72	48.11	13.14	28	1	56	271	316	385	1e-22	Uncharacterized protein	MIMGU_mgv1a027103mg	Erythranthe guttata (Yellow monkey flower) (Mimulus guttatus)	NA	NA	NA	NA	NA	NA
Master_Control_49462	SO_3189_CA_comp30269_c0_seq10	245.43	109.449	0.445946	-1.16506	0.281065	1	tr|A0A061DGG4|A0A061DGG4_THECC	510	53.82	340	48.16	66.67	96	9	946	1839	183	503	7e-82	Transcription factor APETALA2 isoform 1	TCM_000665	Theobroma cacao (Cacao) (Cocoa)	NA	DNA binding; nucleus; sequence-specific DNA binding transcription factor activity; transcription, DNA-templated	GO:0003677; GO:0005634; GO:0003700; GO:0006351	GO:0003677~DNA binding;GO:0003700~sequence-specific DNA binding transcription factor activity	GO:0006351~transcription, DNA-templated	GO:0005634~nucleus
Master_Control_49469	SO_3189_CA_comp30656_c0_seq8	74.0713	26.2315	0.354138	-1.49761	0.289685	1	NA	NA	NA	NA	NA	NA	NA	NA	NA	NA	NA	NA	NA	NA	NA	NA	NA	NA	NA	NA	NA	NA
Master_Control_49472	SO_3189_CA_comp30656_c0_seq22	76.2824	31.6587	0.41502	-1.26875	0.359655	1	NA	NA	NA	NA	NA	NA	NA	NA	NA	NA	NA	NA	NA	NA	NA	NA	NA	NA	NA	NA	NA	NA
Master_Control_49484	SO_3189_CA_comp29936_c0_seq2	1200.62	300.305	0.250126	-1.99928	0.028368	0.724183	tr|D7TB78|D7TB78_VITVI	309	42.93	184	28.65	59.55	90	8	541	1080	24	196	1e-16	Putative uncharacterized protein	VIT_11s0016g02210	Vitis vinifera (Grape)	NA	sequence-specific DNA binding; sequence-specific DNA binding transcription factor activity; zinc ion binding	GO:0043565; GO:0003700; GO:0008270	GO:0043565~sequence-specific DNA binding;GO:0003700~sequence-specific DNA binding transcription factor activity;GO:0008270~zinc ion binding	NA	NA
Master_Control_49485	SO_3189_CA_comp29936_c0_seq1	1396.3	356.386	0.255236	-1.97009	0.0286078	0.724399	tr|D7TB78|D7TB78_VITVI	309	46.77	310	53.33	100	134	12	541	1452	24	308	2e-37	Putative uncharacterized protein	VIT_11s0016g02210	Vitis vinifera (Grape)	NA	sequence-specific DNA binding; sequence-specific DNA binding transcription factor activity; zinc ion binding	GO:0043565; GO:0003700; GO:0008270	GO:0043565~sequence-specific DNA binding;GO:0003700~sequence-specific DNA binding transcription factor activity;GO:0008270~zinc ion binding	NA	NA
Master_Control_49552	SO_3189_CA_comp25401_c0_seq2	48.6438	23.5179	0.483471	-1.0485	0.492499	1	tr|A0A061FLA1|A0A061FLA1_THECC	641	45.4	174	65.74	27.15	75	5	482	3	10	177	6e-31	S-adenosyl-L-methionine-dependent methyltransferases superfamily protein isoform 5	TCM_042738	Theobroma cacao (Cacao) (Cocoa)	NA	methyltransferase activity	GO:0008168	GO:0008168~methyltransferase activity	NA	NA
Master_Control_49554	SO_3446_SW_c25413_g1_i1	2599.13	1046.55	0.402653	-1.31239	0.12245	1	tr|K4C0H2|K4C0H2_SOLLC	401	60.35	396	62.89	98.75	149	5	241	1407	5	399	4e-152	Uncharacterized protein	Solyc05g041910.2	Solanum lycopersicum (Tomato) (Lycopersicon esculentum)	NA	integral component of membrane	GO:0016021	NA	NA	GO:0016021~integral component of membrane
Master_Control_49556	SO_3446_SW_c33972_g2_i2	2687.57	803.226	0.298867	-1.74242	0.0429289	0.880504	tr|K4C0H2|K4C0H2_SOLLC	401	60.41	394	73.88	98.25	148	5	241	1401	5	397	8e-153	Uncharacterized protein	Solyc05g041910.2	Solanum lycopersicum (Tomato) (Lycopersicon esculentum)	NA	integral component of membrane	GO:0016021	NA	NA	GO:0016021~integral component of membrane
Master_Control_49572	SO_3189_CA_comp32128_c2_seq10	63.0159	19.8997	0.315789	-1.66297	0.262948	1	NA	NA	NA	NA	NA	NA	NA	NA	NA	NA	NA	NA	NA	NA	NA	NA	NA	NA	NA	NA	NA	NA
Master_Control_49593	SO_3189_CA_comp54895_c0_seq1	1655	633.174	0.382583	-1.38615	0.110895	1	tr|A0A059CQX8|A0A059CQX8_EUCGR	344	82.32	181	26.8	52.62	32	0	1069	527	164	344	3e-104	Uncharacterized protein	EUGRSUZ_C01711	Eucalyptus grandis (Flooded gum)	NA	galactosyltransferase activity; Golgi apparatus; integral component of membrane; protein glycosylation	GO:0005794; GO:0008378; GO:0016021; GO:0006486	GO:0008378~galactosyltransferase activity	GO:0006486~protein glycosylation	GO:0005794~Golgi apparatus;GO:0016021~integral component of membrane
Master_Control_49594	SO_3189_CA_comp23731_c0_seq1	62561.5	24640.4	0.393859	-1.34425	0.183936	1	tr|Q6B4V4|Q6B4V4_VITVI	251	74.21	252	47.91	100	64	1	333	1088	1	251	3e-118	Chloroplast chaperonin 21	cpn21 VIT_11s0016g00650	Vitis vinifera (Grape)	NA	ATP binding; cytoplasm; protein folding	GO:0005524; GO:0005737; GO:0006457	GO:0005524~ATP binding	GO:0006457~protein folding	GO:0005737~cytoplasm
Master_Control_49607	SO_3189_CA_comp25449_c0_seq3	60.8048	7.23627	0.119008	-3.07087	0.0627183	1	NA	NA	NA	NA	NA	NA	NA	NA	NA	NA	NA	NA	NA	NA	NA	NA	NA	NA	NA	NA	NA	NA
Master_Control_49634	SO_3189_CA_comp32096_c0_seq1	168.042	75.9809	0.452153	-1.14512	0.323049	1	tr|K7MZD4|K7MZD4_SOYBN	195	44.22	147	26.91	75.38	74	3	296	712	14	160	2e-19	Uncharacterized protein	NA	Glycine max (Soybean) (Glycine hispida)	NA	NA	NA	NA	NA	NA
Master_Control_49659	SO_3446_SW_c33535_g1_i2	66.3325	31.6587	0.477273	-1.06711	0.451195	1	tr|K4CU32|K4CU32_SOLLC	557	64.19	215	59.23	38.6	65	4	459	1085	325	533	4e-53	Uncharacterized protein	Solyc09g063010.2	Solanum lycopersicum (Tomato) (Lycopersicon esculentum)	NA	NA	NA	NA	NA	NA
Master_Control_49698	SO_3446_SW_c47688_g1_i1	19.8997	3.61814	0.181818	-2.45943	0.24753	1	tr|D7T7T3|D7T7T3_VITVI	1135	62.79	43	12.23	3.79	16	0	664	792	361	403	3e-09	Putative uncharacterized protein	VIT_16s0039g02410	Vitis vinifera (Grape)	NA	regulation of transcription, DNA-templated	GO:0006355	NA	GO:0006355~regulation of transcription, DNA-templated	NA
Master_Control_49733	SO_3189_CA_comp32586_c0_seq1	4328.2	2028.87	0.468757	-1.09309	0.191858	1	tr|K4BIA1|K4BIA1_SOLLC	570	67.94	602	76.66	100	114	9	466	2130	1	570	0	Uncharacterized protein	Solyc03g083250.2	Solanum lycopersicum (Tomato) (Lycopersicon esculentum)	NA	ATP binding; chlorophyll catabolic process; mitochondrion; nucleoside-triphosphatase activity; peptidase activity; protein folding	GO:0005524; GO:0015996; GO:0005739; GO:0017111; GO:0008233; GO:0006457	GO:0005524~ATP binding;GO:0017111~nucleoside-triphosphatase activity;GO:0008233~peptidase activity	GO:0015996~chlorophyll catabolic process;GO:0006457~protein folding	GO:0005739~mitochondrion
Master_Control_49755	SO_3189_CA_comp29162_c0_seq33	237.691	96.7851	0.407188	-1.29623	0.236524	1	NA	NA	NA	NA	NA	NA	NA	NA	NA	NA	NA	NA	NA	NA	NA	NA	NA	NA	NA	NA	NA	NA
Master_Control_49756	SO_3189_CA_comp29162_c0_seq11	327.24	97.6897	0.298526	-1.74407	0.100633	1	NA	NA	NA	NA	NA	NA	NA	NA	NA	NA	NA	NA	NA	NA	NA	NA	NA	NA	NA	NA	NA	NA
Master_Control_49762	SO_3189_CA_comp29162_c0_seq24	253.169	65.1265	0.257245	-1.95879	0.0816608	1	NA	NA	NA	NA	NA	NA	NA	NA	NA	NA	NA	NA	NA	NA	NA	NA	NA	NA	NA	NA	NA	NA
Master_Control_49767	SO_3189_CA_comp29162_c0_seq5	362.618	122.112	0.336752	-1.57024	0.129033	1	NA	NA	NA	NA	NA	NA	NA	NA	NA	NA	NA	NA	NA	NA	NA	NA	NA	NA	NA	NA	NA	NA
Master_Control_49764	SO_3189_CA_comp14194_c0_seq1	416.789	82.3126	0.197492	-2.34013	0.0266995	0.699221	NA	NA	NA	NA	NA	NA	NA	NA	NA	NA	NA	NA	NA	NA	NA	NA	NA	NA	NA	NA	NA	NA
Master_Control_49780	SO_3446_SW_c21440_g2_i1	5.52771	1.80907	0.327273	-1.61143	0.665227	1	NA	NA	NA	NA	NA	NA	NA	NA	NA	NA	NA	NA	NA	NA	NA	NA	NA	NA	NA	NA	NA	NA
Master_Control_49775	SO_3189_CA_comp28176_c0_seq5	363.723	148.344	0.407847	-1.2939	0.204011	1	NA	NA	NA	NA	NA	NA	NA	NA	NA	NA	NA	NA	NA	NA	NA	NA	NA	NA	NA	NA	NA	NA
Master_Control_49790	SO_3189_CA_comp26250_c0_seq2	875.589	230.656	0.26343	-1.92451	0.0397641	0.846769	tr|D7T2M7|D7T2M7_VITVI	320	84.38	320	66.16	100	50	0	1233	274	1	320	0	Putative uncharacterized protein	VIT_05s0094g01420	Vitis vinifera (Grape)	NA	cytosol; inosine catabolic process; inosine nucleosidase activity; UDP-glucosyltransferase activity; uridine nucleosidase activity	GO:0035251; GO:0005829; GO:0006148; GO:0047724; GO:0045437	GO:0035251~UDP-glucosyltransferase activity;GO:0047724~inosine nucleosidase activity;GO:0045437~uridine nucleosidase activity	GO:0006148~inosine catabolic process	GO:0005829~cytosol
Master_Control_49791	SO_3189_CA_comp26250_c0_seq1	718.602	213.47	0.297063	-1.75116	0.0649339	1	tr|A0A061ERI4|A0A061ERI4_THECC	322	86.47	170	25.71	52.8	23	0	1763	1254	4	173	2e-94	Uridine-ribohydrolase 2	TCM_021538	Theobroma cacao (Cacao) (Cocoa)	NA	hydrolase activity	GO:0016787	GO:0016787~hydrolase activity	NA	NA
Master_Control_49792	SO_3189_CA_comp26250_c0_seq3	723.024	152.866	0.211426	-2.24177	0.0210441	0.615989	tr|A5ALN0|A5ALN0_VITVI	316	80.38	316	68.15	100	46	1	1173	274	1	316	0	Putative uncharacterized protein	VITISV_004635	Vitis vinifera (Grape)	NA	cytosol; inosine catabolic process; inosine nucleosidase activity; UDP-glucosyltransferase activity; uridine nucleosidase activity	GO:0035251; GO:0005829; GO:0006148; GO:0047724; GO:0045437	GO:0035251~UDP-glucosyltransferase activity;GO:0047724~inosine nucleosidase activity;GO:0045437~uridine nucleosidase activity	GO:0006148~inosine catabolic process	GO:0005829~cytosol
Master_Control_49803	SO_3189_CA_comp20799_c0_seq1	1460.42	627.747	0.42984	-1.21813	0.161973	1	tr|Q2HXJ7|Q2HXJ7_CHRMO	572	95.83	575	75.26	100	21	2	204	1928	1	572	0	Phytoene desaturase	PDS	Chrysanthemum morifolium (Florist's daisy) (Dendranthema grandiflorum)	NA	carotenoid biosynthetic process; oxidoreductase activity, acting on paired donors, with incorporation or reduction of molecular oxygen	GO:0016117; GO:0016705	GO:0016705~oxidoreductase activity, acting on paired donors, with incorporation or reduction of molecular oxygen	GO:0016117~carotenoid biosynthetic process	NA
Master_Control_49809	SO_3189_CA_comp28751_c0_seq3	85.1267	14.4725	0.170012	-2.55629	0.0816851	1	NA	NA	NA	NA	NA	NA	NA	NA	NA	NA	NA	NA	NA	NA	NA	NA	NA	NA	NA	NA	NA	NA
Master_Control_49840	SO_3189_CA_comp26030_c1_seq1	480.911	49.7494	0.103448	-3.27302	0.00265089	0.174878	tr|Q6QZW8|Q6QZW8_9APIA	760	81.94	227	70.64	29.87	41	0	963	283	532	758	6e-131	Putative beta-amyrin synthase	OSCCAS	Centella asiatica	NA	intramolecular transferase activity	GO:0016866	GO:0016866~intramolecular transferase activity	NA	NA
Master_Control_49842	SO_3189_CA_comp34643_c2_seq1	438.9	147.439	0.335929	-1.57377	0.117165	1	tr|A0A067G4R6|A0A067G4R6_CITSI	449	75.65	345	52.06	76.84	83	1	1897	863	106	449	0	Uncharacterized protein	CISIN_1g0111052mg	Citrus sinensis (Sweet orange) (Citrus aurantium var. sinensis)	NA	nucleic acid binding; nucleotide binding	GO:0003676; GO:0000166	GO:0003676~nucleic acid binding;GO:0000166~nucleotide binding	NA	NA
Master_Control_49861	SO_3446_SW_c39425_g1_i1	59.6992	26.2315	0.439394	-1.18641	0.417318	1	NA	NA	NA	NA	NA	NA	NA	NA	NA	NA	NA	NA	NA	NA	NA	NA	NA	NA	NA	NA	NA	NA
Master_Control_49877	SO_3189_CA_comp14672_c0_seq1	333.874	139.298	0.417219	-1.26112	0.22122	1	tr|W5CV02|W5CV02_WHEAT	473	72.73	22	2.28	4.65	6	0	2026	2091	396	417	7e-07	Uncharacterized protein	NA	Triticum aestivum (Wheat)	NA	calcium ion binding; NAD(P)H oxidase activity; peroxidase activity	GO:0016174; GO:0005509; GO:0004601	GO:0016174~NAD(P)H oxidase activity;GO:0005509~calcium ion binding;GO:0004601~peroxidase activity	NA	NA
Master_Control_49889	SO_3189_CA_comp30996_c0_seq2	169.148	51.5584	0.304813	-1.714	0.152008	1	tr|A0A022Q7Y9|A0A022Q7Y9_ERYGU	299	87.43	183	29.28	61.2	23	0	907	1455	117	299	2e-101	Uncharacterized protein	MIMGU_mgv1a010867mg	Erythranthe guttata (Yellow monkey flower) (Mimulus guttatus)	NA	NA	NA	NA	NA	NA
Master_Control_49932	SO_3189_CA_comp33486_c0_seq4	116.082	1.80907	0.0155844	-6.00375	0.000719205	0.0740083	NA	NA	NA	NA	NA	NA	NA	NA	NA	NA	NA	NA	NA	NA	NA	NA	NA	NA	NA	NA	NA	NA
Master_Control_49948	SO_3189_CA_comp25376_c0_seq2	925.338	462.217	0.499511	-1.00141	0.263102	1	tr|A0A022QMM8|A0A022QMM8_ERYGU	216	73.33	90	23.02	41.67	23	1	251	520	16	104	3e-37	Uncharacterized protein	MIMGU_mgv1a013571mg	Erythranthe guttata (Yellow monkey flower) (Mimulus guttatus)	NA	NA	NA	NA	NA	NA
Master_Control_49951	SO_3189_CA_comp25376_c0_seq1	442.217	169.148	0.3825	-1.38647	0.162872	1	tr|A0A022QMM8|A0A022QMM8_ERYGU	216	73.33	90	26.19	41.67	23	1	251	520	16	104	2e-37	Uncharacterized protein	MIMGU_mgv1a013571mg	Erythranthe guttata (Yellow monkey flower) (Mimulus guttatus)	NA	NA	NA	NA	NA	NA
Master_Control_49957	SO_3189_CA_comp21585_c0_seq1	382.517	185.429	0.484761	-1.04465	0.2951	1	tr|W9R753|W9R753_9ROSA	574	66.55	275	84.7	47.91	74	5	792	1	1	268	9e-122	Uncharacterized protein	L484_024874	Morus notabilis	NA	NA	NA	NA	NA	NA
Master_Control_49992	SO_3189_CA_comp357075_c0_seq1	89.5489	36.1814	0.40404	-1.30743	0.328118	1	NA	NA	NA	NA	NA	NA	NA	NA	NA	NA	NA	NA	NA	NA	NA	NA	NA	NA	NA	NA	NA	NA
Master_Control_50012	SO_3189_CA_comp27286_c0_seq7	258.697	67.8401	0.262238	-1.93105	0.0843407	1	NA	NA	NA	NA	NA	NA	NA	NA	NA	NA	NA	NA	NA	NA	NA	NA	NA	NA	NA	NA	NA	NA
Master_Control_50027	SO_3446_SW_c30333_g6_i1	90.6544	34.3723	0.379157	-1.39913	0.29667	1	NA	NA	NA	NA	NA	NA	NA	NA	NA	NA	NA	NA	NA	NA	NA	NA	NA	NA	NA	NA	NA	NA
Master_Control_50046	SO_3189_CA_comp31765_c0_seq1	770.562	246.033	0.31929	-1.64706	0.078643	1	tr|A0A022RZ14|A0A022RZ14_ERYGU	1128	43.41	311	44.71	27.57	156	4	1948	1058	478	782	3e-67	Uncharacterized protein	MIMGU_mgv1a000477mg	Erythranthe guttata (Yellow monkey flower) (Mimulus guttatus)	NA	ATP binding; protein serine/threonine kinase activity	GO:0005524; GO:0004674	GO:0005524~ATP binding;GO:0004674~protein serine/threonine kinase activity	NA	NA
Master_Control_50047	SO_3446_SW_c31688_g1_i4	604.731	208.947	0.345521	-1.53315	0.109805	1	tr|A0A022RZ14|A0A022RZ14_ERYGU	1128	43.41	311	42.76	27.57	156	4	2043	1153	478	782	1e-66	Uncharacterized protein	MIMGU_mgv1a000477mg	Erythranthe guttata (Yellow monkey flower) (Mimulus guttatus)	NA	ATP binding; protein serine/threonine kinase activity	GO:0005524; GO:0004674	GO:0005524~ATP binding;GO:0004674~protein serine/threonine kinase activity	NA	NA
Master_Control_50049	SO_3446_SW_c28338_g1_i1	617.998	234.274	0.379086	-1.3994	0.140728	1	tr|W9QQ60|W9QQ60_9ROSA	277	79.09	263	56.36	94.95	54	1	191	976	1	263	3e-149	Microtubule-associated protein RP/EB family member 3	L484_005306	Morus notabilis	NA	NA	NA	NA	NA	NA
Master_Control_50061	SO_3189_CA_comp115373_c0_seq1	58.5937	2.7136	0.0463122	-4.43246	0.0169533	0.547697	NA	NA	NA	NA	NA	NA	NA	NA	NA	NA	NA	NA	NA	NA	NA	NA	NA	NA	NA	NA	NA	NA
Master_Control_50066	SO_3189_CA_comp23158_c0_seq3	35.3773	14.4725	0.409091	-1.28951	0.439963	1	tr|F6HNE1|F6HNE1_VITVI	346	56.99	286	83.38	82.66	92	5	247	1029	1	280	2e-98	Putative uncharacterized protein	VIT_13s0019g04620	Vitis vinifera (Grape)	NA	heat acclimation; jasmonic acid biosynthetic process; peptidase activity; response to fungus; response to jasmonic acid; response to wounding	GO:0010286; GO:0009695; GO:0008233; GO:0009620; GO:0009753; GO:0009611	GO:0008233~peptidase activity	GO:0010286~heat acclimation;GO:0009695~jasmonic acid biosynthetic process;GO:0009620~response to fungus;GO:0009753~response to jasmonic acid;GO:0009611~response to wounding	NA
Master_Control_50076	SO_3189_CA_comp24087_c0_seq1	81.8101	9.94987	0.121622	-3.03953	0.0474668	0.910328	NA	NA	NA	NA	NA	NA	NA	NA	NA	NA	NA	NA	NA	NA	NA	NA	NA	NA	NA	NA	NA	NA
Master_Control_50080	SO_3189_CA_comp570225_c0_seq1	74.0713	3.61814	0.0488467	-4.3556	0.0122096	0.457636	NA	NA	NA	NA	NA	NA	NA	NA	NA	NA	NA	NA	NA	NA	NA	NA	NA	NA	NA	NA	NA	NA
Master_Control_50090	SO_3189_CA_comp34116_c0_seq5	264.224	56.0811	0.212248	-2.23618	0.048781	0.919837	tr|V4UI70|V4UI70_9ROSI	524	71.25	313	48.1	59.73	79	3	181	1116	39	341	2e-174	Uncharacterized protein	CICLE_v10025358mg	Citrus clementina	NA	NA	NA	NA	NA	NA
Master_Control_50091	SO_3189_CA_comp34116_c0_seq18	286.335	74.1718	0.259038	-1.94876	0.0764148	1	tr|V4UI70|V4UI70_9ROSI	524	71.38	311	49.73	59.35	78	3	181	1110	39	339	2e-173	Uncharacterized protein	CICLE_v10025358mg	Citrus clementina	NA	NA	NA	NA	NA	NA
Master_Control_50095	SO_3189_CA_comp1014201_c0_seq1	552.771	234.274	0.423818	-1.23848	0.195233	1	tr|M1CLV9|M1CLV9_SOLTU	338	73.47	98	14.5	28.99	26	0	1285	992	231	328	4e-78	Uncharacterized protein	PGSC0003DMG400027316	Solanum tuberosum (Potato)	NA	NA	NA	NA	NA	NA
Master_Control_50096	SO_3446_SW_c25967_g1_i1	729.657	266.838	0.365702	-1.45126	0.120129	1	tr|M1CLV9|M1CLV9_SOLTU	338	58.27	266	40.82	78.7	89	3	1739	993	68	328	4e-97	Uncharacterized protein	PGSC0003DMG400027316	Solanum tuberosum (Potato)	NA	NA	NA	NA	NA	NA
Master_Control_50098	SO_3189_CA_comp34000_c0_seq1	560.51	222.515	0.396988	-1.33283	0.164492	1	tr|A0A022Q3A4|A0A022Q3A4_ERYGU	480	76.42	475	69.72	98.96	112	0	1845	421	4	478	0	Uncharacterized protein	MIMGU_mgv1a005533mg	Erythranthe guttata (Yellow monkey flower) (Mimulus guttatus)	NA	ATP binding; protein kinase activity	GO:0005524; GO:0004672	GO:0005524~ATP binding;GO:0004672~protein kinase activity	NA	NA
Master_Control_50099	SO_3189_CA_comp34000_c0_seq5	333.874	69.6491	0.208609	-2.26112	0.0381333	0.832943	tr|Q9SZX1|Q9SZX1_ARATH	410	77.55	147	43.71	35.85	33	0	813	373	3	149	5e-76	Putative uncharacterized protein AT4g24810 (Putative uncharacterized protein F6I7.20)	F6I7.20 At4g24810	Arabidopsis thaliana (Mouse-ear cress)	NA	transferase activity, transferring phosphorus-containing groups	GO:0016772	GO:0016772~transferase activity, transferring phosphorus-containing groups	NA	NA
Master_Control_50115	SO_3446_SW_c14135_g1_i2	105.026	44.3222	0.42201	-1.24465	0.332559	1	NA	NA	NA	NA	NA	NA	NA	NA	NA	NA	NA	NA	NA	NA	NA	NA	NA	NA	NA	NA	NA	NA
Master_Control_50112	SO_3446_SW_c31580_g1_i2	162.515	58.7947	0.361781	-1.46681	0.21705	1	NA	NA	NA	NA	NA	NA	NA	NA	NA	NA	NA	NA	NA	NA	NA	NA	NA	NA	NA	NA	NA	NA
Master_Control_50113	SO_3189_CA_comp23038_c0_seq1	42.0106	6.33174	0.150718	-2.73008	0.120163	1	NA	NA	NA	NA	NA	NA	NA	NA	NA	NA	NA	NA	NA	NA	NA	NA	NA	NA	NA	NA	NA	NA
Master_Control_50105	SO_3189_CA_comp32934_c0_seq5	807.045	352.768	0.437111	-1.19393	0.191151	1	NA	NA	NA	NA	NA	NA	NA	NA	NA	NA	NA	NA	NA	NA	NA	NA	NA	NA	NA	NA	NA	NA
Master_Control_50117	SO_3189_CA_comp24260_c0_seq1	117.187	9.04534	0.077187	-3.6955	0.0122346	0.458282	NA	NA	NA	NA	NA	NA	NA	NA	NA	NA	NA	NA	NA	NA	NA	NA	NA	NA	NA	NA	NA	NA
Master_Control_33426	SO_3189_CA_comp467026_c0_seq1	30.9552	1.80907	0.0584416	-4.09686	0.0563944	0.989138	NA	NA	NA	NA	NA	NA	NA	NA	NA	NA	NA	NA	NA	NA	NA	NA	NA	NA	NA	NA	NA	NA
Master_Control_50145	SO_3189_CA_comp455230_c0_seq1	19.8997	3.61814	0.181818	-2.45943	0.24753	1	tr|Q9FT58|Q9FT58_ARATH	667	83.33	36	23.74	5.4	6	0	285	392	52	87	1e-08	Putative uncharacterized protein T25B15_10	T25B15_10	Arabidopsis thaliana (Mouse-ear cress)	NA	NA	NA	NA	NA	NA
Master_Control_50153	SO_3189_CA_comp24140_c0_seq1	401.312	3.61814	0.00901578	-6.79333	1.46729e-06	0.00074457	tr|A0A072V6S6|A0A072V6S6_MEDTR	1042	37.5	120	18.87	11.52	67	3	1100	1444	334	450	3e-11	Chromatin remodeling complex subunit	MTR_2g437480	Medicago truncatula (Barrel medic) (Medicago tribuloides)	NA	ATP binding; DNA binding	GO:0005524; GO:0003677	GO:0005524~ATP binding;GO:0003677~DNA binding	NA	NA
Master_Control_50155	SO_3189_CA_comp20975_c0_seq2	57.4882	18.0907	0.314685	-1.66802	0.27207	1	NA	NA	NA	NA	NA	NA	NA	NA	NA	NA	NA	NA	NA	NA	NA	NA	NA	NA	NA	NA	NA	NA
Master_Control_50161	SO_3189_CA_comp395099_c0_seq1	43.1161	12.6635	0.293706	-1.76755	0.2795	1	NA	NA	NA	NA	NA	NA	NA	NA	NA	NA	NA	NA	NA	NA	NA	NA	NA	NA	NA	NA	NA	NA
Master_Control_50164	SO_3446_SW_c31701_g1_i1	573.776	283.119	0.493431	-1.01908	0.279323	1	tr|A5AHU1|A5AHU1_VITVI	332	69.37	333	23.32	100	97	3	4050	3064	1	332	5e-156	Putative uncharacterized protein	VITISV_038532	Vitis vinifera (Grape)	NA	methyltransferase activity	GO:0008168	GO:0008168~methyltransferase activity	NA	NA
Master_Control_50170	SO_3189_CA_comp32563_c0_seq1	1284.64	605.133	0.471053	-1.08604	0.214302	1	tr|V4RY63|V4RY63_9ROSI	426	71.64	409	67.27	96.01	98	2	370	1542	1	409	0	Uncharacterized protein	CICLE_v10005026mg	Citrus clementina	NA	hydroxymethylglutaryl-CoA lyase activity	GO:0004419	GO:0004419~hydroxymethylglutaryl-CoA lyase activity	NA	NA
Master_Control_50171	SO_3189_CA_comp31199_c0_seq2	510.76	183.62	0.359504	-1.47592	0.131181	1	tr|W9R4Z5|W9R4Z5_9ROSA	397	58.69	397	69.32	100	151	6	251	1417	6	397	2e-142	Riboflavin biosynthesis protein RibD	L484_003715	Morus notabilis	NA	diaminohydroxyphosphoribosylaminopyrimidine deaminase activity; oxidation-reduction process; riboflavin biosynthetic process; zinc ion binding	GO:0008835; GO:0055114; GO:0009231; GO:0008270	GO:0008835~diaminohydroxyphosphoribosylaminopyrimidine deaminase activity;GO:0008270~zinc ion binding	GO:0055114~oxidation-reduction process;GO:0009231~riboflavin biosynthetic process	NA
Master_Control_50172	SO_3446_SW_c4356_g1_i2	26.533	9.94987	0.375	-1.41504	0.43544	1	NA	NA	NA	NA	NA	NA	NA	NA	NA	NA	NA	NA	NA	NA	NA	NA	NA	NA	NA	NA	NA	NA
Master_Control_33428	SO_3446_SW_c46209_g1_i1	48.6438	10.8544	0.22314	-2.16398	0.184349	1	NA	NA	NA	NA	NA	NA	NA	NA	NA	NA	NA	NA	NA	NA	NA	NA	NA	NA	NA	NA	NA	NA
Master_Control_50189	SO_3189_CA_comp31065_c0_seq2	997.199	301.21	0.302056	-1.72711	0.0593093	1	tr|B9IBD7|B9IBD7_POPTR	330	74.91	279	50.97	84.55	67	2	302	1129	52	330	2e-147	Uncharacterized protein	POPTR_0014s18550g	Populus trichocarpa (Western balsam poplar) (Populus balsamifera subsp. trichocarpa)	NA	chloroplast; chloroplast organization; pentose-phosphate shunt	GO:0009507; GO:0009658; GO:0006098	NA	GO:0009658~chloroplast organization;GO:0006098~pentose-phosphate shunt	GO:0009507~chloroplast
[truncated: 15,044 more rows]

## Sheet: Sheet2
NEUTRAL
Unigene_ID	Transcript_ID (Query)	CA Expression	SW Expression	FoldChange	log2FoldChange	P Value	Adjusted P Value	Protein_ID(Subject_ID)	Protein_Length	%Identity	Alignment length(aa)	Query_coverage	Subject_coverage	Mismatches	Gaps	Query_Start	Query_End	S.start	S.end	E-value	Protein_Names	Gene_Name	Organism_Name	Pathway	Gene_Ontology(GO)	Gene_Ontology_IDs	GO_MF	GO_BP	GO_CC
[truncated: 62,015 more rows]

## Sheet: Sheet3
ONLY_CA
[truncated: 3,489 more rows]

## Sheet: Sheet4
ONLY_SW
[truncated: 7,894 more rows]

## Sheet: Sheet5
UP
[truncated: 19,220 more rows]

## Sheet: Sheet6
P_SIGNIFICANT
[truncated: 4,161 more rows]

## Sheet: Sheet7
Q_SIGNIFICANT
[truncated: 650 more rows]
